# Supplementary material for: RIP-seq reveals RNAs that interact with RNA polymerase and primary sigma factors in bacteria
Source: Nucleic Acids Res. 2024 Feb 13;52(8):4604–26. doi: 10.1093/nar/gkae081 (PMC11077062; doi:10.1093/nar/gkae081)
Supplement: gkae081_Supplemental_Files [file gkae081_supplemental_files.zip]

Archive with 7 entries (7 files):
- Supplementary data and figures.pdf
- Table_S10_Bsubtilis_reads-count_foldchange_final.xlsx
- Table_S1_Msmegmatis_reads-count_foldchange.xlsx
- Table_S2_Msmegmatis_ChIPseq.xlsx
- Table_S4_Mtuberculosis_reads-count_foldchange.xlsx
- Table_S5_Scoelicolor_reads-count_foldchange.xlsx
- Table_S8_Cglutamicum_reads-count_foldchange.xlsx
