# Supplementary material for: RIP-seq reveals RNAs that interact with RNA polymerase and primary sigma factors in bacteria
Source: Nucleic Acids Res. 2024 Feb 13;52(8):4604–26. doi: 10.1093/nar/gkae081 (PMC11077062; doi:10.1093/nar/gkae081)
Supplement: gkae081_Supplemental_Files [file gkae081_supplemental_files.zip › Table_S10_Bsubtilis_reads-count_foldchange_final.xlsx]

## Sheet: counts_genes_Bsubtilis
	gene_name	BS-anti-RNAP-EX1	BS-anti-RNAP-EX2	BS-anti-RNAP-ST1	BS-anti-RNAP-ST2	BS-anti-sigma-EX1	BS-anti-sigma-EX2	BS-anti-sigma-ST1	BS-anti-sigma-ST2	BS-input-EX1	BS-input-EX2	BS-input-ST1	BS-input-ST2	BS-input-ST4	BS-input-EX3	BS-anti-RNAP-EX3	BS-anti-sigma-EX3	BS-anti-RNAP-ST4	BS-anti-sigma-ST4	BS-input-ST3	BS-anti-RNAP-ST3	BS-anti-sigma-ST3
BSU_00010	dnaA	244	879	1	14	38	156	0	6	41	377	0	7	6	248	802	217	1	2	13	6	15
BSU_00020	dnaN	291	628	2	17	73	109	36	19	80	256	3	12	5	81	294	34	11	2	20	3	24
BSU_00030	rlbA	13	67	0	0	1	4	0	0	5	27	0	1	1	18	46	20	0	0	3	0	0
BSU_00040	recF	314	556	6	13	131	96	20	10	99	302	5	4	12	179	377	100	0	0	60	50	0
BSU_00050	remB	21	38	1	0	13	15	8	0	12	30	0	1	0	21	19	16	0	0	2	0	0
BSU_00060	gyrB	766	974	3	16	487	281	21	10	228	509	7	14	26	421	1130	337	6	10	94	39	20
BSU_00070	gyrA	1628	2386	13	42	635	361	12	17	350	1004	5	26	37	526	1897	472	16	9	166	111	29
BSU_rRNA_1	rrnO-16S	594735	388517	443974	545150	138488	157237	465276	264973	578018	613391	702840	770661	474176	545931	389265	134348	310540	262649	621068	370281	132786
BSU_tRNA_5	trnO-Ile	1	7	0	0	3	2	0	0	0	2	0	1	0	3	2	0	0	0	0	0	0
BSU_tRNA_6	trnO-Ala	235	457	2	8	38	132	3	2	18	82	2	4	3	15	104	21	1	4	6	4	3
BSU_rRNA_2	rrnO-23S	610251	624742	696628	553691	343123	576159	515701	369506	876069	1007723	1079850	1162417	673024	732853	514111	399380	475541	367445	873067	471242	242434
BSU_rRNA_3	rrnO-5S	345	230	429	299	461	599	672	453	630	476	435	899	423	363	259	200	3196	949	559	368	241
BSU_00080	yaaC	1	8	0	3	0	0	0	0	0	0	0	0	0	2	8	0	2	0	0	0	0
BSU_00090	guaB	706	1444	5	58	213	364	9	8	276	1202	17	48	42	480	1016	329	12	13	142	94	116
BSU_00100	dacA	297	520	0	10	69	126	0	3	99	352	0	3	1	133	316	98	0	3	5	0	0
BSU_00110	pdxS	400	458	7	15	158	66	8	7	113	208	5	16	4	123	408	145	0	0	13	9	29
BSU_00120	pdxT	395	304	2	14	255	118	2	4	136	229	9	16	17	130	345	145	11	2	28	12	0
BSU_misc_RNA_1	tboS	39	40	2	1	78	27	0	0	60	120	5	15	19	98	45	7	10	0	75	1	43
BSU_00130	serS	1348	765	0	1	307	138	3	21	217	265	6	14	11	203	955	168	17	30	25	16	0
BSU_tRNA_7	trnSL-Ser1	113	137	1	10	87	92	0	4	36	67	2	6	1	25	81	50	1	0	0	0	0
BSU_00140	dck	67	60	0	0	81	22	2	0	40	63	0	0	0	28	94	30	0	0	0	0	0
BSU_00150	dgk	49	73	0	0	76	26	2	5	30	68	0	0	0	29	29	5	0	0	0	0	0
BSU_00160	sleL	18	9	1	0	3	9	0	0	0	1	0	0	0	1	22	0	0	0	0	0	0
BSU_00170	yaaI	3	7	0	0	0	1	1	1	1	0	0	0	2	2	24	20	0	0	0	0	0
BSU_00180	tadA	19	94	0	3	0	23	7	0	5	19	0	0	0	4	75	12	0	0	3	0	0
BSU_misc_RNA_2	scr	3104	3917	2133	2966	9405	9813	9135	3662	4578	5470	9055	12611	9423	4978	5769	27308	2764	2295	18860	16189	28578
BSU_00190	dnaX	147	377	0	2	88	86	0	0	38	206	1	4	5	103	157	120	5	1	6	2	0
BSU_00200	ebfC	257	597	5	8	44	36	0	0	35	133	1	2	2	51	514	32	1	3	18	19	7
BSU_00210	recR	53	184	0	1	36	46	9	0	18	91	2	0	3	29	76	8	0	0	2	3	0
BSU_00220	yaaL	18	39	0	0	5	12	0	0	8	47	0	1	3	22	9	46	0	2	2	0	0
BSU_00230	bofA	4	5	0	0	1	3	0	0	2	16	0	1	0	7	5	14	0	0	1	0	0
BSU_rRNA_4	rrnA-16S	585123	378354	435895	530640	136084	153820	458122	256745	569976	605937	694491	755933	468731	541760	382217	132124	300921	257938	613401	361272	129196
BSU_tRNA_8	trnA-Ile	2	8	0	0	1	1	0	0	1	6	0	0	0	7	4	0	0	0	0	0	0
BSU_tRNA_9	trnA-Ala	194	407	2	8	61	126	7	5	18	86	1	3	0	15	104	41	0	1	13	2	6
BSU_rRNA_5	rrnA-23S	619276	641610	697141	560050	349955	590753	518191	372854	886249	1021553	1076986	1162565	671104	739452	525239	411142	481804	369831	872920	478888	246336
BSU_rRNA_26	rrnA-5S	379	293	405	271	421	546	649	456	598	579	444	964	491	334	269	209	3201	925	553	389	252
BSU_00240	csfB	16	138	0	0	0	15	0	0	0	19	0	0	1	13	479	7	0	0	0	0	0
BSU_00250	xpaC	30	32	0	0	16	6	0	0	2	16	0	2	2	20	41	7	0	0	7	1	0
BSU_00260	yaaN	78	156	1	1	53	40	13	0	10	44	3	3	5	81	173	24	0	0	8	5	0
BSU_00270	yaaO	157	358	1	4	51	61	11	0	15	103	3	3	3	45	274	46	4	0	8	10	0
BSU_00280	tmk	102	233	0	0	27	23	12	1	7	40	1	2	1	25	144	35	0	0	1	2	0
BSU_00290	darA	46	97	0	0	27	15	0	0	9	43	0	0	3	25	129	39	2	0	3	2	0
BSU_00300	yaaR	44	103	0	3	46	18	0	0	10	50	0	2	0	33	109	27	0	0	5	0	13
BSU_00310	holB	130	295	2	6	180	61	12	1	32	134	0	2	14	76	258	76	3	0	11	6	0
BSU_00320	ricT	146	217	1	4	116	86	7	11	50	131	1	4	1	92	264	110	4	5	9	10	1
BSU_00330	dnaH	142	140	1	3	52	34	0	0	25	71	2	1	2	58	156	100	0	0	11	14	0
BSU_00340	trmNF	33	88	0	1	14	25	3	0	7	38	1	1	0	25	70	28	0	0	2	0	0
BSU_00350	yazA	5	23	0	0	7	8	0	0	2	7	0	0	0	6	17	6	0	8	1	0	0
BSU_00360	rsmI	106	173	1	2	42	21	0	0	27	76	0	1	4	46	77	6	3	0	10	1	0
BSU_00370	abrB	548	315	0	3	45	66	9	5	170	180	1	2	12	374	812	175	0	0	10	0	0
BSU_00380	metS	655	844	0	13	100	101	1	1	121	275	2	10	14	120	491	74	0	0	22	10	34
BSU_00390	dayD	75	86	0	2	18	8	1	0	20	35	3	1	1	22	70	21	8	0	4	17	0
BSU_00400	yabE	56	325	0	2	9	56	0	6	6	81	0	5	3	43	246	77	0	0	5	0	0
BSU_00410	rnmV	13	161	0	0	15	25	0	0	2	39	0	0	0	15	55	11	1	0	0	0	0
BSU_00420	rsmA	84	188	0	2	9	44	0	0	25	87	1	0	1	26	78	78	8	0	1	0	0
BSU_00430	prtG	13	5	0	0	3	0	0	0	0	3	0	0	0	1	6	0	0	0	3	0	0
BSU_00440	veg	10918	3595	15	30	166	125	11	16	287	290	21	46	88	545	6360	316	30	4	84	71	26
BSU_00450	sspF	0	0	0	0	0	9	6	0	4	4	0	0	0	8	11	0	0	0	2	0	0
BSU_00460	ispE	81	188	0	4	43	50	0	0	18	123	1	3	3	48	102	38	0	0	12	15	0
BSU_00470	purR	172	300	0	5	74	99	0	0	59	182	1	5	6	102	212	114	4	0	37	12	18
BSU_00480	ridA	178	219	1	8	84	73	0	7	86	179	4	6	13	135	157	111	0	2	47	19	26
BSU_00490	spoVG	248	218	135	204	25	31	11	8	140	131	193	241	458	101	164	18	51	42	775	359	233
BSU_00500	glmU	414	1879	1	26	147	234	7	14	91	597	1	3	2	159	461	130	0	0	6	2	0
BSU_00510	prs	435	729	1	15	228	188	30	1	139	501	3	9	1	72	277	107	4	0	9	2	0
BSU_00520	ctc	625	545	14	21	321	211	14	9	308	538	37	64	105	522	835	406	28	47	90	48	46
BSU_00530	pth	75	116	0	0	30	16	1	0	23	66	1	0	3	46	58	35	0	0	1	1	11
BSU_00540	fin	87	117	0	1	5	22	0	0	19	61	0	2	0	42	76	27	0	0	3	0	8
BSU_00550	mfd	1017	1085	7	11	670	178	9	10	141	300	6	12	13	195	790	119	29	0	45	57	17
BSU_00560	spoVT	147	116	0	0	186	42	0	0	46	83	0	1	3	47	115	24	0	0	8	3	18
BSU_00570	yabM	63	118	0	2	39	44	2	0	12	56	0	0	0	9	49	41	0	0	1	0	0
BSU_00580	yabN	265	363	0	12	176	80	1	4	55	168	0	4	3	59	159	18	0	0	6	2	0
BSU_00590	hslR	52	94	1	0	29	30	0	0	21	44	1	3	1	8	38	12	0	0	3	0	0
BSU_00600	spcP	91	97	0	1	75	29	2	0	21	47	0	3	2	11	102	36	0	0	5	4	0
BSU_00610	spcQ	48	74	0	1	32	23	6	0	19	53	0	0	0	27	49	55	0	0	1	0	0
BSU_00620	divIC	137	585	3	9	52	72	0	3	40	214	2	9	4	69	206	32	4	0	16	14	8
BSU_00630	yabR	176	547	1	12	53	149	6	13	84	369	3	8	15	108	253	166	7	0	32	24	18
BSU_tRNA_10	trnSL-Met1	4	2	0	0	0	0	0	0	0	0	0	0	0	0	1	0	0	0	0	0	0
BSU_tRNA_11	trnSL-Glu1	45	63	5	2	6	6	1	1	1	13	2	4	0	0	21	0	4	0	0	0	0
BSU_00640	spoIIE	25	87	1	3	27	41	8	0	2	22	0	0	1	18	90	58	0	0	0	0	0
BSU_00650	yabS	22	57	0	0	15	17	0	0	1	12	0	0	0	18	35	11	0	0	4	7	0
BSU_00660	prkT	7	29	0	1	1	12	4	0	1	7	0	1	0	0	34	0	0	18	3	0	0
BSU_00670	tilS	142	699	1	4	44	127	0	22	19	245	2	5	10	128	516	146	4	1	18	14	0
BSU_00680	hprT	34	141	0	10	28	45	4	0	29	147	0	1	0	76	139	105	0	0	2	2	1
BSU_00690	ftsH	2609	3633	3	64	771	890	86	86	614	1648	19	75	37	856	3052	792	3	9	193	97	62
BSU_00700	coaX	77	86	0	1	15	24	0	0	30	76	0	0	2	40	91	74	0	0	1	0	0
BSU_00710	hslO	138	157	0	1	37	49	1	3	59	106	0	2	1	47	115	0	0	0	6	5	0
BSU_00720	yacD	96	212	0	0	53	16	22	0	9	48	0	0	0	18	139	0	0	0	0	1	0
BSU_00730	cysK	704	789	22	87	113	75	30	47	95	132	28	87	13	61	377	45	7	0	41	32	33
BSU_00740	pabB	115	146	2	0	35	15	0	0	28	80	1	1	3	71	164	26	0	0	15	5	0
BSU_00750	pabA	54	69	3	0	26	17	6	0	36	63	0	7	6	53	75	28	0	0	20	0	0
BSU_00760	pabC	71	104	0	4	35	38	0	0	14	56	1	1	2	35	68	17	0	0	4	10	0
BSU_00770	folP	225	344	2	8	59	43	0	6	27	78	2	6	7	41	212	71	0	0	12	10	0
BSU_00780	folB	39	50	0	1	20	14	7	0	14	40	0	2	1	23	29	0	0	0	3	6	0
BSU_00790	folK	78	102	0	0	20	8	0	5	7	49	1	0	1	28	71	8	0	0	4	7	0
BSU_00800	yazB	16	34	0	1	16	5	0	0	4	25	0	1	1	16	26	17	0	0	4	0	0
BSU_00810	dusB	347	614	0	19	164	103	7	7	57	191	1	11	8	96	237	109	10	0	23	16	48
BSU_00820	lysS	922	1120	1	9	1392	638	29	14	248	601	8	25	32	187	550	368	3	4	41	13	22
BSU_rRNA_6	rrnJ-16S	579433	377702	433687	536179	136002	152587	453612	259103	569086	602506	685719	755191	469057	540951	381214	130659	304845	258534	612180	360796	130002
BSU_rRNA_7	rrnJ-23S	613414	629738	689126	552925	346763	581238	510655	367717	877917	1010578	1066839	1147073	663090	730892	516666	405181	473174	363563	861533	471305	243525
BSU_rRNA_8	rrnJ-5S	309	230	386	295	451	607	652	461	597	528	438	851	448	356	197	224	3219	919	528	382	221
BSU_tRNA_12	trnJ-Val	1	4	0	0	0	0	0	0	1	4	0	0	0	2	6	0	0	0	0	0	0
BSU_tRNA_13	trnJ-Thr	24	75	0	8	0	8	0	0	1	4	1	0	0	13	157	7	2	0	24	0	0
BSU_tRNA_14	trnJ-Lys	13	30	0	4	0	7	0	0	2	12	0	0	0	16	31	0	0	0	1	0	0
BSU_tRNA_15	trnJ-Leu1	53	55	1	0	6	19	5	0	6	46	1	6	0	23	66	3	5	0	0	0	0
BSU_tRNA_16	trnJ-Gly	19	61	0	1	0	23	0	0	2	29	0	0	0	12	87	13	0	0	0	0	0
BSU_tRNA_17	trnJ-Leu2	24	82	0	0	6	21	1	0	3	34	0	0	0	14	63	6	0	0	2	0	0
BSU_tRNA_18	trnJ-Arg	11	20	0	0	6	5	0	0	0	6	0	0	0	8	10	0	0	0	0	0	0
BSU_tRNA_19	trnJ-Pro	5	9	0	0	0	0	0	0	0	1	0	0	0	0	0	0	0	0	0	0	0
BSU_tRNA_20	trnJ-Ala	70	166	0	4	7	14	0	7	15	36	0	1	2	16	330	31	0	0	2	0	0
BSU_rRNA_9	rrnW-16S	578947	374349	428565	524767	134908	151556	448872	254295	564775	597121	679903	745755	465210	538118	379961	130764	298420	254096	607654	355234	127843
BSU_rRNA_10	rrnW-23S	605807	616794	692612	550099	341893	568815	510342	363510	869069	1000422	1065836	1149061	661315	720893	508160	394149	467984	360135	861247	464727	238222
BSU_rRNA_11	rrnW-5S	311	225	415	283	454	601	660	451	583	473	481	923	429	332	213	244	3312	909	580	351	247
BSU_00830	ctsR	35	67	0	0	4	12	0	0	9	25	0	0	4	51	124	35	0	0	7	6	0
BSU_00840	mcsA	34	61	0	1	15	8	0	0	11	29	1	1	3	59	191	23	0	0	3	3	0
BSU_00850	mcsB	62	120	0	3	59	23	0	0	36	84	0	9	6	151	207	62	0	0	20	1	10
BSU_00860	clpC	515	454	12	40	390	144	79	16	179	274	40	60	81	348	742	365	12	34	281	124	165
BSU_00870	radA	368	783	4	16	47	57	22	1	21	168	4	4	11	64	382	22	5	0	25	68	11
BSU_00880	disA	364	847	3	2	40	62	8	3	28	154	0	7	7	68	498	85	5	0	23	22	1
BSU_00890	yacL	67	180	3	19	65	101	11	27	56	142	7	8	6	120	140	119	0	0	22	16	0
BSU_00900	ispD	91	200	2	7	55	72	30	12	46	94	10	13	6	70	133	133	1	0	24	11	5
BSU_00910	ispF	73	102	0	1	25	35	7	0	25	61	0	0	0	17	21	35	0	0	0	0	0
BSU_00920	gltX	613	997	3	16	310	215	3	20	238	564	4	15	7	219	497	111	4	19	41	24	14
BSU_00930	cysE	49	69	0	0	14	19	0	6	33	53	0	1	1	19	33	14	0	1	2	0	0
BSU_00940	cysS	245	232	0	6	114	62	12	4	83	131	3	13	4	46	129	11	1	0	12	5	0
BSU_00950	mrnC	30	42	0	3	15	7	0	0	13	37	0	4	0	22	21	18	0	0	5	5	0
BSU_00960	rlmB	219	257	3	5	127	58	0	9	53	91	1	21	3	51	166	72	0	0	15	14	12
BSU_00970	raeA	140	161	0	6	221	58	0	8	24	49	0	4	5	34	117	27	2	0	7	10	0
BSU_00980	sigH	491	713	1	6	220	99	36	19	68	208	2	18	16	146	766	93	0	0	50	45	15
BSU_00990	rpmGB	51	129	0	1	36	2	0	0	11	39	1	6	2	20	142	30	0	11	9	0	0
BSU_01000	secE	91	188	0	8	22	27	0	3	20	78	1	2	0	35	187	25	0	0	4	31	0
BSU_01010	nusG	142	725	4	1	17	60	15	12	16	150	0	0	1	43	315	34	0	0	3	6	0
BSU_01020	rplK	1460	1532	12	59	768	1096	76	73	1691	4003	14	40	63	1689	902	1126	1	27	69	32	21
BSU_01030	rplA	1842	3240	7	74	1020	1211	81	72	1179	3536	1	22	20	894	1619	968	1	21	41	13	9
BSU_misc_RNA_3	ldlJ	459	488	6	30	335	401	6	25	708	1616	6	13	5	474	308	303	1	0	10	5	0
BSU_01040	rplJ	1901	1726	5	99	1440	1402	62	55	2366	3874	4	19	29	1572	1000	913	10	33	29	3	0
BSU_01050	rplL	1933	2651	6	66	909	1187	27	74	2013	3602	7	26	36	1180	1159	655	18	17	29	8	0
BSU_01060	rlmG	123	291	1	3	87	94	0	0	69	264	0	0	0	43	65	36	0	0	0	0	0
BSU_01070	rpoB	7478	7364	88	214	3828	2841	428	137	1601	4639	54	163	160	1904	3892	1332	100	52	430	598	106
BSU_01080	rpoC	5969	5886	58	238	4823	2892	1652	191	2947	5976	90	191	242	2168	3284	2552	48	85	819	477	449
BSU_01090	rulS	808	1650	3	46	564	784	62	20	507	1247	5	18	13	391	476	432	0	28	23	7	0
BSU_01100	rpsL	3947	5046	10	122	2316	2006	79	69	2835	5614	2	40	50	1697	2021	1589	9	36	98	14	39
BSU_01110	rpsG	2513	2758	4	90	1184	1237	122	58	1795	3693	11	32	39	1007	1371	785	4	35	76	27	8
BSU_01120	fusA	11826	11571	32	427	6931	5693	542	351	9200	15274	42	192	170	5162	6813	3202	65	85	312	157	77
BSU_01130	tufA	9050	8511	68	354	6383	4722	376	356	9952	13035	142	426	333	5529	7111	5107	66	206	627	289	323
BSU_01140	ybaC	102	148	0	5	11	15	0	0	32	42	0	0	0	15	49	0	0	1	1	0	0
BSU_01150	rpsJ	8579	12108	6	130	1224	1247	62	71	1368	3113	3	32	21	766	4680	690	2	21	29	30	12
BSU_01160	rplC	8990	8682	8	103	2110	2004	74	80	1921	4146	8	26	31	1229	3067	1222	19	23	26	23	7
BSU_01170	rplD	2258	2289	6	50	1130	1122	51	61	1248	2770	6	20	30	772	1085	699	9	16	25	10	19
BSU_01180	rplW	759	844	2	29	519	325	7	19	602	1101	0	9	13	534	664	248	0	7	22	1	0
BSU_01190	rplB	5233	5503	9	149	2301	1853	118	86	3622	6464	15	72	85	2108	3260	1064	18	62	70	17	10
BSU_01200	rpsS	1266	1909	0	24	661	627	20	40	1045	1963	4	10	22	810	1143	388	3	0	17	13	8
BSU_01210	rplV	2561	3136	1	87	1080	641	36	26	1331	2651	8	20	29	1190	1918	601	2	10	28	12	0
BSU_01220	rpsC	5792	6723	7	86	1532	1009	50	71	1397	2618	7	20	23	788	2759	760	12	4	25	3	5
BSU_01230	rplP	2953	2445	1	40	973	500	26	63	742	1236	1	6	15	481	1156	401	9	18	17	0	0
BSU_01240	rpmC	398	587	1	6	287	171	7	7	462	833	2	8	6	488	476	314	0	10	7	6	0
BSU_01250	rpsQ	627	1125	6	21	386	310	12	11	783	1117	3	4	6	456	790	427	2	23	8	1	0
BSU_01260	rplNA	1716	2105	5	38	897	691	29	36	1121	2003	1	14	21	676	1133	592	1	31	12	2	0
BSU_01270	rplX	1650	1522	3	48	836	609	38	28	1599	2475	1	20	27	1179	1021	1008	12	3	17	8	0
BSU_01280	rplE	2796	3506	3	74	1032	996	20	75	1431	2742	7	24	26	1042	1708	723	5	11	33	0	2
BSU_01290	rpsNA	1929	1841	0	18	510	400	23	9	963	1541	2	7	11	878	1128	386	17	5	13	1	0
BSU_01300	rpsH	3033	3192	8	28	860	774	22	43	1194	2009	6	19	18	988	2187	672	3	20	15	6	35
BSU_01310	rplF	1574	1799	1	47	1027	1063	34	65	1455	2458	13	19	31	1037	1040	755	1	9	42	1	27
BSU_01320	rplR	1504	1536	4	48	920	873	74	48	1681	2633	6	31	35	1614	950	677	1	9	59	6	0
BSU_01330	rpsE	1540	1848	4	49	1046	935	64	15	1365	2210	11	20	28	1123	1016	748	0	20	29	1	0
BSU_01340	rpmD	485	603	2	13	306	265	20	2	407	703	1	10	7	389	506	275	0	2	9	3	0
BSU_01350	rplO	1322	1361	6	71	1051	1005	42	61	1741	3120	19	38	41	1580	1107	785	4	7	57	8	21
BSU_01360	secY	4463	5138	26	171	4802	3939	185	210	4860	8685	47	115	97	4461	3551	3168	2	92	191	51	37
BSU_01370	adk	2998	4013	9	117	3059	2514	131	92	2240	4736	7	47	35	1922	2125	1886	5	29	53	26	16
BSU_01380	mapA	2859	3123	13	92	3677	2806	105	93	2296	5253	12	29	30	1887	2112	1846	5	83	33	4	9
BSU_01389	ybzG	850	1689	2	40	899	758	36	72	814	1956	3	16	9	1083	1080	836	0	3	14	7	0
BSU_01390	infA	664	1518	2	41	681	584	22	41	570	1287	0	4	6	520	673	509	1	7	10	17	0
BSU_01400	rpmJ	362	658	1	24	243	315	7	19	470	1035	1	4	2	626	503	435	0	0	17	1	0
BSU_01410	rpsM	1219	1258	3	27	856	682	71	31	1346	2389	3	27	20	1459	1015	821	3	1	45	11	0
BSU_01420	rpsK	1462	1391	7	35	979	801	54	43	1264	2196	16	36	14	552	744	400	1	0	27	13	44
BSU_01430	rpoA	4389	4757	16	200	3442	2820	151	181	4735	7811	34	99	58	4168	3942	2720	11	60	151	41	45
BSU_01440	rplQ	971	708	8	62	1030	590	52	82	1937	2815	15	56	24	1296	679	840	6	6	63	29	27
BSU_01450	ecfA	232	510	0	3	196	113	16	0	41	180	0	0	2	67	235	67	0	4	3	2	0
BSU_01460	ecfAB	538	1011	1	6	408	144	4	10	66	203	1	1	6	48	346	64	3	0	0	9	0
BSU_01470	ecfT	189	398	1	4	286	98	6	3	48	148	1	1	3	56	115	93	0	0	3	0	0
BSU_01480	truA	1404	1288	2	12	753	325	27	10	554	748	0	2	4	235	700	225	0	15	5	0	0
BSU_misc_RNA_4	ldlM	152	111	2	0	54	31	1	0	65	71	0	0	0	54	42	62	0	0	0	0	0
BSU_01490	rplM	2673	5983	5	100	687	713	20	48	1055	3285	9	17	20	608	2099	515	0	7	39	23	0
BSU_01500	rpsI	1064	1959	5	67	575	714	54	18	1146	2712	15	36	13	519	552	314	5	23	47	19	6
BSU_01510	ybaJ	39	37	0	0	7	18	0	4	13	51	1	1	1	33	99	21	0	0	2	1	19
BSU_01520	ybaK	0	0	0	0	0	0	0	0	0	0	0	0	0	0	0	0	0	0	0	0	0
BSU_01530	cwlD	5	5	0	0	0	2	0	0	0	5	0	0	0	2	10	0	0	0	0	0	0
BSU_01540	salA	851	365	0	23	320	151	3	9	390	360	4	35	21	570	1039	582	4	6	31	25	8
BSU_01550	gerD	0	2	0	0	0	0	0	0	0	0	0	0	0	0	0	0	0	0	0	0	0
BSU_01560	kbaA	21	28	0	3	12	2	1	0	9	26	1	1	0	37	49	35	0	0	2	1	0
BSU_01570	pdaB	1	0	0	2	0	0	0	0	0	0	0	0	0	1	0	0	0	0	0	0	0
BSU_rRNA_23	rrnI-16S	411530	283390	306722	387017	98930	116352	329187	193581	406430	437496	488287	542840	346781	395071	273374	95817	222552	183524	458710	254667	93622
BSU_rRNA_14	rrnI-23S	530886	536127	626857	497584	298470	495680	460925	325503	774456	893176	959923	1031225	597715	637215	432228	333386	416728	323148	764477	394430	204404
BSU_rRNA_15	rrnI-5S	369	214	423	241	487	570	645	428	580	524	471	898	450	350	217	218	3137	909	574	362	267
BSU_tRNA_23	trnI-Asn	0	1	1	0	0	4	0	0	0	0	0	0	0	1	1	0	0	0	0	0	0
BSU_tRNA_24	trnI-Thr	32	35	0	9	21	26	0	0	11	20	0	2	0	12	57	0	0	0	2	1	0
BSU_tRNA_25	trnI-Gly	3	4	0	0	2	1	0	0	3	6	0	0	0	10	12	0	0	0	0	0	0
BSU_tRNA_26	trnI-Arg	3	21	0	0	1	2	0	0	0	2	0	0	0	12	20	8	1	0	0	0	0
BSU_tRNA_27	trnI-Pro	4	4	0	0	0	0	0	0	2	1	0	0	0	0	0	0	0	0	0	0	0
BSU_tRNA_28	trnI-Ala	0	1	0	0	0	1	0	2	0	0	0	0	0	0	0	0	0	0	0	0	0
BSU_rRNA_16	rrnH-16S	502704	340331	389252	484928	117755	137373	402278	234906	471113	509236	574050	645096	408969	448241	339789	116988	284023	235474	522276	322793	115478
BSU_rRNA_29	rrnH-23S	472811	501013	536451	440488	270042	463991	405543	295389	682364	775000	853423	883255	523576	574957	406543	315209	371104	284787	688712	364248	191869
BSU_rRNA_24	rrnH-5S	331	196	390	260	405	565	595	456	591	500	431	908	465	359	220	231	3128	867	534	353	270
BSU_rRNA_25	rrnG-16S	535290	350170	406316	505583	123727	140175	422892	240501	522678	555476	637566	701203	433862	495030	353065	120741	276685	237709	560132	329208	118026
BSU_rRNA_27	rrnG-23S	603823	616505	685444	546472	341057	569975	509124	363491	865191	993129	1058317	1132186	654508	720190	512922	398682	467444	362359	851669	465351	240944
BSU_rRNA_28	rrnG-5S	337	227	449	316	459	610	686	481	565	459	490	993	494	373	237	213	3357	930	545	400	298
BSU_01580	ybaR	43	68	0	0	35	67	0	1	24	72	0	2	0	18	20	74	0	0	0	4	0
BSU_01590	ybaS	8	10	0	0	4	9	4	2	11	29	0	3	2	8	18	11	0	0	2	5	0
BSU_01600	eesA	298	330	0	4	142	75	0	7	68	138	0	0	0	102	325	124	0	0	0	0	0
BSU_01610	feuC	298	317	0	9	475	212	0	6	98	202	0	0	0	154	316	266	0	0	0	2	0
BSU_01620	feuB	307	230	0	10	444	90	0	9	109	200	0	2	0	133	316	191	0	0	4	0	0
BSU_01630	feuA	944	924	0	16	505	181	1	9	205	323	1	1	0	274	1449	376	0	0	1	0	0
BSU_01640	btr	146	176	0	0	21	13	8	0	21	19	0	0	0	22	102	70	0	0	1	0	0
BSU_01650	ybbC	10	22	1	0	19	7	0	0	0	4	2	1	6	8	86	0	3	0	5	9	0
BSU_01660	nagZ	20	16	2	1	35	0	5	0	0	6	2	3	1	13	93	27	15	1	5	9	0
BSU_01670	amiE	13	16	0	0	7	1	4	0	0	8	1	2	1	21	81	45	0	0	5	8	0
BSU_01680	murP	50	21	2	3	3	6	12	4	6	5	2	3	0	15	98	33	0	0	7	9	0
BSU_01690	murR	138	60	3	1	15	4	1	0	10	14	2	2	0	26	190	51	0	0	0	0	0
BSU_01700	murQ	216	149	0	1	7	19	3	0	13	20	0	1	1	22	401	20	0	0	2	0	0
BSU_01710	ybbJ	20	5	0	0	0	3	0	0	0	5	0	1	0	3	20	0	0	0	1	0	0
BSU_01720	ybbK	18	23	1	0	1	8	0	0	3	3	0	0	1	10	35	43	0	0	1	0	0
BSU_tRNA_75	trnSL-Glu2	31	54	1	0	0	2	0	1	4	11	1	1	3	4	37	0	1	0	2	0	0
BSU_tRNA_78	trnSL-Val1	0	4	0	0	0	0	0	0	0	1	0	0	0	1	2	1	0	0	0	0	0
BSU_tRNA_76	trnSL-Thr1	0	2	0	0	0	0	0	0	0	2	0	1	1	2	6	0	3	0	0	0	0
BSU_tRNA_77	trnSL-Tyr1	3	6	0	0	1	0	0	0	2	4	0	0	1	1	1	0	0	0	0	0	0
BSU_tRNA_74	trnSL-Gln2	5	21	0	5	1	6	0	0	0	3	0	0	0	1	2	0	1	0	0	1	1
BSU_01730	sigW	7244	4655	68	70	561	302	198	29	397	684	61	43	66	323	5146	325	21	26	161	126	78
BSU_01740	rsiW	4100	2151	38	38	579	400	249	4	530	743	56	25	78	335	1550	314	19	51	194	100	52
BSU_01750	cdaA	164	196	5	6	130	55	8	2	26	79	0	2	2	47	147	21	0	0	0	2	0
BSU_01760	cdaR	321	637	2	1	243	140	2	9	78	214	0	11	5	101	456	80	11	10	11	2	0
BSU_01770	glmM	515	604	2	8	179	123	0	11	149	274	2	6	1	120	336	118	0	0	1	2	0
BSU_misc_RNA_5	glmSA	37	48	3	0	9	1	0	0	16	27	2	16	25	1	13	0	17	31	27	23	0
BSU_01780	glmS	1454	1100	9	117	631	298	22	93	792	815	32	186	144	138	259	168	24	49	201	68	70
BSU_01790	ybbU	0	0	0	0	0	0	0	0	0	1	0	0	0	0	1	0	0	0	0	0	0
BSU_01800	alkA	7	16	1	0	0	5	0	0	3	4	0	0	0	7	28	5	0	0	0	4	0
BSU_01810	adaA	0	6	0	0	0	5	0	1	0	0	0	0	0	1	0	0	0	0	0	0	0
BSU_01820	adaB	0	0	0	0	0	2	0	0	0	1	0	0	0	1	0	0	0	0	0	0	0
BSU_01830	ndhF	6	2	0	0	2	0	0	0	2	1	0	0	0	2	0	0	0	9	1	0	0
BSU_01845	ybcC	45	44	1	4	5	8	2	0	6	15	0	2	2	1	48	0	0	0	1	0	0
BSU_01860	ybcF	1	2	0	0	0	0	0	0	1	0	0	0	0	2	6	0	0	0	0	0	0
BSU_01870	ybcH	3	3	0	0	0	0	0	0	0	4	0	0	0	0	3	0	0	0	0	0	0
BSU_01880	ybcI	4	19	0	5	0	0	0	0	1	4	0	0	0	0	8	0	0	0	0	0	0
BSU_01889	ybzH	2	39	1	0	8	2	1	0	4	10	1	0	1	8	6	0	0	0	3	5	0
BSU_01890	ybcL	17	17	2	0	4	5	0	5	15	18	1	1	3	14	13	0	6	0	14	1	5
BSU_01900	ybcM	0	1	0	0	0	0	0	0	0	1	0	0	0	0	0	0	0	0	0	0	0
BSU_01910	skfA	7	2	26	25	3	5	26	21	8	5	160	103	85	3	3	0	34	38	464	167	192
BSU_01920	skfB	6	10	1	10	7	7	4	15	1	4	16	32	3	3	1	10	7	0	124	39	56
BSU_01935	skfC	1	9	0	2	12	5	0	17	3	7	5	14	4	4	6	0	0	0	11	6	0
BSU_01950	skfE	10	11	0	5	0	1	4	31	4	10	0	13	2	5	0	0	0	0	18	3	0
BSU_01960	skfF	6	5	5	2	0	6	9	0	5	4	0	7	2	1	6	0	0	0	16	2	10
BSU_01970	skfG	1	5	0	4	0	2	0	0	1	1	1	3	0	0	3	0	0	0	6	0	0
BSU_01980	skfH	2	8	0	9	0	4	3	0	2	4	0	6	4	1	4	0	3	0	10	6	0
BSU_01990	ybdG	14	31	0	0	2	10	0	0	2	10	1	2	0	10	4	0	0	0	1	0	0
BSU_02000	ybdJ	7	11	0	0	5	8	0	8	3	7	0	0	0	2	6	0	0	0	5	0	0
BSU_02010	ybdK	3	14	0	1	13	6	0	0	7	19	0	1	1	5	16	0	0	0	4	2	0
BSU_02019	ybzI	16	27	1	2	6	5	0	0	18	29	4	1	19	4	37	3	0	0	7	1	0
BSU_02030	ybdM	6	21	0	0	0	8	6	0	0	4	2	1	0	1	16	0	0	0	0	0	0
BSU_02040	ybdN	11	15	0	12	3	2	0	23	3	2	5	15	4	0	1	0	0	0	15	1	0
BSU_02050	ybdO	107	107	6	25	5	10	0	6	10	16	9	25	3	20	51	37	1	0	56	40	33
BSU_02060	ybxG	9	21	0	1	6	23	0	0	12	39	2	5	2	17	18	20	0	0	4	0	0
BSU_02070	csgA	0	1	0	0	0	0	0	0	0	0	0	0	0	0	0	0	0	0	0	0	0
BSU_02080	ybxH	0	0	0	0	0	0	0	0	0	0	0	0	0	0	0	0	0	0	0	0	0
BSU_02090	ybxI	9	4	0	0	0	0	0	2	1	1	0	0	1	0	4	0	0	0	1	3	0
BSU_02100	cypC	11	6	2	1	3	4	0	4	2	2	1	1	2	2	29	15	4	0	2	9	0
BSU_02110	ybyB	87	5	9	15	0	0	2	0	7	1	15	11	20	51	370	35	14	1	22	18	0
BSU_02120	ybeC	156	132	3	1	140	105	29	12	121	152	5	8	17	205	245	168	9	16	28	7	15
BSU_02130	glpQA	3246	2625	1	28	755	496	79	17	641	916	3	3	1	762	3564	758	0	0	20	0	0
BSU_02140	glpT	920	812	4	38	598	652	24	19	519	948	0	1	0	868	1187	1295	3	1	0	0	1
BSU_02150	ybeF	1	4	0	0	2	2	2	0	1	2	0	0	0	0	0	0	0	0	0	0	0
BSU_02160	ybfA	28	17	0	0	3	3	14	0	6	13	0	2	1	8	20	10	0	0	2	3	0
BSU_02170	ybfB	39	19	0	0	6	16	15	7	11	13	1	1	0	10	29	40	6	0	3	0	0
BSU_02190	ybfF	7	75	0	0	0	2	0	0	7	24	0	0	0	10	59	33	0	0	0	0	0
BSU_02200	ybfG	180	173	6	4	44	49	186	0	43	88	0	2	2	103	272	116	0	6	0	0	0
BSU_02210	ybfH	17	21	0	1	2	3	0	1	4	10	0	1	0	4	13	0	0	0	1	0	0
BSU_02220	ybfI	9	6	0	0	4	2	0	2	3	2	0	0	1	2	11	0	0	0	1	0	0
BSU_02230	purT	68	88	0	6	71	34	0	0	35	73	0	2	2	47	97	59	12	6	1	0	0
BSU_02240	mpr	58	37	2	2	17	12	27	1	4	15	1	8	2	8	28	0	1	0	13	16	12
BSU_02250	ybfJ	18	11	2	0	6	4	0	0	3	4	2	0	4	6	18	0	4	0	5	11	12
BSU_02260	cesB	99	129	1	2	13	26	6	0	25	80	1	4	2	50	130	35	0	0	4	2	0
BSU_02270	pssA	46	70	0	6	15	24	0	0	31	85	0	0	1	41	47	55	0	0	5	1	4
BSU_02280	ybfM	37	49	0	2	4	34	0	0	17	58	1	1	2	34	41	31	0	0	2	0	0
BSU_02290	psd	103	229	0	5	30	72	6	11	31	134	0	0	1	54	99	79	2	1	2	3	0
BSU_02300	ybfN	22	25	0	6	0	3	0	0	2	6	0	2	0	4	22	0	0	0	1	0	0
BSU_02310	ybfO	122	115	11	13	24	14	21	22	36	33	86	22	15	29	112	59	0	3	93	70	3
BSU_02320	ybfP	32	5	0	4	11	4	0	3	15	12	0	0	1	13	9	12	0	0	10	0	0
BSU_02330	ybfQ	905	723	7	6	102	46	0	4	75	126	6	2	7	93	563	141	8	0	24	29	7
BSU_02340	gltP	10	7	0	5	0	1	17	0	2	1	6	16	5	2	11	0	0	0	12	2	6
BSU_02350	gamP	179	207	1	10	143	78	20	16	31	85	2	5	2	85	266	58	0	5	3	0	0
BSU_02360	gamA	68	56	4	2	54	34	4	3	32	57	3	3	1	53	106	72	0	0	3	2	0
BSU_02370	gamR	28	29	0	0	31	6	0	0	10	20	0	0	1	13	45	5	1	0	3	1	0
BSU_02380	ybgB	3	5	0	0	5	2	0	0	0	5	0	0	1	4	7	0	0	0	1	0	0
BSU_02390	ilvE	10	19	2	0	1	2	3	0	2	8	0	0	3	9	38	6	0	0	11	0	2
BSU_02400	ybgF	4	9	0	5	4	24	5	15	5	15	0	1	2	5	6	10	0	0	4	0	10
BSU_02410	ybgG	17	14	0	0	1	8	0	0	6	9	0	0	0	4	6	0	0	1	1	2	0
BSU_02420	glnT	0	0	0	0	3	0	0	0	1	2	0	0	0	3	0	0	0	0	0	0	0
BSU_02430	glsA	3	0	0	0	0	0	0	0	0	0	0	0	0	0	0	0	0	0	0	0	0
BSU_02440	glnJ	17	15	0	0	7	8	1	1	0	8	0	0	0	5	16	3	0	0	0	0	0
BSU_02450	glnL	11	29	0	0	18	4	0	0	8	21	0	0	0	7	14	20	0	0	1	1	0
BSU_02460	kdgD	5	2	0	0	3	0	0	0	1	0	0	0	0	1	3	0	0	0	1	0	0
BSU_02470	gucD	5	8	0	0	6	1	0	0	2	2	0	0	3	0	1	14	0	0	4	5	0
BSU_02480	gudP	6	7	1	1	3	0	7	0	3	7	0	1	0	3	1	6	0	0	4	1	0
BSU_02490	gudD	6	2	0	2	0	3	8	0	0	0	0	0	1	0	2	0	0	9	7	2	0
BSU_02500	garR	94	167	0	3	29	10	0	2	12	45	0	1	2	16	44	24	0	0	8	0	19
BSU_02510	garD	29	20	0	4	19	3	10	8	5	6	1	4	6	8	31	17	0	1	19	35	0
BSU_02520	ycbJ	64	94	0	3	28	28	14	13	25	45	1	24	11	23	62	17	0	0	58	51	59
BSU_misc_RNA_6	tboW	23	34	0	0	12	2	0	0	10	15	0	1	3	16	14	11	7	11	23	6	8
BSU_02530	rtpA	1	1	0	0	0	3	0	0	2	0	0	0	0	0	0	11	0	0	1	0	0
BSU_02540	ycbK	12	15	0	0	13	11	0	0	14	25	0	2	2	12	16	2	0	5	2	0	0
BSU_02550	ycbL	1	11	0	0	1	1	0	0	1	6	0	0	0	1	7	0	0	0	1	0	0
BSU_02560	ycbM	17	22	0	0	2	9	0	0	3	9	0	0	0	7	13	0	0	0	0	0	0
BSU_02570	ycbN	24	43	0	1	1	0	0	0	8	15	0	0	0	6	41	23	0	0	0	2	0
BSU_02580	ycbO	11	9	0	0	1	9	0	0	8	14	0	0	0	10	8	0	0	0	0	0	0
BSU_02585	BSU_02585	0	0	0	0	0	0	0	0	0	0	0	0	0	0	1	0	0	0	0	0	0
BSU_02590	ycbP	1	5	0	0	0	0	0	0	1	1	2	2	2	6	6	0	0	0	4	0	0
BSU_02600	cwlJ	0	2	0	0	0	0	0	3	1	2	0	0	0	0	0	0	0	0	0	0	0
BSU_02610	ycbR	4	2	0	0	4	0	0	0	4	13	0	0	0	3	5	10	0	0	0	0	0
BSU_02619	yczK	0	0	0	0	0	0	0	0	0	0	0	0	0	0	0	0	0	0	0	0	0
BSU_02620	phoD	15	10	0	0	6	2	5	0	0	0	0	0	0	1	7	21	0	0	0	0	0
BSU_02630	tatAD	3	0	0	0	6	0	0	0	0	0	0	1	1	1	0	0	0	0	0	0	0
BSU_02640	tatCD	0	0	0	0	2	0	0	0	1	0	0	0	0	2	1	0	0	0	1	0	0
BSU_02650	pcp	22	21	0	0	0	1	3	9	2	11	1	0	4	3	21	10	0	0	8	8	0
BSU_02660	ycbU	43	35	0	1	15	3	0	0	4	12	1	2	1	6	31	41	0	9	4	8	0
BSU_02670	lmrB	47	55	0	0	47	62	6	3	31	110	1	0	1	10	9	0	1	0	3	0	0
BSU_02680	lmrA	59	75	0	3	10	44	0	0	5	50	0	0	0	9	32	11	0	0	6	7	0
BSU_02690	ansZ	4	15	0	1	1	11	9	0	2	5	0	0	0	6	35	12	4	0	1	1	0
BSU_02700	estA	37	119	0	0	13	28	0	0	15	40	0	0	0	14	23	19	0	0	0	0	0
BSU_02710	yczC	4	7	0	0	0	0	0	0	0	4	0	0	0	1	3	0	0	0	0	0	0
BSU_02720	yccF	136	180	0	4	88	95	0	0	63	224	1	1	1	60	109	33	0	0	2	2	0
BSU_02730	natK	33	37	0	1	5	4	0	0	9	12	0	0	0	15	29	0	0	0	0	0	0
BSU_02740	natR	29	52	0	0	6	7	0	0	5	8	0	0	0	6	27	8	0	0	0	0	0
BSU_02750	natA	10	3	0	0	0	0	0	0	0	10	0	0	0	2	1	0	0	0	2	1	0
BSU_02760	natB	30	41	2	1	13	19	0	0	10	17	0	1	1	5	10	11	0	0	2	2	0
BSU_02770	yccK	41	49	0	1	21	7	1	9	10	12	1	3	2	5	14	48	0	1	2	12	0
BSU_02780	ycdA	26	10	0	0	8	16	8	0	5	7	0	0	3	1	9	2	4	0	4	1	0
BSU_02785	BSU_02785	3	0	0	0	0	0	0	0	0	0	0	0	1	0	5	0	0	0	0	0	0
BSU_02790	ycdB	64	61	1	0	14	8	0	0	9	21	0	4	0	3	24	17	1	0	3	2	0
BSU_02800	ycdC	70	140	0	4	47	9	15	0	5	22	0	2	0	11	65	15	0	0	0	7	0
BSU_02810	cwlK	15	27	0	0	0	0	0	0	2	9	0	0	1	5	17	10	0	0	0	0	0
BSU_02820	rapJ	49	63	3	5	10	29	0	0	13	58	2	9	11	30	55	42	14	0	32	25	33
BSU_02830	ycdF	2	1	0	0	14	0	0	0	1	1	0	0	0	17	42	0	0	0	1	2	0
BSU_02840	ycdG	23	14	0	1	36	6	0	0	2	4	0	1	0	17	85	0	0	0	0	0	0
BSU_02850	znuA	40	105	0	1	9	6	0	13	12	28	0	0	1	10	78	10	0	0	0	0	0
BSU_02860	znuC	6	64	0	0	1	19	12	0	2	33	0	0	0	8	13	0	0	0	4	0	0
BSU_02870	znuB	79	216	0	1	10	37	10	4	13	66	0	0	3	25	74	7	0	0	1	5	0
BSU_02880	yceB	4	62	0	2	10	5	0	0	3	12	0	0	1	2	8	0	0	0	2	0	0
BSU_02890	yceC	487	415	7	15	166	180	34	10	306	377	4	13	34	448	485	327	11	0	49	15	14
BSU_02900	yceD	813	483	20	14	285	117	24	6	269	284	33	20	54	365	656	352	15	24	67	57	62
BSU_02910	yceE	1163	793	14	23	310	143	105	3	270	323	59	34	66	287	803	336	15	31	103	59	77
BSU_02920	yceF	734	910	31	47	336	338	83	21	353	595	70	28	76	513	1015	718	7	0	190	110	50
BSU_02930	yceG	918	1039	13	12	600	173	89	22	127	253	18	22	21	210	1046	130	12	0	50	47	1
BSU_02940	yceH	530	462	6	21	307	160	72	5	85	159	16	24	15	116	452	221	19	1	59	28	10
BSU_02950	niaP	30	31	1	0	23	18	5	0	17	26	0	2	0	12	22	24	0	0	1	0	0
BSU_02960	yceJ	5	5	0	0	0	0	2	0	0	2	0	0	0	5	0	0	0	0	0	0	0
BSU_02970	yceK	4	23	0	0	5	3	0	0	0	12	0	2	0	6	16	0	0	0	2	2	0
BSU_02980	opuAA	67	719	0	3	58	85	0	0	15	100	0	3	1	54	452	75	0	0	2	0	0
BSU_02990	opuAB	62	132	0	5	46	90	9	15	27	117	2	11	0	43	85	59	0	1	3	0	0
BSU_03000	opuAC	146	371	0	1	61	137	10	4	51	199	2	11	1	70	218	73	0	0	1	1	0
BSU_03010	amhX	38	30	4	4	9	6	4	0	2	9	3	1	12	4	14	8	7	6	94	76	60
BSU_03020	ycgA	9	5	0	0	9	7	0	0	11	10	6	7	7	7	1	0	5	4	22	6	0
BSU_03030	ycgB	14	17	0	0	7	3	0	0	2	8	0	1	2	1	14	0	0	0	3	0	0
BSU_03040	amyE	111	18	1	18	113	14	10	34	30	24	15	34	19	30	71	18	2	4	62	19	10
BSU_03050	lctE	10977	871	80	131	3445	162	229	83	3159	347	176	342	498	2647	8320	3328	96	124	499	286	283
BSU_03060	lctP	4433	381	165	196	4182	199	573	368	2147	236	374	625	468	2421	4367	3527	133	212	130	92	65
BSU_03070	mdr	125	192	2	4	36	102	0	2	50	142	1	1	0	27	71	37	3	0	5	1	0
BSU_03080	ycgE	3	25	0	0	5	18	2	0	1	14	0	0	0	0	10	0	0	0	0	0	0
BSU_03090	ycgF	21	25	1	3	9	7	0	0	0	23	0	0	0	5	25	58	0	0	0	0	0
BSU_03100	ycgG	9	24	0	0	20	15	0	6	5	30	0	0	0	12	14	2	0	0	1	0	0
BSU_03110	ycgH	2	8	2	0	5	4	0	0	0	0	0	0	0	0	0	3	0	0	0	0	0
BSU_03120	ycgI	0	0	0	0	9	3	0	0	0	1	0	0	0	1	0	0	0	0	0	0	0
BSU_03130	nadE	524	694	0	15	133	127	0	13	111	249	8	16	8	141	305	125	0	0	16	24	18
BSU_03140	tmrB	51	53	0	0	10	3	0	0	5	12	0	2	0	6	14	0	0	0	0	0	0
BSU_03150	aroK	8	10	0	3	0	12	0	0	6	5	0	0	0	7	11	0	0	0	0	0	0
BSU_03160	ycgJ	7	3	1	0	0	0	0	0	0	4	0	1	0	2	8	6	0	0	1	0	0
BSU_03170	ycgK	18	47	0	0	1	4	0	0	3	5	0	0	0	5	12	4	0	0	0	0	0
BSU_03180	cah	33	85	0	5	11	11	9	3	5	22	0	1	0	6	21	8	0	0	0	0	0
BSU_03190	ycgL	29	51	0	1	4	6	0	0	4	17	0	3	0	8	26	0	0	0	1	2	0
BSU_03200	putB	6	0	9	15	1	1	17	4	0	1	18	19	15	1	4	0	0	0	5	9	0
BSU_03210	putC	15	34	97	70	4	11	154	45	5	25	369	172	172	12	38	0	49	51	36	17	32
BSU_03220	putP	58	113	22	25	95	100	86	23	50	135	107	87	101	40	64	55	19	29	47	36	13
BSU_03230	putR	16	30	0	2	2	12	19	3	4	20	5	2	5	5	70	7	0	0	7	5	0
BSU_03240	ycgQ	78	132	0	2	17	62	0	2	22	81	0	0	1	6	15	13	0	0	0	0	0
BSU_03250	ycgR	15	24	0	0	13	13	0	5	9	45	0	0	0	5	5	4	0	0	0	0	0
BSU_03260	ycgS	6	17	0	0	10	0	0	0	4	8	0	0	1	2	12	0	0	0	0	0	0
BSU_03270	ffoR	96	77	0	9	105	40	0	3	32	72	0	2	4	72	143	64	0	12	9	0	0
BSU_03280	nasF	279	217	5	26	345	62	75	8	43	51	16	27	14	35	158	106	0	0	23	16	0
BSU_03290	nasE	36	27	4	9	25	9	6	3	8	10	10	17	3	16	37	0	10	0	3	2	0
BSU_03300	nasD	229	48	52	86	25	7	33	16	17	7	47	41	6	34	389	44	10	0	3	9	0
BSU_03310	nasC	7	17	0	1	1	4	7	3	0	3	0	1	0	4	17	2	0	0	1	0	0
BSU_03320	nasB	9	21	0	0	19	8	9	0	0	4	0	0	0	5	29	9	0	0	0	0	0
BSU_03330	nasA	6	16	0	1	17	11	0	0	13	16	0	2	0	7	9	0	0	0	4	0	0
BSU_03340	folEB	5	1	0	0	2	0	0	0	0	1	0	0	0	1	4	0	0	0	0	0	0
BSU_03350	yciB	2	1	0	0	5	0	0	0	0	0	0	0	0	0	4	0	0	0	0	0	0
BSU_03359	yczL	4	0	0	0	0	0	0	0	0	0	0	0	0	0	1	0	0	0	0	0	0
BSU_03360	zinU	6	1	0	0	0	0	0	0	1	0	0	0	1	0	2	0	5	0	0	0	0
BSU_03370	yckA	116	53	0	0	19	18	14	0	25	65	2	2	0	9	30	21	0	0	2	0	0
BSU_03380	yckB	182	232	0	2	43	56	2	3	35	63	0	2	1	18	86	10	0	0	1	0	0
BSU_03385	BSU_03385	0	0	0	0	0	1	0	0	1	0	0	0	0	0	0	0	0	0	0	0	0
BSU_03390	yckC	7	11	0	0	0	2	0	0	1	15	0	0	0	6	5	0	0	0	2	2	0
BSU_03400	yckD	0	0	0	0	0	0	0	0	0	2	0	0	0	0	0	0	0	0	0	0	0
BSU_03410	bglC	12	14	2	0	9	0	7	0	6	9	0	1	0	19	62	23	0	0	0	1	0
BSU_03420	nin	38	64	2	5	19	23	16	0	26	50	1	4	1	12	18	24	0	0	14	5	6
BSU_03430	nucA	53	88	0	1	30	21	0	0	24	59	1	1	1	34	50	13	0	0	4	0	7
BSU_03440	tlpC	107	111	1	1	32	17	0	1	16	33	1	5	0	24	73	41	0	0	3	8	0
BSU_03450	hxlB	33	63	0	1	21	14	0	0	8	23	0	0	2	4	42	19	0	0	5	0	2
BSU_03460	hxlA	20	37	0	2	21	3	0	0	1	12	0	0	0	9	25	9	0	0	4	4	0
BSU_03470	hxlR	12	25	1	3	2	5	0	1	3	12	1	1	1	5	8	0	0	10	4	1	17
BSU_03480	srfAA	14427	16524	1250	2200	21876	7952	28135	1952	3283	7879	1606	4179	3240	2141	5550	4217	957	1556	8580	6947	4497
BSU_03490	srfAB	28271	25746	1946	2993	38367	9671	59018	3301	5013	9836	2141	5375	3184	3008	9709	4944	1364	2401	9325	7905	5005
BSU_03500	comS	0	0	0	0	0	0	0	0	0	0	0	0	0	0	0	0	0	0	0	0	0
BSU_03510	srfAC	11239	11442	818	1424	8302	3314	18317	1308	1761	3428	833	2053	1120	932	4641	1884	533	889	3299	2813	2252
BSU_03520	srfAD	698	507	68	78	721	500	1517	136	327	616	254	485	243	187	201	230	34	94	862	306	449
BSU_03530	srfT	76	72	2	1	47	46	23	2	18	42	0	7	2	7	25	42	0	0	12	13	0
BSU_03540	ycxB	6	17	0	0	2	0	0	0	2	6	0	0	0	1	18	15	8	0	1	2	0
BSU_03550	ycxC	8	13	0	0	2	16	3	0	0	7	3	0	0	2	8	17	0	0	2	0	0
BSU_03560	ycxD	11	11	0	0	8	7	2	0	1	5	0	0	0	2	16	0	0	0	0	0	0
BSU_03580	yczE	14	75	0	4	10	28	5	0	9	44	0	0	0	6	22	13	0	0	0	0	0
BSU_03590	tcyC	90	101	0	4	66	38	0	0	44	57	0	0	1	19	66	38	0	0	4	4	0
BSU_03600	tcyB	97	94	0	0	40	42	0	0	31	65	0	3	0	19	58	0	0	0	0	0	0
BSU_03610	tcyA	331	312	0	0	151	78	0	0	70	114	0	0	0	39	222	125	0	0	0	0	0
BSU_03620	bsdA	10	8	0	0	0	0	0	0	2	3	0	0	0	2	18	0	0	0	1	0	0
BSU_03630	ubiX	2	0	1	0	0	0	0	0	0	1	1	0	0	2	3	6	0	0	0	0	0
BSU_03640	bsdC	4	7	1	2	0	0	0	3	1	4	2	1	0	3	14	0	0	0	2	1	17
BSU_03651	bsdD	3	1	0	0	2	0	0	0	0	0	0	0	0	1	0	0	0	0	1	0	0
BSU_03652	yclD	0	1	0	0	7	0	0	0	0	1	0	0	0	0	0	0	0	0	1	0	0
BSU_03660	yclE	6	4	0	0	12	10	0	0	2	6	0	1	2	4	0	0	0	0	8	0	0
BSU_03670	dtpT	40	44	0	5	31	37	1	8	32	56	5	0	0	20	43	3	6	12	4	1	0
BSU_03680	yclG	3	7	0	0	5	3	0	0	0	7	0	0	0	1	9	0	2	0	0	0	0
BSU_03690	yczF	0	0	0	0	0	1	0	0	0	0	0	0	0	0	0	0	0	0	0	0	0
BSU_03700	gerKA	7	11	0	0	13	12	0	0	2	8	0	1	0	1	5	0	0	0	0	0	0
BSU_03710	gerKC	16	13	0	0	3	2	0	0	3	4	0	1	0	1	3	3	0	0	1	0	0
BSU_03720	gerKB	6	10	0	0	9	12	0	0	1	10	1	0	0	4	0	0	0	0	1	1	0
BSU_03730	yclH	2	1	0	0	0	0	0	0	0	1	0	0	0	0	0	0	0	0	0	3	0
BSU_03740	yclI	1	3	0	0	0	0	0	0	0	1	0	0	0	0	0	0	8	0	0	0	0
BSU_03750	yclJ	13	24	0	0	72	15	7	0	3	15	0	1	0	3	27	22	9	0	5	0	13
BSU_03760	yclK	114	165	5	5	193	42	17	11	28	45	13	22	3	25	120	32	0	9	9	11	14
BSU_03770	rapC	292	645	13	14	52	48	8	0	27	93	0	8	7	31	410	64	15	0	5	31	0
BSU_03780	phrC	37	78	3	8	8	2	0	0	29	36	21	74	27	22	53	1	8	0	66	26	0
BSU_03788	yczM	0	0	0	0	0	0	0	0	2	0	1	1	0	1	0	0	0	0	0	0	0
BSU_03789	yczN	0	0	0	0	0	0	0	0	0	3	0	0	0	1	0	0	0	0	1	0	0
BSU_03790	thrD	55	61	0	0	10	4	0	0	1	18	0	1	2	16	60	0	3	0	0	1	0
BSU_03800	pbtN	73	99	0	8	94	135	0	10	81	246	1	1	1	131	77	92	8	3	0	0	0
BSU_03810	pbtO	73	113	0	4	62	134	0	11	54	172	0	0	2	104	113	190	5	0	2	0	0
BSU_03820	pbtP	151	271	0	5	67	116	16	5	62	233	1	1	0	135	260	129	0	0	1	0	0
BSU_03830	pbtQ	446	673	0	4	134	162	8	14	221	411	5	1	14	289	613	226	0	12	14	0	29
BSU_03840	ycnB	45	86	0	0	38	68	0	0	26	87	0	0	1	12	18	17	0	1	6	1	0
BSU_03850	ycnC	31	182	0	0	10	27	0	0	2	52	1	0	1	9	48	9	0	0	3	5	0
BSU_03860	nfrAB	425	292	1	0	76	20	0	0	24	42	2	0	2	15	134	14	0	0	5	8	0
BSU_03870	ycnE	116	133	0	1	28	3	0	0	6	13	1	0	0	5	20	12	0	0	3	0	0
BSU_03880	yczG	135	449	11	27	2	3	9	0	5	19	0	1	1	5	237	2	22	0	5	90	0
BSU_03890	gabR	7	5	0	0	5	2	0	2	1	2	0	0	1	3	5	3	0	5	1	0	0
BSU_03900	gabT	1	10	1	2	2	0	0	0	2	4	0	4	28	1	5	0	23	21	251	137	148
BSU_03910	gabD	154	134	4	7	43	40	27	1	27	51	12	11	62	23	131	35	45	17	551	782	368
BSU_03920	glcU	0	0	0	0	0	2	0	0	0	0	0	0	0	0	0	0	0	0	0	2	0
BSU_03930	gdh	0	1	0	0	0	0	0	0	0	1	0	0	1	0	0	0	0	0	0	0	0
BSU_03940	cutI	391	263	33	16	164	110	176	24	90	133	50	20	21	86	301	143	65	11	9	2	0
BSU_03950	cutJ	554	617	26	19	662	225	491	21	145	220	81	31	43	115	472	240	26	53	8	4	4
BSU_03960	cutR	301	381	13	32	225	78	172	10	44	151	11	16	21	40	174	75	9	12	4	0	0
BSU_03970	ycnL	2	6	0	0	4	0	0	0	6	12	0	1	0	19	3	0	0	0	1	0	0
BSU_03981	mtlA	383	125	0	2	175	18	0	0	70	18	1	1	0	848	3437	1080	0	10	13	1	0
BSU_03982	mtlF	282	87	0	0	78	8	0	0	16	8	0	0	0	356	3882	376	0	0	1	0	0
BSU_03990	mtlD	616	247	1	1	158	22	11	2	56	38	1	2	1	1227	8877	1863	2	40	29	8	0
BSU_04000	ycsA	173	79	0	1	83	15	0	1	63	58	1	5	1	150	346	200	8	0	10	6	0
BSU_04010	sipU	67	75	0	4	25	30	0	0	12	26	0	0	0	40	209	40	0	0	0	0	0
BSU_04020	yczH	27	29	0	2	9	7	0	0	4	17	0	1	2	9	20	0	0	0	11	9	0
BSU_04030	ycsD	43	75	0	0	16	27	0	0	6	23	0	0	0	15	51	21	0	0	2	0	0
BSU_04039	yczO	0	8	2	3	0	0	0	0	1	0	2	0	9	4	4	10	0	0	1	0	0
BSU_04040	ribZ	58	64	1	2	15	30	4	0	23	64	1	1	1	31	63	24	0	0	1	5	0
BSU_04050	pxpA	51	25	3	0	14	8	3	0	18	34	3	1	7	25	35	15	0	0	23	7	0
BSU_04060	pxpG	75	106	1	4	25	32	34	4	26	41	5	2	8	41	201	43	0	6	45	22	44
BSU_04070	pxpI	41	34	0	1	23	41	3	0	8	9	3	2	5	17	41	16	0	0	48	25	36
BSU_04080	pxpB	43	50	3	0	15	16	16	0	6	25	8	2	2	32	91	23	0	0	65	37	48
BSU_04090	pxpC	55	68	0	3	50	23	12	6	11	22	7	3	11	32	104	41	4	0	62	47	8
BSU_04100	pxpR	51	40	1	3	64	6	8	0	9	33	0	4	6	17	53	31	0	0	21	32	8
BSU_04110	lipC	38	54	0	0	15	6	0	0	7	15	0	0	0	13	57	20	0	0	0	11	0
BSU_04120	yczI	32	92	0	0	15	29	2	9	25	104	1	3	2	34	49	17	0	1	3	3	0
BSU_04130	yczJ	4	11	1	1	4	4	0	0	2	8	0	1	0	4	44	0	3	0	1	0	0
BSU_04140	pbpC	716	1183	5	25	287	268	26	10	204	442	5	13	11	241	784	194	3	0	21	15	11
BSU_04150	ycsN	220	242	10	22	182	155	23	26	110	227	18	20	25	77	138	169	8	0	58	49	11
BSU_04160	mtlR	266	162	7	5	139	29	17	3	40	45	5	14	19	240	986	294	4	0	28	30	27
BSU_04170	ydaB	47	42	0	0	34	7	3	8	10	28	0	0	0	12	40	11	0	6	0	0	2
BSU_04180	ydaC	1	5	0	0	0	0	6	0	0	0	0	0	0	4	11	0	0	0	0	0	0
BSU_04190	ydaD	1	3	0	0	0	2	0	0	0	1	0	0	1	7	30	0	0	0	0	0	0
BSU_04200	lyxE	3	0	0	0	0	0	0	0	0	0	0	0	0	5	1	11	0	0	0	0	0
BSU_04210	ydaF	5	10	0	1	1	5	0	0	2	6	0	1	1	0	11	0	0	0	5	0	0
BSU_04220	ydaG	14	37	0	6	2	14	0	3	6	14	1	2	4	48	204	84	0	0	7	3	22
BSU_misc_RNA_64	bsrC	0	0	0	0	0	0	0	0	0	0	0	0	0	0	0	0	0	0	0	0	0
BSU_04230	amj	17	50	0	5	19	21	0	0	9	66	0	0	4	4	13	14	0	0	0	0	0
BSU_04240	ydzA	45	18	0	10	19	3	15	4	22	23	4	10	5	36	22	0	0	1	2	0	0
BSU_04250	lrpC	8	9	0	0	6	4	0	0	4	10	0	0	0	4	12	9	0	0	1	0	0
BSU_04260	topB	515	539	1	11	364	154	21	3	98	196	3	13	6	80	283	81	8	8	20	34	9
BSU_04270	epsJ	60	128	0	0	8	20	6	0	9	43	1	0	0	2	25	18	0	0	3	0	0
BSU_04280	epsK	12	33	0	0	13	5	8	0	5	15	0	0	0	4	7	0	0	0	0	0	0
BSU_04290	ydaL	77	131	0	3	66	31	0	2	4	28	0	0	0	2	32	29	0	0	0	0	0
BSU_04300	ydaM	26	28	0	0	23	3	0	0	2	19	0	0	1	1	3	0	0	0	0	0	0
BSU_04310	ydaN	85	126	0	3	76	14	0	0	24	44	0	1	0	8	19	15	0	0	1	0	0
BSU_misc_RNA_7	swaO	4	6	0	1	0	1	0	1	4	23	0	5	3	5	10	0	11	0	13	3	19
BSU_04320	kimA	50	54	0	8	50	54	12	0	34	73	1	5	9	35	42	46	7	0	17	17	0
BSU_04330	nudT	4	16	0	1	0	1	0	0	0	1	0	0	0	0	13	0	1	0	0	0	0
BSU_04340	poxB	15	15	0	1	3	9	7	6	5	9	0	5	4	33	133	45	1	0	5	6	0
BSU_04345	BSU_04345	0	5	0	0	2	4	0	3	0	7	0	0	0	4	12	0	1	0	0	0	0
BSU_04359	ydzK	8	16	0	1	3	1	0	0	1	16	1	0	0	4	23	0	0	0	1	0	0
BSU_04360	mntH	87	99	16	35	64	65	67	48	47	94	20	93	111	47	67	107	14	30	223	114	103
BSU_04370	ydaS	2	5	0	0	0	0	0	0	3	0	0	1	3	9	16	13	2	0	2	0	0
BSU_04380	ydaT	1	0	0	0	0	0	0	0	0	0	0	0	1	6	15	0	0	0	0	0	0
BSU_04390	ydbA	34	25	0	2	5	2	0	0	5	9	0	0	0	6	35	0	0	0	0	0	0
BSU_04400	gsiB	3	0	1	2	1	0	3	0	0	0	1	2	12	30	162	5	33	0	32	22	15
BSU_04410	ydbB	3	7	0	0	0	0	0	0	2	2	0	0	0	0	3	0	0	0	1	0	0
BSU_04420	ydbC	17	10	0	0	1	0	0	0	5	2	1	1	0	6	27	0	0	0	0	0	0
BSU_04430	ydbD	167	90	0	0	105	16	0	0	6	11	0	2	1	16	121	0	3	0	1	4	0
BSU_04440	dctB	141	107	0	0	88	8	12	0	10	11	0	0	4	7	60	9	0	0	3	9	0
BSU_04450	dctS	37	33	1	4	23	18	1	0	4	19	0	1	0	14	25	16	0	0	15	0	0
BSU_04460	dctR	9	17	0	0	33	10	1	0	5	6	0	1	0	11	6	49	6	0	2	8	8
BSU_04470	dctP	193	106	3	0	160	34	4	5	134	75	4	4	4	146	255	223	12	0	27	1	15
BSU_04480	ydbI	134	357	2	0	28	104	0	0	44	175	0	5	7	46	92	58	0	0	8	3	0
BSU_04490	ydbJ	90	98	0	2	50	25	0	0	40	80	0	0	2	38	69	43	0	0	1	0	0
BSU_04500	ydbK	44	61	0	6	17	16	0	0	33	64	0	0	2	26	29	62	0	0	3	0	0
BSU_04510	ydbL	24	20	1	10	6	13	11	5	34	44	5	22	8	50	25	12	0	0	8	0	0
BSU_04520	ydbM	96	87	15	12	75	19	25	8	23	49	12	15	8	43	98	23	15	4	22	13	22
BSU_04530	fbpB	29	18	0	0	1	0	0	0	15	8	0	0	0	33	66	22	0	0	0	0	0
BSU_04536	fbpA	2	1	0	0	0	0	0	0	0	0	0	0	0	2	4	0	0	0	0	0	0
BSU_04540	ydbO	84	155	0	2	71	96	0	0	31	92	2	4	2	36	57	41	0	0	4	3	0
BSU_04550	ydbP	89	60	0	6	26	12	0	0	46	39	0	0	3	27	67	9	7	0	1	0	0
BSU_04560	ddlA	281	416	1	13	147	195	3	7	116	331	5	15	11	124	254	116	0	0	17	2	0
BSU_04570	murF	473	574	1	6	141	86	6	13	102	218	3	12	5	54	243	49	0	0	9	6	30
BSU_04580	cshA	1297	3107	13	52	880	514	45	36	292	1229	15	17	29	409	1547	411	14	0	54	83	15
BSU_04590	ydbS	126	160	0	11	76	56	3	0	51	112	5	6	3	52	141	164	0	0	6	4	12
BSU_04600	ydbT	801	858	2	17	501	319	23	12	205	400	10	7	2	292	769	415	1	11	6	5	0
BSU_04610	ydcA	5	14	0	0	1	4	0	0	0	12	0	0	1	2	13	0	0	0	1	0	0
BSU_04620	acpS	108	141	1	1	41	15	0	0	9	21	0	0	1	8	71	17	1	0	0	0	0
BSU_04630	ydcC	335	239	5	1	177	54	0	10	41	80	0	1	1	53	232	88	0	0	6	2	3
BSU_04640	alrA	158	239	0	8	53	48	14	10	40	123	0	2	2	39	119	10	0	0	5	3	0
BSU_04650	ndoAI	240	758	0	8	78	142	0	11	53	233	3	6	5	115	356	85	1	0	7	6	6
BSU_04660	ndoA	395	1202	3	13	128	308	9	3	79	333	0	14	5	184	559	188	1	1	8	12	0
BSU_04670	rsbRA	56	107	1	1	28	23	0	0	21	61	0	1	0	31	86	25	0	0	2	0	8
BSU_04680	rsbS	34	52	0	3	22	27	0	0	18	35	0	3	0	42	39	0	0	0	2	0	0
BSU_04690	rsbT	70	82	0	0	26	21	0	5	21	37	0	6	3	21	30	45	0	0	8	2	9
BSU_04700	rsbU	307	420	0	5	58	39	0	5	63	114	0	0	5	62	339	10	2	0	4	0	0
BSU_04710	rsbV	64	67	0	5	43	13	0	7	19	36	6	7	10	89	183	27	0	3	11	3	20
BSU_04720	rsbW	170	92	2	6	76	22	12	2	68	59	7	21	33	344	740	229	7	8	41	25	31
BSU_04730	sigB	199	123	2	13	173	32	10	0	74	74	7	19	42	337	662	273	11	0	31	13	30
BSU_04740	rsbX	170	137	5	11	138	18	6	0	50	73	4	6	20	327	926	242	10	11	23	0	0
BSU_04745	BSU_04745	0	0	0	0	0	0	0	0	1	0	0	0	0	2	0	0	0	0	0	0	0
BSU_04750	ydcF	2	1	0	0	0	0	0	0	2	1	0	0	0	0	3	0	0	0	0	0	0
BSU_04760	ydcG	2	5	0	0	0	2	0	0	1	5	0	0	1	2	2	0	0	6	0	0	0
BSU_04770	ydcH	2	7	0	1	5	0	0	0	0	8	0	0	0	1	7	21	0	0	0	0	0
BSU_04780	tex	215	303	0	5	51	40	20	10	60	89	3	4	5	35	144	35	0	0	3	11	0
BSU_04785	cmpA	0	0	0	0	0	0	0	0	0	0	0	0	0	0	0	0	0	0	0	0	0
BSU_04790	ydcK	29	68	0	0	0	8	0	3	1	8	0	0	1	11	72	9	0	0	2	5	0
BSU_tRNA_45	trnS-Asn	3	3	0	0	0	0	0	0	0	1	0	0	0	0	9	0	0	0	0	0	0
BSU_tRNA_46	trnS-Ser	9	59	2	0	0	17	1	9	3	9	3	3	2	4	5	3	1	1	0	0	0
BSU_tRNA_47	trnS-Glu	51	75	0	1	7	4	0	0	15	51	3	7	5	11	53	1	4	0	3	3	0
BSU_tRNA_48	trnS-Gln	30	63	2	7	2	13	0	5	4	8	0	0	1	3	12	0	1	1	1	10	0
BSU_tRNA_49	trnS-Lys	10	3	0	3	0	1	0	2	3	3	1	0	0	0	7	0	0	0	0	0	0
BSU_tRNA_50	trnS-Leu1	19	111	0	1	10	13	0	7	4	35	0	1	0	5	33	0	0	0	0	4	0
BSU_tRNA_51	trnS-Leu2	41	86	1	0	3	7	0	1	4	15	1	0	2	3	14	10	9	0	2	1	0
BSU_04800	ydcL	28	72	0	0	0	1	0	0	2	2	0	0	0	4	82	0	10	0	1	4	19
BSU_04810	immA	6	16	0	0	0	0	0	0	4	7	0	1	0	3	21	23	5	0	0	0	0
BSU_04820	immR	12	19	0	0	0	2	0	0	0	6	0	0	0	2	41	0	1	0	0	0	0
BSU_04830	xis	0	0	0	0	0	0	0	0	0	0	0	0	0	0	0	0	0	0	0	0	0
BSU_04839	ydzL	0	0	0	1	0	0	0	0	0	1	0	0	0	0	0	0	0	0	0	0	0
BSU_04840	ydcO	3	1	0	0	0	0	0	0	1	0	1	0	0	0	4	0	0	0	0	0	0
BSU_misc_RNA_65	sncO	0	0	0	0	0	0	0	0	0	0	0	0	0	0	0	0	0	0	0	0	0
BSU_04849	BSU_04849	12	39	0	0	0	0	0	0	0	2	0	0	0	1	12	0	0	0	0	0	0
BSU_04850	helP	4	30	0	0	0	0	0	0	0	1	0	1	0	0	28	7	0	0	0	0	0
BSU_04860	conQ	5	26	0	6	0	2	2	0	0	1	0	0	0	1	6	0	0	0	0	1	0
BSU_04870	nicK	0	3	0	0	0	1	0	0	0	1	0	0	0	0	0	0	0	0	0	0	0
BSU_04880	ydcS	0	0	0	0	0	0	0	0	0	0	0	0	0	0	0	0	0	0	0	0	0
BSU_04890	ydcT	0	1	0	0	0	0	0	0	0	0	0	0	0	1	0	0	0	0	0	0	0
BSU_04900	yddA	0	0	0	0	0	0	0	0	0	0	0	0	0	0	5	0	0	0	0	0	0
BSU_04910	conB	2	1	0	0	0	0	0	0	0	2	0	0	0	1	0	0	2	0	0	0	0
BSU_04920	conC	0	1	1	0	0	0	0	0	0	0	0	0	0	0	0	0	0	0	0	0	0
BSU_04930	conD	0	3	0	0	0	0	0	0	0	1	0	0	0	0	0	0	0	0	0	0	0
BSU_04940	conE	2	5	0	1	0	0	2	0	0	2	0	0	0	0	0	0	0	0	1	0	0
BSU_04950	yddF	0	0	0	0	0	0	0	0	0	0	0	0	0	0	0	0	6	0	0	0	0
BSU_04960	conG	5	5	0	0	0	4	0	0	1	1	0	0	0	0	6	16	0	0	0	1	12
BSU_04970	cwlT	0	1	0	1	0	0	0	0	0	0	0	0	0	0	0	11	4	0	0	0	0
BSU_04980	yddI	0	1	0	0	0	0	0	0	0	0	0	0	0	0	0	0	0	0	0	0	0
BSU_04990	yddJ	8	9	0	1	4	5	0	0	5	11	0	0	2	8	5	4	0	0	5	0	0
BSU_05000	yddK	135	246	1	0	17	11	0	0	26	46	1	1	0	38	477	40	14	0	2	9	0
BSU_05010	rapI	1	7	0	0	0	4	0	3	3	7	0	2	0	3	10	0	0	0	0	8	0
BSU_05020	phrI	3	1	0	0	0	0	0	0	2	1	3	0	2	5	0	0	0	0	5	1	0
BSU_05030	yddM	4	17	0	0	0	9	5	0	8	7	0	0	0	5	17	11	0	0	1	0	0
BSU_05040	yddN	3	7	0	0	0	7	0	0	1	10	0	0	1	5	2	0	4	0	0	1	0
BSU_05050	lrpA	4	16	0	0	0	4	0	1	5	21	0	0	0	7	27	18	5	0	0	0	0
BSU_05060	lrpB	0	0	0	0	0	0	0	0	0	3	1	0	0	1	0	0	0	0	1	0	0
BSU_05070	yddQ	71	52	0	0	2	0	0	0	8	10	0	0	0	4	47	0	4	0	0	0	0
BSU_05080	yddR	3	6	0	0	3	11	0	0	11	5	0	0	0	4	1	10	4	0	0	0	0
BSU_05090	yddS	4	4	0	0	0	3	4	0	1	6	0	1	0	4	1	0	6	0	0	3	1
BSU_05099	ydzM	0	4	0	0	0	0	0	0	0	1	0	0	0	0	0	0	2	0	0	0	0
BSU_05100	yddT	13	13	2	1	1	1	0	0	0	1	0	2	3	6	39	14	0	4	1	0	0
BSU_05109	ydzN	0	5	0	0	0	0	0	0	0	12	0	0	0	1	4	0	0	0	0	0	0
BSU_05110	sufLC	0	0	0	0	0	5	0	0	2	5	0	0	0	3	0	0	0	0	0	0	0
BSU_05120	cspC	297	1363	2	23	101	94	16	5	563	844	10	21	49	727	748	316	14	0	58	48	4
BSU_misc_RNA_66	sncZ	0	38	0	1	0	0	0	0	0	0	0	0	0	0	14	18	0	0	0	3	0
BSU_05130	cdnL	43	60	1	1	2	1	1	0	10	15	8	10	9	39	105	11	0	3	12	2	26
BSU_05140	ydzE	1	6	0	0	0	1	0	0	0	3	0	0	0	2	0	0	0	0	1	0	0
BSU_05150	ydeC	11	37	0	0	0	1	0	4	2	4	0	0	0	2	59	0	3	0	0	4	16
BSU_05160	ydeD	2	3	0	0	0	3	0	1	3	7	0	0	0	2	15	14	12	0	1	2	0
BSU_05170	ydeE	5	21	0	0	8	6	0	0	3	6	0	0	0	2	11	0	0	0	1	0	0
BSU_05180	ydeF	20	24	0	0	3	15	0	4	3	10	0	0	0	3	11	1	0	0	1	0	0
BSU_05190	ydeG	2	4	0	0	0	12	2	0	2	5	0	0	1	0	8	0	0	0	1	0	0
BSU_05200	ydeH	3	13	0	5	4	2	0	0	2	7	0	0	0	0	4	0	0	0	0	0	0
BSU_05210	ydeI	8	27	0	1	0	0	0	0	0	4	0	0	0	0	6	0	3	0	1	5	0
BSU_05220	ydeJ	7	12	0	3	0	1	0	3	1	6	0	0	1	4	4	0	0	0	0	0	0
BSU_05230	ydeK	7	4	0	0	8	4	0	0	1	7	0	0	2	1	0	0	0	0	0	0	0
BSU_05240	ydeL	14	22	0	1	5	5	5	0	3	7	0	0	1	4	14	15	0	0	0	0	0
BSU_05250	ydeM	152	303	2	2	1	0	0	0	3	8	0	2	2	8	103	0	0	0	3	0	0
BSU_05260	ydeN	39	71	0	0	4	4	0	5	12	12	0	1	5	6	25	0	4	0	12	4	0
BSU_05270	ydzF	8	10	0	0	0	0	0	0	1	4	0	1	0	2	2	0	0	0	2	0	0
BSU_05280	ydeO	41	82	0	2	11	14	1	0	20	70	0	1	1	19	71	0	0	0	3	1	0
BSU_05290	ydeP	8	13	0	0	0	9	9	0	2	11	0	0	0	9	12	0	0	0	0	0	0
BSU_05300	ydeQ	5	10	0	2	5	2	0	0	3	4	0	0	0	1	0	0	0	0	0	0	0
BSU_05310	ydeR	2	11	0	0	1	3	0	0	0	3	0	0	0	2	0	11	0	0	0	0	0
BSU_05320	ydeS	23	35	0	0	16	5	0	4	3	23	0	0	1	15	36	0	0	0	0	4	0
BSU_05329	ydzO	12	14	0	0	6	4	0	0	4	16	0	0	0	7	20	0	0	0	0	0	0
BSU_05330	aseR	7	10	0	0	2	8	0	0	2	4	1	0	0	2	9	7	7	0	0	0	0
BSU_05340	arsF	98	177	0	2	22	33	0	3	19	56	0	0	0	11	40	48	4	0	3	0	0
BSU_05350	ydfB	15	4	1	0	0	0	0	0	2	6	0	0	1	0	4	7	0	0	0	0	0
BSU_05360	ydfC	0	0	0	5	0	1	0	0	0	1	0	0	0	0	0	0	3	0	0	0	0
BSU_05370	ydfD	11	23	0	3	1	4	0	3	1	6	0	0	1	0	13	7	0	0	2	0	0
BSU_05380	ydfE	33	24	0	2	4	4	0	0	6	7	0	2	0	4	18	0	0	0	0	0	0
BSU_05390	ydfF	38	50	0	0	4	6	0	0	11	32	0	2	1	20	17	5	0	0	7	0	0
BSU_05400	ydfG	26	19	0	2	9	10	0	0	31	34	2	4	7	33	21	19	3	0	45	20	65
BSU_05408	ydzP	0	0	0	0	0	0	0	0	0	0	0	0	0	0	0	0	0	0	0	0	0
BSU_05409	ydzQ	0	0	0	0	0	0	0	0	0	0	0	0	0	0	0	0	0	0	0	0	0
BSU_05410	ydfH	38	117	0	2	1	5	0	0	1	17	0	0	0	5	47	0	8	0	0	0	0
BSU_05420	ydfI	10	38	2	0	0	4	0	0	2	10	0	1	0	6	31	7	0	0	0	0	0
BSU_05430	ydfJ	5	5	0	0	2	7	0	0	1	4	0	0	0	2	0	0	4	0	0	5	0
BSU_05440	cesA	156	226	4	0	43	45	0	0	23	55	1	0	1	18	67	18	2	0	4	10	0
BSU_05450	ydfK	3	3	0	0	8	3	0	0	0	2	0	0	0	1	1	0	0	0	0	0	0
BSU_05460	ydfL	18	103	0	0	0	11	0	0	1	8	0	0	0	6	44	0	0	0	0	1	0
BSU_05470	mneP	3	21	0	1	0	19	0	0	3	16	0	0	0	5	8	0	0	0	0	0	0
BSU_05480	ydfN	0	0	0	0	0	3	0	0	0	1	0	0	0	0	0	0	0	0	0	0	0
BSU_05490	ydfO	1	2	0	0	0	0	0	0	0	2	0	0	0	1	2	0	0	0	0	0	0
BSU_05500	ydfP	6	6	0	0	0	0	0	0	3	2	0	1	0	1	0	0	0	0	0	0	0
BSU_05510	ydfQ	0	2	0	0	0	4	0	0	0	0	0	0	0	2	0	0	0	0	0	0	0
BSU_05520	ydzH	0	0	0	0	0	0	0	0	0	0	0	0	0	0	0	0	0	0	0	0	0
BSU_05529	ydzR	0	0	0	0	0	0	0	0	0	0	0	0	0	0	0	0	0	0	0	0	0
BSU_05530	ydfR	1	0	0	0	0	4	0	0	0	0	0	0	0	0	0	0	0	0	0	0	0
BSU_05540	ydfS	4	9	0	0	0	1	0	0	0	3	0	0	0	2	3	0	10	0	1	0	0
BSU_05550	cotP	0	1	0	0	0	2	0	0	0	0	0	0	0	0	0	0	4	0	0	0	0
BSU_05560	ydgA	3	0	0	0	0	0	0	0	0	0	0	0	0	0	0	0	0	0	0	0	0
BSU_05570	ydgB	0	0	0	0	0	0	0	0	0	0	0	0	0	0	0	0	0	0	0	0	0
BSU_05580	ydgC	163	200	2	3	99	49	9	2	33	69	5	5	3	21	58	25	0	0	10	3	0
BSU_05590	ydgD	46	58	0	0	29	22	0	0	14	47	1	0	4	26	15	28	0	0	5	0	0
BSU_05600	ydgE	36	44	1	1	36	10	0	1	16	33	1	1	1	15	10	36	0	0	5	1	13
BSU_05610	vmlR	31	59	1	1	3	7	11	0	3	16	1	1	2	10	37	0	2	0	12	15	0
BSU_05620	ydgF	54	110	0	1	4	73	5	2	38	111	2	4	2	57	52	71	9	0	6	0	6
BSU_05630	dinB	46	53	0	1	5	6	0	1	19	18	0	6	2	8	69	27	0	0	9	3	9
BSU_05640	ydgG	0	9	0	1	1	2	0	0	0	4	0	0	0	1	6	0	0	0	0	0	0
BSU_05650	ydgH	79	165	0	2	77	80	12	0	31	82	1	1	1	30	81	35	5	0	4	1	0
BSU_05660	ydgI	57	68	0	0	9	6	0	2	6	19	0	0	0	6	29	18	0	2	1	0	0
BSU_05670	ydgJ	24	31	0	1	8	4	0	0	5	21	1	1	0	15	25	0	0	0	0	0	0
BSU_05680	ydgK	14	25	0	0	13	7	0	0	10	36	0	0	0	13	14	31	7	0	0	0	0
BSU_05690	ydhB	6	7	0	0	2	2	7	0	1	17	0	0	0	2	3	0	0	0	0	0	0
BSU_05700	ydhC	23	50	0	0	0	2	0	0	8	21	0	0	0	8	19	0	0	0	0	0	0
BSU_05710	spoL	36	34	0	0	14	10	0	0	3	14	0	0	0	0	7	8	0	0	0	0	0
BSU_05720	ydhE	174	79	2	8	39	4	0	0	33	27	4	14	7	15	81	26	5	0	3	20	0
BSU_05730	ydhF	55	4	2	0	29	0	24	0	8	2	0	0	0	15	92	23	0	9	0	0	0
BSU_05740	phoB	145	21	0	0	117	8	55	0	17	7	0	0	1	46	290	142	2	0	1	0	0
BSU_05750	fra	22	24	0	2	2	12	0	0	9	28	0	0	2	10	19	0	0	0	0	0	0
BSU_05760	ydhH	5	10	0	0	0	1	0	0	1	1	0	0	0	4	14	18	0	0	0	0	0
BSU_05770	ydhI	1	4	0	1	0	0	0	0	2	1	0	0	0	1	5	0	0	0	0	0	0
BSU_05780	ydhJ	41	55	0	2	9	12	0	3	6	18	0	0	2	11	45	2	0	0	1	0	0
BSU_05790	ydhK	16	13	0	1	6	26	0	8	4	10	0	0	2	32	126	42	0	0	1	3	0
BSU_05800	pbuE	61	71	1	4	48	49	20	3	53	108	0	0	2	30	26	17	0	0	1	2	0
BSU_misc_RNA_8	aswA	0	0	0	0	0	2	0	0	0	1	0	0	0	0	0	0	0	0	0	0	0
BSU_05810	gmuB	36	27	0	1	6	0	0	0	1	4	0	0	1	13	76	0	1	0	0	2	0
BSU_05820	gmuA	47	20	0	0	6	6	0	0	3	13	0	1	0	8	34	9	0	0	0	0	0
BSU_05830	gmuC	90	51	0	0	83	22	1	15	32	22	0	0	0	30	86	53	0	0	1	0	0
BSU_05840	gmuD	237	66	1	1	72	15	16	3	31	26	0	1	1	37	176	31	4	0	2	0	0
BSU_05850	gmuR	124	84	0	0	73	2	6	0	11	11	0	0	0	27	133	64	0	0	3	14	0
BSU_05860	gmuE	92	44	0	0	105	19	0	10	23	14	1	0	0	22	75	41	0	0	4	2	0
BSU_05870	gmuF	42	45	3	0	29	19	4	0	13	18	2	0	0	40	118	12	0	0	4	0	0
BSU_05880	gmuG	53	27	0	1	57	15	0	2	15	19	0	1	0	29	90	58	0	0	11	3	0
BSU_tRNA_79	trnE-Arg	9	136	0	0	0	10	0	0	0	6	0	0	0	3	177	1	0	0	0	0	0
BSU_tRNA_80	trnE-Gly	53	284	0	6	16	114	0	4	15	50	2	0	1	7	103	48	0	0	1	3	0
BSU_rRNA_30	rrnE-16S	588712	385764	439858	547051	136475	156468	458139	266036	573660	610426	691935	773339	486828	552200	394738	135935	320085	269884	641088	382226	136629
BSU_rRNA_12	rrnE-23S	616720	636504	696779	559576	347742	588544	517644	372265	883001	1018179	1077259	1161285	668995	736308	521951	409057	480256	368196	870878	477646	245691
BSU_rRNA_13	rrnE-5S	302	202	396	265	411	563	657	433	596	505	415	934	447	359	221	224	3258	1001	544	356	268
BSU_tRNA_21	trnE-Met	27	77	0	0	0	10	2	0	1	6	0	0	0	10	93	8	1	0	0	1	0
BSU_tRNA_22	trnE-Asp	175	374	2	1	0	9	0	0	1	12	0	0	0	3	154	15	5	0	0	4	0
BSU_05900	thiL	80	198	0	0	34	62	0	8	21	82	2	0	2	27	61	34	1	0	1	2	0
BSU_05910	tsaE	18	29	0	0	8	12	0	0	6	30	0	0	0	19	40	11	0	0	0	0	0
BSU_05920	tsaB	74	124	0	0	45	41	0	3	11	51	0	2	1	13	38	5	0	0	1	0	0
BSU_05930	rimI	101	213	0	1	54	25	0	0	10	33	0	0	1	18	89	16	0	0	1	0	0
BSU_05940	tsaD	212	358	0	4	125	76	0	0	47	103	1	1	2	27	187	65	0	0	1	0	1
BSU_05950	ydiF	257	191	2	1	98	19	8	0	46	75	4	7	2	25	112	15	0	0	22	4	17
BSU_05960	moaC	45	68	0	0	13	13	0	0	12	35	0	0	0	19	36	3	0	0	3	0	0
BSU_05970	rex	46	73	0	5	25	31	3	11	22	47	1	9	7	49	43	36	0	0	12	20	5
BSU_05980	tatAY	25	29	2	31	19	29	18	12	10	29	15	75	19	30	23	19	3	0	31	14	0
BSU_05990	tatCY	60	52	4	14	64	45	17	39	52	76	15	92	16	53	32	87	2	7	54	18	0
BSU_06000	ydiK	6	15	0	0	8	11	0	0	4	20	0	0	9	11	5	22	0	0	0	0	0
BSU_06010	ydiL	27	41	0	0	9	16	0	0	7	31	0	1	0	32	53	2	0	0	1	0	0
BSU_06020	groES	126	194	0	5	62	55	0	5	98	156	0	3	2	338	428	133	0	0	3	0	0
BSU_06030	groEL	1350	1842	13	37	655	719	35	26	837	1695	24	56	67	1433	2361	967	21	41	82	41	47
BSU_06040	ydiM	8	15	0	0	16	4	0	7	3	5	0	0	0	8	26	6	0	0	0	1	0
BSU_06048	ydzU	5	10	0	0	5	3	4	0	3	10	0	0	1	4	1	4	0	0	0	0	0
BSU_06060	bsuMA	42	121	0	3	23	37	8	0	29	82	0	2	2	39	133	45	0	0	4	3	0
BSU_06070	bsuMB	254	248	0	0	90	72	6	0	84	146	0	5	1	82	158	93	0	0	11	3	0
BSU_06090	bsuRA	73	105	1	0	14	17	0	3	31	63	1	1	5	59	95	47	0	11	4	0	0
BSU_06100	bsuRB	42	93	0	3	11	11	0	0	29	63	1	5	1	50	113	22	15	10	3	1	0
BSU_06110	bsuRC	30	89	0	7	20	33	0	4	48	68	1	4	1	74	117	81	0	0	1	12	0
BSU_06120	ydjB	12	20	0	0	2	3	0	0	6	4	0	0	0	6	0	0	6	0	1	0	0
BSU_06130	ydjC	10	12	0	0	1	5	0	0	7	14	0	0	0	3	9	0	0	0	1	0	0
BSU_06140	gutR	239	213	7	28	112	17	0	0	20	29	0	2	3	23	153	15	0	9	10	10	32
BSU_06150	gutB	8	1	0	0	3	0	4	0	4	6	0	0	0	0	3	0	0	10	1	0	0
BSU_06160	gutP	5	2	0	0	1	3	0	0	2	3	0	0	0	1	7	0	0	0	2	0	0
BSU_06170	ydjE	63	38	5	4	50	14	6	2	67	56	6	22	14	64	60	138	0	0	31	26	5
BSU_06180	pspA	442	550	2	1	60	60	20	0	120	212	1	3	3	159	495	158	11	0	5	4	0
BSU_06190	ydjG	1119	1064	1	17	217	112	0	0	121	261	0	3	4	172	1276	245	0	0	5	6	0
BSU_06200	ydjH	216	291	0	11	98	80	0	3	83	176	1	1	0	147	312	52	1	0	0	0	0
BSU_06210	ydjI	211	270	0	3	122	129	0	7	148	251	3	3	1	215	303	264	0	1	6	3	9
BSU_06220	ydjJ	6	5	0	0	0	1	0	0	0	0	0	0	1	3	15	0	0	0	1	4	0
BSU_06230	iolT	20	4	0	1	20	0	0	0	6	0	0	0	17	0	6	0	0	0	57	36	1
BSU_06240	bdhA	1186	881	81	207	427	227	148	125	323	424	198	374	168	359	976	309	44	43	465	336	379
BSU_06250	walM	8	51	0	0	3	17	0	1	3	43	0	1	1	14	10	8	0	0	2	0	0
BSU_06260	ydjN	43	221	0	1	1	18	0	0	9	33	0	0	1	10	17	33	0	0	0	0	0
BSU_06269	ydzJ	28	40	1	2	0	0	1	0	1	2	0	3	0	1	4	0	5	0	1	46	5
BSU_06270	ydjO	495	727	7	20	47	47	8	3	64	167	3	6	10	115	633	74	6	0	22	38	0
BSU_06280	ydjP	311	256	8	1	88	65	10	0	63	95	10	3	14	106	292	70	6	4	36	24	20
BSU_06290	yeaA	420	398	5	11	34	16	7	4	53	79	7	4	10	93	597	124	6	5	21	8	0
BSU_06300	cotA	8	27	0	1	0	6	0	0	0	4	0	0	1	0	6	0	0	0	8	18	0
BSU_06310	gabP	16	12	0	1	1	4	7	11	7	10	13	8	16	5	36	0	12	18	116	52	25
BSU_06319	ydzX	0	0	0	0	0	0	0	0	0	0	0	0	0	0	0	0	0	0	0	0	0
BSU_06320	mneS	28	42	0	4	4	20	0	0	9	18	0	1	2	8	24	36	0	0	4	0	0
BSU_06330	yeaC	23	53	0	4	26	11	6	0	6	31	0	1	1	13	32	16	0	0	3	0	0
BSU_06340	yeaD	25	50	0	1	30	36	0	2	17	46	1	3	3	16	11	8	2	0	5	0	0
BSU_06350	yebA	113	162	1	5	45	72	13	2	37	90	1	6	9	34	74	48	10	0	31	14	0
BSU_06360	guaA	673	1604	3	34	275	422	22	22	331	964	7	15	26	249	545	302	9	7	78	54	44
BSU_misc_RNA_9	gswC	1	38	0	0	0	3	0	2	2	16	0	0	0	0	9	9	0	0	0	1	0
BSU_06370	pbuG	96	189	0	11	112	218	9	13	84	325	4	6	0	94	57	71	0	0	3	0	0
BSU_06380	yebC	94	162	0	1	16	43	9	0	55	93	0	0	3	16	39	40	0	0	12	4	14
BSU_06390	yebD	0	3	0	2	0	0	4	0	1	0	5	10	6	0	1	0	0	19	1	5	6
BSU_06400	yebE	7	16	0	1	8	4	1	0	2	6	1	3	1	3	4	0	0	0	3	0	0
BSU_06410	yebG	3	13	0	0	0	6	0	0	1	3	0	0	1	1	2	1	0	0	0	0	0
BSU_misc_RNA_10	gswD	23	61	0	1	1	3	0	0	1	22	0	0	0	3	46	0	0	0	0	3	0
BSU_06420	purE	17	66	0	2	9	15	0	0	4	25	1	1	0	22	59	0	0	0	2	0	0
BSU_06430	purK	79	227	3	5	86	56	13	0	18	74	2	3	0	59	149	106	0	0	3	0	0
BSU_06440	purB	272	475	1	2	87	79	0	1	54	111	0	6	2	67	420	105	3	1	7	0	8
BSU_06450	purC	37	56	0	7	67	14	11	0	16	16	0	0	1	21	107	2	0	0	0	0	0
BSU_06460	purS	10	3	0	0	7	0	0	0	3	0	0	1	0	1	4	0	0	0	0	0	0
BSU_06470	purQ	47	57	0	4	14	21	4	0	13	13	1	2	0	39	97	30	0	0	1	0	0
BSU_06480	purL	176	190	3	1	142	21	30	2	27	54	0	8	4	51	201	97	0	0	3	2	0
BSU_06490	purF	87	94	3	2	121	21	19	4	28	38	3	7	6	26	44	21	0	0	2	3	0
BSU_06500	purM	53	33	0	2	29	26	4	5	9	12	2	0	1	9	25	17	0	0	0	5	0
BSU_06510	purN	30	31	0	0	13	10	14	0	2	15	0	1	1	6	17	0	0	0	3	0	0
BSU_06520	purH	105	111	1	6	67	20	10	8	20	60	1	7	2	17	80	9	6	0	10	7	0
BSU_06530	purD	60	54	3	4	48	31	16	0	36	46	2	8	6	16	51	19	1	0	14	7	0
BSU_06540	yezC	4	5	0	0	0	0	0	0	1	3	0	0	0	1	1	0	0	0	0	0	0
BSU_06550	yecA	9	11	0	0	7	0	0	0	0	0	0	1	0	2	7	0	0	0	0	0	0
BSU_06559	yezF	0	0	0	0	0	0	0	0	0	0	0	0	0	0	0	0	0	0	0	0	0
BSU_06560	yerA	887	190	49	127	573	14	51	31	170	83	34	125	135	203	607	218	86	16	87	121	44
BSU_06570	yerB	606	286	7	55	327	53	69	20	230	191	21	114	68	250	439	232	10	1	62	26	41
BSU_06580	yerC	271	110	6	11	83	28	5	23	88	88	8	36	31	110	217	140	2	23	28	0	21
BSU_06590	yerD	1	0	0	0	4	0	0	0	0	1	0	0	2	14	18	0	0	7	4	0	0
BSU_06600	pcrB	11	74	0	0	7	18	0	0	4	34	0	0	0	4	12	0	0	0	0	0	0
BSU_06610	pcrA	591	814	0	6	187	140	5	0	85	201	2	4	2	66	281	161	3	0	12	1	7
BSU_06620	ligA	768	1061	1	11	554	257	19	14	164	343	1	4	11	103	314	103	1	6	24	19	27
BSU_06630	yerH	830	836	0	12	326	147	17	8	123	213	2	1	5	73	350	95	0	0	9	15	0
BSU_06640	yerI	122	159	12	22	50	57	21	5	55	124	13	84	24	51	123	54	14	0	49	23	31
BSU_06650	sapB	12	40	0	0	3	3	1	0	2	9	0	0	0	5	34	6	0	0	2	0	0
BSU_06660	opuE	14	58	1	5	1	29	0	2	1	33	0	1	1	59	64	25	0	0	3	0	0
BSU_06670	gatC	278	470	0	6	32	56	0	0	82	203	0	1	3	188	243	35	0	0	2	1	0
BSU_06680	gatA	1619	1838	4	22	548	389	7	6	308	720	1	16	6	251	819	236	0	0	10	12	15
BSU_06690	gatB	849	850	8	13	576	304	22	33	398	741	10	17	26	250	355	415	4	4	56	27	74
BSU_06700	yerO	13	26	0	1	1	2	0	0	1	14	2	0	0	3	13	0	11	0	1	0	0
BSU_06710	srfP	493	864	8	28	963	413	42	29	200	504	25	40	27	110	279	159	4	0	142	63	57
BSU_06720	dagK	95	419	0	3	41	123	15	16	31	190	0	5	2	48	138	44	0	0	3	1	0
BSU_06730	rlmCD	242	528	1	0	85	119	0	0	45	148	0	0	1	43	113	14	0	0	1	0	0
BSU_06740	yefB	1	9	0	0	0	1	0	0	1	2	0	1	0	0	14	0	0	0	0	0	0
BSU_06750	yefC	5	48	0	1	0	2	0	0	0	16	0	0	1	5	13	6	0	0	0	0	0
BSU_06760	yeeA	49	217	0	0	26	39	0	0	27	78	0	0	0	25	111	35	6	0	2	2	0
BSU_06770	yeeB	97	196	0	2	9	24	0	0	29	77	0	1	2	20	106	38	0	0	1	0	1
BSU_06780	yeeC	212	467	0	12	24	18	0	0	14	49	0	2	1	16	187	32	14	0	0	10	0
BSU_06790	yeeD	1	2	0	0	0	1	0	0	1	0	0	0	0	1	0	0	0	0	0	0	0
BSU_06800	yezA	0	0	0	0	0	0	0	0	0	0	0	0	0	0	0	0	4	0	0	0	0
BSU_06811	yezG	12	42	0	0	1	0	0	0	2	14	0	3	4	10	42	19	0	0	1	0	0
BSU_06812	yeeF	60	128	0	2	28	3	0	7	4	21	0	1	4	10	110	18	1	0	2	1	0
BSU_06820	yeeG	7	3	0	2	0	10	0	1	0	4	0	0	1	2	12	0	0	0	1	0	0
BSU_06830	rapH	36	41	8	6	9	17	17	19	3	15	10	31	33	2	9	0	0	7	81	22	45
BSU_06839	phrH	2	5	2	2	1	6	2	0	0	0	6	4	6	0	4	0	1	0	10	12	0
BSU_06840	yeeI	58	98	1	5	41	42	9	9	57	122	3	9	22	71	101	39	0	4	30	8	0
BSU_06850	cotK	4	13	0	0	2	1	0	0	5	4	0	1	0	3	14	4	0	0	2	0	0
BSU_06860	yezE	49	38	9	9	19	20	3	4	42	71	7	6	13	26	37	7	12	0	53	23	22
BSU_06870	yesE	8	5	0	0	2	2	0	0	6	4	0	0	2	4	5	7	0	0	3	3	0
BSU_06880	yesF	13	11	3	0	7	6	0	0	6	2	1	4	4	0	18	0	0	0	7	14	0
BSU_06890	cotJA	1	1	0	0	0	0	0	0	0	2	0	0	0	0	0	0	0	0	0	0	0
BSU_06900	cotJB	6	0	0	0	0	0	0	0	0	0	0	0	0	0	0	0	0	0	0	0	0
BSU_06910	cotJC	6	2	0	0	0	2	0	0	1	0	0	0	0	1	3	0	0	0	0	0	0
BSU_06920	yesJ	174	162	5	1	58	36	0	0	28	35	4	6	8	22	143	76	5	2	13	22	12
BSU_06930	yesK	8	2	0	0	4	2	0	0	0	0	0	0	0	1	1	0	0	0	0	0	0
BSU_06940	yesL	4	3	1	3	4	2	0	0	1	0	0	3	1	3	4	17	0	0	8	23	0
BSU_06950	yesM	24	9	0	0	31	0	0	0	6	4	0	2	4	4	16	24	4	0	10	2	0
BSU_06960	yesN	7	8	0	0	14	6	1	0	0	1	0	4	0	0	2	0	0	0	2	5	0
BSU_06970	yesO	7	6	1	2	14	0	0	0	2	1	0	1	1	0	0	7	0	0	6	3	0
BSU_06980	rhgP	8	3	0	0	7	0	0	0	0	1	0	2	1	0	5	0	0	0	3	2	0
BSU_06990	rhgQ	1	1	0	0	2	2	0	0	2	1	0	0	0	0	0	0	0	0	4	0	0
BSU_07000	rhgH	10	5	0	0	13	6	0	0	2	2	0	2	0	2	3	0	0	0	6	4	0
BSU_07010	rhgR	11	9	2	0	32	1	7	6	4	4	0	2	1	2	3	12	0	0	5	3	14
BSU_07020	rhgT	4	0	0	0	0	1	0	0	1	0	0	0	1	0	0	15	0	1	3	5	0
BSU_07030	yesU	1	0	0	0	0	0	16	0	2	0	0	1	0	0	2	0	0	0	3	4	0
BSU_07040	yesV	2	2	0	0	0	0	0	0	1	0	0	1	0	0	0	0	0	8	4	0	16
BSU_07050	rhgW	7	0	0	0	3	0	5	0	1	0	0	1	3	1	3	0	0	4	13	7	11
BSU_07060	rhgX	2	2	0	1	2	4	3	3	1	0	0	3	2	0	6	0	4	13	6	13	17
BSU_07070	yesY	0	1	0	0	0	3	0	0	0	2	0	1	1	0	0	0	2	0	0	8	0
BSU_07080	rhgZ	6	6	1	0	20	4	8	6	1	2	0	1	5	1	7	14	0	1	7	9	6
BSU_07090	yetA	17	23	0	0	7	4	5	0	3	3	0	3	0	1	5	6	2	0	3	0	0
BSU_07100	lplA	17	12	1	0	3	0	0	0	2	4	0	0	0	0	13	0	0	0	3	5	0
BSU_07110	lplB	1	1	0	2	3	4	0	3	2	3	0	0	0	0	0	0	0	0	1	0	0
BSU_07120	lplC	2	2	0	0	0	1	0	0	0	1	0	0	0	0	0	0	0	0	2	0	0
BSU_07130	lplD	18	8	6	3	11	1	0	0	1	8	0	0	0	2	4	0	0	0	2	12	0
BSU_07140	yetF	14	20	0	0	1	3	0	0	3	4	0	1	0	2	1	16	7	0	0	0	0
BSU_07150	hmoA	252	306	2	1	43	17	0	0	108	123	0	0	4	60	188	30	1	0	10	15	0
BSU_07160	yetH	26	43	0	2	13	5	0	0	8	16	0	0	0	8	20	0	0	0	1	0	0
BSU_07190	yezD	2	1	0	0	0	1	0	0	0	3	0	0	0	0	0	0	0	0	0	0	0
BSU_07200	calJ	640	784	0	8	103	129	5	2	175	254	2	4	1	50	154	55	0	6	5	2	0
BSU_07210	yetK	40	60	0	0	34	34	0	9	33	57	1	2	1	20	24	13	0	0	2	5	0
BSU_07220	flvL	2	5	0	0	1	4	0	0	0	0	0	0	0	7	2	0	0	0	0	2	0
BSU_07230	flvM	7	7	0	0	4	0	0	0	3	8	0	0	0	4	0	0	0	0	0	0	0
BSU_07240	yetN	55	147	0	2	19	32	0	0	4	34	0	1	0	6	29	16	6	0	4	0	0
BSU_07250	cypD	11	12	0	0	22	5	6	0	2	5	0	0	1	2	8	7	5	4	0	0	0
BSU_07260	ltaSA	650	855	5	24	462	518	27	7	490	947	2	11	5	147	201	103	7	0	15	6	15
BSU_07270	spmH	2	5	0	0	0	5	0	1	0	1	0	0	0	0	0	0	0	0	0	0	0
BSU_07280	spmG	7	13	0	0	0	5	0	0	0	1	0	1	0	1	10	0	0	0	0	0	0
BSU_07290	yfnF	7	11	0	0	4	0	0	0	0	0	0	0	0	0	0	0	0	0	0	0	0
BSU_07300	yfnE	3	2	0	0	14	4	0	0	1	3	0	0	0	0	1	0	0	0	0	0	0
BSU_07310	yfnD	14	8	0	0	6	3	1	0	1	4	0	0	1	1	5	0	0	0	0	0	0
BSU_07320	yfnC	32	34	1	1	18	5	4	6	6	30	0	4	1	17	29	42	0	0	5	6	0
BSU_07330	pynN	9	18	0	0	16	19	0	0	0	26	0	2	0	15	33	0	0	0	1	6	0
BSU_07340	mtrA	139	149	0	0	20	54	13	1	19	76	0	0	1	11	34	1	13	0	1	0	0
BSU_07350	vdhT	379	440	8	60	195	104	31	50	102	168	13	70	4	151	381	152	13	0	71	25	28
BSU_07360	yfmS	305	209	5	30	165	70	30	28	93	105	9	64	3	93	242	58	3	0	35	40	13
BSU_07370	ettA	292	276	1	6	140	63	9	2	30	95	0	7	6	38	164	70	1	0	7	21	16
BSU_07380	yfmQ	171	64	3	12	118	37	18	9	97	74	4	25	21	94	80	60	13	1	4	4	0
BSU_07390	copP	8	27	0	2	1	11	0	0	4	16	0	0	0	14	31	0	0	0	2	0	9
BSU_07400	copO	3	7	1	6	7	4	0	0	10	7	0	0	0	1	21	0	0	0	1	0	0
BSU_07410	yfmN	0	0	0	0	0	0	0	0	0	0	0	0	0	0	0	0	0	0	0	0	0
BSU_07420	ettM	186	223	0	1	46	61	10	2	41	83	1	1	3	33	129	33	3	3	5	1	0
BSU_07430	yfmL	119	195	0	11	14	26	0	0	25	67	1	0	0	12	76	10	0	0	0	8	0
BSU_07440	yfmK	5	9	0	2	0	3	0	7	1	11	0	4	5	1	22	0	0	0	7	1	0
BSU_07450	yfmJ	43	44	4	6	10	14	0	0	17	23	3	11	16	27	33	23	1	8	35	17	28
BSU_07460	yfmI	1	1	0	0	0	4	0	0	4	4	0	2	1	10	6	12	18	0	2	0	0
BSU_07480	yfmG	18	24	0	0	0	7	0	5	7	7	3	9	2	8	2	20	0	0	5	0	0
BSU_07490	fecF	196	227	0	16	86	62	13	0	51	88	1	4	7	42	110	24	9	4	14	12	0
BSU_07500	fecE	60	84	0	8	90	38	0	3	22	62	0	3	1	27	30	24	0	15	1	0	0
BSU_07510	fecD	48	63	0	0	49	26	0	0	10	50	1	2	0	14	28	4	0	0	1	13	0
BSU_07520	fecC	1246	1410	0	10	199	179	6	17	226	348	4	1	9	132	578	218	2	0	9	5	0
BSU_07530	yfmB	3	6	0	4	0	0	0	0	0	1	0	0	1	0	0	0	0	0	4	0	0
BSU_07550	yflT	1	2	1	4	0	0	8	0	0	0	2	0	7	12	23	45	0	5	8	3	4
BSU_07560	pelA	877	1020	1	23	400	142	8	26	168	264	12	41	23	100	453	156	7	0	59	25	30
BSU_07570	maeS	3	9	0	0	4	7	0	8	4	10	0	0	0	13	14	0	0	0	2	0	0
BSU_07580	citS	17	16	2	1	14	9	11	0	5	12	4	8	11	14	37	18	0	5	20	11	25
BSU_07590	citT	16	8	1	0	5	0	10	0	0	4	1	1	4	3	17	23	5	4	10	15	8
BSU_07600	yflP	20	18	3	6	5	1	21	0	4	5	2	12	6	14	67	46	13	7	26	33	38
BSU_07610	citM	38	7	0	0	36	4	0	0	3	2	0	1	0	4	10	0	0	0	5	0	0
BSU_07620	yflN	30	9	0	0	23	2	0	0	3	3	1	0	1	4	19	0	0	0	5	0	0
BSU_07630	nosA	32	42	0	2	22	34	0	2	8	37	0	0	1	14	12	27	0	0	1	0	0
BSU_07640	acyP	1	3	0	0	0	8	0	0	0	2	0	0	1	0	0	0	0	0	3	0	0
BSU_07650	yflK	27	31	0	2	34	20	0	4	10	22	2	3	2	4	34	3	0	0	2	0	0
BSU_07660	yflJ	7	20	0	2	0	0	0	0	6	11	0	0	1	11	16	4	0	0	1	0	0
BSU_07670	yflI	4	16	0	0	1	6	0	0	4	6	0	0	1	6	12	0	0	0	0	0	0
BSU_07680	yflH	70	72	0	1	16	7	0	0	26	52	1	5	1	33	110	3	0	0	4	8	0
BSU_07690	mapB	72	163	0	4	21	23	0	0	19	40	1	4	1	18	63	17	4	0	1	1	0
BSU_07700	nagP	158	171	5	5	119	107	13	8	95	90	6	13	21	83	188	60	4	4	58	29	31
BSU_07710	ltaSB	332	668	0	19	155	288	25	25	185	514	5	15	14	140	396	190	6	6	9	6	0
BSU_07720	yflD	1	0	0	0	0	0	0	0	0	0	0	0	0	0	0	0	0	0	0	0	0
BSU_07735	yflB	2	5	2	1	0	0	0	0	0	3	0	1	2	1	20	0	0	0	0	0	0
BSU_07750	yflA	9	7	1	0	2	1	0	4	2	5	1	1	7	19	44	25	0	0	0	9	0
BSU_07760	yfkT	0	3	0	0	2	5	0	0	0	0	0	0	0	0	0	0	0	0	0	0	0
BSU_07770	yfkS	0	0	0	0	0	0	0	0	1	0	0	0	0	0	0	0	0	0	0	0	0
BSU_07780	yfkR	1	2	0	0	8	6	4	0	1	2	0	0	0	1	3	0	0	0	0	0	0
BSU_07790	yfkQ	6	6	0	0	3	0	0	0	3	3	0	0	0	2	0	0	0	0	0	0	0
BSU_07800	treP	2894	504	7	8	1992	268	17	5	1283	449	5	3	1	1034	1611	1426	15	0	0	4	0
BSU_07810	treA	1752	291	2	3	1050	124	17	0	949	225	2	2	1	652	1325	1062	0	0	4	0	18
BSU_07820	treR	756	177	2	8	521	113	7	0	394	172	0	2	3	281	413	442	0	0	4	0	0
BSU_07830	hypO	241	84	0	2	101	41	1	0	98	72	0	0	1	47	161	95	0	0	12	0	0
BSU_07840	yfkN	46	47	1	10	44	3	33	15	2	19	12	17	26	5	38	34	2	11	48	44	54
BSU_07850	sufLB	19	15	0	3	8	0	0	0	0	3	1	2	3	14	127	26	12	6	5	0	6
BSU_07860	yfkL	11	38	0	3	11	17	0	0	7	36	0	4	0	8	19	0	0	0	0	0	0
BSU_07870	yfkK	7	29	0	0	4	0	0	0	5	19	0	0	0	2	4	0	0	0	0	0	4
BSU_07880	yfkJ	36	19	0	2	39	14	3	4	9	6	1	0	4	20	131	60	0	0	4	3	0
BSU_07890	yfkI	33	28	0	1	8	7	0	1	3	3	0	1	2	17	130	11	0	0	4	2	0
BSU_07900	rbn	100	90	4	4	35	8	0	5	10	21	0	0	1	25	173	0	1	0	5	8	0
BSU_07910	yfkF	17	28	0	2	5	8	0	10	5	16	1	0	1	8	6	0	0	0	5	0	0
BSU_07920	chaA	10	1	0	1	0	1	0	0	5	0	0	0	0	26	33	3	0	0	0	4	0
BSU_07930	yfkD	11	18	0	0	10	0	0	0	0	5	0	0	4	15	84	29	0	0	1	0	0
BSU_07940	mscC	107	117	0	3	27	32	0	6	23	51	1	2	4	11	26	8	2	0	3	0	0
BSU_07955	yfkA	117	246	0	1	67	45	0	2	25	50	0	2	0	13	34	38	0	0	1	0	0
BSU_07970	yfjT	6	33	0	0	1	2	0	0	0	11	0	0	0	3	9	0	9	0	1	0	0
BSU_07980	pdaA	1	8	0	1	0	4	0	0	1	16	0	0	0	0	0	0	0	0	0	0	0
BSU_07990	yfjR	85	116	1	0	10	18	6	2	5	25	0	2	3	5	43	17	0	0	7	12	17
BSU_08000	yfjQ	92	151	0	3	16	40	0	0	15	38	0	2	1	11	57	34	0	0	1	4	0
BSU_08010	yfjP	11	26	0	3	2	13	0	0	1	8	1	1	2	5	21	0	2	0	2	0	0
BSU_08020	yfjO	138	223	1	3	59	60	17	9	13	97	1	6	7	38	165	45	5	13	11	10	0
BSU_08029	yfzA	0	11	0	3	0	0	0	0	1	3	0	1	2	0	5	0	9	0	5	2	0
BSU_08030	dusC	29	105	0	2	18	53	1	0	24	98	1	7	2	21	15	27	0	0	2	0	0
BSU_08040	yfjM	12	25	0	1	0	14	0	0	4	17	0	0	1	6	8	18	0	5	0	0	0
BSU_08050	yfjL	25	46	0	1	12	7	0	0	6	21	0	0	0	7	20	14	0	0	0	0	0
BSU_08060	acoA	0	0	0	0	0	6	27	9	0	0	0	3	0	0	0	0	0	0	0	6	0
BSU_08070	acoB	2	2	2	0	0	1	15	0	0	0	2	1	1	1	0	0	0	0	0	1	0
BSU_08080	acoC	17	13	4	11	26	8	43	1	4	5	1	9	3	1	1	10	0	0	4	5	29
BSU_08090	acoL	11	13	2	4	32	5	42	0	2	2	3	15	2	2	0	10	2	0	2	0	19
BSU_08100	acoR	92	40	1	19	19	7	11	3	3	14	6	25	37	8	26	43	24	4	162	151	97
BSU_08110	sspH	20	13	0	2	6	1	0	0	6	3	2	4	14	3	20	0	4	0	44	24	55
BSU_08120	yfjF	12	21	5	2	0	5	0	0	6	3	0	2	1	2	3	0	0	13	1	2	0
BSU_08130	yfjE	9	14	1	0	9	0	0	0	3	17	0	2	1	5	3	0	0	0	2	6	0
BSU_08140	yfjD	10	14	0	0	10	6	0	0	1	3	0	1	2	2	10	0	0	0	3	0	0
BSU_08150	yfjC	8	4	0	0	0	5	0	0	3	3	0	0	2	3	1	0	0	0	0	0	0
BSU_08160	yfjB	2	3	0	0	0	0	0	0	0	1	0	1	0	3	2	0	3	0	0	0	0
BSU_08170	yfjA	0	0	0	0	0	0	0	0	0	0	0	0	1	0	0	0	0	0	0	0	0
BSU_08180	malA	48	31	4	7	10	11	0	11	5	9	7	29	7	7	24	5	4	0	42	24	35
BSU_08190	malR	11	10	0	1	9	3	0	0	3	1	0	8	6	9	22	14	0	0	14	11	0
BSU_08200	malP	14	3	0	3	9	3	0	12	5	1	1	8	7	9	25	0	3	0	19	2	0
BSU_08210	yfiB	36	68	0	0	24	14	0	0	8	24	3	3	0	6	49	0	0	0	1	0	0
BSU_08220	yfiC	65	73	2	10	73	24	8	5	12	29	5	6	6	10	75	2	2	0	11	2	0
BSU_08230	catD	1	9	0	0	4	3	0	0	0	2	0	0	0	4	2	0	0	0	0	0	0
BSU_08240	catE	37	37	0	0	4	6	3	0	7	13	0	0	0	5	13	0	0	0	1	0	23
BSU_08250	yfiF	7	8	0	1	0	0	0	0	1	5	0	1	0	7	2	7	0	0	2	0	0
BSU_08260	yfiG	5	1	2	0	11	3	9	0	1	2	3	1	4	1	13	0	0	0	11	3	0
BSU_08270	yfiH	11	2	2	0	8	3	0	0	2	1	1	4	6	0	16	19	0	5	3	14	6
BSU_08280	yfiI	23	6	0	0	3	1	0	0	5	4	5	5	5	3	23	0	8	1	25	33	13
BSU_08290	linJ	31	60	0	1	40	23	0	0	8	34	0	3	1	7	47	17	0	0	1	0	0
BSU_08300	linK	57	81	0	1	30	29	0	1	12	24	0	3	0	8	54	23	0	0	3	0	0
BSU_08310	bifL	3	3	0	0	7	0	0	0	0	3	0	0	0	0	2	0	0	0	0	0	0
BSU_08320	bifM	4	5	0	0	0	1	0	0	1	2	0	0	0	0	2	0	0	0	0	0	0
BSU_08330	bifN	2	1	0	0	0	0	0	0	1	4	0	0	0	1	0	0	0	0	0	0	0
BSU_08340	padR	19	30	0	3	7	12	0	1	6	24	0	0	1	8	8	16	4	0	2	7	0
BSU_08350	estB	17	30	0	0	10	8	0	0	14	28	0	0	1	10	9	6	10	0	0	0	0
BSU_08360	icaC	0	0	0	0	3	2	0	0	0	4	0	1	1	0	0	0	1	0	0	0	0
BSU_08370	yfiR	12	14	0	0	8	9	0	0	3	8	0	1	2	4	8	3	0	0	8	4	0
BSU_08380	yfiS	13	11	0	0	0	0	4	0	2	3	0	1	0	0	0	0	0	0	2	0	18
BSU_08390	bstA	45	56	0	4	24	13	0	0	17	25	2	6	3	22	26	13	0	0	6	1	0
BSU_08400	yfiU	3	6	0	0	4	0	0	0	2	5	0	1	1	1	6	0	0	6	1	0	0
BSU_08410	yfiV	14	11	0	1	1	1	0	3	5	11	0	1	1	8	10	14	0	0	2	0	0
BSU_08425	mprF	141	184	1	1	91	145	12	27	72	155	1	5	5	44	62	135	6	0	18	20	15
BSU_08440	sxzY	407	725	0	6	89	174	1	3	104	320	2	0	3	95	435	130	1	0	2	0	0
BSU_08450	sxzZ	104	90	0	1	69	33	1	3	28	67	0	1	5	32	31	40	0	0	0	2	0
BSU_08460	sxzA	105	106	1	5	116	76	0	0	61	115	0	1	0	36	97	80	0	0	2	0	0
BSU_08470	yfhB	92	83	3	0	89	11	0	0	8	19	0	3	1	8	54	11	3	4	11	14	24
BSU_08480	yfhC	243	379	4	6	88	86	8	0	88	169	0	1	5	64	199	144	9	0	13	9	0
BSU_08490	yfhD	3	3	0	0	0	0	0	0	0	0	0	0	0	4	15	20	0	0	0	0	0
BSU_08500	yfhE	3	0	0	0	3	0	0	0	0	0	0	0	0	0	5	0	0	0	0	0	0
BSU_08510	yfhF	17	10	0	0	4	4	2	0	1	5	0	0	0	4	6	13	0	0	0	3	0
BSU_08520	recX	140	130	1	6	78	37	3	0	40	55	0	1	3	38	114	30	2	0	8	6	4
BSU_08530	yfhH	74	67	0	0	7	1	0	0	19	38	0	2	1	15	57	2	0	0	5	6	0
BSU_08540	yfhI	50	102	2	2	37	54	16	7	9	43	3	0	1	10	16	16	5	5	1	3	0
BSU_08550	sspK	0	0	0	0	0	0	0	0	0	0	0	0	0	0	0	0	0	0	0	0	0
BSU_08560	yfhJ	19	64	2	0	0	11	8	0	4	13	0	0	5	6	51	0	0	0	6	2	16
BSU_08570	yfhK	30	1	4	1	0	6	2	2	6	2	3	9	21	31	153	14	6	34	17	2	14
BSU_08580	spdL	23	22	0	0	14	6	17	0	7	14	0	2	14	21	27	37	0	0	10	0	19
BSU_08590	ephM	172	138	13	14	106	37	10	0	36	73	34	10	30	58	139	81	11	13	71	24	63
BSU_08600	csbB	54	133	1	11	17	32	3	0	25	80	0	9	5	69	181	43	0	0	5	9	0
BSU_08610	yfhO	232	330	1	1	142	125	0	0	56	175	0	2	1	103	317	74	5	0	0	0	0
BSU_08620	yfhP	15	41	0	0	1	7	0	2	4	26	0	4	10	6	27	16	0	1	4	7	0
BSU_08630	mutY	469	576	0	2	51	35	1	0	25	60	0	0	0	31	250	13	0	0	4	9	0
BSU_08640	yfhS	0	0	0	0	0	0	0	0	0	0	0	0	0	0	0	0	0	0	0	0	0
BSU_08650	fabL	152	138	2	4	55	56	0	6	66	106	0	3	0	76	131	22	2	0	3	3	0
BSU_08660	sspE	130	173	9	19	28	45	0	0	41	73	3	5	1	35	179	19	5	1	4	13	0
BSU_08670	ygaB	10	3	6	3	0	0	0	0	0	0	2	3	1	0	0	0	0	0	0	10	0
BSU_08680	ygaC	32	43	0	5	10	34	0	1	7	39	0	2	2	25	69	62	0	0	3	7	4
BSU_08690	ygaD	97	180	0	2	51	68	0	7	29	91	0	6	1	31	96	26	0	0	6	4	0
BSU_08700	ygaE	26	83	0	6	28	28	3	9	23	100	1	3	0	14	15	6	0	0	1	1	0
BSU_08710	gsaB	298	245	0	8	66	43	6	0	120	156	1	4	5	102	261	69	0	0	6	6	0
BSU_08720	bcp	26	70	0	0	8	9	0	2	4	30	1	1	3	12	55	5	0	0	0	0	0
BSU_08730	perR	72	119	4	5	30	29	1	4	34	95	2	4	25	36	108	53	15	0	40	10	44
BSU_08740	ygzB	28	44	1	0	0	23	3	0	11	23	1	4	13	26	17	16	0	0	23	9	3
BSU_08750	ygxA	33	90	2	6	0	22	0	0	15	69	0	4	4	35	72	16	0	0	7	1	0
BSU_rRNA_22	rrnD-16S	588050	384454	436109	537625	137287	155776	456004	263225	570998	608453	688533	765920	474447	546302	388298	134240	307499	261437	619400	364662	131357
BSU_rRNA_17	rrnD-23S	599081	611647	683357	545949	339023	565282	505716	362512	859890	992284	1050903	1135820	651924	712610	497342	386347	467700	359339	845695	453446	235116
BSU_rRNA_18	rrnD-5S	300	410	408	415	389	958	515	700	530	455	448	783	424	257	307	385	5597	1671	465	721	594
BSU_tRNA_29	asnTA	1	7	1	0	6	1	0	0	0	0	0	0	0	5	0	0	0	0	0	0	0
BSU_tRNA_30	trnD-Ser	213	641	0	5	8	73	0	2	9	47	1	2	0	23	283	7	2	11	1	0	0
BSU_tRNA_31	trnD-Glu	139	186	0	2	11	3	1	0	8	31	1	0	0	22	93	8	0	0	1	3	0
BSU_tRNA_32	trnD-Val	5	8	0	0	0	0	0	0	1	0	0	0	0	0	1	0	0	0	0	0	0
BSU_tRNA_33	trnD-Met	1	14	0	0	0	2	2	1	0	2	0	0	0	1	4	0	0	0	0	0	0
BSU_tRNA_34	trnD-Asp	93	75	0	1	3	13	0	0	3	19	0	0	0	3	66	2	2	0	0	0	0
BSU_tRNA_35	trnD-Phe	4	17	0	1	0	4	0	0	0	4	0	0	0	0	8	0	0	0	0	0	0
BSU_tRNA_36	trnD-Thr	2	0	0	0	0	0	0	0	0	2	0	1	0	3	6	0	2	1	0	0	0
BSU_tRNA_37	trnD-Tyr	5	5	0	0	1	5	0	0	3	8	0	0	0	1	12	0	0	0	0	0	0
BSU_tRNA_38	trnD-Trp	25	36	0	0	0	4	0	0	9	15	5	1	1	7	31	0	0	0	1	0	0
BSU_tRNA_39	trnD-His	32	24	1	2	2	8	0	0	2	21	0	2	0	8	11	11	0	0	5	2	0
BSU_tRNA_40	trnD-Gln	34	55	0	2	12	35	0	1	7	26	0	1	0	27	88	18	1	0	0	3	0
BSU_tRNA_41	glyTB	8	10	0	0	0	3	0	0	1	3	0	0	0	0	8	0	0	2	1	0	0
BSU_tRNA_42	cysTA	2	3	0	0	0	1	0	0	0	0	0	0	0	0	0	0	0	0	0	0	0
BSU_tRNA_43	leuTA	13	28	0	3	18	5	1	0	0	7	1	1	1	2	0	0	0	0	1	0	0
BSU_tRNA_44	leuTB	18	28	5	11	1	3	0	0	1	5	0	0	0	2	10	3	20	0	0	19	0
BSU_08760	spo0M	988	865	11	21	315	294	57	8	425	644	17	15	14	329	612	313	17	19	62	38	21
BSU_08770	ygzA	0	0	0	0	0	4	0	0	0	5	0	0	0	1	3	0	0	0	0	0	0
BSU_08779	ygzC	0	0	0	0	0	0	0	0	0	0	0	0	0	0	0	0	0	0	0	0	0
BSU_08780	ygaJ	27	19	0	1	1	6	0	0	6	13	2	1	3	16	4	0	0	5	18	0	0
BSU_misc_RNA_11	tswD	0	4	0	0	3	5	0	0	1	4	0	3	4	2	0	0	0	0	6	3	0
BSU_08790	thiC	48	26	1	1	5	12	4	0	8	15	0	0	0	10	41	7	0	0	4	0	0
BSU_08800	ygaK	5	1	0	1	0	6	9	0	0	2	0	0	0	1	7	4	0	0	0	0	0
BSU_08810	senS	0	0	0	0	0	0	0	0	0	0	0	0	0	0	0	0	7	0	0	0	0
BSU_08820	katA	160	111	32	12	54	34	54	7	26	27	77	20	396	38	208	96	81	148	1827	1467	1078
BSU_08830	ssuB	0	0	0	0	0	0	0	0	1	0	0	0	0	0	0	0	0	0	0	0	0
BSU_08840	ssuA	0	0	0	1	0	0	0	0	0	0	1	4	0	0	0	0	0	0	0	0	0
BSU_08850	ssuC	0	0	0	0	0	0	0	2	0	0	0	0	0	0	0	0	0	0	0	0	0
BSU_08860	ssuD	0	2	0	0	0	5	0	6	0	2	1	8	0	0	2	0	0	0	1	2	0
BSU_08870	ygaN	3	4	0	0	0	0	0	0	2	8	0	2	1	5	1	0	0	0	3	0	1
BSU_08880	rpsNB	1	0	0	0	0	0	0	0	0	3	0	0	2	1	1	0	0	0	1	0	0
BSU_08890	ygaO	29	16	0	4	0	10	0	2	9	15	2	1	3	9	23	0	0	0	1	2	0
BSU_08899	ygzD	1	5	0	0	0	3	0	0	4	16	0	0	0	2	2	2	0	0	0	0	0
BSU_tRNA_82	trnSL-Gly1	4	17	0	0	0	0	0	0	0	4	0	0	0	1	0	4	0	0	0	0	0
BSU_08900	yhzB	42	76	0	2	0	7	0	0	6	8	0	0	0	4	59	0	0	0	1	5	0
BSU_08910	queG	18	83	0	5	10	33	0	14	4	46	0	1	1	4	23	0	0	0	3	2	0
BSU_08920	yhbB	4	22	0	0	3	5	1	0	0	5	0	1	3	2	11	0	0	0	0	0	0
BSU_08930	trmL	219	297	0	4	26	27	0	0	39	108	2	1	0	33	176	8	0	0	4	0	7
BSU_08940	yhbD	4	3	0	0	4	10	0	3	2	7	0	0	0	1	1	0	0	0	0	0	18
BSU_08950	yhbE	9	36	0	0	8	9	21	2	7	16	0	1	4	9	7	0	0	0	6	0	0
BSU_08960	yhbF	25	27	1	2	16	12	0	0	19	35	0	1	3	20	8	36	0	0	30	20	11
BSU_08970	prkA	10	6	0	1	6	0	0	0	1	2	0	0	0	0	4	0	0	0	1	0	0
BSU_08980	yhbH	7	2	0	0	0	2	0	0	0	1	0	0	0	2	9	0	0	0	1	3	0
BSU_08990	yhbI	5	8	0	0	9	9	0	0	9	18	0	0	0	11	13	10	4	0	1	0	0
BSU_09000	yhbJ	96	99	0	0	17	21	0	0	15	38	0	0	0	9	60	5	0	0	0	0	0
BSU_09010	yhcA	40	46	2	0	32	36	0	0	27	61	0	0	1	7	27	0	7	0	0	0	0
BSU_09020	yhcB	18	18	0	0	26	5	9	0	7	21	0	1	0	9	0	0	0	0	0	0	0
BSU_09030	yhcC	30	31	1	0	14	11	0	0	10	19	0	1	0	6	22	0	0	0	0	0	0
BSU_09040	yhcD	0	0	0	0	0	0	0	0	0	0	0	0	0	0	0	0	0	0	0	0	0
BSU_09050	yhcE	1	23	0	0	5	1	0	0	2	14	0	0	0	6	4	12	0	0	1	0	0
BSU_09060	yhcF	9	31	0	0	5	0	0	0	6	20	0	0	0	11	0	0	0	0	0	0	0
BSU_09070	yhcG	17	37	0	0	3	10	0	0	6	25	0	0	0	3	2	2	0	0	0	0	0
BSU_09080	yhcH	42	82	0	0	12	14	9	0	16	39	1	0	0	4	23	0	0	0	0	1	0
BSU_09090	yhcI	50	56	0	1	2	29	0	0	39	57	0	1	0	21	5	7	0	0	0	0	0
BSU_09100	cspB	506	1248	9	94	334	533	26	44	3875	3406	8	26	63	2033	1197	1772	8	58	63	25	52
BSU_09110	yhcJ	65	172	0	1	10	55	2	0	7	61	0	1	3	37	93	36	0	0	2	0	0
BSU_09120	dgcK	101	142	2	8	34	47	0	0	34	101	0	0	0	30	86	15	7	0	0	0	0
BSU_09130	tcyP	29	49	3	3	17	25	21	28	17	55	0	28	0	10	22	8	4	0	3	4	0
BSU_09140	yhcM	3	0	0	2	4	0	0	0	0	1	0	1	0	5	14	0	0	0	4	0	9
BSU_09150	yhcN	3	14	0	0	5	0	0	0	0	2	0	0	0	0	2	0	0	0	0	1	0
BSU_09165	yhcO	1	1	0	0	0	0	9	0	0	0	0	0	0	0	0	0	1	0	0	0	0
BSU_09180	yhcQ	2	3	0	0	0	4	0	0	1	1	0	0	0	1	3	0	0	0	0	0	0
BSU_09190	mncR	69	99	11	20	62	30	32	32	13	28	34	46	27	13	72	10	5	7	88	74	35
BSU_09200	srtA	17	16	2	0	43	2	1	0	0	6	9	5	4	5	10	0	0	5	31	11	0
BSU_09210	yhcT	21	30	0	0	17	6	0	0	8	12	0	1	0	7	11	4	0	0	2	6	0
BSU_09220	yhcU	1	2	0	1	0	0	0	0	0	1	0	1	0	0	0	0	0	0	0	0	0
BSU_09230	yhcV	1	2	0	2	1	0	0	0	6	3	0	0	0	3	1	0	0	0	0	0	0
BSU_09240	glpW	17	34	0	0	2	8	0	0	9	28	0	1	0	10	45	59	0	0	1	0	0
BSU_09250	yhcX	86	89	0	0	97	38	3	2	55	90	1	5	7	56	65	72	0	0	7	14	3
BSU_09260	yhxA	180	347	4	19	88	96	16	20	16	79	7	40	41	36	190	71	15	15	121	92	56
BSU_09270	glpP	94	126	1	13	49	23	2	5	17	49	6	20	11	39	89	36	2	0	109	80	90
BSU_09280	glpF	632	175	1	11	253	71	3	6	322	207	0	1	12	575	934	671	0	5	39	14	26
BSU_09290	glpK	2891	1221	3	10	754	237	5	3	740	406	3	14	42	1315	4552	1507	9	35	125	56	151
BSU_09300	glpD	2234	4517	3	35	446	620	10	24	560	1534	2	2	17	1863	5367	1962	6	21	25	25	8
BSU_09310	pgcA	628	894	3	32	383	400	63	14	338	794	6	29	14	564	899	505	1	5	42	25	36
BSU_09320	yhcY	13	33	2	2	12	13	7	0	4	23	0	6	6	8	23	0	4	0	17	25	0
BSU_09330	yhcZ	10	25	0	2	19	5	0	1	4	6	1	1	4	6	11	2	0	0	9	9	0
BSU_09340	azr	13	13	0	3	11	6	0	0	9	8	0	0	4	5	4	4	0	0	10	4	16
BSU_09350	yhdB	0	2	0	0	0	0	0	0	0	1	0	0	0	0	0	0	0	0	0	0	0
BSU_09360	yhdC	6	1	0	0	0	3	9	0	1	0	0	0	0	0	3	0	0	0	1	2	0
BSU_09370	lytF	497	658	4	24	100	79	9	15	99	229	4	26	3	136	561	167	3	0	26	13	0
BSU_09380	nsrR	26	67	1	0	0	17	5	0	5	20	1	1	2	16	33	13	0	0	9	0	0
BSU_09390	ygxB	8	4	0	0	0	7	4	0	2	2	0	1	1	8	14	42	0	0	1	0	0
BSU_09400	spoVR	10	11	0	2	4	3	0	0	0	3	0	0	0	1	5	0	0	0	1	0	0
BSU_09410	phoA	102	220	1	1	14	1	7	0	3	18	2	1	12	4	145	5	4	0	3	23	7
BSU_09420	lytE	81	291	0	5	48	17	0	4	27	99	1	2	4	33	127	29	0	2	4	8	0
BSU_09430	citR	5	3	0	0	0	2	0	6	2	4	0	0	0	4	14	18	7	0	0	0	0
BSU_09440	citA	42	24	0	0	27	11	0	0	13	14	0	0	3	3	25	9	0	0	31	17	32
BSU_09450	yhdF	46	45	0	0	24	8	1	10	12	14	2	2	3	14	9	8	0	0	51	45	40
BSU_09460	bcaP	10	2	1	2	1	1	0	0	7	0	0	3	3	2	3	9	12	5	46	9	48
BSU_09470	yhdH	46	39	0	1	6	59	0	0	26	52	0	0	0	18	28	40	0	0	5	0	0
BSU_09480	yhdI	60	87	1	4	14	8	19	5	5	18	1	2	3	6	28	7	0	0	4	0	0
BSU_09490	yhdJ	0	2	0	0	13	0	8	0	1	1	0	0	0	2	11	21	0	0	4	0	0
BSU_09500	asiMB	21	8	0	0	19	7	0	0	7	18	0	0	0	2	3	0	0	0	1	0	0
BSU_09510	asiMA	177	617	0	2	29	47	0	5	33	105	0	2	0	35	152	46	5	0	1	4	1
BSU_09520	sigM	81	275	0	6	26	24	0	1	21	71	0	0	0	10	58	12	0	0	1	0	0
BSU_09530	akrN	48	16	1	7	3	0	8	4	5	0	2	3	6	80	472	77	13	0	10	0	0
BSU_09540	plsC	165	282	0	5	27	23	5	10	41	112	1	1	2	37	100	34	0	0	5	6	0
BSU_09550	yhdP	134	217	2	7	49	73	7	4	45	160	1	7	8	42	84	50	0	0	12	7	0
BSU_09560	cueR	7	26	0	1	11	4	0	0	11	29	1	1	0	6	9	0	0	0	7	1	0
BSU_09570	yhdR	113	116	0	3	10	17	0	0	11	41	0	1	1	17	100	58	1	1	1	0	15
BSU_09590	yhdT	51	64	1	4	28	20	0	0	14	43	1	8	15	32	85	9	5	0	28	22	18
BSU_09600	crcBA	37	29	0	0	16	8	0	3	6	20	5	1	3	10	12	0	0	0	11	0	0
BSU_09610	crcBB	37	25	0	0	15	6	12	1	4	10	0	1	0	9	9	13	0	0	8	6	15
BSU_09620	yhdW	99	166	7	6	35	18	18	0	7	35	5	5	4	8	72	59	0	0	22	35	0
BSU_09630	yhdX	0	1	1	1	0	6	0	3	0	0	2	5	19	1	4	0	10	0	21	18	0
BSU_09640	mscY	36	56	0	0	16	24	0	0	16	39	1	0	1	12	18	5	3	0	2	0	0
BSU_09650	srtN	10	11	0	1	12	5	12	0	5	6	3	2	5	6	26	14	0	0	12	2	1
BSU_09660	yheN	621	1471	0	6	42	67	0	7	30	168	0	3	2	51	790	68	0	0	7	20	0
BSU_09670	dat	113	247	11	18	35	25	16	11	16	33	12	21	49	14	157	53	10	15	130	103	87
BSU_09680	nhaC	64	108	0	4	41	94	0	1	36	100	0	0	0	17	18	0	0	0	1	0	0
BSU_09690	nhaX	212	2	10	21	13	0	5	5	7	1	4	4	15	16	375	31	27	0	25	55	7
BSU_09700	bmrB	0	3	0	4	0	1	0	0	0	7	1	0	2	2	2	0	0	0	15	11	0
BSU_09710	bmrC	23	23	0	2	27	14	1	0	5	16	1	2	10	26	44	29	0	0	63	44	30
BSU_09720	bmrD	49	45	5	1	30	29	6	11	11	27	7	13	27	26	21	19	0	0	188	100	108
BSU_09730	yheG	132	119	1	0	29	16	0	4	17	35	1	1	0	11	135	21	0	0	2	8	0
BSU_09740	yheF	0	0	0	0	0	0	0	0	0	0	0	0	0	0	0	0	0	0	0	0	0
BSU_09750	sspB	0	0	0	0	0	0	0	0	1	0	0	0	0	1	0	0	0	0	0	0	0
BSU_09760	yheE	8	5	4	0	2	0	0	0	1	4	0	0	0	2	3	15	0	0	1	0	0
BSU_09770	spaD	24	10	0	0	17	7	1	0	7	4	0	0	0	0	4	0	0	0	0	0	0
BSU_09780	spaC	3	3	0	0	6	5	0	4	1	3	0	2	0	0	0	0	0	0	0	0	0
BSU_09790	yheB	37	76	0	2	29	34	6	0	15	39	1	0	1	16	36	69	0	0	1	0	0
BSU_09800	yheA	133	221	0	5	25	28	0	0	79	139	0	1	2	75	156	63	3	0	0	0	0
BSU_09810	yhaZ	32	60	0	0	8	9	0	0	6	14	0	1	1	7	40	11	0	0	1	1	0
BSU_09830	yhaX	16	22	0	0	3	2	0	0	3	9	0	0	2	4	13	20	3	0	7	3	0
BSU_09840	hemZ	113	319	0	4	32	67	0	0	13	90	1	0	2	8	81	20	0	14	0	0	0
BSU_09850	khtU	38	22	0	4	38	19	2	5	13	20	2	2	4	11	24	18	0	0	3	3	0
BSU_09860	khtT	27	33	0	0	23	20	0	0	5	18	2	1	6	9	16	0	0	0	3	0	0
BSU_09870	khtS	107	171	7	14	18	17	0	1	12	27	6	7	7	5	57	0	0	0	11	7	5
BSU_09880	yhaR	5	3	1	16	0	0	6	5	1	1	8	40	13	2	5	0	6	11	34	19	8
BSU_09889	yhzD	0	0	0	0	0	2	0	0	0	3	0	2	1	0	0	0	0	0	1	3	0
BSU_09890	yhaQ	51	65	0	1	27	27	0	8	24	67	1	0	1	34	82	90	0	0	2	0	0
BSU_09900	yhaP	112	96	0	1	68	44	0	0	42	105	2	5	1	32	75	42	0	0	1	0	0
BSU_09910	yhaO	77	122	0	0	37	54	2	0	16	45	0	0	0	29	74	74	0	13	0	2	0
BSU_09920	sbcE	360	342	0	3	171	67	1	0	56	107	0	4	1	56	249	87	5	8	11	3	0
BSU_09930	yhaM	62	67	0	0	48	52	0	1	38	87	1	5	9	50	55	29	0	0	13	5	8
BSU_09940	yhaL	8	6	0	0	0	2	0	0	0	5	0	0	0	0	1	6	0	0	1	0	0
BSU_09950	prsA	889	1580	0	25	149	219	0	10	226	535	2	8	16	210	863	293	6	0	4	18	8
BSU_09958	sscA	0	1	0	0	0	0	0	0	0	1	0	0	0	0	0	0	0	0	0	0	0
BSU_09959	sscB	0	0	0	0	0	0	0	0	0	0	0	0	0	0	0	0	0	0	0	0	0
BSU_09965	yhaJ	2	26	0	0	0	8	0	0	0	15	0	0	0	6	5	0	4	0	0	0	0
BSU_09980	yhaI	80	68	0	0	0	4	0	1	10	16	2	2	0	6	31	21	4	0	0	0	0
BSU_09990	scoC	68	75	0	1	13	4	3	0	15	34	0	0	4	27	79	40	0	0	13	0	0
BSU_10000	yhaH	60	196	0	9	18	12	0	0	17	71	3	5	20	40	108	30	7	0	41	31	55
BSU_10009	yhzF	0	0	0	0	0	0	0	0	0	1	0	0	0	1	0	0	0	0	0	0	0
BSU_10010	trpP	252	124	0	8	84	33	0	4	50	90	4	11	9	79	137	63	0	0	11	0	13
BSU_10020	serC	467	373	1	2	107	30	8	0	58	74	0	2	1	71	504	55	0	0	17	3	0
BSU_10030	hinT	107	125	0	0	38	34	1	6	55	95	0	3	0	37	59	66	0	0	3	2	0
BSU_10040	ecsA	28	55	0	0	30	12	0	7	6	26	0	3	1	10	28	4	0	0	0	0	9
BSU_10050	ecsB	125	97	14	11	66	45	10	23	29	59	6	6	6	19	77	18	3	0	7	4	0
BSU_10060	ecsC	60	45	0	6	50	11	17	11	22	58	4	13	2	19	22	25	3	1	16	10	0
BSU_10070	sndC	54	48	7	12	11	13	3	13	11	8	8	7	35	11	77	42	8	10	73	104	58
BSU_10080	yhfA	6	7	0	0	2	10	5	0	2	3	0	0	0	1	9	0	0	0	0	0	0
BSU_10090	yhgB	2	8	0	0	0	6	0	0	1	3	0	0	0	2	1	0	0	0	0	0	0
BSU_10100	hmoB	93	140	2	8	19	24	1	0	39	53	5	15	3	28	83	10	0	0	6	3	15
BSU_10110	pbpF	60	139	0	1	31	33	3	0	14	46	2	2	1	17	60	14	6	0	2	3	0
BSU_10120	hemE	195	193	9	12	91	86	37	4	67	95	6	24	8	68	151	72	7	0	10	0	3
BSU_10130	hemH	422	389	9	39	141	94	22	28	108	125	10	30	7	101	280	138	9	0	8	5	0
BSU_10140	hemY	480	367	13	26	452	90	106	11	134	193	24	48	19	135	352	57	5	0	35	12	0
BSU_10150	yhgD	43	130	0	0	1	16	0	0	6	29	0	0	1	28	124	17	0	0	3	4	0
BSU_10160	yhgE	80	130	0	3	105	111	26	10	42	100	1	3	1	86	105	179	0	0	9	7	0
BSU_10170	fabHB	163	101	2	0	40	15	10	0	24	19	0	1	0	10	65	103	0	0	0	5	0
BSU_10180	yhfC	2	2	0	0	7	1	0	0	1	5	0	2	0	2	4	0	0	0	2	0	0
BSU_10200	yhfE	36	37	2	6	35	18	19	9	35	40	1	21	7	28	24	53	0	0	17	21	13
BSU_10210	yhfF	31	13	1	11	3	11	0	9	15	16	8	21	9	32	40	15	4	0	24	7	21
BSU_10220	gltT	281	655	3	10	125	251	11	49	171	596	20	8	22	357	639	368	1	20	175	49	53
BSU_10230	yhfH	5	3	1	4	0	0	0	0	0	2	1	4	6	4	23	0	4	11	8	0	0
BSU_10240	yhfI	275	292	0	5	41	21	0	0	24	59	2	0	0	36	214	8	0	0	2	0	0
BSU_10250	lplJ	255	248	0	1	58	61	0	4	54	89	0	3	2	60	180	91	3	0	4	0	0
BSU_10260	yhfK	168	98	3	6	60	45	8	0	74	96	2	4	4	43	79	35	1	0	13	8	10
BSU_10270	lcfB	120	81	11	2	65	2	32	1	8	21	8	10	29	11	62	33	13	10	22	7	0
BSU_10280	yhfM	3	4	0	0	0	1	0	0	1	2	1	0	0	0	4	0	0	0	0	0	0
BSU_10290	yhfN	19	24	1	3	1	8	0	1	5	3	0	1	1	1	10	0	8	0	4	1	0
BSU_10300	aprE	3	2	0	8	0	0	4	6	3	2	7	4	137	0	0	7	27	72	115	32	13
BSU_10310	yhfO	18	29	0	6	10	11	0	0	13	18	0	0	0	11	25	6	1	0	0	0	0
BSU_10320	yhfP	57	78	2	10	87	54	6	0	39	53	0	3	2	35	45	5	0	0	9	3	0
BSU_10330	yhfQ	461	536	3	2	138	112	3	0	101	212	1	1	3	138	532	221	3	1	5	19	11
BSU_10340	phoE	21	77	0	3	11	24	0	5	7	24	0	2	1	5	17	4	0	0	1	0	3
BSU_10350	yhfS	13	16	0	2	27	19	0	0	5	8	1	0	1	4	15	21	0	8	0	0	0
BSU_10360	yhfT	30	32	0	0	8	2	2	2	7	17	0	1	0	3	28	0	0	0	2	1	0
BSU_10370	bioY	0	2	0	0	0	0	0	0	1	0	0	0	0	0	1	0	0	0	0	0	0
BSU_10380	hemAT	178	305	3	4	44	21	0	0	36	93	0	13	3	31	169	59	4	0	13	12	28
BSU_10390	yhfW	2	9	0	0	0	0	2	0	0	0	0	0	0	0	5	0	0	0	1	0	0
BSU_10400	yhxC	1	2	0	0	0	3	0	0	0	1	0	0	0	0	0	0	0	0	0	0	0
BSU_10410	yhzC	29	0	1	5	9	1	0	0	10	3	3	6	56	6	1	0	19	23	415	145	116
BSU_10420	comK	35	49	0	0	9	5	0	0	0	7	0	1	1	1	9	0	0	0	1	1	0
BSU_10430	yhxD	0	0	0	0	0	0	0	0	0	0	0	0	0	2	19	9	0	0	0	0	0
BSU_10440	yhjA	135	178	0	23	36	46	13	2	73	109	3	18	7	73	92	30	5	3	37	30	23
BSU_10450	yhjB	12	4	0	0	3	10	3	0	2	2	1	1	4	2	17	6	3	0	26	9	0
BSU_10460	yhjC	1	2	0	0	0	0	0	0	0	0	0	0	0	0	2	0	0	0	1	0	0
BSU_10470	yhjD	1	5	0	0	0	1	0	0	1	1	0	0	0	1	0	0	0	0	0	0	0
BSU_10480	yhjE	51	50	3	6	6	8	0	0	13	26	5	6	11	10	35	20	2	0	7	0	0
BSU_10490	sipV	48	28	6	0	11	16	25	3	6	22	2	5	4	9	32	7	0	0	12	13	10
BSU_10500	yhjG	29	25	0	5	11	11	4	0	12	13	0	1	0	7	23	0	8	0	2	0	14
BSU_10510	yhjH	15	23	0	1	17	1	0	0	7	15	0	1	0	12	16	8	0	0	0	0	0
BSU_10520	glcP	3	3	0	0	0	0	0	0	0	4	0	1	0	2	3	0	7	0	1	0	0
BSU_10530	ntdC	12	9	0	4	0	1	0	0	0	4	0	0	1	2	12	0	0	0	2	0	0
BSU_10540	ntdB	3	7	0	0	3	3	0	0	0	2	0	0	0	3	10	5	0	0	0	0	0
BSU_10550	ntdA	0	9	0	0	0	0	0	0	0	1	0	0	0	2	15	1	5	0	0	0	0
BSU_10560	ntdR	7	33	0	5	0	17	12	0	2	13	0	6	2	5	24	15	1	0	10	0	18
BSU_10570	yhjN	5	18	0	0	21	11	0	1	5	15	0	1	3	7	3	6	0	0	2	1	0
BSU_10580	yhjO	1	0	0	0	0	0	0	0	0	0	0	0	0	0	0	0	0	0	0	0	0
BSU_10590	yhjP	80	36	0	3	33	8	2	0	9	21	0	3	1	7	28	9	2	0	1	1	0
BSU_10600	yhjQ	1	2	0	0	0	0	0	0	0	0	0	0	0	0	0	0	0	0	0	0	0
BSU_10610	yhjR	0	0	0	0	0	0	0	0	0	1	0	0	0	0	2	0	0	0	0	0	0
BSU_10620	addB	252	216	4	2	241	65	78	0	58	103	7	17	13	77	155	98	0	2	26	15	0
BSU_10630	addA	532	525	18	19	488	164	131	12	83	182	14	31	41	101	328	121	8	7	38	34	35
BSU_10640	sbcD	123	168	2	5	87	33	30	0	12	30	0	1	5	12	67	9	0	20	1	2	0
BSU_10650	sbcC	490	420	2	23	465	135	74	26	74	149	12	24	37	90	320	181	12	2	31	23	8
BSU_10660	hlpB	71	98	1	4	64	24	13	0	8	11	0	2	4	13	38	0	24	5	3	2	0
BSU_10670	gerPF	2	1	0	0	0	0	0	0	0	0	0	0	2	0	6	0	0	0	4	0	0
BSU_10680	gerPE	0	1	0	2	0	1	0	0	0	0	0	0	0	0	0	0	0	0	1	0	0
BSU_10690	gerPD	0	0	0	0	0	0	0	0	0	0	0	0	0	0	0	0	0	0	1	0	0
BSU_10700	gerPC	4	5	0	0	0	1	0	0	0	2	1	1	0	0	2	0	0	0	1	0	0
BSU_10710	gerPB	0	3	0	0	0	1	3	0	0	1	0	0	0	0	0	0	0	0	0	0	0
BSU_10720	gerPA	0	0	0	0	0	0	0	0	0	0	0	0	0	0	0	0	0	0	0	1	0
BSU_10730	pchI	2	12	0	0	0	0	0	0	0	0	0	0	0	0	0	0	0	0	0	0	0
BSU_10740	yisJ	0	0	0	0	0	1	4	0	0	0	0	0	0	0	0	0	0	0	0	0	0
BSU_10750	mblK	68	51	7	20	2	19	0	0	14	25	1	14	5	20	98	42	7	7	2	5	0
BSU_10760	yisL	27	64	0	5	33	29	3	3	27	61	0	6	3	21	29	24	0	10	2	0	0
BSU_10770	wprA	3359	3678	11	101	1704	670	40	148	646	1050	44	168	32	529	2706	574	5	6	128	50	12
BSU_10780	yisN	0	3	0	0	0	1	0	0	0	0	0	0	0	1	3	0	0	0	0	0	0
BSU_10790	asnO	2	5	0	2	0	8	0	0	1	2	0	0	0	1	0	0	0	0	0	0	0
BSU_10800	yizA	0	18	0	0	0	0	1	0	1	2	0	0	0	2	5	0	8	0	0	0	0
BSU_10810	farP	18	16	3	3	5	20	0	0	9	13	0	0	1	13	39	0	4	0	0	3	0
BSU_10820	yisQ	1	2	0	0	0	3	4	0	1	2	1	0	0	0	0	0	0	0	0	0	0
BSU_10830	yisR	15	25	0	0	5	12	0	0	3	8	0	2	0	10	37	0	0	0	5	0	8
BSU_10840	iolQ	61	72	2	3	45	4	4	0	11	12	0	0	3	7	49	1	0	0	6	1	0
BSU_10850	iolX	28	13	1	5	15	0	8	0	7	4	2	9	17	2	13	0	7	0	23	14	20
BSU_10860	yisT	10	9	1	10	7	13	2	11	8	5	5	24	27	2	9	4	6	1	65	7	6
BSU_10870	yisU	2	0	0	0	0	8	0	0	0	2	0	0	0	1	0	9	0	0	0	0	0
BSU_10880	yisV	2	9	0	2	12	6	0	0	4	2	2	0	1	0	0	0	0	0	2	0	0
BSU_10890	yisX	50	80	3	0	10	16	0	2	5	23	1	1	1	6	20	8	0	0	13	8	0
BSU_10900	yisY	9	8	0	0	14	9	0	0	1	10	0	1	1	3	1	8	0	0	0	0	0
BSU_10910	yisZ	0	0	0	0	0	0	0	0	1	0	0	0	0	0	0	0	0	0	0	0	0
BSU_10920	yitA	1	1	0	0	0	0	0	0	0	2	0	0	0	0	0	0	0	0	0	0	0
BSU_10930	yitB	0	1	0	0	0	1	2	0	0	0	0	0	0	0	0	0	0	0	0	0	0
BSU_10940	slpH	0	1	0	0	4	2	0	0	0	1	0	0	0	0	0	0	0	0	0	0	0
BSU_10950	slpS	1	2	0	0	3	0	0	0	1	0	0	0	1	1	8	0	0	0	0	7	0
BSU_10960	yitE	0	1	0	0	0	0	0	0	0	1	0	0	0	0	0	0	0	0	0	0	0
BSU_10970	yitF	4	6	0	0	4	2	5	3	0	5	0	0	2	2	4	0	0	0	1	1	0
BSU_10980	yitG	4	10	0	0	5	4	0	0	1	5	0	0	0	0	0	17	0	0	2	0	0
BSU_10990	yitH	55	50	0	0	14	7	2	0	12	26	1	2	1	7	40	29	0	0	3	3	11
BSU_11000	yitI	7	19	0	1	4	0	0	0	2	7	0	0	1	0	8	0	0	0	2	0	0
BSU_11010	samT	7	5	3	0	0	1	0	1	0	0	4	2	0	10	31	6	0	0	5	1	0
BSU_misc_RNA_12	mswK	7	5	1	3	0	2	0	0	3	7	1	0	7	5	3	15	1	0	15	6	5
BSU_11020	yitK	9	19	0	2	0	19	0	0	9	23	0	0	3	9	23	60	0	0	1	0	0
BSU_11030	yitL	75	92	0	0	14	44	0	0	22	89	0	0	1	39	38	11	0	0	3	0	0
BSU_11040	yitM	2	0	0	0	0	4	11	0	0	3	1	3	8	1	9	0	0	0	12	7	47
BSU_11055	yitO	0	0	0	0	0	0	0	0	0	0	0	0	0	0	0	0	0	0	0	0	0
BSU_11070	yitP	0	0	0	0	0	0	0	0	0	0	0	0	0	0	0	0	0	0	0	0	0
BSU_11079	yizB	0	2	0	1	0	0	0	0	0	1	0	0	0	2	0	0	0	0	3	0	0
BSU_11080	yitQ	2	4	1	0	2	3	0	0	1	6	0	0	4	1	0	0	0	0	2	0	0
BSU_11090	yitR	3	5	0	0	4	0	0	0	0	3	0	0	0	3	0	0	0	0	1	0	0
BSU_11100	nprB	11	6	0	0	0	0	0	1	0	0	1	0	0	2	1	0	0	0	1	0	0
BSU_11110	fakBB	134	281	5	21	11	15	0	0	8	26	2	5	12	15	171	26	13	1	25	67	0
BSU_11120	yitT	37	74	1	8	29	38	13	0	25	46	3	8	5	23	21	3	15	14	22	21	7
BSU_11130	ipi	11	21	4	1	7	15	0	0	7	16	1	4	6	6	5	3	0	0	10	17	0
BSU_11139	yizC	4	10	0	2	0	7	0	0	0	3	0	0	2	6	7	16	0	0	3	0	0
BSU_11140	ribZC	34	80	0	0	16	19	0	0	10	34	0	5	1	16	72	28	0	0	7	9	0
BSU_11150	yitV	39	72	0	0	22	13	0	0	9	36	1	2	1	16	28	13	1	0	2	2	0
BSU_11160	yitW	73	109	2	7	11	15	0	0	27	69	1	8	7	24	91	36	0	0	21	12	15
BSU_11170	yitY	96	171	0	2	72	9	1	0	25	62	0	1	4	24	83	9	0	0	2	0	24
BSU_11180	yitZ	12	17	0	0	1	13	0	6	5	21	0	0	0	9	1	0	1	0	0	0	0
BSU_11190	argC	0	6	0	0	0	1	27	0	0	1	3	0	14	0	2	0	2	0	54	21	52
BSU_11200	argJ	2	12	14	0	3	0	254	0	1	4	32	0	46	0	3	8	30	31	376	286	133
BSU_11210	argB	1	6	20	0	0	0	166	4	0	1	31	1	25	1	0	0	9	19	340	313	181
BSU_11220	argD	1	2	51	0	1	0	935	0	0	1	59	0	84	1	0	0	101	67	871	761	802
BSU_11230	carA	2	2	88	0	0	0	1161	0	0	5	47	0	67	0	0	0	30	69	1050	1229	519
BSU_11240	carB	57	45	241	0	34	1	3106	0	4	4	112	1	205	2	5	0	141	153	2629	5385	1494
BSU_11250	argF	23	20	180	0	2	1	859	0	3	5	77	0	186	2	2	8	170	41	2020	6072	873
BSU_11260	yjzC	0	0	0	0	0	0	6	0	0	0	0	0	0	0	0	0	0	0	2	4	0
BSU_11270	yjzD	24	30	0	5	13	26	5	5	25	74	0	2	4	19	20	26	3	0	5	8	0
BSU_11280	yjaU	3	5	0	0	0	0	0	0	2	5	0	0	0	1	3	0	0	0	0	0	0
BSU_11290	yjaV	0	3	0	0	2	0	0	0	1	0	0	0	0	0	1	0	0	0	0	0	0
BSU_11300	med	268	301	0	11	35	50	14	0	56	105	0	2	4	83	284	22	0	1	2	7	0
BSU_11310	comZ	119	135	0	3	35	29	0	0	24	41	0	0	3	16	117	31	0	0	2	1	0
BSU_11320	yjzB	2	1	0	0	2	0	0	0	0	0	0	2	0	0	7	0	0	0	0	0	0
BSU_11330	fabHA	277	585	0	12	252	144	0	3	61	260	0	3	2	96	269	60	0	0	1	5	0
BSU_11340	fabF	1787	1826	5	30	814	443	21	11	302	575	10	20	18	187	864	223	7	16	19	8	54
BSU_11350	yjaZ	0	2	0	0	1	0	0	0	0	0	1	0	0	0	3	0	0	0	1	1	0
BSU_11360	appD	18	5	0	1	7	3	3	0	8	3	4	6	23	1	13	0	11	0	37	27	12
BSU_11370	appF	32	7	2	3	28	1	9	13	4	3	2	11	24	6	20	10	9	3	71	53	34
BSU_11390	appB	7	4	3	7	0	0	0	17	2	3	10	12	3	4	6	0	0	0	90	28	44
BSU_11400	appC	5	10	8	17	1	2	47	28	0	5	31	16	29	5	22	13	4	5	235	100	177
BSU_11410	yjbA	5	10	0	0	0	1	0	0	0	0	0	0	0	4	5	0	0	0	1	0	0
BSU_11420	trpS	126	147	0	5	59	36	13	0	85	101	1	3	3	80	135	99	0	0	9	7	15
BSU_misc_RNA_13	tboWA	45	171	2	4	0	6	13	0	7	32	1	2	5	20	162	0	17	0	8	16	0
BSU_11430	oppA	1761	781	19	67	765	44	77	129	111	87	93	139	97	316	3072	278	35	73	657	658	213
BSU_11440	oppB	49	38	0	1	73	26	0	7	19	14	2	7	6	35	75	52	0	0	11	6	0
BSU_11450	oppC	38	39	0	10	15	27	11	7	15	24	4	13	6	35	98	67	0	0	29	16	10
BSU_11460	oppD	66	55	2	8	37	20	19	26	19	28	10	13	12	63	162	82	3	12	89	61	80
BSU_11470	oppF	75	93	1	11	69	57	39	19	25	25	6	23	25	73	201	103	12	0	109	71	72
BSU_11480	yjbB	8	8	0	5	5	0	0	0	1	7	1	1	0	0	0	0	0	0	2	0	0
BSU_11490	yjbC	175	296	3	6	28	58	2	0	50	147	2	4	4	95	438	92	11	0	13	1	10
BSU_11500	spxA	173	224	6	6	77	44	10	32	126	241	17	32	53	203	208	105	0	13	75	47	43
BSU_11510	yjbE	3	2	0	0	0	1	0	0	1	2	0	0	0	1	7	0	0	0	1	0	0
BSU_11515	BSU_11515	0	0	0	0	0	0	0	0	1	3	0	0	0	1	0	0	0	0	0	0	0
BSU_11520	mecA	49	85	0	5	23	58	2	6	30	63	3	7	7	65	87	15	0	11	32	29	10
BSU_11525	BSU_11525	1	3	0	0	0	0	0	0	0	0	0	0	0	0	0	0	0	0	0	0	0
BSU_11530	coiA	3	4	0	1	0	11	0	0	0	3	0	0	1	1	2	0	0	0	0	0	0
BSU_11540	pepF	430	324	7	17	254	107	2	20	139	188	15	45	49	104	264	39	14	4	121	40	114
BSU_11549	yizD	0	0	0	0	0	0	0	0	0	0	0	0	0	0	0	0	0	0	0	0	0
BSU_misc_RNA_67	roxS	45	37	2	2	3	2	1	0	0	3	0	1	0	0	7	0	0	0	0	0	0
BSU_11550	spxH	290	318	2	0	41	40	1	18	27	47	0	3	2	16	210	4	7	0	4	0	0
BSU_11560	yjbI	42	35	0	4	11	4	0	0	4	10	0	0	2	6	26	0	0	0	4	0	4
BSU_11570	cwlQ	402	306	8	33	37	41	2	0	32	37	7	12	4	38	320	13	3	0	28	92	14
BSU_11580	yjbK	21	23	0	0	7	8	0	0	0	12	0	1	0	4	25	23	0	0	2	3	0
BSU_11590	yjbL	46	84	0	1	37	13	1	0	22	23	0	0	1	29	41	12	0	0	0	0	0
BSU_11600	relP	98	100	0	0	196	51	3	0	35	87	0	3	1	56	112	62	0	0	8	2	0
BSU_11610	ppnKA	180	142	0	0	208	78	9	0	57	69	1	5	4	44	100	75	0	0	5	3	0
BSU_11620	yjbO	234	191	5	6	159	74	6	5	84	117	1	8	3	87	178	26	0	0	8	15	0
BSU_11630	prpE	15	19	0	0	0	6	0	0	2	1	0	0	0	1	3	0	0	0	0	0	0
BSU_11640	kefQ	28	36	0	0	3	32	0	0	8	42	0	0	0	1	2	25	0	0	1	1	0
BSU_misc_RNA_14	tswA	3	2	2	0	3	1	0	0	11	4	2	0	2	3	8	3	1	0	2	0	0
BSU_11650	tenA	4	3	1	0	0	3	0	0	1	2	0	0	2	3	1	0	0	0	0	0	0
BSU_11660	tenI	2	11	0	0	9	0	0	4	1	3	0	2	0	3	1	0	0	0	1	0	0
BSU_11670	thiO	6	10	0	0	8	0	3	3	2	7	0	1	1	4	0	0	0	0	2	0	0
BSU_11680	thiS	1	2	0	0	1	0	0	0	2	2	0	0	0	0	1	0	0	0	0	0	0
BSU_11690	thiG	16	15	0	0	0	1	1	0	3	5	0	0	2	2	10	0	0	0	0	0	0
BSU_11700	thiF	8	10	0	4	11	2	0	0	4	6	1	0	0	0	4	0	0	0	0	0	0
BSU_11710	thiD	17	10	0	2	7	7	0	0	5	9	0	1	1	4	11	8	0	0	1	1	0
BSU_11720	fabI	442	499	4	19	182	178	17	2	225	542	3	15	12	195	280	204	3	3	8	1	0
BSU_11730	cotO	20	24	0	0	2	3	0	1	1	2	0	0	0	1	5	10	0	0	0	0	0
BSU_11740	cotZ	1	0	0	0	0	0	0	0	0	0	0	0	0	0	0	0	0	0	0	0	0
BSU_11750	cotY	0	0	0	0	0	0	0	0	0	0	0	0	0	0	0	0	0	0	0	0	0
BSU_11760	cotX	1	1	0	0	0	4	0	0	0	1	0	0	0	0	0	0	0	0	1	0	0
BSU_11770	cotW	0	0	0	0	0	0	0	0	0	1	0	0	0	0	0	0	8	0	0	0	0
BSU_11780	cotV	2	0	0	0	2	0	0	1	0	0	0	0	0	0	0	0	0	0	1	0	0
BSU_11790	yjcA	0	0	0	0	0	0	0	0	1	1	0	0	0	0	0	0	0	0	0	0	0
BSU_11799	yjzK	1	0	0	0	0	0	0	0	0	0	0	0	0	0	0	0	0	0	0	0	0
BSU_11800	yjcB	0	0	0	0	0	0	0	0	0	0	0	0	0	0	0	0	0	0	0	0	0
BSU_11809	yjcZ	0	0	0	0	0	0	0	0	0	0	0	0	0	0	0	0	0	0	0	0	0
BSU_11810	spoVIF	0	0	0	0	0	0	0	0	0	0	0	0	0	0	0	0	0	0	0	0	0
BSU_11820	yjcD	91	143	0	0	46	34	9	0	24	70	0	0	0	30	54	3	4	7	1	0	0
BSU_11839	yjzE	44	8	4	14	2	2	2	1	15	3	2	14	10	51	164	7	10	7	23	8	0
BSU_11840	yjcF	116	82	18	9	22	4	13	5	19	34	26	24	61	39	95	48	16	0	203	141	92
BSU_11850	yjcG	184	194	18	25	29	15	8	0	23	42	23	37	66	58	322	55	20	41	159	128	123
BSU_11860	yjcH	107	118	5	15	42	16	6	3	21	25	6	7	32	53	236	58	1	0	47	26	8
BSU_misc_RNA_15	mswA	0	2	0	4	1	0	7	4	0	3	7	26	30	1	0	0	5	0	60	0	0
BSU_11870	metI	11	8	0	1	14	5	0	0	3	5	2	0	7	9	20	7	0	0	10	6	0
BSU_11880	metC	28	38	3	7	15	3	5	3	1	7	2	10	5	5	49	8	25	3	27	56	58
BSU_11890	yjcK	5	3	0	1	0	1	0	0	0	4	0	1	1	3	6	8	3	0	8	0	12
BSU_11900	yjcL	0	1	0	0	0	0	7	2	1	2	0	0	2	4	16	13	0	0	3	10	9
BSU_tRNA_83	trnSL-Val2	0	3	0	0	0	0	0	0	0	0	0	0	0	0	0	0	0	0	0	0	0
BSU_11910	yjcM	238	665	0	9	32	83	5	0	95	261	0	7	3	116	710	62	0	1	4	1	0
BSU_11920	yjcN	324	789	2	1	0	31	0	0	26	91	2	6	1	67	680	61	13	0	5	6	0
BSU_11928	yjzF	4	23	0	0	0	0	0	0	3	1	0	0	0	1	17	0	0	0	0	0	0
BSU_11929	yjzG	2	14	0	0	0	0	0	0	1	1	0	0	0	1	14	3	0	0	0	0	0
BSU_11930	yjcO	9	20	0	0	0	2	0	0	3	3	0	0	0	0	2	0	0	0	2	1	0
BSU_11940	yjcP	4	5	0	0	3	2	4	0	4	3	0	0	4	2	10	0	0	0	8	0	9
BSU_11950	yjcQ	4	12	1	1	2	1	0	3	13	12	0	2	1	9	2	0	0	0	8	14	5
BSU_11960	yjcR	3	1	0	0	0	0	0	0	0	0	1	0	0	0	0	0	0	0	0	0	0
BSU_11970	yjcS	14	25	0	0	9	8	0	3	16	26	0	2	0	11	24	0	0	0	1	0	0
BSU_11980	yjdA	36	40	0	4	7	12	16	4	33	55	0	2	0	29	74	69	0	0	4	0	5
BSU_11990	yjdB	10	9	844	715	10	10	152	119	3	0	1986	1280	251	0	0	0	18	138	277	100	267
BSU_12000	manR	2063	3591	1	9	362	330	17	1	243	809	0	1	0	324	1488	277	8	0	0	0	0
BSU_12010	manP	5111	2345	3	40	3357	741	15	9	1623	1327	0	0	0	958	2149	763	1	0	2	2	0
BSU_12020	manA	5330	2154	0	23	4974	408	4	18	1349	770	0	2	1	473	1829	393	0	0	1	0	0
BSU_12030	yjdF	3223	1307	1	14	1653	151	0	6	762	372	0	2	1	362	1167	249	0	0	2	0	0
BSU_12040	yjdG	2	7	0	0	0	0	0	0	2	5	0	1	0	6	14	0	0	13	3	0	0
BSU_12050	yjdH	16	9	0	3	1	5	0	0	5	1	0	1	0	6	27	0	0	0	1	2	0
BSU_12060	trnE	47	25	0	0	40	2	0	0	19	32	0	1	2	11	7	0	0	0	0	0	0
BSU_12069	yjzH	56	40	5	0	10	7	3	0	17	33	2	3	5	21	54	4	2	0	10	1	19
BSU_12070	yjdJ	2	8	0	0	0	1	0	0	0	5	0	0	0	0	0	0	0	0	0	0	0
BSU_12080	ctaO	47	53	2	8	4	1	0	0	4	6	3	10	2	5	3	0	7	0	0	0	0
BSU_12090	cotT	0	0	0	0	0	1	0	0	0	0	0	1	0	0	1	0	0	0	0	0	0
BSU_12100	pdaC	72	164	0	6	18	14	0	10	18	48	1	1	0	60	237	51	0	3	3	0	28
BSU_12110	yjfA	43	30	1	7	3	1	0	5	0	2	0	0	1	2	31	7	0	0	1	6	0
BSU_12120	yjfB	126	143	26	63	0	18	6	0	7	21	2	17	9	10	138	0	58	0	25	76	5
BSU_12130	yjfC	0	5	0	0	0	0	0	0	0	0	0	0	0	1	2	0	0	0	1	0	0
BSU_12140	yjgA	6	20	0	0	6	2	0	0	2	9	0	0	0	2	1	0	0	0	0	2	0
BSU_12150	yjgB	0	0	0	0	0	4	0	0	0	0	0	0	2	0	1	0	0	0	1	0	0
BSU_12160	yjgC	6	3	0	0	14	5	0	0	0	1	0	1	3	17	53	26	0	0	0	0	0
BSU_12170	yjgD	3	6	0	0	2	0	4	0	0	0	0	1	0	5	22	12	0	0	0	0	0
BSU_12180	yjhA	20	34	0	0	17	4	0	0	15	26	1	1	0	18	27	32	0	0	2	0	0
BSU_12190	yjhB	9	6	0	0	0	0	2	0	0	0	0	0	2	0	16	0	0	0	3	3	4
BSU_12200	yjiA	4	11	0	0	0	0	0	0	1	2	0	0	0	1	1	0	0	0	0	1	0
BSU_12210	cypE	10	20	1	1	2	2	0	0	0	7	0	2	6	2	8	1	0	0	9	6	12
BSU_12220	ppuG	13	3	0	0	12	13	9	0	4	11	1	4	7	2	10	0	1	0	33	2	34
BSU_12229	yjzI	2	4	0	0	0	2	0	0	0	8	0	0	1	4	10	0	0	10	0	0	0
BSU_12230	yjjA	131	185	1	0	6	21	3	2	7	33	0	0	2	25	45	25	0	1	11	13	0
BSU_12240	yjkA	12	16	0	0	3	3	5	0	2	14	2	1	0	1	3	4	0	0	2	0	0
BSU_12250	yjkB	5	19	0	2	0	3	19	0	1	6	0	3	0	1	9	0	0	0	1	0	0
BSU_12260	yjlA	17	14	2	3	11	16	44	1	6	13	2	4	2	6	6	0	4	0	5	0	7
BSU_12270	yjlB	14	20	0	0	7	0	0	0	1	5	0	0	0	11	24	0	0	0	1	1	0
BSU_12280	yjlC	656	625	0	12	243	151	0	0	266	334	0	3	4	341	479	131	2	0	9	0	0
BSU_12290	ndh	1385	1090	5	20	867	364	10	25	695	918	3	26	15	530	1275	578	5	7	45	15	28
BSU_12300	uxaC	47	17	0	1	5	0	0	0	6	3	0	0	0	6	35	0	0	4	3	9	0
BSU_12310	exuM	3	0	0	0	3	0	0	3	1	0	0	0	0	1	4	0	0	0	1	0	0
BSU_12320	yjmC	3	0	0	0	3	0	0	0	2	0	0	0	1	1	0	8	0	0	0	0	0
BSU_12330	yjmD	1	0	0	0	0	0	0	0	0	0	0	0	0	0	2	0	1	0	0	0	0
BSU_12340	uxuA	6	3	0	0	8	0	0	0	1	2	0	0	1	1	2	4	0	0	0	3	2
BSU_12350	uxuB	2	4	1	1	0	4	9	0	1	0	0	0	0	2	0	0	0	0	2	0	0
BSU_12360	exuT	8	1	0	1	0	0	7	0	0	0	0	1	1	1	2	0	0	0	4	0	0
BSU_12370	exuR	49	149	0	0	0	11	0	0	4	20	0	1	2	12	85	0	0	0	4	9	0
BSU_12380	uxaB	4	5	0	0	0	0	0	0	0	3	0	0	0	6	6	0	0	0	4	0	0
BSU_12390	uxaA	5	7	0	0	6	0	0	0	3	1	0	0	2	2	22	0	0	0	2	7	0
BSU_12400	yjnA	15	7	0	4	0	0	0	0	0	0	0	4	0	1	0	0	0	0	0	1	0
BSU_12410	yjoA	441	259	0	23	48	16	1	3	96	121	3	17	2	79	182	19	0	0	2	0	0
BSU_12420	yjoB	317	343	5	6	95	93	0	20	117	159	5	4	7	170	348	162	3	0	10	18	0
BSU_12430	rapA	292	227	287	229	64	27	548	83	64	91	359	326	1373	53	184	101	242	145	2076	1149	543
BSU_12440	phrA	16	2	22	26	0	0	21	6	0	3	25	15	134	5	1	0	32	6	156	180	37
BSU_12450	yjpA	3	11	0	0	0	0	0	0	5	2	0	2	1	3	2	11	12	0	1	0	0
BSU_12460	xlyB	89	85	1	0	34	8	76	9	8	29	1	1	0	31	61	19	0	0	1	0	0
BSU_12470	yjqA	39	23	2	0	18	9	0	0	10	27	0	0	0	9	50	15	2	0	2	0	0
BSU_12480	pghB	97	75	4	0	123	21	5	0	12	17	0	2	1	11	70	64	0	0	0	4	0
BSU_12490	xpdC	120	80	0	1	103	12	0	0	16	22	0	0	0	14	40	20	0	0	1	0	0
BSU_12500	xkdA	5	12	0	0	3	3	1	4	1	12	0	0	0	2	14	0	0	0	2	0	0
BSU_12510	xre	13	56	0	3	4	4	0	0	2	17	0	1	1	17	40	10	0	0	3	7	0
BSU_12519	yjzJ	2	1	0	0	0	0	0	0	0	0	0	0	0	0	7	0	0	0	0	0	0
BSU_12520	xkdB	2	3	0	0	0	4	0	0	0	0	0	0	0	0	21	10	0	0	0	0	0
BSU_12530	xkdC	17	6	0	0	0	3	0	0	1	1	0	0	0	5	11	0	0	0	0	0	0
BSU_12539	ykzK	1	5	0	0	0	0	0	0	0	0	0	0	0	2	0	0	0	0	0	0	0
BSU_12540	xkdD	6	8	0	0	0	0	5	0	0	1	0	0	0	1	2	16	0	0	0	0	0
BSU_12550	xtrA	7	14	0	0	1	3	1	0	0	4	0	0	0	6	21	0	0	0	0	0	0
BSU_12560	xpf	9	2	0	0	0	0	0	0	0	2	0	0	0	7	17	0	0	0	0	0	0
BSU_12570	xtmA	78	79	2	0	37	20	53	3	8	22	0	0	0	29	114	6	0	0	0	0	0
BSU_12580	xtmB	84	105	4	9	85	34	113	7	12	30	0	1	0	39	126	32	0	0	0	0	0
BSU_12590	xkdE	60	122	1	2	39	20	184	0	20	41	1	0	0	41	152	96	0	0	1	1	0
BSU_12600	xkdF	38	92	1	0	37	25	172	5	19	47	1	0	5	79	43	119	0	0	2	0	0
BSU_12610	xkdG	94	154	4	2	83	73	382	24	29	50	0	0	1	57	173	84	0	0	0	0	0
BSU_12619	ykzL	45	76	0	0	32	26	213	12	9	23	0	0	0	22	37	51	0	0	0	0	0
BSU_12620	xkdH	61	78	2	3	52	24	212	17	8	15	0	0	0	12	53	17	0	0	0	0	0
BSU_12630	xkdI	66	120	4	0	68	35	102	10	16	33	0	1	0	44	83	29	0	0	0	3	0
BSU_12640	xkdJ	76	94	0	0	47	26	148	5	8	27	1	0	0	24	99	4	0	0	0	0	0
BSU_12649	ykzM	35	38	0	0	21	2	73	0	3	10	0	0	0	8	30	10	0	0	1	0	0
BSU_12650	xkdK	276	385	7	4	170	105	525	27	41	84	1	0	1	57	242	97	0	0	1	3	0
BSU_12660	xkdM	237	291	0	4	95	38	168	9	30	49	0	2	0	44	286	50	1	0	2	0	0
BSU_12671	xkdN	34	90	2	1	13	16	63	0	9	30	1	0	0	22	107	31	0	0	0	0	0
BSU_12672	xkzB	7	8	0	0	0	4	4	0	2	6	0	0	0	9	8	7	0	0	0	0	0
BSU_12680	xkdO	526	795	13	11	236	84	611	24	55	114	1	2	0	85	621	186	9	6	1	0	0
BSU_12690	xkdP	85	136	4	0	59	18	190	18	8	22	0	0	0	15	116	4	0	11	0	0	8
BSU_12700	xkdQ	96	151	3	0	63	28	213	0	12	22	0	0	0	26	109	15	0	0	0	0	0
BSU_12710	xkdR	32	33	0	0	28	8	48	3	1	7	0	0	0	4	24	2	0	0	0	0	0
BSU_12720	xkdS	21	34	1	0	20	10	82	8	5	8	0	0	0	6	36	34	2	0	0	0	0
BSU_12730	xkdT	82	113	3	0	56	14	119	4	8	20	0	0	0	17	55	55	0	2	0	0	0
BSU_12740	xkdU	101	130	3	0	45	23	67	4	9	15	0	0	1	6	103	42	0	0	0	0	0
BSU_12749	xkzA	51	47	0	5	15	19	55	4	2	9	0	0	0	8	116	1	0	0	0	0	0
BSU_12750	xkdV	336	471	1	5	48	36	178	6	9	60	0	0	0	48	473	34	0	0	0	5	0
BSU_12760	xkdW	19	9	2	2	2	6	100	7	0	10	0	0	0	9	15	0	0	0	0	0	0
BSU_12770	xkdX	4	8	0	0	10	4	12	0	2	5	0	1	0	7	3	0	0	0	1	0	0
BSU_12780	xepA	34	52	3	4	12	20	174	7	3	15	0	0	0	18	33	21	0	0	0	0	0
BSU_12790	xhlA	16	39	0	1	9	23	109	4	9	17	0	2	1	21	41	7	0	0	1	0	0
BSU_12800	xhlB	30	44	1	0	3	3	121	1	8	17	1	0	0	10	18	40	0	0	1	0	0
BSU_12810	xlyA	109	167	2	0	46	43	277	11	28	66	0	1	0	22	91	63	9	0	1	0	13
BSU_12815	spoIISC	3	5	0	0	0	0	0	0	0	2	0	0	0	1	2	0	0	0	1	2	0
BSU_12820	spoIISB	21	63	0	8	1	1	0	0	1	17	0	0	4	6	31	0	1	0	7	4	17
BSU_12830	spoIISA	46	90	0	5	3	8	2	0	5	21	0	3	3	11	44	9	0	0	2	2	0
BSU_12840	pitB	243	398	0	9	203	166	0	10	121	410	0	3	1	85	183	44	0	0	5	1	0
BSU_12850	ykaA	121	389	0	2	41	82	0	0	50	185	0	2	1	71	225	95	0	0	0	2	0
BSU_12860	steT	86	107	0	7	42	57	7	1	31	81	1	4	4	33	66	57	6	0	2	0	0
BSU_12870	mhqA	19	8	0	0	0	4	3	0	4	9	1	1	3	7	7	20	0	0	4	10	0
BSU_12875	BSU_12875	0	0	0	0	0	0	0	0	0	0	0	0	0	0	0	0	0	0	0	0	0
BSU_12880	ykcB	6	5	0	0	7	0	0	4	2	1	0	0	0	0	2	0	0	0	0	0	0
BSU_12890	ykcC	2	3	0	0	9	1	0	0	1	2	0	0	0	0	0	0	0	0	0	0	0
BSU_12900	htrA	67	80	1	7	19	5	20	2	16	46	5	7	22	22	49	28	0	0	16	22	27
BSU_12910	proCC	14	36	0	0	11	16	0	0	5	17	0	2	0	8	36	13	0	0	5	0	0
BSU_12920	dppA	8	3	0	1	8	0	13	0	4	2	3	10	10	3	18	8	3	0	30	19	8
BSU_12930	dppB	8	2	1	1	0	0	19	9	1	2	5	6	5	2	2	0	8	0	30	16	17
BSU_12940	dppC	1	0	3	3	0	0	31	2	0	0	6	3	16	1	1	0	1	0	77	21	28
BSU_12950	dppD	1	9	8	4	0	0	41	0	0	1	11	4	23	0	1	0	13	1	97	72	105
BSU_12960	dppE	8	10	15	4	21	1	74	16	2	2	36	17	77	1	24	15	8	24	505	314	156
BSU_12970	ldcA	5	4	1	5	7	1	3	0	2	3	4	2	5	0	3	0	0	1	11	10	4
BSU_12980	aeeB	14	18	8	2	6	0	4	0	1	1	2	8	6	2	10	0	45	0	41	250	11
BSU_12990	eepC	17	11	1	1	0	1	19	0	2	7	2	1	12	1	4	7	3	1	55	70	32
BSU_13000	ykfD	23	13	12	7	0	1	10	1	1	3	4	6	21	4	14	0	37	12	75	253	31
BSU_13010	pgl	297	283	2	20	90	65	6	2	147	152	8	26	15	85	264	102	4	0	9	13	0
BSU_13020	ddaH	16	6	0	1	2	0	0	0	0	0	0	3	1	4	54	0	3	0	0	0	0
BSU_13030	ykhA	70	238	0	3	15	14	4	0	19	42	1	0	0	7	38	0	0	0	2	0	0
BSU_13040	hmpA	16	6	0	0	0	3	0	6	2	1	1	0	0	1	12	0	0	0	0	0	0
BSU_13050	ykzH	0	0	0	0	0	0	0	0	0	0	0	0	0	0	1	0	0	0	0	0	0
BSU_13060	ykjA	0	0	0	0	0	0	0	0	0	0	0	0	0	0	0	0	3	0	0	0	0
BSU_13070	ykkA	6	2	1	2	0	1	0	0	0	1	0	0	0	0	4	0	0	0	0	0	0
BSU_13080	ykkB	10	6	0	0	0	0	0	7	0	1	0	2	0	1	0	0	0	0	0	3	0
BSU_misc_RNA_16	gdwA	2	3	0	0	0	0	0	0	0	2	0	1	0	1	0	0	0	0	1	0	0
BSU_13090	gdnC	4	8	0	0	2	6	0	0	1	5	0	0	0	1	4	0	0	0	2	0	0
BSU_13100	gdnD	6	7	0	0	3	0	0	0	1	3	0	0	0	0	10	0	1	0	0	0	0
BSU_13110	purU	170	474	0	6	31	100	0	6	49	159	0	2	6	55	182	33	0	0	2	2	0
BSU_misc_RNA_17	pswB	9	14	0	4	4	28	0	0	4	33	5	10	21	16	16	13	9	0	46	25	0
BSU_13120	proB	92	170	0	1	63	56	0	3	23	131	0	1	6	32	52	70	6	0	9	2	0
BSU_13130	proA	405	521	0	5	245	133	0	0	116	209	0	4	10	61	200	158	1	0	25	11	24
BSU_13140	ohrA	44	35	0	0	5	5	0	0	16	21	0	0	0	22	26	12	0	0	1	0	0
BSU_13150	ohrR	32	31	0	4	1	3	0	0	7	14	0	1	1	6	20	14	0	0	2	0	0
BSU_13160	ohrB	5	3	1	1	1	0	0	7	4	2	5	13	18	72	27	59	11	9	18	22	10
BSU_13169	ykzN	2	0	0	0	0	0	0	0	0	1	0	0	1	0	3	0	0	0	0	0	0
BSU_13170	guaN	0	0	0	0	0	0	0	0	0	1	0	0	0	0	1	0	0	0	2	0	0
BSU_13180	metE	18	17	4	12	8	12	1	2	6	14	4	14	10	23	58	88	0	0	11	19	5
BSU_misc_RNA_18	mswB	0	0	1	12	4	1	1	10	0	6	10	33	62	20	2	0	0	4	187	16	31
BSU_13190	ispA	5	3	3	1	0	1	0	0	1	1	2	0	15	1	3	0	8	9	21	22	34
BSU_13200	rsbRB	260	246	2	5	90	81	1	3	108	150	1	10	2	102	204	155	0	0	2	0	0
BSU_13210	thiX	4	10	0	0	4	0	0	0	1	0	0	0	0	1	1	0	0	0	0	0	0
BSU_13220	thiW	7	8	0	1	5	8	0	0	4	4	0	3	0	2	10	0	0	0	1	0	0
BSU_13230	thiV	4	0	0	0	0	0	6	0	0	0	0	1	0	0	0	0	0	0	1	0	0
BSU_13240	thiU	1	2	0	0	1	0	0	0	0	2	0	0	0	5	6	0	0	1	0	0	0
BSU_misc_RNA_19	tswB	0	3	0	1	0	0	0	0	1	0	0	3	2	1	1	0	0	0	1	0	0
BSU_13250	ykoG	10	15	1	0	6	4	0	0	1	3	0	0	0	3	4	0	0	0	0	0	0
BSU_13260	ykoH	16	39	2	1	23	5	0	0	2	6	0	0	1	5	11	13	0	4	4	2	0
BSU_13270	ykoI	12	21	0	1	11	0	0	0	2	6	0	0	0	4	13	0	0	0	1	0	0
BSU_13280	ykoJ	57	68	0	1	6	26	5	0	6	22	3	7	5	19	97	32	8	0	27	10	16
BSU_13290	ykzD	0	1	0	0	0	3	0	0	0	0	0	0	0	0	0	0	0	0	0	0	0
BSU_misc_RNA_68	swmG	25	82	1	1	3	2	0	0	6	25	3	5	2	21	41	0	0	0	31	13	0
BSU_13300	mgtE	94	236	2	8	20	47	0	4	18	126	4	8	1	66	168	102	5	0	9	5	16
BSU_13310	tnrA	8	25	0	0	1	0	4	0	1	7	1	2	4	9	37	17	8	0	2	2	0
BSU_13320	ykzB	0	1	0	0	1	1	0	0	0	2	0	0	0	0	0	0	0	0	0	0	0
BSU_13330	ykoL	1	0	0	0	0	6	0	0	0	1	0	0	0	2	2	0	0	0	0	0	0
BSU_13340	ykoM	225	43	1	8	9	8	2	2	44	22	6	16	19	62	193	38	12	3	67	21	14
BSU_13350	ykoN	10	15	8	6	6	0	0	0	1	2	0	0	0	2	0	0	2	0	1	0	0
BSU_13360	ykoP	0	0	0	0	0	0	0	0	0	0	0	0	0	0	0	3	0	0	1	0	0
BSU_13370	ykoQ	4	6	0	0	1	0	0	0	1	4	0	0	1	0	0	0	3	0	0	0	0
BSU_13380	ykoS	2	2	0	0	0	1	0	0	0	1	0	0	0	0	0	0	0	0	0	0	0
BSU_13390	ykoT	7	1	0	0	0	1	0	0	1	5	0	0	0	1	1	0	0	0	0	0	0
BSU_13400	ligD	10	20	0	0	21	4	13	0	1	7	0	1	1	4	24	1	0	0	0	0	0
BSU_13410	ligV	0	8	1	0	0	1	0	0	0	3	2	0	0	0	11	0	0	0	1	0	0
BSU_13420	dgcW	18	68	0	0	18	23	3	0	4	33	1	0	0	24	57	11	15	0	1	0	0
BSU_13430	ykoX	11	53	2	0	2	28	0	0	5	40	0	0	2	10	17	5	0	15	0	0	0
BSU_misc_RNA_87	mnrW	0	0	0	0	0	0	0	0	0	0	0	0	0	0	0	0	0	0	0	0	0
BSU_13440	ykoY	11	18	0	0	6	2	0	3	5	11	0	1	0	8	16	10	0	0	1	0	0
BSU_13450	sigI	38	72	0	1	1	5	0	0	1	11	0	1	0	7	38	19	0	0	0	0	0
BSU_13460	rsgI	33	113	0	0	12	9	0	0	3	26	0	1	1	7	66	8	9	0	1	0	0
BSU_13470	sspD	4	3	0	0	0	0	0	0	0	0	0	0	0	0	7	0	9	0	0	0	0
BSU_13480	htpK	39	46	0	2	24	22	0	0	13	51	0	0	0	17	25	0	0	0	0	0	0
BSU_13490	htpX	245	327	0	11	113	149	25	11	134	291	8	16	13	116	187	178	0	0	46	22	23
BSU_13500	ktrD	87	93	0	0	7	32	0	0	11	63	1	0	1	9	40	0	0	0	0	2	0
BSU_13509	ykzP	0	2	0	0	0	0	0	0	0	0	0	0	0	0	0	0	0	0	0	0	0
BSU_13510	ykzE	0	1	0	0	0	0	0	0	0	1	0	0	0	0	0	0	0	0	0	0	0
BSU_13520	ykrP	0	7	0	0	0	31	0	16	1	8	0	0	0	3	0	0	0	0	2	0	0
BSU_13530	kinE	3	11	0	5	0	1	6	0	2	3	6	8	7	5	20	16	0	0	10	17	2
BSU_13540	ogt	17	16	0	3	4	3	3	5	5	9	1	5	3	5	9	0	1	0	5	4	0
BSU_13545	BSU_13545	2	4	1	0	3	0	0	0	3	5	1	3	2	4	0	0	0	0	5	7	0
BSU_13550	mtnA	387	491	17	38	213	166	55	50	126	212	23	86	223	415	1187	317	61	24	1273	899	423
BSU_13560	mtnK	222	360	4	17	101	125	11	8	52	174	13	42	93	217	657	258	19	46	375	176	171
BSU_misc_RNA_20	mswC	8	15	0	1	0	11	0	4	5	23	6	15	81	60	35	2	13	5	227	29	10
BSU_13570	mtnU	17	30	1	2	8	3	0	0	2	10	1	0	3	11	25	0	2	0	10	14	5
BSU_13580	mtnE	23	25	0	0	16	45	3	0	8	20	0	0	3	34	68	15	5	0	17	9	27
BSU_misc_RNA_21	mswD	1	5	0	0	0	0	0	2	1	0	0	1	0	4	8	0	0	9	1	0	0
BSU_13590	mtnW	6	26	2	4	5	15	1	0	0	21	1	1	3	23	54	56	0	9	12	16	0
BSU_13600	mtnX	12	23	0	0	9	14	0	0	1	8	0	2	7	26	71	50	0	0	15	1	0
BSU_13610	mtnB	24	48	0	2	4	20	1	7	6	12	0	1	8	25	168	46	0	0	26	20	0
BSU_13620	mtnD	23	36	2	0	5	11	8	0	8	13	1	6	5	24	65	22	0	19	39	26	46
BSU_13630	ykvA	25	39	0	1	3	20	0	4	5	12	0	2	2	4	31	0	0	12	1	3	0
BSU_13640	spo0E	30	123	0	7	4	43	4	6	8	66	2	2	5	24	124	8	0	4	36	24	15
BSU_13650	eag	1	21	0	0	4	13	0	0	0	3	0	2	0	2	6	0	0	0	1	0	0
BSU_13660	kinD	99	143	46	26	59	48	0	11	23	61	12	16	13	35	102	36	38	13	55	129	23
BSU_13670	mhqR	45	141	0	0	10	21	6	11	23	59	0	1	0	21	42	29	0	0	2	3	0
BSU_13680	motB	146	156	4	20	37	51	25	6	68	94	22	37	24	98	176	104	15	2	58	24	1
BSU_13690	motA	82	107	3	11	24	43	3	4	45	71	6	19	5	50	111	114	0	0	18	1	0
BSU_13700	clpE	174	83	1	4	189	48	22	2	29	31	1	0	1	105	230	177	2	0	9	11	9
BSU_13710	ykvI	1	3	0	0	0	6	0	0	1	1	0	1	0	4	2	12	0	0	1	0	0
BSU_misc_RNA_22	qswA	0	0	0	0	0	0	0	0	0	1	0	1	0	0	10	0	5	0	0	0	0
BSU_13720	queC	48	96	0	0	17	24	0	0	10	37	0	0	1	8	26	6	0	1	0	0	0
BSU_13730	queD	36	34	0	0	30	20	0	0	13	36	1	0	1	5	11	11	0	0	1	1	0
BSU_13740	queE	78	119	0	0	41	26	0	0	27	57	0	0	1	18	27	2	0	0	0	0	0
BSU_13750	queF	128	101	0	0	30	23	5	0	45	71	0	1	2	16	49	11	0	0	5	6	9
BSU_13760	ykvN	4	3	0	0	0	1	0	0	0	1	0	0	0	0	1	0	0	0	0	0	0
BSU_13770	ykvO	4	13	0	0	0	0	0	0	1	2	1	0	1	1	9	0	0	0	1	0	0
BSU_13780	ykvP	5	5	0	0	0	4	0	0	0	1	0	0	0	1	4	0	0	0	0	0	0
BSU_13789	ykzQ	3	5	0	1	0	0	0	0	0	0	0	0	0	0	0	0	0	0	0	0	0
BSU_13800	ykvR	1	4	0	0	0	0	0	0	0	3	0	0	0	3	0	0	0	0	0	0	0
BSU_13810	ykvS	9	69	0	1	0	6	0	0	5	23	0	0	0	13	67	0	0	0	0	0	0
BSU_13819	ykzS	14	15	0	0	0	7	0	2	2	9	0	1	0	2	2	0	0	0	0	0	0
BSU_13820	ykvT	0	7	0	0	0	0	5	0	0	0	0	0	0	0	0	0	0	0	0	0	0
BSU_13830	ykvU	4	1	1	0	0	0	0	0	1	1	0	0	0	0	0	0	0	0	0	0	0
BSU_13840	stoA	11	19	0	0	13	2	0	0	4	8	1	0	1	4	19	9	0	3	2	2	0
BSU_13850	pfeT	28	25	9	14	19	7	22	39	5	7	47	53	51	7	20	13	18	10	154	94	46
BSU_13860	papB	134	194	1	6	64	24	0	3	58	122	1	8	3	40	128	52	0	0	5	0	0
BSU_13870	ykvZ	70	43	0	3	55	21	0	0	11	16	2	1	0	2	54	0	0	0	5	2	0
BSU_13880	glcT	133	287	5	1	38	23	0	0	21	42	0	0	0	16	139	11	0	0	1	7	0
BSU_misc_RNA_88	gswA	182	612	0	5	52	47	0	0	135	233	0	0	0	389	587	312	0	18	0	0	0
BSU_13890	ptsG	1350	1926	3	38	865	947	34	34	742	1668	1	1	0	1863	3078	1944	0	4	6	0	0
BSU_13900	ptsH	386	548	0	11	521	205	13	0	260	576	1	4	3	459	759	317	0	0	2	0	0
BSU_13910	ptsI	3680	3594	7	81	7698	1772	74	73	1825	3329	4	16	12	2580	3948	1865	3	41	29	18	20
BSU_13920	splA	10	8	0	0	8	0	0	0	2	5	0	0	0	4	18	9	0	0	0	0	0
BSU_13930	splB	93	83	0	0	54	8	0	0	13	15	0	1	0	15	111	18	0	0	2	0	0
BSU_13940	ykwB	13	4	0	0	1	3	0	0	4	1	0	0	12	2	7	0	0	1	6	9	0
BSU_13950	mcpC	315	175	3	23	99	43	16	18	83	65	19	36	5	122	455	80	7	1	53	49	0
BSU_13960	ohaC	323	389	0	14	72	76	1	15	89	161	1	2	3	99	352	64	0	0	13	3	0
BSU_13970	ykwD	13	17	0	0	0	4	0	0	4	8	0	0	0	8	19	9	2	0	0	0	0
BSU_13980	pbpH	616	697	3	21	151	75	24	6	55	116	4	15	16	67	429	58	15	0	47	26	37
BSU_13990	kinA	49	61	0	4	23	13	0	0	8	24	3	10	6	16	68	14	0	0	4	13	0
BSU_14000	dapX	90	276	3	17	23	79	2	10	57	142	4	12	3	71	147	30	0	0	13	5	7
BSU_14009	ykzT	7	50	0	0	2	15	0	1	3	44	0	0	0	6	14	9	0	0	0	0	0
BSU_14010	cheV	38	40	0	5	13	15	0	0	12	56	3	3	9	67	75	51	0	0	28	4	0
BSU_14020	kre	11	76	0	0	0	28	1	2	2	25	0	0	1	14	55	14	7	0	1	0	0
BSU_14030	ykuC	34	42	7	2	27	41	7	7	24	48	4	2	10	19	29	0	0	0	8	25	0
BSU_14040	ltdD	15	16	0	0	1	12	0	0	0	6	0	0	1	2	20	0	5	0	1	2	0
BSU_14050	ppeE	26	29	1	0	0	3	0	0	3	6	0	0	0	2	18	0	0	0	1	3	0
BSU_14060	fadH	6	13	4	0	0	0	0	0	5	4	7	5	21	4	9	14	26	2	6	6	20
BSU_14071	ykuG	62	87	2	1	11	31	10	3	25	88	2	3	19	77	200	50	0	0	5	1	0
BSU_14072	ykzU	23	26	0	0	1	5	14	0	9	19	0	2	1	20	36	24	0	0	0	4	0
BSU_14080	ykuH	4	8	0	0	3	9	0	0	4	15	0	0	1	10	13	0	0	0	2	0	0
BSU_14090	ykuI	39	63	2	3	7	33	2	0	23	57	1	7	5	51	71	44	2	0	11	1	0
BSU_misc_RNA_69	fsrA	1	2	0	0	0	0	0	0	0	3	0	0	0	2	9	0	0	0	0	0	0
BSU_14100	ykuJ	383	544	0	8	47	40	0	2	53	122	0	0	0	45	345	30	0	0	0	2	0
BSU_14110	ykuK	371	636	3	6	194	140	6	16	114	347	0	3	2	138	353	111	0	0	5	7	2
BSU_14120	abbA	116	254	2	18	107	41	2	4	21	120	2	22	3	68	205	21	0	1	12	18	4
BSU_14130	ykuL	31	11	0	1	10	6	0	7	5	8	0	0	0	22	47	0	0	0	1	1	0
BSU_14140	ccpC	37	31	1	3	14	6	0	12	11	32	0	3	2	36	55	19	0	0	4	10	0
BSU_14150	fldN	27	33	4	0	7	6	0	0	10	13	0	0	0	27	65	45	0	0	1	0	0
BSU_14160	ykuO	94	71	1	0	54	26	1	0	40	51	0	0	0	74	276	97	0	0	0	0	0
BSU_14170	fldP	52	42	0	0	48	8	0	0	27	28	0	1	0	76	56	124	6	0	0	0	0
BSU_14180	dapH	352	366	0	6	208	67	2	9	256	315	2	0	2	198	261	283	0	0	2	0	0
BSU_14190	dapI	271	347	0	0	67	35	0	5	38	68	0	0	0	47	242	36	0	14	1	0	0
BSU_14200	ykuS	103	66	0	0	16	15	0	0	23	27	0	0	0	20	45	22	0	0	2	4	0
BSU_14210	mscT	19	31	0	5	6	11	1	0	9	10	0	1	0	11	55	25	0	0	0	0	0
BSU_14220	ahpA	21	26	0	6	24	17	0	4	7	27	2	23	3	6	28	9	0	0	8	4	0
BSU_14230	ykuV	14	28	5	6	23	4	0	4	2	13	1	8	5	8	10	0	16	0	6	23	5
BSU_14240	rok	128	139	0	0	50	32	1	0	39	88	2	4	3	53	104	18	2	0	36	16	14
BSU_14250	sppO	0	2	0	0	0	0	0	0	0	0	0	0	0	0	4	0	4	0	0	0	0
BSU_14260	mobA	53	78	0	0	19	25	0	0	16	34	1	0	0	13	34	29	0	0	1	0	16
BSU_14270	moeB	64	76	1	1	35	22	2	1	29	57	1	0	3	26	34	20	0	4	1	3	0
BSU_14280	moeA	90	88	2	9	113	44	0	0	29	57	0	5	5	24	71	23	0	0	11	2	17
BSU_14290	mobB	89	71	0	2	51	15	8	4	20	40	3	3	5	23	51	0	0	0	18	9	0
BSU_14300	moaE	144	153	0	5	17	15	7	0	16	22	0	2	3	16	98	21	2	0	10	9	9
BSU_14310	moaD	105	69	0	3	11	5	0	2	18	10	0	0	0	6	60	29	7	0	4	5	0
BSU_14320	yknU	5	13	1	1	2	0	6	8	1	1	0	2	1	1	12	0	0	0	2	2	0
BSU_14330	yknV	5	6	0	0	5	4	10	0	0	4	2	4	0	6	9	9	0	0	6	2	0
BSU_14340	skiW	108	102	2	8	45	65	3	0	72	151	10	19	22	72	101	68	0	10	47	28	0
BSU_14350	skiX	275	405	1	1	191	83	1	6	106	196	8	5	3	140	414	143	0	0	10	5	1
BSU_14360	skiY	165	212	3	2	262	56	4	6	50	105	1	8	1	63	146	30	0	0	5	4	9
BSU_14370	skiZ	304	262	1	0	527	123	9	14	118	244	5	8	3	146	240	190	0	18	9	4	6
BSU_14380	fruR	52	38	0	3	70	3	7	0	23	8	0	9	3	21	41	0	0	0	8	13	0
BSU_14390	fruK	71	25	0	2	58	8	0	0	31	19	0	3	1	29	52	53	0	0	14	6	0
BSU_14400	fruA	114	20	0	1	90	12	16	10	48	31	0	6	8	56	118	52	2	9	31	16	7
BSU_14410	sipT	47	173	4	4	14	16	8	0	9	35	1	4	1	13	70	0	5	0	11	11	10
BSU_14420	ykoA	24	26	2	0	10	1	0	0	8	10	0	0	0	10	18	28	0	0	0	0	0
BSU_14430	ykpA	915	962	4	29	501	230	10	20	244	485	3	26	13	205	631	264	4	0	46	38	21
BSU_14440	panE	160	116	3	3	48	30	9	0	24	52	3	4	4	36	110	38	0	1	32	31	40
BSU_14450	ampS	155	259	0	5	20	20	0	0	41	75	2	8	6	20	97	0	0	0	2	4	0
BSU_14460	ykpC	9	6	0	0	6	7	0	0	1	4	0	0	0	1	1	0	0	0	0	0	0
BSU_14470	mreBH	26	44	0	0	13	16	0	0	5	13	0	2	1	6	21	6	0	0	0	0	0
BSU_14480	abhA	1102	1178	0	0	21	39	0	0	100	156	1	2	5	58	620	62	1	0	3	15	0
BSU_14490	kinC	146	220	0	6	101	39	0	0	33	67	0	4	0	30	124	56	0	0	13	0	0
BSU_14500	ykqA	71	157	0	3	149	27	0	0	36	66	0	3	1	49	110	30	0	0	0	0	0
BSU_14510	ktrC	395	529	0	3	91	28	0	0	50	121	0	4	4	56	336	49	3	0	8	11	6
BSU_14520	adeC	310	456	0	6	70	59	12	11	44	160	0	2	4	38	157	34	1	0	6	5	0
BSU_14530	rnjA	1039	1360	3	30	504	288	32	23	308	690	4	39	22	289	1009	370	1	0	22	23	4
BSU_14540	rnpZA	43	136	0	0	17	18	1	0	15	75	0	0	1	45	61	44	0	0	3	0	0
BSU_14550	ykrA	102	93	0	0	35	21	0	5	22	55	0	0	0	26	91	40	4	0	0	0	0
BSU_14560	defB	94	127	5	0	11	18	0	0	27	40	2	0	1	14	38	19	5	2	1	11	0
BSU_14569	ykzV	0	0	0	0	0	0	0	0	0	0	0	0	0	0	0	0	0	0	0	0	0
BSU_14568	BSU_14568	0	0	0	0	0	0	0	0	0	0	0	0	0	0	0	0	0	0	0	0	0
BSU_14570	ykyA	383	624	1	8	19	20	3	0	16	28	1	1	1	25	324	5	12	0	2	6	0
BSU_14580	pdhA	21561	36544	8	62	2025	744	27	68	1592	2576	7	7	8	973	10617	666	1	0	12	66	0
BSU_14590	pdhB	3514	2727	4	37	1784	603	60	25	1025	1524	6	13	4	510	1688	371	3	3	28	3	0
BSU_14600	pdhC	9630	9207	17	109	5684	1189	66	62	1562	2444	15	47	39	1132	6158	1071	13	34	114	69	35
BSU_14610	pdhD	3105	2374	9	73	3472	1077	106	64	1571	2399	18	74	56	1209	2244	1260	20	58	139	62	69
BSU_14620	slp	0	13	0	0	0	0	0	0	0	5	0	0	0	0	0	0	0	0	1	0	0
BSU_misc_RNA_70	srrA	0	0	0	0	0	0	0	0	0	0	0	0	0	1	0	0	0	0	0	0	0
BSU_14629	rgpA	0	0	0	0	0	0	0	0	0	0	0	0	0	0	0	0	0	0	0	0	0
BSU_14630	speA	65	228	0	3	23	100	6	3	33	190	0	0	2	27	43	14	0	0	3	1	0
BSU_14640	yktA	44	59	2	1	5	7	0	0	23	34	0	0	1	18	12	12	0	0	0	0	0
BSU_14650	yktB	70	136	0	1	9	28	0	0	27	58	0	1	0	23	49	5	0	13	1	0	0
BSU_14660	ykzI	5	8	0	0	0	0	0	0	0	2	0	1	2	8	24	16	0	0	6	2	0
BSU_14670	suhB	22	55	0	0	2	16	0	0	9	20	1	0	0	17	40	18	1	17	0	1	0
BSU_14680	ykzC	10	6	0	0	3	6	0	5	3	17	0	0	0	11	11	0	0	1	1	0	0
BSU_14690	yktD	27	58	0	0	0	8	9	0	8	17	0	3	1	8	26	7	22	0	8	1	0
BSU_14700	nprE	26	33	4	7	15	7	17	13	10	15	13	14	19	7	44	7	4	17	26	12	13
BSU_14710	ylaA	18	21	0	1	23	12	0	0	4	6	0	0	0	1	3	0	0	0	0	0	0
BSU_14720	ylaB	3	2	0	0	0	0	0	0	1	1	0	0	0	0	0	0	0	0	0	0	0
BSU_14730	sigP	10	16	0	0	16	4	0	0	3	7	0	0	0	3	25	0	0	0	0	0	0
BSU_14740	sigQ	6	5	0	0	0	3	0	0	1	2	0	0	0	1	3	2	0	0	0	0	0
BSU_14750	ylaE	4	29	0	0	0	0	0	0	1	4	0	0	1	1	8	0	0	0	2	0	0
BSU_14760	ylaF	46	96	7	15	4	12	0	1	16	21	4	6	4	15	99	0	13	0	7	30	0
BSU_14770	bipA	593	1161	2	11	566	468	13	17	272	834	1	7	10	315	775	219	14	0	28	16	14
BSU_14780	ylaH	105	138	0	6	134	43	14	0	61	131	2	3	4	42	65	60	0	2	7	2	0
BSU_14790	ylaI	21	61	0	0	1	4	0	0	4	7	0	0	0	18	73	0	0	0	0	0	0
BSU_14800	ylaJ	0	3	0	0	0	6	6	0	0	2	0	0	0	2	9	0	0	0	1	3	0
BSU_14810	ylaK	7	12	0	1	15	2	0	0	4	5	0	1	0	2	6	0	0	0	3	0	0
BSU_14820	ylaL	168	250	4	12	17	26	0	1	43	68	0	5	6	38	145	43	2	3	3	5	8
BSU_14830	glsB	11	10	0	0	3	0	0	0	1	5	0	0	1	4	12	0	0	0	0	0	0
BSU_14840	ylaN	33	81	0	3	7	36	9	6	37	111	4	9	21	127	107	77	0	0	50	21	0
BSU_14850	ftsW	56	102	1	9	44	77	14	8	27	93	0	2	4	47	81	35	3	0	20	4	3
BSU_14860	pycA	1224	1769	28	59	910	489	94	43	392	902	48	93	173	444	1159	471	88	28	1349	715	706
BSU_14870	ctaA	128	97	2	14	38	49	12	27	103	87	7	18	10	76	162	120	0	0	7	0	0
BSU_14880	ctaB	153	163	1	15	232	160	23	11	176	267	21	46	21	149	110	134	16	58	64	13	50
BSU_14890	ctaC	51	16	17	78	15	7	52	158	14	9	98	237	68	24	51	13	27	55	96	36	25
BSU_14900	ctaD	39	19	60	184	42	47	450	632	14	24	456	729	176	35	38	28	29	111	293	100	45
BSU_14910	ctaE	3	19	10	72	21	14	93	220	5	3	148	228	55	7	15	0	6	61	83	26	75
BSU_14920	ctaF	2	3	15	38	2	9	10	60	0	1	59	110	41	0	7	0	4	17	42	18	37
BSU_14930	ctaG	10	7	7	32	9	11	21	159	4	5	46	157	15	6	22	0	1	2	54	27	1
BSU_14940	ylbA	250	110	113	80	18	14	39	13	19	22	19	70	30	17	52	0	13	15	84	188	32
BSU_14950	ylbB	5	32	0	0	9	11	0	4	0	8	1	1	1	1	18	0	0	0	0	3	0
BSU_14960	ylbC	26	61	0	1	12	26	8	4	5	38	2	2	1	9	50	39	0	0	3	0	0
BSU_14970	ylbD	2	1	0	0	0	2	0	0	0	1	0	0	0	0	1	0	0	0	0	0	0
BSU_14980	ylbE	0	0	0	0	0	1	0	0	0	0	0	0	1	0	2	0	0	0	0	0	0
BSU_14990	ricF	62	49	0	0	28	34	0	4	28	66	0	4	1	29	77	29	0	0	2	4	0
BSU_15000	ylbG	11	44	0	0	12	12	0	7	13	22	0	0	0	15	34	12	0	0	0	0	0
BSU_misc_RNA_23	csfG	4	5	0	0	8	2	0	0	5	4	0	0	0	9	0	10	0	0	0	0	0
BSU_15010	rsmD	112	179	1	4	20	41	0	0	26	70	0	0	1	31	63	25	0	0	2	3	0
BSU_15020	coaD	55	75	0	9	23	12	0	0	33	56	0	1	0	38	29	6	0	0	1	0	0
BSU_15030	spoVV	3	1	0	0	0	3	0	0	0	2	0	0	0	1	0	0	4	0	0	0	0
BSU_15040	ylbK	117	105	2	2	40	28	0	0	15	35	0	0	0	8	83	0	0	0	0	0	0
BSU_15050	ylbL	31	44	0	1	33	20	0	0	27	34	0	0	1	17	27	7	0	0	1	0	0
BSU_15060	ylbM	17	49	0	0	12	5	0	2	2	12	0	6	1	8	27	5	0	0	3	0	0
BSU_15069	ylzH	0	0	0	0	0	0	0	0	0	0	0	0	0	0	0	0	0	0	0	0	0
BSU_15070	ylbN	510	1312	1	23	201	517	23	8	306	1069	3	4	1	380	512	194	0	9	18	0	0
BSU_15080	rpmF	222	239	2	22	121	133	20	0	520	895	7	10	49	321	189	108	2	0	60	23	23
BSU_15090	gerR	16	21	0	0	10	5	0	0	2	8	0	0	0	5	4	32	0	0	0	0	0
BSU_15100	ylbP	53	21	5	17	4	3	11	0	11	6	12	11	84	6	24	0	25	10	384	211	365
BSU_15110	panE	17	21	0	1	6	11	0	0	0	21	1	0	0	8	1	0	0	0	0	0	0
BSU_15120	bshC	381	710	2	15	67	68	4	0	54	144	0	2	3	50	247	36	6	0	7	20	0
BSU_15130	mraZ	1953	2020	4	74	232	70	19	0	70	186	3	33	13	188	2608	162	12	0	22	26	0
BSU_15140	rsmH	2097	2249	7	56	427	151	9	19	144	328	2	16	7	222	2032	235	22	14	12	46	8
BSU_15150	ftsL	195	261	1	3	91	23	0	3	58	110	1	6	13	71	274	49	0	0	22	14	29
BSU_15160	pbpB	807	1125	0	16	457	167	3	5	90	246	3	13	4	144	678	166	2	2	21	25	11
BSU_15170	spoVD	26	26	1	1	6	7	2	0	6	34	1	1	7	5	7	7	0	0	5	1	0
BSU_15180	murE	228	524	0	4	103	120	0	2	49	281	0	7	4	76	158	57	0	0	2	0	0
BSU_15190	mraY	136	184	0	0	89	56	8	0	61	140	0	1	1	26	46	66	4	0	1	4	0
BSU_15200	murD	345	426	0	9	209	113	6	14	145	309	0	1	1	85	167	102	0	19	2	3	0
BSU_15210	spoVE	117	149	1	0	101	51	3	3	71	206	0	1	3	52	46	72	0	0	0	0	0
BSU_15220	murG	410	465	3	10	127	96	30	4	123	234	4	3	6	50	99	34	4	0	9	2	0
BSU_15230	murB	385	458	2	4	257	118	19	13	187	315	2	8	5	59	113	115	0	5	20	5	0
BSU_15240	divIB	127	212	0	0	39	59	0	1	36	55	0	2	1	9	64	0	5	0	3	1	0
BSU_15250	ylxW	193	176	0	1	60	41	3	0	33	52	0	2	0	17	71	22	4	0	2	5	0
BSU_15260	ylxX	377	595	1	6	118	35	0	0	42	80	1	1	3	33	245	32	0	0	5	3	0
BSU_15270	sbp	115	139	0	0	47	41	0	0	13	59	1	0	0	17	39	37	0	0	3	0	0
BSU_15280	ftsA	525	840	1	14	246	158	10	19	128	395	4	27	12	201	582	218	0	0	18	11	20
BSU_15290	ftsZ	2272	3110	44	99	340	217	69	19	267	512	33	88	50	269	1785	412	79	13	129	276	72
BSU_15300	bpr	21	31	3	17	47	7	35	59	5	7	53	60	52	10	18	31	10	0	290	124	110
BSU_15310	spoIIGA	0	4	0	0	0	6	0	0	1	3	0	0	0	0	2	0	8	0	2	0	0
BSU_15320	sigE	0	1	0	0	0	0	0	0	0	1	0	1	0	0	0	0	0	9	0	0	0
BSU_15330	sigG	13	28	2	0	0	3	0	1	1	6	0	1	0	4	1	0	0	0	6	0	0
BSU_15340	ylmA	5	13	1	0	0	0	0	12	2	3	0	1	0	2	5	0	7	0	1	0	0
BSU_misc_RNA_24	tswE	0	6	1	4	0	3	0	0	2	2	0	4	5	2	0	0	1	1	5	0	0
BSU_15350	thiQ	3	2	0	0	3	1	0	0	3	2	0	0	0	0	9	0	0	0	4	0	0
BSU_15360	ylmC	1	0	0	5	0	0	10	0	0	1	0	0	0	0	3	0	1	0	1	0	0
BSU_15370	ylmD	132	182	0	10	121	66	3	16	60	112	3	9	16	70	101	92	6	0	24	1	0
BSU_15380	ylmE	114	134	1	4	110	86	10	0	56	110	0	4	13	48	122	121	0	0	18	7	37
BSU_15390	sepF	92	86	2	16	42	63	10	2	49	74	3	1	7	50	61	68	0	0	11	7	0
BSU_15400	ylmG	82	62	0	6	80	61	2	12	72	96	2	15	15	82	102	66	2	0	30	3	0
BSU_15410	ylmH	117	160	2	1	31	35	0	2	35	86	0	0	0	34	132	7	0	0	2	0	0
BSU_15420	divIVA	127	309	0	0	50	52	0	6	49	115	1	4	3	46	157	79	4	7	14	5	0
BSU_misc_RNA_25	iswA	39	67	0	6	20	26	6	0	30	129	1	10	9	44	52	31	0	1	19	3	1
BSU_15430	ileS	1335	1375	5	17	633	379	28	17	399	743	5	16	9	180	542	343	0	1	32	21	0
BSU_15440	ylyA	3	5	0	0	0	0	0	0	0	0	0	0	0	0	0	0	0	0	0	0	0
BSU_15450	lspA	13	40	0	1	0	9	0	0	3	54	0	0	0	14	25	9	0	0	0	0	0
BSU_15460	rluD	247	929	1	9	32	58	1	2	22	135	1	2	0	37	222	21	4	0	3	0	0
BSU_misc_RNA_26	pyaA	17	68	0	0	2	4	0	0	0	11	0	0	0	2	14	0	0	0	0	0	0
BSU_15470	pyrR	30	332	0	12	6	66	2	18	4	112	1	0	1	111	382	188	0	0	2	7	0
BSU_misc_RNA_27	pyaB	2	21	1	1	6	2	3	0	0	8	0	0	0	13	39	26	0	0	0	0	0
BSU_15480	pyrP	132	525	3	19	329	298	38	30	49	378	5	18	1	115	202	182	0	0	7	6	0
BSU_misc_RNA_28	pyaC	1	11	0	0	10	6	0	0	4	12	0	0	0	9	3	0	0	0	0	0	0
BSU_15490	pyrB	69	368	1	1	219	104	22	4	16	217	1	5	0	48	121	71	0	0	0	0	0
BSU_15500	pyrC	239	1925	5	8	160	254	17	12	49	536	7	6	0	98	368	105	0	0	4	1	8
BSU_15510	pyrAA	1354	7602	10	32	169	292	19	15	54	684	9	7	0	59	894	59	0	0	5	12	0
BSU_15520	pyrAB	1231	9017	16	44	1046	1409	154	53	170	2422	36	3	3	138	671	123	1	0	12	15	0
BSU_15530	pyrK	194	1280	5	14	381	511	100	3	69	850	10	2	0	26	106	58	0	0	6	0	0
BSU_15540	pyrD	250	1548	5	28	504	706	103	49	65	815	7	0	0	27	98	40	0	0	3	1	17
BSU_15550	pyrF	208	1021	3	15	400	421	2	7	66	573	4	0	1	22	33	8	0	0	6	0	0
BSU_15560	pyrE	487	1967	3	13	325	531	131	10	138	788	4	1	0	21	85	15	0	0	4	3	0
BSU_misc_RNA_29	mswE	1	27	0	1	1	3	0	0	0	6	0	1	2	2	12	7	0	0	0	3	0
BSU_15570	cysH	24	71	1	6	8	22	39	10	12	55	5	33	3	29	49	16	0	0	28	33	40
BSU_15580	cysP	25	60	4	30	15	39	41	8	13	59	16	65	10	18	24	5	2	0	39	12	0
BSU_15590	sat	52	181	25	92	22	19	37	50	10	54	27	129	2	9	20	0	0	0	25	17	15
BSU_15600	cysC	50	107	17	52	15	9	21	10	7	18	16	78	2	2	18	11	0	1	7	16	0
BSU_15610	sumT	20	47	5	34	15	21	67	14	10	25	29	107	3	8	17	4	0	0	29	16	0
BSU_15620	sirB	38	55	2	26	20	18	55	3	15	33	9	57	3	7	13	10	0	0	22	10	30
BSU_15630	sirC	37	42	4	12	40	16	19	1	18	24	8	43	3	13	15	0	1	6	27	11	0
BSU_15640	fbnA	186	210	0	1	106	30	0	0	35	95	2	3	6	51	195	27	0	0	5	9	0
BSU_15650	tcaB	32	26	0	0	31	7	5	8	4	8	0	1	4	2	15	0	0	0	1	6	0
BSU_15660	yloC	482	800	0	6	901	183	7	19	64	247	5	3	6	131	511	78	4	1	18	4	0
BSU_15670	remA	132	219	2	3	354	51	0	2	30	98	0	4	1	41	133	26	0	0	1	2	1
BSU_15680	gmk	216	370	0	3	592	133	3	8	86	257	0	4	8	118	319	103	0	0	4	7	0
BSU_15690	rpoZ	102	148	7	2	118	38	132	3	42	118	1	0	1	42	122	93	0	2	2	0	1
BSU_15700	coaBC	473	570	7	5	129	64	9	0	34	68	0	4	4	24	286	44	10	0	9	16	0
BSU_15710	priA	505	532	4	8	474	126	4	4	71	144	4	6	13	44	284	90	2	0	27	46	0
BSU_15720	defA	11	50	0	0	7	8	15	1	9	19	0	1	0	9	13	0	0	0	4	1	0
BSU_15730	fmt	505	621	3	2	199	59	7	0	45	78	0	6	4	42	270	33	4	8	14	24	1
BSU_15740	rsmB	638	594	1	2	328	71	41	9	81	152	4	13	10	67	269	26	13	18	24	43	30
BSU_15750	rlmN	186	169	2	3	63	61	4	10	107	150	3	14	17	96	117	55	16	1	50	21	2
BSU_15760	prpC	186	229	0	14	154	31	5	0	45	86	0	7	5	36	125	53	0	2	17	3	0
BSU_15770	prkC	873	1121	3	4	676	143	16	3	117	242	1	7	1	112	574	91	0	2	6	4	7
BSU_15780	rsgA	292	222	0	3	163	35	0	2	58	126	4	5	5	67	152	111	0	0	5	5	26
BSU_15790	rpe	158	147	0	6	63	25	5	2	49	80	2	5	1	42	87	74	0	0	6	1	0
BSU_15800	thiN	146	118	0	0	35	16	0	0	18	37	0	0	1	20	48	16	0	0	0	0	0
BSU_15810	spoVM	31	34	0	0	24	6	0	0	3	11	0	0	0	6	39	0	0	0	0	0	0
BSU_15820	rpmB	628	469	4	37	241	142	33	5	1344	1359	6	17	22	503	336	147	0	18	40	36	13
BSU_15830	yloU	352	410	4	7	97	17	0	1	35	85	0	3	3	31	213	43	0	0	4	1	0
BSU_15840	yloV	1281	1486	5	6	508	149	17	11	145	282	2	15	9	136	682	189	10	4	23	10	12
BSU_15850	sdaAB	56	71	1	1	32	29	1	0	19	50	0	3	12	7	26	0	6	0	10	0	0
BSU_15860	sdaAA	109	133	1	8	79	38	35	1	29	59	3	13	18	24	32	21	20	1	45	45	39
BSU_15870	recG	163	188	1	11	158	96	60	17	38	107	5	18	19	40	101	44	14	6	78	47	35
BSU_15880	fapR	132	384	1	3	129	115	4	0	32	186	1	4	12	91	181	103	4	0	20	0	0
BSU_15890	plsX	629	1081	4	7	176	132	13	6	77	316	4	10	15	136	619	134	0	0	9	4	0
BSU_15900	fabD	587	887	2	3	287	145	5	2	147	336	1	6	6	159	471	154	6	0	5	4	0
BSU_15910	fabG	927	1065	3	12	419	160	29	15	223	367	4	24	9	172	597	57	12	1	18	1	1
BSU_15920	acpA	916	568	3	34	416	198	19	32	867	980	10	52	15	514	514	333	0	19	10	5	0
BSU_15930	rnc	363	568	0	13	88	52	0	5	89	188	3	2	3	78	406	69	0	0	3	3	0
BSU_15940	smc	1033	1700	4	22	555	223	32	0	126	349	8	6	9	108	438	140	5	1	14	31	0
BSU_15950	ftsY	178	176	0	8	75	88	0	6	69	125	0	3	3	38	93	18	0	0	4	2	0
BSU_15960	ylqB	53	71	31	276	12	8	22	131	19	20	73	195	17	19	49	47	2	4	238	142	271
BSU_15970	ylxM	738	1111	3	8	850	220	3	4	217	439	2	9	6	136	395	118	0	4	5	3	0
BSU_15980	ffh	2196	3300	3	43	4626	851	16	39	617	1430	15	32	9	357	1080	415	12	20	30	18	12
BSU_15990	rpsP	229	336	4	7	322	169	0	9	230	430	0	6	5	137	260	172	0	0	7	0	8
BSU_16000	ylqC	528	649	7	19	372	198	18	9	436	565	0	6	4	265	357	168	0	28	18	14	0
BSU_16010	ylqD	70	219	0	2	30	13	0	0	17	88	0	1	0	22	65	1	0	0	0	0	0
BSU_16020	rimM	185	366	0	0	28	27	0	0	44	98	0	0	0	17	151	20	0	0	3	0	0
BSU_16030	trmD	360	458	0	1	100	79	8	0	88	149	1	2	0	37	158	15	0	0	5	0	0
BSU_misc_RNA_30	BSU_misc_RNA_30	8	13	0	0	1	1	0	0	14	30	0	0	1	9	10	0	0	0	2	0	0
BSU_16040	rplS	2992	2197	9	107	1701	1095	102	64	4653	4623	26	57	47	2493	1931	1424	10	75	131	40	41
BSU_16050	rbgA	134	183	0	0	46	51	0	0	48	177	0	0	5	40	70	28	0	0	2	2	0
BSU_16060	rnhB	113	148	1	1	114	32	10	0	24	55	0	2	1	23	67	25	0	0	6	5	0
BSU_16070	ylqG	484	551	3	5	336	126	18	1	34	105	0	11	1	51	231	80	1	0	19	39	37
BSU_16080	ylqH	46	45	0	0	32	14	0	0	5	16	0	1	2	3	12	0	0	0	2	4	0
BSU_16090	sucC	2951	2381	22	99	427	223	7	30	383	470	8	107	24	677	3851	712	21	12	89	105	12
BSU_16100	sucD	904	616	27	108	363	168	17	69	245	284	35	143	36	296	989	383	26	12	205	151	142
BSU_16110	dprA	63	70	0	8	21	18	16	12	5	23	2	3	5	24	97	24	3	0	19	23	25
BSU_16120	topA	435	1198	5	12	401	253	20	4	97	420	4	17	21	147	549	262	1	0	36	16	0
BSU_16130	trmFO	211	531	1	2	96	100	0	11	54	173	0	2	2	41	112	27	0	0	2	1	1
BSU_16140	codV	315	600	2	21	342	202	1	0	138	366	2	2	3	81	209	173	12	0	10	16	0
BSU_16150	clpQ	181	227	1	2	274	116	27	0	60	208	3	6	3	35	91	35	3	1	5	2	12
BSU_16160	clpY	614	828	8	30	424	187	12	7	212	457	26	37	24	117	281	164	3	12	41	21	10
BSU_16170	codY	409	527	3	24	129	156	41	15	234	338	33	46	19	79	300	48	5	0	49	36	5
BSU_16180	flgB	37	50	0	1	2	7	0	0	7	36	0	2	0	23	67	5	0	0	8	7	0
BSU_16190	flgC	50	82	0	0	20	10	0	0	9	45	2	3	3	40	77	26	0	0	7	2	0
BSU_16200	fliE	73	64	0	3	23	23	12	0	18	40	0	4	3	48	99	17	1	0	20	5	0
BSU_16210	fliF	702	689	5	12	126	49	10	4	53	127	2	10	8	103	873	74	6	0	55	33	0
BSU_16220	fliG	321	290	2	9	227	39	17	5	50	85	2	12	3	78	320	88	11	1	48	18	15
BSU_16230	fliH	132	165	0	10	98	17	6	11	29	59	2	5	2	51	212	25	1	0	22	12	0
BSU_16240	fliI	221	186	2	15	226	68	42	3	64	121	4	13	3	117	243	155	0	0	61	21	30
BSU_16250	fliJ	25	64	0	0	6	9	2	3	17	34	2	4	1	29	127	31	0	0	15	0	0
BSU_16260	ylxF	149	213	0	15	73	20	0	2	20	50	4	4	1	34	235	67	0	0	15	13	0
BSU_16270	fliK	414	498	6	23	340	93	29	17	95	188	4	28	16	154	398	157	8	15	66	66	19
BSU_16280	flgD	120	148	0	1	60	25	2	0	29	61	0	3	1	88	244	58	0	0	31	8	0
BSU_16290	flgE	1240	1072	35	52	115	59	18	13	107	160	16	39	51	165	1352	175	6	0	206	416	87
BSU_16299	swrD	156	128	0	2	6	2	0	0	14	30	1	5	0	15	175	33	0	0	8	4	0
BSU_16300	fliL	110	137	0	2	19	16	0	0	31	43	1	7	2	60	286	21	4	0	13	4	0
BSU_16310	fliM	206	255	0	4	154	48	8	1	72	111	3	11	3	83	300	110	0	0	27	4	7
BSU_16320	fliY	405	505	4	16	184	80	38	2	82	145	0	12	1	127	531	166	4	1	6	2	6
BSU_16330	cheY	192	199	2	10	46	25	0	1	31	72	1	14	0	63	188	66	0	0	8	4	4
BSU_16340	fliZ	89	132	0	9	32	19	24	8	48	80	7	15	1	74	109	62	1	1	14	2	0
BSU_16350	fliP	92	158	0	6	19	25	9	2	32	63	2	6	1	33	161	19	0	0	13	4	0
BSU_16360	fliQ	30	4	0	0	10	7	0	0	9	24	0	0	1	12	33	0	0	0	6	0	0
BSU_16370	fliR	104	106	0	1	35	24	10	6	12	57	0	2	0	28	85	18	6	0	2	0	0
BSU_16380	flhB	98	145	0	4	87	49	1	1	30	104	0	10	1	61	87	54	0	13	10	2	0
BSU_16390	flhA	203	325	2	9	248	136	30	19	51	169	2	12	3	100	283	80	0	4	22	9	0
BSU_16400	flhF	259	325	12	9	200	46	10	6	29	83	2	3	2	49	331	16	20	0	8	37	22
BSU_16410	flhG	78	99	0	3	105	38	18	0	33	79	0	9	2	54	103	54	0	1	5	1	0
BSU_16420	cheB	148	164	0	10	77	37	10	1	39	104	1	5	0	55	215	70	0	0	8	6	0
BSU_16430	cheA	413	408	4	27	266	66	37	10	107	175	9	17	11	98	330	167	0	0	42	20	31
BSU_16440	cheW	200	185	1	5	57	19	4	2	32	48	1	5	14	32	134	51	0	0	32	15	0
BSU_16450	cheC	135	138	1	10	152	19	26	5	30	48	14	9	1	38	109	12	0	1	40	16	18
BSU_16460	cheD	91	74	0	2	180	21	4	11	24	34	2	9	2	25	56	12	0	0	23	7	0
BSU_16470	sigD	153	150	3	5	277	21	14	1	35	89	5	6	0	37	75	33	0	1	41	12	1
BSU_16480	swrB	174	293	3	9	122	23	8	0	21	71	3	10	3	44	223	49	2	0	33	9	14
BSU_16490	rpsB	4405	3338	16	52	1826	927	71	59	2162	2500	9	20	19	845	1843	492	5	37	49	12	8
BSU_16500	tsf	3146	3079	7	46	1872	803	27	32	1323	1816	5	18	11	638	1583	598	7	7	18	7	0
BSU_16510	pyrH	411	631	0	6	169	137	13	9	148	513	0	3	1	164	473	183	1	0	1	0	1
BSU_16520	frr	701	931	0	0	143	128	6	3	226	420	1	6	6	162	446	66	0	1	4	2	0
BSU_16530	uppS	119	213	0	6	47	69	1	4	42	163	0	6	8	70	107	0	0	9	6	4	0
BSU_16540	cdsA	57	70	1	7	45	35	0	0	36	76	0	2	0	31	29	6	0	0	1	0	0
BSU_16550	dxr	249	355	0	2	208	108	10	3	103	270	0	2	1	101	193	127	0	0	1	0	0
BSU_16560	rasP	534	714	0	6	475	186	9	7	154	377	3	14	11	169	426	140	4	0	24	15	9
BSU_16570	proS	948	1092	0	19	359	236	0	13	287	516	9	17	17	254	549	259	0	0	60	36	29
BSU_16580	polC	699	778	5	18	952	253	63	15	165	431	12	16	15	120	398	137	8	0	38	23	27
BSU_misc_RNA_71	surG	23	26	0	0	13	10	2	0	10	23	0	1	1	13	10	0	0	0	0	4	0
BSU_16590	rimP	1407	2554	2	12	139	164	0	20	128	420	2	1	4	121	959	65	6	0	7	14	0
BSU_16600	nusA	2224	3615	2	28	301	311	12	7	228	801	6	16	18	233	1366	235	6	12	29	27	0
BSU_16610	rulR	201	332	0	0	54	66	17	1	41	70	0	2	0	28	131	20	0	0	1	1	0
BSU_16620	rulQ	276	397	1	0	85	51	0	0	44	150	0	2	3	28	106	41	0	0	4	0	0
BSU_16630	infB	1892	1903	6	25	727	517	70	22	584	1179	33	52	58	414	1208	220	12	4	161	52	114
BSU_16650	rbfA	333	190	4	3	184	115	4	9	137	190	3	18	13	96	157	81	0	0	37	41	10
BSU_16660	truB	158	152	0	1	82	33	0	0	34	62	0	0	0	19	151	23	0	5	1	1	0
BSU_16670	ribC	138	175	0	0	46	58	3	6	51	125	0	0	1	62	167	75	0	0	2	2	0
BSU_16680	rpsO	8208	6132	24	69	501	369	29	74	1743	2586	3	39	46	712	3862	519	26	21	91	208	88
BSU_16690	pnpA	1233	2243	4	33	844	622	41	31	575	1387	2	36	23	461	862	598	2	10	72	30	6
BSU_16700	ylxY	360	472	0	1	91	36	0	4	26	91	0	0	1	19	108	18	0	0	0	0	0
BSU_16710	mlpA	634	776	2	1	118	54	0	7	68	117	0	1	0	21	163	44	0	0	3	0	0
BSU_16720	ymxH	5	1	0	0	0	3	0	0	1	9	0	0	0	3	1	0	0	0	0	0	0
BSU_16730	spoVFA	4	4	0	0	0	2	0	0	0	1	0	0	0	0	0	0	0	0	0	0	0
BSU_16740	spoVFB	7	2	0	0	0	0	0	0	1	0	0	0	0	0	0	0	0	0	0	0	0
BSU_16750	asd	567	741	0	12	202	84	14	3	134	247	2	7	13	147	603	114	7	11	33	7	1
BSU_16760	dapG	431	478	0	14	227	119	9	16	121	277	1	15	4	98	264	128	9	1	39	16	30
BSU_16770	dapA	244	224	0	5	232	144	33	1	222	356	6	16	13	159	232	147	0	3	60	16	29
BSU_16780	rnjB	1245	1412	5	29	355	248	20	29	265	571	6	30	54	226	1002	182	10	0	168	73	42
BSU_16790	tepA	15	14	0	0	11	0	0	0	0	7	0	0	0	3	7	0	0	0	0	0	0
BSU_16799	tepJ	8	19	0	0	0	1	2	0	0	1	0	0	0	1	0	0	4	0	0	0	0
BSU_16800	spoIIIE	111	225	8	5	122	94	3	9	39	109	6	13	19	54	153	89	5	9	29	24	23
BSU_16810	ymfC	36	110	1	2	58	39	0	12	24	70	4	5	8	40	126	105	0	5	13	13	2
BSU_16825	bcbE	4	3	0	1	1	5	0	0	3	11	0	0	0	5	1	0	0	0	0	1	1
BSU_16845	ymfF	209	392	2	2	59	66	1	0	58	112	0	8	6	47	208	39	1	6	14	8	0
BSU_16860	ymfH	516	375	7	15	192	63	43	15	97	125	10	28	21	74	262	59	2	0	71	57	62
BSU_16870	efpI	52	54	0	0	29	8	0	0	15	19	2	0	0	12	16	7	0	0	1	0	0
BSU_16880	ymfJ	21	33	0	0	13	6	0	0	12	27	1	1	0	5	12	0	0	0	5	0	0
BSU_16910	rodZ	268	438	0	6	49	45	0	6	31	96	0	3	2	99	469	19	0	0	6	0	0
BSU_16920	pgsA	86	96	0	0	27	16	0	0	13	29	0	4	1	17	57	50	0	0	2	0	0
BSU_16930	cinA	334	441	0	7	203	116	19	20	76	161	3	13	7	53	285	70	0	0	14	10	21
BSU_16940	recA	1009	1061	8	20	294	254	31	11	263	406	4	24	28	293	1043	290	5	8	47	48	20
BSU_16950	pbpX	778	1497	0	3	49	91	0	2	44	130	0	0	1	39	298	21	0	0	0	0	0
BSU_16960	rny	37262	74293	921	1434	1594	1063	165	83	662	1775	80	195	329	930	25718	965	2185	58	854	16509	461
BSU_16970	pdeB	156	238	0	4	26	19	1	0	40	80	0	4	1	23	96	13	2	0	6	8	20
BSU_16980	spoVS	33	32	7	15	19	10	21	10	31	53	19	42	83	59	44	10	8	39	173	47	53
BSU_16990	tdh	116	64	2	20	20	24	11	6	35	27	9	57	54	42	109	90	8	19	179	122	47
BSU_17000	kbl	149	38	23	111	31	4	12	23	38	20	46	209	220	38	174	83	52	72	569	428	429
BSU_17010	miaB	249	288	7	19	172	75	16	20	116	215	12	36	59	104	225	228	21	7	291	128	107
BSU_17020	ricA	291	160	12	21	58	34	48	9	78	93	11	63	61	56	120	50	15	5	199	84	66
BSU_17030	cotE	13	6	0	0	0	0	0	0	3	1	0	0	0	1	4	0	0	0	1	0	0
BSU_17040	mutS	212	355	0	6	164	79	5	0	35	97	0	3	3	45	181	83	0	0	2	3	0
BSU_17050	mutL	339	482	4	12	205	91	13	6	57	116	2	6	3	43	208	84	0	0	8	3	1
BSU_misc_RNA_89	surX	3	9	0	0	0	0	0	0	1	3	0	0	0	1	0	0	0	0	0	0	0
BSU_17060	ymzD	9	29	0	0	2	1	0	0	1	8	0	2	0	5	9	14	0	0	1	0	0
BSU_17070	ymcC	2	3	0	0	0	4	0	0	3	3	0	0	0	1	0	12	0	0	0	0	0
BSU_17080	pksA	13	24	0	1	0	10	0	0	6	26	0	1	0	5	7	4	0	0	2	0	0
BSU_17090	pksB	3	10	0	0	0	0	0	0	0	4	0	0	2	1	12	0	0	0	1	0	0
BSU_17099	BSU_17099	1	3	0	0	0	0	0	0	1	2	0	0	0	0	0	0	4	0	1	0	0
BSU_17100	pksC	5	20	0	1	5	2	8	0	1	4	0	3	2	3	7	0	0	0	2	0	0
BSU_17110	pksD	5	6	1	0	0	2	3	0	4	2	0	4	0	5	15	22	0	0	0	4	0
BSU_17120	pksE	3	6	0	3	2	0	0	0	0	3	0	9	1	9	31	16	0	0	0	0	0
BSU_17130	acpK	0	0	0	0	0	1	0	0	0	1	0	0	0	0	0	0	0	0	0	0	0
BSU_17140	pksF	1	5	0	3	0	3	4	0	0	0	1	12	3	1	12	0	0	8	2	2	0
BSU_17150	pksG	3	1	0	3	0	3	6	3	0	2	0	5	1	2	3	0	1	0	2	0	0
BSU_17160	pksH	3	0	0	0	0	7	0	0	0	1	0	5	1	1	4	8	0	0	0	0	0
BSU_17170	pksI	0	2	0	2	0	1	0	0	0	1	0	0	0	1	0	0	0	0	0	0	0
BSU_17180	pksJ	77	154	16	78	84	141	873	65	7	46	16	112	56	16	70	64	9	39	38	26	0
BSU_17190	pksL	169	224	34	82	210	118	473	128	19	61	16	117	27	20	101	50	18	54	51	50	7
BSU_17200	pksM	136	162	6	75	166	114	138	49	25	64	10	75	18	31	75	52	15	8	18	14	6
BSU_17210	pksN	194	179	28	96	167	90	805	54	21	49	33	124	52	27	126	64	44	8	88	182	92
BSU_17220	pksR	144	158	30	75	233	49	348	80	22	42	38	76	41	15	135	46	26	0	115	147	83
BSU_17230	pksS	91	103	1	7	22	19	3	11	16	39	5	16	2	33	132	27	0	0	9	8	0
BSU_17240	ymzB	5	3	0	0	7	3	0	0	6	2	0	0	0	4	8	0	0	0	1	0	0
BSU_17250	ymaE	10	14	0	5	11	6	0	0	2	7	2	1	2	4	12	0	1	0	1	7	0
BSU_17260	aprX	4	12	0	5	10	0	11	0	0	4	0	0	16	1	12	5	0	0	1	0	0
BSU_17270	pghC	1	15	0	0	0	0	0	0	3	3	0	0	0	3	5	0	0	0	0	0	0
BSU_17280	ymaD	43	47	0	1	0	3	0	0	10	14	0	0	0	9	10	8	2	0	0	0	0
BSU_17290	ebrB	3	0	0	0	0	3	0	0	2	3	0	0	0	1	0	0	0	0	1	0	0
BSU_17300	ebrA	0	3	0	0	0	7	0	0	1	3	0	0	0	0	7	0	0	0	0	0	0
BSU_17310	ymaG	0	0	0	0	0	0	0	0	0	0	0	0	0	0	0	0	0	0	0	0	0
BSU_17320	ymaF	10	26	0	0	2	2	0	0	0	1	0	0	0	1	17	0	0	0	0	0	0
BSU_17330	miaA	35	44	0	2	7	6	0	0	10	17	0	0	0	7	43	37	8	0	0	0	0
BSU_17340	hfq	14	25	1	2	2	5	0	0	5	11	0	6	10	10	17	34	0	4	10	6	3
BSU_17350	ymzC	0	7	0	1	0	3	0	0	0	2	0	0	1	1	1	0	0	0	0	0	0
BSU_17360	ymzA	0	14	0	0	0	5	0	0	1	11	0	0	3	3	8	8	0	0	1	0	0
BSU_17370	nrdI	102	414	1	8	28	35	3	1	10	59	0	3	0	10	102	50	0	0	0	0	0
BSU_17380	nrdE	524	999	0	22	343	122	30	6	107	337	4	16	16	62	228	56	4	1	28	16	0
BSU_17390	nrdF	443	502	1	15	144	106	23	8	139	233	6	10	14	62	128	66	16	0	28	18	42
BSU_17400	ymaB	82	110	0	3	31	24	0	1	31	42	1	4	3	17	27	21	0	0	0	2	0
BSU_17410	cwlC	4	8	0	1	4	0	0	0	0	2	1	0	0	0	0	0	0	0	0	1	0
BSU_17420	spoVK	7	7	0	3	23	2	0	0	2	7	0	0	0	1	0	0	0	0	0	0	0
BSU_17430	hflX	120	261	0	1	39	44	0	0	25	76	0	0	2	20	85	2	0	0	3	0	15
BSU_17440	ynbB	296	238	0	5	130	31	1	0	45	86	0	0	1	27	124	27	7	0	5	0	0
BSU_17450	glnR	90	157	1	0	55	60	1	4	44	192	2	2	11	215	197	107	6	0	24	1	0
BSU_17460	glnA	7112	7673	183	137	1157	791	117	25	970	1698	116	63	298	981	5878	1078	311	95	1517	2626	1140
BSU_17470	ynxB	2	4	0	0	6	1	0	0	1	2	0	0	0	0	2	0	0	0	0	0	0
BSU_17480	ynzF	6	22	0	0	2	1	7	0	3	3	0	1	0	1	4	14	2	0	0	0	0
BSU_17490	ynzG	2	0	0	0	0	0	2	0	0	2	0	0	0	0	1	0	4	0	0	0	0
BSU_17500	ynaB	5	30	0	0	0	2	0	0	4	15	0	2	2	3	6	0	0	0	4	3	0
BSU_17510	ynaC	9	23	0	0	0	6	0	0	9	16	0	1	0	6	14	0	0	0	2	0	0
BSU_17520	ynaD	1	0	0	0	0	0	0	0	0	0	0	0	0	0	3	0	0	0	0	0	0
BSU_17530	ynaE	7	44	0	1	0	0	2	0	0	7	0	1	0	6	31	22	0	0	0	0	0
BSU_17540	ynaF	1	3	0	0	0	0	0	0	0	0	0	0	0	2	9	0	0	0	0	0	0
BSU_17550	ynaG	0	0	0	0	1	0	0	0	2	1	0	0	0	2	3	0	4	0	0	0	0
BSU_17559	ynzI	1	0	0	2	0	1	0	0	0	3	0	0	0	5	3	0	0	0	0	0	0
BSU_17560	ynaI	0	3	0	0	0	0	0	0	0	1	0	1	0	6	4	0	0	0	0	0	0
BSU_17570	xynP	1	0	0	0	4	0	2	1	3	3	0	0	0	1	5	0	0	0	0	0	8
BSU_17580	xynB	22	10	0	2	4	0	0	1	1	3	1	2	1	4	30	0	23	0	6	2	4
BSU_17590	xylR	45	55	1	1	7	3	0	0	9	19	1	0	1	7	36	0	0	0	8	0	14
BSU_17600	xylA	122	84	0	2	28	11	0	0	8	14	0	1	0	10	46	28	0	0	3	1	9
BSU_17610	xylB	29	12	0	0	13	1	0	0	11	8	0	1	0	4	17	11	0	0	0	0	0
BSU_17620	yncB	34	38	0	0	2	0	0	0	3	4	0	0	0	1	15	0	4	0	0	0	0
BSU_17630	yncC	4	9	0	0	1	0	9	1	2	2	1	4	8	0	10	8	15	11	38	10	10
BSU_17640	alrB	0	2	0	0	0	0	0	2	0	2	0	0	0	1	7	0	0	0	0	0	0
BSU_17650	yncE	6	11	0	0	1	1	0	0	5	14	0	0	0	5	4	0	0	0	0	0	0
BSU_17660	dutA	3	14	0	0	2	5	0	0	1	10	0	1	0	8	11	9	0	0	0	0	0
BSU_17670	cotU	0	0	0	0	0	0	0	0	0	1	0	0	0	0	5	0	0	0	0	0	0
BSU_17679	BSU_17679	5	3	0	0	0	0	0	0	0	2	0	0	0	1	15	0	0	0	0	0	0
BSU_17680	thyA	43	82	2	0	2	4	0	0	8	32	0	1	0	12	61	0	6	0	0	0	0
BSU_17689	BSU_17689	0	0	0	1	0	2	0	1	1	3	2	4	0	1	4	0	3	0	1	0	0
BSU_17690	yncM	141	95	228	254	7	24	99	87	11	21	400	327	104	17	170	27	29	47	291	207	203
BSU_17699	ynzK	0	10	0	0	0	0	0	0	0	1	0	0	0	1	0	0	0	0	0	0	0
BSU_17700	cotC	1	0	0	0	0	4	0	0	0	0	0	0	0	0	4	0	0	0	0	0	0
BSU_17710	tatAC	6	14	15	20	2	1	2	0	2	18	20	52	32	17	26	0	0	0	32	8	9
BSU_17715	BSU_17715	3	2	0	0	0	0	0	0	0	0	0	0	0	0	0	0	0	0	0	0	0
BSU_17720	yndA	0	1	0	0	2	0	0	0	0	1	0	0	0	0	4	0	0	0	0	0	0
BSU_17730	flvS	126	142	2	10	26	24	0	9	22	52	2	17	7	30	63	7	0	0	17	14	0
BSU_17740	ynzB	2	0	0	0	0	0	0	0	2	0	0	0	2	1	0	0	0	0	0	0	0
BSU_17750	yndD	2	6	0	0	0	4	2	0	0	1	0	0	1	0	3	0	0	0	0	0	0
BSU_17760	yndE	1	0	0	0	0	0	0	0	0	0	0	0	0	0	0	0	0	0	0	0	0
BSU_17770	yndF	3	3	0	0	0	0	0	0	1	1	0	0	0	2	1	0	0	0	1	0	0
BSU_17780	yndG	11	20	0	0	0	1	0	0	7	19	0	0	0	2	3	0	0	0	1	0	0
BSU_17790	yndH	5	8	0	0	1	8	0	0	2	9	0	0	0	6	5	0	0	0	0	0	0
BSU_17800	yndJ	14	25	0	0	30	15	0	0	9	35	0	4	0	6	16	12	0	0	3	0	0
BSU_17810	yndK	3	4	0	0	0	4	0	2	12	5	0	0	0	5	2	12	0	0	0	0	0
BSU_misc_RNA_72	surA	3	2	0	0	0	0	0	3	2	4	0	3	1	0	2	0	0	0	4	0	0
BSU_17820	pghL	3	0	0	0	0	0	0	0	0	0	0	0	0	0	0	0	0	0	1	0	0
BSU_17830	yndM	0	0	0	0	0	4	0	0	0	0	0	0	0	0	0	0	0	0	1	0	0
BSU_17840	fosB	24	27	0	1	13	0	0	0	11	13	0	1	0	8	36	0	0	0	3	5	0
BSU_17845	yzzP	16	4	0	0	5	0	0	0	4	9	0	0	1	6	32	0	0	0	3	1	0
BSU_misc_RNA_73	ncrF	4	13	0	0	2	6	0	0	3	5	1	0	0	1	5	0	0	0	1	0	23
BSU_17850	lexA	63	146	6	4	22	44	1	0	38	106	2	7	3	76	139	84	13	0	16	30	14
BSU_17860	dinK	3	8	0	0	0	0	7	0	0	4	0	0	0	1	13	0	0	0	0	0	0
BSU_17870	dinL	11	35	0	0	1	7	0	0	3	20	0	0	0	12	14	9	0	0	0	0	0
BSU_17880	ynzC	27	463	0	0	0	0	0	0	6	28	0	0	0	15	216	10	0	0	1	0	0
BSU_17890	tktA	2588	2271	13	56	858	608	19	32	810	1232	5	67	14	796	1916	698	5	40	26	5	26
BSU_17900	pcfA	2	5	0	0	0	0	0	0	0	1	0	0	0	2	6	0	0	0	0	0	0
BSU_17910	yneF	136	238	0	0	36	31	0	0	79	216	0	0	1	59	121	71	0	0	1	2	0
BSU_17920	spo0D	4	21	1	0	0	4	0	0	0	3	0	0	0	1	13	0	0	0	1	2	0
BSU_17930	ccdA	1	15	2	1	0	8	0	0	2	15	3	6	4	2	5	17	5	9	4	0	0
BSU_17940	yneI	8	21	0	2	1	16	0	17	3	23	0	2	1	2	12	16	0	0	1	0	0
BSU_17950	yneJ	6	29	0	3	22	15	7	0	17	40	0	5	6	25	19	53	0	0	3	2	0
BSU_17960	yneK	22	43	0	3	2	0	0	6	8	18	0	5	6	3	23	13	0	0	5	12	0
BSU_17970	cotM	0	2	0	0	0	4	6	0	0	0	0	0	0	0	7	0	0	0	0	0	0
BSU_17980	sspP	0	0	0	0	0	0	0	0	0	0	0	0	0	0	0	0	0	0	0	0	0
BSU_17990	sspO	0	0	0	0	0	0	0	0	0	0	0	0	0	0	0	0	0	0	0	0	0
BSU_18000	citB	367	457	8	53	491	227	64	59	170	295	47	128	78	227	433	335	14	14	369	188	250
BSU_18010	yneN	23	12	0	5	27	7	6	0	17	12	2	4	3	9	10	0	19	0	22	5	25
BSU_18019	ynzL	0	0	0	0	0	0	0	0	1	0	0	0	0	0	0	0	6	0	0	0	0
BSU_18020	sspN	0	0	0	0	0	1	0	0	0	0	0	0	0	0	0	0	0	0	0	0	0
BSU_18030	sspT	0	0	0	0	0	0	0	0	0	0	0	0	0	0	0	0	0	0	0	0	0
BSU_18040	yneP	3	12	0	0	0	2	0	0	1	3	0	0	0	0	19	0	0	0	0	0	0
BSU_18050	yneQ	27	26	0	0	0	5	0	0	5	11	0	1	0	1	0	0	3	0	0	0	0
BSU_18060	yneR	15	50	0	1	4	22	0	2	12	39	1	2	4	22	10	11	0	0	15	2	0
BSU_18070	plsY	21	67	0	6	11	29	0	0	22	61	0	2	2	22	31	13	0	21	6	0	0
BSU_18080	yneT	16	23	2	2	4	7	0	0	9	25	8	7	23	21	19	0	2	0	28	5	53
BSU_18090	parE	271	345	0	4	81	65	3	12	47	130	0	5	1	53	161	21	0	0	4	1	0
BSU_18100	parC	716	665	2	16	455	159	33	6	169	259	4	9	8	120	395	95	1	2	8	8	0
BSU_18120	alsT	214	388	1	3	88	257	3	7	148	474	2	3	1	153	250	80	0	0	8	4	0
BSU_18130	eglS	43	44	0	1	3	3	0	0	5	10	0	2	2	2	59	4	0	4	3	0	0
BSU_18140	ynfE	0	0	0	0	0	0	0	0	1	0	0	0	0	0	0	0	0	0	0	0	0
BSU_18150	xynC	61	47	2	11	23	10	5	0	7	15	8	19	4	4	32	0	0	5	25	13	12
BSU_18160	xynD	13	9	0	5	6	1	14	0	4	10	4	11	1	1	6	0	0	0	14	2	0
BSU_18170	yngA	0	0	0	0	0	0	1	0	0	0	0	0	0	1	0	0	0	0	0	0	0
BSU_18180	yngB	23	29	0	2	4	3	0	0	1	10	3	4	6	7	23	1	0	3	4	9	10
BSU_18190	yngC	77	99	5	4	33	19	0	2	23	84	4	6	2	24	57	30	1	0	20	8	0
BSU_18200	nrnB	9	6	0	0	1	6	0	0	3	1	0	0	0	1	5	0	0	0	0	0	0
BSU_18210	ldeE	16	14	0	0	4	0	0	0	0	1	0	0	0	1	3	0	0	0	0	0	0
BSU_18220	ldeF	0	2	0	2	0	0	3	0	0	0	0	0	0	1	0	0	0	0	1	0	0
BSU_18230	ldeG	0	1	1	0	0	0	0	0	0	0	0	0	0	0	0	0	0	0	0	0	0
BSU_18239	lgeHB	0	0	0	0	0	0	0	0	0	1	0	0	0	0	0	0	0	0	0	0	0
[truncated: 2,449 more rows]

## Sheet: counts_intergenic_Bsubtilis
	BS-anti-RNAP-EX1	BS-anti-RNAP-EX2	BS-anti-RNAP-ST1	BS-anti-RNAP-ST2	BS-anti-sigma-EX1	BS-anti-sigma-EX2	BS-anti-sigma-ST1	BS-anti-sigma-ST2	BS-input-EX1	BS-input-EX2	BS-input-ST1	BS-input-ST2	BS-input-ST4	BS-input-EX3	BS-RNAP-EX3	BS-anti-sigma-EX3	BS-anti-RNAP-ST4	BS-anti-sigma-ST4	BS-input-ST3	BS-anti-RNAP-ST3	BS-anti-sigma-ST3
IGR__BSU_00010	14	71	0	0	5	10	0	7	3	49	0	0	0	36	73	21	0	0	2	0	0
IGR_BSU_00010_BSU_00020	30	78	0	2	9	21	0	0	6	44	0	1	1	45	80	11	0	0	2	2	15
IGR_BSU_00020_BSU_00030	51	29	2	0	6	9	4	0	10	27	0	2	0	8	3	8	0	0	1	1	0
IGR_BSU_00030_BSU_00040	20	67	0	0	3	3	0	0	6	20	0	0	0	17	37	20	0	0	0	4	0
IGR_BSU_00040_BSU_00050	14	9	0	0	11	10	0	1	8	29	0	1	2	35	5	0	0	0	9	0	0
IGR_BSU_00050_BSU_00060	12	32	0	0	9	12	0	0	13	25	0	3	2	47	53	2	0	0	11	1	0
IGR_BSU_00060_BSU_00070	38	112	0	0	19	14	0	0	7	40	1	0	0	18	91	12	0	0	2	5	0
IGR_BSU_00070_BSU_rRNA_1	250	532	5	31	97	421	17	8	285	1493	16	54	51	368	358	202	5	3	99	34	8
IGR_BSU_rRNA_1_BSU_tRNA_5	412	679	3	41	166	750	30	19	232	1131	6	16	5	426	409	165	5	9	26	13	2
IGR_BSU_tRNA_5_BSU_tRNA_6	10	31	1	0	0	3	4	1	2	11	0	0	0	2	28	9	0	0	3	4	0
IGR_BSU_tRNA_6_BSU_rRNA_2	1355	2302	4	40	262	616	19	18	174	861	15	49	30	328	2297	788	2	4	76	75	64
IGR_BSU_rRNA_2_BSU_rRNA_3	400	731	2	4	158	169	8	3	40	176	1	5	2	50	329	147	2	1	6	8	10
IGR_BSU_rRNA_3_BSU_00080	6	9	0	6	0	4	0	1	4	11	0	0	0	1	3	0	0	0	0	2	0
IGR_BSU_00080_BSU_00090	0	0	0	0	0	0	0	0	0	0	0	0	0	4	1	0	9	0	0	0	0
IGR_BSU_00090_BSU_00100	22	42	0	0	10	12	0	0	6	30	0	2	6	11	36	28	9	0	20	10	7
IGR_BSU_00100_BSU_00110	20	37	0	0	0	10	0	0	6	17	0	1	0	24	45	21	0	3	0	0	0
IGR_BSU_00110_BSU_00120	130	76	1	3	73	12	0	0	30	67	2	6	4	42	105	40	0	0	6	9	0
IGR_BSU_00120_BSU_misc_RNA_1	49	51	2	0	66	20	9	0	22	74	1	4	5	49	34	53	0	0	12	1	22
IGR_BSU_misc_RNA_1_BSU_00130	15	28	0	0	15	4	0	0	10	12	0	1	0	15	18	14	0	0	0	0	0
IGR_BSU_00130_BSU_tRNA_7	19	5	0	1	4	7	0	0	4	7	0	0	0	5	22	18	0	0	0	0	0
IGR_BSU_tRNA_7_BSU_00140	112	133	0	8	87	93	0	3	27	59	0	3	1	24	77	51	0	0	0	0	0
IGR_BSU_00150_BSU_00160	8	9	0	1	7	31	5	4	3	3	0	0	0	2	4	9	0	0	0	0	0
IGR_BSU_00160_BSU_00170	3	4	0	0	2	4	4	0	1	1	0	0	2	2	13	0	0	0	0	0	0
IGR_BSU_00170_BSU_00180	2	34	0	0	0	8	7	0	1	10	0	0	0	2	26	12	0	0	0	0	0
IGR_BSU_00180_BSU_misc_RNA_2	3	2	0	0	0	0	0	0	0	3	0	0	0	1	15	0	0	0	0	0	0
IGR_BSU_misc_RNA_2_BSU_00190	1	12	0	0	0	6	0	0	0	4	0	0	1	5	3	12	0	9	0	0	0
IGR_BSU_00190_BSU_00200	20	68	0	0	16	9	0	0	4	24	0	0	0	5	66	20	0	0	3	3	0
IGR_BSU_00200_BSU_00210	157	352	4	7	7	22	0	0	13	52	0	3	2	14	307	45	3	3	5	2	0
IGR_BSU_00210_BSU_00220	17	40	0	0	9	21	6	0	4	29	0	0	1	16	29	13	0	0	3	0	0
IGR_BSU_00220_BSU_00230	5	19	0	0	0	3	0	0	2	15	0	1	0	6	2	13	0	2	0	0	0
IGR_BSU_00230_BSU_rRNA_4	66	220	0	12	17	198	6	7	81	616	3	12	12	107	145	56	0	0	19	22	34
IGR_BSU_rRNA_4_BSU_tRNA_8	400	696	9	31	185	719	28	25	209	1084	7	9	13	435	440	173	3	10	20	6	1
IGR_BSU_tRNA_8_BSU_tRNA_9	8	25	0	0	0	3	2	1	0	14	0	0	0	2	28	12	0	0	1	3	0
IGR_BSU_tRNA_9_BSU_rRNA_5	1401	2227	5	33	271	596	22	26	181	874	13	30	30	303	2283	808	5	7	78	87	52
IGR_BSU_rRNA_5_BSU_rRNA_26	815	2269	39	50	249	674	65	61	86	408	12	54	23	93	816	296	39	68	27	43	0
IGR_BSU_rRNA_26_BSU_00240	21	93	0	1	2	13	0	1	0	25	0	0	1	13	386	26	0	0	0	2	0
IGR_BSU_00240_BSU_00250	0	4	0	0	0	2	0	0	0	0	0	0	0	2	16	0	6	0	0	0	0
IGR_BSU_00250_BSU_00260	6	14	0	0	8	7	0	0	2	8	0	0	3	8	11	14	0	0	0	0	0
IGR_BSU_00260_BSU_00270	7	26	1	0	10	3	0	0	1	5	0	0	0	3	21	0	0	0	1	1	0
IGR_BSU_00280_BSU_00290	12	50	0	0	3	14	0	0	2	14	0	1	1	10	55	0	0	0	0	0	0
IGR_BSU_00290_BSU_00300	15	32	0	0	4	3	0	0	4	15	0	0	1	15	34	0	0	0	1	0	0
IGR_BSU_00300_BSU_00310	7	34	0	1	17	2	0	0	4	11	0	2	0	13	34	15	0	0	4	4	0
IGR_BSU_00310_BSU_00320	9	9	0	0	13	9	0	0	0	7	0	0	0	6	14	11	0	0	0	0	0
IGR_BSU_00320_BSU_00330	40	46	0	0	6	10	0	0	5	11	0	0	1	16	18	0	0	0	2	1	0
IGR_BSU_00330_BSU_00340	10	11	0	0	13	0	0	0	0	4	1	0	2	1	7	20	0	8	1	0	0
IGR_BSU_00360_BSU_00370	57	25	0	0	7	3	0	0	11	13	0	0	0	16	54	35	3	10	0	0	0
IGR_BSU_00370_BSU_00380	3	9	0	1	0	1	1	0	1	10	0	0	1	4	31	19	39	44	1	0	0
IGR_BSU_00380_BSU_00390	29	28	0	0	1	1	0	0	2	11	0	0	0	6	16	0	0	0	0	0	0
IGR_BSU_00390_BSU_00400	14	26	0	0	14	8	1	0	9	15	0	1	2	7	18	43	0	0	3	0	0
IGR_BSU_00400_BSU_00410	1	11	0	0	0	11	0	0	1	1	0	0	0	1	1	8	0	0	0	0	0
IGR_BSU_00420_BSU_00430	2	3	0	0	0	0	0	0	0	2	0	0	0	0	0	0	0	0	0	0	0
IGR_BSU_00430_BSU_00440	3	1	0	3	0	1	0	0	0	2	0	0	0	0	2	0	7	0	0	0	0
IGR_BSU_00440_BSU_00450	80	49	0	7	28	16	7	12	65	57	5	15	25	133	155	58	3	0	27	7	10
IGR_BSU_00450_BSU_00460	0	0	0	0	0	5	0	0	2	2	0	0	0	3	0	0	0	0	0	0	0
IGR_BSU_00460_BSU_00470	4	18	0	0	5	8	0	0	2	10	0	0	0	6	6	6	3	0	4	0	8
IGR_BSU_00480_BSU_00490	4	9	0	1	4	7	5	0	2	9	0	0	1	3	9	0	3	0	6	9	8
IGR_BSU_00490_BSU_00500	73	64	81	102	11	9	2	4	24	36	67	74	132	25	67	7	10	25	149	185	117
IGR_BSU_00500_BSU_00510	32	86	0	3	23	20	7	8	10	18	0	0	0	6	18	11	7	0	3	0	0
IGR_BSU_00510_BSU_00520	86	117	0	2	82	51	8	0	63	149	0	0	1	53	80	14	0	0	1	0	0
IGR_BSU_00520_BSU_00530	23	19	0	0	9	15	0	0	7	14	2	2	2	19	50	26	0	0	4	1	0
IGR_BSU_00530_BSU_00540	19	39	0	0	6	1	0	0	12	24	0	0	1	12	11	0	0	0	1	0	11
IGR_BSU_00540_BSU_00550	15	23	0	0	6	7	0	0	5	25	0	0	0	32	26	3	0	0	2	0	0
IGR_BSU_00550_BSU_00560	80	54	0	0	99	23	0	0	18	32	0	0	2	24	59	6	0	0	6	4	0
IGR_BSU_00560_BSU_00570	15	18	0	0	50	6	0	0	8	17	0	0	0	7	12	0	0	0	0	3	0
IGR_BSU_00580_BSU_00590	13	16	0	1	22	6	0	5	6	15	0	1	0	4	19	0	0	0	0	0	0
IGR_BSU_00590_BSU_00600	32	53	0	0	22	24	0	0	8	16	1	2	0	0	33	12	0	0	4	0	0
IGR_BSU_00610_BSU_00620	25	103	0	0	9	10	6	0	9	37	1	2	0	21	39	9	0	0	1	0	0
IGR_BSU_00620_BSU_00630	52	130	0	3	27	32	0	0	14	52	1	5	1	26	103	63	0	0	3	0	0
IGR_BSU_00630_BSU_tRNA_10	5	46	0	0	0	5	0	7	5	44	0	0	0	12	18	16	0	0	1	0	0
IGR_BSU_tRNA_10_BSU_tRNA_11	16	16	2	1	3	1	0	0	3	3	0	1	0	0	1	0	5	0	0	0	0
IGR_BSU_tRNA_11_BSU_00640	12	20	2	0	10	6	2	1	0	9	0	1	0	1	7	0	1	0	0	0	0
IGR_BSU_00640_BSU_00650	7	8	0	0	0	7	0	0	0	2	0	0	0	4	11	5	0	0	0	0	0
IGR_BSU_00660_BSU_00670	3	8	0	0	0	4	0	0	0	1	0	0	0	0	6	14	1	0	0	2	0
IGR_BSU_00680_BSU_00690	15	34	0	0	15	24	14	0	11	34	1	0	0	29	24	18	0	0	0	2	0
IGR_BSU_00690_BSU_00700	90	110	0	0	5	20	0	0	24	31	0	1	0	26	178	44	9	0	4	3	8
IGR_BSU_00700_BSU_00710	35	44	0	0	0	1	0	0	12	22	0	0	1	19	28	0	0	0	0	0	0
IGR_BSU_00710_BSU_00720	5	10	0	0	0	0	0	0	1	7	0	0	0	1	12	0	0	0	0	0	0
IGR_BSU_00720_BSU_00730	13	35	0	0	0	0	0	0	1	2	0	0	0	2	24	0	0	0	0	0	0
IGR_BSU_00730_BSU_00740	60	40	0	6	15	14	13	0	10	4	5	10	0	2	4	6	0	0	3	0	24
IGR_BSU_00740_BSU_00750	10	33	0	0	14	5	2	0	11	40	0	2	5	44	25	0	0	0	5	0	0
IGR_BSU_00800_BSU_00810	38	51	0	0	12	13	0	0	10	32	0	0	0	22	34	17	0	0	6	0	0
IGR_BSU_00810_BSU_00820	43	91	0	2	48	22	0	0	14	36	0	0	0	13	42	0	0	0	1	1	0
IGR_BSU_00820_BSU_rRNA_6	126	280	2	12	52	244	3	23	148	629	3	23	18	145	261	101	6	5	25	26	4
IGR_BSU_rRNA_6_BSU_rRNA_7	1389	2007	10	42	349	1112	34	53	391	1695	20	36	36	702	2334	873	10	8	90	85	45
IGR_BSU_rRNA_7_BSU_rRNA_8	303	557	0	12	100	157	2	6	39	175	6	0	2	43	316	138	0	1	8	9	6
IGR_BSU_rRNA_8_BSU_tRNA_12	8	46	0	0	1	4	0	0	5	18	0	0	0	13	77	0	1	14	0	0	0
IGR_BSU_tRNA_12_BSU_tRNA_13	5	52	0	2	2	4	0	0	8	20	0	0	0	17	88	9	0	0	0	0	0
IGR_BSU_tRNA_13_BSU_tRNA_14	172	395	1	7	3	18	2	0	7	39	1	3	0	49	374	20	0	0	24	6	0
IGR_BSU_tRNA_14_BSU_tRNA_15	113	139	1	4	19	35	7	0	42	193	0	3	0	134	337	67	0	0	4	4	0
IGR_BSU_tRNA_15_BSU_tRNA_16	55	68	0	0	4	24	0	0	3	41	1	0	0	29	109	0	0	0	0	0	0
IGR_BSU_tRNA_16_BSU_tRNA_17	24	133	0	1	6	49	1	1	4	46	0	0	0	21	114	13	0	3	2	0	0
IGR_BSU_tRNA_17_BSU_tRNA_18	71	161	0	4	11	55	0	0	1	33	0	0	0	11	53	6	0	0	0	0	0
IGR_BSU_tRNA_18_BSU_tRNA_19	72	132	0	0	8	19	0	0	0	10	0	0	0	19	89	0	0	2	0	0	0
IGR_BSU_tRNA_19_BSU_tRNA_20	14	24	0	0	5	2	0	4	1	5	0	1	0	4	25	17	0	0	0	0	0
IGR_BSU_tRNA_20_BSU_rRNA_9	486	1043	3	38	73	416	9	25	264	921	8	21	30	236	1508	167	8	5	40	36	8
IGR_BSU_rRNA_9_BSU_rRNA_10	1364	2151	12	35	341	1097	46	51	396	1761	14	46	24	730	2534	908	11	13	93	67	48
IGR_BSU_rRNA_10_BSU_rRNA_11	305	517	2	6	75	141	2	8	34	197	3	3	1	38	339	131	0	0	3	12	9
IGR_BSU_rRNA_11_BSU_00830	2	20	0	2	0	3	0	2	1	14	0	3	0	6	21	5	0	0	2	2	0
IGR_BSU_00830_BSU_00840	8	23	0	2	10	3	0	0	2	13	0	0	1	40	68	11	0	0	5	6	0
IGR_BSU_00860_BSU_00870	46	26	0	3	19	5	0	0	9	24	3	3	11	30	92	17	0	0	20	11	19
IGR_BSU_00870_BSU_00880	29	41	0	0	11	5	6	0	6	16	1	1	0	7	28	13	0	0	7	0	0
IGR_BSU_00880_BSU_00890	19	32	0	0	1	6	0	0	4	31	0	0	1	16	18	12	0	0	6	0	0
IGR_BSU_00890_BSU_00900	18	31	0	0	22	24	7	8	18	36	3	0	5	49	50	21	0	0	12	8	0
IGR_BSU_00910_BSU_00920	27	52	0	0	28	18	7	0	10	28	0	0	0	14	8	23	0	0	1	0	0
IGR_BSU_00920_BSU_00930	80	74	0	0	43	17	0	0	55	89	2	3	3	58	42	33	0	0	8	2	13
IGR_BSU_00940_BSU_00950	14	13	0	3	8	4	0	0	2	7	0	1	1	3	4	0	0	0	0	0	0
IGR_BSU_00960_BSU_00970	22	34	0	0	18	8	0	0	4	12	0	1	0	4	7	0	0	0	1	2	0
IGR_BSU_00970_BSU_00980	32	45	0	1	55	17	0	1	7	14	0	2	1	10	25	35	0	0	2	0	0
IGR_BSU_00980_BSU_00990	79	114	0	1	31	2	0	0	8	34	0	5	1	26	149	13	0	11	11	10	0
IGR_BSU_00990_BSU_01000	51	120	0	6	31	11	0	3	13	54	1	1	1	34	159	61	0	0	7	17	0
IGR_BSU_01000_BSU_01010	27	159	0	0	5	21	0	0	6	48	0	0	0	21	151	3	0	0	2	21	0
IGR_BSU_01010_BSU_01020	51	130	0	3	50	55	0	0	69	409	0	5	4	117	81	86	0	1	5	0	0
IGR_BSU_01020_BSU_01030	418	580	2	36	254	427	30	20	373	1011	4	6	13	457	337	285	1	5	15	5	6
IGR_BSU_01030_BSU_misc_RNA_3	243	319	3	19	176	215	0	5	601	1338	5	10	4	664	206	244	0	1	11	4	0
IGR_BSU_misc_RNA_3_BSU_01040	843	764	4	52	678	610	14	45	2103	3636	5	14	18	1150	502	386	1	0	33	3	0
IGR_BSU_01040_BSU_01050	612	558	0	28	537	499	8	17	1643	2267	4	10	27	1219	504	380	0	19	23	5	0
IGR_BSU_01050_BSU_01060	262	237	2	8	159	235	0	10	268	508	2	4	1	101	166	189	0	0	2	3	0
IGR_BSU_01060_BSU_01070	28	47	0	0	22	22	0	0	11	75	0	0	0	31	88	11	20	0	2	0	0
IGR_BSU_01070_BSU_01080	847	677	6	9	151	130	21	5	104	247	5	5	4	150	392	131	6	19	21	52	18
IGR_BSU_01080_BSU_01090	136	155	3	1	68	92	21	4	141	329	0	19	13	186	118	156	0	0	25	8	10
IGR_BSU_01090_BSU_01100	1424	2074	4	78	1058	1134	63	25	1387	2872	1	23	26	1324	852	993	0	6	49	4	7
IGR_BSU_01100_BSU_01110	1494	1738	6	46	666	691	31	21	799	1726	3	17	33	644	786	588	1	11	34	15	56
IGR_BSU_01110_BSU_01120	967	823	6	51	505	610	36	41	641	1530	3	18	17	344	526	236	4	3	29	7	0
IGR_BSU_01120_BSU_01130	1308	1511	2	48	447	506	17	34	814	1286	5	17	13	515	942	471	3	1	37	9	1
IGR_BSU_01130_BSU_01140	194	128	1	18	238	148	14	9	326	489	8	18	11	146	231	170	0	26	32	22	35
IGR_BSU_01140_BSU_01150	4563	5914	2	76	628	577	32	32	930	2097	0	30	18	571	2324	365	2	13	12	8	0
IGR_BSU_01150_BSU_01160	1234	1617	2	6	283	413	9	22	568	1159	0	5	7	532	944	366	0	23	16	0	12
IGR_BSU_01160_BSU_01170	745	928	3	17	224	310	1	5	276	664	0	3	4	235	314	253	1	0	3	8	0
IGR_BSU_01180_BSU_01190	703	918	0	18	439	354	14	20	627	1115	1	8	10	476	671	313	0	0	26	4	0
IGR_BSU_01190_BSU_01200	1161	1282	3	35	646	511	7	29	849	1459	3	9	17	528	1004	459	1	33	10	13	0
IGR_BSU_01200_BSU_01210	605	862	1	15	265	192	23	7	556	961	2	4	11	527	575	115	4	0	14	8	8
IGR_BSU_01210_BSU_01220	893	675	1	12	348	129	25	11	354	783	1	3	6	322	467	145	0	0	5	0	0
IGR_BSU_01220_BSU_01230	758	700	0	0	186	132	4	12	194	328	2	6	2	105	378	81	0	13	0	2	0
IGR_BSU_01240_BSU_01250	649	709	4	15	436	216	13	10	664	1222	2	8	12	605	527	244	2	23	9	0	0
IGR_BSU_01250_BSU_01260	476	522	1	8	268	211	0	4	491	785	0	3	6	377	482	335	0	10	7	1	0
IGR_BSU_01260_BSU_01270	1067	1088	0	14	331	294	31	16	376	621	2	5	16	260	515	277	0	0	6	1	0
IGR_BSU_01270_BSU_01280	364	378	2	16	317	188	3	18	379	551	1	0	11	354	221	299	1	0	1	2	0
IGR_BSU_01280_BSU_01290	1622	1698	0	21	397	377	5	16	740	1404	2	16	12	575	1035	329	0	3	12	0	0
IGR_BSU_01290_BSU_01300	600	462	0	19	265	148	26	0	509	810	2	2	6	521	255	176	0	0	8	1	0
IGR_BSU_01300_BSU_01310	274	270	2	7	234	203	11	10	372	564	4	5	7	432	268	293	1	2	9	3	34
IGR_BSU_01310_BSU_01320	347	349	0	18	198	288	2	14	384	704	2	4	13	409	243	116	0	0	6	0	0
IGR_BSU_01320_BSU_01330	528	454	1	17	452	352	43	26	1158	1622	5	9	19	1344	351	366	1	2	37	0	0
IGR_BSU_01330_BSU_01340	728	724	0	30	478	448	24	39	774	1318	2	9	10	697	653	295	0	19	12	3	0
IGR_BSU_01340_BSU_01350	413	391	2	7	218	227	10	0	390	664	2	6	7	357	404	270	4	0	7	1	0
IGR_BSU_01350_BSU_01360	237	164	0	3	185	155	13	8	273	565	5	6	7	173	162	77	0	0	5	0	0
IGR_BSU_01360_BSU_01370	1210	1576	1	16	685	697	48	4	783	1533	10	24	16	1311	1151	771	3	20	60	13	1
IGR_BSU_01380_BSU_01389	422	520	0	8	623	395	30	23	278	681	0	6	9	298	337	407	0	1	6	1	0
IGR_BSU_01389_BSU_01390	536	1366	1	34	474	472	15	30	514	1148	0	6	10	777	644	553	2	0	8	13	0
IGR_BSU_01390_BSU_01400	277	469	0	11	160	268	21	3	292	597	0	3	1	327	264	123	0	10	14	0	0
IGR_BSU_01400_BSU_01410	375	604	1	19	227	311	11	18	470	916	2	5	5	392	404	294	0	0	5	1	0
IGR_BSU_01410_BSU_01420	598	446	2	26	463	269	46	17	933	1578	4	18	15	976	585	591	4	14	11	8	0
IGR_BSU_01420_BSU_01430	1107	1339	8	42	984	771	32	31	992	1658	15	34	26	787	972	740	0	20	55	20	0
IGR_BSU_01430_BSU_01440	1026	750	1	38	933	547	34	22	1906	2560	16	39	22	1728	912	668	0	7	54	14	9
IGR_BSU_01440_BSU_01450	96	103	2	10	153	75	8	7	164	281	3	12	6	233	102	176	0	0	16	2	0
IGR_BSU_01450_BSU_01460	55	144	0	0	29	25	0	0	8	36	0	0	0	6	45	0	0	0	1	0	0
IGR_BSU_01470_BSU_01480	44	89	0	0	41	34	0	0	13	47	0	0	0	12	30	0	0	0	2	0	0
IGR_BSU_01480_BSU_misc_RNA_4	281	235	0	4	90	67	0	4	75	83	0	1	0	34	80	2	0	1	0	0	0
IGR_BSU_misc_RNA_4_BSU_01490	270	638	2	11	134	121	1	0	138	358	0	1	2	81	206	79	3	0	2	2	0
IGR_BSU_01490_BSU_01500	301	371	1	22	244	220	19	0	405	839	5	7	16	213	171	70	0	7	20	5	20
IGR_BSU_01500_BSU_01510	30	74	0	5	30	29	1	0	28	75	1	1	1	10	18	0	0	3	1	1	0
IGR_BSU_01510_BSU_01520	6	1	0	0	0	0	0	0	0	1	0	0	0	1	4	0	0	0	0	0	0
IGR_BSU_01520_BSU_01530	1	1	0	0	0	0	0	0	0	0	0	0	0	0	0	0	0	0	0	0	0
IGR_BSU_01530_BSU_01540	3	4	0	0	1	0	0	0	1	0	0	0	0	0	1	8	2	0	0	0	0
IGR_BSU_01540_BSU_01550	27	16	0	5	8	7	0	0	9	8	0	0	0	4	58	22	1	0	1	3	0
IGR_BSU_01550_BSU_01560	5	5	0	1	3	4	0	0	3	2	0	0	0	2	9	6	0	0	0	0	0
IGR_BSU_01570_BSU_rRNA_23	143	284	1	11	15	176	7	7	86	541	2	26	35	134	195	73	10	7	39	50	12
IGR_BSU_rRNA_23_BSU_rRNA_14	1256	1915	15	41	293	868	41	42	347	1731	17	50	32	652	2455	847	7	8	86	74	71
IGR_BSU_rRNA_14_BSU_rRNA_15	245	511	2	4	91	172	5	8	43	159	2	3	3	52	328	146	0	0	10	11	14
IGR_BSU_rRNA_15_BSU_tRNA_23	0	12	1	3	3	14	6	0	1	6	1	10	1	3	24	9	9	0	1	6	0
IGR_BSU_tRNA_23_BSU_tRNA_24	9	26	3	3	3	1	0	0	2	10	1	1	2	5	29	0	0	0	0	3	0
IGR_BSU_tRNA_24_BSU_tRNA_25	40	41	0	5	27	31	0	0	20	20	1	1	1	16	64	1	0	0	2	0	0
IGR_BSU_tRNA_25_BSU_tRNA_26	1	9	0	0	0	0	0	0	0	3	0	0	0	9	28	8	0	0	0	0	0
IGR_BSU_tRNA_26_BSU_tRNA_27	70	124	0	0	6	8	0	2	2	11	0	0	0	15	98	0	0	5	0	1	0
IGR_BSU_tRNA_27_BSU_tRNA_28	1	4	0	0	0	0	0	0	0	3	0	0	0	0	3	0	1	0	0	0	0
IGR_BSU_tRNA_28_BSU_rRNA_16	137	292	3	21	33	222	7	18	136	590	4	16	21	168	299	118	3	6	27	26	7
IGR_BSU_rRNA_16_BSU_rRNA_29	1289	1847	9	46	282	815	35	42	326	1617	24	40	46	652	2419	810	3	6	77	69	59
IGR_BSU_rRNA_29_BSU_rRNA_24	368	737	2	8	127	217	2	3	42	182	2	8	1	45	331	177	1	2	2	13	13
IGR_BSU_rRNA_24_BSU_rRNA_25	150	358	2	11	29	240	10	18	138	662	5	16	30	171	406	162	2	12	26	31	5
IGR_BSU_rRNA_25_BSU_rRNA_27	1291	1896	10	44	269	816	42	35	296	1598	22	37	20	436	2325	826	7	8	80	74	53
IGR_BSU_rRNA_27_BSU_rRNA_28	400	683	2	9	131	203	3	9	43	191	5	2	2	46	334	152	1	1	7	14	9
IGR_BSU_rRNA_28_BSU_01580	5	46	0	2	1	6	6	7	3	8	0	1	0	12	49	0	3	0	0	0	0
IGR_BSU_01580_BSU_01590	1	4	0	0	0	2	0	0	3	3	0	1	1	0	0	0	0	0	0	0	0
IGR_BSU_01590_BSU_01600	0	2	0	0	0	2	0	0	0	0	0	0	0	0	0	0	0	0	0	0	0
IGR_BSU_01620_BSU_01630	118	63	0	0	49	6	0	0	27	34	0	0	0	32	133	34	0	0	0	0	0
IGR_BSU_01630_BSU_01640	1	4	0	0	4	0	0	0	0	1	0	0	0	4	13	4	0	0	0	0	0
IGR_BSU_01640_BSU_01650	0	4	0	0	0	0	0	0	1	1	0	0	0	0	7	0	0	0	0	0	0
IGR_BSU_01650_BSU_01660	2	9	0	0	9	3	0	0	2	1	0	0	1	1	17	0	0	0	1	1	0
IGR_BSU_01660_BSU_01670	2	1	0	0	0	5	0	0	0	0	0	1	0	2	6	13	5	0	0	0	0
IGR_BSU_01670_BSU_01680	3	3	0	0	0	0	0	0	1	0	1	0	0	2	10	0	0	0	1	2	0
IGR_BSU_01680_BSU_01690	21	1	0	0	9	0	0	0	1	2	0	2	0	9	13	10	0	0	0	0	0
IGR_BSU_01690_BSU_01700	31	9	0	0	0	0	0	0	2	2	0	0	0	3	57	10	0	0	1	0	0
IGR_BSU_01700_BSU_01710	4	4	0	0	0	5	0	0	0	1	0	0	0	1	9	0	0	0	0	0	0
IGR_BSU_01710_BSU_01720	6	5	1	0	0	0	0	0	0	3	0	1	0	0	20	0	0	0	0	0	0
IGR_BSU_01720_BSU_tRNA_75	0	1	0	0	0	1	0	1	0	2	0	1	1	0	0	0	0	0	0	0	0
IGR_BSU_tRNA_75_BSU_tRNA_78	14	27	0	0	10	8	0	0	1	6	0	0	0	1	18	18	0	0	1	0	0
IGR_BSU_tRNA_78_BSU_tRNA_76	2	8	0	0	8	0	0	0	2	4	0	0	0	1	8	0	0	0	0	0	0
IGR_BSU_tRNA_76_BSU_tRNA_77	13	15	1	0	5	0	0	2	3	8	0	0	2	5	12	0	6	0	1	1	0
IGR_BSU_tRNA_77_BSU_tRNA_74	8	32	0	1	0	1	0	0	5	11	0	2	0	5	5	0	0	0	0	0	0
IGR_BSU_tRNA_74_BSU_01730	4	16	0	3	1	0	0	0	1	0	0	1	0	0	19	0	2	0	0	0	0
IGR_BSU_01730_BSU_01740	1145	387	8	3	139	38	39	0	117	159	13	3	22	110	629	133	1	0	51	11	0
IGR_BSU_01740_BSU_01750	28	39	0	0	23	12	2	0	4	12	0	1	0	3	22	20	0	0	1	12	0
IGR_BSU_01760_BSU_01770	20	55	0	0	41	7	0	0	12	31	0	0	0	18	22	0	0	0	2	0	0
IGR_BSU_01770_BSU_misc_RNA_5	72	69	0	1	5	11	0	10	13	28	0	2	4	11	24	0	0	3	2	0	0
IGR_BSU_misc_RNA_5_BSU_01780	96	89	0	0	32	28	3	0	51	91	3	20	38	12	16	6	10	25	53	26	0
IGR_BSU_01780_BSU_01790	79	71	0	19	32	17	0	6	12	29	1	14	6	3	8	11	0	0	2	3	10
IGR_BSU_01790_BSU_01800	5	13	0	0	6	2	0	0	0	4	0	0	0	3	7	0	0	0	0	0	0
IGR_BSU_01800_BSU_01810	0	1	0	0	0	0	0	0	0	0	0	0	0	0	4	0	7	0	0	0	0
IGR_BSU_01820_BSU_01830	5	1	0	0	0	1	0	0	0	5	0	0	0	2	24	0	0	0	0	12	0
IGR_BSU_01830_BSU_01845	0	2	0	0	0	0	0	0	0	1	0	0	0	0	0	0	0	0	0	0	0
IGR_BSU_01845_BSU_01860	1	0	0	0	0	0	0	0	0	1	0	0	0	1	0	0	0	0	0	0	0
IGR_BSU_01860_BSU_01870	1	0	0	0	0	0	0	0	0	1	0	0	0	0	1	0	0	0	0	0	0
IGR_BSU_01870_BSU_01880	0	2	0	0	0	0	0	0	0	4	0	0	0	0	1	0	0	0	0	0	0
IGR_BSU_01880_BSU_01889	2	6	0	5	0	2	0	0	0	3	0	0	0	2	9	0	24	0	0	0	0
IGR_BSU_01889_BSU_01890	0	3	1	2	0	0	0	0	0	0	0	0	0	0	0	0	6	0	0	0	0
IGR_BSU_01890_BSU_01900	0	3	0	0	0	0	0	0	0	1	0	0	0	0	6	0	0	0	0	0	0
IGR_BSU_01900_BSU_01910	0	0	1	2	0	0	0	0	0	0	8	9	8	0	0	0	5	15	30	10	5
IGR_BSU_01910_BSU_01920	3	1	14	5	2	6	10	8	0	4	64	42	35	1	3	0	7	17	161	68	78
IGR_BSU_01935_BSU_01950	0	0	0	0	0	1	0	0	0	0	0	1	0	0	0	0	0	0	1	2	0
IGR_BSU_01950_BSU_01960	1	1	0	0	0	0	0	0	1	0	1	1	0	2	0	0	0	0	3	1	0
IGR_BSU_01960_BSU_01970	1	4	0	0	0	2	0	0	1	0	0	0	0	0	3	0	0	0	2	0	0
IGR_BSU_01970_BSU_01980	0	8	0	2	0	0	0	0	0	0	0	0	1	0	0	0	0	0	1	1	0
IGR_BSU_01980_BSU_01990	0	4	0	3	0	5	3	0	1	1	0	3	2	0	0	0	7	0	2	3	0
IGR_BSU_01990_BSU_02000	3	0	0	0	0	0	0	0	0	2	0	0	0	0	4	0	0	0	0	2	0
IGR_BSU_02000_BSU_02010	0	1	0	0	1	0	0	0	0	0	0	0	0	1	6	0	0	0	1	0	0
IGR_BSU_02010_BSU_02019	1	3	0	0	0	0	0	0	0	1	0	0	0	1	6	0	0	0	0	0	0
IGR_BSU_02030_BSU_02040	0	1	0	0	0	0	0	1	0	1	0	0	0	0	0	0	0	0	0	0	0
IGR_BSU_02040_BSU_02050	0	0	0	0	0	0	0	0	0	0	0	0	0	0	0	0	0	0	0	0	0
IGR_BSU_02050_BSU_02060	3	0	0	0	0	3	0	8	0	6	0	1	0	2	0	0	7	0	1	1	0
IGR_BSU_02060_BSU_02070	1	1	0	0	3	1	0	0	0	0	0	0	0	0	0	0	0	0	0	0	0
IGR_BSU_02070_BSU_02080	1	0	0	0	0	0	0	0	0	0	0	0	0	1	0	0	0	0	0	0	0
IGR_BSU_02080_BSU_02090	1	0	0	0	0	0	0	0	0	0	0	0	1	0	0	0	0	0	0	0	0
IGR_BSU_02090_BSU_02100	1	1	0	0	0	0	0	0	0	0	0	0	0	0	0	0	2	0	0	0	0
IGR_BSU_02100_BSU_02110	4	0	2	1	0	0	0	0	0	0	3	0	2	1	0	0	0	0	1	0	0
IGR_BSU_02110_BSU_02120	3	2	0	4	0	0	0	0	1	1	0	0	0	0	25	0	0	0	0	0	0
IGR_BSU_02120_BSU_02130	194	74	0	0	53	40	0	0	52	60	0	0	1	65	136	22	0	0	2	0	0
IGR_BSU_02130_BSU_02140	200	183	0	5	107	105	1	0	83	154	0	1	0	227	377	182	0	0	0	2	0
IGR_BSU_02140_BSU_02150	104	134	0	16	93	63	1	0	123	201	0	0	1	221	275	385	2	8	0	0	0
IGR_BSU_02150_BSU_02160	0	3	0	0	0	0	0	0	1	1	0	0	0	0	0	0	0	0	0	0	0
IGR_BSU_02170_BSU_02190	6	39	0	0	3	5	10	0	3	10	0	0	0	14	38	14	7	0	1	0	0
IGR_BSU_02190_BSU_02200	1	5	0	0	0	0	0	0	1	1	0	1	0	3	1	0	0	0	0	0	0
IGR_BSU_02200_BSU_02210	1	6	0	0	0	2	0	0	0	2	0	0	0	0	0	0	0	0	0	0	0
IGR_BSU_02220_BSU_02230	2	2	0	0	1	5	0	0	0	3	0	0	0	0	0	0	10	0	0	0	0
IGR_BSU_02230_BSU_02240	2	0	0	0	5	0	0	0	1	2	0	0	0	0	11	0	0	0	0	0	0
IGR_BSU_02250_BSU_02260	3	2	1	0	0	1	0	0	0	0	0	0	0	0	0	0	4	0	1	1	0
IGR_BSU_02260_BSU_02270	9	33	1	0	2	1	0	0	8	25	0	0	0	13	26	19	0	0	1	2	0
IGR_BSU_02290_BSU_02300	5	22	0	0	6	8	0	11	1	4	0	0	0	5	11	0	0	0	0	0	0
IGR_BSU_02300_BSU_02310	9	2	0	0	0	1	0	0	3	1	0	0	0	0	3	0	0	0	0	0	0
IGR_BSU_02310_BSU_02320	3	0	0	1	0	0	0	3	0	0	5	0	0	2	0	7	0	0	5	0	0
IGR_BSU_02320_BSU_02330	1	10	0	0	3	3	0	0	1	1	2	0	0	2	3	0	0	0	2	0	0
IGR_BSU_02330_BSU_02340	16	19	1	4	2	4	0	4	0	0	1	2	2	1	10	0	0	0	0	1	0
IGR_BSU_02340_BSU_02350	7	7	0	0	0	0	0	0	0	1	0	0	1	0	5	0	0	0	0	0	0
IGR_BSU_02350_BSU_02360	3	15	0	0	25	7	3	0	3	6	0	1	0	6	6	0	0	0	0	0	0
IGR_BSU_02360_BSU_02370	13	18	0	0	17	1	0	0	2	10	1	2	1	4	4	18	0	0	2	0	0
IGR_BSU_02370_BSU_02380	3	3	0	0	1	7	0	0	0	4	1	0	0	3	7	0	0	0	0	0	0
IGR_BSU_02380_BSU_02390	0	1	0	0	0	2	0	0	0	1	0	0	1	1	5	0	0	0	0	0	0
IGR_BSU_02390_BSU_02400	0	2	1	0	0	0	0	0	0	0	0	0	0	0	0	0	0	0	0	0	0
IGR_BSU_02400_BSU_02410	1	1	0	0	0	9	0	0	0	1	0	0	1	0	0	0	0	0	1	0	0
IGR_BSU_02410_BSU_02420	0	0	0	0	0	0	0	0	0	0	0	0	0	0	0	0	0	0	0	0	0
IGR_BSU_02420_BSU_02430	0	0	0	0	0	0	0	0	0	0	0	0	0	0	0	0	0	0	0	0	3
IGR_BSU_02430_BSU_02440	1	0	0	0	0	2	0	0	0	1	0	0	0	0	0	0	0	0	0	0	0
IGR_BSU_02440_BSU_02450	4	3	0	0	0	0	0	0	1	5	0	1	0	0	2	0	0	0	0	0	0
IGR_BSU_02450_BSU_02460	0	5	0	0	0	0	0	0	0	1	0	0	0	1	0	0	0	0	0	0	0
IGR_BSU_02460_BSU_02470	0	0	0	0	0	0	0	0	0	0	0	0	0	0	0	0	0	0	2	0	0
IGR_BSU_02470_BSU_02480	0	2	0	0	0	0	0	0	0	0	0	0	0	0	0	0	0	0	0	0	0
IGR_BSU_02480_BSU_02490	1	0	0	0	0	2	0	0	1	0	0	0	0	0	0	0	0	8	3	0	0
IGR_BSU_02490_BSU_02500	0	2	0	0	4	1	0	0	0	0	0	0	0	0	0	0	0	0	0	0	0
IGR_BSU_02500_BSU_02510	0	5	0	0	0	0	0	1	0	2	0	0	0	1	9	0	0	0	1	0	0
IGR_BSU_02510_BSU_02520	12	28	0	3	15	2	0	0	10	9	0	7	2	6	16	0	0	0	8	5	0
IGR_BSU_02520_BSU_misc_RNA_6	13	5	0	0	4	0	0	2	3	5	0	0	2	3	14	10	2	0	11	8	24
IGR_BSU_misc_RNA_6_BSU_02530	8	4	0	0	0	3	0	0	0	2	0	0	0	2	2	0	0	0	0	0	0
IGR_BSU_02530_BSU_02540	3	4	0	0	0	0	0	0	1	3	1	1	0	1	4	0	0	0	2	0	0
IGR_BSU_02540_BSU_02550	1	0	0	0	0	1	0	0	0	1	0	0	0	0	0	2	0	0	0	0	0
IGR_BSU_02550_BSU_02560	0	1	0	0	0	2	0	0	1	1	0	0	0	0	1	0	0	0	0	0	0
IGR_BSU_02560_BSU_02570	5	8	0	0	0	2	0	0	2	4	0	0	0	1	0	0	0	0	0	0	0
IGR_BSU_02570_BSU_02580	4	2	0	0	0	0	0	0	2	7	0	0	0	3	1	0	0	0	1	2	0
IGR_BSU_02590_BSU_02600	3	5	0	0	0	1	0	0	2	2	0	0	0	1	4	0	0	0	0	0	0
IGR_BSU_02600_BSU_02610	0	1	0	0	0	0	9	0	0	3	0	0	0	0	0	0	0	0	1	0	0
IGR_BSU_02610_BSU_02619	0	1	0	0	0	0	0	0	0	1	0	0	0	0	0	0	0	0	1	0	0
IGR_BSU_02619_BSU_02620	1	0	0	0	0	0	0	0	0	0	0	0	0	0	0	0	0	0	0	0	0
IGR_BSU_02620_BSU_02630	0	0	1	0	6	0	0	0	0	0	0	0	0	1	3	0	0	0	0	0	0
IGR_BSU_02630_BSU_02640	4	5	0	0	8	0	0	0	1	1	0	1	0	0	0	0	0	0	1	0	0
IGR_BSU_02650_BSU_02660	7	0	0	3	5	0	0	3	0	3	1	0	0	2	2	0	0	0	0	0	0
IGR_BSU_02660_BSU_02670	2	10	0	0	8	4	0	0	0	5	0	0	0	2	6	22	0	0	1	0	0
IGR_BSU_02670_BSU_02680	3	5	0	0	0	3	0	0	2	13	0	1	0	6	1	0	0	0	1	0	0
IGR_BSU_02680_BSU_02690	0	0	0	0	0	2	0	0	0	0	0	0	0	0	0	0	0	0	0	0	0
IGR_BSU_02690_BSU_02700	0	2	0	0	0	0	0	0	0	0	0	0	1	0	0	0	0	0	0	0	0
IGR_BSU_02700_BSU_02710	1	15	0	0	0	0	0	0	0	1	0	0	0	3	2	4	0	0	0	0	0
IGR_BSU_02710_BSU_02720	6	11	0	0	9	1	0	0	0	4	0	0	0	3	6	0	0	0	0	0	0
IGR_BSU_02720_BSU_02730	3	0	0	0	0	1	0	0	1	1	0	0	0	0	0	0	0	0	0	0	0
IGR_BSU_02730_BSU_02740	3	6	0	0	0	0	0	0	0	0	0	0	0	0	3	0	0	0	0	0	0
IGR_BSU_02740_BSU_02750	0	0	0	0	0	0	0	0	0	0	0	0	0	0	3	0	0	0	0	0	0
IGR_BSU_02760_BSU_02770	6	6	0	0	0	4	0	0	1	0	0	0	0	0	0	0	0	0	0	0	0
IGR_BSU_02770_BSU_02780	6	0	0	0	0	8	0	0	1	2	0	0	0	0	0	27	0	0	0	0	0
IGR_BSU_02780_BSU_02785	6	2	0	0	0	1	0	0	0	1	0	0	1	0	3	0	0	0	0	0	0
IGR_BSU_02785_BSU_02790	4	8	0	0	4	1	1	0	3	1	0	0	0	0	2	0	0	0	0	0	0
IGR_BSU_02790_BSU_02800	9	6	0	0	4	0	0	0	1	5	0	0	0	0	7	0	0	0	1	0	0
IGR_BSU_02800_BSU_02810	8	15	0	0	2	0	5	0	0	2	0	1	0	0	6	0	0	0	0	0	0
IGR_BSU_02810_BSU_02820	2	3	0	0	0	0	0	0	0	1	0	0	0	1	6	0	0	0	0	0	0
IGR_BSU_02820_BSU_02830	0	0	0	0	0	2	0	0	0	0	0	0	2	1	2	0	0	0	1	4	0
IGR_BSU_02830_BSU_02840	0	0	0	0	1	0	0	0	1	0	0	0	0	4	18	0	0	0	1	0	0
IGR_BSU_02840_BSU_02850	0	0	0	0	1	0	0	0	0	0	0	0	0	1	0	0	0	0	0	0	0
IGR_BSU_02850_BSU_02860	2	10	0	0	0	0	0	0	0	0	0	0	0	0	0	0	0	0	0	0	0
IGR_BSU_02870_BSU_02880	0	0	0	0	0	0	0	0	0	0	0	0	0	0	0	0	0	0	0	0	0
IGR_BSU_02880_BSU_02890	4	9	0	0	0	5	0	0	4	9	1	0	0	9	9	14	9	0	0	0	0
IGR_BSU_02890_BSU_02900	95	83	3	2	96	45	0	7	79	104	0	7	11	145	158	104	0	7	13	3	14
IGR_BSU_02900_BSU_02910	480	271	14	16	98	37	23	0	145	160	22	15	28	249	391	159	9	3	63	30	24
IGR_BSU_02910_BSU_02920	134	170	1	4	66	43	41	12	97	130	21	17	29	143	252	214	5	4	45	18	19
IGR_BSU_02920_BSU_02930	86	181	14	1	38	31	0	0	37	85	7	0	15	76	202	117	7	0	26	28	3
IGR_BSU_02930_BSU_02940	65	48	0	2	55	6	4	0	14	20	1	4	5	25	74	2	0	0	10	2	0
IGR_BSU_02940_BSU_02950	18	9	1	1	4	6	0	0	2	7	0	0	0	2	11	8	5	0	2	0	2
IGR_BSU_02950_BSU_02960	18	15	1	1	4	6	5	0	5	3	1	0	0	0	4	1	0	0	0	0	0
IGR_BSU_02960_BSU_02970	1	0	0	0	0	0	0	0	0	0	0	0	0	0	0	0	0	0	0	0	0
IGR_BSU_02970_BSU_02980	0	8	0	0	0	0	0	0	0	0	0	0	0	0	3	0	0	0	0	0	0
IGR_BSU_02980_BSU_02990	2	18	0	1	8	19	5	0	3	26	0	1	0	11	6	0	0	0	2	0	0
IGR_BSU_03000_BSU_03010	0	0	0	0	0	3	0	0	1	0	0	0	0	0	7	0	0	0	0	0	0
IGR_BSU_03010_BSU_03020	0	1	0	0	0	1	0	0	0	1	0	0	1	0	0	0	1	0	0	7	0
IGR_BSU_03020_BSU_03030	7	2	0	0	0	0	0	0	1	1	0	2	1	0	3	0	0	0	0	0	0
IGR_BSU_03030_BSU_03040	0	1	0	0	0	0	0	8	0	1	0	0	0	2	1	0	0	0	1	0	0
IGR_BSU_03040_BSU_03050	82	17	0	3	13	0	5	0	29	4	1	3	6	31	165	55	3	2	15	4	5
IGR_BSU_03050_BSU_03060	1170	40	22	39	524	24	25	6	533	54	65	87	117	527	1227	582	9	67	94	81	52
IGR_BSU_03060_BSU_03070	30	8	3	4	33	5	0	0	2	1	5	5	5	10	13	44	3	0	1	0	0
IGR_BSU_03070_BSU_03080	4	4	0	0	0	3	0	0	0	6	0	0	0	0	0	0	0	0	0	0	0
IGR_BSU_03080_BSU_03090	1	10	0	0	4	4	0	0	0	4	0	0	0	0	3	0	0	0	0	0	0
IGR_BSU_03090_BSU_03100	3	2	0	0	0	4	0	0	0	2	0	0	0	0	0	0	0	0	0	0	0
IGR_BSU_03100_BSU_03110	3	9	2	0	5	3	0	0	1	8	0	0	0	5	1	2	0	0	0	0	0
IGR_BSU_03110_BSU_03120	0	0	0	0	0	0	0	0	0	1	0	0	0	0	0	0	0	0	0	0	0
IGR_BSU_03120_BSU_03130	7	48	0	0	0	5	0	0	2	12	0	0	0	2	3	0	0	0	0	0	0
IGR_BSU_03130_BSU_03140	95	55	0	0	15	20	0	2	6	11	2	3	1	2	35	15	0	0	1	5	0
IGR_BSU_03140_BSU_03150	5	5	0	0	0	7	0	0	0	2	0	0	0	0	0	0	10	0	0	0	0
IGR_BSU_03150_BSU_03160	0	0	0	0	0	0	0	0	0	0	0	0	0	0	0	0	0	0	0	0	0
IGR_BSU_03160_BSU_03170	0	0	0	0	0	0	0	0	0	0	0	0	0	0	0	0	0	0	0	0	0
IGR_BSU_03170_BSU_03180	3	14	0	0	0	0	9	0	0	5	0	0	0	2	2	0	0	0	0	0	0
IGR_BSU_03180_BSU_03190	4	11	0	0	1	1	0	0	0	5	0	2	0	0	7	0	0	0	0	0	0
IGR_BSU_03190_BSU_03200	0	0	0	1	0	0	0	0	1	2	0	0	0	0	4	0	0	0	0	0	0
IGR_BSU_03200_BSU_03210	1	0	7	18	0	0	3	0	0	1	18	12	14	0	1	0	3	14	1	0	0
IGR_BSU_03210_BSU_03220	2	9	9	3	5	13	10	11	9	16	77	23	34	5	7	21	1	17	9	7	0
IGR_BSU_03220_BSU_03230	2	6	5	0	6	5	3	0	2	3	11	7	22	1	11	4	2	0	4	4	0
IGR_BSU_03230_BSU_03240	6	8	0	0	0	4	0	3	0	3	0	0	1	1	12	0	0	0	0	0	0
IGR_BSU_03240_BSU_03250	8	8	0	1	0	0	0	0	5	7	0	0	0	1	0	0	0	0	0	0	0
IGR_BSU_03250_BSU_03260	3	4	0	0	0	0	0	0	2	4	0	0	1	1	2	0	0	0	0	0	0
IGR_BSU_03260_BSU_03270	2	2	0	0	4	0	10	0	0	1	0	0	0	1	0	3	0	0	0	0	0
IGR_BSU_03270_BSU_03280	9	4	0	0	1	4	0	0	5	4	0	0	0	2	10	44	0	1	5	0	0
IGR_BSU_03280_BSU_03290	44	22	2	4	42	16	0	2	3	8	0	6	2	14	30	20	10	0	3	0	0
IGR_BSU_03290_BSU_03300	9	10	1	2	7	5	0	0	1	0	0	8	0	3	16	2	0	0	0	0	0
IGR_BSU_03300_BSU_03310	0	0	0	2	0	0	0	0	0	1	0	0	0	0	0	14	0	0	0	0	0
IGR_BSU_03310_BSU_03320	0	0	0	0	0	0	0	0	0	0	0	0	0	0	0	0	0	0	0	0	0
IGR_BSU_03320_BSU_03330	1	1	0	0	0	0	0	0	0	0	0	0	0	0	0	0	0	0	0	0	0
IGR_BSU_03330_BSU_03340	0	0	0	0	0	0	0	0	0	2	0	0	0	0	0	0	0	0	0	0	0
IGR_BSU_03350_BSU_03359	2	0	0	0	0	0	0	0	0	0	0	0	0	0	0	0	0	0	0	0	0
IGR_BSU_03359_BSU_03360	1	0	0	0	0	0	0	0	0	0	0	0	0	0	0	0	0	0	0	0	0
IGR_BSU_03360_BSU_03370	5	6	0	0	6	0	0	0	0	4	0	0	0	1	3	0	0	0	0	0	0
IGR_BSU_03370_BSU_03380	30	13	0	0	17	9	0	0	6	7	0	0	0	0	16	5	0	0	1	0	0
IGR_BSU_03380_BSU_03385	4	7	0	0	0	1	0	0	0	1	0	0	0	1	0	0	0	0	0	0	0
IGR_BSU_03385_BSU_03390	0	1	0	0	0	0	0	0	0	1	0	0	0	0	0	0	0	0	0	0	0
IGR_BSU_03390_BSU_03400	0	0	0	0	0	3	0	0	0	2	0	0	0	1	0	0	0	0	0	0	0
IGR_BSU_03400_BSU_03410	0	0	0	0	0	0	0	0	0	3	0	0	0	0	0	0	0	0	0	0	0
IGR_BSU_03410_BSU_03420	3	12	0	0	2	11	0	0	0	7	0	1	1	1	0	0	0	0	1	0	0
IGR_BSU_03420_BSU_03430	12	21	0	0	6	10	0	0	8	15	0	0	0	7	15	0	0	0	1	0	0
IGR_BSU_03430_BSU_03440	4	7	0	0	3	8	0	0	1	1	0	1	0	3	0	0	0	0	0	0	0
IGR_BSU_03440_BSU_03450	15	14	0	1	7	4	2	0	3	11	1	0	3	1	3	0	0	0	2	3	0
IGR_BSU_03450_BSU_03460	6	2	1	0	0	0	0	0	0	3	0	0	0	0	10	0	0	0	0	4	0
IGR_BSU_03460_BSU_03470	4	2	0	0	0	3	7	0	0	3	0	0	1	1	0	0	0	0	4	0	0
IGR_BSU_03470_BSU_03480	5	52	0	1	1	23	0	1	0	36	1	11	2	15	14	0	32	5	19	9	6
IGR_BSU_03480_BSU_03490	454	431	55	42	317	75	426	34	75	141	15	39	77	65	274	63	55	19	224	273	70
IGR_BSU_03490_BSU_03510	469	435	31	46	661	187	1462	88	88	168	32	79	90	73	297	83	26	59	316	196	138
IGR_BSU_03510_BSU_03520	150	86	13	28	137	104	416	60	73	160	41	90	43	51	24	33	5	14	185	55	88
IGR_BSU_03520_BSU_03530	23	30	5	1	22	13	52	0	3	16	7	2	5	4	4	35	0	0	15	25	21
IGR_BSU_03530_BSU_03540	2	0	0	0	0	4	0	0	0	0	0	0	0	0	0	0	8	0	0	0	0
IGR_BSU_03540_BSU_03550	3	0	0	0	1	0	0	0	1	0	3	0	0	0	0	0	0	0	0	0	0
IGR_BSU_03550_BSU_03560	0	1	3	0	1	2	0	0	0	1	0	0	0	0	2	0	0	0	0	0	0
IGR_BSU_03560_BSU_03580	27	44	0	3	20	26	0	1	12	51	0	0	1	13	37	9	0	0	1	0	15
IGR_BSU_03580_BSU_03590	11	26	0	0	10	9	0	0	4	4	0	0	0	0	11	0	0	0	0	4	0
IGR_BSU_03590_BSU_03600	9	7	0	0	4	0	0	0	3	3	0	0	0	0	7	0	0	0	0	0	0
IGR_BSU_03610_BSU_03620	1	3	0	0	0	0	0	0	3	0	0	0	0	0	1	0	0	0	0	0	0
IGR_BSU_03620_BSU_03630	0	0	0	0	0	0	0	0	0	0	0	0	0	0	2	0	0	8	0	0	0
IGR_BSU_03630_BSU_03640	3	0	0	0	0	0	0	0	0	0	0	0	0	0	4	0	0	0	0	0	0
IGR_BSU_03640_BSU_03651	0	1	0	0	0	0	0	0	0	0	0	0	0	0	1	0	0	0	0	0	0
IGR_BSU_03652_BSU_03660	0	1	0	0	0	0	0	0	0	1	0	0	0	0	0	0	0	0	0	0	0
IGR_BSU_03660_BSU_03670	2	1	0	0	7	0	0	0	1	0	0	0	0	1	1	0	0	0	0	0	0
IGR_BSU_03670_BSU_03680	0	0	0	0	0	0	0	0	0	0	0	0	0	0	0	0	0	0	0	0	0
IGR_BSU_03680_BSU_03690	0	0	0	0	0	1	0	0	0	0	0	0	0	0	0	0	0	0	0	0	0
IGR_BSU_03690_BSU_03700	0	0	0	1	0	1	0	0	1	1	0	0	0	0	0	0	0	0	0	0	0
IGR_BSU_03710_BSU_03720	3	8	0	0	0	0	0	0	1	2	0	0	0	2	5	0	0	0	1	0	0
IGR_BSU_03720_BSU_03730	0	1	0	0	0	0	0	0	1	1	0	0	0	0	0	0	0	0	0	0	0
IGR_BSU_03730_BSU_03740	0	0	0	0	0	1	0	0	0	0	0	0	0	0	0	0	0	0	0	0	0
IGR_BSU_03740_BSU_03750	0	1	0	0	0	0	0	0	0	2	0	0	0	0	0	0	14	0	0	0	0
IGR_BSU_03760_BSU_03770	10	8	0	0	12	0	0	0	3	2	1	3	0	2	13	18	0	0	0	0	0
IGR_BSU_03780_BSU_03788	9	36	2	0	8	2	0	0	5	6	13	47	7	3	7	0	0	0	17	12	0
IGR_BSU_03788_BSU_03789	0	0	0	0	4	0	0	0	1	3	1	1	1	3	0	0	0	0	1	0	0
IGR_BSU_03789_BSU_03790	4	3	0	0	0	0	0	0	0	1	0	0	0	0	1	0	0	0	0	0	0
IGR_BSU_03790_BSU_03800	3	11	0	0	1	6	0	0	2	12	0	0	0	0	5	0	5	0	0	0	0
IGR_BSU_03820_BSU_03830	15	43	0	0	6	12	0	0	9	22	0	0	1	31	42	17	0	0	0	0	0
IGR_BSU_03830_BSU_03840	12	3	0	0	5	7	0	0	6	12	0	0	3	1	5	5	0	0	0	0	0
IGR_BSU_03840_BSU_03850	2	13	0	0	0	8	0	0	0	4	0	0	0	0	4	0	0	0	0	0	0
IGR_BSU_03850_BSU_03860	26	11	0	0	8	0	0	0	3	3	0	0	0	0	0	0	0	0	0	0	0
IGR_BSU_03860_BSU_03870	89	84	0	1	4	6	0	0	8	6	0	0	1	3	25	0	0	0	2	0	0
IGR_BSU_03870_BSU_03880	2	2	0	0	7	0	0	0	0	0	0	0	0	1	0	17	0	0	1	0	0
IGR_BSU_03880_BSU_03890	9	61	2	13	1	0	9	0	0	2	0	0	0	1	21	5	2	0	2	11	0
IGR_BSU_03890_BSU_03900	0	1	0	0	0	0	0	0	0	0	0	0	0	0	0	0	0	0	0	0	0
IGR_BSU_03900_BSU_03910	0	0	0	0	0	0	0	0	0	0	0	0	4	0	0	0	0	0	28	25	60
IGR_BSU_03910_BSU_03920	47	16	0	3	6	0	0	0	5	6	1	1	8	2	14	6	3	0	52	127	4
IGR_BSU_03920_BSU_03930	0	0	0	0	0	0	0	0	0	0	0	0	0	0	0	0	0	0	0	0	0
IGR_BSU_03930_BSU_03940	11	10	2	4	3	1	1	0	2	4	1	3	2	1	5	0	0	0	2	0	0
IGR_BSU_03940_BSU_03950	56	47	0	2	45	20	28	2	7	14	8	1	6	5	45	6	0	9	1	0	0
IGR_BSU_03950_BSU_03960	76	78	1	7	84	30	71	4	15	44	7	4	2	17	29	11	1	0	2	2	0
IGR_BSU_03960_BSU_03970	0	0	1	0	0	2	0	0	0	0	0	0	0	0	0	0	0	0	0	0	0
IGR_BSU_03970_BSU_03981	0	0	0	0	3	0	0	0	2	0	0	0	0	8	30	0	0	2	0	0	0
IGR_BSU_03981_BSU_03982	17	21	0	0	20	0	0	0	2	2	0	0	0	81	520	100	0	0	0	0	0
IGR_BSU_03982_BSU_03990	62	14	0	0	11	1	0	0	7	3	0	0	0	111	643	96	0	0	1	0	0
IGR_BSU_03990_BSU_04000	90	40	0	0	7	4	0	2	7	8	0	0	1	61	1129	266	0	0	0	0	0
IGR_BSU_04000_BSU_04010	32	33	0	0	12	0	0	0	4	3	0	0	0	5	114	18	0	0	1	0	0
IGR_BSU_04010_BSU_04020	12	9	0	1	21	12	0	0	3	14	0	0	0	23	45	10	0	0	0	0	0
IGR_BSU_04020_BSU_04030	10	25	1	0	7	7	0	0	2	10	0	0	0	6	14	21	0	0	1	0	0
IGR_BSU_04030_BSU_04039	4	18	0	1	0	3	0	0	0	0	0	0	0	3	1	0	0	0	1	0	0
IGR_BSU_04039_BSU_04040	1	11	0	0	0	0	0	0	0	1	0	0	0	1	0	0	0	0	0	0	0
IGR_BSU_04040_BSU_04050	6	4	0	2	0	0	0	0	1	4	0	0	0	0	0	0	0	0	2	5	0
IGR_BSU_04050_BSU_04060	9	10	0	2	6	0	0	0	12	11	4	1	8	19	28	4	0	0	14	8	14
IGR_BSU_04060_BSU_04070	2	5	0	0	8	5	0	4	2	4	1	0	2	18	37	24	2	0	25	0	0
IGR_BSU_04070_BSU_04080	8	6	0	0	9	0	0	0	0	2	2	1	1	6	11	0	0	0	5	0	6
IGR_BSU_04080_BSU_04090	4	4	0	0	10	1	0	0	1	4	0	0	28	1	3	12	0	0	7	13	0
IGR_BSU_04090_BSU_04100	10	11	0	0	9	0	0	0	2	1	0	0	2	10	7	0	0	0	18	4	0
IGR_BSU_04100_BSU_04110	3	8	0	0	4	1	0	0	0	4	0	0	0	3	2	2	0	0	0	0	0
IGR_BSU_04110_BSU_04120	23	38	0	3	0	5	0	0	4	14	0	0	2	5	47	11	0	0	0	0	0
IGR_BSU_04120_BSU_04130	16	31	0	0	6	12	0	0	7	41	0	1	0	7	20	5	0	0	1	3	0
IGR_BSU_04130_BSU_04140	14	88	0	3	8	12	2	0	3	24	0	2	0	8	14	12	0	0	1	0	0
IGR_BSU_04140_BSU_04150	75	87	0	1	42	32	0	1	35	43	2	2	3	36	36	8	0	0	6	11	0
IGR_BSU_04150_BSU_04160	1	13	0	1	9	6	0	3	1	4	1	1	1	4	18	3	0	0	1	0	13
IGR_BSU_04160_BSU_04170	24	3	1	0	5	5	0	0	1	2	0	2	1	7	30	0	0	0	0	1	0
IGR_BSU_04170_BSU_04180	0	2	0	0	0	0	0	8	0	0	0	0	0	0	0	0	0	0	0	0	0
IGR_BSU_04180_BSU_04190	2	0	0	0	0	0	7	2	0	0	0	0	0	0	0	0	0	0	0	0	0
IGR_BSU_04190_BSU_04200	1	0	0	0	0	0	0	0	0	0	0	0	1	2	6	0	0	0	0	0	0
IGR_BSU_04200_BSU_04210	2	0	0	0	0	0	5	0	0	0	0	0	0	0	0	0	0	0	0	0	0
IGR_BSU_04210_BSU_04220	0	11	0	0	0	5	0	0	1	0	0	0	0	0	13	0	0	0	2	0	0
IGR_BSU_04220_BSU_misc_RNA_64	3	15	0	6	2	19	0	4	3	8	0	1	2	18	74	47	0	0	0	0	0
IGR_BSU_misc_RNA_64_BSU_04230	6	21	0	2	2	33	0	0	5	36	0	0	1	14	22	0	0	0	2	2	0
IGR_BSU_04230_BSU_04240	20	4	0	0	14	0	0	2	13	13	2	2	2	22	2	0	0	0	0	0	0
IGR_BSU_04240_BSU_04250	0	3	0	0	2	8	0	0	2	2	0	0	0	0	0	0	0	0	0	0	0
IGR_BSU_04250_BSU_04260	4	4	0	0	0	0	0	0	1	5	0	0	0	2	7	0	0	0	0	0	0
IGR_BSU_04260_BSU_04270	1	5	0	0	2	0	0	0	1	1	0	0	0	1	2	0	0	0	0	2	0
IGR_BSU_04280_BSU_04290	3	0	0	0	0	0	0	0	0	3	0	0	0	0	4	0	0	0	0	0	0
IGR_BSU_04300_BSU_04310	0	1	0	0	0	0	0	0	0	1	0	0	0	1	0	0	0	0	0	0	0
IGR_BSU_04310_BSU_misc_RNA_7	3	1	0	0	0	0	0	0	0	0	0	0	0	0	2	0	9	0	0	0	0
IGR_BSU_misc_RNA_7_BSU_04320	2	3	0	1	1	2	5	1	0	14	0	1	4	7	7	0	0	0	5	3	0
IGR_BSU_04320_BSU_04330	2	8	0	0	6	6	0	0	0	2	0	1	0	0	0	22	0	0	2	0	0
IGR_BSU_04330_BSU_04340	1	3	0	0	0	1	0	0	0	0	0	0	0	1	0	0	0	0	0	0	0
IGR_BSU_04345_BSU_04359	2	4	0	1	0	9	0	5	1	11	0	0	0	2	3	3	0	0	0	0	0
IGR_BSU_04359_BSU_04360	0	0	0	2	2	6	0	0	2	1	0	0	0	1	0	0	0	0	1	2	0
IGR_BSU_04360_BSU_04370	4	2	0	1	0	0	0	0	0	1	0	0	3	4	6	0	0	0	3	0	0
IGR_BSU_04370_BSU_04380	1	0	0	0	0	0	0	0	1	0	0	0	0	2	0	0	0	0	0	0	0
IGR_BSU_04380_BSU_04390	0	0	0	0	0	0	0	0	0	0	0	0	0	0	0	0	0	0	0	0	0
IGR_BSU_04390_BSU_04400	0	0	0	0	0	0	0	0	0	1	0	0	0	1	1	0	0	0	0	0	0
IGR_BSU_04400_BSU_04410	0	0	0	0	0	0	0	0	0	0	0	2	4	9	14	0	0	0	6	4	15
IGR_BSU_04420_BSU_04430	23	14	0	0	5	1	0	0	0	2	0	1	0	0	16	0	0	0	0	1	0
IGR_BSU_04430_BSU_04440	17	13	0	0	24	1	0	0	0	1	0	0	0	1	14	0	0	0	0	0	0
IGR_BSU_04440_BSU_04450	1	2	0	5	0	1	0	0	0	1	0	0	0	0	0	0	0	0	0	0	0
IGR_BSU_04460_BSU_04470	10	6	0	2	7	0	0	0	4	3	0	0	0	9	8	0	0	0	4	0	17
IGR_BSU_04470_BSU_04480	0	8	0	0	0	0	0	0	1	0	0	0	0	0	5	0	0	0	0	0	0
IGR_BSU_04480_BSU_04490	48	71	3	1	14	29	0	0	14	50	1	0	1	23	55	0	0	0	3	6	0
IGR_BSU_04490_BSU_04500	0	4	0	0	3	2	0	0	2	2	0	0	0	4	4	18	1	0	0	0	0
IGR_BSU_04500_BSU_04510	5	8	0	2	4	1	0	0	3	10	0	0	1	6	4	44	0	0	1	0	0
IGR_BSU_04510_BSU_04520	2	6	0	2	0	7	0	0	1	0	1	4	1	4	0	0	12	0	0	0	0
IGR_BSU_04520_BSU_04530	3	5	0	0	0	1	0	0	1	0	0	1	0	2	8	0	0	0	0	0	0
IGR_BSU_04536_BSU_04540	5	13	0	0	14	4	0	2	3	3	0	0	2	4	24	38	0	0	0	0	0
IGR_BSU_04540_BSU_04550	22	24	0	0	8	2	0	0	15	14	0	0	1	7	11	0	0	0	2	0	0
IGR_BSU_04550_BSU_04560	8	33	0	0	13	8	0	0	2	39	0	0	0	8	33	21	6	0	0	0	0
IGR_BSU_04560_BSU_04570	15	30	1	0	9	22	0	0	6	36	1	5	1	10	38	18	0	0	3	1	0
IGR_BSU_04570_BSU_04580	71	149	0	0	46	19	0	5	29	86	0	1	1	35	92	47	7	0	6	3	13
IGR_BSU_04580_BSU_04590	66	110	1	0	40	28	0	2	14	41	1	0	0	11	21	36	0	0	1	1	0
IGR_BSU_04600_BSU_04610	120	112	0	4	78	74	0	3	43	80	4	1	2	48	56	83	0	0	5	1	0
IGR_BSU_04610_BSU_04620	38	42	0	0	18	9	0	0	5	12	0	0	0	3	28	0	0	0	0	0	0
IGR_BSU_04620_BSU_04630	57	45	4	0	10	24	0	10	8	13	0	0	0	8	49	4	0	0	0	0	0
IGR_BSU_04630_BSU_04640	38	19	0	0	21	6	0	1	2	4	0	0	0	2	8	23	0	0	0	0	0
IGR_BSU_04640_BSU_04650	19	53	0	0	5	30	0	0	3	36	0	0	0	21	24	8	0	0	3	0	0
IGR_BSU_04650_BSU_04660	83	184	1	1	25	41	2	8	16	61	0	2	2	42	119	49	0	0	3	3	0
IGR_BSU_04660_BSU_04670	25	42	4	0	8	8	0	0	2	8	0	1	0	4	42	9	0	0	1	2	0
IGR_BSU_04670_BSU_04680	8	10	0	0	10	4	0	0	1	14	0	2	0	8	24	4	0	0	0	1	1
IGR_BSU_04680_BSU_04690	8	16	0	0	4	9	0	0	5	16	1	0	0	13	31	2	0	0	0	0	0
IGR_BSU_04690_BSU_04700	36	33	0	2	17	4	14	2	14	22	0	1	2	12	18	8	0	0	1	1	0
IGR_BSU_04700_BSU_04710	25	38	0	0	10	7	0	0	19	30	0	0	0	25	61	3	0	0	1	0	0
IGR_BSU_04740_BSU_04745	6	3	0	0	0	1	0	0	0	2	0	0	1	4	8	7	0	0	1	0	0
IGR_BSU_04745_BSU_04750	1	0	0	0	0	0	0	0	0	1	0	0	0	1	0	0	0	0	0	0	0
IGR_BSU_04770_BSU_04780	0	0	0	0	0	0	0	0	0	0	0	0	0	1	0	0	0	0	0	0	0
IGR_BSU_04780_BSU_04785	0	0	0	0	0	0	0	5	0	0	0	0	0	0	0	0	0	0	0	0	0
IGR_BSU_04785_BSU_04790	5	19	0	0	0	0	0	0	0	6	0	0	1	3	26	0	0	0	0	5	0
IGR_BSU_04790_BSU_tRNA_45	2	9	0	0	0	1	0	0	0	1	0	0	0	1	14	0	0	0	0	0	0
IGR_BSU_tRNA_45_BSU_tRNA_46	7	17	0	0	0	1	0	0	2	4	0	2	0	2	11	0	0	0	0	0	0
IGR_BSU_tRNA_46_BSU_tRNA_47	51	153	3	2	9	36	1	15	35	67	5	5	6	17	69	7	2	0	13	1	0
IGR_BSU_tRNA_47_BSU_tRNA_48	220	224	13	7	58	60	0	15	158	236	3	10	9	65	140	22	24	0	11	31	0
IGR_BSU_tRNA_48_BSU_tRNA_49	118	92	13	5	2	20	0	0	13	22	0	1	1	11	44	0	0	0	3	18	0
IGR_BSU_tRNA_49_BSU_tRNA_50	13	36	1	2	5	8	0	7	4	33	1	1	0	11	31	0	0	0	1	0	0
IGR_BSU_tRNA_50_BSU_tRNA_51	37	175	0	5	13	16	0	1	7	34	0	1	2	7	38	9	0	0	2	5	0
IGR_BSU_tRNA_51_BSU_04800	40	73	0	0	3	5	0	0	1	7	0	0	0	2	32	0	0	0	0	4	0
IGR_BSU_04800_BSU_04810	0	1	0	0	0	0	0	0	0	0	0	0	0	2	0	0	0	0	0	0	0
IGR_BSU_04820_BSU_04830	0	1	0	0	0	0	0	0	0	0	0	0	0	0	3	0	0	0	0	0	0
IGR_BSU_04839_BSU_04840	3	2	0	0	0	0	0	0	1	1	0	0	0	3	8	0	0	0	0	1	0
IGR_BSU_04840_BSU_misc_RNA_65	1	0	0	0	0	0	0	0	0	0	0	0	0	1	3	0	0	0	0	0	0
IGR_BSU_misc_RNA_65_BSU_04849	1	18	0	0	0	0	0	0	0	1	0	0	0	1	2	0	0	0	0	0	0
IGR_BSU_04849_BSU_04850	1	8	0	0	0	0	0	0	0	3	0	0	0	1	4	9	0	0	0	0	0
IGR_BSU_04850_BSU_04860	4	36	0	3	0	0	0	0	0	1	0	1	0	1	12	0	0	0	0	0	0
IGR_BSU_04870_BSU_04880	0	0	0	0	0	0	7	0	0	1	0	0	0	0	0	0	0	0	0	0	0
IGR_BSU_04880_BSU_04890	0	2	0	0	0	0	0	0	0	0	0	0	0	0	0	0	0	0	0	0	0
IGR_BSU_04890_BSU_04900	1	1	0	0	0	0	0	0	0	0	0	0	0	0	0	0	0	0	0	0	0
IGR_BSU_04910_BSU_04920	0	0	0	0	0	0	0	0	0	0	0	0	0	0	2	0	0	0	0	0	0
IGR_BSU_04920_BSU_04930	0	0	1	0	0	0	0	0	0	0	0	0	0	0	0	0	0	0	0	0	0
IGR_BSU_04940_BSU_04950	0	0	0	0	0	0	0	0	0	0	0	0	0	0	0	0	4	0	1	0	0
IGR_BSU_04950_BSU_04960	0	0	0	0	0	0	0	0	0	0	0	0	0	0	0	0	0	0	0	0	0
IGR_BSU_04970_BSU_04980	0	0	0	0	0	0	0	0	0	0	0	0	0	1	0	0	0	0	0	0	0
IGR_BSU_04980_BSU_04990	0	2	0	0	0	0	0	0	0	0	0	0	0	0	0	0	0	0	0	0	0
IGR_BSU_04990_BSU_05000	19	45	0	0	5	4	0	0	7	10	1	0	0	3	131	21	12	0	1	0	0
IGR_BSU_05000_BSU_05010	0	1	0	0	0	4	0	1	0	1	0	0	0	2	5	0	5	0	0	1	0
IGR_BSU_05020_BSU_05030	3	1	0	0	0	0	0	0	3	1	3	0	3	6	0	0	19	0	5	1	0
IGR_BSU_05030_BSU_05040	2	13	0	0	0	0	0	0	3	11	0	0	1	4	16	19	0	0	0	0	0
IGR_BSU_05040_BSU_05050	1	2	0	0	0	0	0	0	2	1	0	0	0	0	17	0	6	0	0	0	0
IGR_BSU_05050_BSU_05060	1	7	0	0	0	1	0	0	4	9	0	0	0	1	5	18	0	0	0	0	0
IGR_BSU_05060_BSU_05070	1	0	0	0	0	3	0	0	0	0	0	0	0	0	2	0	6	0	0	0	0
IGR_BSU_05070_BSU_05080	5	3	0	1	0	6	0	0	4	1	0	0	0	2	3	0	8	0	0	0	0
IGR_BSU_05080_BSU_05090	1	0	0	0	0	6	0	0	4	2	0	0	0	1	0	0	12	0	0	0	0
IGR_BSU_05090_BSU_05099	0	4	0	0	0	1	0	0	0	2	0	0	0	2	2	0	29	0	0	0	0
IGR_BSU_05099_BSU_05100	0	0	0	0	0	0	0	0	1	1	0	1	0	1	0	0	0	0	0	0	0
IGR_BSU_05100_BSU_05109	0	1	0	0	0	0	0	0	0	0	0	0	0	0	4	0	0	0	0	0	0
IGR_BSU_05109_BSU_05110	0	9	0	0	0	0	0	0	0	14	0	0	0	2	2	0	3	0	0	0	0
IGR_BSU_05110_BSU_05120	79	546	0	9	13	57	2	6	161	285	2	3	16	283	424	167	10	0	18	20	0
IGR_BSU_05120_BSU_misc_RNA_66	95	449	0	12	40	14	4	0	79	126	3	0	10	136	160	53	0	0	14	11	4
IGR_BSU_misc_RNA_66_BSU_05130	17	19	0	1	1	4	0	1	7	8	6	2	2	26	56	23	0	0	6	1	0
IGR_BSU_05130_BSU_05140	3	6	0	1	0	7	0	0	3	3	0	1	0	6	8	0	0	0	0	0	0
IGR_BSU_05140_BSU_05150	1	10	0	0	0	0	0	0	0	3	0	0	0	0	0	0	0	0	0	0	0
IGR_BSU_05150_BSU_05160	1	2	0	0	0	0	0	0	0	0	0	0	0	0	8	0	4	0	0	0	0
IGR_BSU_05160_BSU_05170	3	7	0	0	0	2	0	0	0	0	0	0	0	1	11	0	0	0	0	0	0
IGR_BSU_05170_BSU_05180	0	8	0	0	0	2	0	0	0	0	0	0	0	1	0	0	0	0	0	0	0
IGR_BSU_05180_BSU_05190	0	3	0	0	0	0	0	0	0	1	0	0	0	0	0	0	0	0	0	0	0
IGR_BSU_05190_BSU_05200	2	2	0	0	0	0	0	0	1	1	0	0	0	0	4	0	0	0	0	0	0
IGR_BSU_05200_BSU_05210	0	8	0	1	0	4	0	0	0	1	0	0	0	0	19	0	5	0	0	0	0
IGR_BSU_05210_BSU_05220	6	12	0	0	0	1	0	0	1	7	0	0	0	2	6	0	0	0	1	0	0
IGR_BSU_05220_BSU_05230	3	13	0	0	4	1	0	0	0	5	0	0	2	2	0	23	0	0	1	0	0
IGR_BSU_05230_BSU_05240	1	0	0	0	1	0	0	0	0	0	0	0	0	0	0	0	0	0	0	0	0
IGR_BSU_05240_BSU_05250	3	9	0	0	0	0	0	0	0	3	0	0	0	1	5	0	0	0	0	0	0
IGR_BSU_05250_BSU_05260	60	109	1	0	0	5	0	5	2	5	0	0	0	7	63	0	3	0	3	0	0
IGR_BSU_05260_BSU_05270	5	32	0	0	2	0	0	0	2	5	0	0	0	0	3	0	0	0	0	0	0
IGR_BSU_05270_BSU_05280	9	21	0	0	1	6	0	5	0	5	1	1	1	3	7	0	0	0	0	0	0
IGR_BSU_05280_BSU_05290	3	11	0	0	0	14	0	0	4	10	0	1	0	6	18	21	0	0	0	0	0
IGR_BSU_05290_BSU_05300	1	0	0	0	0	0	0	0	0	1	0	0	0	0	0	0	0	0	0	0	0
IGR_BSU_05300_BSU_05310	0	1	0	1	1	2	0	0	1	0	0	0	0	1	3	0	0	0	0	0	0
IGR_BSU_05310_BSU_05320	0	1	0	0	0	0	0	0	0	0	0	0	0	0	0	0	0	0	0	0	0
IGR_BSU_05320_BSU_05329	4	4	0	0	5	2	0	0	0	8	0	0	0	5	10	0	0	0	0	0	0
IGR_BSU_05329_BSU_05330	1	8	0	0	7	0	0	0	1	4	0	0	0	2	0	0	9	0	0	0	0
IGR_BSU_05330_BSU_05340	3	17	0	0	6	3	0	0	0	3	0	0	0	0	0	0	2	0	0	0	0
IGR_BSU_05340_BSU_05350	29	28	0	0	6	11	0	0	9	20	0	1	0	7	9	17	0	0	2	3	0
IGR_BSU_05350_BSU_05360	4	0	1	0	0	0	0	0	0	3	0	0	1	0	0	0	0	0	0	0	0
IGR_BSU_05360_BSU_05370	2	4	0	1	0	0	0	0	0	0	0	0	0	0	0	0	3	0	0	0	0
IGR_BSU_05370_BSU_05380	4	1	0	0	0	1	0	0	1	3	0	0	0	0	0	7	0	0	0	0	0
IGR_BSU_05380_BSU_05390	1	5	0	0	0	1	0	0	2	4	0	0	0	1	0	0	0	0	0	0	0
IGR_BSU_05390_BSU_05400	3	4	0	0	0	0	0	0	2	12	0	1	1	3	2	0	0	0	5	2	0
IGR_BSU_05400_BSU_05408	1	0	0	0	0	0	0	0	0	0	0	0	1	0	0	0	0	0	1	0	0
IGR_BSU_05409_BSU_05410	5	11	0	0	0	0	0	0	0	0	0	0	0	0	2	0	0	0	0	0	0
IGR_BSU_05420_BSU_05430	0	2	2	0	0	0	0	0	0	3	0	0	0	1	4	0	0	0	0	0	0
IGR_BSU_05430_BSU_05440	15	32	0	0	0	10	0	0	11	16	1	1	1	7	9	15	0	0	3	0	0
IGR_BSU_05440_BSU_05450	5	9	0	0	3	4	0	0	1	1	0	0	0	2	3	0	0	0	0	0	0
IGR_BSU_05450_BSU_05460	0	5	0	0	4	0	0	0	0	0	0	0	0	0	0	0	0	0	0	0	0
IGR_BSU_05460_BSU_05470	0	1	0	0	0	0	0	0	0	1	0	0	0	0	5	0	4	0	0	0	0
IGR_BSU_05470_BSU_05480	0	1	0	0	0	0	0	0	0	1	0	0	0	0	0	0	0	0	0	0	0
IGR_BSU_05480_BSU_05490	0	0	0	0	0	0	0	0	0	0	0	0	0	0	0	0	0	0	0	0	0
IGR_BSU_05490_BSU_05500	0	0	0	0	0	0	0	0	0	0	1	0	0	0	2	0	6	0	0	0	0
IGR_BSU_05500_BSU_05510	0	0	0	0	0	3	0	0	0	0	0	0	0	0	0	0	0	0	0	0	0
IGR_BSU_05510_BSU_05520	0	1	0	0	0	0	0	0	0	0	0	0	0	1	0	0	0	0	0	0	0
IGR_BSU_05520_BSU_05529	0	1	0	0	1	4	0	0	1	2	0	0	0	0	0	0	0	0	0	0	0
IGR_BSU_05529_BSU_05530	1	2	0	0	0	0	0	0	0	0	0	0	0	0	0	0	0	0	0	0	0
IGR_BSU_05530_BSU_05540	1	1	0	0	0	0	0	0	0	0	0	0	0	0	0	0	0	0	0	0	0
IGR_BSU_05540_BSU_05550	2	0	0	0	0	0	0	0	0	0	0	0	0	0	0	0	4	0	0	0	0
IGR_BSU_05550_BSU_05560	0	0	0	0	0	0	0	0	0	0	0	0	0	0	0	0	0	0	0	0	0
IGR_BSU_05560_BSU_05570	2	0	0	0	0	0	0	0	0	0	0	0	0	0	0	0	0	0	0	0	0
IGR_BSU_05570_BSU_05580	4	0	0	0	0	5	0	0	0	0	0	0	0	0	0	0	0	0	0	1	0
IGR_BSU_05590_BSU_05600	32	26	0	0	9	10	0	0	10	37	0	1	2	10	9	28	0	0	4	1	0
IGR_BSU_05600_BSU_05610	15	9	0	0	13	2	0	0	4	10	1	2	0	4	6	0	0	0	5	0	0
IGR_BSU_05610_BSU_05620	2	71	0	0	0	10	0	0	3	16	0	2	1	3	184	29	0	1	2	8	0
IGR_BSU_05620_BSU_05630	7	0	0	0	0	0	0	0	0	0	0	0	0	0	7	0	0	0	0	1	0
IGR_BSU_05630_BSU_05640	0	0	0	0	0	0	0	0	0	0	0	0	0	0	0	0	0	0	0	0	0
IGR_BSU_05650_BSU_05660	1	1	0	0	6	0	0	0	0	5	0	0	0	0	0	4	0	0	0	0	0
IGR_BSU_05660_BSU_05670	7	7	0	0	0	0	0	1	1	3	0	0	0	0	7	0	0	0	0	0	0
IGR_BSU_05670_BSU_05680	3	0	0	0	0	0	0	0	0	1	0	0	0	0	0	9	0	0	0	0	0
IGR_BSU_05680_BSU_05690	0	1	0	0	0	0	0	0	0	0	0	0	0	0	1	0	0	0	0	0	0
IGR_BSU_05690_BSU_05700	1	5	0	0	0	0	0	0	0	1	0	0	0	0	2	0	0	0	0	0	0
IGR_BSU_05700_BSU_05710	1	1	0	0	0	0	0	0	1	1	0	0	0	3	1	17	0	0	0	0	0
IGR_BSU_05710_BSU_05720	0	2	0	0	0	0	0	0	1	0	0	0	0	1	0	0	0	0	0	0	0
IGR_BSU_05720_BSU_05730	7	1	0	0	0	0	0	0	0	0	0	2	0	0	4	0	0	0	0	1	0
IGR_BSU_05730_BSU_05740	14	3	0	0	19	0	0	0	1	0	0	0	0	3	21	5	0	0	0	0	0
IGR_BSU_05740_BSU_05750	8	8	0	0	0	3	0	0	4	10	0	0	0	1	12	3	4	0	0	0	0
IGR_BSU_05750_BSU_05760	7	8	0	0	0	1	0	0	0	3	0	0	1	5	0	0	0	0	0	0	0
IGR_BSU_05760_BSU_05770	1	5	0	0	0	0	0	0	0	2	0	0	0	0	5	0	0	0	0	0	0
IGR_BSU_05770_BSU_05780	4	4	0	0	0	2	0	0	2	3	0	0	1	2	3	0	0	0	0	0	0
IGR_BSU_05780_BSU_05790	0	1	0	0	0	0	0	2	0	0	0	0	0	4	5	0	0	0	0	0	0
IGR_BSU_05790_BSU_05800	0	1	0	0	0	0	0	2	0	0	0	0	0	0	0	0	0	0	0	0	0
IGR_BSU_05800_BSU_misc_RNA_8	1	0	0	1	0	0	0	0	1	4	0	0	0	2	3	0	0	0	0	0	0
IGR_BSU_misc_RNA_8_BSU_05810	0	0	0	0	0	2	0	7	0	0	0	0	0	0	0	0	6	0	0	0	0
IGR_BSU_05820_BSU_05830	16	3	0	0	4	1	0	0	3	1	0	0	0	0	12	9	0	0	0	0	0
IGR_BSU_05830_BSU_05840	12	4	0	0	14	0	0	0	1	4	0	0	0	7	20	0	0	0	2	0	0
IGR_BSU_05840_BSU_05850	57	17	1	0	21	3	0	0	3	4	0	0	0	11	35	5	0	0	1	1	0
IGR_BSU_05850_BSU_05860	15	11	0	0	13	5	3	0	2	3	0	0	0	7	3	0	0	0	1	0	0
IGR_BSU_05870_BSU_05880	0	0	3	0	0	0	0	0	1	0	0	0	0	6	25	0	0	0	0	0	0
IGR_BSU_05880_BSU_tRNA_79	15	123	0	1	0	4	0	1	1	3	0	0	0	2	206	0	24	0	2	3	0
IGR_BSU_tRNA_79_BSU_tRNA_80	6	98	0	0	0	3	0	0	0	6	0	0	0	1	85	0	0	0	0	0	0
IGR_BSU_tRNA_80_BSU_rRNA_30	494	1042	10	38	112	595	10	8	368	1793	10	40	55	427	737	244	3	3	63	36	0
IGR_BSU_rRNA_30_BSU_rRNA_12	1305	1945	12	39	290	891	32	59	352	1688	25	37	30	643	2291	807	4	13	72	63	49
IGR_BSU_rRNA_12_BSU_rRNA_13	390	681	4	13	147	187	12	7	38	174	4	7	0	50	327	140	1	3	3	14	22
IGR_BSU_rRNA_13_BSU_tRNA_21	16	52	0	3	10	4	3	2	1	23	0	1	4	12	11	6	1	0	3	9	4
IGR_BSU_tRNA_21_BSU_tRNA_22	224	568	2	0	17	39	0	0	7	13	0	0	0	10	330	22	1	0	0	9	0
IGR_BSU_tRNA_22_BSU_05900	5	18	0	0	10	6	0	0	5	17	0	0	0	10	29	10	3	0	0	0	0
IGR_BSU_05900_BSU_05910	9	12	0	0	10	10	0	0	2	21	0	0	0	7	26	7	0	0	0	0	0
IGR_BSU_05920_BSU_05930	19	43	0	1	12	5	0	0	3	22	0	1	0	5	14	0	0	0	1	0	0
IGR_BSU_05940_BSU_05950	3	10	0	0	2	1	0	0	1	1	0	0	1	1	0	0	0	0	0	0	0
IGR_BSU_05950_BSU_05960	7	21	0	0	0	0	0	0	2	8	0	0	0	4	19	0	0	0	0	0	0
IGR_BSU_05970_BSU_05980	9	18	1	12	13	9	12	11	18	28	8	24	10	28	10	25	0	0	19	17	1
IGR_BSU_05980_BSU_05990	15	7	3	11	7	7	13	2	8	19	5	32	2	6	11	1	3	0	12	10	0
IGR_BSU_05990_BSU_06000	0	2	0	2	0	3	0	0	1	0	0	0	0	1	1	21	0	7	2	0	0
IGR_BSU_06010_BSU_06020	2	18	0	0	0	3	4	1	4	11	0	0	0	5	19	3	0	0	0	0	0
IGR_BSU_06020_BSU_06030	35	63	0	0	29	33	0	7	31	83	0	1	1	137	171	91	0	0	3	0	0
IGR_BSU_06030_BSU_06040	116	169	0	9	52	83	11	0	70	158	6	8	9	196	137	126	10	7	19	4	0
IGR_BSU_06040_BSU_06048	14	15	0	0	14	7	8	0	3	9	0	0	1	7	18	4	0	0	1	0	0
IGR_BSU_06048_BSU_06060	15	56	0	0	5	0	6	4	3	12	0	0	0	17	22	0	0	0	0	0	0
IGR_BSU_06060_BSU_06070	7	13	0	0	0	0	0	0	6	7	1	0	0	4	4	2	9	0	1	0	0
IGR_BSU_06070_BSU_06090	193	188	1	9	41	45	0	8	45	103	2	12	7	46	100	22	13	0	45	18	29
IGR_BSU_06090_BSU_06100	12	13	0	2	2	4	0	0	7	14	1	0	1	10	20	14	0	10	1	0	0
IGR_BSU_06100_BSU_06110	0	0	0	0	0	2	0	0	2	6	0	0	0	6	3	0	0	0	0	0	0
IGR_BSU_06110_BSU_06120	18	22	0	1	7	15	0	0	12	24	0	0	0	8	28	0	8	0	3	0	0
IGR_BSU_06120_BSU_06130	3	14	0	0	4	3	0	0	4	10	0	0	0	4	22	0	0	0	0	2	0
IGR_BSU_06130_BSU_06140	4	5	0	0	0	2	0	0	0	2	0	1	0	1	3	0	0	0	1	0	0
IGR_BSU_06140_BSU_06150	1	0	0	0	0	0	0	0	1	2	0	0	0	0	0	0	0	0	0	0	0
IGR_BSU_06150_BSU_06160	1	2	0	0	0	4	4	0	1	0	0	0	0	1	0	0	0	0	0	0	0
IGR_BSU_06160_BSU_06170	0	0	0	0	0	0	0	0	0	0	0	0	0	0	0	0	0	0	1	0	0
IGR_BSU_06170_BSU_06180	2	4	0	0	0	5	0	0	0	1	0	2	0	2	5	0	0	0	0	0	0
IGR_BSU_06180_BSU_06190	113	76	0	1	23	15	0	0	23	43	1	1	0	37	115	19	0	0	0	0	0
IGR_BSU_06200_BSU_06210	14	18	0	0	4	5	0	0	15	23	0	0	0	40	24	0	0	0	0	0	0
IGR_BSU_06210_BSU_06220	4	9	0	0	19	7	0	0	12	14	0	0	0	4	9	34	0	0	0	0	0
IGR_BSU_06220_BSU_06230	9	2	0	0	1	2	3	0	4	3	0	0	0	0	2	0	12	0	3	5	0
IGR_BSU_06230_BSU_06240	61	50	6	6	27	14	12	11	4	17	6	14	3	4	52	12	0	0	17	19	25
IGR_BSU_06240_BSU_06250	85	98	4	9	15	18	1	0	27	30	7	29	15	59	231	78	1	0	55	61	11
IGR_BSU_06250_BSU_06260	1	9	0	0	0	1	0	0	1	8	0	0	0	1	1	8	0	0	0	0	0
IGR_BSU_06260_BSU_06269	12	27	1	0	0	5	4	0	0	4	0	0	0	0	3	0	0	0	0	11	0
IGR_BSU_06269_BSU_06270	230	319	4	8	12	23	4	3	37	82	2	3	5	49	299	26	5	0	4	12	4
IGR_BSU_06270_BSU_06280	124	80	1	3	14	13	0	0	19	31	1	1	7	51	122	43	1	0	17	8	0
IGR_BSU_06280_BSU_06290	37	47	0	1	24	2	10	0	8	13	3	1	1	12	58	0	0	0	6	1	0
IGR_BSU_06290_BSU_06300	0	4	0	0	0	0	0	0	1	2	0	0	0	0	2	0	0	0	1	0	0
IGR_BSU_06300_BSU_06310	0	2	0	0	0	0	0	0	1	4	0	0	0	0	0	0	0	0	3	1	0
IGR_BSU_06310_BSU_06319	1	0	0	0	0	2	0	0	0	0	0	0	0	0	0	0	0	0	0	0	0
IGR_BSU_06319_BSU_06320	0	1	0	0	0	0	0	0	0	1	0	0	0	0	0	0	0	0	0	0	0
IGR_BSU_06320_BSU_06330	8	9	0	0	3	3	0	0	2	3	0	1	1	1	6	0	0	0	0	9	0
IGR_BSU_06340_BSU_06350	4	6	0	0	5	3	0	0	2	6	0	0	0	3	2	19	0	0	0	0	0
IGR_BSU_06350_BSU_06360	23	42	0	0	6	6	1	0	6	15	0	1	1	3	8	6	0	0	3	0	0
IGR_BSU_06360_BSU_misc_RNA_9	60	52	0	11	21	42	0	6	26	69	1	3	2	15	9	38	0	3	8	0	17
IGR_BSU_misc_RNA_9_BSU_06370	5	53	0	0	0	4	0	2	8	45	0	1	0	28	39	36	0	0	1	1	0
IGR_BSU_06370_BSU_06380	24	38	0	0	1	15	0	0	18	25	0	0	1	4	28	29	0	0	5	4	0
IGR_BSU_06380_BSU_06390	1	1	0	0	0	1	0	0	0	0	0	0	2	0	0	0	0	0	1	0	0
IGR_BSU_06390_BSU_06400	1	4	0	2	0	0	0	0	0	1	5	7	4	1	0	0	0	19	0	5	6
IGR_BSU_06410_BSU_misc_RNA_10	2	8	0	0	0	5	0	0	1	2	0	0	0	0	3	0	0	0	0	0	0
IGR_BSU_misc_RNA_10_BSU_06420	34	85	0	2	5	8	0	0	5	35	0	1	0	20	98	11	0	0	0	3	0
IGR_BSU_06440_BSU_06450	13	14	0	0	11	4	0	0	3	2	0	1	0	7	9	0	0	0	0	0	0
IGR_BSU_06490_BSU_06500	13	9	0	0	11	0	0	3	2	8	1	0	0	1	0	14	0	0	0	0	0
IGR_BSU_06520_BSU_06530	5	4	0	0	8	3	0	0	3	8	0	1	0	2	11	0	0	0	0	0	0
IGR_BSU_06530_BSU_06540	3	0	0	0	9	1	0	0	4	2	0	0	0	0	4	0	0	0	0	0	0
IGR_BSU_06540_BSU_06550	1	1	0	0	0	0	0	0	0	0	0	0	0	0	0	0	0	0	0	0	0
IGR_BSU_06550_BSU_06559	0	0	0	0	0	0	0	0	0	0	0	0	0	0	0	0	0	0	0	0	0
IGR_BSU_06559_BSU_06560	0	0	1	2	0	0	0	0	0	0	0	0	0	1	0	0	2	0	0	0	0
IGR_BSU_06560_BSU_06570	54	6	5	18	46	2	4	3	14	4	3	15	12	14	29	6	1	7	5	1	0
IGR_BSU_06570_BSU_06580	116	48	1	4	20	9	3	8	28	36	0	7	4	41	160	57	5	0	12	3	0
IGR_BSU_06580_BSU_06590	8	5	0	1	3	0	0	0	6	4	3	3	3	4	8	0	0	23	4	0	0
IGR_BSU_06590_BSU_06600	0	3	0	0	0	0	0	0	0	0	0	0	0	0	0	0	0	0	0	0	0
IGR_BSU_06600_BSU_06610	12	29	0	0	0	5	0	0	1	12	0	0	0	2	3	0	0	0	0	0	0
IGR_BSU_06610_BSU_06620	47	67	0	0	10	2	6	0	6	20	1	0	1	4	33	23	0	0	0	0	0
IGR_BSU_06620_BSU_06630	45	44	0	0	47	8	0	0	23	24	1	1	0	8	19	0	0	0	0	3	0
IGR_BSU_06630_BSU_06640	15	14	2	0	0	11	1	0	3	8	5	16	3	1	12	9	0	0	6	3	0
IGR_BSU_06640_BSU_06650	3	11	0	3	0	5	2	0	1	2	0	1	0	1	5	0	0	0	0	0	0
IGR_BSU_06650_BSU_06660	1	5	0	0	1	2	0	0	0	5	0	0	0	2	11	0	0	0	0	0	0
IGR_BSU_06660_BSU_06670	9	47	0	0	4	14	0	0	3	18	0	0	0	11	29	1	0	0	0	1	0
IGR_BSU_06670_BSU_06680	199	341	0	3	17	43	0	0	58	134	0	1	0	113	121	3	0	0	1	0	0
IGR_BSU_06680_BSU_06690	149	118	1	0	33	17	0	0	46	57	0	1	0	20	89	4	0	0	1	2	10
IGR_BSU_06690_BSU_06700	4	10	0	0	2	1	0	0	2	2	0	0	0	0	0	0	0	0	0	4	0
IGR_BSU_06700_BSU_06710	0	3	0	0	1	0	0	0	0	0	0	0	0	0	0	0	0	0	0	0	0
IGR_BSU_06710_BSU_06720	26	40	2	8	9	5	0	0	5	11	0	1	2	1	8	0	0	0	2	14	0
IGR_BSU_06720_BSU_06730	11	49	0	0	15	9	0	0	8	16	0	0	0	5	16	7	0	0	0	1	0
IGR_BSU_06730_BSU_06740	6	13	0	0	3	1	0	0	2	7	0	0	0	0	0	0	0	0	0	0	0
IGR_BSU_06750_BSU_06760	0	6	0	0	0	0	0	0	1	4	0	0	0	4	10	0	0	0	0	0	0
IGR_BSU_06760_BSU_06770	6	6	0	0	0	2	0	0	2	4	0	0	0	1	3	0	0	0	0	0	0
IGR_BSU_06770_BSU_06780	81	210	0	3	4	3	0	0	2	10	0	0	0	4	76	9	0	0	0	2	0
IGR_BSU_06780_BSU_06790	11	7	0	1	3	9	0	0	6	9	0	1	0	5	20	17	0	0	1	0	0
IGR_BSU_06790_BSU_06800	1	2	0	0	0	0	0	0	0	1	0	0	0	0	4	0	0	0	0	0	0
IGR_BSU_06800_BSU_06811	9	7	0	0	4	7	0	0	2	7	0	0	0	3	14	0	8	0	0	0	0
IGR_BSU_06811_BSU_06812	11	10	0	0	3	0	0	0	0	0	0	0	0	2	27	0	0	0	3	0	0
IGR_BSU_06812_BSU_06820	0	1	0	0	0	2	0	0	0	1	0	0	0	0	0	0	0	0	0	0	0
IGR_BSU_06820_BSU_06830	0	0	0	1	0	3	0	0	0	0	0	0	0	0	0	0	0	0	0	0	0
IGR_BSU_06839_BSU_06840	4	11	0	2	1	0	0	0	1	2	1	1	8	2	7	0	0	0	20	0	0
IGR_BSU_06840_BSU_06850	15	8	0	0	12	1	0	9	14	19	0	0	1	4	16	0	0	0	4	4	0
IGR_BSU_06850_BSU_06860	0	2	0	0	0	0	0	0	0	0	0	1	0	1	0	0	0	0	0	0	0
IGR_BSU_06860_BSU_06870	1	2	0	0	0	1	0	0	1	2	0	0	1	2	0	0	0	0	2	3	0
IGR_BSU_06880_BSU_06890	2	1	0	0	1	0	0	0	0	1	0	0	0	0	0	0	0	0	0	0	0
IGR_BSU_06900_BSU_06910	5	0	0	0	0	0	0	0	0	0	0	0	0	0	0	0	0	0	0	0	0
IGR_BSU_06910_BSU_06920	5	6	0	0	0	2	0	0	1	0	0	0	0	1	1	0	0	0	1	0	0
IGR_BSU_06920_BSU_06930	1	0	0	0	2	8	0	0	0	1	0	0	0	0	2	0	0	0	0	0	0
IGR_BSU_06930_BSU_06940	4	2	0	0	0	1	0	0	0	0	0	0	0	1	0	0	0	0	0	0	0
IGR_BSU_06960_BSU_06970	0	0	0	0	0	0	0	0	0	0	0	0	0	0	0	0	0	0	0	0	0
IGR_BSU_06980_BSU_06990	0	0	0	0	1	0	0	0	0	0	0	0	0	0	0	0	0	0	0	0	0
IGR_BSU_06990_BSU_07000	0	1	0	0	0	0	0	0	0	0	0	0	0	0	0	0	0	0	0	0	0
IGR_BSU_07000_BSU_07010	0	0	0	0	1	0	0	0	0	0	0	0	0	0	0	0	0	0	0	0	0
IGR_BSU_07010_BSU_07020	0	0	0	0	2	0	0	0	0	0	0	0	0	0	0	0	0	0	0	3	0
IGR_BSU_07040_BSU_07050	1	0	0	0	0	0	0	0	0	0	0	0	0	0	0	0	0	8	2	0	0
IGR_BSU_07050_BSU_07060	0	1	0	0	0	0	0	0	0	0	0	0	0	0	0	0	0	0	1	2	17
IGR_BSU_07060_BSU_07070	0	1	0	0	0	0	0	0	0	0	0	0	0	0	0	0	0	0	2	0	0
IGR_BSU_07070_BSU_07080	2	0	0	0	0	0	0	0	0	0	0	0	0	0	0	0	0	0	2	0	11
IGR_BSU_07080_BSU_07090	0	0	0	0	0	0	0	0	1	0	0	0	0	0	0	0	0	0	1	0	0
IGR_BSU_07090_BSU_07100	0	0	1	0	0	0	0	0	1	0	0	0	0	0	0	0	0	0	0	0	0
IGR_BSU_07100_BSU_07110	2	3	0	0	0	0	0	0	0	1	0	0	0	0	0	0	0	0	0	0	0
IGR_BSU_07110_BSU_07120	2	1	0	0	0	0	0	0	0	0	0	0	0	0	5	0	0	0	0	0	0
IGR_BSU_07120_BSU_07130	1	4	0	0	0	0	3	0	0	2	0	0	0	1	1	0	0	0	0	0	0
IGR_BSU_07130_BSU_07140	0	4	0	0	0	1	0	0	0	0	0	1	0	0	1	0	0	0	0	0	0
IGR_BSU_07140_BSU_07150	6	9	0	0	0	7	0	0	2	3	0	0	0	1	5	0	0	0	0	0	0
IGR_BSU_07150_BSU_07160	2	1	0	0	5	0	0	0	1	0	0	0	0	0	3	0	0	0	0	0	0
IGR_BSU_07160_BSU_07190	106	106	0	1	34	28	3	0	27	48	0	2	0	26	108	39	9	0	2	2	0
IGR_BSU_07190_BSU_07200	2	1	0	0	0	2	0	0	0	3	0	0	0	0	0	0	0	0	0	0	0
IGR_BSU_07210_BSU_07220	3	6	0	0	0	0	0	4	0	0	0	0	0	1	0	0	0	0	0	0	0
IGR_BSU_07220_BSU_07230	0	0	0	0	0	2	0	0	0	0	0	0	0	0	0	0	0	0	0	0	0
IGR_BSU_07230_BSU_07240	1	0	0	0	0	0	0	0	0	0	0	0	0	0	0	0	0	0	0	0	0
IGR_BSU_07240_BSU_07250	1	1	0	0	0	0	0	0	0	1	0	0	0	0	0	0	4	0	0	0	0
IGR_BSU_07250_BSU_07260	28	184	0	0	27	48	0	8	54	119	0	2	0	36	33	40	3	0	3	0	0
IGR_BSU_07260_BSU_07270	23	21	0	2	3	4	0	0	20	17	0	0	0	7	20	1	0	0	3	1	0
IGR_BSU_07270_BSU_07280	0	0	0	0	0	0	0	0	0	0	0	0	0	0	0	0	0	0	0	0	0
IGR_BSU_07280_BSU_07290	3	1	0	0	0	0	0	0	0	0	0	0	0	0	0	0	0	0	0	0	0
IGR_BSU_07290_BSU_07300	0	0	0	0	0	0	0	0	0	0	0	0	0	0	0	0	0	0	0	0	0
IGR_BSU_07310_BSU_07320	6	0	0	1	0	0	0	0	0	0	0	0	0	0	0	0	0	0	0	0	0
IGR_BSU_07320_BSU_07330	0	0	0	0	0	0	0	0	0	1	0	0	0	1	0	0	0	0	0	0	0
IGR_BSU_07330_BSU_07340	2	1	0	0	0	1	0	0	0	0	0	0	0	1	2	0	0	0	0	0	0
IGR_BSU_07340_BSU_07350	0	0	0	0	0	5	0	0	0	1	0	0	0	0	0	0	21	0	0	0	0
IGR_BSU_07350_BSU_07360	35	49	0	5	16	5	0	0	14	23	1	13	0	17	46	40	0	0	6	0	0
IGR_BSU_07360_BSU_07370	9	1	0	8	9	5	0	0	1	1	0	1	0	2	28	0	1	0	0	0	0
IGR_BSU_07370_BSU_07380	8	8	0	5	1	1	5	0	2	0	0	0	0	3	1	12	0	0	0	0	0
IGR_BSU_07380_BSU_07390	37	16	0	2	29	6	4	2	21	16	0	4	4	28	22	16	0	0	1	0	0
IGR_BSU_07390_BSU_07400	0	1	0	0	0	2	0	0	1	3	0	0	0	1	6	0	0	0	0	0	0
IGR_BSU_07400_BSU_07410	0	0	0	0	0	0	0	0	1	0	0	0	0	0	5	0	0	12	0	0	0
IGR_BSU_07410_BSU_07420	4	8	0	0	3	0	0	0	1	1	0	0	0	0	0	0	0	0	0	0	0
IGR_BSU_07420_BSU_07430	1	0	0	0	0	3	0	0	0	0	0	0	0	0	0	0	0	0	0	0	0
IGR_BSU_07430_BSU_07440	5	4	0	0	0	1	0	0	0	1	0	0	1	0	0	6	0	0	0	0	0
IGR_BSU_07440_BSU_07450	1	11	2	2	0	0	0	0	1	8	1	2	2	5	15	0	0	0	7	4	0
IGR_BSU_07450_BSU_07460	2	5	0	1	4	2	6	0	0	4	0	0	2	2	10	12	1	0	0	0	0
IGR_BSU_07460_BSU_07480	6	1	43	44	0	1	0	11	2	2	51	66	111	2	0	4	48	62	243	155	213
IGR_BSU_07480_BSU_07490	53	52	0	0	15	10	2	0	9	23	1	0	4	10	42	23	4	4	5	9	0
IGR_BSU_07490_BSU_07500	11	18	0	0	9	13	0	0	2	5	0	3	0	8	7	0	0	0	0	0	0
IGR_BSU_07510_BSU_07520	155	98	0	2	31	23	3	0	17	33	0	0	0	10	34	21	2	0	0	0	0
IGR_BSU_07520_BSU_07530	2	3	0	1	0	0	0	0	1	1	2	0	0	0	5	0	0	10	1	0	0
IGR_BSU_07530_BSU_07550	2	3	0	1	0	0	0	0	0	0	0	0	0	0	0	0	0	0	1	0	0
IGR_BSU_07550_BSU_07560	2	1	1	0	0	0	0	0	1	0	0	0	1	4	5	24	0	0	3	0	0
IGR_BSU_07560_BSU_07570	5	9	0	2	14	4	0	0	1	3	0	2	1	7	3	4	0	0	5	1	0
IGR_BSU_07570_BSU_07580	0	0	0	0	0	0	0	0	0	0	0	0	0	0	0	0	0	0	0	0	0
IGR_BSU_07590_BSU_07600	2	7	0	0	6	0	0	1	0	1	0	0	0	0	1	0	0	0	2	0	0
IGR_BSU_07600_BSU_07610	0	0	0	0	0	0	0	0	0	0	0	0	0	0	0	0	1	0	0	0	0
IGR_BSU_07610_BSU_07620	12	2	0	0	11	0	0	0	1	0	0	0	0	1	13	0	0	0	2	0	0
IGR_BSU_07620_BSU_07630	0	0	0	0	0	0	0	0	0	0	0	0	0	0	1	0	0	0	0	0	0
IGR_BSU_07640_BSU_07650	8	9	0	0	8	3	0	0	1	4	0	0	0	1	5	0	0	0	0	0	0
IGR_BSU_07650_BSU_07660	6	10	0	0	0	0	0	0	1	4	0	0	0	1	8	0	0	0	0	0	0
IGR_BSU_07660_BSU_07670	17	33	0	2	1	7	0	0	5	20	0	0	2	16	19	37	0	0	1	4	0
IGR_BSU_07670_BSU_07680	8	10	1	0	5	1	0	0	3	4	0	2	0	2	0	0	0	0	0	0	0
IGR_BSU_07680_BSU_07690	23	61	0	0	15	6	0	0	19	32	1	3	0	17	47	12	0	0	2	2	0
IGR_BSU_07690_BSU_07700	0	0	0	0	0	0	0	0	0	1	0	0	0	0	0	0	0	0	0	0	0
IGR_BSU_07700_BSU_07710	10	7	1	0	0	3	0	0	0	4	0	0	0	1	11	0	0	0	0	2	0
IGR_BSU_07710_BSU_07720	0	2	0	0	0	1	0	0	1	0	0	0	0	1	6	7	0	0	0	0	0
IGR_BSU_07720_BSU_07735	0	0	0	0	0	0	0	0	0	1	0	0	0	0	5	0	0	0	0	0	0
IGR_BSU_07735_BSU_07750	0	2	0	0	0	0	0	0	0	0	0	0	0	1	9	0	0	0	0	0	0
IGR_BSU_07760_BSU_07770	1	2	0	2	2	0	0	0	1	0	0	0	1	2	21	24	0	0	0	0	0
IGR_BSU_07770_BSU_07780	0	1	0	0	2	1	0	0	0	1	0	0	0	0	9	0	0	0	0	0	0
IGR_BSU_07790_BSU_07800	12	5	0	0	9	0	0	0	7	3	0	0	0	2	9	2	0	0	0	0	0
IGR_BSU_07800_BSU_07810	265	32	0	2	179	27	1	0	91	29	0	0	0	83	171	144	0	0	0	0	0
IGR_BSU_07810_BSU_07820	77	11	0	0	53	7	19	0	39	10	0	0	0	38	131	59	0	0	1	0	0
IGR_BSU_07820_BSU_07830	49	26	0	0	45	16	0	1	53	18	0	0	1	37	42	55	0	0	0	0	0
IGR_BSU_07830_BSU_07840	3	0	0	0	0	1	0	0	3	1	0	0	0	3	2	0	0	0	0	0	0
IGR_BSU_07840_BSU_07850	0	0	0	0	0	0	0	3	0	0	0	0	0	0	5	0	0	0	0	0	0
IGR_BSU_07850_BSU_07860	1	1	0	0	1	4	2	0	3	1	0	0	0	1	17	0	0	6	0	0	0
IGR_BSU_07860_BSU_07870	1	16	0	0	4	3	0	0	0	12	0	1	0	2	2	0	0	0	0	0	4
IGR_BSU_07870_BSU_07880	0	4	0	0	0	1	0	0	0	0	0	0	0	0	0	0	0	0	0	0	3
IGR_BSU_07880_BSU_07890	16	15	0	0	7	0	0	0	1	1	0	0	0	8	28	33	0	0	3	0	0
IGR_BSU_07890_BSU_07900	14	7	0	1	3	0	0	0	0	1	0	1	0	4	40	0	0	0	1	0	0
IGR_BSU_07900_BSU_07910	29	26	0	0	8	5	0	0	1	11	0	2	0	19	81	35	0	0	0	0	0
IGR_BSU_07910_BSU_07920	4	0	0	0	0	0	0	0	0	0	0	0	0	2	3	0	0	0	0	3	0
IGR_BSU_07920_BSU_07930	0	1	0	1	0	0	0	0	0	0	0	0	0	5	13	0	0	0	0	0	0
IGR_BSU_07930_BSU_07940	0	0	0	3	0	3	0	0	0	2	0	0	0	2	0	0	0	0	0	0	0
IGR_BSU_07955_BSU_07970	0	2	0	0	0	0	0	0	0	1	0	0	1	0	1	0	5	0	1	0	0
IGR_BSU_07970_BSU_07980	1	6	0	0	0	2	0	0	0	3	0	0	0	0	0	0	9	0	0	0	0
IGR_BSU_07980_BSU_07990	0	3	0	0	0	0	0	0	0	0	0	0	0	0	0	0	0	0	0	0	0
IGR_BSU_07990_BSU_08000	1	7	0	0	0	1	0	0	0	2	0	0	0	0	1	0	0	0	0	0	0
IGR_BSU_08000_BSU_08010	3	2	0	0	0	3	0	0	0	0	0	0	0	0	2	0	0	0	0	0	0
IGR_BSU_08010_BSU_08020	3	9	0	1	5	2	0	3	1	4	0	2	1	3	25	0	2	0	2	5	0
IGR_BSU_08020_BSU_08029	15	8	0	1	0	5	0	0	2	16	0	2	0	10	8	0	17	0	2	6	0
IGR_BSU_08029_BSU_08030	1	36	0	0	0	13	0	0	4	13	0	0	0	2	23	0	0	0	0	0	0
IGR_BSU_08030_BSU_08040	7	32	0	0	10	18	0	0	12	41	0	4	1	9	2	7	0	0	0	0	0
IGR_BSU_08040_BSU_08050	4	4	0	0	0	4	0	0	2	5	0	0	0	3	0	0	0	0	0	0	0
IGR_BSU_08050_BSU_08060	1	2	0	0	0	0	1	0	1	3	0	0	0	0	0	0	0	0	0	0	0
IGR_BSU_08060_BSU_08070	0	0	0	0	0	0	0	0	0	0	0	0	0	0	0	0	0	0	0	0	0
IGR_BSU_08070_BSU_08080	1	0	1	0	0	1	0	0	1	0	0	2	0	1	0	0	0	0	0	0	0
IGR_BSU_08080_BSU_08090	0	2	0	1	0	0	13	1	0	2	0	0	1	0	0	0	0	0	0	0	0
IGR_BSU_08090_BSU_08100	2	0	0	0	4	0	0	0	0	0	0	2	0	0	0	0	0	0	1	0	0
IGR_BSU_08100_BSU_08110	10	0	0	0	5	2	0	0	2	3	0	0	7	0	13	0	0	0	20	18	36
IGR_BSU_08110_BSU_08120	2	7	0	2	0	0	0	0	2	0	0	2	1	1	1	0	4	13	1	3	4
IGR_BSU_08120_BSU_08130	0	3	0	0	0	0	0	0	0	2	0	1	1	0	0	0	0	0	1	0	0
IGR_BSU_08130_BSU_08140	3	3	0	0	1	0	0	0	1	5	0	0	1	1	15	0	0	4	1	0	0
IGR_BSU_08140_BSU_08150	0	0	0	0	2	0	0	0	2	0	0	0	0	0	0	0	0	0	0	0	0
IGR_BSU_08150_BSU_08160	1	0	0	0	0	1	0	0	1	0	0	1	0	1	0	0	0	0	0	0	0
IGR_BSU_08160_BSU_08170	0	0	0	0	0	0	0	0	0	0	0	0	0	0	0	0	0	0	0	0	0
IGR_BSU_08170_BSU_08180	0	0	0	0	0	0	0	0	0	0	0	0	0	0	0	0	0	0	0	0	0
IGR_BSU_08180_BSU_08190	6	3	0	1	0	0	0	11	0	0	0	3	3	3	1	0	0	0	3	0	0
IGR_BSU_08190_BSU_08200	1	4	0	0	0	3	0	0	0	0	0	0	2	0	2	0	0	0	0	2	0
IGR_BSU_08200_BSU_08210	0	3	0	0	0	0	0	0	0	1	0	0	2	0	0	0	2	0	0	0	0
IGR_BSU_08220_BSU_08230	0	0	0	0	0	0	0	0	0	1	0	0	0	0	0	0	9	0	0	0	0
IGR_BSU_08230_BSU_08240	3	7	0	0	0	0	0	0	1	2	0	0	0	3	0	0	0	0	0	0	0
IGR_BSU_08240_BSU_08250	5	0	0	0	0	0	0	0	1	3	0	0	0	0	0	0	0	0	0	0	0
IGR_BSU_08250_BSU_08260	2	2	0	0	2	0	0	0	1	2	0	1	0	0	0	0	0	0	1	0	0
IGR_BSU_08260_BSU_08270	1	0	0	1	0	0	0	0	0	1	0	0	0	0	0	0	0	0	1	3	0
IGR_BSU_08270_BSU_08280	2	1	0	0	0	0	0	0	1	0	0	0	0	0	7	0	0	0	1	0	0
IGR_BSU_08280_BSU_08290	6	3	0	0	2	0	0	0	0	1	2	1	1	0	0	0	0	0	2	9	0
IGR_BSU_08300_BSU_08310	6	6	0	0	0	1	0	0	3	3	0	0	0	1	2	2	0	0	0	0	0
IGR_BSU_08310_BSU_08320	0	0	0	0	0	0	0	0	0	0	0	0	0	0	2	0	0	0	0	0	0
IGR_BSU_08320_BSU_08330	1	1	0	0	0	0	0	0	0	0	0	0	0	0	0	0	0	0	0	0	0
IGR_BSU_08330_BSU_08340	2	6	0	0	5	5	0	1	3	7	0	0	1	1	2	0	0	0	0	0	0
IGR_BSU_08340_BSU_08350	0	0	0	0	0	2	0	0	0	0	0	0	0	0	2	2	7	0	1	0	0
IGR_BSU_08350_BSU_08360	1	3	0	0	6	6	0	0	0	2	0	0	1	0	0	0	0	0	0	0	0
IGR_BSU_08360_BSU_08370	1	1	0	0	0	0	0	0	0	1	0	0	0	0	0	0	0	0	0	1	0
IGR_BSU_08380_BSU_08390	0	0	0	0	0	0	0	0	0	0	0	0	0	0	0	0	0	0	0	0	0
IGR_BSU_08400_BSU_08410	1	2	0	0	0	0	0	0	0	0	0	0	0	2	0	0	0	0	0	0	0
IGR_BSU_08410_BSU_08425	0	2	0	0	0	2	0	0	0	0	0	0	0	0	2	4	0	0	0	0	0
IGR_BSU_08425_BSU_08440	9	21	0	0	0	1	0	0	0	0	0	0	0	0	3	0	0	0	0	0	0
IGR_BSU_08440_BSU_08450	0	4	0	1	0	0	0	0	0	2	0	0	0	1	9	0	0	0	0	0	0
IGR_BSU_08460_BSU_08470	4	3	0	0	7	7	0	0	2	3	0	0	0	0	7	0	4	0	0	0	0
IGR_BSU_08470_BSU_08480	17	13	0	0	12	2	0	0	5	8	0	0	0	5	12	28	0	0	2	1	0
IGR_BSU_08480_BSU_08490	8	25	2	0	4	7	0	0	2	7	0	0	2	0	19	0	0	0	0	5	0
IGR_BSU_08490_BSU_08500	5	3	0	0	0	1	0	0	0	4	0	0	0	4	8	0	0	0	0	0	0
IGR_BSU_08500_BSU_08510	0	2	0	0	3	5	0	0	0	2	0	0	0	2	0	0	0	0	0	0	0
IGR_BSU_08510_BSU_08520	33	30	0	3	31	2	0	0	5	8	0	1	1	4	23	0	0	0	3	0	0
IGR_BSU_08520_BSU_08530	27	15	0	0	1	4	2	0	2	5	0	1	0	6	28	6	0	0	2	0	0
IGR_BSU_08530_BSU_08540	8	10	0	0	2	0	0	0	7	10	0	2	0	7	24	0	5	0	2	4	0
IGR_BSU_08540_BSU_08550	0	12	0	0	0	0	0	0	0	0	0	0	0	1	0	0	0	0	0	0	0
IGR_BSU_08550_BSU_08560	1	8	0	0	0	3	0	0	1	16	0	0	0	0	15	0	0	0	1	0	0
IGR_BSU_08560_BSU_08570	1	1	0	0	0	0	0	0	0	1	0	0	0	0	1	0	0	0	0	0	0
IGR_BSU_08570_BSU_08580	1	2	0	0	0	1	2	0	0	0	0	1	0	3	4	0	0	0	0	0	0
IGR_BSU_08590_BSU_08600	16	21	1	0	26	5	0	0	3	12	1	0	2	0	16	7	0	0	3	1	0
IGR_BSU_08600_BSU_08610	12	21	0	0	9	17	0	0	4	17	0	0	1	8	9	0	3	1	0	0	0
IGR_BSU_08620_BSU_08630	9	30	0	0	7	1	0	0	1	5	0	0	7	0	10	0	0	0	0	0	0
IGR_BSU_08630_BSU_08640	38	36	0	0	4	3	0	0	1	10	0	0	0	1	30	0	0	0	1	0	0
IGR_BSU_08640_BSU_08650	19	49	0	0	7	17	0	0	13	47	0	0	0	29	31	37	0	0	1	0	0
IGR_BSU_08650_BSU_08660	65	63	0	0	10	26	0	0	18	36	0	0	0	24	82	8	0	0	1	0	0
IGR_BSU_08660_BSU_08670	8	13	5	5	1	6	0	0	2	6	0	2	0	3	8	0	5	0	2	0	0
IGR_BSU_08670_BSU_08680	3	3	2	4	0	0	0	0	0	1	2	0	0	4	7	0	0	0	0	5	0
IGR_BSU_08680_BSU_08690	5	6	0	0	8	3	0	1	2	13	0	0	0	6	20	8	0	0	3	0	0
IGR_BSU_08690_BSU_08700	2	1	0	1	0	4	0	0	0	1	0	1	0	1	0	0	0	0	0	0	0
IGR_BSU_08700_BSU_08710	12	13	0	0	0	2	0	0	2	4	0	0	0	0	5	0	0	0	0	0	0
IGR_BSU_08710_BSU_08720	2	3	0	0	0	0	0	0	0	1	0	0	0	1	6	0	0	0	1	0	0
IGR_BSU_08720_BSU_08730	2	19	0	0	0	8	0	0	0	13	0	0	0	6	20	0	0	0	1	0	5
IGR_BSU_08730_BSU_08740	7	11	2	1	0	2	1	3	1	2	0	2	5	1	18	0	6	0	7	7	10
IGR_BSU_08740_BSU_08750	1	4	0	0	0	6	0	0	0	3	0	0	0	1	20	0	6	0	0	0	0
IGR_BSU_08750_BSU_rRNA_22	224	507	6	21	80	409	13	19	284	1398	12	42	46	383	328	193	8	1	89	30	8
IGR_BSU_rRNA_22_BSU_rRNA_17	1231	1939	8	40	281	854	52	45	370	1674	27	48	31	646	2466	940	6	4	77	72	73
IGR_BSU_rRNA_17_BSU_rRNA_18	583	1049	0	8	200	260	2	7	89	360	3	10	2	88	515	269	0	14	8	7	77
IGR_BSU_rRNA_18_BSU_tRNA_29	13	37	2	2	5	9	0	3	2	11	2	4	1	7	10	0	3	0	2	9	0
IGR_BSU_tRNA_29_BSU_tRNA_30	33	170	2	4	5	28	0	0	2	11	2	2	1	4	106	46	0	0	1	0	0
IGR_BSU_tRNA_30_BSU_tRNA_31	654	1529	2	5	28	123	0	2	14	86	0	1	0	36	695	44	0	0	0	0	0
IGR_BSU_tRNA_31_BSU_tRNA_32	99	103	0	0	2	9	0	0	10	24	0	0	0	11	36	0	0	0	1	0	0
IGR_BSU_tRNA_32_BSU_tRNA_33	46	79	0	1	16	20	0	0	2	7	0	0	0	3	67	0	0	0	0	0	0
IGR_BSU_tRNA_33_BSU_tRNA_34	93	207	2	1	9	18	0	0	5	19	0	0	1	8	118	3	0	0	0	4	0
IGR_BSU_tRNA_34_BSU_tRNA_35	209	290	1	13	5	40	0	8	4	23	0	0	0	8	210	10	0	0	0	5	0
IGR_BSU_tRNA_35_BSU_tRNA_36	8	62	0	0	2	14	0	0	12	34	0	0	0	19	24	0	0	0	0	2	0
IGR_BSU_tRNA_36_BSU_tRNA_37	16	60	0	1	4	6	0	0	5	16	0	0	1	13	86	4	0	6	1	1	0
IGR_BSU_tRNA_37_BSU_tRNA_38	78	132	0	4	8	20	0	0	14	31	0	0	0	10	90	9	0	0	0	0	0
IGR_BSU_tRNA_38_BSU_tRNA_39	70	116	3	4	8	37	0	1	7	35	1	7	4	13	145	16	0	0	5	3	0
IGR_BSU_tRNA_39_BSU_tRNA_40	132	156	2	6	5	25	0	0	16	51	14	23	15	28	156	0	0	0	21	3	0
IGR_BSU_tRNA_40_BSU_tRNA_41	33	64	0	6	11	39	0	0	7	28	0	0	1	23	97	18	0	2	1	0	0
IGR_BSU_tRNA_41_BSU_tRNA_42	59	139	0	0	2	13	0	0	2	22	0	1	0	13	158	7	0	5	0	1	0
IGR_BSU_tRNA_42_BSU_tRNA_43	53	113	5	7	19	14	11	2	21	55	2	7	1	21	52	16	0	0	4	0	0
IGR_BSU_tRNA_43_BSU_tRNA_44	18	28	0	3	11	8	0	0	0	4	0	0	0	3	7	0	1	0	0	1	0
IGR_BSU_tRNA_44_BSU_08760	62	53	5	10	36	14	0	0	5	17	2	0	0	7	29	6	23	0	1	23	0
IGR_BSU_08760_BSU_08770	0	5	0	0	0	6	0	0	0	3	0	0	0	5	1	0	0	0	1	0	0
IGR_BSU_08770_BSU_08779	0	0	0	0	0	0	0	0	0	0	0	0	0	0	0	0	0	0	0	0	0
IGR_BSU_08779_BSU_08780	0	0	0	0	0	0	0	0	0	1	0	0	0	0	0	0	0	0	0	0	0
IGR_BSU_08780_BSU_misc_RNA_11	2	5	0	0	0	2	0	0	1	1	0	1	0	3	3	0	0	0	3	2	0
IGR_BSU_misc_RNA_11_BSU_08790	3	4	0	0	3	2	0	0	0	3	0	0	2	2	5	0	0	0	5	3	0
IGR_BSU_08790_BSU_08800	0	0	0	0	0	0	0	0	0	0	0	0	0	0	0	0	0	0	0	0	0
IGR_BSU_08800_BSU_08810	2	0	0	0	0	0	14	0	0	0	2	0	0	0	3	0	0	0	0	0	0
IGR_BSU_08810_BSU_08820	10	3	3	2	5	0	7	4	2	4	14	3	22	0	1	11	20	1	137	160	139
IGR_BSU_08820_BSU_08830	0	0	0	0	0	1	0	0	0	0	0	0	0	0	0	0	12	0	0	0	0
IGR_BSU_08830_BSU_08840	0	0	0	0	0	0	0	2	0	0	0	0	0	0	0	0	0	0	0	0	0
IGR_BSU_08850_BSU_08860	0	0	0	0	0	0	0	0	0	0	0	0	0	0	1	0	0	0	0	0	0
IGR_BSU_08860_BSU_08870	0	0	0	0	0	1	0	0	0	0	0	0	0	0	0	0	0	0	0	0	0
IGR_BSU_08870_BSU_08880	0	1	0	0	0	0	0	0	0	0	0	0	0	0	0	0	0	0	0	0	0
IGR_BSU_08880_BSU_08890	0	0	0	0	0	6	0	0	0	0	0	0	0	0	0	0	0	0	1	0	0
IGR_BSU_08890_BSU_08899	1	9	0	1	0	0	0	0	1	4	0	0	1	2	5	0	0	0	0	0	0
IGR_BSU_08899_BSU_tRNA_82	0	0	0	0	0	0	0	0	0	0	0	0	0	0	0	0	0	0	0	0	0
IGR_BSU_tRNA_82_BSU_08900	15	39	0	0	0	7	0	0	3	17	1	1	0	1	17	4	0	0	1	1	0
IGR_BSU_08900_BSU_08910	2	2	0	1	1	1	0	3	0	2	0	0	0	0	0	0	0	0	0	0	0
IGR_BSU_08910_BSU_08920	1	7	0	0	0	4	0	0	0	3	0	0	1	1	0	0	0	0	0	0	0
IGR_BSU_08920_BSU_08930	1	5	0	0	0	2	0	0	0	1	0	0	1	0	0	0	0	0	0	0	0
IGR_BSU_08930_BSU_08940	5	18	0	0	0	0	0	0	0	8	0	1	0	1	23	0	0	0	0	0	0
IGR_BSU_08950_BSU_08960	2	6	0	0	0	4	0	0	2	2	0	0	1	3	0	0	0	0	1	2	0
IGR_BSU_08960_BSU_08970	2	7	0	0	0	0	0	0	1	2	0	2	9	4	6	0	1	0	5	11	0
IGR_BSU_08970_BSU_08980	6	0	0	0	0	0	0	0	0	0	0	0	0	0	0	0	0	0	0	0	0
IGR_BSU_08980_BSU_08990	0	1	0	1	0	0	0	0	0	0	0	0	0	0	0	0	14	0	0	0	0
IGR_BSU_08990_BSU_09000	10	14	0	0	0	15	0	0	3	5	0	0	0	2	9	0	0	0	0	0	0
IGR_BSU_09000_BSU_09010	8	7	0	0	0	2	0	0	2	2	0	0	0	0	0	0	0	0	0	0	0
IGR_BSU_09010_BSU_09020	1	1	0	0	0	4	0	0	1	1	0	0	0	0	4	0	0	0	0	0	0
IGR_BSU_09020_BSU_09030	8	6	0	0	7	7	0	0	1	10	0	0	0	6	0	4	0	0	0	0	0
IGR_BSU_09040_BSU_09050	0	0	0	0	0	0	0	0	0	0	0	0	0	0	0	0	0	0	0	0	0
IGR_BSU_09050_BSU_09060	1	0	0	0	0	0	0	0	0	0	0	0	0	0	0	0	0	0	0	0	0
IGR_BSU_09060_BSU_09070	1	2	0	0	1	0	0	0	1	2	0	0	0	0	0	0	0	0	0	0	0
IGR_BSU_09070_BSU_09080	3	16	0	0	7	0	0	0	0	5	0	0	0	3	0	0	0	0	0	0	0
IGR_BSU_09090_BSU_09100	54	78	3	5	35	52	1	1	102	157	0	4	5	116	87	99	1	0	2	1	3
IGR_BSU_09100_BSU_09110	63	578	1	16	46	179	0	11	1107	1211	4	11	25	546	769	1169	15	22	25	6	39
IGR_BSU_09110_BSU_09120	3	1	0	0	0	1	0	0	1	4	0	0	0	1	2	8	0	0	0	0	0
IGR_BSU_09120_BSU_09130	1	5	0	1	0	0	0	0	0	1	0	0	0	0	2	0	4	0	0	2	0
IGR_BSU_09130_BSU_09140	0	0	0	0	0	0	0	0	0	0	0	0	0	0	0	0	0	0	0	0	0
IGR_BSU_09140_BSU_09150	2	1	0	0	0	0	0	0	1	2	0	0	0	0	0	0	0	0	0	0	0
IGR_BSU_09150_BSU_09165	0	0	0	0	0	0	0	0	0	0	0	0	0	0	0	0	0	0	0	0	0
IGR_BSU_09180_BSU_09190	3	4	0	0	0	1	0	0	0	0	0	0	0	0	0	0	0	0	0	0	0
IGR_BSU_09200_BSU_09210	1	1	0	0	0	0	0	0	0	1	0	0	1	1	0	0	0	0	0	0	0
IGR_BSU_09210_BSU_09220	3	3	0	0	1	2	0	0	0	1	0	0	1	2	5	0	0	0	0	0	0
IGR_BSU_09220_BSU_09230	1	0	0	0	0	0	0	0	0	0	0	1	0	0	3	0	0	0	0	0	0
IGR_BSU_09230_BSU_09240	2	2	0	0	0	0	0	0	0	0	0	0	0	0	1	0	0	0	0	0	0
IGR_BSU_09240_BSU_09250	8	4	0	2	0	2	3	0	1	7	0	0	0	3	1	6	0	0	1	0	0
IGR_BSU_09250_BSU_09260	8	19	0	0	4	3	0	2	2	8	0	1	0	2	5	0	0	0	2	1	0
IGR_BSU_09260_BSU_09270	13	11	0	0	1	5	0	0	1	6	2	5	1	5	16	27	0	12	7	4	0
IGR_BSU_09270_BSU_09280	62	39	0	0	43	11	3	0	49	42	1	4	1	84	46	51	2	0	30	15	8
IGR_BSU_09280_BSU_09290	157	46	0	0	30	23	0	0	80	40	0	1	3	278	564	182	0	0	9	4	0
IGR_BSU_09290_BSU_09300	225	133	0	3	27	21	3	1	87	89	0	4	7	219	548	270	0	0	19	6	26
IGR_BSU_09300_BSU_09310	52	107	0	0	8	24	0	0	15	71	0	0	0	93	132	58	2	0	0	1	0
IGR_BSU_09310_BSU_09320	13	13	0	0	10	14	0	0	6	23	0	1	0	19	30	50	4	0	3	0	0
IGR_BSU_09340_BSU_09350	1	0	0	0	0	0	0	0	0	0	0	0	0	0	0	0	0	0	0	0	0
IGR_BSU_09350_BSU_09360	0	3	0	0	0	6	9	0	1	2	0	0	0	0	0	0	0	0	1	0	0
IGR_BSU_09360_BSU_09370	10	6	0	0	4	0	0	0	0	3	0	0	0	1	11	0	0	0	0	0	0
IGR_BSU_09370_BSU_09380	1	7	0	2	1	0	1	0	0	0	0	0	0	0	7	9	0	0	0	0	0
IGR_BSU_09380_BSU_09390	0	0	0	0	0	0	0	0	0	0	0	0	0	0	0	19	0	0	1	0	0
IGR_BSU_09390_BSU_09400	2	0	0	0	0	0	0	0	0	0	0	0	0	0	0	0	0	0	0	0	0
IGR_BSU_09400_BSU_09410	2	0	0	0	0	0	0	0	0	1	0	0	0	0	0	0	0	0	0	2	0
IGR_BSU_09410_BSU_09420	1	9	0	0	0	8	0	0	0	3	1	0	0	4	11	14	7	0	0	0	0
IGR_BSU_09420_BSU_09430	0	2	0	0	2	3	0	0	2	2	0	0	0	0	0	0	0	0	0	0	0
IGR_BSU_09430_BSU_09440	0	0	0	0	0	0	0	0	1	0	0	0	0	0	0	0	7	0	0	0	0
IGR_BSU_09440_BSU_09450	20	12	0	0	0	0	0	0	1	5	0	0	1	3	8	0	0	0	9	4	0
IGR_BSU_09450_BSU_09460	0	0	0	1	0	0	0	0	1	0	0	0	1	0	7	0	11	0	1	2	0
IGR_BSU_09460_BSU_09470	1	1	0	0	0	0	0	0	0	0	0	0	0	0	0	0	0	0	3	0	0
IGR_BSU_09470_BSU_09480	0	1	0	0	0	0	0	0	0	0	0	0	0	0	0	0	0	0	0	0	0
IGR_BSU_09480_BSU_09490	1	1	0	0	5	0	0	0	0	0	0	0	0	0	1	0	0	0	0	0	0
IGR_BSU_09490_BSU_09500	0	0	0	0	0	0	0	0	0	0	0	0	0	1	0	0	0	0	0	0	0
IGR_BSU_09520_BSU_09530	2	8	0	0	0	0	0	0	0	5	0	0	0	1	1	0	0	0	1	0	0
IGR_BSU_09530_BSU_09540	2	1	0	0	0	0	0	0	0	1	0	0	0	4	15	0	0	0	0	0	0
IGR_BSU_09540_BSU_09550	34	42	0	0	0	8	5	0	7	10	0	0	0	10	27	7	0	0	3	0	0
IGR_BSU_09550_BSU_09560	5	28	0	0	2	3	0	0	4	19	0	0	0	4	2	0	0	0	1	0	0
IGR_BSU_09560_BSU_09570	1	1	0	0	1	0	0	2	0	1	0	2	0	3	3	3	0	0	0	0	0
IGR_BSU_09570_BSU_09590	12	5	0	0	5	2	0	0	1	5	1	1	0	1	5	0	0	0	2	0	0
IGR_BSU_09590_BSU_09600	2	2	0	0	0	0	0	3	0	4	2	0	1	3	0	0	0	0	1	0	0
IGR_BSU_09620_BSU_09630	2	4	0	0	0	7	0	0	0	0	0	0	0	0	0	0	0	0	0	0	0
IGR_BSU_09630_BSU_09640	0	2	1	1	0	7	2	3	0	0	2	5	17	1	9	0	16	0	20	14	0
IGR_BSU_09640_BSU_09650	3	13	0	0	1	1	0	0	0	0	0	0	0	0	6	0	0	0	0	0	0
IGR_BSU_09650_BSU_09660	19	18	0	0	0	3	0	0	2	8	0	1	1	2	16	0	0	0	2	7	0
IGR_BSU_09660_BSU_09670	3	9	0	0	0	0	0	0	0	1	0	0	0	2	24	0	0	0	0	0	0
IGR_BSU_09670_BSU_09680	8	13	1	4	0	2	0	0	1	4	3	3	1	0	2	0	0	15	13	6	0
IGR_BSU_09680_BSU_09690	3	0	0	0	0	0	0	0	1	1	0	0	0	0	8	0	0	0	1	0	0
IGR_BSU_09690_BSU_09700	1	0	0	1	0	0	0	0	0	1	1	0	1	2	0	0	2	0	5	9	0
IGR_BSU_09700_BSU_09710	0	0	0	1	1	0	0	0	0	3	0	0	4	3	3	4	0	0	10	4	0
IGR_BSU_09720_BSU_09730	7	12	0	0	1	7	0	0	0	2	0	0	1	1	5	0	0	0	2	0	17
IGR_BSU_09730_BSU_09740	0	0	0	0	0	0	0	0	0	0	0	0	0	0	3	26	0	0	0	1	0
IGR_BSU_09740_BSU_09750	0	2	0	0	0	0	0	0	0	0	0	0	0	0	0	0	0	0	0	3	0
IGR_BSU_09750_BSU_09760	0	0	3	0	0	0	0	0	0	0	0	0	0	0	0	0	0	0	0	0	0
IGR_BSU_09760_BSU_09770	0	0	0	0	0	2	0	0	0	0	0	0	0	2	0	0	0	0	2	0	0
IGR_BSU_09780_BSU_09790	0	1	0	0	0	1	0	0	0	1	0	0	0	0	0	0	0	0	1	0	0
IGR_BSU_09790_BSU_09800	2	13	0	0	0	3	0	0	4	10	0	0	0	8	8	0	4	0	0	0	0
IGR_BSU_09800_BSU_09810	11	0	0	0	2	4	0	0	1	2	0	0	0	1	10	0	0	0	0	0	0
IGR_BSU_09810_BSU_09830	138	82	145	290	82	27	73	52	207	138	301	719	326	209	156	81	220	41	669	140	87
IGR_BSU_09830_BSU_09840	0	0	0	0	0	0	0	0	0	0	0	0	0	0	0	0	0	0	0	0	0
IGR_BSU_09840_BSU_09850	0	1	0	0	0	0	0	5	1	0	0	0	0	0	2	0	0	0	0	0	0
IGR_BSU_09850_BSU_09860	4	0	0	0	1	3	6	0	1	3	0	0	1	0	0	0	0	0	0	0	0
IGR_BSU_09860_BSU_09870	51	71	6	3	7	13	0	1	5	12	3	1	4	7	39	0	0	0	2	0	0
IGR_BSU_09870_BSU_09880	0	0	0	2	0	0	0	1	0	0	0	0	0	0	0	0	0	0	0	0	0
IGR_BSU_09880_BSU_09889	0	0	0	1	0	0	0	0	0	0	1	4	2	0	1	0	0	0	6	2	8
IGR_BSU_09889_BSU_09890	0	0	1	0	0	4	0	0	0	3	0	1	1	0	0	0	0	0	0	0	0
IGR_BSU_09900_BSU_09910	6	3	0	0	0	1	0	0	2	4	0	0	0	0	4	0	0	0	0	0	0
IGR_BSU_09910_BSU_09920	7	15	0	0	0	0	0	0	1	2	0	1	0	0	10	5	0	0	0	0	0
IGR_BSU_09920_BSU_09930	16	9	0	0	8	4	0	0	4	6	0	1	0	8	10	0	0	0	1	0	0
IGR_BSU_09930_BSU_09940	3	4	0	0	0	0	0	0	0	2	0	0	0	0	0	6	0	0	0	1	0
IGR_BSU_09940_BSU_09950	2	8	0	6	0	0	0	0	1	0	0	1	9	1	0	0	0	0	1	7	0
IGR_BSU_09950_BSU_09958	0	3	0	0	0	1	0	0	0	0	0	0	0	0	2	0	0	0	0	0	0
IGR_BSU_09958_BSU_09959	1	1	0	0	0	0	0	0	0	1	0	0	0	0	0	0	0	0	0	0	0
IGR_BSU_09959_BSU_09965	1	16	0	1	0	7	0	0	11	47	0	3	0	12	8	0	17	4	0	1	0
IGR_BSU_09965_BSU_09980	5	3	0	0	0	1	0	1	0	1	0	0	0	0	3	0	19	0	0	0	0
IGR_BSU_09990_BSU_10000	40	85	0	4	6	6	0	0	3	4	2	0	2	2	48	1	4	0	3	6	10
IGR_BSU_10000_BSU_10009	9	18	0	0	6	2	0	0	2	8	0	0	3	11	44	12	0	0	8	1	4
IGR_BSU_10009_BSU_10010	31	10	0	0	13	6	0	0	9	21	0	1	0	24	6	0	0	0	3	0	0
IGR_BSU_10010_BSU_10020	127	62	0	0	11	4	0	1	12	18	0	1	2	22	146	22	0	0	5	2	13
IGR_BSU_10020_BSU_10030	1	2	0	0	1	0	0	0	1	0	0	0	0	1	0	0	0	0	0	0	0
IGR_BSU_10030_BSU_10040	1	8	1	0	1	0	0	0	0	2	1	3	5	0	2	0	0	0	3	0	0
IGR_BSU_10050_BSU_10060	6	8	1	0	18	7	0	2	2	1	1	2	0	1	0	0	0	0	0	0	0
IGR_BSU_10060_BSU_10070	0	1	2	0	8	1	0	0	0	0	1	0	0	0	0	0	0	0	2	3	0
IGR_BSU_10070_BSU_10080	0	0	0	0	0	0	0	0	0	0	0	0	0	0	0	0	0	0	0	0	0
IGR_BSU_10080_BSU_10090	3	0	0	0	0	7	0	0	1	0	0	0	0	0	0	0	0	0	0	0	0
IGR_BSU_10090_BSU_10100	3	9	0	1	0	2	0	0	1	1	0	0	0	0	1	0	0	0	0	1	0
IGR_BSU_10100_BSU_10110	0	0	0	2	0	1	0	0	1	0	0	0	0	0	0	0	6	0	0	0	0
IGR_BSU_10110_BSU_10120	4	9	0	0	9	3	0	0	4	1	0	0	0	2	0	0	0	0	1	0	0
IGR_BSU_10120_BSU_10130	29	29	0	0	9	24	0	2	25	18	1	3	1	23	38	0	0	0	1	2	0
IGR_BSU_10130_BSU_10140	52	24	1	1	27	17	0	8	22	27	2	5	2	22	24	0	0	0	3	0	0
IGR_BSU_10140_BSU_10150	0	4	0	0	2	0	0	0	0	1	0	0	0	2	4	0	0	0	1	0	0
IGR_BSU_10150_BSU_10160	4	8	0	0	3	3	0	0	1	1	0	0	0	9	24	0	0	0	0	0	0
IGR_BSU_10160_BSU_10170	1	3	0	0	1	2	0	0	0	1	0	0	0	0	0	0	0	0	0	0	0
IGR_BSU_10170_BSU_10180	0	1	0	0	0	3	0	0	0	0	0	0	0	0	0	0	0	0	0	0	0
IGR_BSU_10180_BSU_10200	2	2	0	9	2	0	0	3	0	0	1	1	1	2	3	0	3	0	1	0	0
IGR_BSU_10200_BSU_10210	5	0	0	0	4	0	0	0	3	6	1	3	1	7	3	0	0	0	6	0	0
IGR_BSU_10210_BSU_10220	1	4	0	0	0	4	0	0	0	1	0	0	2	0	13	0	0	0	0	0	0
IGR_BSU_10220_BSU_10230	1	3	0	4	0	6	0	0	0	1	1	2	3	0	16	0	10	11	1	0	0
IGR_BSU_10230_BSU_10240	0	2	0	0	0	0	0	0	0	0	0	0	0	0	0	0	0	0	0	0	0
IGR_BSU_10240_BSU_10250	68	75	0	0	25	4	0	0	11	26	1	0	0	10	58	0	0	0	0	0	0
IGR_BSU_10250_BSU_10260	30	23	0	1	29	13	0	0	25	32	0	1	1	17	25	34	0	0	1	2	0
IGR_BSU_10260_BSU_10270	14	12	0	1	0	13	0	0	4	6	0	0	0	1	4	16	0	0	1	1	0
IGR_BSU_10270_BSU_10280	2	2	0	0	0	0	0	0	0	0	2	0	0	1	0	0	0	0	0	4	0
IGR_BSU_10280_BSU_10290	1	6	0	0	0	0	0	0	0	2	0	0	0	1	0	0	0	0	0	0	0
IGR_BSU_10290_BSU_10300	1	1	0	0	0	0	0	0	0	0	0	0	5	0	0	0	4	0	3	0	0
IGR_BSU_10300_BSU_10310	1	0	0	0	1	0	0	0	0	0	0	0	0	0	0	0	5	0	3	0	0
IGR_BSU_10310_BSU_10320	9	10	0	0	0	3	0	0	5	3	0	0	0	5	2	0	0	0	0	3	0
IGR_BSU_10320_BSU_10330	5	8	0	0	23	4	0	0	3	8	0	0	0	2	15	8	0	0	3	0	10
IGR_BSU_10330_BSU_10340	18	23	0	0	6	1	0	0	1	1	0	0	0	1	5	11	0	0	0	2	0
IGR_BSU_10340_BSU_10350	4	5	0	0	2	2	0	0	2	3	0	1	0	0	4	0	0	8	0	0	0
IGR_BSU_10360_BSU_10370	0	0	0	0	0	0	0	0	0	0	0	0	0	0	0	0	0	0	0	0	0
IGR_BSU_10370_BSU_10380	12	11	0	0	0	1	0	0	2	3	0	2	0	2	0	0	0	0	0	0	0
IGR_BSU_10380_BSU_10390	0	0	0	0	0	0	0	0	0	0	0	0	0	0	1	0	0	0	0	0	0
IGR_BSU_10390_BSU_10400	2	0	0	0	0	1	0	0	0	1	0	0	0	0	3	0	0	0	0	0	0
IGR_BSU_10400_BSU_10410	7	0	0	1	0	3	0	0	0	0	0	0	2	0	0	0	0	0	8	24	0
IGR_BSU_10410_BSU_10420	0	0	0	0	0	0	12	0	0	0	0	0	0	0	0	0	0	0	0	1	0
IGR_BSU_10420_BSU_10430	2	2	0	0	1	0	0	0	0	0	0	0	0	1	0	0	0	3	0	0	0
IGR_BSU_10430_BSU_10440	6	14	0	0	0	0	0	0	3	4	0	0	0	5	0	0	0	0	0	0	0
IGR_BSU_10440_BSU_10450	14	15	0	10	0	4	0	0	0	3	0	1	2	1	15	0	0	0	0	12	0
IGR_BSU_10460_BSU_10470	7	6	0	0	2	3	0	0	0	0	0	0	0	0	2	0	0	0	1	0	0
IGR_BSU_10470_BSU_10480	20	40	2	3	0	1	0	0	2	0	0	0	1	1	32	0	9	0	0	10	0
IGR_BSU_10480_BSU_10490	6	5	0	0	0	0	0	0	0	1	0	1	0	0	9	17	0	0	0	0	0
IGR_BSU_10490_BSU_10500	0	0	0	0	0	0	0	0	1	0	0	0	0	1	9	0	6	0	1	0	4
IGR_BSU_10500_BSU_10510	4	6	0	0	6	0	0	0	2	1	0	0	0	3	0	0	0	0	0	0	0
IGR_BSU_10510_BSU_10520	0	4	0	0	0	1	0	0	0	2	0	0	0	0	3	0	0	0	0	0	0
IGR_BSU_10520_BSU_10530	0	2	0	4	0	0	0	0	0	1	0	0	0	1	0	0	0	0	0	0	0
IGR_BSU_10530_BSU_10540	2	2	0	0	0	3	0	0	0	0	0	0	0	0	0	0	0	0	0	0	0
IGR_BSU_10550_BSU_10560	0	3	0	0	0	0	0	0	0	0	0	0	0	1	2	0	0	0	1	0	0
IGR_BSU_10560_BSU_10570	4	4	0	0	3	3	0	0	1	3	0	0	1	7	0	0	3	0	1	0	0
IGR_BSU_10570_BSU_10580	0	8	0	0	0	0	0	0	0	1	0	0	0	0	0	0	0	0	0	0	0
IGR_BSU_10580_BSU_10590	7	7	0	0	2	5	0	0	1	1	0	0	0	0	3	0	2	0	0	0	0
IGR_BSU_10590_BSU_10600	0	3	0	0	0	0	0	0	0	0	0	0	0	0	0	0	0	0	0	0	0
IGR_BSU_10600_BSU_10610	1	2	0	0	0	1	0	0	0	1	0	0	0	0	0	0	0	0	0	0	0
IGR_BSU_10610_BSU_10620	0	1	0	0	0	5	0	0	0	1	0	0	0	0	0	0	0	0	0	0	0
IGR_BSU_10630_BSU_10640	13	19	0	0	4	2	0	0	1	5	0	0	1	2	8	0	0	0	1	0	0
IGR_BSU_10650_BSU_10660	29	14	1	0	33	8	1	0	5	10	2	5	4	8	22	17	2	0	6	1	0
IGR_BSU_10660_BSU_10670	14	0	0	4	1	0	0	0	2	1	0	0	0	1	3	0	0	0	0	2	0
IGR_BSU_10670_BSU_10680	0	0	0	0	0	1	0	0	0	0	0	0	0	0	0	0	0	0	0	0	0
IGR_BSU_10700_BSU_10710	1	0	0	0	0	0	0	0	0	2	0	0	0	0	0	0	0	0	0	0	0
IGR_BSU_10710_BSU_10720	1	0	0	0	0	1	1	0	0	0	0	0	0	0	0	0	0	0	0	1	0
IGR_BSU_10720_BSU_10730	8	16	0	0	2	0	0	0	1	1	0	0	0	5	11	0	0	0	1	2	0
IGR_BSU_10730_BSU_10740	0	0	0	0	0	1	0	0	0	2	0	0	0	3	0	0	0	0	0	0	0
IGR_BSU_10740_BSU_10750	2	2	0	0	0	0	0	0	0	0	0	0	0	2	13	0	0	0	0	0	0
IGR_BSU_10750_BSU_10760	4	9	0	0	0	3	3	0	2	4	0	1	0	4	6	12	0	0	0	0	0
IGR_BSU_10760_BSU_10770	8	17	0	3	7	6	0	3	2	11	0	1	2	2	2	0	0	0	0	0	0
IGR_BSU_10770_BSU_10780	16	19	1	0	12	4	0	3	2	5	1	1	0	0	10	0	0	0	0	0	0
IGR_BSU_10780_BSU_10790	0	6	0	2	0	1	0	0	0	0	0	0	0	3	0	0	0	0	0	0	0
IGR_BSU_10790_BSU_10800	0	9	0	0	0	0	0	0	0	1	0	0	0	1	0	0	0	0	0	0	0
IGR_BSU_10800_BSU_10810	1	0	0	0	0	0	0	0	0	0	0	0	0	0	0	0	4	0	0	0	0
IGR_BSU_10810_BSU_10820	2	3	0	0	0	6	0	0	1	1	0	0	0	2	0	0	0	0	0	0	0
IGR_BSU_10820_BSU_10830	1	12	0	0	0	0	0	0	1	2	0	0	0	1	1	0	0	0	0	0	0
IGR_BSU_10830_BSU_10840	3	6	0	0	4	1	0	0	2	0	0	0	0	4	2	0	0	0	3	0	0
IGR_BSU_10840_BSU_10850	2	4	0	0	1	0	0	0	0	0	1	0	4	1	0	0	0	0	1	0	0
IGR_BSU_10850_BSU_10860	2	0	0	2	0	0	0	0	1	0	0	2	2	0	4	0	0	0	0	3	0
IGR_BSU_10860_BSU_10870	0	1	0	0	4	4	0	0	1	1	0	0	0	0	0	0	0	0	0	0	0
IGR_BSU_10870_BSU_10880	0	0	0	0	0	0	0	0	0	0	0	0	0	1	0	0	0	0	1	0	0
IGR_BSU_10880_BSU_10890	7	19	0	0	1	0	0	0	1	3	0	1	1	1	0	0	0	0	0	0	0
IGR_BSU_10890_BSU_10900	6	16	2	0	3	4	0	0	0	6	0	0	0	0	0	0	0	0	4	0	0
IGR_BSU_10900_BSU_10910	0	1	0	0	0	0	0	0	0	1	0	0	0	0	0	0	0	0	0	0	0
IGR_BSU_10920_BSU_10930	0	0	0	0	0	0	0	0	1	0	0	0	0	0	0	0	0	0	0	0	0
IGR_BSU_10930_BSU_10940	0	0	0	0	0	0	0	0	0	0	0	0	0	0	0	0	0	0	0	0	0
IGR_BSU_10950_BSU_10960	0	0	0	0	2	0	0	0	0	0	0	0	0	0	8	0	0	0	0	7	0
IGR_BSU_10960_BSU_10970	1	1	0	0	0	0	0	0	0	0	0	0	0	1	0	0	0	0	0	0	0
IGR_BSU_10970_BSU_10980	3	2	0	0	1	0	0	0	0	1	0	0	0	0	4	0	0	0	0	0	0
IGR_BSU_10980_BSU_10990	5	12	0	0	3	0	0	0	2	2	0	0	0	1	0	0	0	0	1	0	0
IGR_BSU_10990_BSU_11000	5	5	0	0	2	0	0	0	1	1	0	0	0	1	4	8	0	0	0	2	0
IGR_BSU_11000_BSU_11010	0	5	0	0	0	0	0	0	0	0	0	0	0	0	0	0	0	0	0	0	0
IGR_BSU_11010_BSU_misc_RNA_12	4	5	0	2	0	2	0	0	1	4	0	0	1	3	4	7	0	0	1	4	0
IGR_BSU_misc_RNA_12_BSU_11020	2	7	1	3	0	0	0	0	4	4	1	0	3	4	2	8	1	0	2	2	1
IGR_BSU_11020_BSU_11030	0	2	0	0	0	0	0	0	0	2	0	0	0	0	2	0	0	0	0	0	0
IGR_BSU_11030_BSU_11040	4	2	0	0	0	1	0	0	0	3	0	0	0	0	0	0	0	0	0	0	0
IGR_BSU_11070_BSU_11079	1	0	0	0	0	0	0	0	0	0	0	0	0	0	0	0	0	0	0	0	0
IGR_BSU_11080_BSU_11090	0	0	0	0	0	0	0	0	0	2	0	0	0	1	0	0	0	0	1	0	0
IGR_BSU_11090_BSU_11100	1	0	0	0	0	0	0	0	0	1	0	0	0	0	0	0	0	0	0	0	0
IGR_BSU_11100_BSU_11110	10	5	0	0	1	0	0	0	0	2	1	1	0	1	16	0	4	0	2	4	0
IGR_BSU_11110_BSU_11120	11	2	0	0	0	0	0	0	2	7	0	0	0	1	1	0	0	0	0	0	0
IGR_BSU_11120_BSU_11130	1	14	0	2	1	7	1	0	4	6	0	1	6	2	9	3	0	0	10	9	0
IGR_BSU_11130_BSU_11139	5	3	2	0	0	9	0	0	0	0	0	0	0	0	0	3	0	0	0	2	0
IGR_BSU_11139_BSU_11140	27	16	0	0	8	2	0	0	4	5	0	0	2	14	24	0	0	0	6	3	0
IGR_BSU_11140_BSU_11150	1	2	0	0	0	2	0	0	0	0	0	0	0	0	0	0	0	0	0	1	0
IGR_BSU_11150_BSU_11160	12	18	0	1	3	7	0	0	5	10	1	0	1	6	2	0	0	0	1	0	0
IGR_BSU_11160_BSU_11170	18	15	0	3	8	14	0	0	5	11	1	2	6	5	7	18	0	0	11	8	39
IGR_BSU_11170_BSU_11180	8	9	0	0	14	0	0	6	2	8	0	0	0	2	3	0	2	0	0	0	0
IGR_BSU_11180_BSU_11190	0	0	0	0	0	0	0	0	0	0	0	0	0	0	0	0	9	0	0	0	0
IGR_BSU_11190_BSU_11200	0	2	0	0	0	0	5	0	0	0	6	0	1	0	0	0	0	0	20	14	6
IGR_BSU_11200_BSU_11210	0	0	5	0	0	0	77	0	0	1	16	0	8	0	0	0	0	5	113	23	1
IGR_BSU_11220_BSU_11230	0	1	4	0	0	0	94	0	0	0	9	0	11	0	0	0	0	2	237	95	180
IGR_BSU_11250_BSU_11260	2	7	0	0	0	0	0	0	0	2	0	0	1	0	0	0	0	0	11	11	0
IGR_BSU_11260_BSU_11270	14	15	0	2	13	23	11	5	20	52	0	2	4	12	9	16	0	0	3	0	0
IGR_BSU_11270_BSU_11280	0	0	0	1	0	1	0	0	0	1	0	0	0	1	0	0	3	0	0	0	0
IGR_BSU_11280_BSU_11290	0	0	0	0	0	0	0	0	0	0	0	0	1	0	1	0	0	0	0	0	0
IGR_BSU_11290_BSU_11300	0	0	0	0	0	0	0	0	0	0	0	0	0	0	0	0	0	0	0	0	0
IGR_BSU_11300_BSU_11310	96	141	0	8	17	9	0	0	11	26	0	1	1	11	84	6	0	0	0	0	0
IGR_BSU_11310_BSU_11320	25	30	0	0	8	11	0	0	3	12	0	0	1	1	49	34	0	0	0	0	0
IGR_BSU_11320_BSU_11330	17	89	0	0	22	5	0	6	1	10	0	0	0	1	22	0	0	0	0	0	0
IGR_BSU_11330_BSU_11340	127	163	0	0	90	37	0	0	27	70	0	0	1	37	83	19	0	0	2	0	0
IGR_BSU_11340_BSU_11350	105	81	0	0	89	31	0	5	20	56	0	2	1	6	37	0	0	0	1	1	0
IGR_BSU_11350_BSU_11360	0	0	0	0	0	0	0	0	0	0	0	0	0	0	0	1	5	0	0	0	0
IGR_BSU_11370_BSU_11390	20	11	7	39	14	6	33	50	6	5	38	62	110	15	25	30	14	39	401	142	250
IGR_BSU_11390_BSU_11400	0	0	1	1	0	0	0	8	0	0	2	2	1	2	0	0	0	0	25	5	0
IGR_BSU_11400_BSU_11410	3	0	0	3	0	0	2	17	0	0	5	1	1	3	0	0	0	0	22	16	36
IGR_BSU_11410_BSU_11420	0	4	0	0	0	0	0	0	0	2	0	0	0	0	2	0	0	0	0	0	1
IGR_BSU_11420_BSU_misc_RNA_13	3	0	0	0	0	5	0	0	3	5	0	0	0	5	6	0	0	0	0	0	0
IGR_BSU_misc_RNA_13_BSU_11430	48	42	0	0	9	5	0	0	6	2	0	1	2	8	307	27	19	0	17	12	2
IGR_BSU_11430_BSU_11440	15	7	0	1	33	0	0	5	4	3	2	6	2	7	35	0	1	0	14	29	5
IGR_BSU_11440_BSU_11450	6	3	0	5	3	0	0	0	1	1	0	1	0	3	16	0	0	0	0	1	0
IGR_BSU_11450_BSU_11460	9	8	0	0	2	2	0	0	2	4	0	4	1	7	34	0	0	0	11	15	1
IGR_BSU_11460_BSU_11470	10	8	0	1	3	5	10	0	1	6	2	2	3	2	24	4	2	0	8	10	0
IGR_BSU_11470_BSU_11480	0	4	0	0	0	2	0	0	0	0	0	0	0	0	0	0	3	0	0	0	0
IGR_BSU_11480_BSU_11490	3	19	0	0	0	3	0	0	1	12	0	0	0	1	8	8	0	0	3	0	7
IGR_BSU_11490_BSU_11500	24	41	0	0	0	7	0	4	8	27	0	0	1	24	73	0	14	0	1	0	0
IGR_BSU_11500_BSU_11510	26	35	3	1	13	10	2	17	40	66	6	8	21	48	28	21	0	12	20	20	9
IGR_BSU_11510_BSU_11515	9	12	0	0	9	1	7	0	1	4	0	0	0	1	0	0	0	0	1	0	0
IGR_BSU_11525_BSU_11530	4	3	0	0	0	0	0	0	0	0	0	0	0	0	0	0	0	0	0	0	0
IGR_BSU_11530_BSU_11540	1	2	0	0	0	0	0	0	0	0	0	2	0	0	1	0	0	0	0	1	0
IGR_BSU_11540_BSU_11549	1	2	0	3	0	0	0	0	0	0	0	1	1	0	0	0	0	0	0	1	0
IGR_BSU_11549_BSU_misc_RNA_67	5	2	0	0	0	0	0	0	0	0	1	0	0	0	0	0	0	0	0	0	0
IGR_BSU_misc_RNA_67_BSU_11550	4	12	1	2	2	0	1	0	0	3	0	0	0	0	7	0	0	0	0	0	0
IGR_BSU_11560_BSU_11570	23	16	0	4	3	3	0	0	0	5	0	0	0	0	34	0	0	0	0	0	0
IGR_BSU_11570_BSU_11580	67	125	0	15	15	18	0	1	4	36	2	1	1	10	41	47	0	0	6	0	9
IGR_BSU_11580_BSU_11590	0	6	0	0	1	0	0	3	0	0	0	0	0	1	0	0	0	0	0	0	0
IGR_BSU_11590_BSU_11600	33	32	0	1	35	19	0	0	11	15	0	0	1	14	14	0	0	0	0	0	0
IGR_BSU_11600_BSU_11610	22	24	0	0	43	18	0	0	13	20	0	2	0	23	25	7	0	0	5	0	0
IGR_BSU_11610_BSU_11620	41	36	0	0	50	13	9	0	14	17	0	2	1	11	29	32	0	0	2	2	0
IGR_BSU_11620_BSU_11630	1	0	0	0	0	0	0	0	0	0	0	0	0	0	0	0	0	0	0	0	0
IGR_BSU_11630_BSU_11640	0	2	0	0	0	0	0	0	1	2	0	0	0	0	0	0	0	0	0	0	0
IGR_BSU_11640_BSU_misc_RNA_14	4	2	0	0	3	2	0	0	3	3	0	0	0	0	0	3	0	0	0	0	0
IGR_BSU_misc_RNA_14_BSU_11650	1	1	0	0	3	0	0	0	2	1	0	0	0	3	5	0	0	0	0	0	0
IGR_BSU_11700_BSU_11710	3	0	0	0	2	1	0	0	0	3	0	0	0	1	0	0	0	0	0	0	0
IGR_BSU_11710_BSU_11720	5	1	0	0	0	0	0	0	0	1	0	0	0	1	2	6	0	0	0	0	0
IGR_BSU_11720_BSU_11730	48	20	1	0	14	14	0	0	21	62	0	1	0	20	15	34	0	0	3	1	0
IGR_BSU_11730_BSU_11740	0	0	0	0	0	0	0	0	0	0	0	0	0	0	0	0	0	0	0	0	0
IGR_BSU_11740_BSU_11750	0	0	0	0	0	0	0	0	0	0	0	0	0	0	0	0	0	0	0	0	0
IGR_BSU_11750_BSU_11760	1	0	0	0	0	0	0	0	0	0	0	0	0	0	0	0	0	0	0	0	0
IGR_BSU_11760_BSU_11770	0	0	0	0	0	1	0	0	0	0	0	0	0	0	0	0	0	0	0	0	0
IGR_BSU_11770_BSU_11780	0	0	0	0	0	0	0	0	0	0	0	0	0	0	0	0	8	0	0	0	0
IGR_BSU_11780_BSU_11790	1	0	0	0	4	0	0	0	0	0	0	0	0	0	1	0	0	0	0	0	0
IGR_BSU_11790_BSU_11799	2	1	0	0	0	0	3	0	2	0	0	0	0	0	7	0	8	0	0	0	0
IGR_BSU_11800_BSU_11809	0	1	0	0	0	0	0	0	0	0	0	0	0	0	0	0	0	0	0	0	0
IGR_BSU_11809_BSU_11810	0	1	0	0	0	0	0	0	0	2	0	0	0	0	2	0	0	0	0	0	0
IGR_BSU_11810_BSU_11820	0	1	0	0	0	0	0	0	0	0	0	0	0	0	0	0	0	0	0	0	0
IGR_BSU_11820_BSU_11839	5	1	1	0	0	0	0	0	1	2	0	0	1	0	6	0	0	0	2	0	0
IGR_BSU_11839_BSU_11840	8	10	0	0	6	0	0	0	1	6	1	2	2	2	14	9	0	0	3	2	0
IGR_BSU_11840_BSU_11850	13	12	0	2	1	2	1	0	3	4	1	0	7	3	17	0	0	0	17	19	0
IGR_BSU_11850_BSU_11860	31	21	0	3	15	11	0	0	1	8	1	1	8	10	52	0	0	0	16	7	29
IGR_BSU_11860_BSU_misc_RNA_15	0	0	0	0	0	0	0	0	0	0	0	0	0	0	0	0	0	0	0	0	0
IGR_BSU_misc_RNA_15_BSU_11870	0	2	0	4	0	0	0	4	0	2	4	20	16	2	0	0	0	0	34	0	0
IGR_BSU_11880_BSU_11890	0	0	0	0	3	1	0	0	0	0	0	0	1	0	0	0	0	0	1	0	0
IGR_BSU_11890_BSU_11900	1	0	0	0	0	0	0	0	0	0	0	0	0	1	2	8	0	0	1	3	0
IGR_BSU_11900_BSU_tRNA_83	0	0	0	0	0	0	0	0	0	0	0	0	0	1	9	0	5	0	0	0	0
IGR_BSU_tRNA_83_BSU_11910	27	59	1	0	9	13	0	0	8	14	0	3	0	21	23	30	5	1	3	0	0
IGR_BSU_11910_BSU_11920	1	0	0	0	0	0	0	0	0	0	0	0	0	1	34	0	5	0	0	0	0
IGR_BSU_11920_BSU_11928	79	134	1	0	0	5	0	0	9	14	0	0	1	12	135	7	0	0	0	1	0
IGR_BSU_11928_BSU_11929	7	16	0	0	0	0	0	0	0	1	0	0	0	0	4	0	0	0	0	0	0
IGR_BSU_11929_BSU_11930	0	4	0	0	0	1	0	0	1	0	0	0	0	0	3	3	0	0	0	0	0
IGR_BSU_11930_BSU_11940	5	1	0	0	0	0	0	0	0	1	0	0	0	0	3	0	0	0	1	0	0
IGR_BSU_11940_BSU_11950	0	0	0	0	0	1	0	0	1	3	0	2	2	2	1	0	0	0	0	0	0
IGR_BSU_11950_BSU_11960	0	4	0	0	0	0	0	0	1	0	1	0	0	0	0	0	1	0	0	0	0
IGR_BSU_11960_BSU_11970	0	0	0	0	0	0	0	0	0	0	0	0	0	0	0	0	0	0	0	0	0
IGR_BSU_11970_BSU_11980	7	10	0	1	0	8	0	0	8	14	0	0	0	10	10	0	0	0	0	0	0
IGR_BSU_11980_BSU_11990	8	9	90	52	0	2	28	13	3	8	365	261	43	3	6	18	3	15	63	23	17
IGR_BSU_11990_BSU_12000	8	9	2	3	0	0	0	5	1	1	9	8	4	2	4	0	0	0	0	7	0
IGR_BSU_12000_BSU_12010	8	25	0	0	5	8	0	0	4	8	0	0	0	1	12	40	0	0	0	0	0
IGR_BSU_12010_BSU_12020	524	211	0	2	529	45	0	1	172	108	0	0	0	101	174	25	0	0	1	0	0
IGR_BSU_12020_BSU_12030	800	225	0	0	642	43	0	1	241	126	0	1	0	65	220	85	0	0	0	0	0
IGR_BSU_12030_BSU_12040	111	65	0	0	82	9	0	0	18	8	0	0	0	11	31	28	0	0	0	0	0
IGR_BSU_12040_BSU_12050	26	22	0	3	64	6	0	0	25	20	0	1	1	14	37	6	0	0	1	0	0
IGR_BSU_12050_BSU_12060	57	31	0	0	25	12	0	0	14	16	0	0	0	9	74	8	0	0	0	2	0
IGR_BSU_12060_BSU_12069	25	13	0	0	17	0	0	0	10	17	0	0	1	8	12	4	0	0	0	0	0
IGR_BSU_12069_BSU_12070	18	11	0	0	9	3	0	0	4	5	0	1	1	3	18	5	0	0	1	0	0
IGR_BSU_12070_BSU_12080	4	24	0	0	0	2	0	1	3	19	1	2	0	2	16	23	9	0	5	0	0
IGR_BSU_12080_BSU_12090	2	2	0	0	0	0	0	0	0	0	0	0	0	1	6	0	8	0	0	0	0
IGR_BSU_12090_BSU_12100	0	5	0	2	0	0	0	2	0	1	0	0	0	0	3	0	0	0	0	0	0
IGR_BSU_12100_BSU_12110	6	1	0	0	0	1	0	5	2	3	0	0	0	1	12	0	0	0	1	0	0
IGR_BSU_12110_BSU_12120	63	54	14	23	0	8	0	0	2	8	1	7	2	3	33	0	18	0	10	21	0
IGR_BSU_12120_BSU_12130	0	4	0	0	0	0	11	0	0	0	0	0	0	1	4	0	0	0	0	0	0
IGR_BSU_12130_BSU_12140	1	2	0	0	0	0	0	0	0	1	0	0	0	0	0	0	0	0	0	0	0
IGR_BSU_12140_BSU_12150	0	0	0	0	0	0	0	0	0	0	0	0	0	0	2	0	0	0	0	0	0
IGR_BSU_12150_BSU_12160	1	0	0	0	0	0	0	0	0	0	0	0	0	0	0	0	0	0	0	0	0
IGR_BSU_12170_BSU_12180	0	0	0	3	0	0	0	0	0	0	0	0	0	1	1	0	0	0	0	0	0
IGR_BSU_12180_BSU_12190	1	2	0	0	0	0	0	0	2	0	0	0	0	0	0	0	0	0	0	0	0
IGR_BSU_12190_BSU_12200	0	0	0	0	0	0	0	0	0	0	0	0	0	0	0	0	0	0	0	0	0
IGR_BSU_12200_BSU_12210	1	8	0	0	0	0	0	0	0	0	0	0	0	1	7	0	0	0	2	0	0
IGR_BSU_12210_BSU_12220	2	0	0	0	0	0	0	0	0	2	0	0	2	1	1	0	0	0	1	4	12
IGR_BSU_12220_BSU_12229	2	4	0	0	0	2	0	0	0	2	0	0	0	0	0	0	0	0	0	0	0
IGR_BSU_12229_BSU_12230	2	0	0	0	0	1	0	0	0	0	0	0	0	0	0	0	0	0	1	0	0
IGR_BSU_12230_BSU_12240	6	10	0	0	0	2	0	2	0	2	1	0	0	0	5	0	0	0	1	0	0
IGR_BSU_12250_BSU_12260	0	5	0	0	0	1	0	0	1	1	0	0	0	3	4	0	0	0	1	0	0
IGR_BSU_12260_BSU_12270	3	8	2	1	4	0	2	0	1	0	2	0	1	0	0	0	4	0	1	0	0
IGR_BSU_12270_BSU_12280	215	231	0	8	73	25	6	0	145	200	1	5	0	196	227	29	7	0	6	1	0
IGR_BSU_12280_BSU_12290	146	82	0	9	109	39	25	7	96	154	3	4	3	196	156	173	0	1	4	0	0
IGR_BSU_12290_BSU_12300	12	18	0	0	26	3	0	0	14	17	0	0	0	8	8	10	0	7	2	0	0
IGR_BSU_12300_BSU_12310	0	0	0	0	2	0	0	0	1	0	0	0	4	0	2	0	0	0	0	0	0
IGR_BSU_12310_BSU_12320	0	0	0	0	0	4	0	0	0	0	0	0	0	0	0	0	0	0	0	0	0
IGR_BSU_12320_BSU_12330	0	0	0	0	0	0	0	0	0	0	0	0	0	0	0	0	0	0	0	0	0
IGR_BSU_12330_BSU_12340	0	0	0	0	0	0	0	0	0	0	0	0	0	0	0	0	0	0	0	0	0
IGR_BSU_12350_BSU_12360	0	3	0	0	0	3	0	0	1	0	0	0	0	0	5	0	0	0	0	0	0
IGR_BSU_12360_BSU_12370	3	3	0	0	0	0	0	0	0	0	0	0	0	1	0	0	0	0	0	0	0
IGR_BSU_12370_BSU_12380	1	4	0	0	0	0	0	0	0	0	0	0	0	1	1	0	0	0	0	0	0
IGR_BSU_12390_BSU_12400	2	0	0	0	1	0	0	0	0	0	0	0	0	0	0	0	0	0	0	0	0
IGR_BSU_12400_BSU_12410	20	10	0	1	11	2	0	0	7	3	1	1	1	3	12	0	0	0	0	0	0
IGR_BSU_12410_BSU_12420	0	0	0	0	0	0	0	0	2	1	0	0	0	0	2	0	0	0	0	0	0
IGR_BSU_12420_BSU_12430	3	1	0	1	0	0	1	8	1	1	1	2	2	3	2	0	0	1	2	0	0
IGR_BSU_12440_BSU_12450	2	2	6	12	0	0	0	3	1	0	3	2	11	0	1	0	18	0	21	37	26
IGR_BSU_12450_BSU_12460	0	0	0	1	0	0	0	0	1	1	1	0	0	0	0	0	0	0	0	0	0
IGR_BSU_12460_BSU_12470	3	3	0	0	5	0	0	0	0	0	0	0	0	0	4	6	0	0	0	0	0
IGR_BSU_12470_BSU_12480	4	3	0	0	0	2	0	0	1	1	0	0	0	1	2	17	0	0	0	0	0
IGR_BSU_12480_BSU_12490	12	11	0	0	15	9	5	0	0	5	0	0	0	1	18	0	0	0	0	1	0
IGR_BSU_12490_BSU_12500	7	6	0	0	17	7	0	0	2	6	0	0	0	0	0	0	0	0	1	0	0
IGR_BSU_12500_BSU_12510	2	8	0	0	2	0	0	0	1	8	0	0	0	3	29	0	0	0	1	0	0
IGR_BSU_12510_BSU_12519	2	0	0	0	0	0	0	0	0	2	0	0	0	0	7	0	0	0	0	0	0
IGR_BSU_12539_BSU_12540	3	4	0	0	0	0	0	0	0	0	0	0	0	1	0	0	0	0	0	0	0
IGR_BSU_12550_BSU_12560	6	7	0	0	1	3	1	0	0	2	0	0	0	3	13	0	0	0	0	0	0
IGR_BSU_12560_BSU_12570	7	3	0	0	0	0	0	0	0	2	0	0	0	8	1	0	0	0	0	0	0
IGR_BSU_12580_BSU_12590	1	7	0	0	2	7	4	0	2	3	0	0	0	2	5	0	0	0	0	0	0
IGR_BSU_12590_BSU_12600	2	4	0	0	0	5	21	0	1	3	0	0	0	4	2	17	0	0	0	0	0
IGR_BSU_12600_BSU_12610	2	6	0	0	1	6	29	0	3	6	0	0	0	15	10	27	0	0	0	0	0
IGR_BSU_12610_BSU_12619	17	15	1	2	6	24	50	0	3	5	0	0	0	12	29	19	0	0	0	0	0
IGR_BSU_12630_BSU_12640	17	29	0	0	12	9	42	0	3	6	0	0	0	8	13	18	0	0	0	3	0
IGR_BSU_12640_BSU_12649	18	34	0	0	7	2	40	0	5	4	0	0	0	5	10	15	0	8	1	0	0
IGR_BSU_12650_BSU_12660	35	38	1	0	10	12	71	6	4	13	0	0	0	11	31	0	0	0	0	0	0
IGR_BSU_12660_BSU_12671	95	110	0	0	36	17	53	0	15	21	0	0	0	20	104	46	0	0	1	0	0
IGR_BSU_12671_BSU_12672	5	10	0	0	0	4	7	0	1	4	0	0	0	4	18	0	0	0	0	0	0
IGR_BSU_12672_BSU_12680	5	9	0	0	0	4	2	0	0	6	0	0	0	2	13	0	0	0	0	0	0
IGR_BSU_12690_BSU_12700	7	12	0	0	5	0	28	0	0	7	0	0	0	1	4	0	0	0	0	0	0
IGR_BSU_12710_BSU_12720	6	17	0	0	22	5	23	0	0	2	0	0	0	1	8	0	0	2	0	0	0
IGR_BSU_12749_BSU_12750	19	41	2	0	4	5	35	0	0	8	0	0	0	0	40	0	0	0	0	0	0
IGR_BSU_12750_BSU_12760	2	7	0	0	6	5	17	0	0	2	0	0	0	0	5	0	0	0	0	0	0
IGR_BSU_12770_BSU_12780	8	6	0	0	0	2	15	0	1	2	0	0	0	6	0	0	0	0	1	0	0
IGR_BSU_12780_BSU_12790	3	9	0	0	6	8	35	2	0	8	0	0	0	4	11	0	0	0	0	0	0
IGR_BSU_12790_BSU_12800	17	33	0	0	2	7	77	4	8	9	0	1	1	17	26	7	0	0	1	0	0
IGR_BSU_12800_BSU_12810	11	7	1	0	0	3	31	1	0	2	0	0	0	3	11	17	0	0	0	0	0
IGR_BSU_12810_BSU_12815	7	19	0	1	0	2	29	0	5	13	0	0	0	6	7	0	0	0	1	0	0
IGR_BSU_12815_BSU_12820	7	19	0	1	0	1	0	0	0	7	0	0	2	3	7	1	1	0	1	4	0
IGR_BSU_12830_BSU_12840	3	11	0	4	2	1	0	0	1	9	0	0	0	1	5	0	0	0	0	0	0
IGR_BSU_12840_BSU_12850	20	54	0	0	4	11	0	0	16	30	0	2	0	16	54	31	0	0	0	0	0
IGR_BSU_12850_BSU_12860	0	2	0	0	0	0	0	0	2	5	0	0	0	2	7	0	0	0	0	0	0
IGR_BSU_12860_BSU_12870	0	0	0	0	0	0	0	0	0	0	0	0	4	0	0	0	0	0	0	0	0
IGR_BSU_12870_BSU_12875	0	0	0	0	0	0	0	0	0	0	0	0	0	0	0	0	0	0	0	0	0
IGR_BSU_12875_BSU_12880	0	0	0	0	0	0	0	0	0	0	0	0	0	0	0	0	0	0	0	0	0
IGR_BSU_12880_BSU_12890	0	0	0	1	3	2	0	0	0	1	0	0	0	0	0	0	0	0	0	0	0
IGR_BSU_12890_BSU_12900	203	256	7	1	27	38	34	4	57	92	3	5	25	60	218	8	5	0	7	8	0
IGR_BSU_12900_BSU_12910	1	1	0	0	5	2	0	0	0	0	0	0	0	0	2	0	0	0	0	0	0
IGR_BSU_12910_BSU_12920	0	0	0	0	0	3	0	0	0	0	0	0	0	0	0	0	0	0	0	0	0
IGR_BSU_12920_BSU_12930	1	1	0	0	3	0	0	0	0	0	0	2	6	0	0	8	0	0	7	6	0
IGR_BSU_12930_BSU_12940	0	0	0	5	0	0	14	0	0	0	0	0	2	0	5	0	0	0	2	1	0
IGR_BSU_12940_BSU_12950	0	0	0	0	3	0	7	2	0	0	0	0	1	0	0	0	0	3	5	2	0
IGR_BSU_12950_BSU_12960	0	0	4	0	0	3	0	0	0	0	5	5	8	0	1	0	0	9	38	15	0
IGR_BSU_12960_BSU_12970	0	0	3	0	4	0	0	5	0	1	5	2	10	0	4	0	0	1	76	34	28
IGR_BSU_12990_BSU_13000	1	2	0	0	0	0	0	3	0	1	2	0	4	0	0	0	0	0	12	6	0
IGR_BSU_13000_BSU_13010	7	2	1	4	6	1	0	0	2	3	1	1	1	5	5	5	0	1	3	23	0
IGR_BSU_13010_BSU_13020	2	0	0	0	0	1	0	0	0	0	0	0	1	2	4	0	0	0	0	0	0
IGR_BSU_13020_BSU_13030	2	6	0	0	3	0	0	0	0	4	1	0	0	0	3	0	0	0	1	0	0
IGR_BSU_13030_BSU_13040	4	13	0	0	0	4	0	0	1	1	0	0	0	0	4	0	5	0	0	0	0
IGR_BSU_13040_BSU_13050	0	0	0	0	0	0	0	0	0	0	0	0	0	0	0	0	0	0	0	0	0
IGR_BSU_13050_BSU_13060	0	0	0	0	0	0	0	0	0	0	0	0	0	1	1	0	0	0	0	0	0
IGR_BSU_13060_BSU_13070	0	1	0	0	0	0	0	0	0	0	0	0	0	0	0	0	8	0	0	0	0
IGR_BSU_13080_BSU_misc_RNA_16	1	0	0	0	0	0	0	0	0	0	0	0	0	0	0	0	0	0	0	0	0
IGR_BSU_misc_RNA_16_BSU_13090	2	7	0	0	1	0	0	0	0	0	0	0	0	0	0	0	0	0	0	0	0
IGR_BSU_13100_BSU_13110	3	3	0	0	3	0	0	0	0	1	0	0	0	0	0	0	0	0	0	0	0
IGR_BSU_13110_BSU_misc_RNA_17	6	8	0	0	0	0	0	0	1	4	0	0	0	0	3	13	0	0	0	0	0
IGR_BSU_misc_RNA_17_BSU_13120	0	5	0	0	3	8	0	0	2	10	0	0	1	3	6	10	0	0	0	0	0
IGR_BSU_13120_BSU_13130	35	36	0	0	7	4	0	0	5	21	0	0	0	5	6	23	0	0	1	0	0
IGR_BSU_13130_BSU_13140	9	7	0	0	3	8	0	0	3	2	0	0	0	1	0	0	0	0	0	0	0
IGR_BSU_13140_BSU_13150	4	2	0	0	0	0	0	0	0	0	0	0	0	1	3	0	0	0	0	0	0
IGR_BSU_13150_BSU_13160	1	1	0	0	0	0	0	0	1	0	0	0	0	0	2	0	0	0	0	0	0
IGR_BSU_13160_BSU_13169	2	0	0	0	0	0	0	0	1	3	1	2	0	4	9	11	6	0	2	5	0
IGR_BSU_13169_BSU_13170	2	0	0	0	0	0	0	0	0	0	0	0	1	3	5	0	0	0	0	0	0
IGR_BSU_13170_BSU_13180	1	0	0	1	0	0	0	2	0	0	0	0	0	0	4	0	0	0	0	2	0
IGR_BSU_13180_BSU_misc_RNA_18	0	0	0	6	0	3	0	0	0	0	3	5	11	9	2	0	0	0	70	11	0
IGR_BSU_misc_RNA_18_BSU_13190	0	0	0	0	0	0	0	0	0	0	2	0	1	1	0	0	0	0	6	5	0
IGR_BSU_13190_BSU_13200	1	1	0	0	0	0	0	0	0	0	0	0	1	2	0	0	1	0	0	0	0
IGR_BSU_13200_BSU_13210	2	3	0	0	2	0	0	0	1	2	0	1	0	0	8	0	0	0	0	0	0
IGR_BSU_13230_BSU_13240	1	0	0	0	5	0	0	0	0	0	0	0	0	0	0	0	0	0	0	0	0
IGR_BSU_13240_BSU_misc_RNA_19	0	4	0	0	0	0	0	0	2	1	0	1	0	1	0	0	0	0	1	6	0
IGR_BSU_misc_RNA_19_BSU_13250	3	1	1	0	0	0	0	0	1	0	0	0	0	0	0	0	0	0	0	0	0
IGR_BSU_13250_BSU_13260	0	0	0	0	0	0	0	0	0	0	0	0	0	0	1	0	0	0	0	0	0
IGR_BSU_13270_BSU_13280	6	1	0	0	0	6	0	0	0	1	0	0	0	0	0	0	0	0	0	0	0
IGR_BSU_13280_BSU_13290	0	2	0	0	0	2	0	0	0	0	0	0	0	0	2	0	0	0	0	0	0
IGR_BSU_13290_BSU_misc_RNA_68	0	0	0	0	0	0	0	0	0	0	0	0	0	1	0	0	0	0	0	0	0
IGR_BSU_misc_RNA_68_BSU_13300	98	167	2	5	10	14	0	8	30	82	5	9	3	62	108	28	0	4	77	40	0
IGR_BSU_13300_BSU_13310	2	7	0	0	3	0	0	0	0	1	0	0	0	1	13	0	0	0	1	3	0
IGR_BSU_13310_BSU_13320	0	2	0	0	6	0	0	0	0	5	0	0	0	1	20	0	0	0	0	0	0
IGR_BSU_13320_BSU_13330	0	0	0	0	0	0	0	0	0	0	0	0	0	1	4	0	0	0	0	0	0
IGR_BSU_13330_BSU_13340	0	3	0	2	0	3	0	1	0	0	1	0	0	1	6	0	0	0	1	1	0
IGR_BSU_13340_BSU_13350	15	3	0	0	0	3	0	0	0	0	0	0	0	0	0	0	0	0	0	2	0
IGR_BSU_13350_BSU_13360	0	0	0	0	0	0	0	0	0	0	0	0	0	0	0	0	0	0	1	0	0
IGR_BSU_13360_BSU_13370	3	0	0	0	0	0	0	0	0	0	0	0	0	0	0	0	0	0	0	0	0
IGR_BSU_13370_BSU_13380	0	2	0	0	0	0	0	0	0	0	0	1	0	0	0	0	0	0	0	0	0
IGR_BSU_13380_BSU_13390	2	0	0	0	0	0	0	0	0	0	0	0	0	0	0	0	0	0	0	0	0
IGR_BSU_13390_BSU_13400	0	0	0	0	0	0	0	0	0	0	0	1	0	0	0	0	0	0	0	0	0
IGR_BSU_13400_BSU_13410	0	1	0	0	0	0	0	0	0	0	0	0	0	0	6	0	0	0	0	0	0
IGR_BSU_13410_BSU_13420	0	0	0	0	0	0	0	0	0	1	0	0	0	0	0	0	0	0	0	0	0
IGR_BSU_13420_BSU_13430	2	7	0	0	2	5	0	0	0	0	0	0	0	0	0	0	0	0	0	0	0
IGR_BSU_13430_BSU_misc_RNA_87	2	7	0	0	0	5	0	0	4	8	0	0	0	6	5	0	0	0	0	0	0
IGR_BSU_13440_BSU_13450	3	4	0	6	3	0	0	0	0	4	0	0	0	0	2	0	0	0	1	0	0
IGR_BSU_13460_BSU_13470	8	44	0	0	1	5	0	0	2	4	0	1	0	0	7	0	0	0	0	0	0
IGR_BSU_13470_BSU_13480	5	21	0	0	0	3	3	0	0	2	0	0	0	3	8	0	9	0	0	0	0
IGR_BSU_13480_BSU_13490	0	6	0	0	0	1	0	0	1	3	0	0	0	1	10	11	0	0	0	0	0
IGR_BSU_13490_BSU_13500	23	30	0	1	9	14	0	0	11	20	1	2	1	4	27	7	0	0	2	5	0
IGR_BSU_13500_BSU_13509	0	0	0	0	0	1	0	0	0	1	0	0	0	1	2	0	0	0	0	0	0
IGR_BSU_13509_BSU_13510	0	0	0	0	0	0	0	0	0	0	0	0	0	0	0	0	0	0	0	0	0
IGR_BSU_13510_BSU_13520	0	4	0	0	0	0	0	0	0	0	0	0	0	0	0	0	0	0	0	0	0
IGR_BSU_13520_BSU_13530	0	3	0	0	0	5	0	0	0	0	0	0	0	0	0	0	8	0	0	0	0
IGR_BSU_13540_BSU_13545	2	4	0	0	2	0	0	0	2	7	0	4	5	2	2	0	0	0	5	3	0
IGR_BSU_13545_BSU_13550	5	14	0	8	13	4	4	0	2	5	0	7	5	7	28	7	6	0	22	40	32
IGR_BSU_13550_BSU_13560	13	28	0	4	6	20	0	0	5	10	1	4	5	12	33	3	0	0	31	23	11
IGR_BSU_13560_BSU_misc_RNA_20	4	9	0	1	0	7	0	0	2	18	2	10	38	35	30	12	0	5	78	23	9
IGR_BSU_misc_RNA_20_BSU_13570	4	6	0	0	1	3	0	0	0	2	0	0	1	3	11	0	0	0	6	3	0
IGR_BSU_13570_BSU_13580	0	7	0	0	0	0	0	0	0	2	1	0	0	2	11	7	0	0	0	0	0
IGR_BSU_13580_BSU_misc_RNA_21	2	3	0	0	9	5	0	0	3	2	0	0	0	4	10	1	0	0	5	0	0
IGR_BSU_misc_RNA_21_BSU_13590	0	5	0	0	0	0	0	0	1	0	0	0	0	1	6	0	0	9	3	0	0
IGR_BSU_13610_BSU_13620	3	9	0	2	5	5	0	0	3	2	0	3	4	13	38	41	0	0	15	2	0
IGR_BSU_13620_BSU_13630	3	6	0	0	0	3	0	0	2	4	0	1	0	0	4	0	0	23	3	1	9
IGR_BSU_13630_BSU_13640	5	8	0	0	2	6	0	0	2	8	1	0	0	8	19	0	0	0	8	0	0
IGR_BSU_13640_BSU_13650	18	56	0	5	0	14	0	6	1	26	0	1	3	7	53	0	0	0	12	7	0
IGR_BSU_13650_BSU_13660	18	19	12	7	0	1	0	0	1	0	1	1	1	1	21	0	0	13	1	15	5
IGR_BSU_13660_BSU_13670	0	2	0	0	0	0	0	0	2	0	0	0	0	1	3	0	4	0	0	0	0
IGR_BSU_13670_BSU_13680	7	3	1	2	2	3	0	0	0	5	1	0	0	2	1	0	0	0	1	3	0
IGR_BSU_13690_BSU_13700	7	3	0	2	2	3	0	0	1	1	0	0	0	2	9	0	0	0	1	0	6
IGR_BSU_13700_BSU_13710	1	0	0	0	0	0	0	0	0	1	0	0	0	2	3	0	0	0	1	0	0
IGR_BSU_13710_BSU_misc_RNA_22	0	1	0	0	3	1	0	0	0	0	0	1	0	0	13	0	0	0	0	0	0
IGR_BSU_misc_RNA_22_BSU_13720	4	10	0	0	0	0	0	0	1	10	0	0	0	2	0	0	1	1	0	0	0
IGR_BSU_13740_BSU_13750	18	37	0	0	8	9	0	0	8	17	0	0	0	4	6	0	0	0	3	0	0
IGR_BSU_13750_BSU_13760	72	64	1	2	17	9	0	0	31	52	0	2	3	13	16	5	0	0	7	0	11
IGR_BSU_13760_BSU_13770	0	1	0	0	0	2	0	0	0	0	0	0	0	0	0	0	0	0	0	0	0
IGR_BSU_13770_BSU_13780	0	1	0	0	0	3	0	0	0	1	1	0	0	1	13	0	9	0	0	0	0
IGR_BSU_13780_BSU_13789	0	0	0	0	0	0	0	0	0	0	0	0	0	0	0	0	0	0	0	0	0
IGR_BSU_13789_BSU_13800	10	51	0	1	9	11	0	0	2	12	1	1	0	4	23	19	3	0	0	0	0
IGR_BSU_13800_BSU_13810	8	60	0	1	0	6	0	0	5	21	0	0	0	10	51	0	0	0	0	0	0
IGR_BSU_13810_BSU_13819	0	3	0	0	0	0	0	0	0	1	0	0	0	1	0	0	0	0	0	0	0
IGR_BSU_13819_BSU_13820	2	3	0	0	0	0	0	0	0	2	0	0	0	0	0	0	0	0	0	0	0
IGR_BSU_13820_BSU_13830	0	2	0	0	0	0	0	0	0	0	0	0	0	0	0	0	0	0	0	0	0
IGR_BSU_13830_BSU_13840	2	1	0	0	0	0	0	0	0	0	0	0	0	0	0	0	0	0	0	0	0
IGR_BSU_13840_BSU_13850	0	3	1	3	0	0	0	0	0	0	1	0	4	1	1	0	17	0	4	0	0
IGR_BSU_13850_BSU_13860	3	4	0	0	1	0	0	0	0	4	0	1	4	5	5	0	2	4	6	2	0
IGR_BSU_13860_BSU_13870	18	10	0	0	4	7	0	0	8	9	0	1	0	5	2	13	0	0	1	0	0
IGR_BSU_13870_BSU_13880	14	5	0	0	17	0	0	0	3	1	0	0	0	0	0	0	0	0	0	0	0
IGR_BSU_13880_BSU_misc_RNA_88	59	188	0	5	15	22	0	0	50	97	0	0	0	158	322	201	0	6	0	0	0
IGR_BSU_misc_RNA_88_BSU_13890	98	171	0	4	20	45	0	0	58	118	0	0	0	223	195	125	0	0	0	0	0
IGR_BSU_13890_BSU_13900	171	296	0	10	97	134	0	0	72	172	2	1	0	266	754	203	0	0	0	0	0
IGR_BSU_13910_BSU_13920	40	60	0	2	94	43	0	8	18	46	1	0	0	40	59	36	0	0	1	2	0
IGR_BSU_13920_BSU_13930	7	3	0	0	5	0	0	0	1	0	0	0	0	2	3	9	0	0	0	0	0
IGR_BSU_13930_BSU_13940	2	0	0	0	0	4	0	0	0	0	0	0	0	1	8	0	0	0	0	0	0
IGR_BSU_13940_BSU_13950	0	0	0	0	0	0	0	0	0	0	0	0	0	0	3	0	0	11	0	0	0
IGR_BSU_13950_BSU_13960	5	25	0	2	1	4	0	0	1	2	0	0	0	3	21	1	0	0	4	1	0
IGR_BSU_13960_BSU_13970	4	4	0	0	0	0	0	0	1	2	0	0	0	0	0	0	6	0	0	2	0
IGR_BSU_13970_BSU_13980	1	0	0	0	0	0	0	0	0	0	0	0	0	0	0	0	0	0	0	0	0
IGR_BSU_13980_BSU_13990	24	10	2	1	7	1	0	0	1	5	1	1	0	1	29	0	6	0	0	1	0
IGR_BSU_13990_BSU_14000	0	3	0	0	0	2	0	0	0	0	0	0	0	0	0	0	0	0	0	0	0
IGR_BSU_14000_BSU_14009	3	26	0	2	2	17	0	0	3	40	0	0	0	5	22	0	0	0	0	0	0
IGR_BSU_14009_BSU_14010	3	0	0	0	0	2	0	0	1	1	0	0	0	2	3	0	0	0	0	0	0
IGR_BSU_14010_BSU_14020	2	6	0	0	0	3	0	0	0	3	0	0	2	3	10	0	6	0	1	0	0
IGR_BSU_14020_BSU_14030	0	1	0	0	0	0	0	0	0	0	0	0	0	0	0	0	0	0	0	0	0
IGR_BSU_14030_BSU_14040	0	3	0	0	2	0	0	0	0	2	0	0	0	0	12	0	0	0	1	0	0
IGR_BSU_14040_BSU_14050	7	13	0	0	0	0	0	0	0	1	0	0	0	0	6	0	0	0	0	0	0
IGR_BSU_14050_BSU_14060	0	0	0	0	0	0	0	0	1	0	0	1	0	0	0	0	4	0	0	0	0
IGR_BSU_14060_BSU_14071	0	1	0	1	0	2	2	0	1	11	0	0	3	12	15	0	0	0	3	0	0
IGR_BSU_14071_BSU_14072	5	3	0	0	0	2	0	0	0	8	0	0	0	4	9	0	0	0	0	0	0
IGR_BSU_14072_BSU_14080	0	9	0	0	0	0	0	0	2	0	0	0	1	0	1	0	0	0	0	3	0
IGR_BSU_14080_BSU_14090	0	3	0	0	0	0	0	0	0	11	0	0	0	6	1	0	0	0	1	0	0
IGR_BSU_14090_BSU_misc_RNA_69	0	0	0	0	0	0	0	0	0	0	0	0	0	0	6	0	0	0	0	0	0
IGR_BSU_misc_RNA_69_BSU_14100	34	75	0	0	6	15	0	0	8	28	0	0	0	14	47	0	0	0	0	0	0
IGR_BSU_14100_BSU_14110	142	213	0	1	34	19	0	0	28	81	0	0	0	32	158	0	0	0	0	0	0
IGR_BSU_14110_BSU_14120	107	148	0	0	66	65	0	1	8	71	0	2	1	47	158	7	0	0	0	0	1
IGR_BSU_14120_BSU_14130	30	63	1	4	36	11	0	4	9	35	1	7	1	22	68	0	0	0	2	11	4
IGR_BSU_14130_BSU_14140	9	2	0	0	0	0	0	0	4	4	0	1	0	10	11	0	0	0	0	1	0
IGR_BSU_14140_BSU_14150	0	1	0	0	0	2	0	0	0	1	0	0	6	0	3	0	0	0	0	0	0
IGR_BSU_14160_BSU_14170	12	8	0	0	8	3	0	0	11	15	0	0	0	22	32	14	0	0	1	0	0
IGR_BSU_14170_BSU_14180	7	7	0	0	2	0	0	0	1	2	0	0	0	6	10	0	0	0	0	0	0
IGR_BSU_14180_BSU_14190	49	65	0	0	22	8	0	0	23	19	0	0	0	22	58	26	0	0	1	0	0
IGR_BSU_14190_BSU_14200	43	42	0	0	9	10	0	0	8	9	0	0	0	5	14	21	0	0	0	4	0
IGR_BSU_14200_BSU_14210	11	3	0	0	0	0	0	0	4	1	0	0	0	1	0	0	0	0	1	0	0
IGR_BSU_14210_BSU_14220	11	10	0	0	9	6	0	0	2	2	0	0	0	2	13	0	0	0	0	0	0
IGR_BSU_14220_BSU_14230	7	6	0	0	16	2	0	0	1	2	1	9	2	6	11	0	0	0	2	11	0
IGR_BSU_14230_BSU_14240	0	0	2	1	1	0	3	0	0	2	0	1	0	0	0	0	4	0	0	2	5
IGR_BSU_14240_BSU_14250	2	3	0	0	0	2	0	0	0	0	0	1	0	0	0	0	4	0	2	0	0
IGR_BSU_14250_BSU_14260	6	12	0	0	4	5	0	0	0	2	0	0	0	3	8	11	0	0	0	0	0
IGR_BSU_14260_BSU_14270	11	20	0	0	11	5	0	0	5	18	2	0	0	7	3	0	0	0	0	0	16
IGR_BSU_14270_BSU_14280	8	10	0	0	8	9	0	0	6	15	0	0	1	5	11	13	3	0	3	0	0
IGR_BSU_14310_BSU_14320	0	0	0	0	0	0	0	0	0	0	0	0	0	0	1	0	0	0	0	0	0
IGR_BSU_14320_BSU_14330	4	0	0	0	0	0	0	0	0	0	0	0	0	0	5	0	0	0	0	0	0
IGR_BSU_14330_BSU_14340	0	0	0	0	0	0	0	0	0	1	0	0	0	0	0	0	0	0	0	0	0
IGR_BSU_14340_BSU_14350	21	11	4	6	13	14	0	0	7	9	8	5	2	6	23	0	0	9	10	3	9
IGR_BSU_14370_BSU_14380	0	4	0	0	4	1	0	1	0	1	0	0	0	0	1	0	0	0	0	0	0
IGR_BSU_14390_BSU_14400	22	5	0	0	2	1	0	0	3	1	0	0	0	10	24	20	0	0	2	0	0
IGR_BSU_14400_BSU_14410	2	4	0	0	0	4	12	0	1	0	0	0	0	2	1	0	0	0	0	0	7
IGR_BSU_14410_BSU_14420	3	2	1	0	0	5	0	0	3	2	0	0	0	2	12	0	0	0	0	1	0
IGR_BSU_14420_BSU_14430	0	2	0	0	0	0	0	0	0	1	0	0	0	0	3	0	0	0	0	0	0
IGR_BSU_14430_BSU_14440	6	22	1	0	19	6	0	0	4	8	1	0	0	1	29	0	0	0	0	0	0
IGR_BSU_14440_BSU_14450	7	2	0	0	0	0	0	0	2	1	0	0	0	0	14	0	0	0	1	1	0
IGR_BSU_14450_BSU_14460	1	1	0	0	0	0	0	0	0	0	0	0	0	0	0	0	0	0	0	0	0
IGR_BSU_14460_BSU_14470	11	3	0	0	3	0	0	0	2	10	0	0	1	1	4	0	0	0	0	0	0
IGR_BSU_14470_BSU_14480	39	122	0	0	0	1	0	0	4	12	0	0	0	4	82	0	4	0	0	2	0
IGR_BSU_14480_BSU_14490	123	102	0	1	3	7	0	0	11	15	0	0	1	6	39	0	0	0	1	5	0
IGR_BSU_14490_BSU_14500	13	33	0	0	37	7	5	0	4	11	0	0	1	13	27	12	0	0	0	0	0
IGR_BSU_14500_BSU_14510	25	70	0	2	24	6	0	0	3	10	0	1	1	11	28	7	0	0	0	0	0
IGR_BSU_14510_BSU_14520	116	112	0	3	15	10	0	0	10	20	0	0	0	3	64	24	3	0	1	7	0
IGR_BSU_14520_BSU_14530	5	12	1	2	0	6	0	0	2	0	0	3	3	0	6	4	1	0	0	1	0
IGR_BSU_14530_BSU_14540	11	45	0	0	3	3	0	3	7	23	0	0	0	7	30	14	0	0	2	0	0
IGR_BSU_14540_BSU_14550	2	6	0	0	0	0	0	0	0	2	0	0	0	2	12	3	3	0	0	0	0
IGR_BSU_14550_BSU_14560	4	3	0	3	0	4	0	0	0	0	0	0	0	0	0	0	0	0	0	0	0
IGR_BSU_14560_BSU_14569	0	4	0	0	0	0	0	0	0	1	0	0	0	0	0	0	0	0	0	0	0
IGR_BSU_14568_BSU_14570	0	2	0	0	3	0	0	0	0	0	0	0	0	0	0	0	0	9	0	0	0
IGR_BSU_14570_BSU_14580	6328	13626	4	16	168	114	5	5	308	581	0	0	1	252	4871	146	0	3	0	4	0
IGR_BSU_14580_BSU_14590	211	248	0	4	100	38	0	12	66	116	0	0	2	54	126	27	0	0	0	0	0
IGR_BSU_14590_BSU_14600	809	518	1	5	372	97	6	0	174	270	1	4	2	141	633	128	0	0	4	0	0
IGR_BSU_14600_BSU_14610	484	263	2	14	247	44	0	5	64	78	3	2	5	63	268	79	0	1	11	3	0
IGR_BSU_14610_BSU_14620	39	28	1	8	81	42	2	4	38	74	1	4	2	32	49	96	0	0	5	7	1
IGR_BSU_14620_BSU_misc_RNA_70	1	1	0	0	2	3	0	0	1	0	0	0	0	1	5	0	5	0	0	0	0
IGR_BSU_14630_BSU_14640	1	11	0	0	0	4	0	0	0	1	0	0	0	0	0	0	0	0	0	0	0
IGR_BSU_14640_BSU_14650	6	10	2	0	1	3	0	0	1	0	0	0	0	0	0	0	0	0	0	0	0
IGR_BSU_14650_BSU_14660	2	8	0	0	0	3	0	0	0	1	0	1	2	0	11	0	0	0	1	2	0
IGR_BSU_14660_BSU_14670	1	1	0	0	0	0	0	0	0	0	0	0	0	6	9	0	0	0	1	0	0
IGR_BSU_14670_BSU_14680	6	10	0	0	0	0	0	5	1	5	0	0	0	4	11	0	0	0	0	0	0
IGR_BSU_14680_BSU_14690	1	7	0	0	0	3	0	0	0	1	0	0	0	1	0	0	0	0	0	0	0
IGR_BSU_14690_BSU_14700	2	5	0	0	0	0	0	0	1	2	0	0	0	0	0	0	15	0	0	0	0
IGR_BSU_14700_BSU_14710	0	3	0	1	0	0	0	0	2	0	0	0	0	0	0	0	0	0	0	0	0
IGR_BSU_14740_BSU_14750	1	0	0	0	0	0	0	0	0	0	0	0	0	0	0	0	0	0	0	0	0
IGR_BSU_14750_BSU_14760	23	51	3	6	2	0	0	0	6	11	1	0	2	7	28	0	0	0	2	11	0
IGR_BSU_14760_BSU_14770	0	0	0	0	0	0	0	0	0	0	0	0	0	0	0	0	19	0	0	0	0
IGR_BSU_14770_BSU_14780	59	95	0	0	23	21	0	0	27	33	0	1	0	20	55	10	0	0	3	0	0
IGR_BSU_14780_BSU_14790	5	20	0	0	6	2	0	0	4	6	0	0	0	10	15	17	0	0	1	0	0
IGR_BSU_14790_BSU_14800	0	3	0	0	0	3	0	0	0	0	0	0	0	1	0	0	0	0	0	0	0
IGR_BSU_14800_BSU_14810	1	1	0	0	0	0	0	0	0	2	0	0	0	0	8	0	0	0	0	0	0
IGR_BSU_14810_BSU_14820	11	12	0	2	14	0	0	0	5	8	0	0	0	3	20	0	0	0	2	0	8
IGR_BSU_14820_BSU_14830	2	3	0	0	0	0	0	0	0	1	0	0	0	1	2	0	0	0	0	0	0
IGR_BSU_14830_BSU_14840	2	4	0	0	0	0	0	2	0	2	0	0	0	0	11	0	0	0	0	0	0
IGR_BSU_14840_BSU_14850	4	6	0	2	4	2	9	0	0	5	0	1	0	6	1	8	0	0	2	2	0
IGR_BSU_14850_BSU_14860	33	35	0	2	5	7	2	0	2	15	0	1	2	13	52	18	0	0	8	0	0
IGR_BSU_14860_BSU_14870	15	11	1	4	4	10	0	1	11	18	1	3	9	8	20	13	0	0	23	5	0
IGR_BSU_14870_BSU_14880	1	13	0	0	0	1	0	0	5	8	0	0	1	8	8	0	0	0	2	0	0
IGR_BSU_14880_BSU_14890	16	16	2	7	3	16	0	3	28	44	8	25	4	18	16	16	0	28	4	1	38
IGR_BSU_14890_BSU_14900	5	0	0	5	4	0	7	27	1	1	25	42	10	5	4	11	0	12	20	2	0
IGR_BSU_14910_BSU_14920	0	0	5	9	0	0	12	17	0	3	33	45	12	0	2	0	3	0	21	6	13
IGR_BSU_14920_BSU_14930	3	2	4	12	0	4	11	35	0	0	19	27	11	1	1	0	0	8	21	7	30
IGR_BSU_14930_BSU_14940	1	3	1	4	0	5	0	4	0	0	2	1	2	2	4	0	0	0	2	7	0
IGR_BSU_14940_BSU_14950	0	0	1	0	0	0	0	0	0	2	2	1	0	0	3	0	0	0	0	2	0
IGR_BSU_14950_BSU_14960	1	7	0	0	9	2	0	0	0	4	0	1	0	2	2	0	0	0	0	0	0
IGR_BSU_14960_BSU_14970	0	0	0	0	0	1	0	0	0	0	0	0	0	0	0	0	0	0	0	0	0
IGR_BSU_14970_BSU_14980	0	0	0	0	0	0	0	0	0	0	0	0	0	0	0	0	0	0	0	0	0
IGR_BSU_14980_BSU_14990	0	0	0	0	0	0	0	0	0	0	0	0	0	0	0	0	0	0	0	0	0
IGR_BSU_14990_BSU_15000	14	16	0	0	9	4	0	0	8	23	0	0	0	14	20	10	0	0	0	0	0
IGR_BSU_15000_BSU_misc_RNA_23	2	11	0	0	0	3	0	0	3	2	0	0	0	5	0	0	0	0	0	0	0
IGR_BSU_misc_RNA_23_BSU_15010	9	20	0	2	8	3	0	0	5	14	0	0	0	10	19	10	0	0	0	0	0
IGR_BSU_15010_BSU_15020	19	25	0	0	0	0	0	0	7	5	0	0	0	9	8	13	0	0	0	0	0
IGR_BSU_15020_BSU_15030	2	2	0	0	8	0	0	0	0	4	0	0	0	1	8	0	4	0	0	0	0
IGR_BSU_15030_BSU_15040	28	38	8	2	17	12	0	0	3	6	0	0	0	0	42	0	3	3	0	9	0
IGR_BSU_15040_BSU_15050	1	1	0	0	2	7	0	0	0	2	0	0	0	0	0	0	0	0	0	0	0
IGR_BSU_15050_BSU_15060	1	1	0	0	0	0	0	0	0	0	0	0	0	0	0	0	0	0	0	0	0
IGR_BSU_15069_BSU_15070	15	80	0	1	0	15	0	0	10	43	1	1	0	17	118	56	0	0	1	0	0
IGR_BSU_15070_BSU_15080	197	388	2	21	139	250	2	4	205	742	1	2	0	247	182	163	0	0	13	17	0
IGR_BSU_15080_BSU_15090	23	32	0	0	15	15	0	0	36	49	0	3	0	11	30	36	0	0	5	0	0
IGR_BSU_15090_BSU_15100	11	2	0	1	3	0	1	0	0	4	1	0	3	0	6	0	2	0	19	30	16
IGR_BSU_15100_BSU_15110	0	0	0	1	0	0	0	0	1	0	0	0	0	0	0	0	1	0	1	8	0
IGR_BSU_15110_BSU_15120	7	4	0	1	6	0	0	0	1	5	0	0	0	5	1	0	0	0	0	0	0
IGR_BSU_15120_BSU_15130	68	134	0	9	7	6	0	0	2	8	0	2	1	1	126	4	5	0	1	4	0
IGR_BSU_15130_BSU_15140	421	565	1	3	45	22	0	0	41	91	0	9	4	71	949	56	0	0	2	7	0
IGR_BSU_15140_BSU_15150	148	190	1	1	29	21	8	0	28	70	1	5	4	44	109	68	0	0	7	2	0
IGR_BSU_15160_BSU_15170	11	11	0	0	3	0	0	0	1	0	0	0	0	0	6	0	5	0	0	0	0
IGR_BSU_15170_BSU_15180	3	25	0	0	0	0	0	0	0	14	0	0	0	2	4	0	0	0	0	0	0
IGR_BSU_15180_BSU_15190	34	58	0	0	15	11	0	0	12	35	0	2	0	9	15	31	0	0	0	0	0
IGR_BSU_15200_BSU_15210	32	13	0	0	6	9	7	7	16	38	0	0	0	10	8	0	0	18	0	0	0
IGR_BSU_15210_BSU_15220	21	27	0	0	0	5	0	0	7	29	0	0	0	10	6	20	0	0	0	0	0
IGR_BSU_15220_BSU_15230	67	183	0	0	56	16	0	0	19	38	0	2	2	10	57	6	0	0	0	0	0
IGR_BSU_15230_BSU_15240	51	69	0	0	20	14	0	1	26	50	0	0	0	18	30	5	0	0	2	3	0
IGR_BSU_15250_BSU_15260	80	45	1	0	4	9	0	0	10	25	0	1	0	4	27	10	4	0	0	0	0
IGR_BSU_15260_BSU_15270	81	91	0	1	16	14	0	0	8	19	0	1	0	5	35	0	0	0	2	0	0
IGR_BSU_15270_BSU_15280	11	40	0	0	2	5	0	1	9	32	0	0	0	15	41	41	0	0	0	0	0
IGR_BSU_15280_BSU_15290	37	69	0	0	8	12	0	0	14	18	0	5	3	19	54	36	7	0	2	5	6
IGR_BSU_15290_BSU_15300	44	35	4	1	5	10	4	0	3	9	2	5	1	5	42	16	1	0	9	9	0
IGR_BSU_15300_BSU_15310	0	0	0	0	0	1	0	0	0	0	0	0	0	0	0	0	0	0	0	0	0
IGR_BSU_15310_BSU_15320	0	0	0	0	0	0	0	0	1	0	0	0	0	0	0	0	0	0	0	0	0
IGR_BSU_15320_BSU_15330	0	0	0	0	0	0	0	0	0	1	0	0	0	0	0	0	0	0	0	0	0
IGR_BSU_15330_BSU_15340	0	1	0	0	0	0	0	0	0	0	0	0	0	0	0	0	0	0	0	0	0
IGR_BSU_15340_BSU_misc_RNA_24	0	1	0	3	0	0	0	0	2	0	0	2	2	0	0	0	0	1	4	0	0
IGR_BSU_misc_RNA_24_BSU_15350	0	5	0	0	0	0	0	0	0	1	0	0	1	1	0	0	0	0	0	0	0
IGR_BSU_15350_BSU_15360	1	0	0	0	2	0	10	0	1	1	0	0	0	0	0	0	0	0	2	0	0
IGR_BSU_15360_BSU_15370	11	6	0	8	5	3	0	0	3	5	2	3	3	11	11	0	1	0	5	0	0
IGR_BSU_15370_BSU_15380	29	32	0	1	18	12	0	0	8	15	0	1	3	7	13	14	0	5	1	1	0
IGR_BSU_15390_BSU_15400	39	42	1	2	13	14	0	0	5	21	0	3	0	3	16	35	0	0	9	0	7
IGR_BSU_15400_BSU_15410	49	29	0	0	46	23	0	5	33	58	0	5	6	35	68	49	1	0	11	1	0
IGR_BSU_15410_BSU_15420	8	34	0	0	6	11	0	0	12	15	0	0	0	13	27	21	0	0	1	0	0
IGR_BSU_15420_BSU_misc_RNA_25	30	44	0	0	3	7	0	2	15	31	4	4	2	19	39	25	0	0	5	5	5
IGR_BSU_misc_RNA_25_BSU_15430	8	21	0	0	12	12	0	0	3	46	0	0	1	7	4	0	0	0	0	0	0
IGR_BSU_15430_BSU_15440	9	11	0	0	10	2	0	0	3	3	0	0	0	0	0	5	0	0	1	0	0
IGR_BSU_15440_BSU_15450	0	0	0	0	0	0	0	0	0	0	0	0	0	0	0	0	0	0	0	0	0
IGR_BSU_15450_BSU_15460	2	15	0	0	0	3	0	0	0	2	0	0	0	0	0	0	0	0	0	0	0
IGR_BSU_15460_BSU_misc_RNA_26	59	181	0	0	18	10	0	0	4	44	0	1	0	13	29	0	0	0	0	0	0
IGR_BSU_misc_RNA_26_BSU_15470	4	43	0	0	3	12	0	0	0	24	0	0	0	17	40	20	0	0	0	0	0
IGR_BSU_15470_BSU_misc_RNA_27	8	43	0	0	6	14	0	0	1	22	0	0	0	12	79	44	0	0	0	0	0
IGR_BSU_misc_RNA_27_BSU_15480	3	28	0	0	3	6	3	0	0	13	0	0	0	14	37	32	0	0	0	0	0
IGR_BSU_misc_RNA_28_BSU_15490	3	22	0	0	22	15	0	0	6	33	0	0	0	17	3	0	0	0	0	0	0
IGR_BSU_15560_BSU_misc_RNA_29	44	220	0	0	28	19	0	0	10	45	0	0	0	1	17	0	0	0	0	1	0
IGR_BSU_misc_RNA_29_BSU_15570	7	33	0	1	2	7	0	0	3	14	0	11	3	6	9	15	0	0	4	9	0
IGR_BSU_15570_BSU_15580	9	10	2	4	5	6	0	6	1	18	5	11	4	6	7	3	0	0	13	14	17
IGR_BSU_15580_BSU_15590	1	5	0	3	1	3	7	10	2	11	0	10	1	0	7	0	1	0	2	0	0
IGR_BSU_15590_BSU_15600	20	79	23	81	8	2	14	11	1	1	7	26	1	0	12	8	7	0	6	14	0
IGR_BSU_15600_BSU_15610	15	22	2	5	6	7	3	3	4	11	3	19	0	1	1	11	0	0	10	7	0
IGR_BSU_15610_BSU_15620	0	5	0	0	0	5	0	7	2	2	1	9	0	1	1	2	0	0	4	0	1
IGR_BSU_15630_BSU_15640	11	2	0	1	6	0	0	0	2	8	0	3	0	6	8	0	0	0	1	1	0
IGR_BSU_15640_BSU_15650	3	1	0	0	1	0	0	0	0	2	0	0	0	0	0	0	0	0	0	0	0
IGR_BSU_15650_BSU_15660	2	6	0	0	10	1	0	9	0	0	0	1	0	0	1	0	0	0	0	1	0
IGR_BSU_15660_BSU_15670	90	108	0	2	177	43	0	0	16	33	4	2	0	20	95	9	0	0	4	0	0
IGR_BSU_15670_BSU_15680	42	86	0	0	84	14	0	0	13	46	0	0	1	30	81	5	0	0	2	0	0
IGR_BSU_15680_BSU_15690	25	34	0	0	25	5	0	0	23	20	1	0	0	9	28	0	0	0	0	0	0
IGR_BSU_15690_BSU_15700	32	45	1	1	28	11	31	0	16	67	1	0	1	19	37	11	0	0	2	0	0
IGR_BSU_15710_BSU_15720	2	13	0	0	0	3	0	0	2	15	0	0	0	5	5	2	0	0	1	0	0
IGR_BSU_15720_BSU_15730	3	21	0	0	7	13	0	4	3	8	0	0	0	4	7	0	0	0	0	0	0
IGR_BSU_15740_BSU_15750	26	29	0	2	13	3	0	3	6	10	0	0	1	7	9	8	0	0	2	0	0
IGR_BSU_15750_BSU_15760	50	58	0	3	27	8	0	0	23	29	2	0	5	30	49	6	0	0	23	4	0
IGR_BSU_15770_BSU_15780	48	34	0	0	21	1	0	0	15	17	0	0	0	12	51	19	0	0	0	1	0
IGR_BSU_15780_BSU_15790	14	16	0	0	14	3	0	0	3	10	0	0	0	6	2	5	0	0	0	0	0
IGR_BSU_15790_BSU_15800	26	23	0	0	5	5	0	0	4	12	0	0	0	5	14	0	0	0	0	0	0
IGR_BSU_15800_BSU_15810	51	49	0	0	21	4	0	0	9	10	0	0	0	11	44	0	0	0	0	0	0
IGR_BSU_15810_BSU_15820	45	58	0	1	25	31	0	2	63	83	0	1	3	32	48	13	0	2	8	3	0
IGR_BSU_15820_BSU_15830	55	88	0	16	14	11	0	0	102	157	0	4	5	59	90	44	0	2	8	2	13
IGR_BSU_15830_BSU_15840	138	86	1	5	27	1	0	0	10	28	1	1	3	10	62	13	3	0	5	1	0
IGR_BSU_15840_BSU_15850	18	25	0	0	11	5	0	0	4	12	0	1	0	0	3	0	0	0	0	0	0
IGR_BSU_15850_BSU_15860	4	13	1	0	7	0	1	0	3	8	0	0	2	2	9	0	0	0	3	0	0
IGR_BSU_15870_BSU_15880	6	8	0	0	9	10	0	0	1	5	0	1	3	2	7	0	0	0	3	0	0
IGR_BSU_15880_BSU_15890	48	96	0	4	30	30	9	0	11	54	1	1	3	28	59	53	3	0	6	1	0
IGR_BSU_15890_BSU_15900	88	74	0	3	23	14	0	0	11	16	0	0	1	9	35	7	0	0	1	0	0
IGR_BSU_15910_BSU_15920	117	119	0	5	70	24	1	10	53	89	2	10	4	56	87	14	0	0	7	0	0
IGR_BSU_15920_BSU_15930	227	195	1	4	84	44	8	2	118	164	1	11	0	76	176	57	0	0	10	0	0
IGR_BSU_15930_BSU_15940	20	42	0	3	8	10	0	2	3	16	0	0	0	2	24	0	0	0	0	0	0
IGR_BSU_15940_BSU_15950	11	11	0	0	8	4	0	13	4	13	0	0	0	5	1	0	0	0	1	0	0
IGR_BSU_15950_BSU_15960	14	5	0	1	0	0	2	11	2	8	1	9	2	1	1	0	0	0	3	3	7
IGR_BSU_15960_BSU_15970	2	1	0	1	6	1	0	0	0	2	1	0	0	0	0	0	0	0	0	2	2
IGR_BSU_15970_BSU_15980	444	642	0	8	574	122	0	3	99	215	1	2	4	52	263	112	0	0	3	1	0
IGR_BSU_15980_BSU_15990	87	114	0	2	221	39	0	0	102	151	0	2	3	64	96	65	0	0	3	0	0
IGR_BSU_16000_BSU_16010	99	156	0	5	52	24	5	2	46	84	0	0	1	44	56	42	0	12	2	0	0
IGR_BSU_16010_BSU_16020	66	151	0	2	11	4	0	0	10	25	0	0	0	5	86	0	0	0	0	0	0
IGR_BSU_16030_BSU_misc_RNA_30	15	34	0	0	8	9	9	0	2	4	0	0	0	3	11	0	0	0	0	0	0
IGR_BSU_misc_RNA_30_BSU_16040	196	231	2	9	187	155	24	19	120	216	1	10	1	29	86	138	0	14	3	6	26
IGR_BSU_16040_BSU_16050	483	316	2	22	306	197	10	2	848	1068	3	15	3	291	283	249	4	0	21	0	0
IGR_BSU_16050_BSU_16060	5	15	0	0	3	3	0	0	0	5	0	0	0	1	0	0	0	0	0	0	0
IGR_BSU_16060_BSU_16070	20	52	0	0	25	15	0	0	2	13	0	0	0	4	27	7	0	0	1	2	0
IGR_BSU_16080_BSU_16090	23	32	0	1	14	1	0	6	5	7	0	0	1	1	27	0	0	0	0	0	0
IGR_BSU_16090_BSU_16100	162	116	1	8	86	36	6	3	65	73	4	29	7	116	201	173	0	0	41	5	2
IGR_BSU_16100_BSU_16110	98	39	8	34	45	6	0	3	11	9	2	6	4	11	62	32	0	0	12	16	8
IGR_BSU_16110_BSU_16120	3	17	0	0	0	7	2	0	1	14	0	0	1	5	37	4	0	0	1	0	0
IGR_BSU_16120_BSU_16130	17	58	1	0	18	6	0	6	3	29	1	0	1	5	17	0	0	0	1	0	0
IGR_BSU_16130_BSU_16140	13	29	0	2	2	0	0	0	2	6	0	0	0	3	27	0	0	0	0	0	0
IGR_BSU_16140_BSU_16150	39	27	0	3	53	30	0	0	13	60	0	2	0	5	6	15	0	0	2	0	0
IGR_BSU_16150_BSU_16160	43	97	0	0	52	26	0	0	11	46	0	2	1	9	39	18	0	0	0	0	12
IGR_BSU_16160_BSU_16170	126	166	1	9	19	14	0	0	41	67	3	5	2	20	90	10	0	0	12	6	0
IGR_BSU_16170_BSU_16180	11	6	0	3	0	1	0	0	1	4	0	0	0	4	5	10	5	0	1	3	0
IGR_BSU_16190_BSU_16200	22	52	0	1	5	12	0	0	4	18	2	3	0	21	37	0	0	0	6	0	0
IGR_BSU_16200_BSU_16210	59	35	0	1	18	5	9	0	13	19	0	0	4	29	64	3	0	0	12	3	0
IGR_BSU_16210_BSU_16220	59	31	0	0	17	2	0	0	6	11	1	5	1	11	80	0	0	0	5	10	0
IGR_BSU_16220_BSU_16230	61	48	0	4	33	4	0	9	10	19	1	5	0	15	62	15	11	0	7	6	0
IGR_BSU_16240_BSU_16250	10	5	0	0	5	0	4	0	1	6	1	0	0	5	3	0	0	0	2	0	0
IGR_BSU_16250_BSU_16260	5	1	0	0	2	5	0	3	4	4	1	2	0	12	14	6	0	0	1	0	0
IGR_BSU_16260_BSU_16270	21	21	0	0	16	12	0	0	4	9	2	2	0	8	32	19	1	0	3	5	0
IGR_BSU_16280_BSU_16290	90	99	2	1	40	14	0	0	13	30	1	3	0	63	165	13	0	0	20	5	0
IGR_BSU_16290_BSU_16299	262	210	3	5	17	11	0	0	13	30	3	11	3	14	364	12	0	0	23	114	19
IGR_BSU_16300_BSU_16310	22	40	0	0	23	8	0	0	12	13	1	3	1	16	76	45	0	0	9	6	0
IGR_BSU_16320_BSU_16330	76	102	0	3	23	20	0	6	17	39	0	4	0	29	98	48	0	0	0	0	0
IGR_BSU_16330_BSU_16340	53	46	4	0	16	3	0	1	8	28	1	5	0	30	62	48	0	0	4	3	0
IGR_BSU_16350_BSU_16360	1	4	0	0	4	0	0	0	1	6	0	0	0	8	9	0	0	0	1	0	0
IGR_BSU_16360_BSU_16370	6	3	0	0	0	0	0	0	0	4	0	0	0	2	5	6	0	0	1	0	0
IGR_BSU_16380_BSU_16390	7	6	0	0	0	0	0	0	0	3	0	0	0	3	0	0	0	0	2	0	0
IGR_BSU_16410_BSU_16420	14	19	0	0	7	0	0	0	4	7	0	0	0	3	7	0	0	0	0	0	0
IGR_BSU_16420_BSU_16430	5	7	0	0	5	3	0	0	2	0	0	2	0	2	1	0	0	0	0	0	0
IGR_BSU_16430_BSU_16440	40	27	0	0	41	13	7	0	9	17	1	4	1	26	42	0	0	0	8	2	0
IGR_BSU_16440_BSU_16450	34	53	2	1	21	1	1	0	3	12	2	1	0	11	62	15	0	0	10	7	12
IGR_BSU_16460_BSU_16470	28	19	0	3	81	3	13	0	10	13	0	2	1	11	17	17	0	0	7	0	8
IGR_BSU_16470_BSU_16480	17	40	0	1	10	12	0	0	10	14	0	0	0	4	24	19	0	0	8	0	0
IGR_BSU_16480_BSU_16490	273	259	1	3	111	39	16	7	148	179	3	3	1	37	128	81	0	0	9	3	0
IGR_BSU_16490_BSU_16500	577	387	4	9	276	94	7	14	326	386	0	4	3	207	298	79	1	0	6	5	0
IGR_BSU_16500_BSU_16510	173	227	0	6	134	55	11	0	130	160	0	0	0	88	181	64	8	0	2	6	1
IGR_BSU_16510_BSU_16520	180	286	0	0	32	21	0	0	34	92	0	1	1	30	118	26	0	0	1	0	0
IGR_BSU_16520_BSU_16530	84	139	0	0	8	34	0	0	35	71	1	5	2	39	54	0	0	0	2	1	0
IGR_BSU_16530_BSU_16540	11	9	0	0	0	11	0	0	4	17	0	0	0	4	2	9	0	0	0	0	0
IGR_BSU_16540_BSU_16550	10	7	0	0	0	7	0	0	12	17	0	0	0	11	9	0	0	0	0	0	0
IGR_BSU_16550_BSU_16560	31	34	0	0	8	5	0	0	9	23	0	0	0	7	16	0	0	0	0	1	0
IGR_BSU_16560_BSU_16570	24	39	0	1	25	0	0	3	21	33	0	1	3	19	10	16	0	0	4	1	0
IGR_BSU_16570_BSU_16580	96	84	0	5	60	11	0	0	22	78	1	3	3	23	18	50	0	0	9	1	0
IGR_BSU_16580_BSU_misc_RNA_71	10	8	0	1	8	11	0	0	4	4	0	0	1	1	0	13	0	0	1	0	0
IGR_BSU_misc_RNA_71_BSU_16590	335	548	0	1	45	47	2	10	65	220	0	2	0	48	173	0	4	0	5	0	0
IGR_BSU_16590_BSU_16600	418	595	2	2	53	52	0	0	43	125	0	2	2	53	317	43	0	0	5	2	0
IGR_BSU_16600_BSU_16610	134	162	1	1	31	28	2	6	26	63	0	1	1	19	59	33	0	0	2	0	0
IGR_BSU_16610_BSU_16620	33	69	0	0	12	10	2	0	4	20	0	2	2	6	17	20	0	0	1	0	0
IGR_BSU_16620_BSU_16630	132	141	0	1	43	21	0	0	22	66	0	1	0	35	83	0	0	0	3	0	0
IGR_BSU_16630_BSU_16650	161	115	4	3	179	128	13	5	133	191	13	13	14	104	113	63	0	0	33	21	43
IGR_BSU_16650_BSU_16660	16	12	0	0	2	9	0	0	11	18	0	1	2	6	24	27	0	0	1	6	0
IGR_BSU_16660_BSU_16670	22	33	0	0	12	7	0	0	9	20	0	0	0	8	18	0	0	0	0	0	0
IGR_BSU_16670_BSU_16680	554	481	2	5	45	40	11	1	84	201	0	1	2	37	231	91	2	2	3	7	0
IGR_BSU_16680_BSU_16690	588	446	0	0	39	41	0	11	83	164	0	1	5	48	360	75	1	14	5	35	0
IGR_BSU_16690_BSU_16700	26	32	0	4	20	12	0	0	10	22	0	0	0	9	6	2	0	6	0	0	0
IGR_BSU_16700_BSU_16710	92	100	0	0	32	5	0	0	12	23	0	0	0	4	8	0	0	0	1	0	0
IGR_BSU_16710_BSU_16720	32	33	0	0	2	4	0	0	1	12	0	0	0	0	0	0	0	0	0	2	0
IGR_BSU_16720_BSU_16730	0	0	0	0	2	2	0	0	1	1	0	0	0	0	1	0	0	0	0	0	0
IGR_BSU_16730_BSU_16740	0	0	0	0	0	0	0	0	0	0	0	0	0	0	0	0	0	0	0	0	0
IGR_BSU_16740_BSU_16750	1	9	0	0	4	0	3	0	0	1	0	0	0	1	5	0	0	0	0	0	0
IGR_BSU_16750_BSU_16760	40	49	0	2	27	6	3	0	21	35	0	0	2	21	22	16	0	0	2	2	0
IGR_BSU_16760_BSU_16770	29	17	0	1	19	4	0	0	18	29	0	3	1	15	10	18	1	1	6	0	0
IGR_BSU_16770_BSU_16780	35	23	0	0	36	8	0	0	15	24	1	3	1	14	14	9	2	0	0	0	0
IGR_BSU_16780_BSU_16790	54	33	0	0	8	4	0	0	12	31	0	2	0	8	23	11	2	0	10	0	0
IGR_BSU_16799_BSU_16800	3	7	0	0	0	1	2	0	0	1	0	1	0	0	1	0	0	0	0	0	0
IGR_BSU_16800_BSU_16810	10	16	0	0	18	2	0	0	3	14	0	0	2	3	11	0	0	0	8	1	2
IGR_BSU_16810_BSU_16825	0	1	0	3	0	6	0	0	0	2	0	0	0	1	1	0	0	0	0	0	0
IGR_BSU_16825_BSU_16845	1	10	0	0	0	1	0	0	0	3	0	0	0	0	6	0	0	0	0	0	0
IGR_BSU_16860_BSU_16870	18	9	0	0	7	0	0	0	7	11	1	0	0	5	22	0	0	0	2	0	0
IGR_BSU_16870_BSU_16880	14	7	0	0	3	8	0	0	6	5	1	0	0	3	0	7	0	0	2	0	0
IGR_BSU_16880_BSU_16910	177	146	6	1	18	28	0	1	10	63	0	3	0	54	220	46	1	0	2	6	0
IGR_BSU_16910_BSU_16920	8	17	0	0	0	3	0	0	6	3	0	1	0	7	44	0	0	0	0	0	0
IGR_BSU_16920_BSU_16930	33	39	0	0	5	10	0	7	3	8	0	1	1	0	5	24	0	0	0	0	0
IGR_BSU_16930_BSU_16940	60	39	0	0	30	26	8	0	18	24	1	0	3	13	24	13	0	0	3	4	0
IGR_BSU_16940_BSU_16950	37	22	0	0	1	1	0	0	11	14	0	0	9	1	22	4	15	0	3	8	0
IGR_BSU_16950_BSU_16960	2477	5722	19	22	148	87	0	13	50	158	4	20	19	32	1674	77	0	0	61	698	10
IGR_BSU_16960_BSU_16970	80	135	0	1	16	8	0	0	4	13	0	1	1	5	38	0	0	0	3	9	0
IGR_BSU_16970_BSU_16980	9	12	2	3	5	11	1	5	15	23	6	11	30	21	27	7	4	9	53	16	13
IGR_BSU_16980_BSU_16990	8	5	0	4	2	10	0	1	3	8	1	7	6	5	4	0	0	22	24	17	0
IGR_BSU_16990_BSU_17000	13	6	2	0	0	1	0	0	3	3	3	9	7	8	18	38	0	0	35	16	0
IGR_BSU_17000_BSU_17010	5	6	2	14	6	0	1	0	5	3	1	12	15	0	15	0	1	5	68	62	43
IGR_BSU_17010_BSU_17020	33	18	2	9	29	7	5	1	7	9	3	7	7	4	15	8	0	0	15	14	0
IGR_BSU_17020_BSU_17030	4	2	0	0	1	4	4	0	2	3	1	1	1	0	8	0	3	0	0	3	0
IGR_BSU_17030_BSU_17040	0	1	0	0	0	0	0	0	0	0	0	0	0	0	0	0	0	0	0	0	0
IGR_BSU_17040_BSU_17050	13	13	0	0	11	9	0	0	5	17	0	0	0	2	21	0	0	0	0	5	6
IGR_BSU_17050_BSU_misc_RNA_89	8	4	0	0	1	5	4	0	0	10	0	0	0	2	3	0	0	0	1	0	0
IGR_BSU_misc_RNA_89_BSU_17060	1	7	0	0	0	1	0	0	1	4	1	0	0	2	0	0	0	0	0	2	0
IGR_BSU_17060_BSU_17070	1	5	0	0	0	3	0	0	1	2	0	1	0	0	3	16	0	0	0	0	0
IGR_BSU_17070_BSU_17080	0	0	0	0	0	0	0	0	0	0	0	0	0	0	2	0	0	0	0	0	0
IGR_BSU_17080_BSU_17090	2	2	0	0	0	0	0	0	1	5	0	0	0	1	7	0	4	0	0	0	0
IGR_BSU_17090_BSU_17099	0	3	0	0	0	0	0	0	1	2	0	0	1	0	0	0	0	0	0	0	0
IGR_BSU_17100_BSU_17110	3	8	0	3	0	1	0	0	1	4	0	0	0	4	7	18	0	0	0	0	0
IGR_BSU_17120_BSU_17130	0	0	0	0	0	0	0	0	0	0	0	0	0	0	0	3	0	0	0	0	0
IGR_BSU_17160_BSU_17170	0	0	0	0	0	0	0	0	0	0	0	0	0	0	0	0	0	0	0	0	0
IGR_BSU_17170_BSU_17180	0	0	0	0	0	0	0	0	0	0	0	0	0	0	0	0	5	0	0	0	0
IGR_BSU_17190_BSU_17200	0	3	0	1	0	0	0	0	0	0	0	3	0	0	4	0	0	0	1	2	0
IGR_BSU_17200_BSU_17210	1	4	1	0	0	0	0	0	0	1	0	0	0	0	0	0	0	0	0	0	0
IGR_BSU_17210_BSU_17220	4	5	0	0	0	0	20	0	2	1	2	1	0	0	1	0	0	0	1	5	0
IGR_BSU_17220_BSU_17230	3	5	0	0	1	0	0	0	0	1	1	4	2	0	2	0	0	0	2	0	2
IGR_BSU_17230_BSU_17240	6	3	0	0	5	0	0	0	5	1	1	3	0	5	0	0	0	0	1	0	0
IGR_BSU_17240_BSU_17250	1	13	0	0	7	5	0	0	1	4	0	0	2	1	0	0	0	0	0	0	0
IGR_BSU_17250_BSU_17260	1	2	0	0	0	3	0	0	0	0	0	0	0	0	0	0	0	0	0	0	0
IGR_BSU_17260_BSU_17270	5	6	0	0	5	4	0	0	3	5	0	0	0	2	3	0	0	1	1	0	0
IGR_BSU_17270_BSU_17280	0	5	0	0	0	0	0	0	0	0	0	0	0	1	0	0	0	0	0	0	0
IGR_BSU_17280_BSU_17290	5	6	0	0	0	0	0	0	0	1	0	0	0	0	0	0	0	0	0	0	0
IGR_BSU_17290_BSU_17300	0	0	0	0	0	8	0	0	0	0	0	0	0	0	0	0	0	0	1	0	0
IGR_BSU_17300_BSU_17310	0	0	0	0	0	0	0	0	0	0	0	0	0	0	0	21	0	0	0	0	0
IGR_BSU_17310_BSU_17320	3	0	0	0	2	0	0	0	0	0	0	0	0	0	0	0	0	0	1	0	0
IGR_BSU_17320_BSU_17330	2	2	0	0	3	0	0	0	0	0	0	0	0	0	11	13	0	0	0	0	0
IGR_BSU_17330_BSU_17340	7	15	0	2	7	1	0	0	6	2	0	1	1	4	3	0	0	0	0	0	0
IGR_BSU_17340_BSU_17350	7	12	1	0	0	0	0	0	4	10	0	4	9	10	1	22	0	0	5	6	3
IGR_BSU_17350_BSU_17360	0	5	0	1	0	0	0	0	1	1	0	0	3	0	1	0	0	0	0	0	0
IGR_BSU_17360_BSU_17370	8	84	0	0	9	14	3	0	1	24	0	0	0	4	20	17	0	0	0	0	0
IGR_BSU_17380_BSU_17390	71	74	0	1	62	15	1	0	15	39	2	0	4	15	21	8	0	1	10	0	0
IGR_BSU_17390_BSU_17400	35	15	0	0	7	7	0	0	4	16	0	1	0	5	18	0	0	0	0	0	0
IGR_BSU_17400_BSU_17410	0	1	0	0	3	0	0	0	1	0	0	0	0	0	0	0	0	0	0	0	0
IGR_BSU_17410_BSU_17420	3	9	0	0	12	7	0	0	2	9	0	0	0	0	0	0	6	0	0	0	0
IGR_BSU_17420_BSU_17430	2	0	0	0	0	0	0	0	0	0	0	0	0	0	0	0	0	0	0	0	0
IGR_BSU_17430_BSU_17440	21	22	0	0	4	6	0	0	8	9	0	0	1	7	5	0	0	0	0	0	15
IGR_BSU_17440_BSU_17450	13	11	0	0	16	2	0	0	5	9	0	0	0	4	5	0	0	0	1	0	0
IGR_BSU_17450_BSU_17460	50	116	0	2	26	19	0	4	13	54	1	0	7	43	130	18	0	0	6	5	0
IGR_BSU_17460_BSU_17470	172	135	4	3	22	20	1	2	5	14	2	1	2	7	84	2	0	2	12	56	54
IGR_BSU_17470_BSU_17480	1	11	0	0	0	1	7	0	0	2	0	0	1	4	4	0	0	0	0	0	0
IGR_BSU_17480_BSU_17490	2	1	0	0	0	0	0	0	1	1	0	1	0	0	0	0	0	0	1	0	0
IGR_BSU_17490_BSU_17500	0	6	0	0	0	0	2	0	0	3	0	2	1	1	0	0	12	0	3	3	0
IGR_BSU_17500_BSU_17510	4	11	0	0	0	0	0	0	2	5	0	0	0	0	2	0	0	0	2	0	0
IGR_BSU_17510_BSU_17520	0	0	0	0	0	0	0	1	0	0	0	0	0	0	0	0	0	0	0	0	0
IGR_BSU_17520_BSU_17530	1	9	0	0	0	0	0	0	0	1	0	0	0	1	7	4	0	0	0	0	0
IGR_BSU_17530_BSU_17540	3	1	0	0	0	0	0	0	0	1	0	0	0	2	14	0	0	0	0	0	0
IGR_BSU_17540_BSU_17550	1	0	0	0	0	0	0	0	1	0	0	0	0	1	3	0	7	0	0	0	0
IGR_BSU_17550_BSU_17559	0	1	0	0	0	0	0	0	1	3	0	0	0	5	4	0	0	0	0	0	0
IGR_BSU_17559_BSU_17560	0	0	0	0	0	0	0	0	0	0	0	0	0	1	0	3	0	0	0	0	0
IGR_BSU_17560_BSU_17570	1	3	0	0	0	0	0	0	0	1	0	1	0	4	12	18	7	0	1	0	0
IGR_BSU_17570_BSU_17580	0	0	0	0	0	0	0	0	0	0	0	0	0	0	0	0	0	0	0	0	0
IGR_BSU_17580_BSU_17590	4	6	0	1	5	0	0	0	2	2	0	0	0	0	1	0	11	0	0	4	14
IGR_BSU_17590_BSU_17600	1	4	0	0	0	0	0	0	0	1	0	0	0	0	4	0	0	13	0	0	0
IGR_BSU_17600_BSU_17610	5	5	0	0	0	1	0	0	0	1	0	0	0	0	0	0	0	0	0	0	0
IGR_BSU_17610_BSU_17620	16	13	0	0	7	2	0	0	4	3	0	0	0	4	8	10	0	0	0	0	0
IGR_BSU_17620_BSU_17630	1	1	0	0	0	0	0	0	0	2	0	0	0	0	6	0	29	0	2	1	0
IGR_BSU_17630_BSU_17640	0	0	0	0	0	0	0	0	0	0	0	0	1	0	0	0	0	0	3	0	0
IGR_BSU_17640_BSU_17650	0	2	0	0	0	1	0	0	0	1	0	0	0	0	2	0	0	0	0	0	0
IGR_BSU_17650_BSU_17660	1	3	0	0	0	0	0	0	0	2	0	0	0	3	8	0	0	0	0	0	0
IGR_BSU_17660_BSU_17670	2	32	0	0	0	0	0	0	2	7	0	1	0	9	22	14	25	0	0	0	0
IGR_BSU_17670_BSU_17679	6	21	0	0	0	3	0	0	0	4	0	0	0	7	22	11	0	0	0	0	0
IGR_BSU_17679_BSU_17680	0	12	0	0	0	1	0	0	1	6	0	0	0	4	7	0	0	0	0	0	0
IGR_BSU_17680_BSU_17689	4	4	0	0	0	0	0	0	0	6	0	0	0	0	0	0	0	0	0	0	0
IGR_BSU_17689_BSU_17690	10	5	15	9	0	3	0	7	1	2	71	36	10	2	6	13	4	0	32	33	37
IGR_BSU_17690_BSU_17699	0	7	0	0	0	0	0	1	0	2	1	0	0	0	0	0	5	0	0	0	0
IGR_BSU_17699_BSU_17700	0	0	0	0	0	1	0	0	0	0	0	0	0	0	0	0	4	0	0	0	0
IGR_BSU_17700_BSU_17710	1	4	7	4	0	0	1	4	1	2	3	3	4	1	0	0	5	0	0	5	0
IGR_BSU_17710_BSU_17715	3	3	0	1	0	0	0	0	0	0	0	0	0	0	0	0	0	0	0	2	8
IGR_BSU_17715_BSU_17720	0	2	0	1	0	0	0	0	0	0	0	0	0	0	0	0	0	0	0	0	0
IGR_BSU_17720_BSU_17730	2	9	0	0	0	2	0	0	0	0	0	0	0	1	3	7	0	0	0	2	0
IGR_BSU_17730_BSU_17740	1	2	0	0	0	0	0	0	0	0	0	0	0	0	0	0	0	0	1	0	0
IGR_BSU_17740_BSU_17750	3	0	0	0	0	0	0	0	1	0	0	1	1	1	1	0	0	0	0	0	0
IGR_BSU_17750_BSU_17760	0	0	0	0	0	0	0	0	0	3	0	0	0	0	0	0	0	0	0	0	0
IGR_BSU_17770_BSU_17780	1	0	0	0	0	0	0	0	0	0	0	0	0	0	0	0	0	0	0	0	0
IGR_BSU_17780_BSU_17790	0	0	0	0	0	2	0	0	1	0	0	0	0	0	1	0	0	0	0	0	0
IGR_BSU_17800_BSU_17810	1	7	0	0	2	1	0	0	2	4	0	0	0	0	0	0	0	0	0	0	0
IGR_BSU_17820_BSU_17830	0	0	0	0	0	0	0	0	0	0	0	0	0	0	0	0	0	0	0	0	0
IGR_BSU_17830_BSU_17840	1	2	0	0	0	0	0	0	0	0	0	0	0	0	0	0	0	0	0	0	0
IGR_BSU_17845_BSU_misc_RNA_73	7	14	0	0	2	2	0	0	5	11	2	0	0	6	37	0	0	0	1	0	23
IGR_BSU_misc_RNA_73_BSU_17850	13	25	2	0	4	7	0	0	4	16	0	4	0	6	25	9	0	0	2	2	0
IGR_BSU_17850_BSU_17860	0	5	0	0	0	0	0	0	0	0	0	0	0	2	0	0	0	0	0	0	0
IGR_BSU_17860_BSU_17870	4	5	0	0	0	0	0	0	1	2	0	0	1	0	1	0	0	0	1	0	0
IGR_BSU_17870_BSU_17880	0	15	0	0	1	0	0	0	1	2	0	0	0	2	9	0	0	0	0	0	0
IGR_BSU_17880_BSU_17890	3	61	0	0	3	7	0	0	3	4	0	0	0	3	50	25	0	0	0	0	0
IGR_BSU_17890_BSU_17900	66	25	0	2	28	11	0	0	11	20	1	1	1	16	26	27	0	0	0	0	0
IGR_BSU_17900_BSU_17910	1	7	0	0	0	0	5	0	1	0	0	0	0	2	1	0	0	0	0	0	0
IGR_BSU_17910_BSU_17920	15	64	0	0	3	2	0	0	8	21	0	0	1	6	14	9	0	0	1	1	0
IGR_BSU_17920_BSU_17930	1	9	1	0	0	4	0	0	0	6	0	0	1	0	6	0	8	0	1	1	0
IGR_BSU_17930_BSU_17940	0	5	0	3	0	2	0	0	1	9	1	2	2	2	7	0	0	0	0	0	0
IGR_BSU_17940_BSU_17950	2	2	0	0	0	2	0	0	0	2	0	0	0	0	3	0	0	0	0	0	0
IGR_BSU_17950_BSU_17960	1	5	0	0	4	0	0	0	1	1	0	0	1	0	0	0	0	0	0	2	0
IGR_BSU_17960_BSU_17970	0	0	0	0	0	0	14	0	0	0	1	1	0	1	0	0	0	0	0	0	0
IGR_BSU_17970_BSU_17980	0	0	0	0	0	0	0	0	0	1	0	0	0	0	0	0	0	0	0	0	0
IGR_BSU_17980_BSU_17990	0	0	0	0	0	0	0	0	0	0	0	0	0	0	0	0	0	0	0	0	0
IGR_BSU_17990_BSU_18000	6	7	0	0	1	1	0	0	1	4	0	0	0	6	13	0	0	0	2	0	0
IGR_BSU_18000_BSU_18010	2	1	1	0	21	2	0	0	5	3	4	1	0	6	5	0	0	0	11	4	0
IGR_BSU_18010_BSU_18019	0	0	0	0	0	0	0	0	0	0	0	0	0	0	0	0	6	0	0	0	0
IGR_BSU_18019_BSU_18020	0	0	0	0	0	0	0	0	1	0	0	0	0	0	0	0	0	0	0	0	0
IGR_BSU_18020_BSU_18030	0	0	0	0	0	2	0	0	0	0	0	0	0	0	0	0	0	0	0	0	0
IGR_BSU_18030_BSU_18040	2	5	0	0	0	0	0	0	0	2	0	0	0	0	7	0	0	0	0	0	0
IGR_BSU_18040_BSU_18050	9	6	0	0	0	8	0	0	0	9	0	0	1	3	2	0	0	0	0	0	0
IGR_BSU_18050_BSU_18060	3	15	0	0	0	0	0	0	1	4	0	0	1	1	0	0	3	0	1	2	0
IGR_BSU_18060_BSU_18070	4	21	0	0	5	4	0	0	10	26	1	0	0	19	8	0	0	6	3	0	0
IGR_BSU_18070_BSU_18080	0	0	0	0	0	0	0	0	1	0	0	0	0	0	0	0	0	0	1	0	0
IGR_BSU_18080_BSU_18090	9	29	0	1	5	2	0	0	3	17	1	1	0	5	14	27	0	0	0	0	16
IGR_BSU_18090_BSU_18100	12	9	0	0	9	3	0	0	11	10	0	2	0	3	0	0	0	0	1	0	0
IGR_BSU_18100_BSU_18120	21	48	1	1	13	16	0	14	8	35	4	5	14	53	83	76	24	0	23	13	17
IGR_BSU_18120_BSU_18130	1	5	0	0	0	5	0	0	5	11	0	0	0	6	0	0	7	0	0	0	0
IGR_BSU_18130_BSU_18140	0	1	0	0	0	0	0	0	0	0	0	0	0	0	0	0	0	0	0	0	0
IGR_BSU_18140_BSU_18150	1	1	0	0	0	0	0	0	0	0	0	1	0	0	0	0	16	0	2	0	0
IGR_BSU_18150_BSU_18160	0	0	0	0	2	0	0	0	0	3	2	4	0	2	3	0	0	0	6	0	0
IGR_BSU_18160_BSU_18170	3	1	0	0	2	1	4	0	1	4	0	1	1	0	0	0	0	0	4	1	0
IGR_BSU_18170_BSU_18180	0	0	0	0	0	0	0	0	0	0	0	0	0	0	0	0	0	0	0	0	0
IGR_BSU_18180_BSU_18190	23	12	0	0	10	0	0	0	1	5	1	1	1	2	4	1	0	0	4	4	10
IGR_BSU_18190_BSU_18200	7	2	0	1	1	5	0	1	0	7	0	0	0	4	3	0	0	0	3	3	0
IGR_BSU_18200_BSU_18210	0	0	0	0	0	0	0	0	0	1	0	0	0	0	0	0	0	0	0	0	0
IGR_BSU_18210_BSU_18220	0	0	0	0	4	0	0	0	0	0	0	0	0	0	0	0	0	0	0	0	0
IGR_BSU_18220_BSU_18230	0	0	0	0	0	0	0	0	0	0	0	0	0	0	0	0	0	0	0	0	0
IGR_BSU_18230_BSU_18239	0	0	0	0	0	0	0	0	0	1	0	1	0	0	0	0	0	0	0	0	0
IGR_BSU_18239_BSU_18240	0	0	0	0	0	0	5	0	0	0	0	0	0	0	0	0	0	0	0	0	0
IGR_BSU_18240_BSU_18250	0	0	0	0	0	0	0	0	0	0	0	0	0	0	0	0	0	0	0	0	0
IGR_BSU_18250_BSU_18260	0	0	0	0	1	0	0	0	0	0	0	0	0	0	0	0	0	0	0	0	0
IGR_BSU_18260_BSU_18270	0	3	0	0	0	0	0	0	0	0	0	1	0	0	0	0	0	0	0	0	0
IGR_BSU_18275_BSU_18280	0	4	0	0	0	0	0	0	0	0	0	0	0	0	3	0	0	0	0	0	0
IGR_BSU_18280_BSU_18290	1	1	0	0	0	0	0	0	0	0	0	0	0	0	0	0	0	0	0	0	0
IGR_BSU_18290_BSU_18300	2	1	0	1	0	1	10	0	1	2	0	4	0	1	2	0	0	0	0	0	0
IGR_BSU_18300_BSU_18310	2	6	1	1	4	0	23	0	0	0	3	2	1	0	0	0	0	0	0	0	0
IGR_BSU_18310_BSU_18320	1	2	1	2	1	0	0	0	0	0	0	3	1	0	0	0	0	0	0	0	0
IGR_BSU_18320_BSU_18330	0	2	1	0	0	0	0	0	0	0	0	0	0	0	1	0	0	0	0	2	0
IGR_BSU_18330_BSU_18340	3	2	0	0	0	2	0	0	0	0	0	0	1	1	2	0	0	0	1	0	0
IGR_BSU_18340_BSU_18350	1	2	0	1	0	0	0	0	0	0	2	0	2	0	10	0	11	0	6	0	12
IGR_BSU_18350_BSU_18360	3	0	1	0	6	0	0	0	2	1	4	1	2	0	1	1	0	2	2	0	0
IGR_BSU_18360_BSU_18370	0	1	0	0	1	1	0	0	2	1	0	1	0	0	0	0	1	0	0	0	0
IGR_BSU_18370_BSU_18380	2	0	0	0	0	3	0	0	0	3	0	1	0	4	48	7	0	0	0	0	3
IGR_BSU_18380_BSU_tRNA_85	8	2	1	12	0	0	0	0	4	1	6	4	3	13	53	16	0	0	31	31	74
IGR_BSU_tRNA_85_BSU_18390	0	2	0	0	0	0	0	0	0	1	0	0	0	0	2	0	0	0	0	0	0
IGR_BSU_18390_BSU_18400	0	0	1	0	0	0	0	0	0	0	0	1	0	1	0	0	0	0	0	0	0
IGR_BSU_18400_BSU_18410	0	1	0	0	0	0	0	0	0	0	0	0	0	0	2	0	0	0	0	0	0
IGR_BSU_18410_BSU_18420	0	4	0	0	0	0	0	0	0	0	0	0	0	0	0	0	0	0	0	3	0
IGR_BSU_18420_BSU_18430	5	0	0	0	0	0	0	0	0	0	0	0	0	1	0	0	0	0	0	0	0
IGR_BSU_18430_BSU_18440	65	3	6	0	15	3	15	0	4	3	19	3	32	41	188	28	21	6	287	347	42
IGR_BSU_18440_BSU_18450	13	4	1	0	1	5	13	0	3	2	5	0	16	31	58	30	0	1	144	76	28
IGR_BSU_18450_BSU_18460	0	1	0	0	0	6	0	0	0	0	1	0	0	0	4	0	0	0	0	0	0
IGR_BSU_18460_BSU_18470	1	0	0	0	0	1	0	0	1	1	0	0	0	0	3	0	0	0	0	0	0
IGR_BSU_18480_BSU_18490	2	1	0	0	0	2	0	0	0	0	0	0	0	0	0	0	0	0	0	0	0
IGR_BSU_18490_BSU_18500	5	11	0	0	0	0	0	0	1	2	0	0	2	1	1	0	0	0	0	0	0
IGR_BSU_18500_BSU_18510	0	1	0	0	0	0	0	0	0	0	0	0	0	0	0	0	0	0	0	0	0
IGR_BSU_18510_BSU_18520	0	0	0	3	0	0	0	0	0	1	1	0	0	1	2	16	0	0	0	0	0
IGR_BSU_18520_BSU_18530	0	0	0	0	0	0	0	0	0	0	0	0	0	0	2	0	0	0	1	0	0
IGR_BSU_18530_BSU_18540	2	0	0	0	0	0	0	0	0	0	0	0	0	0	3	0	0	0	0	0	0
IGR_BSU_18540_BSU_18550	0	1	0	0	0	0	0	0	0	0	0	0	0	0	0	0	0	0	0	0	0
IGR_BSU_18550_BSU_18560	0	2	0	0	1	0	0	0	0	2	0	0	0	2	1	0	0	0	0	0	0
IGR_BSU_18560_BSU_misc_RNA_31	0	1	0	0	2	0	0	0	0	0	0	2	1	0	0	0	0	0	1	0	0
IGR_BSU_misc_RNA_31_BSU_18570	0	0	0	0	0	0	0	0	0	1	0	0	0	0	2	0	0	0	0	0	0
IGR_BSU_18570_BSU_18580	8	14	0	0	17	2	0	0	1	5	0	1	4	3	4	4	0	0	0	0	0
IGR_BSU_18580_BSU_18590	57	63	0	2	30	32	0	5	51	74	0	2	1	37	72	25	0	0	1	10	0
IGR_BSU_18590_BSU_18595	2	4	0	0	0	0	0	0	1	2	0	1	2	0	1	0	0	0	0	1	0
IGR_BSU_18595_BSU_18596	2	3	0	0	1	0	0	0	1	0	0	0	0	0	2	0	0	0	0	0	0
IGR_BSU_18596_BSU_18600	5	2	0	0	0	0	0	0	0	0	0	0	0	3	10	0	0	0	0	0	0
IGR_BSU_18600_BSU_18610	37	52	2	0	9	1	0	6	0	2	0	0	1	3	31	0	0	0	1	2	22
IGR_BSU_18610_BSU_18620	1	5	0	0	0	0	0	0	0	0	0	1	0	0	3	0	0	0	0	0	0
IGR_BSU_18620_BSU_18630	4	10	0	0	0	1	0	0	0	0	0	0	0	0	7	0	0	0	0	1	0
IGR_BSU_18630_BSU_18640	6	20	0	0	0	1	0	0	1	3	2	0	0	0	12	0	0	0	0	2	0
IGR_BSU_18640_BSU_18650	1	5	0	0	12	2	0	0	1	2	0	0	0	0	5	0	0	0	1	0	0
IGR_BSU_18650_BSU_18660	10	8	0	0	2	3	0	0	0	8	0	0	0	4	2	0	0	0	0	0	0
IGR_BSU_18660_BSU_18669	0	0	0	2	0	1	0	0	0	0	0	0	0	3	5	0	6	0	0	0	0
IGR_BSU_18669_BSU_18670	0	0	0	0	1	0	0	0	0	0	0	0	0	0	0	0	0	0	0	0	0
IGR_BSU_18670_BSU_18680	0	0	0	0	0	0	0	0	0	0	0	0	0	0	0	0	0	0	0	0	0
IGR_BSU_18680_BSU_18689	0	0	0	0	0	0	0	0	0	0	0	0	0	0	0	0	0	0	0	0	0
IGR_BSU_18689_BSU_18690	0	1	0	0	0	0	0	0	0	0	0	0	0	0	0	0	0	0	1	0	0
IGR_BSU_18690_BSU_18700	0	0	0	0	0	0	0	0	0	1	0	0	0	0	0	0	1	0	0	0	0
IGR_BSU_18709_BSU_18710	1	0	0	0	0	0	0	0	0	0	0	0	2	0	0	0	0	0	0	0	0
IGR_BSU_18710_BSU_18720	2	3	0	0	0	3	0	0	0	1	0	1	0	1	2	0	0	0	0	4	0
IGR_BSU_18720_BSU_18730	0	1	0	0	0	0	0	0	0	0	0	0	0	1	0	0	7	0	0	0	0
IGR_BSU_18730_BSU_18740	1	0	0	0	0	0	0	0	0	0	0	0	0	1	0	17	0	0	0	0	0
IGR_BSU_18740_BSU_18750	2	2	0	0	4	0	0	0	2	1	0	0	0	0	4	0	0	0	0	0	0
IGR_BSU_18750_BSU_18760	5	5	0	2	4	0	0	0	0	2	0	0	0	0	0	0	0	0	0	0	0
IGR_BSU_18760_BSU_18770	0	0	0	0	0	0	0	0	0	0	0	0	0	0	3	0	0	0	0	0	0
IGR_BSU_18770_BSU_18780	0	0	0	0	0	0	0	0	0	1	0	0	0	2	0	14	0	0	0	0	0
IGR_BSU_18780_BSU_18790	0	0	0	0	0	0	0	0	0	0	0	0	0	1	0	0	4	0	0	0	0
IGR_BSU_18790_BSU_18800	0	3	0	0	0	0	0	0	2	1	0	0	0	1	10	0	0	0	0	0	0
IGR_BSU_18800_BSU_18810	4	8	0	0	0	4	0	0	1	4	0	0	0	2	10	11	0	0	0	0	0
IGR_BSU_18810_BSU_18820	1	2	0	0	0	0	0	0	0	2	0	0	0	0	0	0	0	0	0	0	0
IGR_BSU_18820_BSU_18830	12	7	0	0	8	0	0	0	0	1	1	0	0	2	4	0	0	0	6	5	0
IGR_BSU_18830_BSU_18840	139	97	1	4	33	12	0	1	26	44	0	7	1	26	108	26	1	0	0	1	0
IGR_BSU_18840_BSU_18849	6	53	0	0	0	8	0	3	0	3	1	6	3	10	70	0	29	6	0	3	0
IGR_BSU_18849_BSU_18850	5	16	1	0	0	0	0	0	0	3	0	0	0	0	28	0	9	0	1	0	0
IGR_BSU_18850_BSU_18860	1	34	0	1	0	0	0	0	0	2	0	0	0	2	10	0	0	0	0	0	8
IGR_BSU_18860_BSU_18870	1	7	0	0	0	0	0	0	0	7	0	0	0	1	11	0	0	0	0	0	0
IGR_BSU_18870_BSU_18880	3	7	0	0	0	0	0	0	2	10	0	1	0	4	19	0	0	0	8	4	10
IGR_BSU_18880_BSU_18890	4	7	0	3	0	0	2	0	3	5	0	0	1	2	2	0	0	0	2	0	0
IGR_BSU_18890_BSU_18898	0	0	0	0	0	0	0	0	0	1	0	0	0	0	0	0	0	0	0	0	0
IGR_BSU_18898_BSU_18899	3	0	0	0	0	0	0	0	0	2	0	0	0	0	0	0	0	0	0	0	0
IGR_BSU_18899_BSU_18900	0	0	0	0	0	0	0	0	0	0	0	0	0	0	0	0	0	0	0	0	0
IGR_BSU_18900_BSU_18908	0	0	0	0	0	0	0	0	0	0	0	0	0	0	0	0	0	0	0	0	0
IGR_BSU_18908_BSU_18910	0	1	0	0	0	5	0	0	0	1	0	0	0	0	12	0	14	0	2	0	0
IGR_BSU_18920_BSU_18950	12	6	0	3	0	8	3	0	4	3	6	12	0	4	0	6	2	0	1	0	0
IGR_BSU_18950_BSU_18960	0	0	0	0	0	0	0	0	0	1	0	0	0	0	0	0	3	0	0	0	0
IGR_BSU_18960_BSU_18970	0	1	0	0	0	0	0	0	1	0	0	0	0	0	14	0	0	0	0	0	0
IGR_BSU_18970_BSU_misc_RNA_74	3	40	0	0	0	0	0	0	2	7	0	1	0	3	16	0	4	0	0	0	0
IGR_BSU_misc_RNA_74_BSU_18980	13	31	0	0	0	9	0	0	7	16	2	0	0	9	37	17	0	0	0	0	0
IGR_BSU_18980_BSU_18990	0	2	0	0	0	0	0	0	0	1	0	0	0	0	5	0	0	0	0	0	0
IGR_BSU_18990_BSU_19000	1	7	0	0	0	0	0	0	0	1	0	0	0	0	0	0	0	0	0	0	0
IGR_BSU_19000_BSU_19010	0	1	0	0	0	0	0	0	0	0	1	0	0	0	0	0	0	0	0	1	0
IGR_BSU_19010_BSU_19020	3	1	0	1	0	0	0	0	1	3	0	1	0	1	0	0	0	0	1	0	0
IGR_BSU_19020_BSU_19030	0	6	1	8	0	0	0	8	0	0	0	2	1	0	3	0	3	0	4	12	0
IGR_BSU_19030_BSU_misc_RNA_75	1	0	1	2	0	0	0	2	0	0	2	15	2	1	6	0	0	0	6	2	18
IGR_BSU_misc_RNA_75_BSU_19040	4	0	0	2	0	0	0	1	1	0	0	0	1	0	8	0	0	0	0	0	0
IGR_BSU_19040_BSU_19050	6	2	0	0	0	0	0	0	0	1	0	0	1	2	11	0	0	0	1	0	0
IGR_BSU_19050_BSU_19060	7	2	0	0	1	0	0	0	2	0	0	0	0	0	13	0	0	0	0	0	0
IGR_BSU_19060_BSU_19070	1	0	0	0	0	0	0	0	0	0	0	0	0	0	0	0	1	0	0	0	0
IGR_BSU_19070_BSU_19080	3	3	0	0	2	0	0	0	0	0	0	0	0	1	2	0	0	0	0	0	0
IGR_BSU_19080_BSU_19090	0	0	0	0	0	0	0	0	0	0	0	0	0	0	0	0	0	0	0	0	0
IGR_BSU_19090_BSU_19100	0	1	0	0	0	0	0	0	0	0	0	0	0	0	0	0	0	0	0	0	0
IGR_BSU_19100_BSU_19110	0	0	0	0	0	0	0	0	1	0	0	0	0	0	0	0	0	0	0	0	0
IGR_BSU_19110_BSU_19120	0	6	0	0	0	0	0	0	0	0	0	0	0	0	1	0	0	0	0	0	0
IGR_BSU_19120_BSU_19130	4	7	0	0	0	1	0	0	0	1	0	0	0	1	0	0	0	0	0	0	0
IGR_BSU_19130_BSU_19140	9	20	1	3	5	1	0	0	3	13	0	2	1	7	8	1	0	0	5	2	0
IGR_BSU_19140_BSU_19150	0	4	0	0	0	1	0	0	0	1	0	0	0	0	3	2	0	0	0	0	0
IGR_BSU_19150_BSU_19160	1	1	0	0	0	0	0	0	0	0	0	0	0	0	0	0	0	0	1	0	0
IGR_BSU_19160_BSU_19170	3	18	0	0	0	2	0	0	0	8	0	0	0	0	2	0	0	0	0	0	0
IGR_BSU_19170_BSU_19180	0	6	0	0	0	1	0	0	0	2	0	0	0	0	7	16	0	0	2	0	0
IGR_BSU_19180_BSU_19190	1	0	0	0	0	0	0	0	0	4	0	0	0	1	3	0	0	0	0	4	0
IGR_BSU_19190_BSU_19200	1	1	0	0	5	0	0	0	0	0	0	0	0	1	10	0	0	0	0	0	0
IGR_BSU_19200_BSU_19210	1	10	0	0	0	15	0	0	1	7	0	0	0	2	6	0	0	0	0	0	0
IGR_BSU_19210_BSU_19220	0	4	0	0	0	3	8	0	0	2	0	0	0	1	0	15	0	0	0	0	0
IGR_BSU_19220_BSU_misc_RNA_32	1	5	0	0	17	5	0	0	0	1	0	0	0	0	0	0	0	0	0	0	0
IGR_BSU_misc_RNA_32_BSU_19230	4	9	0	0	1	8	0	0	29	19	0	0	0	6	14	43	13	0	2	0	0
IGR_BSU_19230_BSU_19240	0	8	0	0	0	1	0	0	0	1	0	1	0	0	0	0	0	0	0	0	0
IGR_BSU_19240_BSU_19250	11	16	0	0	0	0	0	0	1	4	0	0	0	3	20	0	0	0	1	0	0
IGR_BSU_19250_BSU_19259	6	18	0	0	5	6	0	0	0	0	0	0	0	3	3	0	0	0	0	0	0
IGR_BSU_19260_BSU_19270	7	6	0	0	1	13	0	0	2	8	0	0	1	5	12	9	6	0	3	0	0
IGR_BSU_19270_BSU_19280	4	0	0	0	0	0	0	0	0	0	0	0	1	0	0	0	0	0	0	0	0
IGR_BSU_19280_BSU_19290	6	11	0	0	0	2	0	0	3	6	0	1	0	2	1	10	0	0	1	0	0
IGR_BSU_19290_BSU_19300	42	48	0	0	2	0	0	0	22	22	0	2	0	18	40	0	7	0	1	2	0
IGR_BSU_19300_BSU_19310	3	24	4	8	24	7	10	1	0	5	1	19	26	0	11	0	13	0	32	45	18
IGR_BSU_19310_BSU_19320	4	0	1	6	0	5	0	0	0	2	2	7	2	1	2	0	0	0	4	24	33
IGR_BSU_19330_BSU_19340	0	8	0	0	0	1	0	0	0	1	0	0	20	2	1	0	0	0	0	0	1
IGR_BSU_19340_BSU_19350	1	0	0	0	0	0	0	0	0	0	0	1	0	1	2	0	4	0	0	0	0
IGR_BSU_19350_BSU_19360	21	8	1	3	57	4	0	4	5	5	4	2	4	7	13	31	0	0	3	4	0
IGR_BSU_19360_BSU_19370	228	205	1	19	288	32	4	7	61	73	4	11	16	117	565	136	6	0	26	32	3
IGR_BSU_19370_BSU_19380	23	17	0	0	12	11	0	1	6	11	0	2	0	15	142	47	0	2	0	0	0
IGR_BSU_19380_BSU_19390	27	14	0	0	3	3	1	0	2	7	0	0	0	3	14	0	0	0	0	0	0
IGR_BSU_19390_BSU_19400	0	1	0	0	0	0	0	0	0	0	0	0	0	0	0	0	0	0	0	0	0
IGR_BSU_19400_BSU_19410	6	0	0	1	3	0	0	0	0	0	0	3	1	0	1	0	0	0	0	0	0
IGR_BSU_19410_BSU_19420	0	2	0	0	0	0	0	0	0	0	0	2	0	0	2	0	0	0	0	0	0
IGR_BSU_19420_BSU_19430	0	0	0	0	0	0	0	0	0	0	0	0	0	1	2	0	0	0	0	0	0
IGR_BSU_19430_BSU_19440	0	0	0	0	0	0	0	0	0	0	0	0	0	1	12	0	0	0	0	0	0
IGR_BSU_19440_BSU_19450	2	6	0	2	3	3	0	0	7	4	0	0	0	1	3	0	0	0	2	0	0
IGR_BSU_19450_BSU_19460	8	9	0	0	0	0	0	0	0	2	0	2	0	0	1	0	0	0	0	0	0
IGR_BSU_19460_BSU_19470	41	28	0	1	4	5	0	0	10	18	0	0	1	7	14	19	0	0	0	4	0
IGR_BSU_19479_BSU_19480	5	7	0	0	6	1	0	0	5	1	0	0	0	5	10	0	0	0	0	0	0
IGR_BSU_19480_BSU_19490	0	0	0	0	0	0	0	0	0	0	0	0	0	0	0	0	0	0	0	0	0
IGR_BSU_19490_BSU_19510	0	0	0	0	0	0	0	1	0	0	0	0	0	0	0	0	0	0	0	0	0
IGR_BSU_19510_BSU_19520	0	0	0	0	0	0	0	0	1	0	0	1	0	0	0	0	0	0	3	1	0
IGR_BSU_19520_BSU_19530	0	1	0	0	2	0	0	0	0	1	0	1	0	0	6	0	0	0	1	0	0
IGR_BSU_19530_BSU_19540	11	17	0	0	1	0	0	0	1	3	0	1	1	3	13	0	0	0	1	0	0
IGR_BSU_19540_BSU_19550	20	44	0	1	1	1	0	0	1	12	0	0	1	5	54	0	0	0	4	2	5
IGR_BSU_19550_BSU_19560	26	28	0	0	0	1	0	0	4	2	0	0	0	6	29	0	0	0	2	0	0
IGR_BSU_19560_BSU_19570	0	0	0	0	0	1	0	0	1	0	0	0	0	1	0	0	0	0	0	0	0
IGR_BSU_19570_BSU_19579	0	0	0	0	0	0	0	0	0	0	0	0	0	0	0	0	11	0	0	0	0
IGR_BSU_19580_BSU_19590	1	1	0	7	0	0	5	0	0	0	0	1	0	0	1	0	0	0	0	0	0
IGR_BSU_19590_BSU_19600	0	1	0	0	0	1	0	0	1	0	0	0	0	0	0	7	0	0	0	4	0
IGR_BSU_19600_BSU_19610	0	0	0	0	0	0	0	0	0	0	0	0	0	1	5	0	0	0	1	0	0
IGR_BSU_19610_BSU_19620	12	6	0	0	2	0	0	0	5	7	0	0	0	3	0	0	0	0	0	0	0
IGR_BSU_19620_BSU_19630	59	42	0	0	8	5	1	0	13	11	0	1	0	9	25	3	0	0	0	0	0
IGR_BSU_19630_BSU_19639	0	6	0	0	2	4	0	0	0	3	0	0	0	1	5	6	0	0	0	0	0
IGR_BSU_19639_BSU_19640	2	0	0	0	0	0	0	0	0	0	0	0	0	0	0	0	0	0	0	7	0
IGR_BSU_19640_BSU_19650	8	5	0	0	1	0	0	0	1	1	0	0	4	1	3	0	0	0	0	0	0
IGR_BSU_19650_BSU_19660	1	0	0	0	0	0	0	0	0	2	0	0	0	0	0	0	0	0	0	0	0
IGR_BSU_19660_BSU_19669	0	1	0	0	0	0	0	0	0	0	0	0	0	0	0	0	0	0	0	0	0
IGR_BSU_19670_BSU_19680	0	4	0	0	0	3	0	0	0	5	0	0	0	0	0	0	0	0	0	0	0
IGR_BSU_19680_BSU_19689	1	0	0	0	0	0	0	0	0	0	0	0	0	0	0	0	0	0	0	0	0
IGR_BSU_19690_BSU_19700	0	1	0	0	0	0	0	0	0	0	0	0	0	0	0	0	0	0	0	0	0
IGR_BSU_19710_BSU_19720	0	0	0	0	0	0	0	0	0	0	0	0	0	0	0	0	0	0	0	0	0
IGR_BSU_19730_BSU_19740	0	0	0	0	0	0	0	0	0	0	0	0	0	0	0	0	0	0	0	0	0
IGR_BSU_19750_BSU_19760	6	3	0	0	0	0	0	0	0	0	0	0	0	1	1	0	0	0	1	0	0
IGR_BSU_19760_BSU_19770	0	1	0	0	0	0	0	0	0	0	0	0	0	0	1	0	0	0	0	0	0
IGR_BSU_19770_BSU_19780	0	2	0	0	1	0	0	0	0	0	0	0	0	0	0	0	0	0	0	0	0
IGR_BSU_19780_BSU_19790	0	0	0	0	0	2	0	0	0	0	0	0	0	0	0	0	0	0	0	0	0
IGR_BSU_19790_BSU_19800	0	0	0	0	0	0	0	0	0	0	0	0	0	0	0	0	0	0	0	0	0
IGR_BSU_19800_BSU_19820	0	2	0	0	2	0	2	0	0	0	0	0	0	0	0	0	21	0	0	1	0
IGR_BSU_19820_BSU_19830	0	0	0	0	0	0	0	0	0	0	0	0	0	0	0	0	0	0	0	0	0
IGR_BSU_19830_BSU_19840	0	0	0	0	0	0	0	0	0	1	0	0	0	1	5	1	0	0	0	0	0
IGR_BSU_19840_BSU_19850	0	0	0	0	0	0	0	0	0	0	0	1	0	0	0	0	0	0	0	0	0
IGR_BSU_19850_BSU_19860	0	1	0	0	0	2	0	0	0	0	1	1	0	1	1	0	0	0	0	0	0
IGR_BSU_19860_BSU_19870	1	0	0	0	0	0	0	0	0	0	0	0	0	1	17	0	0	0	0	0	0
IGR_BSU_19880_BSU_19890	1	3	0	0	0	0	0	0	0	1	0	0	0	0	0	0	0	0	0	0	0
IGR_BSU_19890_BSU_19900	0	0	0	0	0	0	0	0	0	0	0	0	0	1	0	0	0	0	0	0	0
IGR_BSU_19900_BSU_19910	0	2	0	0	0	0	0	0	0	0	0	0	0	2	0	2	0	0	0	0	0
IGR_BSU_19920_BSU_19930	0	0	0	0	0	0	0	0	0	1	0	0	0	1	0	0	0	0	0	0	0
IGR_BSU_19930_BSU_19940	1	0	0	0	0	2	0	0	0	0	0	0	0	3	0	0	0	0	1	0	0
IGR_BSU_19940_BSU_19950	0	2	0	0	0	0	0	0	0	0	0	0	0	0	6	0	0	0	0	0	0
IGR_BSU_19950_BSU_19970	5	12	0	0	0	0	0	0	2	1	0	0	0	6	5	0	0	0	0	0	0
IGR_BSU_19970_BSU_19980	0	0	0	0	0	0	0	0	0	0	0	0	0	1	2	0	0	0	0	0	0
IGR_BSU_19980_BSU_19990	1	3	1	0	0	3	0	0	1	0	0	0	0	3	19	0	18	0	0	0	0
IGR_BSU_19999_BSU_20000	0	1	0	0	0	0	0	0	0	0	0	0	0	0	7	0	0	0	0	0	0
IGR_BSU_20000_BSU_20010	0	3	0	0	0	0	0	0	0	1	0	0	0	1	6	0	0	0	0	0	0
IGR_BSU_20010_BSU_20020	0	1	0	0	0	0	0	0	0	0	0	0	0	0	7	0	0	0	0	0	0
IGR_BSU_20020_BSU_20040	4	4	0	0	0	1	0	0	1	3	0	0	0	1	10	0	0	8	0	0	0
IGR_BSU_20040_BSU_20060	2	1	0	0	0	0	6	0	0	2	0	0	0	3	10	0	19	0	0	0	0
IGR_BSU_20080_BSU_20090	0	1	0	0	0	0	0	1	0	0	0	0	0	1	1	0	0	0	0	0	0
IGR_BSU_20090_BSU_20100	0	1	0	0	0	0	0	0	0	0	0	0	0	0	0	0	0	0	0	0	0
IGR_BSU_20100_BSU_20110	0	0	0	0	0	0	0	0	0	0	0	0	0	1	0	0	0	0	0	0	0
IGR_BSU_20110_BSU_20120	0	0	0	0	0	0	0	0	0	0	0	0	0	0	0	4	0	0	0	0	0
IGR_BSU_20120_BSU_20130	0	0	0	0	0	0	0	0	0	1	0	0	0	0	10	0	0	0	0	0	0
IGR_BSU_20130_BSU_20140	0	0	0	0	0	0	0	0	0	0	0	0	0	0	0	0	0	0	0	0	0
IGR_BSU_20140_BSU_20150	0	1	0	0	0	0	0	0	0	0	0	0	0	1	2	0	0	0	0	0	0
IGR_BSU_20150_BSU_20160	0	1	0	0	0	0	0	0	0	1	0	0	0	0	2	0	0	0	0	0	0
IGR_BSU_20160_BSU_20170	1	0	0	0	0	0	0	0	0	1	0	0	0	3	0	0	0	0	0	0	0
IGR_BSU_20170_BSU_20180	0	0	0	0	0	0	0	0	0	0	0	0	0	4	0	0	0	0	0	0	0
IGR_BSU_20180_BSU_20190	0	4	0	0	0	0	0	0	0	1	0	0	0	0	7	9	0	0	0	0	0
IGR_BSU_20190_BSU_20200	0	0	0	0	5	0	0	0	0	0	0	0	0	0	4	0	0	0	0	0	0
IGR_BSU_20200_BSU_20210	0	0	0	0	0	0	0	0	1	0	0	0	0	0	2	0	0	0	0	0	0
IGR_BSU_20210_BSU_20220	0	2	0	0	0	0	0	0	0	1	0	0	0	0	4	0	0	0	0	0	0
IGR_BSU_20220_BSU_20230	0	0	0	0	0	0	0	0	0	0	0	0	0	2	0	0	0	0	0	0	0
IGR_BSU_20230_BSU_20240	0	0	0	0	0	0	0	0	0	0	0	0	0	0	0	0	0	0	0	0	0
IGR_BSU_20240_BSU_20250	0	2	0	0	0	0	0	0	0	2	0	0	0	1	7	14	0	0	0	0	0
IGR_BSU_20250_BSU_20260	0	0	0	0	0	0	0	0	0	0	0	0	0	1	0	0	6	0	0	0	0
IGR_BSU_20260_BSU_20270	0	0	0	0	0	0	0	0	1	1	0	0	0	0	0	0	0	0	0	0	0
IGR_BSU_20270_BSU_20280	0	0	0	0	0	0	0	0	1	2	0	0	0	3	1	0	4	0	0	0	0
IGR_BSU_20300_BSU_20310	0	0	0	0	5	0	0	0	0	0	0	0	0	1	0	0	0	0	0	0	0
IGR_BSU_20310_BSU_20320	0	0	0	0	0	0	0	0	1	0	0	0	0	2	1	0	0	0	0	7	0
IGR_BSU_20320_BSU_20330	0	0	0	0	0	0	0	0	0	0	0	0	0	0	2	0	0	0	0	0	0
IGR_BSU_20330_BSU_20340	0	0	0	0	0	0	0	0	0	0	0	0	0	0	0	0	0	0	0	0	0
IGR_BSU_20340_BSU_20350	1	0	0	0	5	0	0	0	0	0	0	0	0	0	0	0	0	0	0	0	0
IGR_BSU_20360_BSU_20370	2	6	0	0	2	0	0	0	0	0	0	0	0	1	1	0	0	0	0	0	0
IGR_BSU_20370_BSU_20380	1	4	0	0	0	0	0	0	0	0	0	0	0	1	0	0	0	0	0	0	0
IGR_BSU_20380_BSU_20390	9	32	0	0	0	0	0	0	1	2	0	0	0	2	14	0	0	0	0	0	0
IGR_BSU_20390_BSU_20400	2	5	1	0	0	0	0	0	0	2	0	0	0	3	19	0	0	7	0	0	0
IGR_BSU_20400_BSU_20410	0	0	0	0	0	0	0	0	0	0	0	0	0	1	12	0	0	0	0	0	0
IGR_BSU_20410_BSU_20420	9	7	1	4	0	0	0	0	1	2	0	3	3	2	0	0	0	0	1	6	0
IGR_BSU_20420_BSU_20430	0	3	0	0	0	2	0	0	0	2	0	0	0	3	6	4	0	0	0	0	0
IGR_BSU_20430_BSU_20440	4	1	1	0	0	1	0	0	3	6	0	3	0	5	16	0	0	0	0	0	0
IGR_BSU_20440_BSU_20450	0	5	0	0	0	3	0	0	0	0	0	0	0	0	0	0	4	0	0	0	0
IGR_BSU_20460_BSU_20470	6	9	0	3	0	8	0	0	0	2	0	0	0	6	19	11	0	0	1	0	0
IGR_BSU_20470_BSU_20480	0	0	0	0	12	1	0	0	0	1	0	0	0	1	5	0	2	0	0	0	0
IGR_BSU_20480_BSU_20490	1	1	0	0	0	4	0	0	1	0	0	0	0	2	7	0	2	0	0	0	0
IGR_BSU_20490_BSU_20500	3	3	0	0	0	1	0	0	1	1	0	0	0	3	7	0	0	0	0	0	0
IGR_BSU_20500_BSU_20510	0	0	0	0	1	0	0	0	0	0	0	0	0	0	0	0	0	0	0	0	0
IGR_BSU_20510_BSU_20520	0	0	0	0	0	0	0	0	0	0	0	0	0	1	0	0	8	0	0	0	0
IGR_BSU_20520_BSU_20530	0	0	0	0	0	1	0	0	0	0	0	0	0	0	0	0	3	0	0	0	0
IGR_BSU_20530_BSU_20540	0	0	0	0	0	0	0	0	0	1	0	0	0	0	0	0	0	0	0	0	0
IGR_BSU_20550_BSU_20560	0	1	0	0	0	0	0	0	0	0	0	0	0	0	3	0	0	0	0	0	0
IGR_BSU_20560_BSU_20570	0	0	0	0	0	0	0	0	0	0	0	0	0	0	2	0	0	0	0	0	0
IGR_BSU_20570_BSU_20580	0	1	0	3	0	0	0	0	0	0	8	16	3	0	0	6	8	4	1	2	5
IGR_BSU_20580_BSU_20590	2	2	36	7	0	0	0	15	0	1	40	36	21	2	4	0	11	37	5	23	0
IGR_BSU_20590_BSU_20600	2	7	0	0	0	0	0	0	0	1	0	0	0	1	3	8	0	0	0	0	0
IGR_BSU_20600_BSU_20610	1	0	0	0	0	0	0	0	0	0	0	0	0	1	11	0	0	0	0	0	0
IGR_BSU_20610_BSU_20620	3	4	0	0	0	0	0	0	0	0	0	0	0	1	2	0	0	0	0	0	0
IGR_BSU_20620_BSU_20630	0	1	0	0	0	0	0	0	0	0	0	0	0	0	0	0	0	0	0	0	0
IGR_BSU_20630_BSU_20640	0	0	0	0	0	0	0	0	0	0	0	0	0	1	5	0	2	0	0	0	0
IGR_BSU_20640_BSU_20650	0	0	0	1	0	0	0	0	1	1	0	0	0	1	7	0	0	0	0	0	0
IGR_BSU_20650_BSU_20660	0	0	0	0	0	0	0	0	0	0	0	0	0	0	0	0	0	0	0	0	0
IGR_BSU_20660_BSU_20670	1	1	0	0	0	0	0	0	0	0	0	0	0	0	0	0	2	0	0	0	0
IGR_BSU_20670_BSU_20680	0	0	0	0	0	0	0	0	0	1	0	0	0	1	10	0	0	0	0	0	0
IGR_BSU_20680_BSU_20690	0	0	0	0	0	0	0	0	0	0	0	0	0	0	8	0	0	0	0	0	0
IGR_BSU_20700_BSU_20710	0	2	0	0	0	0	0	0	0	0	0	0	0	2	5	0	0	0	0	0	0
IGR_BSU_20710_BSU_20720	0	0	0	0	0	3	0	0	0	0	0	0	0	3	0	0	0	0	0	0	0
IGR_BSU_20740_BSU_20750	1	0	0	0	0	0	0	0	0	0	0	0	0	1	2	0	0	0	0	0	0
IGR_BSU_20750_BSU_20760	11	6	0	0	0	1	0	0	2	1	0	0	0	3	12	0	0	0	0	0	0
IGR_BSU_20760_BSU_20770	12	4	0	0	0	3	0	0	0	1	0	0	0	0	26	0	5	0	0	0	0
IGR_BSU_20770_BSU_20780	172	212	1	8	5	6	0	0	8	16	3	3	1	12	119	9	0	0	0	2	0
IGR_BSU_20780_BSU_20790	3	6	0	1	1	6	0	2	3	8	1	1	1	0	13	0	1	0	2	0	0
IGR_BSU_20790_BSU_20800	4	11	0	0	0	1	0	0	1	2	0	0	0	10	21	0	0	0	2	0	0
IGR_BSU_20800_BSU_20810	4	0	0	0	0	0	0	0	0	0	0	0	0	2	3	0	5	0	1	0	0
IGR_BSU_20820_BSU_20830	2	1	0	0	0	1	0	0	2	2	0	0	0	4	16	0	0	0	0	0	0
IGR_BSU_20830_BSU_20840	1	2	0	0	0	0	0	0	3	0	0	0	0	0	10	0	0	0	0	0	0
IGR_BSU_20840_BSU_ncRNA_1	1	4	0	2	0	0	0	0	1	0	0	0	0	0	0	0	0	0	0	0	0
IGR_BSU_20850_BSU_20860	5	5	0	0	0	0	0	0	4	4	1	0	0	14	12	7	6	0	2	0	0
IGR_BSU_20860_BSU_20870	7	7	0	0	0	0	0	0	0	3	0	1	0	5	8	3	0	0	0	0	0
IGR_BSU_20870_BSU_20880	0	2	0	0	0	0	0	0	0	1	0	0	0	0	2	0	0	0	1	0	0
IGR_BSU_20880_BSU_20890	0	7	0	0	0	0	0	0	0	3	0	0	0	2	2	0	0	0	1	0	0
[truncated: 1,831 more rows]

## Sheet: RNAP_exp
gene	inputMean	log2FoldChange	lfcSE	padj	product
BSU_misc_RNA_66	0	7.25806	3.91157	0.0899623	sncZ
BSU_tRNA_1	0.666667	6.89831	1.23001	3.67072e-07	trnY-Phe
BSU_40230	9.66667	6.58637	0.625673	6.10063e-23	yydA
BSU_04850	0.333333	6.53881	1.5343	0.000116482	ydcP
BSU_12190	0	6.44255	1.62237	0.000332609	yjhB
BSU_12520	0	6.26372	1.80508	0.00167761	xkdB
BSU_tRNA_22	5.33333	6.15515	0.756969	7.2501e-14	trnE-Asp
BSU_22869	0	6.02297	1.70096	0.00134199	ypzI
BSU_16960	1122.33	6.00695	0.569254	6.10063e-23	rny
BSU_19860	0	5.92206	3.91889	0.165908	yotJ
BSU_tRNA_79	3	5.90957	1.04923	3.29012e-07	trnE-Arg
BSU_19999	0	5.89206	3.91914	0.168145	yojW
BSU_18850	1.66667	5.86071	1.05059	4.25827e-07	yobD
BSU_23720	3	5.83634	0.889875	2.3999e-09	yqzH
BSU_21100	0.333333	5.74963	1.60013	0.00114644	yonG
BSU_27370	64	5.67424	0.535973	6.10063e-23	mltG
BSU_04330	0.333333	5.60778	1.59759	0.00147556	mutT
BSU_07290	0	5.5992	2.06542	0.0138853	yfnF
BSU_03880	9.66667	5.55048	0.707385	5.67335e-13	yczG
BSU_10390	0	5.51864	1.88794	0.00801042	yhfW
BSU_misc_RNA_67	1	5.514	1.23779	5.459e-05	roxS
BSU_31190	0.333333	5.51115	1.59182	0.00171534	rhaM
BSU_05250	6.33333	5.48699	0.693978	3.82157e-13	ydeM
BSU_02620	0.333333	5.46046	1.56478	0.00157451	phoD
BSU_26660	0.666667	5.43186	1.33446	0.000235592	yrdN
BSU_17320	0.666667	5.37791	1.34391	0.000299148	ymaF
BSU_26230	87	5.36015	0.442466	3.33384e-30	yqaP
BSU_25750	0	5.33277	1.89069	0.010494	nucB
BSU_10730	0	5.30411	2.23044	0.0304761	yisI
BSU_13470	0	5.29516	1.92399	0.0124978	sspD
BSU_12110	1.33333	5.28733	0.995695	1.51224e-06	yjfA
BSU_39890	0.333333	5.26082	1.72353	0.00569297	yxbB
BSU_39040	4.66667	5.23958	0.895166	1.07811e-07	yxiS
BSU_00160	0.666667	5.22486	1.34803	0.000458528	yaaH
BSU_38400	60	5.20163	0.534976	1.80525e-19	epr
BSU_32410	4.33333	5.18625	0.795907	2.97614e-09	pucH
BSU_18908	0.666667	5.15451	1.36036	0.000613298	yozY
BSU_04800	2.66667	5.14736	0.855886	4.75206e-08	int
BSU_37640	35.6667	5.1434	0.635974	9.15491e-14	lipL
BSU_27300	47.6667	5.11663	0.569898	1.29282e-16	yrrS
BSU_40358	0	5.10832	2.02216	0.0215585	BSU_40358
BSU_09690	8	5.1014	1.71243	0.00694844	nhaX
BSU_04849	1	5.05785	1.22251	0.00018412	BSU_04849
BSU_00240	10.6667	5.04812	1.76514	0.00949709	csfB
BSU_40239	3.33333	5.04311	0.827747	3.02409e-08	yyzF
BSU_08670	0	5.02003	2.29175	0.0459261	ygaB
BSU_06839	0	4.96573	2.05497	0.0279121	phrH
BSU_tRNA_71	18.3333	4.95304	0.634019	6.59939e-13	trnB-Ser2
BSU_tRNA_2	2	4.94946	0.96883	3.71469e-06	trnY-Asp
BSU_09410	8.33333	4.94523	0.713455	2.48466e-10	phoA
BSU_37740	0	4.94224	2.04263	0.0277151	bacA
BSU_14570	23	4.88418	0.543556	1.29282e-16	ykyA
BSU_04860	0.666667	4.86138	1.47373	0.00283923	ydcQ
BSU_41000	96.3333	4.84974	0.556435	8.34679e-16	gidB
BSU_21640	0.666667	4.84972	1.52692	0.00405037	yokC
BSU_18600	1	4.84327	1.35379	0.00119948	yozQ
BSU_12400	0.333333	4.8431	1.91434	0.0213942	yjnA
BSU_35860	48	4.8139	0.539096	1.78467e-16	pgdS
BSU_33070	0.333333	4.81004	1.72689	0.0114883	gerAC
BSU_13020	1.33333	4.79552	1.26846	0.000631887	ykgA
BSU_36269	7.33333	4.79395	0.987797	1.10498e-05	ywzD
BSU_40270	1.66667	4.77703	0.984547	1.10882e-05	yycP
BSU_06269	1.33333	4.76978	1.15562	0.000190501	ydzJ
BSU_17140	0.333333	4.76534	1.82833	0.0179371	pksF
BSU_20150	0.333333	4.76102	1.70904	0.0114804	yosE
BSU_20160	0.666667	4.75618	1.43918	0.00278913	yosD
BSU_23460	0.333333	4.72096	1.72102	0.0127914	spoIIAB
BSU_37730	1	4.71683	1.20564	0.000408783	bacB
BSU_00440	374	4.70434	0.562341	1.32095e-14	veg
BSU_36190	14.6667	4.69258	0.599441	5.99352e-13	ywqJ
BSU_30470	2.66667	4.68094	0.854954	7.14382e-07	ytzC
BSU_24360	0.333333	4.64764	1.79122	0.0184675	spoIIIAH
BSU_31420	0.666667	4.6463	1.51513	0.00549731	yugF
BSU_40990	141.667	4.64212	0.546883	4.92117e-15	noc
BSU_30300	10	4.63529	0.557213	1.85578e-14	melA
BSU_33221	7	4.61673	0.778397	7.34025e-08	yvrHb
BSU_24640	0.333333	4.61314	2.02185	0.038019	tapA
BSU_26560	7.33333	4.60673	0.682114	7.62866e-10	yrkC
BSU_18210	0.666667	4.59794	1.46854	0.00459243	yngE
BSU_17880	16.3333	4.5779	0.864773	1.63068e-06	ynzC
BSU_24920	0.666667	4.56035	1.49331	0.00567217	yqgL
BSU_18630	8.66667	4.55938	0.590604	1.24974e-12	yoaJ
BSU_06960	0.333333	4.55722	1.7962	0.0210364	yesN
BSU_33700	3.33333	4.5464	0.788173	1.67112e-07	opuBD
BSU_07280	0.666667	4.5428	1.43718	0.00421964	yfnG
BSU_tRNA_30	26.3333	4.53828	0.678201	1.09066e-09	trnD-Ser
BSU_26580	1.66667	4.53052	1.06817	0.000125849	bltR
BSU_tRNA_66	0.666667	4.52129	1.53995	0.00776108	trnB-Phe
BSU_39300	12	4.50672	0.617214	2.42526e-11	yxiD
BSU_15130	148	4.49571	0.545316	3.28624e-14	mraZ
BSU_22580	36.3333	4.49187	0.505408	2.34514e-16	reoY
BSU_18849	13.3333	4.49035	0.667954	9.06387e-10	yozV
BSU_36650	0.333333	4.46908	1.90538	0.032919	ureB
BSU_tRNA_45	0.333333	4.46018	1.83373	0.0269374	trnS-Asn
BSU_06980	0.333333	4.45833	1.79808	0.0241172	rhiF
BSU_05150	2.66667	4.45498	0.943929	1.93782e-05	ydeC
BSU_15510	265.667	4.43957	0.927035	1.47094e-05	pyrAA
BSU_tRNA_13	6	4.42835	0.920682	1.34109e-05	trnJ-Thr
BSU_22910	13.3333	4.42399	0.761812	1.37924e-07	motI
BSU_01700	18.3333	4.4203	0.609868	3.53151e-11	murQ
BSU_tRNA_65	4.33333	4.40941	0.821315	1.18244e-06	trnB-Asp
BSU_14580	1713.67	4.40249	0.562232	5.99352e-13	pdhA
BSU_26569	0.333333	4.39601	1.90139	0.035409	BSU_26569
BSU_18550	1	4.36834	1.44749	0.00624088	yoaC
BSU_20929	1.66667	4.35527	1.23477	0.00139976	yoyI
BSU_16799	0.666667	4.34963	1.69949	0.0199825	ylzJ
BSU_20380	2.33333	4.3349	1.04737	0.000183124	yorH
BSU_35190	1	4.29542	1.27864	0.00235884	yvkC
BSU_40420	267.667	4.28967	0.571587	5.77546e-12	purA
BSU_tRNA_32	0.333333	4.28878	1.90868	0.0408499	trnD-Val
BSU_29620	24	4.28842	0.804697	1.39261e-06	hisJ
BSU_tRNA_19	0.333333	4.28404	2.06554	0.0587543	trnJ-Pro
BSU_20750	0.666667	4.28353	1.58702	0.0142935	yopV
BSU_06550	0.666667	4.27784	1.49355	0.00939753	yecA
BSU_16950	71	4.27676	0.660639	3.82178e-09	pbpX
BSU_23450	1.33333	4.27421	1.14039	0.000699496	sigF
BSU_30680	1	4.26895	1.29484	0.00285315	ytjA
BSU_09660	83	4.25792	0.653987	3.02077e-09	yheN
BSU_39740	7.33333	4.25696	0.9273	3.27914e-05	iolC
BSU_11110	16.3333	4.24548	0.617459	3.45722e-10	yitS
BSU_21546	9	4.24	0.61264	2.63431e-10	bsrG
BSU_misc_RNA_86	2.33333	4.23877	0.931355	3.83096e-05	srlX
BSU_01730	468	4.22648	0.44026	5.00686e-19	sigW
BSU_10420	2.66667	4.21461	1.04779	0.000277794	comK
BSU_11730	1.33333	4.21272	1.15595	0.000973785	cotO
BSU_misc_RNA_35	8061	4.20691	0.478074	4.68384e-16	rnpB
BSU_32720	0.333333	4.19975	1.88794	0.0428696	yurZ
BSU_tRNA_60	2.33333	4.19256	0.985217	0.000119078	trnB-Ala
BSU_28700	10.6667	4.1906	0.630291	1.40938e-09	ysfE
BSU_20360	1.33333	4.17661	1.32204	0.00423513	yorJ
BSU_25820	0.333333	4.17657	1.98515	0.0553105	yqcI
BSU_30980	0.333333	4.17147	1.96778	0.0533911	glgB
BSU_40280	1	4.16698	1.37402	0.00598968	yycO
BSU_34670	2.33333	4.16035	0.933867	5.459e-05	yvdA
BSU_tRNA_21	5.66667	4.16011	0.840434	7.3372e-06	trnE-Met
BSU_06780	26.3333	4.15147	0.635928	2.8411e-09	yeeC
BSU_34729	1.66667	4.1467	1.12145	0.00082075	yvzJ
BSU_32669	21.3333	4.14522	0.703473	8.81941e-08	yuzN
BSU_14920	0.333333	4.1451	1.9252	0.0496876	ctaF
BSU_12749	6.33333	4.14216	0.759305	7.75279e-07	xkzA
BSU_27130	4	4.14144	0.789275	1.99561e-06	rsiV
BSU_36575	0.666667	4.13993	1.52418	0.0137121	BSU_36575
BSU_05460	5	4.13733	0.885983	2.37442e-05	ydfL
BSU_12740	10	4.13333	0.59201	1.85449e-10	xkdU
BSU_00170	1	4.12909	1.38971	0.00709387	yaaI
BSU_39670	14.6667	4.12612	0.657575	1.14814e-08	iolJ
BSU_40870	1.66667	4.1102	1.04743	0.000391636	ccpB
BSU_08630	38.6667	4.10947	0.542556	3.56942e-12	mutY
BSU_25590	1.66667	4.10735	1.16425	0.00139722	comEA
BSU_05210	1.33333	4.10534	1.3345	0.00536601	ydeI
BSU_06300	1.33333	4.10534	1.3345	0.00536601	cotA
BSU_03870	8	4.09781	0.768549	1.37766e-06	ycnE
BSU_12750	39	4.08653	0.652627	1.22278e-08	xkdV
BSU_19990	1	4.08138	1.43063	0.00967554	yosV
BSU_40250	4.33333	4.0778	0.780893	2.23124e-06	yycR
BSU_12120	12.6667	4.07581	0.585529	2.11658e-10	yjfB
BSU_17620	2.66667	4.06718	0.890074	3.56586e-05	yncB
BSU_26170	0.666667	4.06468	1.67538	0.0273146	yqbB
BSU_04430	11	4.06266	0.61108	1.40938e-09	ydbD
BSU_21040	8	4.05516	0.964515	0.000143822	yonO
BSU_15700	42	4.05333	0.531666	2.56947e-12	yloI
BSU_25000	212.667	4.05229	0.465782	8.90707e-16	pbpA
BSU_26830	1	4.0517	1.32394	0.00558054	zinT
BSU_13070	0.333333	4.04476	1.92875	0.0560604	bstF
BSU_37510	1	4.04376	1.4746	0.0128173	pbpG
BSU_03300	19.3333	4.04352	0.806175	5.60683e-06	nasD
BSU_04440	9.33333	4.04137	0.601676	9.29931e-10	dctB
BSU_26410	0.666667	4.04109	1.5774	0.0198973	yrkR
BSU_18280	0.333333	4.03644	1.98648	0.0638745	yngK
BSU_28890	16	4.03638	0.572724	1.22006e-10	yscB
BSU_23630	2.66667	4.03395	0.930231	8.71393e-05	yqkE
BSU_26850	1.33333	4.01342	1.12546	0.00124094	yrpG
BSU_12950	0.333333	4.01135	2.07293	0.0774245	dppD
BSU_11929	1	4.00822	1.35963	0.0075357	yjzG
BSU_31470	2	3.99866	1.08167	0.000821878	kapD
BSU_22320	390.667	3.99841	0.525726	2.88084e-12	ponA
BSU_17750	0.333333	3.99765	1.95966	0.0628836	yndD
BSU_39060	0.666667	3.99735	1.73448	0.0359754	citH
BSU_03860	27	3.99652	0.570321	1.57135e-10	ycnD
BSU_03982	126.667	3.99445	1.9203	0.0580225	mtlF
BSU_19250	2.66667	3.99136	0.882679	4.27921e-05	yocL
BSU_30360	7.66667	3.99016	0.635833	1.14814e-08	yttA
BSU_09150	0.666667	3.98895	1.73699	0.0366607	yhcN
BSU_25890	1.66667	3.98564	1.30501	0.0056712	yqxI
BSU_14320	1	3.97849	1.29599	0.00546116	yknU
BSU_11240	3.33333	3.97818	0.948814	0.000150646	carB
BSU_12980	1.33333	3.97309	1.12584	0.00139345	ykfB
BSU_40000	4.66667	3.96968	0.998049	0.000325027	yxnA
BSU_11430	171.333	3.96866	0.703913	3.21484e-07	oppA
BSU_17920	1.33333	3.96851	1.27016	0.00467284	ynzD
BSU_tRNA_53	12.3333	3.96506	0.916532	9.07517e-05	trnB-Thr
BSU_08900	6	3.96054	0.691627	2.06027e-07	yhzB
BSU_36810	1290.67	3.95728	0.453408	8.12336e-16	atpD
BSU_misc_RNA_22	0.333333	3.95413	2.47029	0.142939	qswA
BSU_11920	61.3333	3.95161	0.617657	5.9826e-09	yjcN
BSU_tRNA_11	4.66667	3.93964	0.977147	0.000268623	trnSL-Glu1
BSU_19040	2.66667	3.9351	0.94	0.000154136	csaA
BSU_32470	0.333333	3.93451	2.17186	0.0977007	pucE
BSU_01650	4	3.93385	1.06063	0.000792672	namZ
BSU_00660	2.66667	3.92992	1.10077	0.00123058	yabT
BSU_misc_RNA_81	7.66667	3.9287	0.831569	1.91044e-05	ratA
BSU_misc_RNA_50	36.3333	3.92698	0.731182	1.17812e-06	BSU_misc_RNA_50
BSU_21350	14.3333	3.92524	0.765308	3.3773e-06	cwlP
BSU_08270	1	3.92124	1.41225	0.01175	yfiH
BSU_28709	3	3.91457	0.908854	9.76636e-05	BSU_28709
BSU_18610	19	3.91174	0.579423	7.654e-10	yoaH
BSU_32810	26.3333	3.91069	0.635463	2.16508e-08	yusI
BSU_tRNA_34	8.33333	3.90848	0.722537	9.8154e-07	trnD-Asp
BSU_04820	2.66667	3.8981	1.03428	0.000653064	immR
BSU_32020	7.33333	3.89781	0.72216	1.04492e-06	yuiH
BSU_38890	7	3.89616	0.681322	2.11291e-07	yxjN
BSU_29880	97.3333	3.89475	0.456199	3.43766e-15	malS
BSU_20970	1	3.89432	1.49285	0.0178382	yonX
BSU_tRNA_84	0.333333	3.89352	2.01651	0.0780446	trnSL-Arg2
BSU_36310	19.3333	3.8923	0.87274	5.35726e-05	ssbB
BSU_20600	0.333333	3.88861	2.23116	0.111158	yoqK
BSU_35050	2.33333	3.88575	1.08214	0.00115244	yvnA
BSU_07060	0.333333	3.87423	2.01093	0.0786894	yesX
BSU_32340	1.66667	3.87282	1.16164	0.00254844	lytH
BSU_20770	5.66667	3.87152	0.687609	3.31007e-07	yopT
BSU_30150	4.33333	3.87095	0.830995	2.50113e-05	rmgR
BSU_03770	50.3333	3.8702	0.603859	5.60939e-09	rapC
BSU_34450	1	3.86507	1.34254	0.00901242	sacB
BSU_18040	1.33333	3.85874	1.31013	0.00758777	yneP
BSU_05410	7.66667	3.85587	0.842164	3.44867e-05	ydfH
BSU_14480	104.667	3.85146	0.497709	1.11225e-12	abh
BSU_12360	0.333333	3.84753	2.05101	0.0865075	exuT
BSU_11570	35.6667	3.84469	0.468999	4.38457e-14	cwlQ
BSU_27640	41.3333	3.84347	0.553736	2.35913e-10	yrvC
BSU_06930	0.333333	3.84173	2.0523	0.0870977	yesK
BSU_11550	30	3.83923	0.522805	1.8172e-11	yjbH
BSU_02030	1.66667	3.83218	1.1864	0.00347914	prkD
BSU_15140	231.333	3.82773	0.472919	9.04857e-14	mraW
BSU_19710	0.333333	3.82425	2.20877	0.113678	yodQ
BSU_11928	1.66667	3.81591	1.15957	0.0028961	yjzF
BSU_26590	0.333333	3.81413	2.22838	0.117925	blt
BSU_tRNA_20	22.3333	3.81125	0.694371	6.69649e-07	trnJ-Ala
BSU_07850	5.66667	3.81081	1.10699	0.00182522	yfkM
BSU_34250	1.33333	3.8106	1.20702	0.00425794	epsL
BSU_18520	0.666667	3.80589	1.90048	0.0675084	yoxB
BSU_11880	4.33333	3.79824	0.811167	2.2558e-05	metC
BSU_10430	0.666667	3.78928	3.85796	0.366168	yhxD
BSU_18130	5.66667	3.78806	0.72987	2.57217e-06	bglC
BSU_11630	1.33333	3.78492	1.22633	0.00521933	prpE
BSU_06812	11.6667	3.78175	0.692254	7.48434e-07	yeeF
BSU_31720	0.666667	3.78048	1.8677	0.0648232	degQ
BSU_30290	0.666667	3.77894	1.61155	0.0329418	melC
BSU_38630	3	3.77648	2.2907	0.131248	katX
BSU_06740	1	3.77438	1.50002	0.0221005	yefB
BSU_05100	2.33333	3.77188	1.11197	0.00213922	yddT
BSU_30720	0.666667	3.76805	1.80592	0.0572994	ythB
BSU_19000	12	3.76591	0.688127	7.20688e-07	yobL
BSU_09360	0.333333	3.75298	2.06054	0.0960034	yhdC
BSU_12960	1.66667	3.75254	1.11541	0.00232288	dppE
BSU_19400	0.333333	3.74065	2.06353	0.0974867	yojM
BSU_30230	0.333333	3.74065	2.06353	0.0974867	bioA
BSU_17370	26.3333	3.72933	0.791572	2.00113e-05	nrdI
BSU_21990	4.66667	3.72732	0.812851	3.35544e-05	ypdQ
BSU_04620	12.6667	3.72378	0.6101	2.86492e-08	acpS
BSU_22560	20.6667	3.72349	0.58367	6.60919e-09	qcrA
BSU_09670	21	3.72346	0.593459	1.14814e-08	dat
BSU_34890	2.33333	3.71498	0.984148	0.000642668	hisH
BSU_35270	55	3.71086	0.457715	8.44805e-14	cccB
BSU_15730	55	3.70566	0.514011	4.49445e-11	fmt
BSU_40750	5.66667	3.70515	0.715014	2.66946e-06	yyaQ
BSU_31540	2	3.70474	1.03911	0.00124205	nupN
BSU_19380	69.3333	3.70378	0.573594	4.21856e-09	yojO
BSU_04790	6.66667	3.70284	0.818767	4.27545e-05	ydcK
BSU_25830	1	3.69599	1.49141	0.0241949	rapE
BSU_21950	0.666667	3.68735	1.69279	0.0471482	ypzA
BSU_02090	0.666667	3.687	1.62238	0.0387733	ybxI
BSU_22260	23	3.68326	0.709014	2.52237e-06	yppF
BSU_37550	9.33333	3.68113	0.624074	8.60843e-08	ywhA
BSU_16290	144	3.67859	0.468215	5.48935e-13	flgE
BSU_tRNA_3	6	3.67815	0.774959	1.75889e-05	trnY-Glu
BSU_28620	16.3333	3.67618	0.694756	1.64659e-06	rnhC
BSU_misc_RNA_26	4.33333	3.67373	1.04768	0.00149437	BSU_misc_RNA_26
BSU_32770	3.33333	3.67103	0.945042	0.000446776	yusE
BSU_31700	1	3.66929	1.50433	0.0264698	comX
BSU_17690	16.3333	3.66661	0.570562	5.06224e-09	yncM
BSU_10550	1	3.66469	1.61008	0.038505	ntdA
BSU_04960	0.666667	3.66347	1.61794	0.039394	conG
BSU_06140	24	3.66343	0.498381	1.76387e-11	gutR
BSU_13040	1.33333	3.66313	1.18518	0.00516403	hmp
BSU_00080	0.666667	3.66305	1.73679	0.0547218	yaaC
BSU_26840	0.666667	3.65576	1.68222	0.0476775	sigZ
BSU_12370	12	3.65398	0.72219	4.57442e-06	exuR
BSU_31200	10.3333	3.65037	0.614158	6.88598e-08	rhaB
BSU_06220	1	3.64811	1.4607	0.0230615	ydjJ
BSU_39380	1	3.6403	1.60593	0.0392078	hutG
BSU_05000	36.6667	3.64008	0.628804	1.50556e-07	spbK
BSU_tRNA_35	1.33333	3.63527	1.40961	0.0191395	trnD-Phe
BSU_23870	9.66667	3.63415	0.679038	1.27189e-06	polY1
BSU_38090	1	3.63392	1.42584	0.020495	vpr
BSU_24110	1.66667	3.6334	1.24079	0.00792139	yqzF
BSU_15260	51.6667	3.63168	0.546796	1.43738e-09	ylxX
BSU_17679	1	3.6282	1.45558	0.0233359	BSU_17679
BSU_28240	21	3.62256	0.773751	2.25793e-05	ddcA
BSU_16210	94.3333	3.62222	0.511408	9.75736e-11	fliF
BSU_09870	14.6667	3.61472	0.682482	1.62468e-06	khtS
BSU_19550	70.3333	3.61457	0.460835	5.67335e-13	yodC
BSU_07890	7.66667	3.61123	0.915943	0.000365148	yfkI
BSU_13450	6.33333	3.60913	0.790657	3.62661e-05	sigI
BSU_16299	19.6667	3.60611	0.542877	1.43738e-09	swrD
BSU_02980	56.3333	3.60364	0.821577	7.20732e-05	opuAA
BSU_31770	18.6667	3.60313	0.565098	6.68835e-09	yueI
BSU_31250	3.66667	3.6014	0.879911	0.000216219	tlpA
BSU_21610	60.6667	3.60132	0.685666	1.95242e-06	yokF
BSU_16710	68.6667	3.5981	0.674292	1.35617e-06	mlpA
BSU_36380	25.3333	3.59749	0.670225	1.1847e-06	rapD
BSU_20590	2.66667	3.59269	1.08407	0.00270875	yoqL
BSU_02100	2	3.58888	1.08715	0.00282089	cypC
BSU_23390	3.66667	3.58611	0.930821	0.000497064	spoVAF
BSU_15460	64.6667	3.5854	0.748532	1.46768e-05	ylyB
BSU_35970	283.667	3.58325	0.804743	5.50176e-05	ywsB
BSU_12540	0.666667	3.58274	1.65417	0.0484394	xkdD
BSU_16590	223	3.57708	0.600315	6.41063e-08	ylxS
BSU_26650	0.666667	3.577	1.78179	0.066926	czcD
BSU_22610	69.3333	3.57472	0.501578	7.43864e-11	tyrA
BSU_25600	0.666667	3.57283	2.00226	0.102947	comER
BSU_11100	0.666667	3.57223	1.74356	0.061757	nprB
BSU_12680	84.6667	3.57111	0.504307	9.75736e-11	xkdO
BSU_20910	0.666667	3.57031	1.86019	0.0796475	yopF
BSU_38190	67	3.5702	0.540411	1.80312e-09	galT
BSU_05070	7.33333	3.56719	0.646294	5.77924e-07	yddQ
BSU_39330	2	3.5642	1.06588	0.00247229	abn2
BSU_40290	2	3.56244	1.0639	0.00243805	yycN
BSU_32560	12	3.55675	0.618221	1.80712e-07	frlR
BSU_21370	6.33333	3.55606	0.863947	0.000198299	yomG
BSU_12690	15	3.55419	0.605094	9.75555e-08	xkdP
BSU_37680	10.3333	3.55413	0.603607	8.999e-08	bacG
BSU_04290	11.3333	3.5532	0.850327	0.000158724	ydaL
BSU_32450	3	3.55201	0.895679	0.000338896	pucL
BSU_18390	2.33333	3.55199	1.09773	0.00342081	yoeC
BSU_19830	1.33333	3.5512	1.52234	0.0338151	yotM
BSU_17580	2.66667	3.54636	0.962115	0.000853077	xynB
BSU_40350	11.6667	3.54624	0.618232	1.9563e-07	rocR
BSU_17600	10.6667	3.54622	0.617405	1.89242e-07	xylA
BSU_tRNA_61	3.33333	3.54473	0.96882	0.000935736	trnB-Met1
BSU_18440	83.6667	3.5386	1.02061	0.00169155	gltB
BSU_28110	3	3.53748	0.990091	0.00122002	spoVID
BSU_29710	20	3.53235	0.606545	1.2641e-07	acuC
BSU_02800	12.6667	3.51977	0.68024	2.74515e-06	ycdC
BSU_34940	5.33333	3.51528	0.749562	2.19848e-05	yvpB
BSU_35420	28.6667	3.51475	0.685463	3.39224e-06	yvyG
BSU_12710	4	3.51469	0.825001	0.00011711	xkdR
BSU_01690	16.6667	3.51371	0.673536	2.2791e-06	murR
BSU_07735	1.33333	3.51306	1.41974	0.0243902	yflB
BSU_00180	9.33333	3.51168	0.818688	0.000103842	yaaJ
BSU_21260	3	3.5113	1.07306	0.00305715	yomQ
BSU_13880	26.3333	3.50784	0.594122	8.42184e-08	glcT
BSU_13410	1	3.50769	1.79019	0.0738611	ykoV
BSU_tRNA_6	38.3333	3.50732	0.722233	1.09081e-05	trnO-Ala
BSU_37720	3	3.50421	0.946181	0.000806665	bacC
BSU_13080	0.666667	3.50227	1.83951	0.0819759	ykkB
BSU_39230	4463.33	3.50042	0.531409	2.03011e-09	wapA
BSU_20580	0.666667	3.49985	1.75561	0.0687297	yoqM
BSU_13980	79.3333	3.49898	0.485794	4.62237e-11	pbpH
BSU_05810	6	3.49865	0.886458	0.000359759	gmuB
BSU_tRNA_74	1.33333	3.49814	1.41493	0.0244981	trnSL-Gln2
BSU_14750	2	3.49649	1.18502	0.00749265	ylaE
BSU_21070	9	3.49501	0.780504	5.01401e-05	yonJ
BSU_36580	4.66667	3.49412	0.781832	5.18411e-05	ywnF
BSU_02330	98	3.48916	0.449848	9.95108e-13	ybfQ
BSU_05370	2.33333	3.48807	1.1101	0.00445517	ydfD
BSU_07990	11.6667	3.48743	0.72789	1.46553e-05	yfjR
BSU_30659	0.666667	3.47986	1.87891	0.0905646	ytzI
BSU_32150	1.33333	3.47872	1.35698	0.0198127	paiA
BSU_14300	18	3.47733	0.530472	2.41786e-09	moaE
BSU_32780	11.3333	3.47729	0.775994	4.98103e-05	yusF
BSU_37540	11	3.47617	0.584602	6.82575e-08	ywhB
BSU_07100	2	3.47216	1.0825	0.00370262	lplA
BSU_30330	1	3.47109	1.57222	0.0444013	ytvB
BSU_34910	3.33333	3.47104	0.918105	0.000631887	hisD
BSU_00880	83.3333	3.47104	0.643909	1.08115e-06	disA
BSU_16700	45.3333	3.46806	0.683317	4.27342e-06	swsB
BSU_19060	3	3.46716	0.896726	0.000473996	yobR
BSU_19410	17	3.46655	0.566899	2.70759e-08	cwlS
BSU_13210	0.666667	3.46588	1.72586	0.0668534	thiX
BSU_34850	1.66667	3.46512	1.25824	0.0124461	yvcA
BSU_28470	10.3333	3.46247	0.734764	1.99501e-05	lysC
BSU_21320	5	3.46073	0.901424	0.000520954	yomL
BSU_tRNA_48	5	3.46018	0.853155	0.000246327	trnS-Gln
BSU_02110	19.6667	3.45804	1.8179	0.0822013	ybyB
BSU_32670	802	3.45789	0.421443	4.33411e-14	sufB
BSU_09620	16.6667	3.45534	0.692978	6.33605e-06	yhdW
BSU_tRNA_44	2.66667	3.45151	0.97872	0.00140063	trnD-Leu2
BSU_25200	341.667	3.45045	0.59874	1.71612e-07	sigA
BSU_tRNA_72	14.6667	3.44712	0.566377	3.12298e-08	trnB-Glu
BSU_24120	2	3.43835	1.05762	0.00327195	mmgF
BSU_34290	4.66667	3.4367	0.789572	8.21613e-05	epsI
BSU_19160	5.33333	3.43644	1.12752	0.00576485	yocC
BSU_28510	2.33333	3.43623	0.981767	0.00152726	abf2
BSU_27890	17.3333	3.43398	0.639898	1.1875e-06	nadR
BSU_24600	4.66667	3.43377	0.90095	0.000568747	sinI
BSU_37880	0.666667	3.43143	1.64112	0.0568012	spsD
BSU_29850	32.6667	3.43088	0.602505	2.39763e-07	ytoQ
BSU_36700	49	3.42976	0.453932	4.01286e-12	moaA
BSU_18830	16.3333	3.42861	0.610367	3.54494e-07	pps
BSU_39600	62	3.42391	0.542316	9.48779e-09	yxeC
BSU_36100	0.666667	3.42318	1.75271	0.074782	ywrD
BSU_35370	8	3.42027	0.780526	7.33694e-05	csrA
BSU_15290	349.333	3.41984	0.476973	5.63844e-11	ftsZ
BSU_22590	43.6667	3.41921	0.548829	1.47218e-08	ypiA
BSU_22720	9	3.4185	0.663303	3.00691e-06	cheR
BSU_36240	5	3.41666	0.990888	0.00179103	ptpZ
BSU_18760	0.666667	3.41657	1.78534	0.0805322	yoaU
BSU_31210	11	3.41355	0.67442	4.5559e-06	rhaR
BSU_20390	10	3.40681	0.908755	0.000698864	yorG
BSU_13780	0.666667	3.40407	1.66084	0.0616637	ykvP
BSU_15600	9	3.40309	0.840488	0.000252602	cysC
BSU_29580	46.3333	3.40257	0.537471	8.64757e-09	thiI
BSU_36270	16.3333	3.40157	0.891571	0.000561517	ywqB
BSU_00280	24	3.40044	0.674914	5.05414e-06	tmk
BSU_14950	3	3.39714	1.16153	0.00797879	ylbB
BSU_03990	440.333	3.39643	1.83886	NA	mtlD
BSU_tRNA_41	1.33333	3.39587	1.29145	0.0169489	trnD-Gly
BSU_27080	4.33333	3.39316	0.763125	5.62549e-05	levR
BSU_tRNA_31	20.3333	3.39256	0.618972	6.96889e-07	trnD-Glu
BSU_34770	60.6667	3.39144	0.534021	7.7374e-09	yvcJ
BSU_36560	12	3.39129	0.874437	0.000455331	ywnH
BSU_01880	1.66667	3.39001	1.28809	0.0168696	ybcI
BSU_tRNA_80	24	3.38693	0.786096	9.71998e-05	trnE-Gly
BSU_tRNA_68	8	3.38648	0.966456	0.00150732	trnB-Gly2
BSU_35780	144	3.38566	0.499795	6.71756e-10	lytD
BSU_39520	3.66667	3.38471	0.950858	0.00126803	yxeK
BSU_21410	1.66667	3.38425	1.21112	0.0112207	blyA
BSU_05930	20.3333	3.38309	0.639021	1.63068e-06	ydiD
BSU_13770	1.33333	3.38096	1.26594	0.0153097	ykvO
BSU_misc_RNA_13	19.6667	3.38034	0.730363	2.81458e-05	BSU_misc_RNA_13
BSU_10640	18	3.37631	0.612579	5.96171e-07	sbcD
BSU_18410	0.666667	3.37586	1.86991	0.0989038	ggt
BSU_14310	11.3333	3.37239	0.620528	8.55441e-07	moaD
BSU_tRNA_33	1	3.37137	1.57961	0.0517267	trnD-Met
BSU_tRNA_51	7.33333	3.37065	0.853178	0.000356779	trnS-Leu2
BSU_28210	1.33333	3.37042	1.44465	0.0338151	lonB
BSU_14050	3.66667	3.3702	0.837061	0.000274692	ykuE
BSU_16070	63.3333	3.36552	0.562893	5.69865e-08	ylqG
BSU_01660	6.33333	3.36478	1.03725	0.00333935	nagZ
BSU_08970	1	3.3646	1.45011	0.0347365	prkA
BSU_00200	73	3.36193	0.615586	7.52008e-07	yaaK
BSU_tRNA_75	6.33333	3.35936	0.737212	3.74355e-05	trnSL-Glu2
BSU_01640	20.6667	3.35835	0.539367	1.49332e-08	btr
BSU_03320	3	3.3544	1.03502	0.00336999	nasB
BSU_14040	2.66667	3.35365	1.0308	0.00324691	ldt
BSU_28060	1	3.35178	1.61141	0.0580225	spoIIB
BSU_14940	19.3333	3.35067	0.623744	1.17548e-06	ylbA
BSU_38410	7	3.34984	0.793442	0.000134795	sacX
BSU_13930	14.3333	3.34754	0.564021	7.20789e-08	splB
BSU_01845	7.33333	3.34698	0.768511	8.14777e-05	ybcC
BSU_15830	50.3333	3.34558	0.538995	1.66206e-08	yloU
BSU_12660	41	3.34551	0.502683	1.37902e-09	xkdM
BSU_32840	3.66667	3.34197	0.827754	0.000263568	fadN
BSU_27120	1.33333	3.34094	1.36052	0.0254323	sigV
BSU_10240	39.6667	3.33949	0.512618	2.97614e-09	yhfI
BSU_09400	1.33333	3.33898	1.30831	0.0203338	spoVR
BSU_12080	5	3.33709	0.948022	0.0014289	ctaO
BSU_08470	11.6667	3.33652	0.609929	7.26258e-07	yfhB
BSU_17530	4.33333	3.33611	1.02678	0.00329177	ynaE
BSU_05850	16.3333	3.33478	0.633141	1.84008e-06	gmuR
BSU_00730	96	3.32915	0.493522	7.8364e-10	cysK
BSU_10020	67.6667	3.32707	0.466862	7.43864e-11	serC
BSU_24950	13.3333	3.32487	1.01519	0.00303675	pstBB
BSU_18360	2.66667	3.32463	0.961636	0.00173841	galM
BSU_32610	3	3.32154	0.902317	0.000866091	frlB
BSU_misc_RNA_41	946.667	3.31961	0.617713	1.16613e-06	bsrA, 6S-1 RNA
BSU_39750	6	3.31891	0.814639	0.000232904	iolB
BSU_10270	13.3333	3.31733	0.596751	4.74056e-07	lcfB
BSU_22180	46	3.317	0.485431	4.58981e-10	gpsB
BSU_34700	22.6667	3.31233	0.542181	2.78455e-08	psdA
BSU_39730	22.3333	3.30819	0.711355	2.57437e-05	iolD
BSU_07900	18.6667	3.30644	0.625832	1.70837e-06	yfkH
BSU_29700	9.66667	3.30578	0.6533	4.57442e-06	acuB
BSU_23000	18.6667	3.30492	0.637973	2.68345e-06	ypbE
BSU_23940	0.666667	3.30331	2.02678	0.135734	yqjB
BSU_37380	1	3.30292	1.61325	0.061922	albB
BSU_07090	2.33333	3.30275	1.05376	0.00455063	yetA
BSU_13460	12	3.30095	0.799305	0.000189163	rsgI
BSU_00870	84.3333	3.30063	0.684722	1.27824e-05	radA
BSU_17410	0.666667	3.2979	2.07258	0.145347	cwlC
BSU_34360	4.33333	3.29559	0.827756	0.000320705	epsB
BSU_tRNA_9	39.6667	3.29307	0.724348	3.91433e-05	trnA-Ala
BSU_25880	3	3.29299	0.945918	0.00161866	yqxJ
BSU_34500	1.33333	3.29213	1.23922	0.0158792	yvdR
BSU_28200	141	3.29159	0.4781	3.29478e-10	lonA
BSU_29450	6.66667	3.2915	0.933344	0.00140063	argG
BSU_38950	9.66667	3.28856	0.710279	2.79791e-05	yxjH
BSU_23610	18	3.28792	0.543747	3.93633e-08	nudF
BSU_01460	105.667	3.28701	0.625813	1.95242e-06	ybaE
BSU_22019	16.6667	3.28674	0.733803	5.00214e-05	ypzF
BSU_09730	21	3.28386	0.55973	1.01098e-07	yheG
BSU_21630	17	3.28345	0.614395	1.30695e-06	yokD
BSU_36900	410.333	3.28335	0.519122	8.90013e-09	glyA
BSU_21150	29.6667	3.28321	0.722837	3.96594e-05	yonB
BSU_00720	25	3.28163	0.666959	8.34401e-06	yacD
BSU_06190	184.667	3.27718	0.474211	2.78492e-10	ydjG
BSU_17540	0.666667	3.27224	1.84903	0.105785	ynaF
BSU_10660	10.6667	3.27221	0.654088	5.91443e-06	hlpB
BSU_26880	2	3.27141	1.44603	0.0395413	yraM
BSU_40090	303.667	3.26983	0.442948	1.42857e-11	ahpC
BSU_25360	1.33333	3.2693	1.44091	0.0390327	yqfC
BSU_35650	88.6667	3.26903	0.546488	5.63587e-08	tagU
BSU_24840	102	3.26589	0.597471	7.38071e-07	yqgS
BSU_33530	106.667	3.26438	0.760966	0.000103824	iolW
BSU_12300	5	3.26345	0.78747	0.000179119	uxaC
BSU_01680	8.66667	3.26083	0.80678	0.000259436	murP
BSU_23510	27	3.26008	0.688474	1.83857e-05	xerD
BSU_01010	69.6667	3.25963	0.78329	0.000168231	nusG
BSU_36110	5.66667	3.25661	0.854582	0.000569299	chrS
BSU_34570	5.66667	3.25653	0.756338	9.81702e-05	yvdK
BSU_39320	1.66667	3.25289	1.21592	0.015129	yxiB
BSU_06290	75	3.25244	0.51858	1.15552e-08	yeaA
BSU_09480	9.66667	3.24887	0.725553	5.01401e-05	yhdI
BSU_08560	7.66667	3.24816	0.779769	0.000166196	yfhJ
BSU_27770	20.3333	3.24746	0.52394	1.68957e-08	yrbE
BSU_15840	187.667	3.24737	0.498373	2.97614e-09	fakA
BSU_28670	6	3.24593	0.90224	0.00113145	ysfB
BSU_18800	26.3333	3.24292	0.577352	3.54494e-07	penP
BSU_13100	1.33333	3.24201	1.33633	0.0273146	ykkD
BSU_25660	101	3.24086	0.57005	2.50369e-07	aroD
BSU_17630	1.33333	3.23812	1.3343	0.0273064	yncC
BSU_35380	14	3.23524	0.611565	1.65164e-06	fliW
BSU_misc_RNA_75	1.33333	3.23375	1.2527	0.019064	bsrF
BSU_28100	1	3.23128	1.47486	0.045896	ysxE
BSU_20330	1.33333	3.23103	1.5336	0.054982	yorM
BSU_27820	4	3.2303	0.957147	0.0022441	yrbC
BSU_33970	35	3.22794	0.539523	5.63587e-08	araR
BSU_10840	10	3.22685	0.613906	1.93533e-06	iolQ
BSU_30160	5	3.22605	0.784491	0.000200468	ytcQ
BSU_21660	13	3.22258	0.806954	0.000307196	sprA
BSU_17260	1.66667	3.21965	1.2858	0.0227202	aprX
BSU_31130	18.3333	3.21612	0.604549	1.4474e-06	yubD
BSU_08100	8.33333	3.21507	0.745483	9.5762e-05	acoR
BSU_10170	17.6667	3.21387	0.582852	5.90637e-07	fabHB
BSU_05740	23.3333	3.21312	0.894854	0.00115244	phoB
BSU_23800	7.66667	3.212	0.891811	0.00111827	proI
BSU_38460	3.66667	3.21068	0.936668	0.00190654	tyrZ
BSU_24850	14.3333	3.21	0.658956	1.02293e-05	glcK
BSU_37560	9	3.20911	0.622679	3.00691e-06	thrZ
BSU_31830	13.3333	3.2082	0.855798	0.000698864	yueE
BSU_14100	73.3333	3.20745	0.524404	2.70338e-08	ykuJ
BSU_16600	420.667	3.20565	0.597567	1.19557e-06	nusA
BSU_11990	1	3.2051	1.80555	0.10482	yjdB
BSU_12480	13.3333	3.2022	0.559907	2.11291e-07	pghB
BSU_24910	2	3.20083	1.135	0.0104955	yqgM
BSU_13000	2.66667	3.19535	0.960963	0.00261561	ykfD
BSU_27550	214.667	3.19447	0.586159	7.95631e-07	aspS
BSU_31410	36.3333	3.19381	0.519893	2.30123e-08	alaR
BSU_tRNA_64	1.66667	3.19375	1.19201	0.0150088	trnB-Met2
BSU_26820	71.3333	3.18798	0.441632	4.28782e-11	yrpD
BSU_00430	1.33333	3.18667	1.3444	0.0310338	yabG
BSU_20370	4.66667	3.18632	1.06601	0.0067603	yorI
BSU_13870	9.66667	3.1861	0.699345	3.75453e-05	ykvZ
BSU_27530	6.66667	3.18608	0.708508	4.72638e-05	rarA
BSU_03170	4.33333	3.18512	0.881506	0.0010773	ycgK
BSU_13650	1.66667	3.18444	1.40147	0.0387938	eag
BSU_33710	2.66667	3.18345	1.0285	0.00509413	opuBC
BSU_38920	100.333	3.18336	0.457511	2.12513e-10	pepT
BSU_38980	1	3.18277	1.70604	0.0882171	scoB
BSU_18490	2	3.18255	1.22132	0.0179574	rtp
BSU_40050	12.6667	3.18083	0.680368	2.32252e-05	gntR
BSU_10290	3	3.18079	0.953671	0.00254054	yhfN
BSU_10070	10	3.18074	0.641755	7.13873e-06	sndC
BSU_39510	1.33333	3.179	1.43416	0.0434998	snaB
BSU_03310	2.33333	3.17898	1.1114	0.00949507	nasC
BSU_22690	46.3333	3.17726	0.487241	2.94921e-09	aroH
BSU_16260	34.6667	3.17555	0.558057	2.4416e-07	ylxF
BSU_34230	5.33333	3.17467	0.820132	0.000466489	epsN
BSU_39370	2.66667	3.17235	1.07924	0.00769932	hutI
BSU_12170	1.66667	3.1709	1.4416	0.0451656	forE1
BSU_12700	20	3.17087	0.590629	1.18244e-06	xkdQ
BSU_23910	117	3.17028	0.452087	1.542e-10	yqjE
BSU_29960	11.3333	3.16924	0.623957	4.19798e-06	ytlP
BSU_37830	4.66667	3.16923	0.900194	0.00142858	spsJ
BSU_30340	10	3.16652	0.75959	0.000164356	ytvA
BSU_09510	57.6667	3.16359	0.690349	3.39557e-05	yhdL
BSU_10700	0.666667	3.16167	1.88693	0.125364	gerPC
BSU_16400	53.6667	3.1613	0.535865	8.60843e-08	flhF
BSU_16090	510	3.16025	0.510967	1.82407e-08	sucC
BSU_07590	2.33333	3.1594	1.08778	0.00840018	citT
BSU_12390	2	3.15665	1.16207	0.01371	uxaA
BSU_09530	28.3333	3.15585	2.22674	0.193502	yhdN
BSU_32760	7.33333	3.15484	0.860407	0.000909253	yusD
BSU_06260	17.3333	3.15313	0.880286	0.00118499	ydjN
BSU_02300	4	3.15162	0.829658	0.000593195	ybfN
BSU_tRNA_63	16	3.15045	0.777473	0.000249803	trnB-Ser1
BSU_21910	19	3.14925	0.809956	0.00044371	metA
BSU_19190	5	3.14889	0.988571	0.00395592	desK
BSU_23960	9	3.14643	0.864282	0.000983628	artR
BSU_08980	1	3.14444	1.51006	0.0578153	yhbH
BSU_39700	12	3.14428	0.783589	0.00028799	iolG
BSU_40650	14.6667	3.14299	0.69969	4.81908e-05	yybG
BSU_23640	1.33333	3.14182	1.47292	0.0518229	yqkD
BSU_02740	6.33333	3.13812	0.732453	0.000105882	natR
BSU_19540	5.33333	3.13484	0.801201	0.000408635	yodB
BSU_17460	1216.33	3.13469	0.435808	4.86451e-11	glnA
BSU_08140	2	3.13443	1.07876	0.00837983	yfjD
BSU_40529	2.66667	3.13399	1.37768	0.0385968	yyzH
BSU_09260	43.6667	3.13263	0.631427	6.98584e-06	yhxA
BSU_17220	26.3333	3.13154	0.537507	1.25391e-07	pksR
BSU_14510	75.6667	3.13002	0.512991	2.8808e-08	ktrC
BSU_38240	2.66667	3.12879	1.04507	0.00667957	ywcA
BSU_38800	10.6667	3.12857	0.733189	0.00011392	yxkH
BSU_28430	249.667	3.12675	0.496837	1.06114e-08	sdhB
BSU_07240	14.6667	3.12666	0.843735	0.000800469	yetN
BSU_26350	2	3.12554	1.16669	0.0150088	sknR
BSU_28040	85	3.12168	0.832841	0.000699496	radC
BSU_20500	0.666667	3.12121	1.81274	0.115646	ligB
BSU_06650	5.33333	3.12108	0.863962	0.00107857	sapB
BSU_08920	2.33333	3.12032	1.19769	0.0179771	yhbB
BSU_24290	2	3.12015	1.10593	0.0104874	yqiC
BSU_15940	194.333	3.11927	0.615945	4.504e-06	smc
BSU_35170	55	3.11894	0.629527	7.18969e-06	uvrB
BSU_14190	51	3.11759	0.491115	7.80425e-09	ykuR
BSU_40720	2	3.11616	1.11172	0.0109602	yyaT
BSU_27410	243.333	3.11614	0.535383	1.28205e-07	alaS
BSU_21160	10.6667	3.11593	0.915357	0.00205924	yonA
BSU_06920	28.3333	3.11338	0.488599	6.8015e-09	yesJ
BSU_15120	82.6667	3.11315	0.593517	2.00255e-06	bshC
BSU_23840	14.6667	3.10978	0.651615	1.57899e-05	rnz
BSU_05730	8.33333	3.10893	0.996641	0.00473992	ydhF
BSU_22120	8.33333	3.10716	0.641442	1.14875e-05	kdgR
BSU_11850	41	3.10621	0.592499	2.02326e-06	yjcG
BSU_13610	14.3333	3.10609	0.852301	0.000973785	mtnB
BSU_36160	1.66667	3.10569	1.30462	0.0303427	ywqM
BSU_01710	2.66667	3.10326	1.10551	0.0108534	ybbJ
BSU_18300	8.33333	3.10096	0.673034	3.07474e-05	ppsE
BSU_38470	1	3.10087	1.47693	0.0557708	ywaD
BSU_20350	2.66667	3.0986	1.08566	0.00964868	yorK
BSU_misc_RNA_10	8.66667	3.09791	0.908589	0.00202292	BSU_misc_RNA_10
BSU_34860	5.33333	3.09704	0.752227	0.00019776	hisI
BSU_10530	2	3.09672	1.14749	0.0142951	ntdC
BSU_34760	91.6667	3.09633	0.499006	1.67035e-08	glmR
BSU_22030	39	3.09624	0.499432	1.68957e-08	dynA
BSU_19310	32.6667	3.09592	0.657487	2.02231e-05	dhaS
BSU_09980	10.6667	3.0957	0.65484	1.89388e-05	yhaI
BSU_37440	0.666667	3.09566	1.81538	0.119053	ywhL
BSU_10950	0.666667	3.09431	1.83361	0.122738	yitD
BSU_15770	157	3.09355	0.499058	1.68957e-08	prkC
BSU_28380	2	3.09176	1.12345	0.0124978	gerM
BSU_26720	3.66667	3.09151	0.89276	0.00171276	azlB
BSU_30550	354.667	3.09142	0.509636	3.51956e-08	metK
BSU_07930	6.66667	3.0901	1.09162	0.0102249	yfkD
BSU_19580	10.6667	3.08647	0.913739	0.00222577	yodF
BSU_15160	160	3.08464	0.518292	6.65137e-08	pbpB
BSU_23030	10	3.08303	0.819441	0.000667297	ypbB
BSU_02050	15.3333	3.08101	0.612564	5.27204e-06	ybdO
BSU_30100	1	3.08079	1.51946	0.0644484	yteT
BSU_33250	0.666667	3.08056	1.91874	0.141644	rsiO
BSU_misc_RNA_29	2.66667	3.08046	1.29599	0.0305466	BSU_misc_RNA_29
BSU_29550	88.6667	3.08045	0.577164	1.35303e-06	ytcJ
BSU_29249	15.3333	3.08022	0.632538	1.02932e-05	ytzJ
BSU_33960	2.33333	3.08017	1.11029	0.0118163	araE
BSU_07620	3.33333	3.07847	0.909687	0.00218957	yflN
BSU_12730	15	3.0779	0.623632	7.82204e-06	xkdT
BSU_21460	5.33333	3.07723	1.06243	0.00859726	bdbA
BSU_07610	3	3.077	1.00263	0.00546653	citM
BSU_00770	48.6667	3.07527	0.550875	4.18029e-07	sul
BSU_13030	22.6667	3.07522	0.785822	0.000407926	ykhA
BSU_35020	18	3.07143	0.545265	3.29012e-07	nagB
BSU_12620	11.6667	3.07131	0.612597	5.63653e-06	xkdH
BSU_10450	2	3.06874	1.12488	0.0133009	yhjB
BSU_06270	115.333	3.0682	0.524032	1.07294e-07	ydjO
BSU_12230	21.6667	3.06813	0.708406	8.89041e-05	yjjA
BSU_02340	1.66667	3.06798	1.15776	0.016136	gltP
BSU_17090	1.66667	3.06711	1.33165	0.036076	pksB
BSU_18150	8.66667	3.06297	0.684751	5.09776e-05	xynC
BSU_15040	19.3333	3.06246	0.600225	3.79839e-06	ylbK
BSU_14410	19	3.06081	0.722536	0.000128018	sipT
BSU_02040	1.66667	3.06026	1.36904	0.0418907	ybdN
BSU_21940	9	3.05943	0.709483	9.5762e-05	degR
BSU_34120	4	3.05922	0.95389	0.00370567	ganB
BSU_34030	367	3.05677	0.43077	9.09682e-11	lutC
BSU_21030	2.33333	3.0557	1.47997	0.0597882	yonP
BSU_03010	5	3.0544	0.829066	0.000857598	amhX
BSU_12000	458.667	3.05221	0.57314	1.41693e-06	manR
BSU_06880	2.66667	3.05205	1.08322	0.0105668	yesF
BSU_24770	32	3.05139	2.24718	0.212873	mgsR
BSU_28950	297.333	3.05116	0.543929	3.66426e-07	thrS
BSU_22920	1.66667	3.05022	1.23486	0.0246168	ypeB
BSU_22890	58.6667	3.04943	0.625305	1.00035e-05	cmk
BSU_36550	1.66667	3.04598	1.30709	0.0339832	spoIIQ
BSU_29690	7.33333	3.04511	0.69679	7.69407e-05	acuA
BSU_28790	4.33333	3.04383	0.864762	0.0014289	araB
BSU_11930	2	3.04374	1.27978	0.0304667	yjcO
BSU_24180	5.66667	3.03725	0.805354	0.000647561	yqiK
BSU_39790	12.6667	3.03711	0.587375	2.79057e-06	yxcE
BSU_28560	54.6667	3.03637	0.471206	4.55802e-09	lcfA
BSU_35770	8	3.03629	0.870178	0.00157505	tagC
BSU_35600	20.3333	3.0347	0.988458	0.00545958	tuaB
BSU_22980	12	3.03236	0.799129	0.000601836	ypbG
BSU_34660	6.33333	3.03222	0.791759	0.000536393	yvdB
BSU_15810	6.66667	3.02897	0.738184	0.000207322	spoVM
BSU_26200	1.33333	3.02856	1.50228	0.0657366	yqaS
BSU_36390	73.6667	3.02797	0.517561	1.08949e-07	flhP
BSU_21280	2.66667	3.02628	1.19879	0.021654	yomO
BSU_28310	17.3333	3.02317	0.827741	0.000955105	ilvB
BSU_20880	5.66667	3.0224	1.01586	0.00702222	yopI
BSU_21300	6.66667	3.02234	0.856465	0.00139345	yomM
BSU_40150	11.6667	3.02122	0.847035	0.00123832	epeA
BSU_33690	20.3333	3.02106	0.63401	1.62311e-05	yvaQ
BSU_34020	48.3333	3.01518	0.581376	2.61622e-06	yvbX
BSU_07840	8.66667	3.01419	0.771877	0.000418803	yfkN
BSU_22640	11.6667	3.01137	0.786353	0.000536393	trpB
BSU_14790	9.66667	3.01122	0.816088	0.000842034	ylaI
BSU_17860	1.66667	3.01112	1.34617	0.0417682	yneA
BSU_15650	4.66667	3.01077	0.824577	0.000957983	yloB
BSU_03620	2.33333	3.0099	1.04607	0.00905275	bsdA
BSU_15710	86.3333	3.00876	0.529882	2.59579e-07	priA
BSU_29845	1.66667	3.00476	1.27445	0.0320054	BSU_29845
BSU_29680	16.3333	3.00283	0.647729	2.74602e-05	acsA
BSU_16910	75.3333	3.00201	0.602827	6.47581e-06	rodZ
BSU_16480	45.3333	3.00016	0.579444	2.70486e-06	swrB
BSU_40200	55.6667	2.99754	0.835228	0.00115921	yydD
BSU_07880	11.6667	2.99744	0.858947	0.00157451	yfkJ
BSU_06440	77.3333	2.99718	0.524059	2.11291e-07	purB
BSU_29805	136.333	2.99683	0.544975	6.37559e-07	sftA
BSU_24210	27	2.99669	0.601418	6.41675e-06	yqiG
BSU_32820	4.33333	2.99594	0.822307	0.000976644	fadE
BSU_00400	43.3333	2.99488	0.832103	0.00112692	yabE
BSU_39050	20.3333	2.99121	1.85801	0.140581	katE
BSU_28820	137.333	2.9912	0.481213	1.5836e-08	ysdC
BSU_10230	2	2.98918	1.31011	0.038019	yhfH
BSU_36330	28	2.98903	0.735687	0.000240155	ywpF
BSU_17699	0.666667	2.98774	2.24815	0.222905	ynzK
BSU_09840	37	2.98402	0.82214	0.00102087	hemZ
BSU_28920	12.3333	2.98375	0.631145	1.89388e-05	lytT
BSU_27490	22.3333	2.98328	0.668066	5.25333e-05	yrrB
BSU_17210	32.3333	2.9827	0.522642	2.23823e-07	pksN
BSU_00270	54.3333	2.98171	0.677281	6.7705e-05	yaaO
BSU_25740	18.6667	2.98064	0.632053	1.96582e-05	yqeB
BSU_32800	283	2.97981	0.478163	1.46776e-08	gcvH
BSU_08820	30.3333	2.97883	0.557391	1.30695e-06	katA
BSU_27310	9.33333	2.97773	0.860358	0.00171863	pbpI
BSU_33030	7.66667	2.97741	0.678039	7.07983e-05	yuxN
BSU_19030	3.33333	2.97577	0.929047	0.00375561	yobO
BSU_25770	3.33333	2.97506	1.10101	0.0141877	spoIVCA
BSU_12820	8	2.97489	0.8746	0.00207567	spoIISB
BSU_26770	0.666667	2.97389	2.02525	0.178075	yrdB
BSU_17190	33.3333	2.97213	0.60128	7.56564e-06	pksL
BSU_34870	2.33333	2.97173	1.10109	0.0142942	hisF
BSU_04400	10	2.971	3.7345	NA	gsiB
BSU_24320	75.3333	2.97079	0.554808	1.2579e-06	nusB
BSU_11560	6.66667	2.97061	0.714033	0.000168594	yjbI
BSU_13260	4.33333	2.97037	0.905514	0.00298898	ykoH
BSU_02930	196.667	2.9667	0.48078	1.96548e-08	yceG
BSU_34620	1.33333	2.96605	1.34696	0.044921	yvdF
BSU_18669	1.66667	2.96547	1.35665	0.0463871	yozS
BSU_02840	7.66667	2.96401	0.96907	0.0056054	ycdG
BSU_05660	10.3333	2.96376	0.700166	0.000129698	ydgI
BSU_39090	3	2.9629	1.1374	0.0179834	yxiP
BSU_27210	19.6667	2.96146	0.656352	4.45035e-05	yrhF
BSU_30560	45.3333	2.96131	0.678181	7.77203e-05	pckA
BSU_03140	7.66667	2.96073	0.763443	0.000455331	tmrB
BSU_01150	1749	2.96007	0.572841	2.831e-06	rpsJ
BSU_28780	1.33333	2.95835	1.48022	0.0680181	araD
BSU_19100	1.66667	2.95665	1.22499	0.0281033	yobV
BSU_06910	0.666667	2.95616	1.78543	0.129729	cotJC
BSU_35630	137.333	2.95527	0.588633	5.48254e-06	lytB
BSU_09810	9	2.95519	0.693927	0.000117758	yhaZ
BSU_27670	1	2.95274	1.61414	0.094575	spoVB
BSU_21250	10.6667	2.95209	0.873922	0.00222577	yomR
BSU_29440	8.66667	2.95121	0.788683	0.00071219	argH
BSU_25380	283	2.95046	0.450176	2.41786e-09	floA
BSU_21180	2.66667	2.95022	1.22776	0.0288572	yomY
BSU_24000	2.66667	2.94776	1.27399	0.0353037	bmrU
BSU_29400	1.33333	2.94726	1.64676	0.101979	ascR
BSU_40600	7.33333	2.94673	1.08152	0.0134187	yybL
BSU_12830	12.3333	2.94333	0.698588	0.000139649	spoIISA
BSU_15740	100	2.94311	0.514366	2.10539e-07	yloM
BSU_00640	14	2.94212	0.829474	0.00131741	spoIIE
BSU_24220	37.6667	2.94207	0.572792	3.27751e-06	spo0A
BSU_12650	60.6667	2.94097	0.508109	1.50556e-07	xkdK
BSU_06630	136.333	2.94027	0.532261	5.65395e-07	yerH
BSU_03790	11.6667	2.93987	0.779426	0.000647491	thrD
BSU_31520	24.3333	2.93945	0.6324	2.5946e-05	malK
BSU_03280	43	2.93362	0.473197	1.68957e-08	nasF
BSU_24250	25	2.93272	0.654221	4.96873e-05	ahrC
BSU_02660	7.33333	2.93134	0.705	0.000170133	ycbU
BSU_18730	1	2.92987	1.77257	0.130348	yoaS
BSU_20980	5.66667	2.92902	1.05509	0.0117617	yonV
BSU_22600	132.667	2.92786	0.429931	5.30982e-10	aroE
BSU_misc_RNA_91	0.666667	2.92708	2.03956	0.187729	pswI
BSU_24820	40.3333	2.92609	0.588615	6.72041e-06	yqgU
BSU_03540	3	2.92512	1.04746	0.0112677	ycxB
BSU_06610	117.333	2.92356	0.572439	3.72138e-06	pcrA
BSU_08260	1.33333	2.92338	1.43584	0.0634316	yfiG
BSU_35400	137	2.92275	0.484814	4.37476e-08	flgL
BSU_23090	79	2.92237	0.652297	4.99391e-05	rsiX
BSU_08490	1.33333	2.92223	1.56227	0.0873104	yfhD
BSU_35110	23.3333	2.91859	0.592858	8.25367e-06	yvlC
BSU_33049	17.6667	2.91836	0.586551	6.60816e-06	yvzF
BSU_16610	46.3333	2.91688	0.563238	2.6974e-06	ylxR
BSU_03560	2.66667	2.91604	1.02704	0.00999555	ycxD
BSU_14600	1712.67	2.91593	0.443704	2.22293e-09	pdhC
BSU_27580	113.667	2.91494	0.559246	2.32788e-06	yrvJ
BSU_35590	33.3333	2.91448	1.08279	0.0145533	tuaC
BSU_17050	72	2.91347	0.544588	1.2786e-06	mutL
BSU_25230	81.3333	2.91199	0.743982	0.000407272	yqxD
BSU_09570	23	2.91085	0.59175	8.37503e-06	yhdR
BSU_12720	6.33333	2.90966	0.746641	0.00042985	xkdS
BSU_08000	21.3333	2.9068	0.642656	4.27047e-05	yfjQ
BSU_00990	23.3333	2.90666	0.674018	9.5762e-05	rpmGB
BSU_12649	7	2.9045	0.72819	0.000312811	ykzM
BSU_33730	5	2.90428	0.946317	0.00546653	opuBA
BSU_37960	8	2.90019	0.770712	0.000666566	ywdH
BSU_33120	9	2.90001	0.6918	0.00015097	liaH
BSU_37610	6.33333	2.89984	1.15394	0.0222598	ywzC
BSU_39820	159.667	2.89941	0.494974	1.06186e-07	htpG
BSU_33640	1.66667	2.89359	1.28716	0.0407864	yvaM
BSU_38070	6.33333	2.89254	0.951226	0.00586805	sacT
BSU_01970	0.666667	2.89172	1.89264	0.161339	skfG
BSU_10150	21	2.8914	0.736695	0.000390891	yhgD
BSU_02880	5.66667	2.8907	1.09193	0.0162259	yceB
BSU_40850	2.66667	2.89054	1.01608	0.00988228	maa
BSU_20490	6	2.88951	0.882299	0.00303675	yoqW
BSU_07080	1.33333	2.88849	1.31416	0.0452897	yesZ
BSU_39860	8	2.88669	0.74792	0.000484699	aldX
BSU_03340	0.666667	2.88583	1.85372	0.153796	folEB
BSU_13350	1.66667	2.88513	1.41853	0.0636554	ykoN
BSU_05440	32	2.8848	0.627248	3.17422e-05	nap
BSU_40470	5	2.88479	0.790532	0.000963682	yycC
BSU_tRNA_46	5.33333	2.88399	1.02709	0.0108319	trnS-Ser
BSU_10800	1.66667	2.88365	1.46803	0.0731052	bstH
BSU_31860	68	2.88363	0.544632	1.63068e-06	yueB
BSU_08380	1.66667	2.88183	1.51701	0.0825847	yfiS
BSU_05840	31.3333	2.88176	0.599995	1.38482e-05	gmuD
BSU_37089	24.6667	2.88158	0.639629	4.58107e-05	BSU_37089
BSU_14760	17.3333	2.87909	0.618914	2.57063e-05	ylaF
BSU_28490	29.3333	2.87601	0.565394	4.0723e-06	uvrC
BSU_13280	15.6667	2.87551	0.664882	9.11478e-05	ykoJ
BSU_00980	140.667	2.87517	0.552755	2.44227e-06	sigH
BSU_21680	13.6667	2.87443	0.583732	8.21988e-06	msrB
BSU_19430	1	2.8735	1.98082	0.183277	cdaS
BSU_39610	186.667	2.87261	0.525176	7.26258e-07	yxeB
BSU_05710	5.66667	2.87255	1.0359	0.0118466	ydhD
BSU_32620	42	2.87127	0.601627	1.57899e-05	yurQ
BSU_31780	19.3333	2.87065	0.608135	1.93724e-05	yueH
BSU_31180	4.33333	2.87027	0.931326	0.00529105	rhaA
BSU_39390	1.66667	2.86917	1.33203	0.0495981	hutM
BSU_08180	7	2.86839	0.706532	0.000242393	malA
BSU_25260	333.667	2.86817	0.542989	1.71237e-06	glyS
BSU_27090	18.3333	2.86774	0.856928	0.00245096	aapA
BSU_02850	16.6667	2.86734	0.668197	0.000103504	znuA
BSU_23670	16.3333	2.8673	0.644946	5.63202e-05	yqkA
BSU_01740	536	2.86651	0.484623	7.94332e-08	rsiW
BSU_17480	2.33333	2.86496	1.16323	0.0250172	ynzF
BSU_tRNA_43	3	2.86274	1.39673	0.0616637	trnD-Leu1
BSU_16020	53	2.86246	0.64504	5.81953e-05	rimM
BSU_35430	24.6667	2.86146	0.700031	0.000220311	flgM
BSU_05760	2	2.86047	1.17948	0.0273531	ydhH
BSU_28540	21.6667	2.86016	0.605195	1.90266e-05	fadB
BSU_24340	284	2.85954	0.497868	1.89242e-07	accC
BSU_18310	28	2.85918	0.562581	4.157e-06	ppsD
BSU_34340	8	2.8589	0.702254	0.000235341	epsD
BSU_39250	347	2.85879	0.766927	0.00074547	yxiE
BSU_13630	7	2.85684	0.745796	0.000535277	ykvA
BSU_40860	2.33333	2.8567	1.18154	0.0278233	yyaH
BSU_11310	27	2.85637	0.5354	1.35915e-06	comZ
BSU_03200	0.666667	2.85604	2.01076	0.192756	putB
BSU_29890	67	2.85581	0.517643	5.83561e-07	ytnP
BSU_07955	29.3333	2.85425	0.734493	0.000444924	yfkA
BSU_13400	4	2.85242	0.945341	0.00624767	ligD
BSU_04390	6.66667	2.8523	0.715709	0.00031605	ydbA
BSU_21840	15.6667	2.84852	0.582988	9.68066e-06	ypjP
BSU_28650	25.3333	2.84706	0.847065	0.00234591	ysgA
BSU_18540	0.666667	2.84614	2.13918	0.222375	yoaB
BSU_38640	7	2.84614	0.869566	0.00305043	yxlH
BSU_21190	7.33333	2.8459	0.848895	0.00240851	yomX
BSU_24890	27	2.84453	0.53429	1.42312e-06	yqgN
BSU_31875	70.6667	2.83937	0.586278	1.15167e-05	yukB
BSU_06230	2	2.83767	1.40624	0.0655318	iolT
BSU_03850	21	2.83756	0.941915	0.00633508	ycnC
BSU_31230	24	2.83631	0.615294	3.0539e-05	tlpB
BSU_07520	235.333	2.83599	0.517987	7.14382e-07	fecC
BSU_02790	11	2.83488	0.74211	0.000553179	ycdB
BSU_32210	7	2.83407	0.903732	0.00452973	yuzD
BSU_28580	111.333	2.8335	0.502331	3.18059e-07	mutSB
BSU_37270	80.3333	2.83218	1.99586	0.193052	narH
BSU_15520	910	2.83088	1.00304	NA	pyrAB
BSU_02460	0.666667	2.83079	1.81565	0.153297	ycbC
BSU_05420	6	2.82776	0.880999	0.00368292	ydfI
BSU_17180	23	2.82098	0.704556	0.000297347	pksJ
BSU_15890	176.333	2.81931	0.583294	1.20588e-05	plsX
BSU_16440	37.3333	2.81921	0.48583	1.40717e-07	cheW
BSU_04130	4.66667	2.8186	1.04628	0.0144694	yczJ
BSU_29610	186.333	2.81807	0.502054	3.60631e-07	ezrA
BSU_10890	11.3333	2.8172	0.77884	0.00106742	yisX
BSU_01720	5.33333	2.815	0.861686	0.00310619	ybbK
BSU_37150	383.333	2.81431	0.654378	9.98994e-05	pyrG
BSU_03510	2040.33	2.81376	0.550067	3.59812e-06	srfAC
BSU_04630	58	2.81289	0.477064	8.67543e-08	ssdC
BSU_09190	18	2.81205	0.588384	1.53315e-05	yhcR
BSU_04700	79.6667	2.81199	0.485608	1.50471e-07	rsbU
BSU_24140	0.666667	2.81183	1.86309	0.166477	mmgD
BSU_27810	7.33333	2.81114	0.72533	0.000458528	yrbD
BSU_05260	10	2.81085	0.703208	0.00030399	ydeN
BSU_12640	19.6667	2.81038	0.625289	4.77028e-05	xkdJ
BSU_07370	54.3333	2.80805	0.551309	3.95463e-06	yfmR
BSU_25430	185.333	2.80609	0.593972	1.91044e-05	yqeV
BSU_00550	212	2.80597	0.467738	5.1424e-08	mfd
BSU_24280	42.3333	2.8055	0.62873	5.30903e-05	yqiD
BSU_31050	4.33333	2.80512	0.875908	0.00375951	gbsB
BSU_08029	1.33333	2.80272	1.68922	0.129027	yfzA
BSU_37250	29.3333	2.80179	1.75892	0.144899	narI
BSU_31170	43	2.80153	0.632246	5.98945e-05	iolU
BSU_11410	1.33333	2.80128	1.50207	0.0883122	yjbA
BSU_24700	1.33333	2.80074	1.45289	0.0785538	comGD
BSU_39310	2.66667	2.80052	1.08815	0.0193826	yxiC
BSU_11860	33	2.79947	0.653007	0.000104791	yjcH
BSU_25690	1.66667	2.79855	1.79533	0.15334	sda
BSU_33830	11	2.7985	0.799172	0.00151887	opuCA
BSU_38420	8	2.79803	0.808211	0.00171534	sacY
BSU_21440	24.6667	2.79793	0.607656	3.11267e-05	bdbB
BSU_11580	5.33333	2.79713	0.951169	0.00767219	yjbK
BSU_08300	14.6667	2.79707	0.623496	4.90893e-05	lnrK
BSU_05940	59	2.79506	0.579481	1.2622e-05	tsaD
BSU_36710	31	2.79476	0.671684	0.00016846	fdhD
BSU_20340	6	2.79301	0.884067	0.00423513	yorL
BSU_38270	107	2.79233	0.493463	2.87964e-07	efeO
BSU_34350	7.33333	2.79115	0.715502	0.000423859	epsC
BSU_12570	19.6667	2.79099	0.649108	0.000100047	xtmA
BSU_27785	9	2.7907	0.673392	0.000179119	yrzF
BSU_37710	7.66667	2.79054	0.798601	0.00155651	bacD
BSU_07560	177.333	2.78815	0.512257	8.20519e-07	pel
BSU_04010	26	2.78578	0.716665	0.000444099	sipU
BSU_05610	9.66667	2.78488	0.745161	0.000721778	vmlR
BSU_02240	9	2.78366	0.704775	0.000357214	mpr
BSU_00410	18.6667	2.78305	0.956609	0.00829645	rnmV
BSU_34480	73.6667	2.78207	0.449983	1.83574e-08	yvdT
BSU_20760	5	2.78157	0.854179	0.00321519	yopU
BSU_tRNA_82	1.66667	2.78154	1.62694	0.118196	trnSL-Gly1
BSU_27360	68	2.78075	0.71439	0.000436898	trmR
BSU_12250	2.66667	2.78075	1.14591	0.0273064	yjkB
BSU_07310	2	2.78069	1.1814	0.0322611	yfnD
BSU_07600	7.66667	2.7795	0.874034	0.00400156	yflP
BSU_22210	33.6667	2.77907	0.541137	3.28038e-06	mrfB
BSU_27500	130.333	2.77729	0.550513	4.89734e-06	trmU
BSU_06830	6.66667	2.77719	0.90592	0.00550561	rapH
BSU_12490	17.3333	2.77659	0.596951	2.57063e-05	yjqC
BSU_03180	11	2.77623	0.80282	0.00173458	cah
BSU_36180	6.33333	2.77396	0.932709	0.00704356	ywqK
BSU_19790	2	2.77388	1.113	0.0233474	cgeB
BSU_10770	741.667	2.77271	0.439543	9.72943e-09	wprA
BSU_09520	34	2.77203	0.776797	0.00123586	sigM
BSU_39840	2.66667	2.77194	1.17816	0.0323277	yxbG
BSU_25340	109	2.77163	0.546278	4.2981e-06	phoH
BSU_12210	3	2.77152	1.12854	0.0254323	yjiB
BSU_34390	16.3333	2.76863	0.618931	5.09776e-05	pnbA
BSU_23280	59.6667	2.76855	0.628765	6.76857e-05	ribD
BSU_21850	21.3333	2.76829	0.604745	3.45444e-05	ypiP
BSU_24030	114	2.76795	0.467687	7.82796e-08	bkdB
BSU_03380	38.6667	2.76699	0.59484	2.57063e-05	yckB
BSU_28690	80.6667	2.76612	0.739293	0.000712511	glcF
BSU_26800	7	2.76576	0.759555	0.00098256	yrpB
BSU_07050	0.666667	2.7651	2.02391	0.210001	yesW
BSU_08570	13	2.76507	1.19599	0.035409	yfhK
BSU_24350	69.6667	2.765	0.658871	0.000148372	accB
BSU_21058	11.6667	2.76483	0.868763	0.00397706	BSU_21058
BSU_39780	62.3333	2.76437	0.466212	7.36612e-08	iolS
BSU_03230	9.66667	2.76315	0.850882	0.00330655	putR
BSU_34800	297	2.76027	0.71452	0.000478385	cwlO
BSU_12530	2.33333	2.75944	1.12653	0.0258444	xkdC
BSU_28530	25.3333	2.75858	0.604059	3.60592e-05	etfB
BSU_16110	17.3333	2.75796	0.687534	0.000288832	dprA
BSU_08800	1	2.75773	1.65685	0.127941	ygaK
BSU_24550	33.3333	2.75454	0.563097	9.47859e-06	gcvPB
BSU_30770	18.3333	2.75304	0.677499	0.000239827	mntA
BSU_22620	84.3333	2.75204	0.565697	1.0518e-05	hisC
BSU_11250	3.33333	2.75192	1.06279	0.0186844	argF
BSU_26430	2	2.75091	1.33276	0.0598545	yrkP
BSU_16080	8	2.74924	0.822241	0.00247306	ylqH
BSU_39720	7	2.74846	0.834485	0.0028778	iolE
BSU_00130	228.333	2.74807	0.430584	6.55727e-09	serS
BSU_29110	7.33333	2.74804	0.792089	0.00168054	phoP
BSU_20960	10	2.74746	0.81446	0.00225478	yopA
BSU_09920	73	2.74594	0.474443	1.50556e-07	sbcE
BSU_20990	23	2.74562	0.707755	0.000455331	yonU
BSU_15060	7.33333	2.74547	0.832705	0.00285315	tmcAL
BSU_17040	59	2.74415	0.561699	9.68066e-06	mutS
BSU_34610	2.66667	2.74248	1.02177	0.0148153	mdxE
BSU_08110	4	2.74195	0.873241	0.0044814	sspH
BSU_17030	1.66667	2.74143	1.25952	0.0473122	cotE
BSU_22250	1	2.74057	1.74282	0.150079	yppG
BSU_31930	148.667	2.73924	0.43564	1.08921e-08	ald
BSU_33860	17.6667	2.73908	0.631171	8.6441e-05	yvbH
BSU_24040	67.3333	2.73864	0.489286	3.88099e-07	bkdAB
BSU_08220	17	2.73783	0.606215	4.37753e-05	yfiC
BSU_05380	5.66667	2.7374	0.759683	0.00111211	ydfE
BSU_32350	11	2.73684	0.659129	0.000173947	fisB
BSU_30520	12	2.73629	0.732708	0.00072814	ytoA
BSU_19980	1	2.73616	1.76499	0.155325	yosW
BSU_26030	1.33333	2.736	1.41933	0.0785538	yqbO
BSU_15250	34	2.73589	0.583414	2.19848e-05	ylxW
BSU_38600	18.3333	2.73564	0.791421	0.00174112	licR
BSU_04270	18	2.73463	0.883449	0.00509413	ydaJ
BSU_36010	13.6667	2.73295	0.592348	3.00662e-05	alsS
BSU_tRNA_67	2.66667	2.73271	1.0445	0.0174987	trnB-His
BSU_02500	24.3333	2.7323	0.688839	0.000338174	ycbG
BSU_24310	203.333	2.73197	0.507906	1.13965e-06	folD
BSU_03030	3.66667	2.73187	0.973887	0.0109139	ycgB
BSU_18570	15	2.73098	0.67892	0.000277794	yoaE
BSU_05720	25	2.72921	0.563415	1.14875e-05	ydhE
BSU_02690	4.33333	2.72912	1.01992	0.0151232	ansZ
BSU_33520	5.33333	2.72908	0.887129	0.00536601	csoR
BSU_16220	71	2.72828	0.481416	2.75344e-07	fliG
BSU_21090	7.33333	2.72769	0.989468	0.0123683	yonH
BSU_17900	1	2.72703	1.60142	0.119435	sirA
BSU_32730	172	2.72637	0.543743	5.63653e-06	metQ
BSU_12880	1	2.72436	1.61545	0.12298	ykcB
BSU_04110	11.6667	2.72347	0.655794	0.00017364	lipC
BSU_11340	354.667	2.72275	0.518918	1.99561e-06	fabF
BSU_36080	9.33333	2.72251	0.720323	0.000633101	ywrF
BSU_08010	4.66667	2.72201	0.923315	0.0075357	yfjP
BSU_27160	111.333	2.72175	0.599595	4.00723e-05	yrhJ
BSU_31550	1	2.72027	1.57919	0.115502	nupO
BSU_08210	12.6667	2.71994	0.70121	0.000455331	yfiB
BSU_40700	12	2.7198	0.688621	0.000357214	yybB
BSU_23210	29.3333	2.71833	0.753374	0.00109356	scpB
BSU_34040	409.667	2.71785	0.432764	1.13393e-08	lutB
BSU_25300	29	2.7174	0.618301	6.97086e-05	cdd
BSU_10380	53.3333	2.71678	0.572194	1.74976e-05	hemAT
BSU_27220	70.6667	2.7166	0.553575	8.79976e-06	forC2
BSU_21970	6.33333	2.71384	0.939053	0.00873842	ypeP
BSU_30190	1.33333	2.71139	1.44441	0.0862972	bioI
BSU_08280	4	2.71123	0.926586	0.00796453	yfiI
BSU_06480	44	2.71122	0.52588	2.99574e-06	purL
BSU_21860	56.3333	2.71099	0.605942	5.09427e-05	brxA
BSU_09000	20.6667	2.7092	0.620376	7.76757e-05	yhbJ
BSU_22310	48.6667	2.70818	0.614141	6.57841e-05	recU
BSU_15240	33.3333	2.70166	0.679966	0.000330428	divIB
BSU_18970	48.3333	2.70141	0.641378	0.000140089	yobI
BSU_03450	11.6667	2.70105	0.734307	0.000874664	hxlB
BSU_tRNA_16	14.3333	2.70091	0.865039	0.00470016	trnJ-Gly
BSU_20200	1.33333	2.69969	1.49167	0.0980397	yorZ
BSU_30020	3.66667	2.69897	1.17026	0.0358512	ytzE
BSU_21290	3.66667	2.69882	1.06781	0.0215027	yomN
BSU_06970	1	2.698	1.80876	0.171158	rhiL
BSU_27880	1.66667	2.69607	1.38123	0.0749517	nifS
BSU_11370	4.33333	2.69501	0.90991	0.00727158	appF
BSU_03910	33.6667	2.69388	0.510603	1.76597e-06	gabD
BSU_35010	30.3333	2.69379	0.570825	1.93831e-05	nagA
BSU_22205	3	2.69372	1.01983	0.0164631	BSU_22205
BSU_35720	175	2.69325	0.645914	0.000163903	tagF
BSU_17440	52.6667	2.69035	0.550314	9.60078e-06	ynbB
BSU_12550	3.33333	2.69022	1.0955	0.0254323	xtrA
BSU_35680	27.6667	2.68898	0.726949	0.000817464	ggaB
BSU_13310	5.66667	2.68889	0.95566	0.0106654	tnrA
BSU_18180	6	2.68819	0.842689	0.00390603	yngB
BSU_19390	25	2.6869	0.737974	0.000983048	yojN
BSU_33020	22.6667	2.6861	0.520998	2.99574e-06	cssS
BSU_32550	4.33333	2.6856	0.958463	0.0109888	frlP
BSU_15660	147.333	2.68493	0.572691	2.20645e-05	yloC
BSU_15500	227.667	2.6828	0.875621	0.00552976	pyrC
BSU_32870	17	2.68201	0.695357	0.000489332	mdtR
BSU_39770	15	2.67958	0.608667	6.7705e-05	iolR
BSU_22760	105	2.6792	0.678192	0.000356779	hepS
BSU_01630	267.333	2.67838	0.487433	6.49803e-07	feuA
BSU_24020	3.66667	2.67726	0.940452	0.009827	bmrR
BSU_12050	4	2.67647	0.969312	0.0122272	yjdH
BSU_03760	32.6667	2.67568	0.525981	4.0723e-06	yclK
BSU_16660	38.3333	2.67432	0.535021	6.02723e-06	truB
BSU_tRNA_50	14.6667	2.67417	0.906533	0.00750461	trnS-Leu1
BSU_02650	5.33333	2.67351	0.853196	0.00455895	pcp
BSU_21560	5	2.67226	0.874298	0.00563055	yokK
BSU_28050	75.3333	2.67104	0.765217	0.00157451	maf
BSU_18480	10.3333	2.67094	0.870954	0.00549731	proH
BSU_33620	35.3333	2.67073	0.593489	4.66498e-05	yvaK
BSU_04190	2.66667	2.66944	1.45481	0.0935747	ydaD
BSU_05820	8	2.66938	0.75453	0.00135427	gmuA
BSU_11000	3	2.66905	1.16287	0.0367637	yitI
BSU_34430	40	2.66745	0.523284	3.88149e-06	racX
BSU_28550	17.3333	2.66613	0.600588	5.78742e-05	fadR
BSU_14730	4.33333	2.66493	0.907591	0.0077593	ylaC
BSU_21360	2	2.66221	1.3327	0.06815	yomH
BSU_27900	70	2.66171	0.627967	0.000127026	pheA
BSU_36260	12	2.66144	0.750869	0.00132875	tkmA
BSU_11690	3.33333	2.6605	0.941283	0.0103379	thiG
BSU_30370	5	2.66	0.896384	0.00716029	bceB
BSU_28990	25.6667	2.65971	0.604396	6.81422e-05	dnaB
BSU_32890	1.66667	2.65913	1.35239	0.0728019	yusQ
BSU_17100	2.66667	2.65758	1.12022	0.0308888	pksC
BSU_36970	1.66667	2.65739	1.54009	0.114956	spoIIR
BSU_33420	40.6667	2.65684	0.556786	1.58059e-05	nhaK
BSU_02510	6.33333	2.65666	0.751992	0.00137632	ycbH
BSU_38930	13.6667	2.65591	0.670154	0.000341359	yxjJ
BSU_20800	33.6667	2.65574	0.740738	0.00117329	yopQ
BSU_26160	3.33333	2.65555	1.06103	0.0227524	yqbC
BSU_21770	20.6667	2.6552	0.69533	0.000555133	ilvA
BSU_24240	90.6667	2.65448	0.616963	9.92704e-05	recN
BSU_37340	38.6667	2.65423	0.706696	0.00068308	ywiB
BSU_05780	11.6667	2.65354	0.661212	0.000287769	ydhJ
BSU_04160	108.333	2.65173	0.85824	0.00517869	mtlR
BSU_17430	40.3333	2.65022	0.658858	0.000277794	ynbA
BSU_29020	6.66667	2.65012	0.789053	0.00236328	gapB
BSU_35580	45	2.64982	0.997088	0.0158439	tuaD
BSU_18340	25.3333	2.64916	0.719415	0.000862695	ppsA
BSU_16320	118	2.64884	0.4918	1.10441e-06	fliY
BSU_22710	70	2.64811	0.505374	2.04326e-06	aroF
BSU_36130	10.3333	2.64762	0.690152	0.0005248	ywrA
BSU_15800	25	2.6473	0.594092	5.44395e-05	yloS
BSU_24230	3	2.64691	1.05722	0.0227281	spoIVB
BSU_31030	42.3333	2.64544	0.552238	1.46755e-05	bstB
BSU_32660	32.3333	2.64481	0.628577	0.000142547	glxB
BSU_36800	552.333	2.64333	0.478205	5.56733e-07	atpC
BSU_12200	1.33333	2.64257	1.47733	0.102085	yjiA
BSU_26420	5	2.64132	0.891807	0.00727158	yrkQ
BSU_16920	19.6667	2.64007	0.578238	3.61644e-05	pgsA
BSU_40010	4.33333	2.63943	1.02281	0.0190872	yxaD
BSU_36120	9.33333	2.63905	0.770035	0.00190893	ywrB
BSU_13250	2.33333	2.63775	1.13373	0.0342782	ykoG
BSU_34399	1.66667	2.63738	1.27802	0.0598591	BSU_34399
BSU_21060	1	2.63713	1.68831	0.152576	yonK
BSU_34320	4	2.6359	0.94539	0.0114092	epsF
BSU_34840	8.33333	2.63534	0.768644	0.001904	yvcB
BSU_02130	773	2.63524	0.439205	5.1424e-08	glpQ
BSU_15100	7.66667	2.63499	0.736025	0.00119062	ylbP
BSU_40340	54.3333	2.63115	0.541497	1.08067e-05	rocD
BSU_36340	2.66667	2.63045	1.05039	0.0227154	ywpE
BSU_10850	4.33333	2.62978	0.886655	0.00719139	iolX
BSU_04420	4.33333	2.62878	0.914391	0.00911167	ydbC
BSU_10540	1.66667	2.62786	1.35631	0.0771143	ntdB
BSU_04180	1.33333	2.62672	1.65559	0.146556	ydaC
BSU_08930	60	2.62635	0.562833	2.4097e-05	cspR
BSU_07690	25.6667	2.62445	0.628145	0.000158865	yflG
BSU_14520	80.6667	2.62414	0.635679	0.000190294	adeC
BSU_35040	13.6667	2.62295	0.686949	0.000555344	yvnB
BSU_27390	45	2.6224	0.512317	3.54461e-06	yrrK
BSU_35960	252.667	2.62161	0.716565	0.000935736	rbsB
BSU_40139	3.66667	2.62056	0.939945	0.0114092	yyzN
BSU_38560	38.6667	2.61806	0.840685	0.0048109	licH
BSU_22020	8.33333	2.61703	0.818171	0.00380496	ypbS
BSU_02940	120	2.61375	0.457663	2.19623e-07	yceH
BSU_07430	34.6667	2.6134	0.660268	0.000347807	yfmL
BSU_17590	11.6667	2.61323	0.653048	0.000299148	xylR
BSU_22740	131.667	2.61185	0.579226	4.50111e-05	hepT
BSU_16300	44.6667	2.61156	0.623205	0.000151714	fliL
BSU_24130	1.66667	2.61094	1.46684	0.103867	mmgE
BSU_36030	2.33333	2.61064	1.27606	0.0621227	ywrK
BSU_31450	6.33333	2.61047	0.927158	0.0106208	kinB
BSU_40220	52	2.60897	0.71535	0.000967046	yydB
BSU_27050	2.66667	2.60754	1.07338	0.0271502	levF
BSU_37790	31	2.60747	0.577541	4.40033e-05	rocG
BSU_27000	2.33333	2.6071	1.12482	0.0349474	adhR
BSU_03610	74.3333	2.60619	0.50036	2.35816e-06	tcyA
BSU_00380	172	2.60386	0.501504	2.55223e-06	metS
BSU_36200	3.33333	2.60278	1.01399	0.0196556	ywqI
BSU_12671	20.3333	2.60166	0.703669	0.000820985	xkdN
BSU_03440	24.3333	2.6008	0.550735	1.92379e-05	tlpC
BSU_03710	2.66667	2.60006	1.11399	0.033793	gerKC
BSU_06730	78.6667	2.59873	0.676164	0.00051336	rlmCD
BSU_21690	11.3333	2.59837	0.638817	0.000237091	msrA
BSU_11010	3.33333	2.59612	1.3761	0.0847325	yitJ
BSU_39640	1	2.59547	1.63526	0.146426	yxdL
BSU_25500	33.3333	2.59544	0.574466	4.35026e-05	hemN
BSU_26890	16	2.59525	0.581251	5.25904e-05	csn
BSU_30120	1	2.5943	1.61319	0.140926	yteR
BSU_31460	19.3333	2.59391	0.563822	3.1585e-05	kapB
BSU_06460	1.33333	2.59313	1.47694	0.108593	purS
BSU_15930	118.333	2.59248	0.512722	4.62672e-06	rnc
BSU_14450	45.3333	2.59246	0.606187	0.000109451	ampS
BSU_tRNA_52	1.33333	2.59198	1.5638	0.129387	trnB-Val
BSU_04030	14.6667	2.59047	0.675124	0.000523799	ycsD
BSU_35450	7	2.58997	0.886992	0.00806715	comFC
BSU_18620	2.33333	2.58747	1.35063	0.080181	yoaI
BSU_39470	5.33333	2.58735	0.85708	0.00623017	sndB
BSU_28940	48	2.58707	0.593755	8.08756e-05	serB
BSU_33500	52.3333	2.58662	0.581142	5.52727e-05	copA
BSU_00970	35.6667	2.58636	0.521334	6.98584e-06	yacP
BSU_10650	104.333	2.58614	0.467509	5.46305e-07	sbcC
BSU_37170	6.33333	2.58582	0.776517	0.00257841	acdA
BSU_34830	2.33333	2.5831	1.11226	0.0346177	yvzA
BSU_02570	9.66667	2.58298	0.707893	0.000963682	ycbN
BSU_34750	106.333	2.58279	0.493219	2.06851e-06	whiA
BSU_22380	112.667	2.58244	0.54984	2.1355e-05	tseB
BSU_03981	312	2.58159	1.7855	0.184643	mtlA
BSU_10280	1	2.58137	1.65406	0.152937	yhfM
BSU_35260	61.3333	2.58093	0.760531	0.00213048	ftsE
BSU_18596	0.666667	2.5798	1.97909	0.231763	BSU_18596
BSU_13270	4	2.57959	0.916165	0.0106208	ykoI
BSU_19590	71.3333	2.57952	0.565184	3.63153e-05	ctpA
BSU_34370	4.33333	2.57837	0.993741	0.0184675	epsA
BSU_14470	8	2.57696	0.749295	0.00184316	mreBH
BSU_16845	72.3333	2.57577	0.543742	1.8255e-05	ymfF
BSU_18200	1.66667	2.57502	1.26966	0.0643882	nrnB
BSU_14490	43.3333	2.5743	0.541136	1.67929e-05	kinC
BSU_22960	439	2.57424	0.483924	1.4474e-06	gudB
BSU_37020	6.66667	2.57413	0.736067	0.00154131	ywkD
BSU_36050	1	2.57382	2.08928	0.258032	cotB
BSU_27070	1.66667	2.57336	1.3424	0.080017	levD
BSU_40610	5	2.57282	1.19101	0.0489883	yybK
BSU_00600	26.3333	2.5712	0.59899	0.000103016	yabP
BSU_27720	77.3333	2.57115	0.604527	0.000120127	queA
BSU_05340	28.6667	2.57096	0.717331	0.00117757	aseA
BSU_36570	31.3333	2.5709	0.525502	9.47815e-06	ywnG
BSU_06811	8.66667	2.57022	0.861325	0.00685364	yezG
BSU_27840	3.66667	2.56812	0.977516	0.0170273	safA
BSU_38020	76	2.56735	0.631551	0.000238801	pdxK
BSU_14710	3.66667	2.56646	1.05499	0.0269201	ylaA
BSU_26630	14	2.56574	0.630458	0.000235708	yrdQ
BSU_05630	15	2.56546	0.625717	0.000209959	bstG
BSU_23150	85.3333	2.56457	0.446805	1.92445e-07	resA
BSU_05950	48.6667	2.56378	0.539721	1.73481e-05	ydiF
BSU_02770	9	2.56342	0.746278	0.00186911	yccK
BSU_14820	49.6667	2.56217	0.512821	6.04892e-06	ylaL
BSU_23250	22.6667	2.56108	0.619749	0.000187767	ribH
BSU_24880	12.6667	2.56066	0.621128	0.000193814	yqgO
BSU_07140	3	2.56052	1.1528	0.0432028	yetF
BSU_25130	71.6667	2.55798	0.539136	1.76748e-05	nfo
BSU_16860	98.6667	2.55645	0.457284	4.01091e-07	ymfH
BSU_12580	27	2.55542	0.627528	0.000234482	xtmB
BSU_10590	12.3333	2.55517	0.685753	0.000749215	yhjP
BSU_09200	3.66667	2.55455	1.03196	0.0243351	yhcS
BSU_35760	51	2.55314	0.8238	0.00504331	tagB
BSU_33680	9.66667	2.55288	0.732033	0.00158484	catR
BSU_36350	1.33333	2.55266	1.57797	0.138659	ywpD
BSU_18320	19.6667	2.55265	0.645674	0.000353684	ppsC
BSU_06450	17.6667	2.55259	0.671568	0.000589775	purC
BSU_11400	3.33333	2.55124	1.14728	0.0429363	appC
BSU_34650	8	2.55006	0.759963	0.00238808	yvdC
BSU_08320	1	2.54969	1.67564	0.162995	lnrM
BSU_08090	2	2.54923	1.37516	0.0902843	acoL
BSU_23710	1.66667	2.54837	1.31825	0.0776867	polY2
BSU_16930	96.6667	2.54826	0.522899	1.01509e-05	cinA
BSU_03960	78.3333	2.5478	0.598371	0.000117977	ycnK
BSU_13810	13.6667	2.54729	0.857903	0.00713396	ykvS
BSU_28800	5.66667	2.54704	0.774298	0.00290621	araA
BSU_15330	3.66667	2.547	1.16469	0.0462948	sigG
BSU_37760	3	2.54617	1.16097	0.0456937	rocC
BSU_32420	10.6667	2.54592	0.733113	0.00166659	pucR
BSU_31980	84	2.54378	0.467254	8.18306e-07	dhbE
BSU_38130	3.66667	2.54376	0.983331	0.0188088	ywcE
BSU_12100	42	2.54373	0.685282	0.000785079	pdaC
BSU_38970	3.66667	2.54283	1.01942	0.0232538	yxjF
BSU_10080	2	2.54243	1.1874	0.050975	yhfA
BSU_10630	122	2.54122	0.485014	2.04326e-06	addA
BSU_27480	123.333	2.54088	0.616756	0.00019596	recD2
BSU_24690	1	2.53957	2.14856	0.277128	comGE
BSU_04660	198.667	2.53955	0.643916	0.000363628	ndoA
BSU_30200	1	2.53916	1.6562	0.160007	bioB
BSU_03460	7.33333	2.53909	0.853904	0.00705101	hxlA
BSU_02810	5.33333	2.53869	0.862261	0.00760513	cwlK
BSU_18870	2.33333	2.53827	1.1872	0.0513333	yozI
BSU_15590	24.3333	2.5375	0.866136	0.00790102	sat
BSU_06820	2	2.53749	1.31655	0.0785769	yeeG
BSU_13990	16	2.53711	0.63523	0.000307196	kinA
BSU_28020	215	2.53711	0.559709	4.10742e-05	mreC
BSU_09370	154.667	2.53705	0.494079	3.28265e-06	lytF
BSU_06410	1.66667	2.53602	1.39396	0.096337	yebG
BSU_17680	17.3333	2.53564	0.677062	0.000704879	thyA
BSU_28070	2.33333	2.53475	1.60535	0.14846	comC
BSU_35120	332.333	2.53472	0.438195	1.52658e-07	yvlB
BSU_11200	1.66667	2.5342	1.49769	0.121707	argJ
BSU_01760	131	2.53399	0.553592	3.45444e-05	cdaR
BSU_20060	13	2.53184	0.846967	0.0067583	nrdEB
BSU_27250	7.66667	2.53178	0.756049	0.00243805	mccB
BSU_03190	9.66667	2.53164	0.747209	0.00216654	ycgL
BSU_29270	22.3333	2.5313	0.655058	0.000476707	ytoI
BSU_02190	13.6667	2.52876	0.86866	0.0082634	ybfF
BSU_13850	6.33333	2.52771	0.747148	0.00219362	pfeT
BSU_02870	34.6667	2.52742	0.704285	0.0011593	znuB
BSU_23190	3.66667	2.52595	1.18247	0.0515362	dacB
BSU_08020	49.3333	2.52439	0.66903	0.000646024	yfjO
BSU_32320	1	2.52435	1.87226	0.21627	yutC
BSU_28590	61.3333	2.5235	0.529079	1.59387e-05	polX
BSU_30480	32.3333	2.52135	0.712433	0.00134898	ytqA
BSU_07970	4.66667	2.52072	1.14545	0.0450625	yfjT
BSU_17230	29.3333	2.51832	0.579559	8.45608e-05	pksS
BSU_33240	4.66667	2.51821	0.857311	0.00773744	oxdC
BSU_00290	25.6667	2.51613	0.700622	0.00115184	darA
BSU_35940	270	2.51553	0.655478	0.000522934	rbsA
BSU_00670	130.667	2.51393	0.804783	0.00468044	tilS
BSU_01000	44.3333	2.51371	0.631743	0.000323305	secE
BSU_24330	123.667	2.5135	0.508501	7.56564e-06	yqhY
BSU_25840	6.33333	2.51237	0.823619	0.0057224	phrE
BSU_01670	9.66667	2.51219	1.09127	0.0361715	amiE
BSU_02440	4.33333	2.51155	0.996357	0.0218622	glnK
BSU_20999	8.33333	2.51136	0.890216	0.0104886	yoyJ
BSU_19800	1.33333	2.51126	1.50823	0.127827	phy
BSU_14020	13.6667	2.51122	0.903013	0.0116198	kre
BSU_36640	8.33333	2.50995	0.688312	0.000968361	ureC
BSU_26180	1.33333	2.50939	1.45227	0.114446	yqbA
BSU_17330	11.3333	2.50797	0.655091	0.00053811	miaA
BSU_28400	53.3333	2.50782	0.830935	0.00624088	ysmB
BSU_32360	10.6667	2.50764	0.663225	0.000631887	yunC
BSU_16620	74	2.50736	0.675486	0.000785079	rplGA
BSU_16230	46.3333	2.50647	0.549743	3.70634e-05	fliH
BSU_10750	19.6667	2.50637	0.600379	0.000160822	yisK
BSU_34710	27.3333	2.50599	0.562955	5.52255e-05	psdS
BSU_23810	4.66667	2.50587	0.951432	0.0167984	yqjN
BSU_22170	97	2.50523	0.648175	0.000475657	ypsC
BSU_23590	28.6667	2.50477	0.709674	0.00139271	ansR
BSU_17380	168.667	2.5047	0.682502	0.000899737	nrdE
BSU_04220	22.6667	2.5043	0.983817	0.0206376	ydaG
BSU_31000	28.6667	2.50326	0.724728	0.00175617	yuaI
BSU_10830	7	2.50315	0.823654	0.00589106	yisR
BSU_24810	20	2.50287	0.58169	9.92704e-05	yqgV
BSU_04780	61.3333	2.5028	0.533088	2.14988e-05	ydcI
BSU_16750	176	2.50226	0.46775	1.2786e-06	asd
BSU_02220	2.33333	2.50152	1.10548	0.0395067	ybfI
BSU_34330	3.66667	2.50111	0.986146	0.0210663	epsE
BSU_16030	91.3333	2.49906	0.593191	0.00013966	trmD
BSU_39500	3	2.49842	1.12596	0.0433575	yxeM
BSU_01800	4.66667	2.49652	0.944944	0.0164408	alkA
BSU_32250	51.3333	2.4961	0.650841	0.000526525	thrC
BSU_11910	157.333	2.49523	0.614025	0.000239827	yjcM
BSU_34300	5	2.49507	0.998744	0.0230389	epsH
BSU_28130	67	2.49432	0.496506	5.42273e-06	hemB
BSU_34950	6	2.49408	0.87068	0.00939753	pelC
BSU_29900	72	2.49311	0.692328	0.00111985	trmB
BSU_35920	189.333	2.49301	0.589034	0.00012983	rbsK
BSU_16680	1680.33	2.49284	0.517293	1.28413e-05	rpsO
BSU_38710	12.6667	2.4925	0.935597	0.0155897	yxlA
BSU_31120	19.3333	2.49211	0.748275	0.00257625	lytG
BSU_37770	12	2.49181	0.756063	0.0028601	rocB
BSU_25240	68.3333	2.48833	0.569489	7.70897e-05	yqfL
BSU_32790	77	2.48806	0.567209	7.20732e-05	yusG
BSU_31390	444.333	2.48799	0.663969	0.000701245	yugI
BSU_21470	83.3333	2.486	0.692228	0.00115184	sunT
BSU_34720	9	2.486	0.798922	0.00484528	psdR
BSU_29130	682.333	2.48472	0.491377	4.62672e-06	icd
BSU_23920	135	2.48428	0.498467	6.39707e-06	yqjD
BSU_19320	3.33333	2.48366	1.19228	0.0577511	sqhC
BSU_39290	1.66667	2.4816	1.45783	0.119549	yxxD
BSU_31220	23.6667	2.48089	0.604009	0.000204222	rhaEW
BSU_31990	64	2.48046	0.508253	9.85175e-06	dhbC
BSU_05240	4.66667	2.48035	0.867566	0.00951911	ydeL
BSU_33450	32.6667	2.47937	0.630858	0.000383237	helD
BSU_29150	11.6667	2.47851	0.798608	0.00497393	ytwI
BSU_04260	124.667	2.47827	0.503932	8.40481e-06	topB
BSU_35320	48	2.47802	0.507255	9.68066e-06	fliT
BSU_06620	203.333	2.47709	0.586227	0.000133066	ligA
BSU_35200	3.66667	2.47618	1.12399	0.0448455	yvkB
BSU_16790	3.33333	2.47598	1.10177	0.040848	tepA
BSU_03490	5952.33	2.47365	0.549501	4.6474e-05	srfAB
BSU_21130	21	2.47343	0.763253	0.00337056	yonD
BSU_24860	3.66667	2.473	1.09171	0.0393477	yqgQ
BSU_29790	198.667	2.47286	0.527762	2.23125e-05	murC
BSU_00650	10.3333	2.4722	0.875004	0.0103674	yabS
BSU_04060	36	2.47066	0.615839	0.000288602	ycsG
BSU_30260	3.33333	2.47052	1.09119	0.0393984	melR
BSU_39260	806	2.47049	0.799234	0.00516257	bglH
BSU_02390	6.33333	2.46964	0.904649	0.0132473	ybgE
BSU_24300	59	2.4686	0.740205	0.00254054	yqiB
BSU_36020	12.3333	2.46823	0.691914	0.00123832	alsR
BSU_25440	71.3333	2.46747	0.691985	0.00124094	yqeU
BSU_39680	12.6667	2.46746	0.852547	0.00864187	iolI
BSU_30780	26.3333	2.4663	0.534107	2.95744e-05	menC
BSU_19050	5.66667	2.46456	0.916164	0.0145974	yobQ
BSU_02470	1.33333	2.46403	1.56824	0.150364	ycbD
BSU_misc_RNA_56	12.3333	2.46372	0.759309	0.00333312	BSU_misc_RNA_56
BSU_09950	323.667	2.46303	0.53159	2.76381e-05	prsA
BSU_17000	32	2.4622	0.677704	0.00100824	kbl
BSU_01450	96	2.46184	0.630159	0.000416376	ybxA
BSU_04570	124.667	2.46064	0.572226	0.000100029	murF
BSU_04210	2.66667	2.46038	1.21687	0.0650398	ydaF
BSU_06500	10	2.45987	0.661711	0.000772126	purM
BSU_31260	114	2.45849	0.46675	1.84008e-06	mcpB
BSU_24960	20	2.45738	1.14904	0.0512765	pstBA
BSU_22370	306.333	2.4572	0.491702	6.04712e-06	aspB
BSU_05170	3.66667	2.45716	1.02598	0.0293675	ydeE
BSU_32330	126.333	2.45702	0.494584	6.81724e-06	lipA
BSU_12030	498.667	2.45673	0.541467	4.04032e-05	yjdF
BSU_00810	114.667	2.45649	0.58984	0.000166548	yacF
BSU_14210	10	2.4559	0.739253	0.00264191	ykuT
BSU_14660	3.33333	2.45546	1.21887	0.0659293	ykzI
BSU_tRNA_17	17	2.45456	0.818674	0.00659774	trnJ-Leu2
BSU_28980	27.6667	2.45365	0.671002	0.000941697	dnaI
BSU_16970	47.6667	2.4535	0.591585	0.000177451	ymdB
BSU_04650	133.667	2.45181	0.654561	0.000704463	ndoAI
BSU_33810	8.33333	2.45157	0.828018	0.00728125	opuCC
BSU_00500	282.333	2.45065	0.760276	0.00353532	gcaD
BSU_24570	17.3333	2.45008	0.563521	8.37081e-05	gcvT
BSU_35910	211.333	2.44991	0.601919	0.000235592	rbsR
BSU_24740	1.66667	2.44747	1.83531	0.221441	corA
BSU_13190	1	2.4469	1.5814	0.156177	ispA
BSU_24270	171.667	2.44688	0.567097	9.51097e-05	dxs
BSU_16780	354	2.44674	0.481622	4.18961e-06	rnjB
BSU_10110	25.6667	2.44302	0.662334	0.000845577	pbpF
BSU_28350	62	2.44197	0.500178	9.80137e-06	ysnB
BSU_32520	3	2.44063	1.13668	0.0503243	pucG
BSU_37650	10	2.44016	0.865256	0.0104955	cysL
BSU_37370	50.6667	2.4397	0.489791	6.45239e-06	albA
BSU_25470	924.667	2.4391	0.440629	5.37187e-07	dnaK
BSU_35540	19.6667	2.43857	0.984103	0.024198	tuaH
BSU_32430	3.66667	2.43702	1.02286	0.0302188	pucJ
BSU_32100	4.33333	2.4369	0.998669	0.0264093	yumB
BSU_02310	32.6667	2.43672	0.498764	9.68066e-06	ybfO
BSU_28630	287	2.43622	0.435269	3.88099e-07	pheT
BSU_24560	24	2.43531	0.563559	9.2474e-05	gcvPA
BSU_35730	122	2.43462	0.734585	0.00270875	tagE
BSU_35000	41.3333	2.43448	0.658168	0.000817464	hprK
BSU_05180	5.33333	2.43391	0.871642	0.0112702	ydeF
BSU_16120	221.333	2.43362	0.640611	0.000593195	topA
BSU_41060	301.333	2.43267	0.597792	0.000235708	rpmH
BSU_29070	12.3333	2.43245	0.681709	0.00123586	ytaF
BSU_40190	83	2.43102	0.550998	6.51897e-05	fbp
BSU_08720	15.3333	2.43087	0.77498	0.00452277	ygaF
BSU_07420	52.3333	2.43016	0.527236	3.05418e-05	yfmM
BSU_27730	34.3333	2.42916	0.67226	0.0010773	ruvB
BSU_27400	50	2.42788	0.491647	7.72964e-06	reoM
BSU_38580	15.6667	2.42635	0.771417	0.00441317	licC
BSU_40530	2.33333	2.42608	1.367	0.104826	cotF
BSU_11300	81.3333	2.42566	0.485961	6.18308e-06	med
BSU_36280	134	2.42549	0.579659	0.000155013	ywqA
BSU_05580	41	2.42542	0.62388	0.000444099	ydgC
BSU_21229	15.6667	2.42459	0.871916	0.0116198	youA
BSU_10360	9	2.42454	0.751284	0.00350141	yhfT
BSU_02250	4.33333	2.42408	0.886996	0.0131581	ybfJ
BSU_35160	140.667	2.42396	0.46214	2.00255e-06	uvrA
BSU_07250	3	2.42321	1.02578	0.03164	yetO
BSU_31010	95.6667	2.42318	0.679325	0.00123832	floT
BSU_19070	1.66667	2.42302	1.47309	0.132117	yobS
BSU_29260	6.66667	2.41858	0.825722	0.0079075	ytpI
BSU_08240	8.33333	2.41712	0.759144	0.0039678	catE
BSU_03950	160	2.41626	0.449055	1.13243e-06	ycnJ
BSU_14690	11	2.41561	0.715141	0.00222577	yktD
BSU_13530	3.33333	2.41356	1.09335	0.0444129	kinE
BSU_14740	1.33333	2.41259	1.42446	0.121397	ylaD
BSU_18090	76.6667	2.40958	0.553952	8.30812e-05	parE
BSU_19460	70.6667	2.40866	0.47157	3.72138e-06	bshB2
BSU_17060	4.66667	2.40809	1.00078	0.028611	ymzD
BSU_28750	2.33333	2.40803	1.26434	0.0819478	araN
BSU_16330	55.3333	2.40797	0.525849	3.44424e-05	cheY
BSU_10560	6.66667	2.40713	0.933698	0.0191768	ntdR
BSU_06750	7	2.40679	1.13181	0.0525866	yefC
BSU_21450	50	2.40622	0.717237	0.00239177	yolJ
BSU_08790	11	2.40534	0.659399	0.000965532	thiC
BSU_10340	12	2.40437	0.845575	0.00989082	yhfR
BSU_15910	254	2.40403	0.471176	3.79839e-06	fabG
BSU_21760	25	2.40401	0.575537	0.000159409	ypmP
BSU_04090	21.6667	2.4039	0.658477	0.000959292	pxpC
BSU_25450	142.667	2.40377	0.661129	0.000998695	yqeT
BSU_06510	7.66667	2.40354	0.81933	0.00781561	purN
BSU_25530	1.33333	2.40349	1.45332	0.130192	spoIIP
BSU_10330	150.333	2.4019	0.480685	6.04712e-06	yhfQ
BSU_29590	27	2.3999	0.611434	0.000390891	nifZ
BSU_33210	46.6667	2.39967	0.627331	0.000544075	yvrG
BSU_29830	85.3333	2.39934	0.639817	0.000697577	ytpQ
BSU_30400	4	2.39734	0.947883	0.0214299	bceR
BSU_36950	25	2.39711	0.630864	0.000592018	tsaC
BSU_01140	29.6667	2.39673	0.614762	0.000427464	ybaC
BSU_34160	9.66667	2.39672	0.726247	0.00282766	ganS
BSU_04410	1.33333	2.39651	1.53304	0.1523	ydbB
BSU_06680	426.333	2.39581	0.5291	4.19425e-05	gatA
BSU_29060	25.6667	2.39578	0.572338	0.000154136	ytaG
BSU_25350	10	2.39573	0.749111	0.00380937	yqfD
BSU_12020	864	2.39491	0.551962	8.66103e-05	manA
BSU_15470	75.6667	2.39459	0.97847	0.0259919	pyrR
BSU_21830	31.6667	2.39412	0.552438	8.80414e-05	ypjQ
BSU_02780	4.33333	2.3938	0.963449	0.0238084	ycdA
BSU_26670	7.66667	2.39312	0.856515	0.0112245	gltR
BSU_05860	19.6667	2.38922	0.602038	0.000335712	gmuE
BSU_16130	89.3333	2.38712	0.695392	0.00187945	trmFO
BSU_40640	1	2.38499	1.92609	0.255483	yybH
BSU_04340	15.6667	2.38346	0.994634	0.0292851	ydaP
BSU_03550	3	2.38346	1.17596	0.0645381	ycxC
BSU_14440	37.3333	2.38329	0.518522	3.20467e-05	ykpB
BSU_19620	107.333	2.38279	0.503711	1.87392e-05	ldcB
BSU_23270	23.6667	2.38147	0.63089	0.000642668	ribE
BSU_12815	1	2.38132	1.71114	0.201598	spoIISC
BSU_24530	22.3333	2.38001	0.571633	0.000166951	lipM
BSU_25810	2.66667	2.37997	1.11843	0.0524612	arsR
BSU_15270	29.6667	2.37985	0.697054	0.00199596	sbp
BSU_38280	37.3333	2.37955	0.641216	0.000787227	efeU
BSU_24050	79.6667	2.37914	0.549007	8.80414e-05	bkdAA
BSU_07200	159.667	2.37851	0.672729	0.00136438	yetJ
BSU_09490	1.33333	2.37847	1.67541	0.192897	yhdJ
BSU_36600	3	2.37759	1.07478	0.0439614	mta
BSU_32830	2.33333	2.377	1.16756	0.0634316	fadA
BSU_09420	53	2.37656	0.681712	0.00159072	lytE
BSU_40980	3.66667	2.37605	0.96075	0.0244567	yyaB
BSU_06770	42	2.37547	0.621591	0.000550903	yeeB
BSU_01750	50.6667	2.37528	0.547573	8.67542e-05	cdaA
BSU_tRNA_49	2	2.37477	1.32049	0.100245	trnS-Lys
BSU_20250	4.33333	2.37463	1.1924	0.0690091	mtbP
BSU_29670	105.667	2.37381	0.634578	0.000713908	tyrS
BSU_24980	9.66667	2.37371	2.56845	0.394897	pstC
BSU_06560	152	2.37245	0.638301	0.000773221	yerA
BSU_35390	21	2.37224	0.66264	0.00119062	yviE
BSU_06950	4.66667	2.37146	0.875687	0.0139876	yesM
BSU_13950	90	2.3709	0.583801	0.00024166	mcpC
BSU_22500	11	2.37085	0.842269	0.0106323	ypjD
BSU_23080	17	2.37006	0.77179	0.00544984	aroC
BSU_21700	35.3333	2.36981	0.515547	3.20467e-05	ypoP
BSU_05640	1.66667	2.3693	1.67394	0.194043	ydgG
BSU_18450	160.667	2.36909	0.873222	0.0138191	gltA
BSU_36830	1069.67	2.36586	0.484785	9.85175e-06	atpA
BSU_12430	69.3333	2.36478	0.45949	3.11465e-06	rapA
BSU_08660	49.6667	2.3644	0.520576	3.96594e-05	sspE
BSU_35340	182	2.36431	0.557594	0.00012633	fliD
BSU_22570	6	2.3638	0.849335	0.011549	ypiF
BSU_tRNA_56	15	2.36368	0.865311	0.0131888	trnB-Gly1
BSU_16350	42.6667	2.36267	0.558719	0.000131554	fliP
BSU_15340	2.33333	2.36204	1.16576	0.064584	ylmA
BSU_09770	3.66667	2.36175	1.14284	0.0596394	yheD
BSU_33990	3.33333	2.3613	1.28585	0.093306	yvbU
BSU_10250	67.6667	2.36087	0.470242	5.48254e-06	lplJ
BSU_13110	87.6667	2.36061	0.638089	0.000817102	ykkE
BSU_21780	21	2.36005	0.699116	0.00224061	yplP
BSU_26940	1	2.35989	1.82127	0.234377	yraH
BSU_23519	1.66667	2.35969	1.58156	0.171093	yqzK
BSU_12460	22.6667	2.35945	0.64209	0.00088504	xlyB
BSU_34930	2.33333	2.35906	1.29949	0.0970673	hisZ
BSU_14700	10.6667	2.35808	0.68794	0.00190654	nprE
BSU_misc_RNA_32	369.667	2.35806	0.448191	1.89192e-06	bsrB, 6S-2 RNA
BSU_12590	34	2.35773	0.62953	0.000704879	xkdE
BSU_15640	60.3333	2.35757	0.525261	4.88332e-05	rqcH
BSU_39220	171.667	2.35579	0.448527	1.95242e-06	wapI
BSU_37280	281.667	2.35484	1.91267	0.258276	narG
BSU_05330	2.66667	2.35455	1.08056	0.0470799	aseR
BSU_20020	2.33333	2.35422	1.23185	0.0809142	yosS
BSU_00960	65	2.35176	0.487401	1.25431e-05	yacO
BSU_37030	19.6667	2.35008	0.600999	0.000411722	racA
BSU_24100	90.3333	2.34971	0.516982	3.92186e-05	bkdR
BSU_13920	3.66667	2.34871	0.983738	0.0299098	splA
BSU_28030	237.333	2.34761	0.594631	0.000358342	mreB
BSU_10990	15	2.34757	0.642242	0.000946004	yitH
BSU_40110	375.667	2.34709	0.727392	0.00350465	bglA
BSU_05920	25	2.34582	0.714696	0.00297068	tsaB
BSU_09290	820.333	2.34575	0.66237	0.00134044	glpK
BSU_34200	68	2.34489	0.554198	0.000130347	sigL
BSU_13340	42.6667	2.34451	0.702985	0.00254054	ykoM
BSU_03750	7	2.34439	0.877489	0.0152724	yclJ
BSU_05790	15.3333	2.34427	1.00052	0.0330756	ydhK
BSU_31350	498	2.34298	0.423213	5.37187e-07	pgi
BSU_15760	55.6667	2.34271	0.524834	5.27992e-05	prpC
BSU_17640	1	2.34125	1.95166	0.270604	yncD
BSU_04580	643.333	2.34119	0.619388	0.000633101	cshA
BSU_12810	38.6667	2.3409	0.579941	0.000264026	xlyA
BSU_38300	18.6667	2.34058	0.586869	0.00031289	thiM
BSU_17120	4	2.33841	1.26201	0.0904221	pksE
BSU_14830	3.33333	2.33824	1.01437	0.0359459	ylaM
BSU_12270	5.66667	2.33757	0.933053	0.0226599	yjlB
BSU_39490	3.33333	2.33636	1.05257	0.0433101	yxeN
BSU_11170	37	2.33349	0.59362	0.000382441	yitY
BSU_16060	34	2.33329	0.577955	0.000263568	rnhB
BSU_31330	7.33333	2.33327	0.860139	0.0138274	yugN
BSU_20610	3	2.33251	1.24482	0.0868305	yoqJ
BSU_13720	18.3333	2.33154	0.751157	0.00497065	queC
BSU_11140	20	2.33123	0.680581	0.00192027	yitU
BSU_01220	1601	2.32875	0.536827	8.67542e-05	rpsC
BSU_04070	11.3333	2.32626	0.682407	0.00202632	ycsI
BSU_28360	70.3333	2.32624	0.504624	3.0539e-05	ysnA
BSU_16450	38.6667	2.32548	0.501697	2.74986e-05	cheC
BSU_04810	4.66667	2.32528	0.946219	0.025361	immA
BSU_09110	35	2.32524	0.74021	0.00446433	yhcJ
BSU_23120	62	2.32433	0.51885	4.99391e-05	resD
BSU_25140	102.667	2.32398	0.535312	8.59207e-05	cshB
BSU_37010	221.667	2.32317	0.494401	2.11678e-05	prfA
BSU_18100	182.667	2.32174	0.467632	6.90354e-06	parC
BSU_34280	6.33333	2.32139	0.969838	0.0294631	epsJ
BSU_09830	5.33333	2.32132	0.858675	0.01415	yhaX
BSU_21870	36	2.32124	0.758165	0.0055636	ilvD
BSU_14560	27	2.32049	0.632835	0.000909253	defB
BSU_11490	97.3333	2.3199	0.600092	0.000474545	yjbC
BSU_16940	320.667	2.31907	0.436063	1.45253e-06	recA
BSU_03640	2.66667	2.31883	1.15729	0.0674145	bsdC
BSU_00070	626.667	2.31838	0.516726	4.90463e-05	gyrA
BSU_33110	20.3333	2.31759	0.708516	0.00306748	liaG
BSU_08120	3.66667	2.31734	1.06421	0.0472159	yfjF
BSU_05540	1.66667	2.31732	1.4286	0.137563	ydfS
BSU_35820	3.66667	2.31591	1.04765	0.0441218	gerBC
BSU_38910	6	2.31507	0.881249	0.0170273	yxjL
BSU_40070	168.333	2.31364	0.471365	8.77681e-06	gntP
BSU_12780	12	2.3136	0.758794	0.00574452	xepA
BSU_35460	2.33333	2.31345	1.34942	0.117271	comFB
BSU_29410	49	2.31324	0.511342	4.26316e-05	ytkL
BSU_25860	22.3333	2.31222	0.677534	0.00200159	yqcG
BSU_02350	67	2.31221	0.578105	0.000301236	gamP
BSU_17960	9.66667	2.31219	0.785978	0.00765542	yneK
BSU_33790	5.66667	2.31176	0.836662	0.0121711	sdpR
BSU_13940	2.33333	2.3095	1.18096	0.0744569	ykwB
BSU_12920	3	2.30884	1.12098	0.0603764	dppA
BSU_00570	25.6667	2.30871	0.731039	0.00424788	yabM
BSU_tRNA_54	2.66667	2.30857	1.14126	0.0649475	trnB-Lys
BSU_21650	4.33333	2.3068	1.0351	0.0425121	yokB
BSU_12990	3.33333	2.30676	1.09961	0.0559859	ykfC
BSU_36930	15	2.30664	0.649747	0.00130916	ywlE
BSU_40390	61.6667	2.30605	0.543263	0.000124127	walH
BSU_12160	6	2.30576	1.34961	0.11846	forC1
BSU_28720	2.33333	2.30462	1.15669	0.0688801	abfA
BSU_25650	34	2.3033	0.55987	0.000199536	yqeI
BSU_41050	85.3333	2.30314	0.662288	0.00163985	rnpA
BSU_08440	173	2.30259	0.574216	0.000290179	yfiY
BSU_33670	6	2.30126	0.85408	0.0144559	yvaO
BSU_35570	21.6667	2.30103	1.14029	0.0655318	tuaE
BSU_10130	111.333	2.30094	0.441607	2.34383e-06	hemH
BSU_22460	65.3333	2.2981	0.502344	3.48415e-05	bshA
BSU_23140	169	2.29601	0.461572	6.6288e-06	resB
BSU_35500	70.3333	2.29505	0.548156	0.000153966	degS
BSU_21120	8	2.29409	0.904537	0.0210663	yonE
BSU_25170	65.6667	2.29125	0.574696	0.000314317	yqfO
BSU_38100	10.3333	2.29107	0.661939	0.00171863	ywcH
BSU_14800	1.33333	2.2896	1.76566	0.234113	ylaJ
BSU_31322	2.33333	2.28715	1.22756	0.0886322	yugO
BSU_21570	6	2.28621	0.932972	0.0257881	yokJ
BSU_13840	5.33333	2.28605	0.860214	0.0158439	stoA
BSU_17730	34.6667	2.28553	0.572278	0.000307196	yndB
BSU_07340	35.3333	2.28498	0.748747	0.00570087	mtrA
BSU_06520	32.3333	2.28486	0.593773	0.000504771	purH
BSU_22730	336	2.28462	0.566359	0.000266594	ndk
BSU_27520	20	2.28402	0.762479	0.00664763	cymR
BSU_37420	8.33333	2.28343	0.741157	0.00530204	albF
BSU_24205	2	2.28305	1.48294	0.158103	BSU_24205
BSU_06280	88	2.28136	0.48845	2.3697e-05	ydjP
BSU_18050	5.66667	2.2812	1.20261	0.0830825	yneQ
BSU_26640	4	2.28106	1.03458	0.0447008	czcO
BSU_35350	42	2.28077	0.68691	0.00265485	yvyC
BSU_33910	1508	2.28003	0.478422	1.62107e-05	pgm
BSU_08510	3.33333	2.27952	1.04182	0.0461933	yfhF
BSU_23660	8.66667	2.27897	0.742506	0.00546653	yqkB
BSU_tRNA_59	5.66667	2.27801	0.927056	0.025361	trnB-Pro
BSU_20270	1.66667	2.27671	1.6601	0.208281	yorS
BSU_28610	6	2.27646	0.842306	0.0141728	zapA
BSU_09940	1.66667	2.27595	1.68007	0.213973	yhaL
BSU_39690	13.3333	2.27492	0.841216	0.0141248	iolH
BSU_06760	43.3333	2.27319	0.696437	0.00313257	dnmA
BSU_21020	5.33333	2.27294	1.12991	0.0663655	yonR
BSU_22520	10.6667	2.2713	0.865079	0.0170747	ypjB
BSU_32980	2.33333	2.27001	1.19217	0.0819738	yusZ
BSU_17200	40	2.26997	0.569113	0.000312811	pksM
BSU_07440	4.33333	2.26916	1.14568	0.0706029	yfmK
BSU_24590	3	2.26912	1.03908	0.0466139	yqhG
BSU_05130	21.3333	2.26859	0.738637	0.00544524	ydeB
BSU_04310	25.3333	2.26836	0.762004	0.00698982	ydaN
BSU_33820	6	2.26689	0.935736	0.0275373	opuCB
BSU_31150	37.6667	2.26643	0.637255	0.00128183	uppP
BSU_misc_RNA_9	6	2.26566	1.32012	0.11694	BSU_misc_RNA_9
BSU_40880	15	2.26412	0.820913	0.0123323	exoA
BSU_24800	8	2.26354	0.770193	0.00770738	yqgW
BSU_09380	13.6667	2.26309	0.747641	0.00608786	nsrR
BSU_15150	79.6667	2.26309	0.504262	4.88483e-05	ftsL
BSU_31490	98	2.26215	0.606558	0.000741443	pbpD
BSU_29840	28	2.26202	0.732668	0.00520558	ytpP
BSU_09880	1.33333	2.26192	1.44366	0.15133	yhaR
BSU_13570	7.66667	2.26182	0.831958	0.0136315	mtnU
BSU_24970	13.6667	2.26179	0.994608	0.0386594	pstA
BSU_35480	51	2.26176	0.519573	8.21069e-05	degV
BSU_29000	14	2.26129	0.74398	0.00589106	nrdR
BSU_31970	56	2.26092	0.474774	1.643e-05	dhbB
BSU_35030	22	2.25989	0.619357	0.000963682	nagR
BSU_00620	107.667	2.2596	0.722914	0.00465941	divIC
BSU_08190	4.33333	2.25883	1.02555	0.0448812	glvR
BSU_04140	295.667	2.25823	0.501819	4.66498e-05	pbpC
BSU_34490	2.66667	2.25811	1.1047	0.0623231	yvdS
BSU_33750	3	2.25796	1.22602	0.0924128	sdpA
BSU_15900	214	2.2578	0.513281	6.86105e-05	fabD
BSU_21330	9	2.25767	0.729125	0.00508093	yomK
BSU_32200	84	2.256	0.620031	0.000990321	yutJ
BSU_01600	102.667	2.25581	0.48685	2.76381e-05	ybbA
BSU_11510	1.33333	2.25572	1.50278	0.168663	yjbE
BSU_00350	5	2.2545	0.975196	0.035409	yazA
BSU_38570	9	2.25417	1.04251	0.0487822	licA
BSU_15300	7.33333	2.25264	0.774214	0.00829377	bpr
BSU_13640	32.6667	2.2517	0.792639	0.00996101	spo0E
BSU_12610	45.3333	2.25153	0.5806	0.000455331	xkdG
BSU_12510	12	2.25127	0.874175	0.0193105	xre
BSU_13960	116.333	2.25084	0.470767	1.52193e-05	ykwC
BSU_06700	6	2.25014	0.973279	0.035409	yerO
BSU_13150	9	2.24996	0.713757	0.00432154	ohrR
BSU_16370	32.3333	2.24963	0.61562	0.000948877	fliR
BSU_06430	50.3333	2.24863	0.671874	0.00245054	purK
BSU_22750	52	2.24847	0.623275	0.00109549	menH
BSU_00020	139	2.24832	0.601126	0.000714247	dnaN
BSU_31920	21.6667	2.24766	0.65983	0.00204313	adeR
BSU_40130	5	2.24751	0.877619	0.0199241	yydK
BSU_25460	146.333	2.24556	0.559404	0.000286856	dnaJ
BSU_35560	11	2.24296	1.15348	0.0760804	tuaF
BSU_36230	27.6667	2.2417	0.678635	0.00280232	ugd
BSU_09910	30	2.24158	0.59438	0.000647561	yhaO
BSU_29220	232	2.24152	0.429321	2.23466e-06	ytsJ
BSU_20860	20	2.24144	0.692281	0.00340226	aimR
BSU_00690	1039.33	2.24087	0.503646	5.56012e-05	ftsH
BSU_34130	17	2.24065	0.648849	0.00175841	ganA
BSU_06040	5.33333	2.23996	0.923506	0.027343	ydiM
BSU_39120	78.6667	2.23993	0.542268	0.000188691	yxiM
BSU_40540	5	2.23921	1.065	0.0554737	hypR
BSU_11840	30.6667	2.23894	0.556218	0.000275422	yjcF
BSU_38340	16	2.2377	0.675127	0.00270875	ywbF
BSU_09300	1319	2.23717	0.622559	0.0011463	glpD
BSU_18470	12.6667	2.23694	0.843266	0.0160209	proJ
BSU_30380	3.66667	2.23671	1.0359	0.0490609	bceA
BSU_03940	103	2.23439	0.446007	5.72291e-06	ycnI
BSU_37430	1	2.23412	1.74802	0.240612	albG
BSU_03130	167	2.23341	0.5206	0.000103824	nadE
BSU_38900	14	2.23337	0.663852	0.00232288	yxjM
BSU_14620	1.66667	2.23306	2.19256	0.348751	slp
BSU_39480	2.66667	2.23188	1.21211	0.092455	yxeO
BSU_23600	33.6667	2.23141	0.519113	0.000100444	yqxK
BSU_tRNA_38	10.3333	2.23051	0.691089	0.00349984	trnD-Trp
BSU_09440	10	2.23027	0.735351	0.00598852	citA
BSU_40060	103	2.23012	0.772032	0.00877027	gntK
BSU_30760	13.3333	2.22965	0.723971	0.00531877	mntB
BSU_16430	126.667	2.22886	0.449134	6.96777e-06	cheA
BSU_36620	11	2.2288	0.73507	0.00599738	ywnB
BSU_37200	1	2.22829	1.91574	0.284631	ywjD
BSU_06180	163.667	2.22781	0.470188	1.82067e-05	pspA
BSU_22190	45.6667	2.22755	0.751285	0.00720946	ypsA
BSU_31945	10.6667	2.22746	0.704476	0.00421877	yukJ
BSU_08290	16.3333	2.22728	0.736619	0.00614698	lnrJ
BSU_00010	222	2.22675	0.755294	0.0075357	dnaA
BSU_02910	293.333	2.22609	0.423547	1.93533e-06	yceE
BSU_32530	3	2.22587	1.45831	0.161714	pucF
BSU_15560	315.667	2.22575	1.01576	0.0458789	pyrE
BSU_33800	7	2.22538	0.875433	0.0208012	opuCD
BSU_22700	109	2.22513	0.45151	8.09654e-06	aroB
BSU_08080	3.33333	2.22503	1.17798	0.0843897	acoC
BSU_00790	28	2.22444	0.679189	0.00303675	folK
BSU_18980	61.3333	2.22441	0.783542	0.00999555	yobJ
BSU_03160	2	2.22393	1.35773	0.133622	ycgJ
BSU_35210	6	2.22378	1.09972	0.0650298	yvkA
BSU_36400	61.6667	2.22348	0.610597	0.00098256	flhO
BSU_23900	1.66667	2.22292	1.48004	0.168511	yqjF
BSU_18420	8	2.22179	0.983835	0.0399248	yofA
BSU_12910	10	2.22118	0.786863	0.0104433	proG
BSU_38720	4	2.2197	0.942694	0.032222	yxkO
BSU_28290	13.3333	2.21906	0.830283	0.0152375	ilvC
BSU_18740	1.33333	2.21888	1.79747	0.257079	yozG
BSU_36320	2.66667	2.21768	1.35309	0.133442	ywpG
BSU_06310	7.33333	2.21664	0.824415	0.0146487	gabP
BSU_27180	8	2.21653	1.01099	0.0457575	yrhH
BSU_33200	39	2.21651	0.537049	0.000190501	yvrE
BSU_00390	25.6667	2.21583	0.544772	0.000237091	yabD
BSU_33630	132.333	2.2154	0.473027	2.24942e-05	secG
BSU_33880	131.333	2.21524	0.583617	0.000599726	yvbJ
BSU_21925	1	2.21491	1.83609	0.26812	BSU_21925
BSU_23260	51	2.21468	0.61619	0.00114459	ribA
BSU_28300	6	2.21386	0.93324	0.0308888	ilvH
BSU_16010	42.3333	2.2123	0.739179	0.00669163	ylqD
BSU_38650	11.3333	2.21196	0.657346	0.00232054	yxlG
BSU_21050	6.33333	2.21095	1.15169	0.0796282	yonN
BSU_07940	28.3333	2.20899	0.706893	0.00466812	yfkC
BSU_13130	128.667	2.20873	0.562962	0.000392242	proA
BSU_26870	3.33333	2.20859	1.14934	0.0794648	yraN
BSU_01530	2.33333	2.20801	1.30414	0.121492	cwlD
BSU_23240	45.3333	2.20794	0.636128	0.00167523	ribT
BSU_39460	4.66667	2.20788	0.93747	0.0321964	yxeQ
BSU_misc_RNA_27	7	2.20717	1.17715	0.0866524	BSU_misc_RNA_27
BSU_35550	20.6667	2.20618	0.881285	0.0227281	tuaG
BSU_28270	6.66667	2.20473	1.04876	0.0554935	leuB
BSU_09540	63.3333	2.20451	0.607396	0.00102087	plsC
BSU_36630	25.3333	2.20443	0.633949	0.00164001	ywnA
BSU_11040	1.33333	2.20366	1.84868	0.273269	yitM
BSU_32300	27.6667	2.20355	0.56959	0.000470284	yutE
BSU_29720	19.6667	2.20295	0.877046	0.0223134	motS
BSU_37520	46	2.20289	0.523962	0.000143822	ywhD
BSU_37780	110	2.20274	0.682751	0.00350534	rocA
BSU_37050	7.66667	2.20252	0.792689	0.0116926	maeA
BSU_15350	1.66667	2.20224	1.50338	0.178984	ylmB
BSU_37300	7.66667	2.2013	1.01753	0.0486854	ywiC
BSU_38350	4.33333	2.20063	0.99854	0.0447907	ywbE
BSU_tRNA_40	20	2.20061	0.723369	0.00584828	trnD-Gln
BSU_33610	157	2.19975	0.466037	1.93724e-05	rnr
BSU_35440	28.3333	2.19956	0.761015	0.00873478	yvyF
BSU_39210	46.3333	2.19838	0.556417	0.000356779	yxiF
BSU_16270	145.667	2.19802	0.485721	4.24258e-05	fliK
BSU_27350	137	2.19778	0.690241	0.0039678	yrrN
BSU_37260	44	2.19716	3.05508	0.507861	narJ
BSU_32570	2.66667	2.19693	1.15984	0.083551	frlD
BSU_15670	56.3333	2.19661	0.582234	0.000646579	remA
BSU_30270	5	2.19647	1.11685	0.0727583	melE
BSU_10000	42.6667	2.19628	0.681747	0.00355	yhaH
BSU_tRNA_26	4.66667	2.19627	1.22795	0.102087	trnI-Arg
BSU_37180	5.33333	2.1957	0.841861	0.0178549	fadF
BSU_16100	275	2.19488	0.463832	1.86336e-05	sucD
BSU_15420	70	2.19339	0.590792	0.000785079	divIVA
BSU_37130	9.66667	2.19206	0.854793	0.0197738	spo0F
BSU_39110	141.667	2.19156	0.458171	1.50998e-05	deaD
BSU_07490	60.3333	2.19036	0.520786	0.000143228	fecF
BSU_19300	18	2.18914	0.612892	0.00122382	yozC
BSU_tRNA_24	14.3333	2.18887	0.657893	0.00259948	trnI-Thr
BSU_37890	2.33333	2.18858	1.32758	0.131248	spsC
BSU_22900	6.33333	2.18793	0.856723	0.0202515	ypfB
BSU_19180	15.3333	2.1864	0.894735	0.0261813	des
BSU_28390	84.3333	2.18564	0.64566	0.00218322	racE
BSU_17280	11	2.18554	0.75491	0.00862819	ymaD
BSU_15960	19.3333	2.18525	0.579328	0.000647491	sivC
BSU_06470	21.6667	2.18487	0.717892	0.00583291	purQ
BSU_29730	26.3333	2.18472	0.687947	0.00405053	motP
BSU_38660	8	2.18471	0.741851	0.00759219	yxlF
BSU_40160	4.33333	2.18468	0.956438	0.0377981	epeP
BSU_35930	68	2.18466	0.689197	0.00412114	rbsD
BSU_30450	9.33333	2.18413	0.973287	0.0411344	ytrB
BSU_25670	111.667	2.18409	0.667282	0.00305043	yqeH
BSU_00310	80.6667	2.184	0.630595	0.0017109	holB
BSU_21200	16	2.18362	0.735803	0.00716029	yomW
BSU_14200	23.3333	2.18203	0.55917	0.000422594	ykuS
BSU_13660	39.6667	2.18129	0.56116	0.000444099	kinD
BSU_03080	5	2.1801	1.27778	0.118909	ycgE
BSU_37390	9.66667	2.17983	0.684794	0.00397231	albC
BSU_11360	4	2.17937	1.04791	0.058039	appD
BSU_03050	2051	2.17887	0.85524	0.0205304	ldh
BSU_02710	1.66667	2.17752	1.49499	0.181572	yczC
BSU_20400	10.6667	2.17648	0.963984	0.0399588	yorF
BSU_29200	214.667	2.17594	0.473837	3.26245e-05	accA
BSU_09270	35	2.17578	0.583547	0.000743419	glpP
BSU_15970	264	2.17555	0.564099	0.000489469	ylxM
BSU_29460	15.3333	2.17392	0.726405	0.0066919	moaB
BSU_30280	2.33333	2.17332	1.46437	0.173358	melD
BSU_10490	12.3333	2.17212	0.695826	0.00470723	sipV
BSU_13600	11.6667	2.17191	1.01343	0.0507693	mtnX
BSU_00260	45	2.17122	0.750116	0.00863919	yaaN
BSU_19450	19.6667	2.17105	0.779836	0.0115311	rsbRC
BSU_19630	124	2.17095	0.468694	2.77723e-05	deoD
BSU_09990	25.3333	2.16955	0.57671	0.000667297	scoC
BSU_22470	30.6667	2.16935	0.570141	0.000580975	bshB1
BSU_01860	1	2.16928	1.79034	0.266012	ybcF
BSU_38200	43	2.16741	0.558907	0.000455331	galK
BSU_09610	7.66667	2.16729	0.817389	0.0160707	yhdV
BSU_21110	5	2.16659	0.954935	0.0390327	yonF
BSU_35470	11.6667	2.16654	0.944027	0.0367701	comFA
BSU_11839	23	2.16562	1.03979	0.0577797	yjzE
BSU_38260	192.333	2.16487	0.462972	2.3176e-05	efeB
BSU_21790	22	2.16281	0.729604	0.00721956	yplQ
BSU_36250	14.6667	2.16235	0.807133	0.0150088	ptkA
BSU_25570	8.66667	2.16191	0.905376	0.0298977	comEC
BSU_22950	75	2.16084	0.511125	0.000132007	bdr
BSU_12560	3	2.15937	1.30342	0.12951	xpf
BSU_misc_RNA_68	17.3333	2.15932	0.755021	0.00949709	swmG
BSU_29930	51	2.15932	0.527907	0.000218335	amyX
BSU_01470	84	2.15861	0.632404	0.00200025	ybaF
BSU_27230	21.3333	2.15843	0.709513	0.00584828	forE2
BSU_34780	49.3333	2.15831	0.600254	0.00113904	nahA
BSU_16310	88.6667	2.15764	0.491763	7.18791e-05	fliM
BSU_28260	16	2.15635	0.847196	0.0206401	leuC
BSU_31530	21	2.15628	0.645608	0.00250406	malR
BSU_12619	18	2.15532	0.66408	0.00332527	ykzL
BSU_04080	21	2.15517	0.735263	0.00786848	pxpB
BSU_34170	8.33333	2.15494	0.913089	0.0318175	ganR
BSU_27030	6.33333	2.15356	0.831381	0.0186596	sacC
BSU_00110	148	2.15331	0.463082	2.57663e-05	pdxS
BSU_31900	3.66667	2.15188	1.1515	0.0876203	yukD
BSU_01160	2432	2.1515	0.562015	0.00053811	rplC
BSU_05350	2.66667	2.15124	1.30249	0.130641	ydfB
BSU_02210	6	2.15096	0.836749	0.0195137	ybfH
BSU_11470	41	2.15092	0.70879	0.00595881	oppF
BSU_22080	92	2.15084	0.478991	4.8467e-05	ypwA
BSU_40630	3	2.15069	1.12848	0.0817443	yybI
BSU_17300	1.33333	2.15046	1.8488	0.284631	ebrA
BSU_23020	34.6667	2.15021	0.639506	0.00233753	recS
BSU_22270	8.66667	2.14944	0.925865	0.0346472	yppE
BSU_39910	1	2.14933	1.78181	0.26812	yxnB
BSU_00580	94	2.14905	0.575206	0.000724345	yabN
BSU_09330	5.33333	2.14899	0.892801	0.0285624	yhcZ
BSU_08310	1	2.14833	1.95518	0.311691	lnrL
BSU_23890	46.6667	2.14734	0.50841	0.000133959	yidC2
BSU_12410	98.6667	2.14628	0.478872	4.97e-05	bstD
BSU_22490	47.3333	2.14594	0.6511	0.0028601	dapB
BSU_36840	289.667	2.14577	0.472089	3.92186e-05	atpH
BSU_27910	39	2.1451	0.55066	0.000432008	thrR
BSU_06420	17	2.14508	0.815588	0.0169278	purE
BSU_22400	205.333	2.14446	0.623613	0.00184446	dinG
BSU_14960	17.3333	2.14423	0.78823	0.0135718	ylbC
BSU_14120	69.6667	2.14322	0.662919	0.00345158	abbA
BSU_08520	44.3333	2.1428	0.482184	5.67063e-05	recX
BSU_22440	73.6667	2.14264	0.592618	0.00107317	birA
BSU_31890	15.3333	2.14234	0.691691	0.00507016	yukC
BSU_38880	7.33333	2.14195	0.845768	0.0212553	yxjO
BSU_00300	31	2.1416	0.701376	0.00567656	yaaR
BSU_00840	33	2.14156	0.822591	0.0180461	mcsA
BSU_24090	52	2.14087	0.507806	0.00013822	ptb
BSU_23500	225.667	2.1402	0.434613	8.21988e-06	drm
BSU_27150	1.66667	2.13844	1.55254	0.206292	yrhK
BSU_11330	139	2.13772	0.621087	0.00182783	fabHA
BSU_15980	801.333	2.13767	0.591332	0.00107338	ffh
BSU_28190	48.3333	2.13725	0.567913	0.000666366	ysxC
BSU_32480	3.33333	2.13677	1.06467	0.0669433	pucD
BSU_08540	20.6667	2.13612	0.808955	0.0164818	yfhI
BSU_17350	1	2.1354	2.04807	0.337249	ymzC
BSU_36520	28.6667	2.13362	0.773152	0.0122791	nrgB
BSU_15010	42.3333	2.13231	0.609358	0.00153034	ylbH
BSU_tRNA_18	4.66667	2.13155	1.06393	0.0674209	trnJ-Arg
BSU_18330	27.3333	2.13144	0.64713	0.0028778	ppsB
BSU_39830	6	2.13108	0.945443	0.0402426	yxcA
BSU_35100	97	2.13043	0.46965	4.0512e-05	yvlD
BSU_33090	25.3333	2.12836	0.639354	0.00258451	liaS
BSU_17470	1	2.1282	1.81144	0.279919	ynxB
BSU_38520	76	2.12722	0.662977	0.00369226	dltC
BSU_12630	31	2.1266	0.628039	0.00217725	xkdI
BSU_10050	35.6667	2.12645	0.553855	0.000520954	ecsB
BSU_05270	2.33333	2.12607	1.25391	0.121033	ydzF
BSU_23110	204.333	2.12576	0.486701	7.75687e-05	resE
BSU_00340	23.3333	2.12457	0.727196	0.00803457	trmN6
BSU_16280	59.3333	2.12334	0.627515	0.0021908	flgD
BSU_07000	2	2.12326	1.26014	0.123325	rhiN
BSU_07160	10.6667	2.12305	0.716951	0.00727859	yetH
BSU_00330	51.3333	2.12304	0.556603	0.00056251	yabA
BSU_32170	29.6667	2.12137	0.602419	0.00142553	dapF
BSU_30390	12.6667	2.12128	0.657033	0.00349247	bceS
BSU_03290	11.3333	2.12094	0.689744	0.00538645	nasE
BSU_03480	4434.33	2.11921	0.57672	0.00088504	srfAA
BSU_07350	140.333	2.11919	0.472826	4.97e-05	yfmT
BSU_33720	2	2.11894	1.65977	0.241072	opuBB
BSU_28520	35	2.11867	0.583859	0.00102274	etfA
BSU_17250	4.33333	2.11833	0.948338	0.0420275	ymaE
BSU_16250	26.6667	2.11817	0.723071	0.00790307	fliJ
BSU_23850	229.333	2.11799	0.538673	0.00038144	zwf
BSU_25180	39.6667	2.11791	0.593292	0.00123125	trmK
BSU_14550	34.3333	2.11785	0.545579	0.000451214	ykrA
BSU_35290	271.333	2.11776	0.446217	1.75889e-05	prfB
BSU_32270	2.33333	2.11634	1.17694	0.100258	yutH
BSU_30050	82.3333	2.11608	0.606307	0.00157451	murJ
BSU_22810	29.3333	2.11582	0.804377	0.0169224	yphF
BSU_05870	23.6667	2.11527	0.737424	0.00929385	gmuF
BSU_25370	207.333	2.11512	0.430258	8.46648e-06	yqfB
BSU_10480	16.3333	2.115	0.622754	0.00211224	yhjE
BSU_20790	36	2.11494	0.714406	0.00728493	yopR
BSU_23130	122.333	2.11377	0.494948	0.000112252	resC
BSU_09650	5.66667	2.11301	0.886296	0.0301346	srtN
BSU_23380	59.3333	2.11118	0.532709	0.000341359	lysA
BSU_13560	147.667	2.1102	0.677339	0.00479751	mtnK
BSU_24510	1.33333	2.11009	1.80279	0.281543	yqhO
BSU_32290	63	2.10925	0.508686	0.000177859	yutF
BSU_38018	7.33333	2.10871	1.24812	0.122322	ywzG
BSU_13500	27.6667	2.10842	0.742648	0.00999555	ktrD
BSU_08530	24	2.10443	0.569864	0.000833727	yfhH
BSU_29250	59.6667	2.10388	0.50923	0.000188272	nrnA
BSU_29650	36.3333	2.10295	0.595235	0.00137632	dgcP
BSU_34560	6	2.10293	0.837752	0.0223801	malL
BSU_17845	6.33333	2.10285	0.94753	0.0433344	yzzP
BSU_32540	3.33333	2.10255	1.33111	0.148433	yurI
BSU_22130	19.3333	2.10181	0.59388	0.00134898	kduI
BSU_27540	71.6667	2.10133	0.564645	0.000760571	yrvM
BSU_08050	11.3333	2.10104	0.76001	0.0121254	yfjL
BSU_33040	319.333	2.09762	0.418721	5.72291e-06	citG
BSU_33440	11.6667	2.09674	0.673128	0.00480247	cysJ
BSU_15280	241.333	2.09536	0.539111	0.000444318	ftsA
BSU_21900	2.66667	2.09217	1.19273	0.1089	bsaA
BSU_17840	10.6667	2.0917	0.688973	0.00594042	fosB
BSU_34580	2	2.09112	1.26083	0.129156	yvdJ
BSU_19200	4	2.0905	0.990027	0.0544337	desR
BSU_39880	5.33333	2.09012	0.848951	0.0250698	yxbC
BSU_21600	30.6667	2.08968	0.547834	0.00056251	yokG
BSU_27970	1.66667	2.08948	1.37123	0.162356	spoIVFB
BSU_21500	1.33333	2.08944	1.78773	0.282251	uvrX
BSU_21620	20	2.08893	0.690085	0.00608786	yokE
BSU_38250	22	2.08847	0.609031	0.0019013	ywbO
BSU_25290	93.6667	2.08806	0.524478	0.000320705	era
BSU_35950	211.667	2.08753	0.68556	0.00581091	rbsC
BSU_20240	1.33333	2.08732	1.83801	0.295436	yorV
BSU_10040	14	2.0861	0.736947	0.0102249	ecsA
BSU_05900	43.3333	2.08385	0.685882	0.00590414	thiL
BSU_02680	21.3333	2.0838	0.793283	0.0170298	lmrA
BSU_19760	3.66667	2.07982	1.03433	0.0664682	cgeD
BSU_40790	1	2.07964	2.18206	0.38013	yyaO
BSU_06320	11.6667	2.07954	0.693143	0.00656409	mneS
BSU_41020	109.667	2.07951	0.684935	0.00594042	thdF
BSU_37310	35	2.07941	0.851609	0.0263056	fnr
BSU_32400	3.66667	2.07921	1.01796	0.0625225	yunG
BSU_16420	66	2.07892	0.544354	0.000554754	cheB
BSU_15410	51.6667	2.07825	0.547814	0.000602631	ylmH
BSU_32140	6.66667	2.07559	0.869829	0.0300045	paiB
BSU_14530	429	2.07555	0.488765	0.000123369	rnjA
BSU_04300	7.33333	2.07479	1.09889	0.0845062	ydaM
BSU_38060	24.6667	2.07426	0.935471	0.0434568	ywcJ
BSU_14430	311.333	2.07289	0.474115	7.65161e-05	ykpA
BSU_36460	28	2.07148	0.688644	0.00642509	ywoF
BSU_03090	9.33333	2.07067	0.994664	0.0578695	ycgF
BSU_02700	23	2.07061	0.757552	0.0131504	lip
BSU_19170	31.3333	2.06995	0.839939	0.0249383	yocD
BSU_24670	3	2.06983	1.64041	0.24639	comGG
BSU_23970	5.33333	2.0684	1.01144	0.0622265	artQ
BSU_01770	181	2.06795	0.488041	0.000127613	glmM
BSU_23620	26	2.06589	0.75262	0.0127354	yqkF
BSU_13620	15	2.06507	0.75588	0.0131821	mtnD
BSU_02560	6.33333	2.06471	0.836037	0.0246243	ycbM
BSU_13700	55	2.0646	0.705804	0.00797692	clpE
BSU_23520	44.3333	2.06414	0.674835	0.0056054	fur
BSU_39160	27.6667	2.06254	0.634905	0.00329524	yxiI
BSU_16580	238.667	2.0615	0.549068	0.000685879	polC
BSU_03890	2	2.05862	1.2633	0.135763	gabR
BSU_21920	88.3333	2.05856	0.704461	0.00802575	ugtP
BSU_37090	244.333	2.05762	0.489462	0.000143886	glpX
BSU_07650	12	2.05757	0.735679	0.0111399	yflK
BSU_04600	299	2.05733	0.460652	5.24862e-05	ydbT
BSU_08610	111.333	2.05718	0.549555	0.000708956	yfhO
BSU_23300	5.66667	2.05625	1.01469	0.0645649	ypuD
BSU_29190	459	2.05519	0.526394	0.000419598	pfkA
BSU_09140	2	2.05403	1.67848	0.261008	yhcM
BSU_28870	1065	2.0539	0.502388	0.000219985	infC
BSU_21230	2.33333	2.05379	1.30774	0.150475	yomT
BSU_36770	141.333	2.05299	0.801984	0.0199633	spoIIT
BSU_18990	3.33333	2.05286	1.07682	0.0816661	yobK
BSU_21880	49.3333	2.05261	0.624023	0.00290621	ypgR
BSU_06240	368.667	2.05244	0.42264	1.09081e-05	bdhA
BSU_31960	304.667	2.05208	0.470893	8.07412e-05	dhbF
BSU_19260	10.3333	2.05188	0.750348	0.0131064	yocM
BSU_15090	5	2.05178	0.9874	0.058244	gerR
BSU_39400	174.667	2.05166	0.655482	0.00460105	pdp
BSU_07130	3.66667	2.05017	1.12317	0.0952651	lplD
BSU_00420	46	2.05017	0.652962	0.0044814	ksgA
BSU_24990	20	2.04965	1.04697	0.0741241	pstS
BSU_32700	560	2.0476	0.444846	3.12935e-05	sufD
BSU_13550	251	2.04717	0.675227	0.0059989	mtnA
BSU_14260	21	2.04639	0.635812	0.00358462	mobA
BSU_23750	16.3333	2.04602	0.636829	0.00364865	yqjT
BSU_06850	4	2.04532	1.02159	0.0675361	yeeK
BSU_10100	40	2.04469	0.535127	0.000551735	hmoB
[truncated: 1,734 more rows]

## Sheet: RNAP_stat
gene	inputMean	log2FoldChange	lfcSE	padj	product
BSU_tRNA_44	0	7.04517	1.5426	0.00529688	trnD-Leu2
BSU_36050	0	5.98123	3.39453	0.999386	cotB
BSU_02140	0.25	5.89132	1.77917	0.248671	glpT
BSU_23720	0.25	5.62913	1.54391	0.0950762	yqzH
BSU_27300	3.5	5.54659	0.974364	2.6813e-05	yrrS
BSU_36320	0	5.5065	3.39887	0.999386	ywpG
BSU_38520	0	5.3493	1.81233	0.451422	dltC
BSU_misc_RNA_82	0	5.33862	2.11586	0.838778	rnaC
BSU_19870	0	5.30521	2.15364	0.838778	yotI
BSU_09120	0	5.28208	1.92916	0.696829	dgcK
BSU_36040	0	5.23847	2.36779	0.999386	ywrJ
BSU_03880	1.75	5.22552	1.21517	0.0121822	yczG
BSU_12010	0.5	5.14593	1.70764	0.425549	manP
BSU_19999	0	5.13855	2.38853	0.999386	yojW
BSU_21040	0	5.09378	2.17294	0.887936	yonO
BSU_21400	0	5.03122	2.41271	0.999386	yomD
BSU_40021	0	5.03122	2.41271	0.999386	yxaK
BSU_38390	0	4.91529	2.44099	0.999386	ywbA
BSU_tRNA_22	0	4.84205	1.88926	0.838778	trnE-Asp
BSU_tRNA_1	0	4.80485	2.01808	0.860298	trnY-Phe
BSU_04110	0	4.79494	2.4729	0.999386	lipC
BSU_06269	1	4.77552	1.54806	0.396589	ydzJ
BSU_07430	0.25	4.74062	1.98381	0.860076	yfmL
BSU_12750	0	4.66855	2.09163	0.999386	xkdV
BSU_12000	0.25	4.65768	1.86928	0.838778	manR
BSU_16960	364.5	4.64329	1.1187	0.0177567	rny
BSU_01610	0	4.6211	2.29642	0.999386	feuC
BSU_40200	0.5	4.47842	3.30936	0.999386	yydD
BSU_06780	0.75	4.44291	1.56275	0.563088	yeeC
BSU_04800	0.25	4.41494	2.04781	0.999386	int
BSU_05160	0.25	4.41454	2.07459	0.999386	ydeD
BSU_13350	0.25	4.36353	1.87042	0.895658	ykoN
BSU_19570	0.25	4.30698	2.08639	0.999386	mhqE
BSU_10810	0.25	4.18592	1.74616	0.860076	yisP
BSU_13880	0.25	4.17005	1.94104	0.999386	glcT
BSU_36260	0.25	4.13472	2.11898	0.999386	tkmA
BSU_07130	0.5	4.0976	1.79302	0.983903	lplD
BSU_36440	0.25	4.07196	2.32181	0.999386	ywoH
BSU_36668	0.25	4.07196	2.32181	0.999386	ywzE
BSU_37650	0.25	4.06469	2.16239	0.999386	cysL
BSU_12580	0.25	4.06033	2.10533	0.999386	xtmB
BSU_tRNA_48	0.5	4.04729	1.6439	0.838778	trnS-Gln
BSU_35260	0.25	4.01043	2.1249	0.999386	ftsE
BSU_30360	0.25	3.92819	2.35867	0.999386	yttA
BSU_05540	0.25	3.92813	2.3537	0.999386	ydfS
BSU_08350	0.25	3.92805	2.34684	0.999386	lipB
BSU_03540	0.25	3.9264	2.15777	0.999386	ycxB
BSU_21020	0.25	3.88681	2.1677	0.999386	yonR
BSU_35860	19.25	3.87029	1.09711	0.128264	pgdS
BSU_26230	17	3.84548	1.03883	0.0917241	yqaP
BSU_12680	1	3.83466	1.44974	0.795196	xkdO
BSU_19440	0.5	3.79693	1.91456	0.999386	yojI
BSU_13420	0.5	3.76433	2.11826	0.999386	dgcW
BSU_41050	0.25	3.72155	2.40496	0.999386	rnpA
BSU_35370	0.5	3.71788	1.9515	0.999386	csrA
BSU_35680	1	3.70392	1.71524	0.999386	ggaB
BSU_28700	21.25	3.67745	1.17172	0.363738	ysfE
BSU_27370	1.5	3.63937	1.355	0.74068	mltG
BSU_21160	0.5	3.60177	2.12964	0.999386	yonA
BSU_18908	0.75	3.52734	1.81315	0.999386	yozY
BSU_05000	1	3.51593	1.56832	0.999386	spbK
BSU_12110	0.5	3.498	1.82346	0.999386	yjfA
BSU_07340	0.5	3.49361	2.144	0.999386	mtrA
BSU_32190	1	3.48231	1.83092	0.999386	yuzB
BSU_01000	1.75	3.39446	1.5992	0.999386	secE
BSU_21780	0.75	3.38983	1.51768	0.999386	yplP
BSU_39610	0.5	3.38463	1.98817	0.999386	yxeB
BSU_02800	0.5	3.36622	2.12087	0.999386	ycdC
BSU_06200	0.5	3.33211	2.05463	0.999386	ydjH
BSU_12810	0.5	3.30794	2.02051	0.999386	xlyA
BSU_36270	1	3.29973	1.50691	0.999386	ywqB
BSU_12980	14.25	3.28067	1.30144	0.838778	ykfB
BSU_tRNA_81	0.5	3.26742	2.19525	0.999386	trnQ-Arg
BSU_14570	1.25	3.23885	1.30834	0.838778	ykyA
BSU_07070	0.5	3.22952	2.03136	0.999386	yesY
BSU_40760	1	3.22824	1.88197	0.999386	yyaP
BSU_12020	1	3.21818	1.87792	0.999386	manA
BSU_39960	0.5	3.21411	2.11347	0.999386	yxaI
BSU_03800	0.75	3.19947	1.76424	0.999386	fpbN
BSU_16400	3.75	3.19314	1.0481	0.413114	flhF
BSU_29590	0.5	3.1886	1.93184	0.999386	nifZ
BSU_01630	0.75	3.18225	1.97341	0.999386	feuA
BSU_14560	1	3.17188	1.51884	0.999386	defB
BSU_04460	0.75	3.15715	1.87371	0.999386	dctR
BSU_32140	1	3.15081	1.51323	0.999386	paiB
BSU_05850	0.75	3.08701	2.21393	0.999386	gmuR
BSU_29730	0.5	3.08283	2.03491	0.999386	motP
BSU_38120	0.5	3.07655	2.23893	0.999386	rodA
BSU_38070	1.75	3.07004	1.49203	0.999386	sacT
BSU_13890	2	3.04141	1.65606	NA	ptsG
BSU_36130	1	3.03671	3.32071	0.999386	ywrA
BSU_tRNA_71	1	3.01881	1.48199	0.999386	trnB-Ser2
BSU_37660	2	2.99868	1.41293	0.999386	pta
BSU_21650	0.75	2.99327	1.90303	0.999386	yokB
BSU_33760	5	2.97833	3.00489	NA	sdpB
BSU_10500	0.75	2.97156	1.89783	0.999386	yhjG
BSU_39550	0.5	2.96957	2.07535	0.999386	yxeH
BSU_08340	0.75	2.96316	1.71036	0.999386	padR
BSU_26630	1	2.95634	1.63299	0.999386	yrdQ
BSU_15470	1	2.94194	1.69383	0.999386	pyrR
BSU_27720	0.5	2.92431	2.06122	0.999386	queA
BSU_06700	0.75	2.91739	1.96988	0.999386	yerO
BSU_23750	1.5	2.87458	1.34858	0.999386	yqjT
BSU_15020	0.5	2.87455	2.28245	0.999386	ylbI
BSU_12120	13.25	2.86894	0.959369	0.426214	yjfB
BSU_35580	1	2.85758	1.70968	0.999386	tuaD
BSU_22560	101	2.84517	0.892913	0.342868	qcrA
BSU_09510	0.75	2.8369	1.78379	0.999386	yhdL
BSU_36310	10.75	2.8285	1.08423	0.81797	ssbB
BSU_12650	0.75	2.82572	1.64502	0.999386	xkdK
BSU_27640	2	2.81744	1.39847	0.999386	yrvC
BSU_07800	2.25	2.77754	1.21732	0.983903	treP
BSU_39300	3	2.77323	1.6013	0.999386	yxiD
BSU_00680	0.75	2.76609	1.95592	0.999386	hprT
BSU_14580	8.5	2.75698	1.1318	0.838778	pdhA
BSU_07460	1.25	2.74291	1.85802	0.999386	yfmI
BSU_14310	1	2.72583	1.77585	0.999386	moaD
BSU_07510	1	2.71809	1.93808	0.999386	fecD
BSU_40010	0.75	2.71398	2.00981	0.999386	yxaD
BSU_27580	3.5	2.70133	1.10496	0.838778	yrvJ
BSU_23780	0.75	2.66828	1.95124	0.999386	yqjQ
BSU_21860	5.75	2.64621	1.05563	0.838778	brxA
BSU_15140	9.25	2.63745	1.01213	0.81797	mraW
BSU_08660	3.25	2.63444	1.05624	0.838778	sspE
BSU_03770	5	2.61668	1.0845	0.847755	rapC
BSU_02230	1.25	2.6163	1.6657	0.999386	purT
BSU_31210	0.75	2.58046	2.02824	0.999386	rhaR
BSU_12300	0.75	2.57762	2.13505	0.999386	uxaC
BSU_15120	3	2.57741	1.23994	0.999386	bshC
BSU_21610	0.75	2.56897	2.0372	0.999386	yokF
BSU_tRNA_63	0.75	2.56567	1.87914	0.999386	trnB-Ser1
BSU_39670	78.75	2.53976	1.51346	0.999386	iolJ
BSU_25260	21.25	2.52854	0.889226	0.563088	glyS
BSU_28890	8.75	2.52469	1.28012	0.999386	yscB
BSU_10660	2.25	2.52168	1.37513	0.999386	hlpB
BSU_38310	0.75	2.51703	1.98411	0.999386	ywbI
BSU_29250	1.25	2.51565	1.42122	0.999386	nrnA
BSU_00420	0.75	2.50299	1.87087	0.999386	ksgA
BSU_08670	1.5	2.50113	1.48112	0.999386	ygaB
BSU_15540	2.5	2.49566	1.59038	0.999386	pyrD
BSU_12450	1	2.48633	1.94811	0.999386	yjpA
BSU_34950	0.75	2.48175	1.9553	0.999386	pelC
BSU_36770	0.75	2.46843	1.60647	0.999386	spoIIT
BSU_17370	0.75	2.46788	2.22126	0.999386	nrdI
BSU_00390	2.25	2.46503	1.37218	0.999386	yabD
BSU_23360	1	2.46014	1.92349	0.999386	ppiB
BSU_34770	12	2.4556	1.10953	0.999386	yvcJ
BSU_14760	5.25	2.44481	0.98493	0.838778	ylaF
BSU_32560	1.25	2.43777	1.70249	0.999386	frlR
BSU_13460	0.75	2.42129	2.05214	0.999386	rsgI
BSU_22680	1	2.41539	1.83904	0.999386	trpE
BSU_02290	0.75	2.41438	1.8024	0.999386	psd
BSU_40270	1	2.40528	1.66109	0.999386	yycP
BSU_23450	17.25	2.39916	1.01461	0.878651	sigF
BSU_22690	3.75	2.39552	1.45975	NA	aroH
BSU_26690	0.75	2.3756	2.04317	0.999386	brnQ
BSU_06110	1.75	2.34494	1.55246	0.999386	ydjA
BSU_35590	1	2.33881	1.85841	0.999386	tuaC
BSU_28030	4.75	2.33828	1.05365	0.999386	mreB
BSU_29990	1.25	2.33663	1.57091	0.999386	pbuO
BSU_16140	4.25	2.33413	1.12321	0.999386	codV
BSU_13000	26.5	2.33369	1.24949	0.999386	ykfD
BSU_21350	1	2.32215	1.69122	0.999386	cwlP
BSU_11250	570.75	2.32159	2.58401	NA	argF
BSU_01750	1	2.3188	1.69657	0.999386	cdaA
BSU_25800	1.75	2.31776	1.77091	0.999386	yqcK
BSU_38480	0.75	2.31653	1.92565	0.999386	sasA
BSU_17580	2.5	2.3065	1.43883	0.999386	xynB
BSU_29790	3.75	2.29431	1.12176	0.999386	murC
BSU_08630	1	2.28265	2.05657	0.999386	mutY
BSU_15200	1	2.27984	1.78373	0.999386	murD
BSU_36810	183.75	2.27327	0.824145	0.691335	atpD
BSU_15250	1	2.27277	1.77237	0.999386	ylxW
BSU_11570	12.75	2.26822	1.13127	0.999386	cwlQ
BSU_29880	53.5	2.26658	0.997069	NA	malS
BSU_12030	1.25	2.26442	1.7668	0.999386	yjdF
BSU_01390	5	2.26073	1.31255	0.999386	infA
BSU_15190	0.75	2.2531	1.89937	0.999386	mraY
BSU_19300	0.75	2.25172	1.91511	0.999386	yozC
BSU_04550	1	2.24967	1.85738	0.999386	ydbP
BSU_39040	1.5	2.24126	1.4064	0.999386	yxiS
BSU_11330	1.5	2.23755	1.66109	0.999386	fabHA
BSU_06140	3.75	2.22461	1.3731	0.999386	gutR
BSU_22260	11.75	2.22181	1.129	0.999386	yppF
BSU_16540	0.75	2.2143	2.10514	0.999386	cdsA
BSU_30100	1.5	2.20421	1.87435	0.999386	yteT
BSU_15510	5.25	2.19439	1.29039	0.999386	pyrAA
BSU_07900	1.5	2.1902	1.51298	0.999386	yfkH
BSU_02100	1.5	2.18651	1.36408	0.999386	cypC
BSU_10330	2.5	2.18622	1.27828	0.999386	yhfQ
BSU_25560	1	2.18469	1.75671	0.999386	holA
BSU_01660	2.75	2.18411	1.25248	0.999386	nagZ
BSU_12480	0.75	2.17617	2.03725	0.999386	pghB
BSU_05440	1.5	2.16472	1.55231	0.999386	nap
BSU_23030	2.75	2.15738	1.39692	0.999386	ypbB
BSU_40230	1	2.15327	1.59806	0.999386	yydA
BSU_14230	5	2.15168	1.08109	0.999386	ahpT
BSU_misc_RNA_75	1	2.13946	1.57226	0.999386	bsrF
BSU_tRNA_24	1	2.12092	1.97796	0.999386	trnI-Thr
BSU_01010	1	2.11457	1.7727	0.999386	nusG
BSU_19470	1	2.11338	1.78883	0.999386	yojF
BSU_13660	24	2.1057	0.963054	0.999386	kinD
BSU_32110	4.75	2.10282	1.26187	0.999386	yumC
BSU_23460	5.75	2.08574	1.23585	0.999386	spoIIAB
BSU_09730	1	2.08168	1.87432	0.999386	yheG
BSU_21320	1.75	2.0768	1.38049	0.999386	yomL
BSU_32010	1.5	2.07621	1.44564	0.999386	besA
BSU_23150	3.75	2.06705	1.10081	0.999386	resA
BSU_36190	15.75	2.06288	1.24347	0.999386	ywqJ
BSU_18630	2	2.0587	1.66755	0.999386	yoaJ
BSU_18970	1.75	2.05099	1.54206	0.999386	yobI
BSU_31710	3	2.05095	1.38054	0.999386	comQ
BSU_15010	0.75	2.04919	1.8911	0.999386	ylbH
BSU_08540	1.25	2.04676	1.48011	0.999386	yfhI
BSU_misc_RNA_13	4	2.04195	1.18463	0.999386	BSU_misc_RNA_13
BSU_09800	0.75	2.0383	2.02311	0.999386	yheA
BSU_06940	3	2.03524	1.52791	0.999386	yesL
BSU_31580	0.75	2.03393	1.8703	0.999386	maeN
BSU_15460	1.5	2.02862	1.5767	0.999386	ylyB
BSU_38490	1.75	2.01961	1.53302	0.999386	menA
BSU_33750	1.25	2.01906	1.88458	0.999386	sdpA
BSU_39240	1.25	2.01463	1.76607	0.999386	yxxF
BSU_11110	11	2.00866	1.12189	0.999386	yitS
BSU_tRNA_60	1	1.99656	1.95179	0.999386	trnB-Ala
BSU_36280	5.75	1.99435	1.28449	0.999386	ywqA
BSU_38240	0.75	1.99214	2.01062	0.999386	ywcA
BSU_16590	3.5	1.9921	1.16287	0.999386	ylxS
BSU_33530	4.75	1.98851	1.24449	0.999386	iolW
BSU_40110	2	1.98831	1.57309	0.999386	bglA
BSU_35510	1.5	1.97963	1.72123	0.999386	yvyE
BSU_38540	8.75	1.97484	1.15058	0.999386	dltE
BSU_41000	11	1.95477	1.22065	0.999386	gidB
BSU_00500	3	1.95086	1.42621	0.999386	gcaD
BSU_23370	1.75	1.95068	1.60744	0.999386	ypuA
BSU_09690	12	1.94577	1.03637	0.999386	nhaX
BSU_30330	0.75	1.93982	2.15512	0.999386	ytvB
BSU_09660	3	1.93772	1.57767	0.999386	yheN
BSU_21910	1.25	1.92606	1.92766	0.999386	metA
BSU_15700	4.25	1.91393	1.16655	0.999386	yloI
BSU_11880	11	1.91252	1.15354	0.999386	metC
BSU_33210	2	1.91158	1.65666	0.999386	yvrG
BSU_33120	7.75	1.90762	1.44616	0.999386	liaH
BSU_38270	3.75	1.9045	1.41927	0.999386	efeO
BSU_22120	4	1.90331	1.23207	0.999386	kdgR
BSU_33030	1	1.90305	1.95928	0.999386	yuxN
BSU_23310	2.25	1.89941	1.79058	0.999386	sipS
BSU_29620	3	1.89481	1.35144	0.999386	hisJ
BSU_24900	2.5	1.89431	1.58155	0.999386	rpmGA
BSU_10290	1.5	1.88925	1.51364	0.999386	yhfN
BSU_06300	2.25	1.88862	1.84807	0.999386	cotA
BSU_27560	2	1.88497	1.60819	0.999386	hisS
BSU_tRNA_80	1	1.88193	1.83704	0.999386	trnE-Gly
BSU_17250	1.5	1.8781	1.49382	0.999386	ymaE
BSU_23580	0.75	1.87117	2.23462	0.999386	ansA
BSU_24210	0.75	1.87117	2.23462	0.999386	yqiG
BSU_02200	1	1.86957	1.92978	0.999386	ybfG
BSU_37030	5.75	1.86901	1.14825	0.999386	racA
BSU_tRNA_51	1.25	1.86768	1.67778	0.999386	trnS-Leu2
BSU_06100	2.5	1.85983	1.43783	0.999386	ydiS
BSU_23650	1.5	1.85448	1.73112	0.999386	yqkC
BSU_08120	1	1.85422	1.71413	0.999386	yfjF
BSU_01460	2	1.84465	1.41331	0.999386	ybaE
BSU_32530	1.25	1.84396	1.90762	0.999386	pucF
BSU_19580	2.75	1.84237	1.667	0.999386	yodF
BSU_00870	11	1.83558	1.15903	0.999386	radA
BSU_14690	3	1.83355	1.68315	0.999386	yktD
BSU_27210	1	1.83259	1.81731	0.999386	yrhF
BSU_15560	2.25	1.83103	1.474	0.999386	pyrE
BSU_20930	1.25	1.81775	1.95315	0.999386	yopD
BSU_11300	2	1.80306	1.61178	0.999386	med
BSU_11240	736.75	1.79928	2.29398	NA	carB
BSU_03810	1	1.78809	1.92636	0.999386	fpbO
BSU_40150	1.25	1.78759	1.81063	0.999386	epeA
BSU_04040	1	1.78408	1.6724	0.999386	ycsE
BSU_12510	1.25	1.78396	1.7809	0.999386	xre
BSU_18610	1.5	1.78252	1.85316	0.999386	yoaH
BSU_37680	4.25	1.78214	1.54988	0.999386	bacG
BSU_22010	1.5	1.78182	1.63345	0.999386	exoR
BSU_33100	1.75	1.77006	1.8078	0.999386	liaF
BSU_17850	7	1.76872	1.10883	0.999386	lexA
BSU_18800	1.25	1.7648	1.90605	0.999386	penP
BSU_31390	3.5	1.76478	1.31466	0.999386	yugI
BSU_tRNA_11	1.5	1.76355	1.69208	0.999386	trnSL-Glu1
BSU_16370	1	1.75464	2.04249	0.999386	fliR
BSU_24820	2.25	1.74882	1.3052	0.999386	yqgU
BSU_22030	3.5	1.73697	1.28451	0.999386	dynA
BSU_14940	50.75	1.73623	0.962728	0.999386	ylbA
BSU_30480	1.5	1.73589	1.46557	0.999386	ytqA
BSU_39740	42.75	1.73425	1.60137	NA	iolC
BSU_24530	1.5	1.73391	1.94066	0.999386	lipM
BSU_38940	3	1.73058	1.36694	0.999386	yxjI
BSU_11900	1.25	1.72665	2.06921	0.999386	yjcL
BSU_29560	1	1.72136	1.87142	0.999386	ytcI
BSU_08650	1.5	1.72122	1.54418	0.999386	fabL
BSU_17440	1.5	1.71533	1.85037	0.999386	ynbB
BSU_23090	6.5	1.71432	1.27331	0.999386	rsiX
BSU_04430	1	1.70104	1.88224	0.999386	ydbD
BSU_31570	4.75	1.70043	1.57225	0.999386	nupQ
BSU_29660	15	1.69881	1.21141	NA	rpsD
BSU_28950	17.25	1.69452	1.02791	0.999386	thrS
BSU_15690	1	1.68537	1.87181	0.999386	yloH
BSU_34700	1.25	1.68401	1.94332	0.999386	psdA
BSU_36410	6.75	1.67919	1.2568	0.999386	mbl
BSU_01150	21.25	1.67872	1.18395	0.999386	rpsJ
BSU_tRNA_30	1	1.67401	1.92179	0.999386	trnD-Ser
BSU_29950	1.5	1.67036	1.67257	0.999386	ytlQ
BSU_31410	1.25	1.66973	1.95733	0.999386	alaR
BSU_35990	1	1.66422	2.00821	0.999386	ywrO
BSU_23000	2.5	1.66366	1.36811	0.999386	ypbE
BSU_00650	1	1.66364	2.37837	0.999386	yabS
BSU_06190	3	1.64817	1.45371	0.999386	ydjG
BSU_28990	1	1.64476	1.85921	0.999386	dnaB
BSU_22510	1	1.63693	2.05825	0.999386	ypjC
BSU_32780	2	1.6369	1.56343	0.999386	yusF
BSU_16680	44.75	1.6258	1.09755	0.999386	rpsO
BSU_08000	1	1.62334	1.89397	0.999386	yfjQ
BSU_10750	5.5	1.61832	1.11735	0.999386	yisK
BSU_28060	1.5	1.60574	1.93622	0.999386	spoIIB
BSU_27710	2.25	1.59654	1.64614	0.999386	tgt
BSU_38530	6	1.59621	1.23294	0.999386	dltD
BSU_36090	1	1.59243	2.00807	0.999386	ywrE
BSU_36600	2.5	1.5793	1.61665	0.999386	mta
BSU_21450	2.75	1.57878	1.79745	0.999386	yolJ
BSU_11920	3.5	1.57614	1.24591	0.999386	yjcN
BSU_00760	2	1.57295	1.5663	0.999386	pabC
BSU_02770	2	1.57095	1.60763	0.999386	yccK
BSU_30150	10	1.56869	1.0441	0.999386	rmgR
BSU_08029	2	1.56764	1.53838	0.999386	yfzA
BSU_07060	2.75	1.56458	1.49635	0.999386	yesX
BSU_35270	10.5	1.56066	1.18978	0.999386	cccB
BSU_15290	75	1.56034	0.924502	0.999386	ftsZ
BSU_38400	42.75	1.55731	1.27801	NA	epr
BSU_28920	1.5	1.55397	2.05191	0.999386	lytT
BSU_36700	7.75	1.5509	1.37086	0.999386	moaA
BSU_misc_RNA_50	1.75	1.54946	1.73634	0.999386	BSU_misc_RNA_50
BSU_16070	7.75	1.54435	1.38867	0.999386	ylqG
BSU_31520	1.75	1.53657	1.85196	0.999386	malK
BSU_37630	1.25	1.53504	2.3137	0.999386	ywfM
BSU_02680	1.5	1.53363	2.0402	0.999386	lmrA
BSU_07240	1.25	1.53025	1.96905	0.999386	yetN
BSU_08680	1.75	1.53005	1.6685	0.999386	ygaC
BSU_25180	2	1.52674	1.64565	0.999386	trmK
BSU_13910	15.25	1.52259	1.11457	0.999386	ptsI
BSU_35500	7.25	1.52114	1.22101	0.999386	degS
BSU_06270	10.25	1.52087	1.06413	0.999386	ydjO
BSU_32610	21.75	1.5203	2.9776	NA	frlB
BSU_31820	1	1.51736	1.89231	0.999386	yuzF
BSU_36950	1.25	1.51135	1.83715	0.999386	tsaC
BSU_16290	78	1.50509	1.20342	0.999386	flgE
BSU_03300	24.25	1.5039	1.0746	0.999386	nasD
BSU_12390	1	1.50375	2.17902	0.999386	uxaA
BSU_17460	498.5	1.50287	1.21029	NA	glnA
BSU_24740	1.25	1.49782	1.9807	0.999386	corA
BSU_15940	9.25	1.49527	1.0349	0.999386	smc
BSU_28010	1.25	1.49154	2.01797	0.999386	mreD
BSU_15130	17.75	1.49151	1.0731	0.999386	mraZ
BSU_33280	1.25	1.4865	1.62888	0.999386	yvrP
BSU_13700	2.75	1.48534	1.44037	0.999386	clpE
BSU_03750	1.5	1.4809	2.10339	0.999386	yclJ
BSU_39210	2	1.47945	1.52913	0.999386	yxiF
BSU_21540	6.75	1.47831	1.32951	0.999386	yolA
BSU_misc_RNA_91	1.5	1.47738	1.90702	0.999386	pswI
BSU_01620	1.5	1.47661	2.08513	0.999386	feuB
BSU_38500	7.5	1.47358	1.25026	0.999386	dltA
BSU_28490	1.75	1.4701	1.73145	0.999386	uvrC
BSU_30820	8.25	1.46537	0.968512	0.999386	menD
BSU_32750	1.5	1.4617	1.8899	0.999386	metN
BSU_36830	94.75	1.4531	1.01867	0.999386	atpA
BSU_40750	1.75	1.44666	1.86015	0.999386	yyaQ
BSU_32410	2.75	1.44267	1.70786	0.999386	pucH
BSU_14140	2.25	1.43989	1.52726	0.999386	ccpC
BSU_35170	3	1.43902	1.23088	0.999386	uvrB
BSU_34610	1.75	1.42964	1.88953	0.999386	mdxE
BSU_29190	3.75	1.42861	1.43328	0.999386	pfkA
BSU_31690	11.75	1.42591	1.10549	0.999386	comP
BSU_36890	2.5	1.42458	1.42316	0.999386	upp
BSU_38040	4	1.42364	1.26729	0.999386	sacA
BSU_38200	6	1.42301	1.12928	0.999386	galK
BSU_07500	1.25	1.4212	2.03065	0.999386	fecE
BSU_misc_RNA_81	15.25	1.41927	0.96926	0.999386	ratA
BSU_30300	220.75	1.41885	1.25213	NA	melA
BSU_22150	3	1.41266	1.72826	0.999386	ypvA
BSU_14110	2.5	1.40989	1.4401	0.999386	ykuK
BSU_01160	22.75	1.40636	1.01205	0.999386	rplC
BSU_10110	1.75	1.40256	1.5003	0.999386	pbpF
BSU_24600	2.25	1.39928	1.56499	0.999386	sinI
BSU_24850	3.5	1.39652	1.29323	0.999386	glcK
BSU_18980	3.5	1.38738	1.28107	0.999386	yobJ
BSU_38190	27.5	1.38579	1.00557	0.999386	galT
BSU_31200	1.5	1.38302	2.1	0.999386	rhaB
BSU_06180	3	1.38266	1.27113	0.999386	pspA
BSU_25630	2.5	1.38252	1.57774	0.999386	yqeK
BSU_11950	2.75	1.38203	1.60239	0.999386	yjcQ
BSU_20790	3.25	1.37633	1.59816	0.999386	yopR
BSU_33130	1.75	1.37294	2.23339	0.999386	liaI
BSU_03590	1.25	1.36912	1.95504	0.999386	tcyC
BSU_23960	56.25	1.36714	1.48416	0.999386	artR
BSU_25050	6.25	1.36268	1.15439	0.999386	yqgA
BSU_06630	4.25	1.36039	1.45474	0.999386	yerH
BSU_14820	3.5	1.35885	1.25603	0.999386	ylaL
BSU_15550	2.75	1.35407	1.63751	0.999386	pyrF
BSU_08700	1.25	1.35315	1.91978	0.999386	ygaE
BSU_28580	27.5	1.35255	1.21313	0.999386	mutSB
BSU_misc_RNA_35	4062	1.35179	0.775096	0.999386	rnpB
BSU_36590	2.5	1.34989	1.82631	0.999386	clsA
BSU_29550	10	1.34989	1.00022	0.999386	ytcJ
BSU_02250	2.75	1.34721	1.46545	0.999386	ybfJ
BSU_09950	7.5	1.34499	1.24566	0.999386	prsA
BSU_40420	7.5	1.34482	1.3243	0.999386	purA
BSU_40250	8	1.33891	1.17634	0.999386	yycR
BSU_38600	16.5	1.33207	1.24527	0.999386	licR
BSU_18500	1	1.33152	1.90853	0.999386	yoxD
BSU_08130	1.25	1.32923	1.87687	0.999386	yfjE
BSU_22640	1.25	1.32923	1.87687	0.999386	trpB
BSU_07370	5	1.32777	1.33953	0.999386	yfmR
BSU_09410	4.5	1.32561	1.34864	0.999386	phoA
BSU_22760	3.75	1.31815	1.33539	0.999386	hepS
BSU_35640	1.25	1.31701	2.02595	0.999386	lytA
BSU_14410	4.25	1.31631	1.19778	0.999386	sipT
BSU_21680	3.75	1.31314	1.31232	0.999386	msrB
BSU_29930	4.75	1.31294	1.30612	0.999386	amyX
BSU_36650	4.25	1.3088	1.38681	0.999386	ureB
BSU_22570	3	1.30256	1.44746	0.999386	ypiF
BSU_14480	2.75	1.29907	1.57297	0.999386	abh
BSU_19590	4.5	1.29259	1.42429	0.999386	ctpA
BSU_16320	4.75	1.29189	1.29673	0.999386	fliY
BSU_35760	1.75	1.28893	1.91533	0.999386	tagB
BSU_15730	6	1.28417	1.29572	0.999386	fmt
BSU_35970	309.5	1.28397	1.34619	NA	ywsB
BSU_03070	1.75	1.27891	1.51448	0.999386	mdr
BSU_00200	5.75	1.27834	1.26505	0.999386	yaaK
BSU_40580	6	1.27532	1.22179	0.999386	yybN
BSU_19550	23.25	1.27341	1.23025	NA	yodC
BSU_27610	1.5	1.2671	1.9591	0.999386	apt
BSU_19210	1.75	1.26267	1.61048	0.999386	yocH
BSU_34010	3.25	1.26113	1.33409	0.999386	yvbW
BSU_03670	2.25	1.26101	1.65711	0.999386	dtpT
BSU_00550	19	1.25964	1.05206	0.999386	mfd
BSU_16510	1.25	1.25854	1.91345	0.999386	pyrH
BSU_28930	1.5	1.25822	1.91609	0.999386	lytS
BSU_11270	2.75	1.25725	1.44178	0.999386	yjzD
BSU_08470	3.75	1.25492	1.48604	0.999386	yfhB
BSU_15520	13.5	1.25421	1.15702	0.999386	pyrAB
BSU_28709	9.75	1.25309	1.43658	NA	BSU_28709
BSU_38340	1.75	1.25262	1.77914	0.999386	ywbF
BSU_27050	1.75	1.24961	1.50219	0.999386	levF
BSU_18440	633.75	1.24955	1.48644	NA	gltB
BSU_tRNA_7	2.25	1.24937	1.62726	0.999386	trnSL-Ser1
BSU_01490	21.25	1.24646	1.24513	0.999386	rplM
BSU_08480	4.75	1.24627	1.26286	0.999386	yfhC
BSU_39920	11	1.24541	1.30228	0.999386	asnH
BSU_20940	2.75	1.24504	1.4614	0.999386	yopC
BSU_07690	1.75	1.24213	1.5512	0.999386	yflG
BSU_misc_RNA_56	1.25	1.24065	1.85747	0.999386	BSU_misc_RNA_56
BSU_33370	8.25	1.23897	1.16	0.999386	yvgK
BSU_25030	1.5	1.23837	1.9423	0.999386	yqgC
BSU_29470	2.5	1.23778	1.69365	0.999386	ackA
BSU_38020	1.75	1.23416	1.73845	0.999386	pdxK
BSU_03910	159	1.2292	1.4628	NA	gabD
BSU_07490	6.5	1.22543	1.24873	0.999386	fecF
BSU_07850	2.75	1.22433	1.52261	0.999386	yfkM
BSU_04580	28.75	1.22315	0.984964	0.999386	cshA
BSU_15930	2.75	1.2223	1.48567	0.999386	rnc
BSU_16000	7	1.22098	1.34266	0.999386	khpA
BSU_27410	13.75	1.22044	1.07619	0.999386	alaS
BSU_31180	2.25	1.22029	1.76624	0.999386	rhaA
BSU_09620	9	1.22002	1.25545	0.999386	yhdW
BSU_04260	10.5	1.21941	1.13613	0.999386	topB
BSU_35440	2.25	1.21698	1.7076	0.999386	yvyF
BSU_16970	2.75	1.21058	1.49527	0.999386	ymdB
BSU_29610	13.5	1.21024	1.14489	0.999386	ezrA
BSU_33290	1.75	1.20933	1.85628	0.999386	fhuC
BSU_40830	2.5	1.20599	1.48634	0.999386	yyaK
BSU_40700	1.5	1.20574	1.81643	0.999386	yybB
BSU_34620	3	1.20463	1.49574	0.999386	yvdF
BSU_37160	8.25	1.20171	1.21856	0.999386	rpoE
BSU_09300	11.5	1.20057	1.17718	0.999386	glpD
BSU_28510	11.75	1.20042	1.49471	NA	abf2
BSU_24310	6.75	1.19802	1.28333	0.999386	folD
BSU_33600	1.75	1.19761	1.75846	0.999386	smpB
BSU_33190	1.5	1.19672	1.89336	0.999386	yvrD
BSU_25090	2.25	1.19587	1.4372	0.999386	yqfW
BSU_27750	2.5	1.19433	1.45723	0.999386	bofC
BSU_00320	3.75	1.19276	1.26917	0.999386	yaaT
[truncated: 1,704 more rows]

## Sheet: sigA_exp
gene	inputMean	log2FoldChange	lfcSE	padj	product
[truncated: 3,404 more rows]

[truncated: 5 more sheets: sigA_stat, intergenic_RNAP_exp, intergenic_RNAP_stat, intergenic_sigA_exp, intergenic_sigA_stat]
