# Supplementary material for: RIP-seq reveals RNAs that interact with RNA polymerase and primary sigma factors in bacteria
Source: Nucleic Acids Res. 2024 Feb 13;52(8):4604–26. doi: 10.1093/nar/gkae081 (PMC11077062; doi:10.1093/nar/gkae081)
Supplement: gkae081_Supplemental_Files [file gkae081_supplemental_files.zip › Table_S1_Msmegmatis_reads-count_foldchange.xlsx]

## Sheet: counts_genes_Msmegmatis
	gene_name	MS-anti-RNAP-EX1	MS-anti-RNAP-EX2	MS-anti-RNAP-EX3	MS-anti-RNAP-ST1	MS-anti-RNAP-ST2	MS-anti-RNAP-ST3	MS-anti-sigma-EX1	MS-anti-sigma-EX2	MS-anti-sigma-EX3	MS-anti-sigma-ST1	MS-anti-sigma-ST2	MS-anti-sigma-ST3	MS-input-EX1	MS-input-EX2	MS-input-EX3	MS-input-ST1	MS-input-ST2	MS-input-ST3	MS-input-ST4	MS-anti-RNAP-ST4
MSMEG_0001	dnaN	1930	2538	3105	45	94	243	1713	1618	2473	1	2	11	126	144	169	18	14	21	9	124
MSMEG_0002	MSMEG_0002	2325	2892	3181	402	354	613	1587	1540	2059	2	10	9	110	109	137	13	17	17	15	351
MSMEG_0003	recF	932	1140	1307	45	83	153	702	685	1022	1	11	8	39	60	56	14	9	16	10	95
MSMEG_0004	MSMEG_0004	369	467	485	35	46	101	319	374	365	2	6	2	12	15	16	5	3	2	0	55
MSMEG_0005	gyrB	4842	6664	6688	317	391	1106	4081	4361	4627	5	14	29	262	329	313	43	33	62	47	554
MSMEG_0006	gyrA	8104	10607	10953	223	207	718	6460	7347	7776	5	10	18	381	519	461	71	18	82	32	419
MSMEG_0007	MSMEG_0007	3365	3766	4552	85	212	396	1577	1997	2085	3	2	6	91	78	95	23	7	14	11	246
MSMEG_0008	MSMEG_0008	29	63	66	3	2	8	32	40	48	0	0	0	1	2	2	0	0	0	3	4
MSMEG_0009	MSMEG_0009	198	293	174	13	12	19	47	29	68	0	0	0	3	9	12	0	1	2	1	12
MSMEG_0010	MSMEG_0010	325	426	309	2	0	12	34	29	46	0	0	0	9	7	9	1	0	0	0	6
MSMEG_0011	MSMEG_0011	482	490	552	1	4	17	256	150	216	0	0	1	35	20	39	3	1	3	1	7
MSMEG_0012	MSMEG_0012	117	117	145	0	6	6	121	78	116	0	0	0	9	5	13	1	1	0	1	1
MSMEG_0013	MSMEG_0013	63	78	115	2	2	2	108	77	115	0	0	0	5	8	3	0	0	0	1	7
MSMEG_0015	MSMEG_0015	82	118	123	2	6	17	43	41	77	0	0	1	4	8	6	2	0	0	0	5
MSMEG_0014	MSMEG_0014	444	362	437	5	4	5	154	122	175	0	0	0	21	25	18	1	0	0	0	2
MSMEG_0016	MSMEG_0016	73	41	36	0	0	0	26	16	17	0	0	0	2	1	0	0	0	0	0	0
MSMEG_0017	MSMEG_0017	134	109	146	1	1	1	44	32	58	0	0	0	7	6	5	0	0	1	0	0
MSMEG_0018	MSMEG_0018	83	95	141	1	1	6	64	60	55	0	0	0	12	7	5	2	0	1	0	0
MSMEG_0019	MSMEG_0019	1281	1300	1850	29	44	66	1060	878	1296	0	0	2	70	70	79	16	11	3	1	51
MSMEG_0020	MSMEG_0020	1426	1434	1737	2	8	16	580	616	734	0	0	0	83	73	62	9	2	4	1	10
MSMEG_0021	panD	268	257	295	7	5	3	123	117	97	0	0	0	11	14	9	1	0	1	1	2
MSMEG_0022	MSMEG_0022	504	495	560	8	3	6	301	239	338	0	0	0	44	39	49	7	0	1	0	6
MSMEG_0023	MSMEG_0023	323	328	391	41	67	83	59	80	110	0	2	1	15	6	20	4	5	6	7	68
MSMEG_0024	MSMEG_0024	2297	2535	4334	115	212	367	731	803	1347	4	15	11	176	224	238	24	36	40	19	205
MSMEG_0025	MSMEG_0025	850	1276	1139	10	27	92	386	518	524	0	0	0	28	44	51	5	2	3	1	18
MSMEG_0026	MSMEG_0026	522	802	865	7	19	39	243	309	348	0	0	0	44	51	44	4	2	9	3	24
MSMEG_0027	MSMEG_0027	103	162	223	18	27	39	78	54	102	0	0	0	4	7	8	3	3	1	1	26
MSMEG_0029	MSMEG_0029	216	324	311	42	56	66	83	122	128	0	0	1	20	19	18	13	6	8	5	40
MSMEG_0028	MSMEG_0028	1857	2411	3198	64	66	126	1247	1305	1805	0	3	2	126	107	143	17	8	9	9	75
MSMEG_0030	pknA	1399	1536	2023	40	63	104	1238	1107	1359	1	3	3	60	88	92	11	3	10	2	72
MSMEG_0031	MSMEG_0031	973	1192	1662	42	46	147	784	780	1056	3	2	0	55	56	80	5	11	6	4	67
MSMEG_0032	MSMEG_0032	523	577	990	30	39	69	290	250	483	1	2	2	58	55	77	11	8	7	11	63
MSMEG_0033	MSMEG_0033	1614	2036	2526	71	82	215	815	880	1228	0	5	3	114	111	122	23	15	20	9	119
MSMEG_0034	MSMEG_0034	1024	1298	1512	45	56	145	429	485	635	0	0	2	58	74	69	11	15	17	7	74
MSMEG_0035	MSMEG_0035	3156	3604	4708	573	991	1359	1028	1216	1493	8	27	25	143	178	194	70	111	81	94	1209
MSMEG_0036	MSMEG_0036	33	30	8	0	0	3	5	1	2	0	0	0	1	0	0	0	0	0	0	1
MSMEG_0037	MSMEG_0037	6	2	4	0	0	0	0	1	1	0	0	0	0	0	0	0	0	0	1	0
MSMEG_0038	MSMEG_0038	257	224	341	4	2	17	42	39	45	0	0	0	2	5	5	1	0	0	0	2
MSMEG_0039	MSMEG_0039	1	2	1	0	0	1	0	2	1	0	0	0	0	0	0	1	0	0	0	0
MSMEG_0040	MSMEG_0040	4	4	1	0	0	0	3	3	2	0	0	0	0	0	0	0	0	0	0	0
MSMEG_0041	MSMEG_0041	0	1	2	0	0	0	0	0	1	0	0	0	0	2	0	0	0	0	0	0
MSMEG_0042	MSMEG_0042	115	128	104	2	9	8	38	50	49	1	0	1	3	3	3	0	0	0	1	6
MSMEG_0043	MSMEG_0043	154	188	251	35	83	101	36	66	83	0	2	1	10	16	6	8	5	1	2	28
MSMEG_0044	MSMEG_0044	1038	1340	1366	68	186	170	285	350	396	2	3	0	28	41	38	19	18	13	4	147
MSMEG_0045	MSMEG_0045	512	638	783	29	82	92	273	269	386	0	3	0	36	31	40	14	13	9	3	63
MSMEG_0046	MSMEG_0046	172	184	278	22	29	43	81	97	159	0	1	3	10	12	17	5	4	1	5	17
MSMEG_0047	MSMEG_0047	715	954	988	60	128	169	253	354	366	1	4	2	27	44	35	10	15	12	6	140
MSMEG_0048	MSMEG_0048	346	533	506	8	17	28	106	159	196	0	0	0	10	28	17	0	1	4	3	15
MSMEG_0049	MSMEG_0049	135	149	193	14	19	34	57	51	63	0	0	0	12	11	16	7	1	4	2	15
MSMEG_0050	MSMEG_0050	116	156	153	10	28	43	28	19	37	1	0	0	3	7	1	3	6	7	2	17
MSMEG_0051	MSMEG_0051	77	67	66	29	20	92	19	12	24	2	2	5	6	11	6	16	12	34	16	76
MSMEG_0052	MSMEG_0052	595	595	668	37	51	119	217	241	298	0	1	0	18	17	26	8	2	3	5	71
MSMEG_0054	MSMEG_0054	145	193	220	25	21	82	76	71	108	0	1	0	6	11	8	0	1	5	0	40
MSMEG_0053	MSMEG_0053	647	788	871	40	80	247	361	482	559	6	1	7	43	41	42	9	6	24	8	186
MSMEG_0055	MSMEG_0055	757	1217	1133	29	47	144	644	830	916	1	2	2	30	69	40	13	5	23	4	92
MSMEG_0056	MSMEG_0056	217	257	306	0	9	23	89	119	155	0	0	0	10	11	12	0	3	1	2	13
MSMEG_0057	MSMEG_0057	866	1087	1392	30	102	142	600	723	928	2	4	3	56	70	74	9	13	6	4	83
MSMEG_0058	MSMEG_0058	379	568	681	13	19	52	301	370	420	0	0	1	41	64	54	4	14	6	2	43
MSMEG_0059	MSMEG_0059	1770	2590	2750	93	122	268	957	1346	1538	0	5	7	86	118	94	12	17	17	11	190
MSMEG_0060	MSMEG_0060	719	1039	1333	27	57	93	795	888	1186	2	3	2	45	75	72	13	8	11	7	74
MSMEG_0061	MSMEG_0061	1613	2365	2983	96	162	218	1291	1575	1950	2	10	8	86	129	126	24	18	21	10	136
MSMEG_0062	MSMEG_0062	1485	2071	2575	80	138	193	878	1156	1356	2	5	5	62	113	110	15	14	26	11	115
MSMEG_0063	MSMEG_0063	640	1054	976	15	30	57	475	507	654	3	0	2	97	145	114	13	11	13	13	40
MSMEG_0064	MSMEG_0064	2335	3136	3427	75	147	279	2159	2403	2660	6	5	5	181	197	213	27	15	18	20	188
MSMEG_0065	MSMEG_0065	1801	2676	2887	62	75	153	548	774	804	1	5	15	308	577	429	65	59	76	41	171
MSMEG_0066	MSMEG_0066	1476	1980	2458	56	65	164	382	466	635	2	4	5	170	253	214	29	24	27	23	148
MSMEG_0067	MSMEG_0067	3013	3465	4620	137	236	355	1631	1993	2337	6	6	21	189	247	234	51	48	49	33	278
MSMEG_0068	MSMEG_0068	1695	2267	2955	86	133	240	1620	1709	2248	4	4	2	117	160	170	22	22	28	14	128
MSMEG_0069	MSMEG_0069	2691	3921	4122	245	336	624	6163	6335	5854	6	36	26	129	157	178	23	26	31	14	435
MSMEG_0070	MSMEG_0070	722	960	1088	84	130	290	974	1014	1087	2	7	1	25	23	32	15	6	10	2	105
MSMEG_0071	MSMEG_0071	4515	6298	7254	420	479	1087	5137	6089	6505	7	21	29	206	232	283	70	53	71	59	798
MSMEG_0072	MSMEG_0072	14	27	16	3	4	4	14	17	12	0	0	0	0	3	1	2	1	0	0	1
MSMEG_0074	MSMEG_0074	98	125	182	1	16	24	57	96	101	0	0	0	7	10	6	2	3	2	1	8
MSMEG_0073	MSMEG_0073	135	213	241	30	57	97	102	118	130	2	1	4	4	16	7	10	15	16	9	38
MSMEG_0075	MSMEG_0075	364	563	644	32	28	84	339	449	484	0	4	0	21	27	41	9	2	12	8	47
MSMEG_0076	MSMEG_0076	2193	3284	2786	131	146	380	1088	1334	1416	4	8	12	130	154	146	31	22	47	19	271
MSMEG_0077	MSMEG_0077	585	852	1014	47	50	109	474	541	710	0	0	0	26	38	42	8	6	4	0	60
MSMEG_0078	MSMEG_0078	1506	2240	2439	40	69	179	1090	1473	1784	0	0	4	68	109	100	8	9	13	2	121
MSMEG_0079	MSMEG_0079	411	556	693	5	10	24	388	459	516	0	1	0	29	33	24	1	0	3	1	8
MSMEG_0080	MSMEG_0080	443	582	552	15	16	35	274	319	274	0	0	3	26	26	30	5	4	3	4	25
MSMEG_0081	MSMEG_0081	190	258	277	4	7	21	156	204	198	0	0	0	18	22	16	5	1	4	0	32
MSMEG_0082	MSMEG_0082	457	689	911	30	35	68	406	374	470	1	6	4	40	53	47	4	5	15	7	61
MSMEG_0083	MSMEG_0083	761	1066	1168	74	136	137	377	471	516	0	0	2	37	48	54	4	7	7	4	89
MSMEG_0084	MSMEG_0084	76	131	115	9	30	37	36	64	64	0	0	3	4	5	2	3	2	1	4	31
MSMEG_0085	MSMEG_0085	323	506	416	58	125	131	227	318	288	6	9	7	19	35	12	16	9	17	5	104
MSMEG_0086	MSMEG_0086	132	171	151	14	49	55	72	90	69	0	2	1	10	16	11	4	14	3	5	33
MSMEG_0087	MSMEG_0087	114	219	163	17	39	53	81	112	97	2	1	2	5	15	6	1	12	3	1	49
MSMEG_0088	ptsI	152	238	191	19	58	59	76	126	81	0	0	2	7	16	9	9	9	5	4	37
MSMEG_0089	MSMEG_0089	159	258	123	42	58	86	61	86	89	0	1	1	5	9	2	4	6	5	4	47
MSMEG_0090	MSMEG_0090	166	164	287	14	27	45	85	92	156	1	3	0	5	5	7	7	2	1	1	23
MSMEG_0091	MSMEG_0091	961	1067	1295	23	60	145	303	277	504	2	0	3	31	28	49	8	12	14	3	71
MSMEG_0092	MSMEG_0092	2134	2490	2877	616	848	1567	818	1163	1462	2	16	17	48	84	76	31	34	45	39	876
MSMEG_0093	MSMEG_0093	482	604	754	13	32	116	320	319	469	0	0	0	37	43	26	1	4	2	5	45
MSMEG_0095	MSMEG_0095	269	247	415	1	6	10	139	153	260	1	0	0	20	20	19	1	2	1	0	6
MSMEG_0094	MSMEG_0094	4	3	5	0	0	0	0	2	1	0	0	0	0	1	0	0	0	0	0	0
MSMEG_0096	MSMEG_0096	1606	2390	2499	19	26	42	888	1120	1512	2	0	0	123	162	159	11	2	9	0	43
MSMEG_0097	MSMEG_0097	407	614	608	4	2	9	288	377	414	1	0	0	54	63	55	2	1	2	0	4
MSMEG_0098	MSMEG_0098	194	296	368	18	23	31	153	197	292	1	3	3	29	26	29	2	11	9	5	17
MSMEG_0099	MSMEG_0099	24	34	27	2	9	5	23	24	26	0	5	0	6	0	0	0	3	2	1	12
MSMEG_0101	MSMEG_0101	312	564	439	6	25	45	174	179	185	0	0	1	11	18	15	3	5	0	3	8
MSMEG_0100	MSMEG_0100	185	216	257	2	19	24	110	99	153	0	1	0	14	11	7	1	5	3	2	22
MSMEG_0102	MSMEG_0102	368	454	470	16	42	34	207	266	272	0	1	5	16	27	36	3	1	6	2	22
MSMEG_0103	MSMEG_0103	24	26	29	1	1	4	16	9	22	0	0	0	3	1	0	1	0	0	1	0
MSMEG_0104	MSMEG_0104	39	66	98	2	1	12	47	34	46	0	0	0	2	6	3	2	1	0	1	6
MSMEG_0105	MSMEG_0105	31	24	22	24	35	46	8	8	14	0	0	0	1	1	0	4	2	5	2	28
MSMEG_0106	MSMEG_0106	21	35	34	19	50	61	14	18	17	0	0	5	1	2	2	1	3	2	6	35
MSMEG_0107	MSMEG_0107	644	811	1227	63	76	155	502	614	925	3	1	5	18	54	34	5	5	4	1	88
MSMEG_0108	MSMEG_0108	585	870	1213	9	15	24	649	679	1008	0	0	0	65	76	95	4	9	7	3	22
MSMEG_0109	pntB	1363	1810	2300	14	45	72	2563	2607	2977	2	16	13	88	100	132	16	2	3	2	38
MSMEG_0110	pntA	1897	2412	2555	41	56	77	1454	1551	1649	2	2	3	84	144	109	16	4	14	5	50
MSMEG_0111	MSMEG_0111	249	306	405	3	3	11	138	130	217	0	0	0	14	24	33	1	1	0	2	8
MSMEG_0112	MSMEG_0112	0	1	0	0	0	0	1	0	0	0	0	0	0	0	0	0	0	0	0	0
MSMEG_0113	MSMEG_0113	34	41	105	1	0	0	9	23	40	0	0	0	1	5	0	2	0	0	0	1
MSMEG_0114	MSMEG_0114	85	144	320	2	11	4	47	111	253	0	0	0	3	10	29	2	0	0	0	3
MSMEG_0116	MSMEG_0116	54	85	189	1	4	0	26	57	145	0	0	0	2	4	9	2	0	0	0	1
MSMEG_0115	dehII	21	25	40	4	3	8	21	14	20	0	0	0	1	4	2	3	0	1	1	12
MSMEG_0117	MSMEG_0117	16	21	19	3	1	5	8	11	10	0	0	0	2	1	1	0	1	0	0	1
MSMEG_0118	MSMEG_0118	57	54	78	3	4	2	16	13	23	0	0	0	1	6	4	1	1	0	1	6
MSMEG_0119	MSMEG_0119	302	485	290	63	101	190	30	33	28	0	0	1	4	22	12	9	20	15	15	69
MSMEG_0120	MSMEG_0120	249	359	432	23	36	65	126	178	265	1	3	0	17	24	26	5	4	12	2	53
MSMEG_0121	MSMEG_0121	294	446	465	15	31	59	186	298	336	0	3	1	11	25	14	4	4	5	0	37
MSMEG_0122	MSMEG_0122	96	120	138	7	6	20	87	128	130	0	0	1	3	2	6	1	1	0	1	6
MSMEG_0123	MSMEG_0123	2	5	1	1	0	0	4	6	0	0	0	0	0	0	0	1	0	0	0	0
MSMEG_0125	MSMEG_0125	8	10	14	1	3	2	6	1	7	0	0	0	0	0	0	0	0	0	0	4
MSMEG_0124	MSMEG_0124	97	120	139	10	11	17	29	33	29	0	0	0	2	2	6	2	1	1	0	27
MSMEG_0126	MSMEG_0126	140	145	150	13	20	30	110	111	135	1	2	1	6	8	15	0	1	1	0	13
MSMEG_0127	MSMEG_0127	74	89	99	14	26	27	28	35	49	0	3	2	13	7	9	3	12	5	5	41
MSMEG_0128	MSMEG_0128	67	81	74	3	2	5	10	17	14	0	0	0	0	5	5	3	1	0	0	0
MSMEG_0129	MSMEG_0129	783	1233	1538	23	44	74	265	404	479	2	4	3	37	60	58	9	4	5	3	41
MSMEG_0130	MSMEG_0130	90	228	122	29	60	55	31	36	18	0	0	0	11	13	5	5	9	13	5	63
MSMEG_0131	MSMEG_0131	564	952	566	60	195	271	253	381	321	0	9	10	34	68	32	14	17	20	7	114
MSMEG_0132	MSMEG_0132	1496	1976	1830	131	291	389	988	1049	1100	6	11	10	84	117	81	20	35	29	22	292
MSMEG_0133	MSMEG_0133	666	892	909	70	163	239	510	521	592	1	4	10	47	40	57	10	17	16	13	155
MSMEG_0134	MSMEG_0134	2048	2471	2532	299	533	846	1171	1589	1457	6	17	11	58	82	90	20	48	39	32	527
MSMEG_0135	MSMEG_0135	1287	1683	1759	183	252	471	949	1222	1275	5	7	9	57	81	61	29	23	22	27	406
MSMEG_0136	MSMEG_0136	1428	1852	1747	229	305	506	747	1000	1182	2	3	7	73	90	65	35	25	35	27	349
MSMEG_0137	MSMEG_0137	1624	2139	2255	377	436	606	914	1186	1222	5	15	19	75	105	94	47	33	47	31	521
MSMEG_0138	MSMEG_0138	1616	1880	1879	267	307	424	917	1086	1144	4	16	18	74	81	76	42	39	32	25	397
MSMEG_0139	MSMEG_0139	1324	1674	1967	175	253	423	952	1079	1398	4	5	7	65	68	72	36	18	16	22	389
MSMEG_0140	MSMEG_0140	1044	1328	1421	53	73	118	570	610	728	2	0	3	27	33	39	7	5	5	4	57
MSMEG_0141	MSMEG_0141	289	394	482	14	17	43	358	272	441	0	0	1	20	22	29	4	4	3	2	15
MSMEG_0142	MSMEG_0142	215	275	298	12	17	22	152	190	241	0	0	0	3	11	11	1	0	2	1	9
MSMEG_0143	MSMEG_0143	565	728	932	12	46	74	379	495	614	1	6	2	35	40	47	4	10	3	3	36
MSMEG_0145	MSMEG_0145	174	220	238	2	5	16	115	118	172	0	0	1	13	8	22	1	0	4	1	1
MSMEG_0144	MSMEG_0144	115	190	243	3	7	12	92	119	168	0	0	1	7	6	5	0	1	2	0	4
MSMEG_0146	MSMEG_0146	512	714	992	65	101	165	336	351	606	1	7	8	23	29	33	15	13	16	8	86
MSMEG_0147	MSMEG_0147	52	91	52	6	6	11	36	39	49	0	0	0	4	8	11	0	3	2	0	6
MSMEG_0148	MSMEG_0148	47	59	67	1	4	12	18	21	21	0	0	0	1	2	4	0	0	0	0	2
MSMEG_0149	MSMEG_0149	36	25	53	5	7	6	37	28	38	0	1	0	1	2	5	0	0	0	0	9
MSMEG_0150	MSMEG_0150	126	105	122	5	13	21	99	61	81	0	0	1	4	9	4	0	0	2	0	7
MSMEG_0151	MSMEG_0151	12	10	13	1	1	4	14	16	5	0	0	0	0	4	1	0	1	0	0	0
MSMEG_0152	MSMEG_0152	41	46	51	4	5	12	33	25	32	0	4	0	5	2	4	1	0	0	0	8
MSMEG_0153	panE	79	82	84	10	15	21	40	36	47	0	1	2	6	1	5	3	3	4	1	12
MSMEG_0154	pyk	106	100	143	10	18	29	132	71	102	1	1	0	13	6	4	3	2	5	3	34
MSMEG_0155	MSMEG_0155	34	30	54	7	4	10	11	8	14	0	0	0	5	1	6	3	0	2	2	13
MSMEG_0156	MSMEG_0156	118	103	132	16	16	21	84	60	84	0	0	0	6	3	5	0	2	2	0	20
MSMEG_0157	MSMEG_0157	182	165	259	17	9	24	126	86	124	0	0	0	11	11	11	0	4	0	3	24
MSMEG_0158	MSMEG_0158	622	699	779	39	28	49	250	246	283	0	1	3	64	67	76	14	10	9	4	43
MSMEG_0159	MSMEG_0159	28	21	44	3	6	5	14	19	41	2	0	0	0	4	4	2	1	0	0	8
MSMEG_0160	MSMEG_0160	60	64	73	3	6	12	42	38	41	0	0	0	4	3	9	0	3	0	1	13
MSMEG_0161	MSMEG_0161	178	175	256	23	18	31	168	128	175	0	3	1	23	12	17	5	2	1	3	36
MSMEG_0162	MSMEG_0162	10	6	12	0	3	5	1	2	9	0	0	0	1	3	0	1	0	0	1	2
MSMEG_0163	MSMEG_0163	1	2	3	6	5	5	0	1	0	0	3	0	1	0	0	0	1	2	2	2
MSMEG_0164	MSMEG_0164	5	7	7	4	5	15	2	3	3	0	0	3	0	0	0	1	0	0	1	5
MSMEG_0165	fdhD	48	49	65	14	10	12	8	18	16	2	0	0	1	7	4	4	3	3	4	8
MSMEG_0166	MSMEG_0166	410	434	490	841	255	383	262	245	306	12	8	13	22	22	20	60	14	12	35	741
MSMEG_0167	MSMEG_0167	320	269	288	487	777	1130	178	177	172	4	15	29	5	7	9	18	54	38	24	606
MSMEG_0168	MSMEG_0168	40	50	45	5	35	44	17	15	12	0	2	4	2	6	1	6	3	4	2	27
MSMEG_0169	MSMEG_0169	12	14	4	1	2	3	2	0	0	0	0	0	0	0	0	1	0	0	0	2
MSMEG_0170	MSMEG_0170	157	178	135	67	115	145	121	116	124	0	5	8	11	13	9	5	9	11	7	105
MSMEG_0171	MSMEG_0171	11	32	43	7	19	22	35	26	38	0	4	1	1	4	5	1	1	1	2	15
MSMEG_0172	MSMEG_0172	349	296	552	6	7	17	225	184	292	0	0	0	19	20	24	3	0	2	0	14
MSMEG_0173	MSMEG_0173	36	28	42	0	2	3	17	13	26	0	0	0	1	3	2	1	0	0	0	0
MSMEG_0174	MSMEG_0174	54	58	123	2	0	4	30	23	60	0	0	0	3	1	5	0	0	1	0	0
MSMEG_0175	MSMEG_0175	53	62	64	3	3	9	19	22	33	0	0	0	0	3	3	0	0	0	1	9
MSMEG_0176	MSMEG_0176	34	40	41	1	1	6	18	17	25	0	0	0	1	1	2	0	1	0	0	1
MSMEG_0177	MSMEG_0177	13	29	17	0	1	0	20	11	14	0	0	0	2	0	1	0	0	1	0	3
MSMEG_0178	MSMEG_0178	22	18	22	3	0	1	9	8	13	0	0	0	0	1	1	0	0	0	0	4
MSMEG_0179	MSMEG_0179	338	409	368	6	10	19	124	130	198	0	0	0	16	12	11	2	0	2	0	13
MSMEG_0180	MSMEG_0180	80	86	95	5	7	26	65	95	77	0	0	1	3	1	0	0	1	1	0	8
MSMEG_0181	MSMEG_0181	24	37	32	0	0	8	14	20	22	0	0	0	3	2	3	0	0	2	0	0
MSMEG_0182	MSMEG_0182	78	91	92	16	28	27	35	48	64	0	0	0	1	5	4	3	1	3	1	51
MSMEG_0184	MSMEG_0184	102	174	173	68	116	138	66	104	86	6	16	5	9	9	6	12	22	14	15	112
MSMEG_0183	MSMEG_0183	18	18	35	2	0	3	11	9	13	0	0	0	0	0	2	0	0	0	0	0
MSMEG_0185	MSMEG_0185	68	76	156	2	3	4	57	44	96	0	0	0	6	3	6	0	0	1	0	4
MSMEG_0186	MSMEG_0186	32	49	59	0	2	5	35	24	32	0	0	1	2	1	2	0	0	0	0	4
MSMEG_0188	MSMEG_0188	310	393	472	70	105	136	111	124	201	2	3	1	12	10	11	6	8	1	3	84
MSMEG_0187	MSMEG_0187	269	295	355	20	25	63	99	100	135	0	0	0	6	11	10	2	2	2	0	32
MSMEG_0189	anmK	13	16	21	0	3	1	6	2	10	0	0	0	1	0	1	0	1	0	0	0
MSMEG_0190	MSMEG_0190	18	20	30	0	6	3	5	4	14	0	0	0	0	1	0	0	0	0	0	3
MSMEG_0191	MSMEG_0191	83	93	110	3	5	2	40	28	23	0	0	0	0	3	4	0	1	0	0	3
MSMEG_0192	MSMEG_0192	44	55	67	1	3	7	12	22	26	0	0	0	0	7	2	0	3	0	0	5
MSMEG_0193	murQ	70	96	115	1	5	10	55	30	67	0	0	3	3	6	6	1	0	2	0	15
MSMEG_0194	MSMEG_0194	633	796	1266	28	48	75	478	570	878	0	4	2	53	75	71	5	4	7	6	64
MSMEG_0195	MSMEG_0195	176	210	211	17	16	29	137	137	136	0	0	3	3	15	12	1	1	1	1	26
MSMEG_0196	MSMEG_0196	67	66	102	9	1	11	42	29	63	0	0	0	4	2	4	0	0	1	2	11
MSMEG_0197	MSMEG_0197	7	16	20	0	0	0	3	17	11	0	0	0	0	0	1	0	0	0	0	3
MSMEG_0198	MSMEG_0198	31	21	27	4	3	1	20	9	13	0	0	3	3	1	2	0	0	0	0	7
MSMEG_0199	MSMEG_0199	49	37	80	6	3	3	16	19	40	0	0	0	0	2	3	2	0	2	0	4
MSMEG_0200	MSMEG_0200	59	93	57	59	121	218	56	58	39	1	1	3	2	5	1	4	10	13	4	126
MSMEG_0201	MSMEG_0201	27	26	25	0	1	1	30	18	26	0	0	0	2	0	1	3	0	0	0	0
MSMEG_0202	MSMEG_0202	379	475	570	28	43	110	384	318	379	1	1	3	35	32	18	7	11	13	10	44
MSMEG_0203	MSMEG_0203	1010	1422	1496	26	29	47	1115	914	1215	4	2	1	51	75	76	7	10	10	4	34
MSMEG_0204	MSMEG_0204	16	34	12	85	93	175	7	7	5	3	2	3	1	0	0	7	11	10	8	136
MSMEG_0205	MSMEG_0205	5	1	7	1	0	1	3	0	1	0	0	0	0	0	1	0	0	0	0	0
MSMEG_0207	MSMEG_0207	14	20	18	0	2	3	9	9	14	0	0	0	0	1	1	0	1	0	0	6
MSMEG_0206	MSMEG_0206	158	300	298	74	32	270	64	89	166	1	2	12	7	12	15	21	9	20	22	176
MSMEG_0208	MSMEG_0208	41	73	116	2	4	17	10	9	29	0	1	0	3	1	1	0	0	2	0	5
MSMEG_0209	MSMEG_0209	47	41	94	4	5	4	22	16	34	0	0	0	2	2	3	0	1	2	0	8
MSMEG_0210	MSMEG_0210	301	549	355	62	74	157	134	261	224	1	3	4	10	17	2	18	3	7	9	140
MSMEG_0211	MSMEG_0211	1121	1272	1415	119	287	442	759	707	955	0	1	13	51	52	53	12	23	28	20	183
MSMEG_0212	MSMEG_0212	336	453	458	54	145	236	195	249	255	0	2	2	10	14	7	4	2	5	3	65
MSMEG_0213	MSMEG_0213	313	352	467	22	82	106	141	135	179	0	1	2	9	9	9	2	1	5	1	30
MSMEG_0214	MSMEG_0214	245	374	464	30	33	61	216	228	357	2	1	4	18	25	18	5	2	5	0	48
MSMEG_0215	MSMEG_0215	769	886	935	109	121	155	301	351	408	3	5	0	23	24	17	12	5	7	5	70
MSMEG_0216	MSMEG_0216	522	975	999	27	45	55	104	162	193	0	1	2	50	91	57	13	9	14	13	35
MSMEG_0217	MSMEG_0217	110	167	165	7	14	20	54	65	73	0	0	0	6	7	13	2	5	0	0	23
MSMEG_0218	MSMEG_0218	13	18	20	4	6	9	5	2	6	0	0	0	1	1	1	0	0	1	1	10
MSMEG_0219	MSMEG_0219	678	1005	1005	260	424	779	218	318	430	5	12	16	16	41	35	41	44	44	25	348
MSMEG_0220	MSMEG_0220	232	345	363	5	24	16	75	113	154	0	1	0	13	21	15	2	1	2	0	5
MSMEG_0221	MSMEG_0221	284	460	558	8	13	37	180	229	344	0	0	2	27	28	33	2	1	5	0	10
MSMEG_0222	MSMEG_0222	266	334	431	11	17	35	108	114	181	0	1	0	21	20	25	3	2	2	2	27
MSMEG_0223	MSMEG_0223	79	97	174	1	3	10	54	63	79	0	0	0	5	9	7	0	0	1	0	4
MSMEG_0224	MSMEG_0224	241	306	423	4	13	28	164	153	233	0	0	5	18	17	27	8	6	3	2	17
MSMEG_0225	MSMEG_0225	1926	1759	2779	16	54	103	1250	996	1864	1	2	5	74	69	103	15	0	7	4	44
MSMEG_0226	MSMEG_0226	722	624	766	7	12	25	215	172	223	0	0	0	7	13	5	2	2	1	0	11
MSMEG_0227	MSMEG_0227	794	718	769	20	50	86	156	131	157	0	1	0	6	8	7	2	2	2	4	31
MSMEG_0228	MSMEG_0228	216	201	249	88	185	181	114	101	140	2	2	3	4	3	9	18	27	9	9	138
MSMEG_0229	ilvD	5155	5766	7106	516	746	1057	1196	1160	1840	4	10	12	130	206	196	59	38	44	25	804
MSMEG_0230	MSMEG_0230	1058	1539	1080	229	344	519	279	346	299	0	1	10	24	23	28	15	15	28	14	299
MSMEG_0231	MSMEG_0231	65	118	116	9	20	21	23	31	46	1	1	1	4	7	8	4	2	6	1	28
MSMEG_0232	MSMEG_0232	189	191	316	11	6	27	82	76	139	0	0	0	9	12	15	5	4	2	3	14
MSMEG_0233	MSMEG_0233	2474	2589	4105	212	185	478	642	627	1152	1	10	11	121	128	159	25	29	45	38	334
MSMEG_0234	MSMEG_0234	2500	3603	3922	279	408	516	1304	1811	1903	4	17	6	161	268	210	42	56	49	30	470
MSMEG_0235	MSMEG_0235	187	299	275	1	3	8	54	110	85	0	0	0	6	15	8	0	0	0	0	4
MSMEG_0236	MSMEG_0236	145	181	220	0	2	5	53	80	132	0	0	0	9	17	8	0	2	0	0	1
MSMEG_0237	MSMEG_0237	148	254	213	19	29	68	83	103	120	0	0	1	6	6	6	8	1	5	0	36
MSMEG_0238	MSMEG_0238	369	401	507	5	5	19	264	266	346	0	0	0	35	25	37	0	1	1	0	7
MSMEG_0239	MSMEG_0239	2333	1913	2849	27	46	133	942	875	1334	0	2	0	63	92	88	6	5	8	4	34
MSMEG_0240	MSMEG_0240	1392	1454	1826	106	272	373	574	520	834	1	8	5	56	66	74	18	20	18	15	206
MSMEG_0241	MSMEG_0241	2417	2474	3637	150	243	340	2226	1595	2845	1	4	9	155	130	174	21	26	40	23	228
MSMEG_0242	MSMEG_0242	994	1072	1837	26	32	127	317	249	644	0	1	3	61	56	74	9	8	17	2	81
MSMEG_0243	MSMEG_0243	2827	2722	4117	180	203	502	1597	1638	2486	3	6	31	147	182	161	45	28	43	23	411
MSMEG_0244	MSMEG_0244	1236	1619	1938	58	127	264	1508	1348	1827	0	6	8	121	142	114	24	18	33	14	224
MSMEG_0246	MSMEG_0246	301	416	510	12	6	18	502	416	505	0	0	1	36	37	34	3	1	10	3	22
MSMEG_0245	MSMEG_0245	54	58	74	2	7	16	34	24	38	0	0	0	3	7	4	3	1	2	2	7
MSMEG_0247	MSMEG_0247	133	187	236	52	56	175	91	99	144	2	7	3	9	9	14	4	6	19	11	104
MSMEG_0248	MSMEG_0248	198	211	250	32	53	133	134	125	166	1	4	5	7	11	6	1	9	13	4	61
MSMEG_0249	MSMEG_0249	179	200	212	115	39	109	118	130	155	1	1	0	8	16	10	13	6	5	14	118
MSMEG_0250	MSMEG_0250	3773	4551	6070	251	410	576	2025	2128	3300	1	8	18	151	196	219	52	44	43	29	561
MSMEG_0251	MSMEG_0251	1498	2008	2072	197	364	445	483	523	650	3	11	5	52	61	84	24	42	43	28	378
MSMEG_0252	trmB	436	578	683	174	314	312	218	258	353	1	9	8	36	57	29	20	53	38	30	327
MSMEG_0253	MSMEG_0253	212	233	349	6	15	17	73	102	138	1	1	1	4	15	4	7	2	4	3	14
MSMEG_0254	MSMEG_0254	276	342	408	26	39	60	120	128	183	0	0	1	15	6	14	3	6	5	4	41
MSMEG_0255	MSMEG_0255	3428	4563	4982	170	367	583	1360	1719	2311	3	15	18	198	299	263	41	63	51	26	430
MSMEG_0256	MSMEG_0256	144	220	250	6	10	29	107	113	124	0	0	0	11	11	13	0	1	1	0	16
MSMEG_0257	MSMEG_0257	179	203	179	41	55	74	38	69	77	1	2	1	7	12	8	4	5	5	2	61
MSMEG_0259	MSMEG_0259	59	57	86	6	9	20	37	23	28	1	0	1	2	5	2	5	1	1	0	17
MSMEG_0258	MSMEG_0258	10	9	13	9	9	7	3	6	4	0	0	0	0	2	0	1	0	0	0	10
MSMEG_0260	MSMEG_0260	73	79	104	32	96	94	33	38	46	0	5	0	0	4	2	6	4	3	3	68
MSMEG_0261	MSMEG_0261	426	590	679	29	66	91	330	356	446	0	4	6	27	50	35	6	11	6	4	82
MSMEG_0262	MSMEG_0262	176	210	256	9	10	16	126	131	201	0	0	2	11	19	8	0	1	0	0	9
MSMEG_0263	MSMEG_0263	106	128	183	2	4	9	89	63	104	0	0	0	13	23	15	4	1	2	1	12
MSMEG_0264	MSMEG_0264	49	88	134	0	0	0	81	85	92	0	0	2	6	7	8	1	0	0	0	2
MSMEG_0266	MSMEG_0266	26	117	120	910	88	183	29	77	58	31	13	7	0	8	7	189	32	34	120	829
MSMEG_0265	MSMEG_0265	5	30	17	1015	81	99	4	7	8	23	5	8	0	1	0	66	3	3	35	677
MSMEG_0267	MSMEG_0267	13	155	109	2179	188	167	1	42	38	42	9	6	3	11	5	447	33	30	264	2139
MSMEG_0268	MSMEG_0268	201	299	292	35	56	127	152	140	180	3	0	2	12	10	12	3	5	2	6	83
MSMEG_0269	MSMEG_0269	80	169	142	13	8	30	80	88	112	0	1	0	6	10	12	2	2	4	0	12
MSMEG_0270	MSMEG_0270	144	207	165	11	23	34	112	123	149	1	1	1	11	9	13	1	1	6	2	31
MSMEG_0271	MSMEG_0271	13	12	8	2	1	5	7	8	4	0	0	0	1	0	0	2	0	0	1	0
MSMEG_0272	MSMEG_0272	1	3	2	0	0	0	1	1	1	0	0	0	0	1	0	0	0	1	0	0
MSMEG_0273	MSMEG_0273	4	5	8	0	0	0	1	0	1	0	0	0	1	1	0	0	0	0	0	1
MSMEG_0274	MSMEG_0274	4	3	2	2	0	0	1	0	3	0	0	0	0	0	0	0	0	0	0	2
MSMEG_0275	MSMEG_0275	2	2	0	1	1	1	0	2	1	0	0	0	0	0	0	0	0	0	0	0
MSMEG_0276	MSMEG_0276	6	1	2	1	2	2	1	3	2	0	0	0	0	0	0	1	0	0	0	1
MSMEG_0277	MSMEG_0277	6	11	3	2	0	3	2	0	1	0	0	0	0	0	0	0	0	0	1	2
MSMEG_0279	MSMEG_0279	8	20	11	5	5	10	5	4	2	0	0	0	0	0	0	0	0	1	0	7
MSMEG_0278	MSMEG_0278	28	43	39	57	13	27	20	30	12	3	0	0	2	1	1	21	0	4	13	133
MSMEG_0280	MSMEG_0280	49	67	49	699	130	146	21	32	22	32	9	9	2	6	1	157	25	7	143	1117
MSMEG_0281	MSMEG_0281	34	50	48	3	5	10	21	37	26	0	2	0	1	2	3	0	1	0	0	8
MSMEG_0282	MSMEG_0282	27	40	41	9	10	32	23	17	30	0	1	0	7	5	4	5	5	2	3	29
MSMEG_0283	MSMEG_0283	78	58	110	6	11	18	83	44	68	0	0	0	7	4	7	1	2	2	0	8
MSMEG_0284	MSMEG_0284	61	67	67	8	8	37	30	22	31	0	0	1	11	9	10	3	0	2	4	11
MSMEG_0285	MSMEG_0285	27	33	57	6	5	4	17	22	26	0	0	0	2	2	1	0	0	1	0	6
MSMEG_0286	MSMEG_0286	9	15	17	0	2	7	4	9	23	0	0	1	0	4	1	1	0	0	0	2
MSMEG_0287	MSMEG_0287	4	14	11	1	1	2	5	1	2	0	0	0	3	1	0	0	1	0	1	2
MSMEG_0288	MSMEG_0288	10	9	7	0	0	2	1	12	5	1	0	0	0	0	0	0	0	0	0	1
MSMEG_0289	MSMEG_0289	40	61	42	16	25	43	16	25	22	1	3	1	6	3	2	1	4	8	2	16
MSMEG_0290	MSMEG_0290	217	177	210	119	260	195	104	107	121	0	2	2	11	14	13	6	11	8	6	116
MSMEG_0291	MSMEG_0291	12	19	22	2	2	2	13	21	26	0	0	0	1	1	1	2	0	0	0	1
MSMEG_0292	MSMEG_0292	4	6	6	0	0	0	3	2	5	0	0	0	1	0	0	0	0	0	0	0
MSMEG_0293	MSMEG_0293	12	22	41	1	0	7	13	10	21	0	0	0	2	2	2	0	0	1	0	0
MSMEG_0294	fabG	45	47	59	2	3	2	18	12	14	0	1	0	1	1	4	0	0	0	0	0
MSMEG_0295	MSMEG_0295	54	28	54	1	6	15	27	22	19	0	0	0	1	0	1	0	1	1	0	0
MSMEG_0296	MSMEG_0296	160	195	187	17	15	18	24	29	41	0	0	2	5	11	8	1	5	4	1	24
MSMEG_0297	MSMEG_0297	5	10	16	0	0	2	4	12	10	0	0	0	0	0	0	0	0	0	0	0
MSMEG_0298	MSMEG_0298	4	8	4	0	0	1	10	5	2	0	0	0	0	0	0	0	0	0	0	0
MSMEG_0299	MSMEG_0299	29	25	36	0	1	0	9	12	10	0	0	0	1	2	0	0	0	0	0	4
MSMEG_0300	MSMEG_0300	64	52	85	1	2	9	25	15	39	0	0	0	0	3	0	0	0	3	2	10
MSMEG_0301	MSMEG_0301	179	257	315	61	160	157	83	111	157	1	4	4	12	25	10	16	30	13	11	121
MSMEG_0303	MSMEG_0303	18	14	29	0	2	2	4	7	15	0	0	0	1	2	3	1	0	0	1	0
MSMEG_0302	MSMEG_0302	115	141	147	6	16	25	66	58	67	0	0	0	8	7	17	3	1	0	0	23
MSMEG_0304	MSMEG_0304	100	141	183	23	14	38	54	63	94	0	1	2	9	15	9	8	4	11	2	41
MSMEG_0305	MSMEG_0305	168	207	190	18	32	36	89	137	114	0	0	0	5	4	5	4	3	1	0	25
MSMEG_0306	MSMEG_0306	21	23	40	11	15	23	16	18	15	1	0	0	1	5	1	1	2	0	1	21
MSMEG_0307	MSMEG_0307	26	28	32	5	9	22	19	14	18	0	0	1	4	3	3	1	3	2	2	14
MSMEG_0308	MSMEG_0308	34	27	25	4	5	13	11	5	11	0	2	0	3	4	1	1	3	2	1	18
MSMEG_0309	MSMEG_0309	513	610	671	91	188	218	314	333	356	2	11	10	23	39	27	16	18	19	18	182
MSMEG_0310	MSMEG_0310	133	102	177	3	2	2	62	61	100	0	0	0	5	4	3	0	0	0	0	6
MSMEG_0311	MSMEG_0311	1007	1234	1580	8	31	53	660	574	987	0	0	3	43	66	61	8	3	5	0	27
MSMEG_0312	eda	86	77	137	2	1	1	60	32	69	0	0	0	12	16	10	2	0	1	0	4
MSMEG_0313	edd	353	310	462	2	1	17	195	152	251	1	0	0	37	39	35	5	1	1	0	35
MSMEG_0314	zwf	415	353	524	6	3	8	288	197	300	0	0	0	32	27	40	0	0	3	1	6
MSMEG_0316	MSMEG_0316	208	183	273	10	18	39	142	137	185	0	0	3	17	11	12	7	5	5	5	22
MSMEG_0315	MSMEG_0315	247	320	507	0	5	16	239	229	412	2	0	0	23	19	36	1	0	0	0	11
MSMEG_0317	MSMEG_0317	2979	3890	4313	66	148	249	2180	2643	3351	0	3	4	88	106	135	22	11	13	10	157
MSMEG_0319	MSMEG_0319	154	150	286	6	11	18	111	88	199	1	1	1	21	13	17	2	3	2	2	7
MSMEG_0318	MSMEG_0318	122	136	140	190	100	173	59	80	89	0	1	3	10	13	9	13	12	14	22	171
MSMEG_0320	MSMEG_0320	115	144	125	10	30	96	67	58	72	0	4	0	7	6	5	0	6	4	2	31
MSMEG_0321	MSMEG_0321	530	541	763	44	70	145	247	245	402	1	2	4	29	39	27	13	18	14	8	86
MSMEG_0322	MSMEG_0322	41	52	57	4	4	8	19	27	28	0	0	0	2	2	2	1	0	0	0	1
MSMEG_0323	MSMEG_0323	175	239	139	4	14	31	42	37	38	0	1	1	3	1	6	4	0	0	1	10
MSMEG_0324	MSMEG_0324	14	23	19	3	3	4	9	8	15	0	1	0	1	1	5	0	0	1	1	0
MSMEG_0325	MSMEG_0325	13	14	11	5	4	6	11	6	13	0	0	0	0	0	1	0	0	0	0	4
MSMEG_0326	MSMEG_0326	48	68	60	18	9	11	26	25	40	0	1	0	5	2	3	0	1	1	0	18
MSMEG_0327	MSMEG_0327	60	65	71	10	6	19	27	20	38	0	0	1	2	2	2	2	0	1	2	7
MSMEG_0328	MSMEG_0328	30	35	34	8	4	8	7	11	17	0	0	0	0	2	0	1	0	0	1	18
MSMEG_0329	MSMEG_0329	17	15	12	3	4	9	19	10	19	1	0	0	1	0	4	0	1	1	2	8
MSMEG_0330	MSMEG_0330	212	290	237	116	183	329	66	110	83	5	6	14	19	22	12	18	34	31	16	261
MSMEG_0331	MSMEG_0331	92	157	104	56	153	266	38	53	51	0	0	4	11	12	9	12	13	26	15	169
MSMEG_0332	MSMEG_0332	35	32	23	6	8	10	22	27	23	0	2	0	4	4	2	4	1	0	1	5
MSMEG_0333	MSMEG_0333	230	251	176	39	59	49	141	136	139	0	0	0	8	11	8	7	6	3	4	48
MSMEG_0334	MSMEG_0334	135	191	180	20	25	25	151	142	116	2	2	0	21	16	11	8	3	4	6	46
MSMEG_0335	MSMEG_0335	72	99	72	8	14	8	61	54	53	1	0	1	7	5	5	2	1	1	4	13
MSMEG_0336	MSMEG_0336	52	68	63	7	5	14	36	49	49	0	1	0	4	7	13	0	1	1	2	9
MSMEG_0337	MSMEG_0337	311	292	305	34	38	29	188	195	180	0	2	4	14	22	8	5	7	2	2	28
MSMEG_0338	MSMEG_0338	121	141	167	28	29	30	108	116	123	0	4	0	11	12	8	7	2	3	1	30
MSMEG_0339	MSMEG_0339	68	73	84	6	11	11	44	42	58	0	0	0	4	6	6	2	1	0	1	3
MSMEG_0340	MSMEG_0340	37	46	47	5	5	6	19	14	21	0	0	0	2	4	1	1	2	1	1	4
MSMEG_0341	MSMEG_0341	113	106	128	3	4	8	53	48	74	0	0	0	5	6	5	1	1	0	0	7
MSMEG_0342	MSMEG_0342	85	91	141	7	6	17	106	97	118	1	0	1	6	3	3	1	0	4	0	19
MSMEG_0343	MSMEG_0343	351	404	418	61	79	206	286	296	287	0	0	8	5	9	8	2	2	6	4	75
MSMEG_0344	MSMEG_0344	44	41	53	0	0	5	17	22	22	0	0	0	0	5	1	0	0	0	1	0
MSMEG_0345	MSMEG_0345	32	46	78	5	1	1	45	33	55	0	0	0	5	2	2	1	0	0	0	0
MSMEG_0346	MSMEG_0346	153	104	165	2	4	15	75	58	92	0	0	2	5	8	6	1	2	1	0	7
MSMEG_0347	MSMEG_0347	52	49	68	4	0	4	23	17	35	0	0	0	2	1	4	1	0	0	0	0
MSMEG_0348	MSMEG_0348	74	84	122	1	4	10	72	63	89	0	0	0	4	1	10	0	0	0	0	5
MSMEG_0349	MSMEG_0349	117	108	142	6	6	22	41	40	69	0	0	2	8	4	3	1	0	0	0	10
MSMEG_0350	MSMEG_0350	89	92	162	7	8	26	64	52	93	0	0	1	4	1	12	3	0	1	1	13
MSMEG_0351	MSMEG_0351	122	122	202	10	7	12	80	66	133	0	0	0	4	7	12	0	3	0	0	17
MSMEG_0352	MSMEG_0352	123	134	194	9	6	12	83	71	141	0	0	0	8	5	7	3	0	1	2	18
MSMEG_0353	MSMEG_0353	45	49	81	1	1	6	51	43	69	0	0	0	1	5	5	0	0	1	1	9
MSMEG_0354	MSMEG_0354	24	22	46	4	4	6	33	29	29	0	0	0	1	3	2	0	1	0	0	3
MSMEG_0355	MSMEG_0355	104	108	150	15	11	17	93	82	135	0	0	2	4	5	5	0	0	1	0	23
MSMEG_0356	MSMEG_0356	52	78	87	25	41	32	38	50	53	0	2	0	4	6	4	1	7	1	3	30
MSMEG_0357	MSMEG_0357	88	88	135	177	58	74	40	43	68	7	0	0	4	1	1	33	4	6	16	215
MSMEG_0358	MSMEG_0358	210	309	203	410	672	832	101	139	107	9	13	27	6	16	6	36	98	58	37	584
MSMEG_0359	MSMEG_0359	1935	2463	3400	27	42	174	1601	1553	2334	0	0	4	112	100	118	14	8	11	2	64
MSMEG_0360	MSMEG_0360	1296	1648	2023	61	93	135	271	375	460	0	0	5	13	22	39	10	3	6	4	59
MSMEG_0361	MSMEG_0361	278	348	528	4	3	21	250	202	326	0	0	6	27	25	28	2	0	1	1	16
MSMEG_0362	MSMEG_0362	73	98	127	51	77	91	33	51	49	0	0	3	4	6	7	5	8	6	3	56
MSMEG_0363	MSMEG_0363	765	1102	1388	78	136	203	294	257	481	0	5	4	35	41	37	8	10	14	10	120
MSMEG_0364	MSMEG_0364	277	355	515	27	32	61	154	120	232	0	0	0	9	17	14	5	2	3	10	52
MSMEG_0365	MSMEG_0365	706	1055	1311	202	169	296	464	563	840	6	7	0	52	65	75	45	16	28	41	337
MSMEG_0366	MSMEG_0366	799	1070	1010	259	259	491	470	460	580	7	12	24	36	44	73	22	20	21	20	474
MSMEG_0367	MSMEG_0367	74	98	112	2	10	23	39	34	51	0	1	1	4	10	3	0	1	1	3	15
MSMEG_0368	MSMEG_0368	506	668	899	13	23	37	215	268	329	3	0	2	26	26	29	1	4	0	1	19
MSMEG_0369	MSMEG_0369	222	272	414	3	7	11	119	142	229	0	0	0	22	23	22	2	1	3	0	19
MSMEG_0370	MSMEG_0370	1777	2627	2969	55	69	137	1025	1268	1641	1	3	1	78	125	125	19	8	5	6	95
MSMEG_0371	MSMEG_0371	465	649	730	11	24	63	255	329	326	1	0	1	34	68	34	4	0	11	5	25
MSMEG_0372	fabG	792	1280	1261	16	13	70	257	410	434	1	0	4	54	84	66	4	12	7	0	27
MSMEG_0373	MSMEG_0373	1487	2221	2370	69	98	293	676	903	971	2	8	8	110	137	137	25	18	24	17	131
MSMEG_0374	MSMEG_0374	44	37	35	46	8	22	14	11	15	2	0	0	1	4	1	7	1	2	1	25
MSMEG_0375	MSMEG_0375	19	37	25	428	36	60	6	23	19	41	7	1	2	7	0	89	6	12	73	469
MSMEG_0376	MSMEG_0376	101	115	167	18	15	29	46	42	65	0	3	1	3	4	3	0	1	1	1	13
MSMEG_0377	MSMEG_0377	55	58	69	4	8	8	34	33	52	0	0	1	3	3	2	0	0	0	1	8
MSMEG_0378	nthA	15	15	13	5	0	8	9	7	17	0	0	0	1	2	1	0	1	0	0	2
MSMEG_0379	MSMEG_0379	3	8	6	0	1	1	1	3	3	0	0	0	0	0	0	0	1	0	0	0
MSMEG_0380	MSMEG_0380	4050	4097	5152	126	190	248	1517	1696	1966	2	0	7	81	84	75	38	4	7	6	194
MSMEG_0381	MSMEG_0381	8292	10811	11062	369	415	650	7379	7978	9882	6	12	18	331	377	497	69	41	44	52	707
MSMEG_0382	MSMEG_0382	6166	8095	9163	202	198	344	3830	3913	5705	6	4	11	296	337	382	71	30	44	34	378
MSMEG_0383	MSMEG_0383	3249	2331	6016	1342	410	1315	1237	784	2298	12	12	35	196	137	237	123	67	68	89	1649
MSMEG_0384	rfbA	532	608	705	15	36	74	386	390	515	1	0	0	25	30	34	6	5	2	3	41
MSMEG_0385	MSMEG_0385	502	502	592	19	42	79	235	192	283	0	2	1	8	21	10	5	6	11	1	76
MSMEG_0386	MSMEG_0386	1032	1219	1367	53	43	90	455	489	674	0	0	5	39	64	72	12	6	6	3	66
MSMEG_0387	MSMEG_0387	1681	2420	2754	83	132	162	1326	1501	1922	1	3	10	111	145	145	19	11	11	10	88
MSMEG_0388	tylF	2333	2908	3575	81	166	257	1033	1086	1787	2	4	6	161	195	242	16	22	28	22	150
MSMEG_0389	MSMEG_0389	2861	3040	4445	52	104	165	2150	2212	3001	0	3	2	123	190	199	24	13	22	12	95
MSMEG_0390	MSMEG_0390	1039	1114	1539	23	40	66	683	772	1065	0	3	0	44	61	66	6	4	3	2	25
MSMEG_0391	MSMEG_0391	7171	8931	9666	332	267	539	4360	4605	6776	6	0	5	244	286	325	47	13	34	12	311
MSMEG_0392	MSMEG_0392	631	857	825	16	22	58	279	326	403	0	0	0	24	31	38	5	3	3	1	33
MSMEG_0393	MSMEG_0393	2561	2770	2809	753	825	1344	1814	1653	1480	37	80	88	58	67	61	58	45	70	41	773
MSMEG_0394	MSMEG_0394	1182	1461	1982	48	44	103	462	475	700	0	0	0	43	56	51	4	10	10	7	52
MSMEG_0395	MSMEG_0395	85	53	218	0	0	1	74	32	130	0	0	0	5	3	9	3	0	0	0	0
MSMEG_0396	MSMEG_0396	21	32	28	0	0	2	33	16	19	0	0	0	2	0	1	0	0	0	0	0
MSMEG_0397	MSMEG_0397	367	502	537	18	28	100	398	314	331	1	0	1	36	34	35	3	4	10	7	47
MSMEG_0398	MSMEG_0398	1007	1370	1471	26	41	60	1043	948	1214	1	3	2	64	96	95	12	2	8	11	44
MSMEG_0399	MSMEG_0399	4056	6734	7228	273	510	722	1518	1646	2333	6	10	23	252	301	316	76	71	97	43	598
MSMEG_0400	MSMEG_0400	25586	29051	38945	2256	3092	4505	17480	16162	24312	46	118	135	1640	1955	1887	446	459	442	306	3730
MSMEG_0401	MSMEG_0401	14774	17630	20976	1425	1913	2332	14959	14129	17088	43	78	77	735	912	884	243	215	201	148	1952
MSMEG_0402	MSMEG_0402	36619	42956	54415	4872	4530	6533	29693	28060	39865	137	191	206	1823	2186	2271	887	576	551	492	6377
MSMEG_0403	MSMEG_0403	2856	3334	4409	173	225	426	3488	3351	4718	21	16	7	170	223	229	40	45	41	34	357
MSMEG_0404	MSMEG_0404	1438	1718	1997	36	86	160	1124	932	1543	1	5	1	63	60	74	5	8	7	2	81
MSMEG_0405	MSMEG_0405	257	352	383	19	37	31	275	177	323	0	1	1	16	13	21	6	3	2	2	21
MSMEG_0406	MSMEG_0406	1678	3361	4696	190	182	327	802	1533	2296	3	11	7	94	215	260	30	30	35	19	196
MSMEG_0407	MSMEG_0407	97	138	78	100	232	463	14	18	11	0	6	7	1	6	1	3	7	8	7	159
MSMEG_0408	MSMEG_0408	12137	13713	18864	203	252	579	9474	9190	12887	4	5	25	572	679	751	85	29	62	22	360
MSMEG_0409	MSMEG_0409	3578	4563	4929	64	80	215	2607	3033	3793	4	5	8	162	209	216	22	13	19	5	98
MSMEG_0410	MSMEG_0410	2538	3131	3963	37	58	90	2030	1953	3018	3	1	2	117	132	165	13	5	10	1	50
MSMEG_0411	MSMEG_0411	1452	1762	2339	20	22	81	665	668	1103	0	1	4	81	109	105	8	4	8	2	41
MSMEG_0412	MSMEG_0412	1312	1726	2144	69	130	191	750	815	1112	2	1	4	83	108	109	15	18	11	13	106
MSMEG_0413	MSMEG_0413	79	79	136	1	2	10	24	33	60	0	0	0	4	4	4	0	0	1	0	0
MSMEG_0414	MSMEG_0414	110	114	145	24	33	49	85	74	96	0	0	4	6	4	4	2	1	1	0	15
MSMEG_0415	MSMEG_0415	742	766	1361	78	97	154	294	310	446	3	4	0	50	79	59	16	23	16	7	113
MSMEG_0416	MSMEG_0416	76	168	108	283	387	586	42	37	30	5	13	7	4	10	7	114	200	91	100	363
MSMEG_0417	MSMEG_0417	87	185	71	155	276	394	74	108	72	4	15	5	5	6	2	14	31	19	15	248
MSMEG_0418	sdhA	163	287	154	216	306	535	120	201	93	2	14	19	6	12	3	26	52	54	24	302
MSMEG_0419	MSMEG_0419	90	181	89	1070	1765	2321	59	107	38	10	51	63	9	10	7	87	181	131	81	1190
MSMEG_0420	MSMEG_0420	61	80	37	548	1022	1401	20	41	10	4	36	29	1	5	0	41	117	81	87	1272
MSMEG_0421	MSMEG_0421	10	11	7	0	0	0	5	1	2	0	0	0	1	0	0	0	0	0	0	0
MSMEG_0422	MSMEG_0422	790	1017	975	76	105	237	516	536	570	1	3	13	39	66	50	16	9	17	8	124
MSMEG_0423	MSMEG_0423	199	261	278	56	108	107	133	119	173	0	4	4	10	14	5	5	13	11	2	110
MSMEG_0424	MSMEG_0424	109	169	125	52	29	87	41	50	65	0	0	4	3	10	10	7	0	3	4	43
MSMEG_0425	MSMEG_0425	42	51	57	0	0	4	27	36	38	0	0	0	2	0	3	1	0	1	0	0
MSMEG_0426	MSMEG_0426	29	36	58	2	3	8	11	14	19	0	0	0	4	1	5	1	0	1	0	2
MSMEG_0427	nirB	69	84	87	13	13	27	27	38	59	0	0	3	6	5	8	1	2	1	2	11
MSMEG_0428	MSMEG_0428	13	21	22	0	1	1	7	15	6	0	0	0	0	0	0	0	0	1	0	2
MSMEG_0429	MSMEG_0429	36	60	46	0	0	2	13	20	21	0	0	0	3	5	3	1	0	0	0	1
MSMEG_0430	MSMEG_0430	75	95	102	491	34	56	26	24	38	17	3	0	4	2	3	51	1	9	32	192
MSMEG_0431	MSMEG_0431	15	12	22	4	4	8	4	9	12	0	0	0	2	1	3	0	0	0	0	7
MSMEG_0432	MSMEG_0432	18	19	35	1	7	2	7	6	9	0	0	0	0	5	1	1	3	1	0	2
MSMEG_0433	MSMEG_0433	87	135	117	15	26	33	49	40	44	0	0	0	0	3	3	0	1	2	2	20
MSMEG_0434	MSMEG_0434	319	397	420	166	310	388	134	166	167	4	18	19	13	31	18	27	60	39	24	379
MSMEG_0435	MSMEG_0435	119	273	229	303	772	661	72	119	151	9	44	23	7	24	16	53	121	85	38	501
MSMEG_0436	MSMEG_0436	108	250	249	101	211	241	43	62	100	2	17	25	14	25	26	52	107	66	32	159
MSMEG_0437	MSMEG_0437	306	362	525	16	11	41	127	152	269	0	1	1	12	18	17	1	2	2	0	15
MSMEG_0438	MSMEG_0438	305	435	560	60	35	230	127	140	215	0	4	2	14	31	21	7	7	24	9	100
MSMEG_0439	MSMEG_0439	234	309	331	2	8	21	240	265	360	0	0	0	11	10	14	1	2	2	2	5
MSMEG_0440	MSMEG_0440	28	40	42	0	7	7	21	26	40	0	3	0	0	3	3	1	0	1	0	6
MSMEG_0441	MSMEG_0441	495	618	699	27	88	142	251	336	382	0	0	1	33	30	24	7	3	11	2	98
MSMEG_0442	MSMEG_0442	41	44	40	5	4	11	32	23	22	0	1	0	0	0	0	1	0	0	1	1
MSMEG_0443	MSMEG_0443	90	73	76	10	4	13	80	59	76	0	0	0	7	5	6	1	1	3	0	10
MSMEG_0444	MSMEG_0444	121	123	108	11	12	16	90	100	79	0	1	2	4	5	4	1	2	1	2	11
MSMEG_0445	MSMEG_0445	161	195	231	6	8	19	124	95	149	1	0	1	21	16	16	3	2	2	3	13
MSMEG_0446	MSMEG_0446	330	380	367	8	11	31	222	226	274	0	0	4	20	16	29	5	2	1	2	18
MSMEG_0447	MSMEG_0447	7	14	28	0	1	3	7	2	13	0	0	0	4	6	3	0	0	0	1	0
MSMEG_0448	MSMEG_0448	35	52	63	2	6	9	15	23	30	0	0	1	7	3	3	1	6	1	1	10
MSMEG_0449	MSMEG_0449	179	287	399	335	28	139	108	282	289	2	4	5	6	13	11	17	1	5	9	223
MSMEG_0450	MSMEG_0450	17	25	14	0	0	4	3	5	6	0	0	0	2	0	0	0	0	0	0	0
MSMEG_0451	MSMEG_0451	54	132	121	734	170	167	40	114	62	9	8	5	1	2	4	64	20	12	54	916
MSMEG_0452	MSMEG_0452	122	151	135	14	21	33	67	69	81	0	0	0	10	8	5	6	4	3	3	35
MSMEG_0453	aroK	44	53	48	4	10	13	29	28	27	0	0	0	5	6	5	1	1	1	1	7
MSMEG_0454	MSMEG_0454	355	494	541	19	44	79	94	105	179	1	1	0	13	18	14	6	4	10	3	58
MSMEG_0455	MSMEG_0455	359	429	424	46	63	128	157	179	211	0	3	6	16	28	16	11	19	23	12	103
MSMEG_0456	MSMEG_0456	1705	1939	2565	25	32	139	614	698	1058	0	0	3	75	110	103	11	3	27	4	77
MSMEG_0457	MSMEG_0457	1351	1464	1849	14	25	112	519	543	804	1	1	0	69	69	56	7	6	10	6	48
MSMEG_0458	MSMEG_0458	94	89	125	8	13	11	49	64	74	0	0	0	5	3	2	1	2	0	1	14
MSMEG_0459	MSMEG_0459	30	59	44	4	7	4	8	13	23	0	0	0	0	4	1	0	0	1	0	1
MSMEG_0460	MSMEG_0460	286	384	514	51	59	132	140	201	295	0	0	1	12	35	18	10	8	4	3	64
MSMEG_0461	MSMEG_0461	34	38	52	1	4	4	11	11	14	0	0	0	1	6	4	0	2	0	0	4
MSMEG_0462	MSMEG_0462	11	11	10	1	0	1	11	9	18	0	0	0	0	0	0	0	0	1	0	0
MSMEG_0463	MSMEG_0463	127	154	177	2	15	19	78	78	131	0	0	1	7	6	5	3	0	1	0	9
MSMEG_0465	MSMEG_0465	309	424	494	24	65	64	109	131	198	0	0	2	9	15	15	5	8	4	3	41
MSMEG_0464	MSMEG_0464	1893	2123	2318	74	145	202	390	406	593	3	1	2	61	76	69	15	4	10	4	137
MSMEG_0466	MSMEG_0466	56	84	93	2	4	10	38	49	67	0	0	1	1	3	3	1	0	0	0	4
MSMEG_0467	MSMEG_0467	7	2	5	0	1	3	3	0	4	0	0	0	1	0	0	0	0	0	0	1
MSMEG_0469	MSMEG_0469	33	44	52	6	27	37	21	19	22	0	1	0	3	2	1	3	6	1	1	24
MSMEG_0468	MSMEG_0468	5	13	12	2	2	5	4	0	4	0	0	0	0	1	0	0	0	0	0	0
MSMEG_0471	MSMEG_0471	38	60	67	6	15	14	14	20	19	0	0	0	1	2	5	0	2	0	0	8
MSMEG_0470	MSMEG_0470	107	96	210	10	8	16	59	64	95	0	0	0	4	2	3	0	0	2	1	10
MSMEG_0472	MSMEG_0472	74	87	114	1	4	12	31	47	82	0	2	0	3	6	3	0	2	0	0	6
MSMEG_0473	MSMEG_0473	109	138	110	4	3	21	59	59	75	1	0	0	3	2	2	0	1	1	0	7
MSMEG_0474	MSMEG_0474	108	121	98	8	6	10	21	32	34	0	0	0	2	1	1	1	0	1	0	3
MSMEG_0475	MSMEG_0475	24	32	28	3	2	3	12	7	11	0	0	0	0	4	2	0	0	0	0	3
MSMEG_0476	MSMEG_0476	23	44	42	6	2	4	17	17	15	0	0	1	2	0	0	0	2	1	1	2
MSMEG_0478	MSMEG_0478	42	62	95	4	2	5	34	28	41	0	0	0	4	3	1	2	0	0	1	8
MSMEG_0477	MSMEG_0477	34	37	51	1	0	1	21	15	20	1	0	0	1	1	1	1	0	1	0	3
MSMEG_0479	MSMEG_0479	35	38	41	2	4	4	16	15	21	0	0	1	0	1	2	0	0	0	0	7
MSMEG_0480	MSMEG_0480	82	106	133	13	17	20	26	50	67	0	0	0	2	6	5	0	1	2	1	24
MSMEG_0481	MSMEG_0481	30	26	35	17	13	9	7	9	11	2	0	0	1	1	0	5	3	1	2	35
MSMEG_0482	MSMEG_0482	47	46	55	48	17	11	30	31	38	1	2	0	5	2	1	4	1	2	8	52
MSMEG_0483	MSMEG_0483	17	28	53	48	12	10	20	9	39	5	1	0	0	4	2	11	4	1	6	38
MSMEG_0484	MSMEG_0484	119	104	162	10	4	19	98	80	117	0	0	0	14	11	10	3	2	0	2	14
MSMEG_0485	MSMEG_0485	136	117	154	1	5	13	41	32	49	0	1	2	7	3	9	0	2	2	0	17
MSMEG_0486	MSMEG_0486	22	21	39	3	4	14	17	15	16	0	0	0	2	0	2	2	0	1	1	9
MSMEG_0487	MSMEG_0487	8	8	1	2	3	3	15	3	15	0	0	0	2	1	0	1	0	0	0	2
MSMEG_0488	MSMEG_0488	16	11	6	2	5	3	6	6	6	0	0	0	0	1	0	0	0	0	1	1
MSMEG_0489	MSMEG_0489	10	9	11	2	0	2	10	4	8	0	0	0	1	0	0	0	0	1	0	3
MSMEG_0490	MSMEG_0490	113	93	79	3	1	6	17	12	16	0	0	0	1	3	2	0	0	1	0	6
MSMEG_0491	MSMEG_0491	934	962	1212	117	102	266	424	454	670	0	6	6	24	39	49	22	8	17	8	162
MSMEG_0492	MSMEG_0492	304	332	291	24	49	50	107	116	172	0	0	0	4	6	6	4	1	0	2	33
MSMEG_0493	MSMEG_0493	0	3	2	1	0	1	0	0	1	2	0	0	0	2	1	0	0	2	1	1
MSMEG_0494	MSMEG_0494	3	1	4	0	0	0	1	0	2	0	0	0	0	0	0	1	2	0	0	2
MSMEG_0495	MSMEG_0495	11	6	13	0	0	2	5	9	0	0	1	2	0	2	0	2	2	0	0	2
MSMEG_0496	MSMEG_0496	0	1	1	1	0	1	4	2	2	0	0	0	0	0	0	1	0	0	0	0
MSMEG_0497	MSMEG_0497	38	46	49	27	11	22	22	14	21	0	1	1	2	2	0	4	1	0	2	19
MSMEG_0498	MSMEG_0498	1	2	1	0	0	0	2	1	1	0	0	0	1	0	0	0	1	0	1	4
MSMEG_0499	MSMEG_0499	11	17	21	0	0	1	8	7	8	0	0	0	1	1	2	0	0	0	0	0
MSMEG_0500	MSMEG_0500	86	88	97	2	2	3	42	30	69	0	0	0	2	3	2	1	1	0	0	2
MSMEG_0501	MSMEG_0501	47	65	98	1	1	4	61	80	81	0	0	0	4	9	9	1	1	0	0	1
MSMEG_0502	MSMEG_0502	121	160	214	3	10	17	73	78	124	0	0	7	11	15	7	2	1	3	1	16
MSMEG_0503	MSMEG_0503	90	111	120	5	3	13	43	38	64	0	2	0	4	4	2	1	1	5	1	7
MSMEG_0504	MSMEG_0504	104	108	122	6	27	43	47	52	57	0	0	0	3	5	8	5	1	2	1	23
MSMEG_0505	MSMEG_0505	121	163	226	9	19	33	113	170	172	2	3	7	6	16	4	4	4	2	1	24
MSMEG_0506	MSMEG_0506	47	53	72	3	4	3	46	41	53	0	0	0	4	4	5	3	0	0	1	12
MSMEG_0507	MSMEG_0507	23	40	49	4	2	6	14	31	48	0	0	0	2	1	2	0	0	0	0	4
MSMEG_0508	MSMEG_0508	43	44	47	8	4	8	20	30	39	3	0	2	4	3	6	1	1	0	1	4
MSMEG_0509	MSMEG_0509	15	21	34	5	4	5	22	8	23	0	0	0	1	0	3	0	1	0	1	8
MSMEG_0510	MSMEG_0510	11	17	22	3	12	16	5	5	7	0	0	0	0	0	1	1	4	2	0	6
MSMEG_0511	MSMEG_0511	8	11	12	3	5	8	6	4	9	0	1	0	0	1	0	1	1	0	0	20
MSMEG_0512	MSMEG_0512	26	26	22	3	4	7	6	10	9	0	1	0	0	2	1	0	0	0	0	4
MSMEG_0513	MSMEG_0513	17	10	17	5	2	3	6	5	11	0	1	0	0	0	1	0	2	0	0	3
MSMEG_0514	MSMEG_0514	24	27	35	19	3	24	18	23	21	0	0	1	1	2	1	0	1	2	1	17
MSMEG_0515	MSMEG_0515	40	62	31	11	15	23	30	14	33	0	0	0	2	2	5	0	1	1	1	9
MSMEG_0516	MSMEG_0516	17	27	17	4	8	8	18	14	24	0	0	2	3	1	2	1	0	0	0	9
MSMEG_0517	MSMEG_0517	8	14	16	6	5	11	11	16	19	0	0	0	0	3	3	1	0	0	1	5
MSMEG_0518	MSMEG_0518	80	74	114	18	8	20	67	46	90	0	0	0	2	1	2	1	0	1	1	14
MSMEG_0519	MSMEG_0519	32	31	20	7	17	17	10	14	15	0	1	0	3	1	1	2	3	2	1	8
MSMEG_0520	MSMEG_0520	1650	1655	2687	237	330	736	745	648	1190	2	9	25	90	87	97	35	43	69	49	543
MSMEG_0521	MSMEG_0521	13	38	18	244	43	59	6	19	10	2	1	0	0	2	1	20	7	3	24	295
MSMEG_0522	MSMEG_0522	5	15	6	111	20	27	6	1	8	0	1	0	0	0	0	9	1	0	6	121
MSMEG_0523	MSMEG_0523	32	35	46	60	18	24	22	9	24	0	0	0	5	3	0	6	3	5	6	79
MSMEG_0524	MSMEG_0524	12	17	18	0	0	7	9	11	16	0	0	0	0	0	2	0	0	0	0	1
MSMEG_0525	MSMEG_0525	0	0	0	0	0	0	0	1	0	0	0	0	0	0	0	0	0	0	0	0
MSMEG_0526	MSMEG_0526	75	77	78	5	8	10	24	20	28	0	0	0	2	1	3	1	1	0	0	4
MSMEG_0527	MSMEG_0527	16	10	14	1	4	8	16	13	10	2	0	0	2	0	1	2	0	2	0	1
MSMEG_0528	MSMEG_0528	14	11	9	0	4	3	4	3	10	0	0	0	2	0	0	1	0	0	2	1
MSMEG_0529	MSMEG_0529	1557	1388	1702	256	496	604	1069	875	998	5	27	16	84	64	65	35	50	56	60	671
MSMEG_0530	MSMEG_0530	2418	2521	3533	187	409	483	1380	1277	1876	3	18	23	176	181	140	44	63	40	60	826
MSMEG_0531	MSMEG_0531	1070	1281	1703	2	10	7	461	601	831	1	0	0	74	78	94	5	1	3	0	4
MSMEG_0532	MSMEG_0532	303	379	463	0	1	5	167	226	240	0	0	0	18	27	16	1	1	0	0	1
MSMEG_0533	MSMEG_0533	45	44	70	15	11	15	18	22	22	0	0	0	4	4	4	3	1	1	0	4
MSMEG_0534	MSMEG_0534	36	35	47	6	7	11	41	19	47	0	0	0	5	2	4	0	1	0	1	2
MSMEG_0535	MSMEG_0535	38	55	69	76	17	32	34	40	54	0	2	0	4	7	4	30	1	11	9	45
MSMEG_0536	MSMEG_0536	154	193	229	428	127	115	95	80	140	7	6	2	12	22	9	144	36	21	78	700
MSMEG_0537	MSMEG_0537	192	162	202	24	84	23	113	98	128	1	6	0	17	17	16	8	33	3	2	46
MSMEG_0538	MSMEG_0538	558	560	559	97	260	95	302	274	291	1	5	5	30	29	29	8	16	5	7	121
MSMEG_0539	MSMEG_0539	1417	1798	2020	32	40	107	600	735	760	0	0	1	80	117	62	7	5	6	4	41
MSMEG_0540	MSMEG_0540	141	206	227	6	31	35	78	90	140	0	0	0	5	17	10	1	1	2	2	31
MSMEG_0541	MSMEG_0541	293	307	278	125	212	310	46	59	57	0	1	8	12	6	6	14	14	16	6	158
MSMEG_0542	MSMEG_0542	426	587	696	137	308	519	232	246	363	1	15	13	34	47	30	18	62	37	28	297
MSMEG_0544	MSMEG_0544	200	208	272	23	42	50	81	77	108	1	0	3	17	13	15	6	7	7	2	27
MSMEG_0543	MSMEG_0543	81	74	73	3	13	12	34	28	26	0	1	0	3	3	6	0	3	0	2	8
MSMEG_0545	MSMEG_0545	83	106	85	21	46	44	39	27	54	0	1	0	3	1	4	2	2	2	1	28
MSMEG_0546	MSMEG_0546	152	195	317	29	6	76	77	100	136	1	1	1	1	18	9	5	3	3	5	46
MSMEG_0548	MSMEG_0548	192	178	218	22	51	58	84	84	94	0	0	0	0	4	3	2	1	1	1	28
MSMEG_0547	MSMEG_0547	164	231	327	27	29	60	97	126	148	0	3	5	13	14	28	12	7	9	5	51
MSMEG_0549	MSMEG_0549	1230	2009	2168	6	9	26	343	415	722	0	0	2	41	77	65	9	0	3	0	11
MSMEG_0550	MSMEG_0550	691	933	1129	9	8	17	326	427	624	1	0	0	56	82	83	6	3	0	0	10
MSMEG_0551	MSMEG_0551	1024	1229	1514	7	9	28	497	562	659	0	0	0	27	47	44	2	2	3	3	23
MSMEG_0552	MSMEG_0552	175	202	276	1	3	8	36	51	70	0	0	0	4	10	15	2	0	3	0	5
MSMEG_0553	MSMEG_0553	58	77	132	1	2	1	33	34	71	0	0	2	7	7	8	1	2	0	0	1
MSMEG_0554	MSMEG_0554	17	26	31	0	0	0	12	18	40	0	0	0	0	0	1	0	0	0	0	1
MSMEG_0555	MSMEG_0555	11	13	33	0	0	0	7	12	26	0	0	0	0	2	0	0	0	0	0	0
MSMEG_0556	MSMEG_0556	13	30	72	0	0	0	8	9	21	0	0	0	2	1	0	0	0	0	0	0
MSMEG_0557	MSMEG_0557	837	817	799	78	88	332	100	101	73	0	1	1	30	29	32	22	7	23	12	59
MSMEG_0558	MSMEG_0558	269	278	547	11	13	13	67	45	91	3	0	0	28	23	45	10	6	2	6	12
MSMEG_0559	MSMEG_0559	678	998	1114	69	30	32	70	87	93	5	9	12	410	560	525	184	68	67	54	49
MSMEG_0560	dapB	136	180	122	7	5	24	54	76	76	0	0	0	1	1	1	2	1	0	1	16
MSMEG_0561	MSMEG_0561	88	129	133	1	5	10	29	34	38	0	0	0	4	4	2	0	0	1	0	4
MSMEG_0563	MSMEG_0563	94	143	197	4	3	5	80	59	100	0	0	0	4	9	10	1	1	1	0	7
MSMEG_0562	MSMEG_0562	301	384	429	31	108	68	182	163	204	1	3	2	15	12	13	3	5	7	1	53
MSMEG_0564	MSMEG_0564	133	146	181	9	14	26	111	111	165	0	0	2	7	12	15	3	1	4	4	22
MSMEG_0565	MSMEG_0565	61	59	110	6	13	21	25	26	50	0	0	2	2	4	2	3	1	1	0	16
MSMEG_0566	MSMEG_0566	76	122	123	2	4	17	29	41	62	0	1	0	8	9	2	1	3	1	0	10
MSMEG_0567	MSMEG_0567	11	13	20	2	2	0	7	6	7	0	0	0	0	2	0	0	0	2	0	7
MSMEG_0568	MSMEG_0568	5	5	2	1	0	7	3	6	1	0	0	1	1	0	1	0	1	1	0	1
MSMEG_0569	MSMEG_0569	13	21	17	3	2	11	9	23	8	0	0	0	1	0	0	1	0	0	0	11
MSMEG_0570	MSMEG_0570	0	1	1	2	0	1	2	7	0	0	0	0	0	1	0	0	0	2	0	1
MSMEG_0571	MSMEG_0571	4	11	4	3	2	10	4	12	6	2	0	0	0	0	0	1	1	0	2	11
MSMEG_0572	MSMEG_0572	8	17	5	9	0	24	5	13	1	0	0	0	0	1	1	0	0	1	2	27
MSMEG_0574	MSMEG_0574	108	67	97	17	20	51	65	53	49	1	3	0	2	1	4	0	1	2	1	29
MSMEG_0573	MSMEG_0573	4	6	7	1	0	1	0	0	0	0	0	0	0	0	0	0	0	0	0	0
MSMEG_0575	MSMEG_0575	97	89	126	10	3	13	60	52	95	0	0	0	3	3	3	0	0	0	0	9
MSMEG_0576	MSMEG_0576	200	206	377	4	4	27	180	150	288	0	0	1	13	13	17	0	2	0	0	4
MSMEG_0577	MSMEG_0577	20	29	44	2	3	8	23	20	34	0	0	0	1	1	2	2	1	1	0	2
MSMEG_0578	MSMEG_0578	29	30	45	5	8	7	13	15	23	0	0	0	1	4	1	0	1	2	1	8
MSMEG_0580	MSMEG_0580	639	611	842	14	19	47	240	253	334	0	0	0	21	17	26	5	3	0	0	18
MSMEG_0579	MSMEG_0579	125	130	206	9	20	35	59	67	109	0	1	3	9	13	9	5	5	4	1	34
MSMEG_0581	gabT	9	20	20	0	3	9	7	10	14	0	1	4	1	6	1	1	0	4	0	14
MSMEG_0582	MSMEG_0582	28	30	28	7	13	16	8	16	12	2	0	0	2	2	3	3	1	2	0	12
MSMEG_0583	MSMEG_0583	46	73	50	46	119	233	3	9	3	0	5	1	1	3	1	0	11	9	5	63
MSMEG_0584	MSMEG_0584	146	260	420	423	577	857	115	193	199	15	35	23	16	41	24	105	173	109	100	609
MSMEG_0585	MSMEG_0585	19	15	30	10	11	19	8	8	9	0	0	0	0	2	1	1	2	2	0	17
MSMEG_0586	MSMEG_0586	607	1290	1322	3412	4708	5683	167	349	331	62	138	93	29	54	48	285	433	317	211	2807
MSMEG_0587	rhaU	35	34	20	1	8	8	2	6	1	0	1	0	3	1	1	0	1	0	2	12
MSMEG_0588	MSMEG_0588	40	36	42	10	25	26	12	24	22	1	2	0	4	1	3	0	4	2	0	25
MSMEG_0589	rhaI	23	35	43	9	37	17	12	12	16	0	3	0	1	3	2	1	5	3	2	25
MSMEG_0590	rhaD	65	53	70	48	96	85	29	23	41	0	6	7	6	3	1	3	14	1	4	96
MSMEG_0591	rhaB	22	34	50	14	33	29	14	13	28	1	0	0	1	2	3	1	2	3	1	47
MSMEG_0592	MSMEG_0592	155	177	164	15	17	23	85	74	121	1	2	1	2	9	5	1	2	1	3	23
MSMEG_0593	MSMEG_0593	94	158	171	22	36	61	77	87	116	0	1	0	8	10	9	1	1	5	2	43
MSMEG_0594	MSMEG_0594	373	513	580	67	87	123	139	148	214	4	2	4	31	31	41	8	14	14	12	97
MSMEG_0595	MSMEG_0595	287	390	516	38	56	66	87	102	184	0	2	0	15	16	27	4	6	2	4	35
MSMEG_0596	MSMEG_0596	70	77	82	4	8	15	44	25	48	0	0	0	5	5	3	0	1	0	0	4
MSMEG_0598	MSMEG_0598	416	563	628	18	31	76	207	192	250	0	0	0	11	7	13	6	0	2	2	39
MSMEG_0597	MSMEG_0597	157	193	204	197	91	202	77	66	106	9	13	29	8	14	8	48	23	31	38	340
MSMEG_0599	MSMEG_0599	698	999	761	326	607	637	427	501	434	0	19	22	42	55	33	22	64	58	33	508
MSMEG_0600	MSMEG_0600	273	375	326	259	71	134	260	258	246	3	8	1	10	13	13	26	11	10	36	373
MSMEG_0601	MSMEG_0601	20	51	75	58	34	41	19	16	38	0	3	0	1	1	2	13	3	4	17	67
MSMEG_0602	MSMEG_0602	236	276	190	61	61	102	26	26	30	1	1	0	3	1	6	6	15	6	19	140
MSMEG_0603	MSMEG_0603	348	578	508	35	92	188	155	237	197	0	5	5	20	45	29	9	16	19	10	123
MSMEG_0604	MSMEG_0604	51	74	97	13	24	34	13	17	33	0	0	0	2	1	4	1	2	4	4	37
MSMEG_0605	MSMEG_0605	102	125	107	26	62	86	32	43	51	0	2	2	5	13	5	5	12	10	4	49
MSMEG_0606	MSMEG_0606	44	48	47	12	31	33	13	12	16	0	0	0	1	3	4	0	3	5	2	38
MSMEG_0608	MSMEG_0608	1031	1263	936	93	167	310	320	383	391	0	7	6	14	30	21	14	8	9	6	143
MSMEG_0607	MSMEG_0607	108	164	193	13	29	28	41	47	68	0	1	0	4	5	9	0	6	2	5	29
MSMEG_0609	MSMEG_0609	32	43	43	16	19	23	14	13	17	1	1	0	2	3	2	5	5	0	2	21
MSMEG_0610	MSMEG_0610	35	30	26	3	3	2	17	9	8	0	0	0	0	0	0	3	0	0	1	2
MSMEG_0611	MSMEG_0611	16	18	10	1	3	4	3	5	10	0	0	1	2	0	1	1	5	1	0	8
MSMEG_0612	MSMEG_0612	119	127	130	27	34	45	36	39	35	0	0	0	1	2	5	1	0	0	5	31
MSMEG_0613	MSMEG_0613	119	78	134	11	4	7	60	46	54	0	0	0	7	3	4	2	0	1	0	10
MSMEG_0614	MSMEG_0614	229	307	292	8	9	19	84	98	133	0	0	0	17	28	24	2	2	1	1	19
MSMEG_0615	MSMEG_0615	484	474	455	5	6	4	225	214	249	1	0	0	31	42	22	1	2	3	0	8
MSMEG_0616	MSMEG_0616	273	303	293	0	4	3	125	121	100	0	0	0	13	17	11	4	2	0	0	4
MSMEG_0617	MSMEG_0617	670	759	879	8	12	13	430	446	595	0	0	0	32	32	31	5	3	0	0	10
MSMEG_0618	MSMEG_0618	31	32	43	3	1	0	13	20	20	0	0	0	5	4	2	0	0	0	1	2
MSMEG_0619	MSMEG_0619	136	202	247	4	2	11	146	152	143	0	0	0	14	19	22	4	1	1	1	5
MSMEG_0620	MSMEG_0620	51	63	72	2	3	3	26	37	38	0	0	0	21	13	10	1	1	0	0	0
MSMEG_0621	MSMEG_0621	52	58	71	1	2	0	42	41	47	0	0	0	7	4	10	1	0	0	1	5
MSMEG_0622	MSMEG_0622	399	406	427	4	15	9	342	312	234	0	1	0	23	23	26	5	2	2	2	10
MSMEG_0623	snm	131	139	185	4	4	9	176	124	165	0	0	0	20	21	13	2	0	1	1	4
MSMEG_0624	MSMEG_0624	171	141	206	1	5	2	164	121	149	0	0	0	20	15	10	1	1	0	1	7
MSMEG_0626	MSMEG_0626	145	128	149	3	4	4	69	59	68	0	0	0	6	8	7	0	1	0	0	4
MSMEG_0625	MSMEG_0625	177	238	277	49	126	151	104	116	129	2	7	1	6	8	2	11	13	9	7	140
MSMEG_0627	MSMEG_0627	168	219	311	5	8	9	149	129	231	0	3	0	16	12	6	2	5	1	0	4
MSMEG_0628	MSMEG_0628	347	504	620	3	9	5	134	154	264	0	0	0	26	39	40	0	2	2	0	6
MSMEG_0629	MSMEG_0629	146	193	198	11	24	36	56	51	80	0	3	0	11	7	8	2	1	4	1	19
MSMEG_0630	MSMEG_0630	30	47	67	1	2	1	22	26	36	0	0	0	3	1	4	0	0	1	1	1
MSMEG_0631	MSMEG_0631	244	334	413	16	29	47	136	210	257	0	0	2	9	10	24	2	3	6	0	42
MSMEG_0632	MSMEG_0632	99	116	192	8	14	36	39	66	92	0	0	0	5	11	6	2	0	1	0	19
MSMEG_0634	MSMEG_0634	33	40	69	2	2	5	23	43	31	0	2	1	4	4	5	1	1	3	0	1
MSMEG_0633	MSMEG_0633	256	303	460	20	18	28	134	153	203	1	2	1	18	25	27	5	6	7	2	18
MSMEG_0635	MSMEG_0635	336	700	380	88	146	255	217	354	278	2	4	6	21	16	14	8	13	13	14	162
MSMEG_0636	MSMEG_0636	675	873	796	213	214	309	196	319	325	3	8	11	29	50	26	22	7	6	13	183
MSMEG_0637	MSMEG_0637	31	237	134	910	106	156	19	100	86	33	2	1	1	21	10	200	35	22	143	1082
MSMEG_0638	MSMEG_0638	1425	1769	2331	72	51	211	488	554	891	0	2	10	67	79	83	14	8	13	8	120
MSMEG_0639	MSMEG_0639	3299	3678	4545	1132	1589	1830	2458	2394	2868	30	80	70	228	274	281	158	212	212	140	1985
MSMEG_0640	MSMEG_0640	2792	3514	4218	778	1070	1283	1854	1853	2561	15	41	46	209	218	277	119	163	128	142	1286
MSMEG_0641	MSMEG_0641	3379	4124	4811	1312	1770	1812	2881	2606	3410	23	54	49	188	192	262	161	139	124	119	1552
MSMEG_0642	MSMEG_0642	2090	2571	3496	381	776	1008	2543	2471	3091	9	38	43	155	183	221	80	132	110	111	941
MSMEG_0643	MSMEG_0643	10303	12676	14703	1423	3204	4411	7927	7946	10385	28	96	97	645	687	806	249	371	363	243	3553
MSMEG_0644	MSMEG_0644	247	344	404	4	11	19	186	191	269	0	0	1	20	27	36	2	2	4	2	28
MSMEG_0645	MSMEG_0645	2126	2285	3061	110	173	300	1099	1095	1548	3	7	14	120	144	152	24	27	32	22	193
MSMEG_0646	MSMEG_0646	12	11	16	1	1	1	7	7	2	0	0	0	0	2	0	1	0	0	0	0
MSMEG_0648	MSMEG_0648	3	1	0	0	0	0	0	0	2	0	0	0	0	0	0	0	1	0	0	0
MSMEG_0647	phnC	5	3	9	0	0	3	9	2	5	0	0	0	0	0	0	1	0	0	0	0
MSMEG_0649	MSMEG_0649	30	26	36	4	2	3	7	6	11	0	0	0	2	2	1	1	0	1	1	8
MSMEG_0650	MSMEG_0650	22	26	26	1	1	3	11	8	10	0	0	0	2	0	3	3	2	0	2	9
MSMEG_0651	MSMEG_0651	55	104	135	1	2	17	13	22	23	0	0	0	1	3	3	2	0	0	1	7
MSMEG_0652	MSMEG_0652	120	169	193	12	13	95	75	63	85	0	0	3	5	10	6	4	0	0	0	22
MSMEG_0653	MSMEG_0653	18	14	29	1	0	10	10	9	26	0	0	0	0	1	0	1	0	2	0	7
MSMEG_0654	MSMEG_0654	21	12	16	0	7	4	2	14	11	0	0	0	0	0	2	2	0	0	0	3
MSMEG_0655	MSMEG_0655	23	37	39	2	7	6	7	20	18	0	0	1	2	0	1	1	2	0	0	0
MSMEG_0656	MSMEG_0656	46	62	101	11	12	38	25	20	32	0	0	0	5	3	4	1	4	7	4	12
MSMEG_0657	MSMEG_0657	51	64	79	27	26	65	15	34	35	0	4	5	4	6	5	2	5	6	7	52
MSMEG_0658	MSMEG_0658	3	9	21	16	22	32	8	5	4	0	1	0	0	0	2	0	3	6	2	35
MSMEG_0659	MSMEG_0659	20	12	19	20	28	81	15	6	16	0	0	3	1	1	1	1	5	5	2	57
MSMEG_0660	MSMEG_0660	65	72	80	96	167	358	31	56	68	4	2	9	5	7	4	15	41	28	20	308
MSMEG_0661	MSMEG_0661	114	114	112	40	50	91	41	47	51	1	0	7	5	7	4	8	12	11	8	64
MSMEG_0662	MSMEG_0662	76	85	120	29	90	101	51	58	88	1	7	10	2	6	5	10	16	10	6	124
MSMEG_0663	MSMEG_0663	93	122	168	7	6	38	23	32	41	0	0	0	10	6	5	3	1	6	5	17
MSMEG_0664	MSMEG_0664	37	52	80	11	23	57	28	45	29	0	2	2	7	1	3	8	6	12	4	38
MSMEG_0666	MSMEG_0666	43	40	65	6	7	30	28	32	32	1	0	1	2	2	4	1	2	2	1	23
MSMEG_0665	MSMEG_0665	108	118	127	20	35	71	57	32	76	0	1	4	9	7	5	6	5	11	8	58
MSMEG_0667	MSMEG_0667	36	40	52	15	27	65	22	21	36	0	4	3	1	4	3	1	3	4	3	20
MSMEG_0668	MSMEG_0668	127	159	209	6	12	23	45	42	52	0	0	0	5	13	7	0	3	0	1	14
MSMEG_0670	MSMEG_0670	100	178	222	315	51	91	75	115	138	8	3	11	4	13	9	40	16	10	21	265
MSMEG_0669	MSMEG_0669	5	66	52	286	30	116	15	60	42	12	3	8	0	13	5	118	9	17	50	306
MSMEG_0671	MSMEG_0671	271	1406	810	5006	598	1377	92	705	420	80	16	30	6	55	36	488	68	93	356	4755
MSMEG_0672	MSMEG_0672	118	688	523	10065	1882	1920	88	409	251	68	71	43	9	45	27	734	132	122	604	9277
MSMEG_0673	MSMEG_0673	99	222	188	72	44	109	35	47	55	0	5	4	8	21	13	11	8	13	14	91
MSMEG_0674	MSMEG_0674	355	660	473	134	182	309	154	272	197	0	1	6	14	49	16	23	25	29	20	315
MSMEG_0675	MSMEG_0675	26	34	35	8	13	25	7	15	18	0	0	1	3	0	1	1	3	0	1	13
MSMEG_0676	MSMEG_0676	37	30	81	5	2	11	12	17	32	0	1	0	3	4	1	0	0	1	1	2
MSMEG_0677	MSMEG_0677	34	30	27	1	3	4	6	4	0	0	0	0	0	1	0	0	0	1	0	2
MSMEG_0678	dcd	410	471	682	9	17	28	156	159	259	0	0	0	29	26	22	5	1	3	1	17
MSMEG_0679	MSMEG_0679	2470	2191	4052	243	345	546	1179	782	1756	5	11	19	123	123	158	62	55	47	53	476
MSMEG_0680	MSMEG_0680	483	250	712	11	4	18	205	130	320	1	0	5	29	16	28	2	0	4	2	24
MSMEG_0681	MSMEG_0681	179	230	314	52	86	85	126	99	133	3	2	4	19	32	9	14	14	11	9	113
MSMEG_0682	MSMEG_0682	364	479	588	154	286	387	175	187	266	3	7	15	30	28	23	22	51	33	29	253
MSMEG_0683	MSMEG_0683	190	261	289	83	131	247	115	141	164	0	8	5	18	13	7	7	20	17	15	203
MSMEG_0684	MSMEG_0684	25	144	110	1969	156	542	6	80	62	54	7	14	0	10	4	331	25	39	90	974
MSMEG_0685	MSMEG_0685	6	40	25	627	65	137	3	27	21	31	9	7	0	8	2	228	30	32	133	1008
MSMEG_0686	MSMEG_0686	8	41	42	656	151	117	12	16	16	7	7	5	1	4	1	133	29	8	103	881
MSMEG_0687	MSMEG_0687	196	248	276	9	5	10	108	118	183	0	0	0	8	18	12	10	2	0	0	2
MSMEG_0688	MSMEG_0688	686	1052	1041	39	31	169	231	262	344	0	0	0	40	48	43	7	3	9	7	74
MSMEG_0689	MSMEG_0689	35	65	49	3	3	11	10	11	14	0	0	0	4	8	6	1	3	5	2	5
MSMEG_0690	MSMEG_0690	3357	4800	4353	109	87	193	1630	1886	2371	3	2	8	94	171	158	27	3	15	7	146
MSMEG_0691	MSMEG_0691	311	394	508	17	16	58	213	201	268	0	1	3	20	34	30	6	2	5	2	24
MSMEG_0692	MSMEG_0692	744	919	1256	28	25	96	332	336	479	1	0	5	58	81	77	13	7	6	4	59
MSMEG_0693	MSMEG_0693	229	225	312	36	32	142	64	37	98	0	0	3	7	8	3	7	3	6	2	59
MSMEG_0694	MSMEG_0694	2001	1634	3808	1630	429	2688	879	759	1627	28	30	68	198	148	219	228	67	222	127	1437
MSMEG_0695	MSMEG_0695	1389	1039	2239	197	207	401	1663	1133	1921	2	9	5	71	50	81	17	17	20	16	231
MSMEG_0696	MSMEG_0696	3	13	15	423	55	61	0	9	4	12	2	3	0	2	0	106	17	13	56	581
MSMEG_0697	MSMEG_0697	4	30	24	805	105	119	1	13	8	15	7	4	0	2	1	94	16	7	81	1099
MSMEG_0698	MSMEG_0698	751	1217	1092	325	569	517	216	247	333	1	2	2	29	38	36	10	17	11	5	211
MSMEG_0699	MSMEG_0699	381	245	757	225	187	293	227	106	383	5	9	14	25	22	38	57	36	29	47	359
MSMEG_0700	MSMEG_0700	423	609	522	55	44	264	375	428	415	0	0	7	14	31	25	9	1	7	5	139
MSMEG_0701	MSMEG_0701	15	15	14	3	1	4	6	6	6	0	1	1	0	1	0	2	0	0	1	1
MSMEG_0702	MSMEG_0702	2117	2480	2931	505	451	947	550	683	928	3	5	10	81	123	105	41	25	34	25	479
MSMEG_0703	MSMEG_0703	313	471	467	225	97	319	111	123	131	7	0	5	10	19	17	29	11	18	22	314
MSMEG_0704	MSMEG_0704	294	415	376	104	93	281	87	146	129	1	2	8	6	22	19	14	11	14	13	199
MSMEG_0705	MSMEG_0705	12	3	20	2	2	2	16	11	10	0	0	0	1	2	1	1	0	0	0	1
MSMEG_0706	MSMEG_0706	3	4	7	1	1	1	4	3	4	0	0	1	0	0	0	1	0	0	0	0
MSMEG_0707	MSMEG_0707	8	7	9	1	0	2	4	0	2	0	0	0	0	1	0	0	0	0	0	3
MSMEG_0708	MSMEG_0708	115	157	164	4	3	10	76	52	110	0	0	0	8	16	9	3	0	1	1	1
MSMEG_0709	dnaK	7162	8450	7671	254	208	510	5597	5439	5209	8	11	8	373	442	374	42	28	41	17	355
MSMEG_0710	grpE	2087	2458	2379	32	56	88	2022	1919	1631	4	4	2	127	141	129	13	7	15	12	88
MSMEG_0711	dnaJ	3858	3841	3830	154	219	270	2786	2603	2211	6	3	8	157	140	100	41	23	21	9	279
MSMEG_0713	MSMEG_0713	386	429	462	24	22	61	436	346	450	1	0	0	34	30	19	0	10	4	3	53
MSMEG_0712	MSMEG_0712	585	839	798	20	29	41	54	103	108	0	0	1	9	27	11	4	3	3	2	32
MSMEG_0714	MSMEG_0714	12	33	25	17	19	18	7	14	19	0	0	1	1	2	5	3	5	2	3	17
MSMEG_0715	MSMEG_0715	7	1	10	0	2	1	4	1	1	0	0	0	1	0	0	0	0	0	0	0
MSMEG_0716	MSMEG_0716	26	19	14	7	5	11	14	10	9	0	0	0	0	1	0	1	3	4	3	9
MSMEG_0718	MSMEG_0718	14	17	26	6	18	20	13	5	8	0	0	0	0	0	1	3	0	2	2	27
MSMEG_0717	MSMEG_0717	619	605	976	181	255	346	345	403	583	2	4	8	30	31	45	12	10	18	7	149
MSMEG_0719	MSMEG_0719	228	255	290	2	9	33	74	70	131	0	0	0	8	12	18	0	3	3	3	22
MSMEG_0720	MSMEG_0720	11	7	21	2	3	3	7	3	6	0	0	0	1	0	0	0	1	0	0	3
MSMEG_0721	MSMEG_0721	218	227	257	18	28	44	39	38	53	0	2	0	2	10	7	1	3	3	2	33
MSMEG_0722	MSMEG_0722	49	45	56	4	3	8	30	25	43	0	0	0	0	0	0	0	0	2	0	0
MSMEG_0723	MSMEG_0723	41	42	18	4	4	21	18	19	13	0	0	0	0	0	0	0	0	0	0	3
MSMEG_0724	MSMEG_0724	42	48	66	0	2	2	7	20	21	0	0	1	2	2	1	0	1	0	1	4
MSMEG_0725	MSMEG_0725	93	98	93	0	2	2	48	48	46	0	0	0	2	2	2	0	0	0	0	2
MSMEG_0726	MSMEG_0726	204	272	305	12	18	16	53	80	83	0	0	0	8	14	16	6	1	3	4	19
MSMEG_0727	MSMEG_0727	143	146	194	2	0	8	214	204	236	0	0	0	10	4	7	0	0	3	0	2
MSMEG_0728	MSMEG_0728	1460	2270	1680	121	89	299	1657	1823	1693	4	6	9	46	51	57	13	12	23	11	228
MSMEG_0729	MSMEG_0729	57	65	116	5	3	13	37	40	54	0	0	0	5	5	3	1	1	6	2	10
MSMEG_0730	MSMEG_0730	79	127	143	12	8	45	43	61	86	0	1	0	8	10	7	6	1	11	1	24
MSMEG_0731	MSMEG_0731	75	125	100	26	17	67	30	37	33	0	1	1	8	22	12	6	1	7	8	58
MSMEG_0732	MSMEG_0732	789	1095	1125	342	447	484	354	420	441	7	15	16	46	76	52	49	66	52	52	528
MSMEG_0733	dapB	103	122	169	11	24	48	62	47	104	0	2	0	5	11	13	0	7	6	6	29
MSMEG_0734	MSMEG_0734	142	143	186	5	12	34	75	126	123	0	0	1	3	2	13	3	3	1	2	33
MSMEG_0735	MSMEG_0735	53	52	75	1	1	4	14	20	29	0	0	0	1	2	3	1	0	1	0	0
MSMEG_0736	MSMEG_0736	3200	4036	5215	251	423	729	1234	1533	2044	12	10	11	143	160	170	54	46	64	39	585
MSMEG_0737	MSMEG_0737	533	520	864	29	34	52	404	350	534	0	2	1	27	35	36	6	6	12	4	52
MSMEG_0738	MSMEG_0738	224	314	378	7	10	13	166	224	284	0	0	0	27	30	31	2	1	4	1	13
MSMEG_0739	MSMEG_0739	164	200	306	9	9	8	96	116	121	0	2	2	5	8	3	1	0	0	0	8
MSMEG_0740	MSMEG_0740	354	501	605	22	57	55	232	292	379	0	2	8	23	35	35	2	7	2	7	54
MSMEG_0741	MSMEG_0741	425	557	647	35	43	77	208	264	369	0	7	3	21	35	24	7	11	6	3	59
MSMEG_0742	MSMEG_0742	64	43	73	9	17	33	19	20	31	3	1	0	1	5	4	2	4	4	1	14
MSMEG_0743	MSMEG_0743	165	176	237	26	58	78	100	84	140	2	6	10	13	19	23	11	10	15	4	48
MSMEG_0744	MSMEG_0744	42	47	63	76	217	318	13	9	20	1	9	14	2	2	4	8	34	23	17	177
MSMEG_0745	MSMEG_0745	12	12	6	68	158	241	4	5	7	0	8	26	2	1	1	11	15	30	13	112
MSMEG_0746	MSMEG_0746	45	78	54	443	812	1154	43	46	54	17	46	52	2	4	5	77	182	128	103	897
MSMEG_0747	MSMEG_0747	18	16	21	86	145	189	12	10	12	0	7	13	0	1	0	4	23	11	11	225
MSMEG_0748	MSMEG_0748	8	10	5	30	73	87	14	7	8	2	3	6	1	2	0	6	10	9	4	70
MSMEG_0749	MSMEG_0749	4	11	5	33	68	101	3	3	6	0	1	5	0	1	1	4	10	7	3	53
MSMEG_0751	MSMEG_0751	2	9	5	17	25	29	0	0	0	0	0	1	0	0	1	2	4	3	2	19
MSMEG_0750	MSMEG_0750	660	931	1136	27	39	101	328	474	548	0	3	3	43	50	49	14	3	11	3	38
MSMEG_0752	fbaA	342	418	434	31	73	93	166	145	231	0	4	2	11	22	20	4	6	6	3	42
MSMEG_0753	MSMEG_0753	477	741	852	31	38	111	224	329	410	0	1	0	32	30	22	1	0	5	0	36
MSMEG_0754	MSMEG_0754	353	538	446	63	83	152	91	110	130	0	2	4	7	37	18	6	6	7	3	112
MSMEG_0755	MSMEG_0755	235	243	376	178	431	446	178	196	275	4	9	6	7	9	9	9	13	11	11	211
MSMEG_0757	MSMEG_0757	18	26	58	2	2	4	6	12	36	0	0	0	1	2	4	0	0	0	1	11
MSMEG_0756	MSMEG_0756	183	194	289	11	27	24	88	116	159	1	2	0	21	10	21	1	7	2	1	12
MSMEG_0758	MSMEG_0758	35	44	60	0	1	5	18	17	25	0	0	0	1	3	3	0	1	0	0	0
MSMEG_0759	purA	3590	3428	4890	35	57	141	1125	992	1567	2	3	5	127	159	177	23	8	7	3	76
MSMEG_0760	MSMEG_0760	338	342	579	2	5	25	250	215	359	0	0	0	37	39	32	7	2	2	3	14
MSMEG_0761	MSMEG_0761	221	253	305	57	142	141	67	86	81	0	3	4	5	7	7	7	11	4	8	68
MSMEG_0762	MSMEG_0762	212	303	398	103	207	150	151	219	240	6	9	1	14	29	34	37	39	30	13	198
MSMEG_0763	MSMEG_0763	392	442	524	58	16	43	221	212	360	3	1	0	15	22	13	9	2	1	8	73
MSMEG_0764	MSMEG_0764	276	336	404	48	13	22	211	196	315	2	1	0	22	25	27	9	1	3	5	98
MSMEG_0765	MSMEG_0765	72	127	99	2	6	7	17	21	27	2	0	0	2	16	1	1	1	1	2	3
MSMEG_0766	purT	856	1125	1412	49	75	96	287	401	486	2	3	4	35	58	59	6	7	4	3	61
MSMEG_0767	MSMEG_0767	231	324	390	4	13	16	151	225	235	0	0	0	17	32	22	5	0	1	2	9
MSMEG_0768	MSMEG_0768	727	1075	1122	14	21	39	459	500	628	0	1	0	37	62	50	4	4	1	4	20
MSMEG_0769	metZ	1788	2512	3059	43	59	106	1358	1480	2077	1	6	1	83	112	112	11	12	7	2	87
MSMEG_0770	MSMEG_0770	786	1008	1270	5	23	33	432	551	636	0	3	0	42	32	41	9	3	4	0	15
MSMEG_0771	MSMEG_0771	41	35	50	2	12	9	13	21	15	0	0	0	3	6	3	0	1	0	0	9
MSMEG_0772	MSMEG_0772	1	4	7	0	0	1	0	1	1	0	0	0	1	0	0	0	1	0	0	2
MSMEG_0773	MSMEG_0773	12	16	29	14	8	12	6	6	20	1	0	0	0	1	3	1	1	0	0	10
MSMEG_0774	MSMEG_0774	37	23	51	9	16	17	13	14	23	0	1	1	1	0	4	3	4	1	1	12
MSMEG_0776	MSMEG_0776	97	129	126	3	13	12	20	29	30	0	0	0	2	4	0	2	0	0	0	16
MSMEG_0775	MSMEG_0775	534	801	800	107	185	205	362	493	500	0	2	3	15	29	48	6	6	10	11	169
MSMEG_0777	MSMEG_0777	1717	2339	2838	162	311	345	1530	1700	1914	4	28	18	118	179	164	44	54	32	20	352
MSMEG_0778	MSMEG_0778	19	10	18	1	1	2	36	5	13	0	1	2	2	1	1	0	1	0	0	1
MSMEG_0779	MSMEG_0779	41	24	36	1	9	7	25	23	30	0	4	0	3	2	3	2	2	0	1	3
MSMEG_0780	MSMEG_0780	26	12	32	2	8	5	23	7	19	0	1	0	1	1	0	2	3	0	1	1
MSMEG_0781	MSMEG_0781	282	139	390	10	7	16	174	87	164	0	0	0	6	9	9	3	0	0	3	12
MSMEG_0782	MSMEG_0782	418	270	577	15	8	21	183	113	232	1	1	0	28	14	17	6	1	5	0	24
MSMEG_0783	pta	662	843	1202	42	56	107	358	462	697	0	0	1	25	46	43	3	6	6	7	50
MSMEG_0784	ackA	233	338	454	7	9	29	98	142	188	0	1	0	9	22	19	3	4	4	2	27
MSMEG_0785	MSMEG_0785	13	21	27	1	2	4	13	9	22	0	0	0	0	2	1	0	0	0	0	0
MSMEG_0786	MSMEG_0786	707	679	1143	99	81	222	357	349	659	7	1	10	36	60	49	19	17	14	19	146
MSMEG_0787	MSMEG_0787	617	680	853	140	148	226	288	311	454	0	3	3	16	30	29	7	11	13	10	162
MSMEG_0788	MSMEG_0788	1705	1861	1904	118	117	313	1084	1096	1185	0	1	8	31	47	49	18	7	16	7	174
MSMEG_0790	MSMEG_0790	473	636	621	9	32	48	131	151	168	0	2	0	13	15	26	2	1	6	2	24
MSMEG_0789	thiE	301	360	485	7	8	18	138	187	227	0	0	0	16	20	13	5	1	0	0	9
MSMEG_0791	thiO	327	496	592	25	22	43	136	150	219	0	3	4	30	55	34	2	11	12	4	30
MSMEG_0792	thiS	121	174	169	5	8	11	37	58	51	0	0	0	6	4	5	3	1	1	0	11
MSMEG_0793	thiG	434	711	696	22	27	57	271	286	317	0	1	2	31	58	55	3	9	7	4	43
MSMEG_0794	MSMEG_0794	278	379	516	11	13	27	221	297	340	0	1	1	28	45	30	2	2	4	2	17
MSMEG_0795	MSMEG_0795	452	655	794	24	41	60	494	574	674	0	2	3	34	50	41	4	5	6	6	53
MSMEG_0796	MSMEG_0796	289	411	492	25	29	51	248	337	388	0	0	7	12	23	26	3	6	2	0	43
MSMEG_0797	MSMEG_0797	628	1015	1005	138	254	366	802	968	949	0	7	7	34	62	40	17	27	27	18	242
MSMEG_0798	MSMEG_0798	230	298	219	54	76	135	113	150	126	0	0	0	2	6	5	1	2	4	1	51
MSMEG_0799	MSMEG_0799	108	164	181	24	25	56	58	82	59	0	0	0	2	4	5	2	1	5	3	20
MSMEG_0800	MSMEG_0800	16	15	21	1	0	2	12	8	16	0	0	0	3	0	0	0	0	0	0	2
MSMEG_0801	MSMEG_0801	1020	1352	1437	16	50	65	1114	864	1174	1	3	1	76	71	88	7	5	9	4	47
MSMEG_0802	MSMEG_0802	405	510	566	21	37	86	389	364	356	1	5	1	20	37	19	4	13	13	7	38
MSMEG_0803	MSMEG_0803	33	33	27	1	2	3	31	14	27	0	0	0	1	3	1	1	0	0	0	0
MSMEG_0804	MSMEG_0804	0	0	1	0	0	1	0	0	0	0	0	0	0	0	0	0	1	0	0	0
MSMEG_0805	MSMEG_0805	31	36	44	1	4	3	29	16	28	0	0	0	1	2	1	3	1	1	0	0
MSMEG_0806	MSMEG_0806	549	743	812	60	73	166	369	370	482	3	1	4	35	47	34	10	10	19	12	101
MSMEG_0807	MSMEG_0807	327	384	576	27	64	86	230	254	363	0	6	2	22	34	23	10	8	9	8	85
MSMEG_0808	MSMEG_0808	70	105	124	7	13	29	54	63	94	0	0	5	4	3	6	5	3	4	2	14
MSMEG_0809	MSMEG_0809	3	5	6	0	3	6	2	0	3	0	0	0	0	1	0	1	0	1	0	0
MSMEG_0811	MSMEG_0811	4	9	13	0	6	7	2	3	7	0	3	0	0	1	1	1	0	1	0	3
MSMEG_0810	MSMEG_0810	174	181	241	2	9	19	138	119	166	0	0	0	8	12	13	6	0	3	1	10
MSMEG_0812	MSMEG_0812	119	115	164	3	4	11	123	83	151	0	0	1	4	3	6	7	1	1	0	6
MSMEG_0813	MSMEG_0813	88	97	82	12	17	38	47	61	65	0	1	0	4	5	5	1	0	0	2	4
MSMEG_0815	MSMEG_0815	303	332	470	73	194	244	130	150	201	1	7	7	15	15	22	15	18	15	13	184
MSMEG_0814	MSMEG_0814	213	299	434	12	23	37	166	220	277	0	0	5	40	40	54	2	5	5	3	21
MSMEG_0816	MSMEG_0816	128	159	228	25	48	52	70	65	103	0	1	0	5	3	5	4	3	2	0	37
MSMEG_0817	MSMEG_0817	6	11	14	22	7	9	8	3	8	0	0	1	1	2	2	0	1	0	7	40
MSMEG_0818	MSMEG_0818	49	54	74	8	4	12	32	26	29	0	0	1	7	3	4	0	0	0	2	11
MSMEG_0819	MSMEG_0819	26	50	56	6	3	7	18	22	27	0	0	1	2	3	4	0	1	1	0	4
MSMEG_0821	MSMEG_0821	62	57	101	7	9	9	32	41	41	0	2	0	2	3	6	3	2	1	3	11
MSMEG_0820	MSMEG_0820	2	3	6	1	9	6	0	1	0	0	0	0	1	0	1	0	5	0	0	2
MSMEG_0822	MSMEG_0822	164	209	261	16	14	16	116	145	170	0	0	0	13	14	12	0	3	0	1	8
MSMEG_0823	MSMEG_0823	532	801	886	16	20	37	608	748	816	0	0	2	64	50	41	1	1	0	1	25
MSMEG_0824	MSMEG_0824	1051	1407	1741	10	17	37	779	839	1022	0	2	0	62	95	80	3	4	6	3	24
MSMEG_0825	thiD	1986	3035	3116	19	32	73	1567	1761	1962	1	3	5	172	276	247	13	13	16	9	49
MSMEG_0826	thiC	6795	10233	9745	64	66	222	5570	6911	6709	0	4	3	266	442	360	26	16	15	9	109
MSMEG_0827	MSMEG_0827	128	144	130	7	3	9	50	53	93	0	0	0	3	2	9	2	0	0	0	8
MSMEG_0828	MSMEG_0828	233	295	339	27	37	52	86	114	126	0	1	1	18	28	18	9	7	9	2	44
MSMEG_0829	xth	232	308	410	16	9	17	94	135	199	0	0	0	14	15	18	3	2	2	2	7
MSMEG_0831	MSMEG_0831	15	4	8	0	0	2	0	3	3	0	0	0	0	1	0	1	0	0	0	2
MSMEG_0830	MSMEG_0830	215	288	405	4	4	17	211	209	313	0	2	0	27	27	33	3	1	0	2	12
MSMEG_0832	def	521	715	814	20	14	34	216	247	312	0	0	2	42	47	36	3	2	1	0	19
MSMEG_0833	MSMEG_0833	4406	7008	7523	202	101	795	538	773	1036	1	1	7	73	120	121	49	9	56	20	310
MSMEG_0834	MSMEG_0834	1319	1622	2020	41	29	200	668	726	954	0	2	0	74	95	90	9	7	19	6	97
MSMEG_0835	sodC	1101	1437	2025	32	48	119	803	819	1213	0	2	2	136	194	163	17	11	8	7	64
MSMEG_0836	MSMEG_0836	2445	3302	3881	64	86	198	2396	2871	2969	1	3	7	139	201	202	20	13	23	10	116
MSMEG_0837	MSMEG_0837	282	323	395	14	23	33	288	280	346	0	0	0	14	18	27	5	1	2	0	22
MSMEG_0838	MSMEG_0838	240	292	364	22	37	50	153	119	198	0	0	0	13	19	5	0	1	2	2	33
MSMEG_0839	MSMEG_0839	70	78	69	4	15	20	92	117	89	2	1	0	5	8	5	2	2	5	1	13
MSMEG_0840	MSMEG_0840	1641	1699	2160	69	58	122	2298	2252	2430	5	3	2	55	62	88	9	5	10	1	105
MSMEG_0841	MSMEG_0841	1604	2148	2296	49	55	116	2029	2386	2491	1	1	5	74	69	87	13	6	6	2	63
MSMEG_0842	MSMEG_0842	668	828	974	20	13	30	385	594	640	0	1	0	18	40	45	3	1	2	4	48
MSMEG_0843	MSMEG_0843	149	152	279	7	7	9	96	83	126	0	0	1	6	18	12	0	0	0	0	2
MSMEG_0844	MSMEG_0844	123	131	219	0	1	8	86	60	119	0	0	0	9	9	6	4	1	0	0	4
MSMEG_0845	MSMEG_0845	486	529	680	7	7	15	188	162	277	0	0	0	17	12	30	4	0	0	0	17
MSMEG_0846	MSMEG_0846	634	608	975	11	17	33	423	376	602	0	0	0	49	43	58	2	1	7	0	16
MSMEG_0847	MSMEG_0847	260	290	398	2	5	15	133	115	194	0	0	0	10	10	18	3	1	1	0	12
MSMEG_0848	MSMEG_0848	852	855	1455	10	27	41	491	435	789	1	2	0	64	43	63	7	5	1	4	17
MSMEG_0849	MSMEG_0849	48	61	63	8	20	21	14	18	32	0	0	2	1	2	2	0	0	1	1	8
MSMEG_0850	MSMEG_0850	18	20	40	2	2	4	15	15	18	0	0	3	4	1	1	0	0	0	0	1
MSMEG_0851	MSMEG_0851	20	36	24	6	16	17	18	7	14	0	0	0	0	1	1	1	0	2	3	17
MSMEG_0852	MSMEG_0852	32	23	22	52	58	69	12	15	11	3	0	1	2	1	1	12	6	7	3	35
MSMEG_0853	MSMEG_0853	4	11	11	2	5	6	2	4	2	0	0	0	0	1	0	1	0	0	0	6
MSMEG_0854	MSMEG_0854	239	282	343	75	141	168	93	104	132	0	4	7	7	12	10	5	14	14	6	157
MSMEG_0856	MSMEG_0856	49	85	115	25	63	67	52	45	60	0	1	1	5	6	3	4	3	7	5	50
MSMEG_0855	MSMEG_0855	48	54	93	0	4	8	48	31	46	0	0	0	4	3	9	0	0	0	0	0
MSMEG_0857	MSMEG_0857	32	62	46	1	1	5	10	23	25	0	0	0	5	5	4	0	0	0	0	0
MSMEG_0859	MSMEG_0859	214	282	396	20	32	47	119	137	244	2	0	0	24	35	25	6	4	7	3	34
MSMEG_0858	MSMEG_0858	925	1073	1566	38	72	105	397	482	691	2	4	2	45	59	55	12	1	8	7	63
MSMEG_0860	MSMEG_0860	389	554	643	13	21	33	259	215	383	0	3	0	29	32	32	4	4	6	1	9
MSMEG_0861	psd	289	303	435	10	21	25	292	301	388	0	3	0	21	42	35	2	3	3	0	29
MSMEG_0862	MSMEG_0862	537	673	820	55	106	111	245	282	402	5	0	3	41	43	33	12	10	3	5	106
MSMEG_0863	MSMEG_0863	594	710	842	51	95	105	283	362	406	0	2	6	33	45	49	11	6	10	7	62
MSMEG_0864	MSMEG_0864	38	38	51	4	4	5	11	18	22	0	0	0	2	2	4	0	1	1	0	3
MSMEG_0865	MSMEG_0865	106	114	150	9	21	16	77	86	101	3	1	5	3	6	9	4	3	0	2	21
MSMEG_0867	MSMEG_0867	418	647	669	19	37	58	115	171	204	1	0	0	21	29	34	6	3	4	2	33
MSMEG_0866	MSMEG_0866	1636	2034	2986	15	33	101	568	605	1078	0	0	1	76	98	90	9	2	5	3	29
MSMEG_0868	MSMEG_0868	25	14	27	0	2	1	14	14	9	0	0	0	0	3	1	8	0	1	0	1
MSMEG_0869	MSMEG_0869	0	1	2	1	0	1	1	0	0	0	0	0	0	0	0	0	0	0	0	1
MSMEG_0870	MSMEG_0870	56	57	83	7	1	4	19	33	41	1	1	0	5	2	6	2	1	1	1	3
MSMEG_0871	MSMEG_0871	14	17	19	3	1	0	11	12	21	0	0	0	1	4	0	0	0	2	3	2
MSMEG_0872	MSMEG_0872	25	32	41	6	5	5	25	36	27	0	0	0	2	2	0	0	0	0	1	4
MSMEG_0873	MSMEG_0873	3	5	2	0	0	0	0	3	0	0	0	0	1	1	0	0	0	0	0	0
MSMEG_0874	MSMEG_0874	60	80	77	2	4	7	18	28	31	0	0	0	6	3	3	2	1	0	2	5
MSMEG_0875	MSMEG_0875	145	211	163	6	10	27	46	46	67	0	0	2	6	8	11	1	2	4	4	27
MSMEG_0877	MSMEG_0877	152	186	227	38	37	46	73	94	113	0	0	5	12	14	4	0	2	2	5	37
MSMEG_0876	MSMEG_0876	155	167	218	4	5	16	116	98	164	0	0	0	17	15	16	2	0	1	0	7
MSMEG_0878	MSMEG_0878	186	170	202	3	6	27	56	53	68	0	0	0	6	8	3	3	3	3	0	12
MSMEG_0879	MSMEG_0879	0	2	1	0	0	0	0	0	0	0	0	0	0	0	0	0	0	0	0	0
MSMEG_0880	groEL	34452	53646	43140	115	194	456	13497	21304	17142	6	7	10	2321	3769	2296	184	32	59	33	271
MSMEG_0881	MSMEG_0881	59	76	102	1	0	0	69	55	58	0	0	1	10	4	4	0	1	1	0	0
MSMEG_0882	MSMEG_0882	80	129	118	47	127	124	49	43	55	1	6	3	8	10	8	8	25	26	14	113
MSMEG_0883	MSMEG_0883	108	144	123	44	103	116	34	53	68	2	2	4	3	8	13	6	19	13	7	76
MSMEG_0884	MSMEG_0884	93	114	106	31	56	75	23	24	22	0	0	4	1	3	0	2	2	1	3	47
MSMEG_0885	MSMEG_0885	329	397	345	177	158	350	64	77	78	0	0	0	7	3	5	2	4	2	2	145
MSMEG_0886	MSMEG_0886	143	170	227	21	30	56	62	76	73	0	0	0	6	8	8	8	6	1	1	36
MSMEG_0887	MSMEG_0887	128	215	179	49	61	73	33	75	56	0	0	5	19	24	16	18	16	10	9	66
MSMEG_0888	MSMEG_0888	24	33	38	3	21	9	34	32	51	0	1	0	3	2	5	2	4	3	2	11
MSMEG_0889	MSMEG_0889	546	766	674	193	392	329	212	298	277	2	17	16	55	82	46	34	97	52	51	328
MSMEG_0890	MSMEG_0890	176	198	245	16	62	130	115	166	125	0	1	0	12	9	9	5	5	6	1	31
MSMEG_0891	MSMEG_0891	66	98	88	2	12	20	63	58	56	0	0	1	4	2	3	3	1	2	0	8
MSMEG_0892	MSMEG_0892	176	216	347	2	6	18	117	100	199	0	0	3	11	6	12	2	0	0	3	10
MSMEG_0893	MSMEG_0893	10	13	7	6	10	6	4	6	8	0	0	0	0	0	0	0	0	1	0	8
MSMEG_0894	MSMEG_0894	89	69	124	6	5	7	66	47	58	0	2	0	6	4	4	1	1	0	2	9
MSMEG_0895	MSMEG_0895	348	439	483	18	47	59	165	178	225	0	2	3	22	26	27	1	4	6	3	36
MSMEG_0896	MSMEG_0896	265	379	477	22	30	46	188	220	302	0	3	2	16	21	23	1	3	5	1	25
MSMEG_0897	MSMEG_0897	70	105	152	9	10	12	38	41	79	0	0	0	5	15	10	1	3	3	0	7
MSMEG_0898	MSMEG_0898	46	69	84	4	6	7	27	27	46	0	0	0	3	9	4	6	0	3	1	7
MSMEG_0899	MSMEG_0899	600	1040	938	47	60	120	328	376	516	1	7	7	49	80	65	13	15	12	11	90
MSMEG_0900	MSMEG_0900	244	377	311	351	905	837	124	170	181	9	53	41	15	26	19	82	285	152	116	768
MSMEG_0901	MSMEG_0901	324	339	333	237	543	527	185	145	236	5	20	11	21	22	17	17	77	49	31	529
MSMEG_0902	MSMEG_0902	63	67	65	40	22	27	44	18	34	0	0	0	3	4	0	1	1	0	0	16
MSMEG_0903	lpdA	3560	5517	5880	201	345	501	1847	2486	3243	3	15	6	226	321	347	46	43	48	26	292
MSMEG_0904	MSMEG_0904	211	304	310	3	4	15	158	155	228	0	1	0	27	23	23	1	1	5	1	8
MSMEG_0905	pcaC	113	196	253	15	26	75	134	131	112	0	0	1	7	9	8	1	3	8	0	24
MSMEG_0906	MSMEG_0906	300	416	455	7	12	21	174	175	298	0	0	0	11	33	23	2	2	3	0	19
MSMEG_0907	MSMEG_0907	5	7	3	0	0	1	3	1	3	0	0	0	0	1	0	0	0	0	0	0
MSMEG_0908	MSMEG_0908	18	33	21	0	1	0	12	9	9	0	0	0	0	0	1	0	0	0	0	2
MSMEG_0909	MSMEG_0909	1145	1503	1789	71	177	249	979	1240	1374	2	3	3	63	69	56	8	5	15	5	108
MSMEG_0910	MSMEG_0910	0	0	1	0	0	0	0	0	0	0	0	0	0	0	0	0	0	0	0	0
MSMEG_0911	aceA	931	1134	1607	6	11	33	443	592	850	0	4	1	83	101	103	7	1	3	2	14
MSMEG_0912	MSMEG_0912	889	1045	1262	9	16	31	1188	1072	1466	1	1	0	55	69	68	3	2	3	2	20
MSMEG_0913	MSMEG_0913	8571	9116	11830	168	288	662	4984	5653	7647	3	3	10	372	438	508	49	17	39	14	184
MSMEG_0914	MSMEG_0914	134	221	230	4	6	13	134	125	156	2	0	0	9	11	23	0	0	0	0	9
MSMEG_0915	MSMEG_0915	1005	1079	1571	73	76	177	492	546	732	0	0	5	52	46	44	8	5	8	3	86
MSMEG_0916	MSMEG_0916	1248	1836	1614	236	339	494	553	731	820	2	3	10	30	50	40	17	13	25	11	313
MSMEG_0917	MSMEG_0917	325	427	482	95	78	115	229	243	357	1	4	5	7	17	11	11	11	6	5	112
MSMEG_0918	MSMEG_0918	258	255	353	14	28	39	129	138	204	0	4	2	14	25	29	5	8	9	2	37
MSMEG_0919	MSMEG_0919	316	289	448	21	44	58	193	175	225	1	2	2	32	47	26	7	11	12	12	32
MSMEG_0920	MSMEG_0920	186	194	265	11	30	34	86	74	128	0	1	0	10	8	13	4	4	4	4	35
MSMEG_0921	MSMEG_0921	459	554	787	24	43	68	350	432	459	1	4	2	25	32	36	10	4	5	5	46
MSMEG_0922	deoC	322	383	507	32	43	52	273	221	335	0	2	3	28	20	18	6	6	2	4	50
MSMEG_0923	MSMEG_0923	713	985	1154	75	82	153	387	453	703	1	3	1	42	61	69	14	6	5	1	63
MSMEG_0924	MSMEG_0924	493	693	920	87	132	182	205	271	413	2	5	13	35	65	40	17	26	20	13	133
MSMEG_0925	MSMEG_0925	119	161	246	10	8	35	41	52	106	0	0	0	7	8	11	3	1	9	2	19
MSMEG_0926	MSMEG_0926	156	209	296	13	7	48	88	90	120	1	0	1	18	16	16	7	3	6	7	16
MSMEG_0927	MSMEG_0927	118	120	181	2	4	14	56	47	90	0	0	1	13	12	15	2	0	0	1	2
MSMEG_0928	murB	453	615	604	5	8	5	176	198	298	0	0	0	12	23	18	3	1	1	0	7
MSMEG_0929	MSMEG_0929	2266	2732	3308	68	102	215	1480	1683	2013	1	2	5	85	129	118	19	8	7	3	73
MSMEG_0930	MSMEG_0930	302	444	552	23	19	31	200	237	287	0	1	5	19	36	32	7	5	5	1	27
MSMEG_0931	MSMEG_0931	1	0	3	0	0	0	0	0	0	0	0	0	0	1	0	0	0	0	0	0
MSMEG_0932	MSMEG_0932	3071	4896	7757	22	32	63	920	1388	2249	2	2	6	195	342	331	17	2	8	1	68
MSMEG_0933	MSMEG_0933	652	1234	2012	154	90	95	313	459	988	2	4	10	53	80	111	29	22	22	19	302
MSMEG_0934	MSMEG_0934	267	461	569	407	116	142	121	160	238	1	3	3	12	19	25	57	16	13	57	530
MSMEG_0935	MSMEG_0935	1184	1574	1827	156	145	231	384	426	549	2	4	1	59	97	71	25	6	9	16	183
MSMEG_0936	senX3	718	735	1112	138	232	377	506	565	704	3	10	11	22	23	23	12	16	30	11	258
MSMEG_0937	regX3	190	202	267	55	48	92	93	100	155	0	7	0	21	21	21	9	6	17	11	78
MSMEG_0938	MSMEG_0938	988	1423	1433	89	118	146	390	520	618	1	5	6	46	61	55	14	17	16	10	114
MSMEG_0939	MSMEG_0939	1674	2495	2451	83	128	238	1196	1449	1671	0	4	4	89	106	119	13	13	20	7	146
MSMEG_0940	MSMEG_0940	2678	3950	3989	163	254	431	3320	3913	3997	5	9	21	112	153	118	26	15	24	14	222
MSMEG_0941	MSMEG_0941	892	1109	1328	4	16	48	1000	981	1218	0	0	2	32	44	53	6	2	2	0	13
MSMEG_0942	MSMEG_0942	334	355	547	2	1	12	261	249	350	0	0	0	14	16	23	0	1	0	0	3
MSMEG_0943	proC	563	781	911	13	11	23	289	314	489	0	0	0	33	56	51	7	3	1	0	7
MSMEG_0944	MSMEG_0944	1777	2410	2433	147	222	357	620	754	979	2	5	10	74	89	77	22	27	31	38	238
MSMEG_0945	MSMEG_0945	4866	5631	5587	97	180	392	1267	1459	1616	3	0	1	109	145	147	25	10	19	6	152
MSMEG_0946	MSMEG_0946	14734	14797	19195	169	300	481	6701	5842	7650	3	3	2	312	367	385	95	21	41	9	244
MSMEG_0947	MSMEG_0947	2101	2529	2716	162	317	468	1347	1297	1656	3	4	8	80	87	95	16	26	28	15	263
MSMEG_0948	MSMEG_0948	2074	2792	2733	46	61	118	1057	1088	1205	0	0	10	75	91	80	11	9	8	3	59
MSMEG_0949	MSMEG_0949	304	378	430	22	37	75	263	306	333	0	2	0	10	13	14	1	1	4	2	57
MSMEG_0950	MSMEG_0950	3	9	14	0	0	0	2	0	1	0	0	0	0	0	0	0	0	0	0	0
MSMEG_0951	MSMEG_0951	277	306	350	4	13	22	158	96	145	0	0	0	9	16	11	2	1	2	0	10
MSMEG_0952	hemA	5657	6329	7755	341	567	810	3035	2548	4131	6	21	9	165	199	237	52	43	39	24	413
MSMEG_0953	hemC	3506	3614	5025	88	132	301	2287	1782	2876	6	6	4	186	182	248	15	9	25	9	140
MSMEG_0954	hemD	3416	3112	5893	49	73	109	2446	1769	3176	3	10	12	244	186	275	18	9	12	5	86
MSMEG_0956	hemB	1622	1637	2834	8	36	40	766	589	1351	0	0	0	77	69	92	14	3	5	2	33
MSMEG_0955	MSMEG_0955	4	17	7	1	2	2	2	1	2	0	0	0	0	0	1	1	0	0	1	0
MSMEG_0957	MSMEG_0957	170	155	288	0	0	4	103	51	169	0	0	1	12	9	15	0	2	3	0	1
MSMEG_0958	MSMEG_0958	334	436	434	2	5	12	116	124	184	0	0	0	9	12	18	1	0	0	0	6
MSMEG_0959	MSMEG_0959	434	595	578	6	3	18	237	286	364	2	0	0	12	20	30	7	1	1	1	9
MSMEG_0960	MSMEG_0960	52	86	91	3	1	3	58	74	112	0	0	0	2	12	7	1	0	0	0	2
MSMEG_0961	MSMEG_0961	202	196	262	5	9	14	127	101	124	0	0	0	12	21	17	1	0	1	2	6
MSMEG_0962	MSMEG_0962	102	110	164	6	17	33	58	43	81	0	0	0	5	10	11	3	0	1	1	16
MSMEG_0963	MSMEG_0963	34	50	81	341	41	43	30	30	40	4	2	1	2	4	3	22	4	4	32	340
MSMEG_0964	MSMEG_0964	120	163	177	447	73	162	130	106	162	12	3	2	11	23	6	34	6	12	20	457
MSMEG_0965	MSMEG_0965	32100	32103	43078	413	473	1349	10112	9798	16561	17	14	29	2013	1987	2209	206	51	106	72	720
MSMEG_0966	MSMEG_0966	30	43	41	20	71	52	14	18	19	0	4	2	1	0	1	3	3	0	1	39
MSMEG_0967	MSMEG_0967	10	17	17	3	13	15	5	5	5	0	0	0	1	3	0	1	3	1	1	9
MSMEG_0968	MSMEG_0968	125	121	159	187	97	126	153	92	180	3	8	6	9	9	3	37	18	8	24	299
MSMEG_0969	hemL	970	1192	1513	58	71	94	341	498	668	2	0	4	62	71	61	13	4	7	5	77
MSMEG_0970	MSMEG_0970	277	313	511	13	13	25	168	154	240	0	0	0	12	19	20	3	2	1	0	29
MSMEG_0971	MSMEG_0971	562	758	890	13	13	26	416	432	709	0	0	0	31	35	43	3	2	4	1	19
MSMEG_0972	MSMEG_0972	105	135	240	2	4	9	115	89	182	0	0	1	10	11	9	0	2	0	3	2
MSMEG_0973	MSMEG_0973	414	482	737	7	12	17	304	258	497	0	0	2	18	41	38	1	2	0	2	3
MSMEG_0974	ccsB	600	753	1060	10	21	18	391	385	697	0	1	0	32	49	44	7	1	2	2	11
MSMEG_0975	MSMEG_0975	369	423	570	6	17	54	171	153	275	0	0	1	30	26	23	2	4	11	1	14
MSMEG_0976	MSMEG_0976	307	475	635	180	264	187	52	84	76	1	3	3	4	18	10	32	36	35	15	279
MSMEG_0977	MSMEG_0977	303	378	465	28	45	36	73	82	117	4	0	1	15	16	23	3	7	3	3	20
MSMEG_0978	MSMEG_0978	555	705	923	38	62	80	343	373	574	2	1	3	34	38	35	9	10	4	3	49
MSMEG_0979	MSMEG_0979	116	103	148	1	0	3	33	34	72	0	0	0	4	6	4	1	0	0	0	0
MSMEG_0980	MSMEG_0980	22	12	25	15	15	17	7	4	10	0	0	0	0	0	2	2	1	2	2	22
MSMEG_0981	MSMEG_0981	6	10	7	2	7	10	1	7	1	0	1	0	0	0	2	0	2	0	0	2
MSMEG_0982	MSMEG_0982	67	83	55	89	216	215	43	31	30	1	3	6	4	3	1	11	29	19	15	179
MSMEG_0984	MSMEG_0984	75	69	96	74	128	160	64	43	46	0	8	2	5	2	1	11	18	16	16	192
MSMEG_0983	MSMEG_0983	347	550	582	20	58	64	268	288	362	2	5	2	25	28	29	10	9	16	6	58
MSMEG_0985	MSMEG_0985	781	1045	1393	8	14	35	609	601	889	0	0	1	57	54	70	1	1	2	0	22
MSMEG_0986	MSMEG_0986	593	745	865	16	41	75	436	517	540	0	2	3	36	42	47	1	7	8	3	49
MSMEG_0987	MSMEG_0987	892	976	1331	516	848	1012	366	424	557	18	74	79	48	65	54	104	211	119	144	822
MSMEG_0988	menA	68	70	72	2	5	11	31	43	46	0	1	0	1	5	2	3	0	1	0	13
MSMEG_0989	MSMEG_0989	579	705	837	130	184	310	364	347	480	1	3	9	42	42	64	17	43	49	26	252
MSMEG_0990	mtaP	577	669	874	56	100	139	435	405	636	1	7	7	54	48	50	18	21	19	11	111
MSMEG_0991	MSMEG_0991	251	369	498	32	69	78	273	261	413	4	3	0	23	29	26	8	7	8	8	62
MSMEG_0992	MSMEG_0992	108	121	162	4	8	18	61	66	120	0	0	0	5	8	7	4	2	0	0	9
MSMEG_0993	MSMEG_0993	91	134	194	16	19	62	111	128	141	0	4	1	9	14	6	1	4	3	1	49
MSMEG_0994	resD	59	67	96	3	9	21	41	35	61	0	1	1	4	5	2	0	3	1	1	13
MSMEG_0995	MSMEG_0995	58	73	70	48	55	51	24	14	32	0	0	1	2	2	1	7	6	2	4	64
MSMEG_0996	MSMEG_0996	26	35	43	8	29	36	43	30	38	0	4	2	1	2	2	3	4	2	2	45
MSMEG_0997	MSMEG_0997	17	16	32	6	4	9	21	9	31	0	0	0	1	1	2	0	2	1	1	19
MSMEG_0998	MSMEG_0998	13	33	36	6	6	16	10	20	26	0	2	1	1	1	1	3	4	0	1	9
MSMEG_1000	MSMEG_1000	8	9	9	1	2	6	9	8	12	0	0	0	1	0	1	0	0	0	1	8
MSMEG_0999	MSMEG_0999	124	157	172	18	28	50	84	89	126	0	4	0	4	5	9	5	5	5	2	41
MSMEG_1001	MSMEG_1001	631	886	774	692	158	226	172	223	257	14	11	9	9	23	23	56	10	13	63	1237
MSMEG_1002	MSMEG_1002	1055	1382	1381	26	32	55	1059	940	1147	1	6	2	86	80	80	5	4	8	4	45
MSMEG_1003	MSMEG_1003	368	425	514	18	30	75	368	319	335	2	2	2	24	26	27	5	5	4	5	48
MSMEG_1004	MSMEG_1004	91	140	87	134	238	264	23	15	23	0	1	1	2	4	2	6	5	7	6	230
MSMEG_1005	MSMEG_1005	36	39	40	37	39	62	19	20	15	1	0	2	3	6	3	6	9	7	7	73
MSMEG_1006	MSMEG_1006	177	185	203	98	170	195	49	58	73	2	6	3	11	10	5	10	19	14	13	158
MSMEG_1007	MSMEG_1007	264	324	425	1	0	5	150	163	246	0	0	0	11	18	17	4	1	0	0	1
MSMEG_1008	MSMEG_1008	307	343	290	25	22	58	112	74	99	0	0	1	9	19	13	3	1	2	1	21
MSMEG_1009	MSMEG_1009	54	57	54	21	26	68	24	25	18	0	2	0	5	3	3	3	3	6	6	27
MSMEG_1010	MSMEG_1010	237	246	434	9	21	35	125	91	184	0	1	0	16	10	21	4	2	2	3	19
MSMEG_1011	MSMEG_1011	352	438	631	9	18	32	197	182	312	0	0	1	23	26	24	3	2	4	0	28
MSMEG_1012	MSMEG_1012	123	169	183	4	4	13	99	91	129	0	0	2	3	5	2	0	1	0	1	8
MSMEG_1013	MSMEG_1013	135	139	164	7	7	23	40	40	68	0	0	3	3	4	8	1	0	1	2	8
MSMEG_1014	dinB	94	121	148	6	13	19	75	54	106	2	2	1	5	7	11	5	0	4	1	20
MSMEG_1015	MSMEG_1015	182	226	299	8	16	18	56	90	80	0	0	0	11	16	11	4	2	3	1	9
MSMEG_1016	MSMEG_1016	13	7	16	0	1	0	2	2	0	0	0	0	0	0	0	0	0	0	0	1
MSMEG_1017	MSMEG_1017	9009	8023	6743	3474	1977	15629	6049	4336	3699	19	19	147	212	195	152	141	60	366	163	4312
MSMEG_1018	MSMEG_1018	5259	4564	4431	1479	774	7423	7895	5720	4649	26	24	143	234	221	147	126	54	252	134	2949
MSMEG_1019	MSMEG_1019	12262	13132	9672	3380	1700	14413	16555	12085	9611	52	63	327	703	629	456	390	185	960	530	7202
MSMEG_1020	MSMEG_1020	167	130	200	12	22	57	109	79	102	1	1	0	15	9	10	0	3	4	0	28
MSMEG_1021	MSMEG_1021	24	33	26	8	7	33	10	16	8	0	0	1	1	0	2	0	0	1	0	4
MSMEG_1022	MSMEG_1022	1	2	2	0	0	0	0	1	1	0	0	0	1	0	0	0	0	0	0	0
MSMEG_1023	MSMEG_1023	148	204	217	5	15	22	122	115	134	0	0	1	14	22	12	0	1	1	2	22
MSMEG_1024	MSMEG_1024	17	18	18	0	2	3	4	12	9	0	0	0	1	2	0	0	3	0	0	4
MSMEG_1026	MSMEG_1026	109	134	174	32	19	56	108	143	148	2	3	1	8	12	13	4	0	5	2	56
MSMEG_1025	MSMEG_1025	23	18	28	0	0	2	11	13	17	0	0	0	1	0	1	1	0	0	0	0
MSMEG_1027	MSMEG_1027	63	80	91	1	1	2	24	24	33	0	0	0	6	7	3	0	1	0	0	1
MSMEG_1028	MSMEG_1028	4152	5405	5612	204	264	555	1087	1484	1729	2	4	7	225	331	252	41	29	32	16	280
MSMEG_1029	MSMEG_1029	1466	2347	2290	159	269	562	624	780	1107	1	2	6	40	80	45	19	13	20	16	187
MSMEG_1030	MSMEG_1030	681	993	1241	48	83	127	396	375	679	1	0	5	37	66	83	16	16	9	6	86
MSMEG_1031	MSMEG_1031	146	202	273	8	8	15	157	185	223	0	1	1	15	17	20	0	2	4	1	7
MSMEG_1032	MSMEG_1032	22	21	35	0	2	2	30	26	33	0	0	0	1	3	1	0	0	1	0	3
MSMEG_1033	nrdF2	3646	4643	3327	1623	975	5916	3086	3048	2771	12	20	103	221	282	171	135	77	298	163	3053
MSMEG_1034	MSMEG_1034	891	1028	969	89	59	475	869	671	742	3	7	13	57	68	53	20	7	30	17	236
MSMEG_1035	MSMEG_1035	311	338	428	35	56	70	211	204	242	0	3	0	17	17	14	6	5	9	5	61
MSMEG_1036	MSMEG_1036	70	158	215	0	4	4	52	65	124	0	0	1	5	7	20	0	0	1	0	3
MSMEG_1037	MSMEG_1037	1768	2309	2940	56	74	152	2363	3238	2861	1	4	8	106	124	158	9	14	11	8	55
MSMEG_1038	MSMEG_1038	304	365	472	10	16	42	282	401	402	0	0	0	30	37	32	4	3	6	3	13
MSMEG_1039	MSMEG_1039	485	491	652	6	5	15	215	209	277	0	0	0	17	26	26	1	1	0	0	8
MSMEG_1040	ctaD	6654	9578	10808	313	758	911	3553	4010	5996	9	28	16	387	508	582	82	103	76	70	664
MSMEG_1041	serB	2764	3193	4528	106	182	302	2467	2438	3486	2	6	8	139	152	192	31	23	28	11	227
MSMEG_1042	MSMEG_1042	574	581	964	16	21	53	466	378	650	0	1	2	46	38	54	3	4	5	4	24
MSMEG_1043	MSMEG_1043	41	48	66	9	16	14	18	18	28	0	0	0	3	3	3	2	1	2	0	16
MSMEG_1044	MSMEG_1044	1	3	2	0	0	0	3	1	0	0	0	0	0	0	0	0	0	0	0	2
MSMEG_1045	MSMEG_1045	30	26	39	5	4	12	7	6	26	1	0	1	1	1	1	0	1	0	0	3
MSMEG_1046	MSMEG_1046	1852	2392	2280	67	59	229	497	665	700	2	3	4	50	44	46	14	10	8	6	117
MSMEG_1047	MSMEG_1047	424	624	624	7	18	55	277	296	444	2	1	2	37	45	38	13	4	8	4	33
MSMEG_1048	MSMEG_1048	502	670	642	17	20	61	233	283	364	0	2	0	23	38	24	6	0	5	1	40
MSMEG_1049	MSMEG_1049	721	1032	1170	13	27	39	402	443	517	1	2	2	59	90	71	8	1	4	1	32
MSMEG_1050	MSMEG_1050	554	697	923	3	7	11	564	608	732	0	0	0	42	42	50	0	1	2	2	12
MSMEG_1051	MSMEG_1051	402	455	657	37	68	84	251	219	305	1	1	3	31	41	25	6	6	4	1	66
MSMEG_1052	MSMEG_1052	1752	2186	2340	96	213	489	1500	1670	1928	1	5	10	58	94	95	16	19	31	15	259
MSMEG_1054	MSMEG_1054	0	0	2	0	0	0	0	2	1	0	0	0	0	0	0	0	0	0	0	0
MSMEG_1053	MSMEG_1053	1488	1942	1992	19	34	64	856	983	1184	0	0	0	63	76	68	12	5	5	5	44
MSMEG_1055	MSMEG_1055	1595	2525	2159	36	40	85	697	959	1046	0	0	2	60	144	81	2	7	5	8	29
MSMEG_1056	MSMEG_1056	27	32	20	69	174	202	7	8	8	0	0	4	0	0	3	5	7	14	5	99
MSMEG_1057	fni	159	372	267	734	123	199	114	159	168	12	4	8	8	20	12	117	17	10	95	953
MSMEG_1058	MSMEG_1058	892	1081	1212	20	24	38	973	868	1079	2	3	0	67	67	72	4	5	12	8	24
MSMEG_1059	MSMEG_1059	405	459	585	18	39	99	395	351	372	0	0	6	34	30	26	8	3	6	4	46
MSMEG_1060	MSMEG_1060	3580	5776	5443	420	570	669	1298	1736	2069	3	18	10	287	346	354	109	110	95	67	655
MSMEG_1061	MSMEG_1061	603	806	912	63	112	183	420	473	622	3	2	4	49	76	69	10	13	14	9	117
MSMEG_1062	MSMEG_1062	306	349	513	34	17	38	234	234	333	0	1	3	15	22	19	15	4	4	4	65
MSMEG_1063	MSMEG_1063	259	432	387	72	62	68	59	55	79	0	1	3	5	12	15	6	6	1	5	114
MSMEG_1064	MSMEG_1064	836	893	1221	156	182	402	1031	850	1317	2	18	24	62	71	101	24	18	35	15	233
MSMEG_1065	MSMEG_1065	135	126	165	12	18	55	113	89	129	1	1	6	9	18	12	2	4	3	1	34
MSMEG_1066	MSMEG_1066	303	430	429	32	45	140	179	196	228	2	2	1	28	26	32	7	7	15	3	44
MSMEG_1067	MSMEG_1067	203	296	210	63	70	142	72	135	119	0	2	4	8	6	2	5	4	3	2	89
MSMEG_1068	MSMEG_1068	90	123	150	2	8	12	30	42	68	0	0	0	8	8	6	0	1	1	2	11
MSMEG_1069	MSMEG_1069	25	22	22	0	6	2	14	9	26	0	0	0	1	3	0	2	0	0	0	1
MSMEG_1070	MSMEG_1070	3	3	5	0	1	2	3	5	5	0	0	0	0	0	0	1	1	0	0	4
MSMEG_1071	MSMEG_1071	14	14	16	4	4	5	8	7	9	0	0	0	1	1	1	2	0	1	1	3
MSMEG_1072	speB	21	21	28	2	6	8	22	21	14	0	0	0	0	0	1	1	1	3	0	12
MSMEG_1074	MSMEG_1074	116	150	209	7	20	45	51	54	99	0	2	3	7	10	13	2	3	3	3	16
MSMEG_1073	MSMEG_1073	451	749	822	14	14	31	319	402	429	1	2	2	45	43	42	5	3	2	1	13
MSMEG_1075	menB	301	397	482	10	35	36	167	184	307	0	5	1	8	22	21	3	5	1	2	8
MSMEG_1076	MSMEG_1076	38	667	312	2710	444	429	6	80	56	23	6	5	3	44	17	355	70	51	255	4085
MSMEG_1077	MSMEG_1077	615	793	844	155	241	267	207	204	273	1	4	7	21	16	27	10	28	17	12	165
MSMEG_1078	MSMEG_1078	237	307	345	129	138	185	163	179	206	0	12	3	12	17	20	20	13	22	10	179
MSMEG_1079	MSMEG_1079	3	2	3	3	5	2	2	4	1	0	0	0	0	0	0	0	1	0	1	5
MSMEG_1080	MSMEG_1080	31	37	32	3	7	6	9	7	18	0	0	0	0	0	3	1	1	0	0	4
MSMEG_1081	MSMEG_1081	2	1	6	0	1	1	4	1	4	0	0	0	0	1	0	0	1	0	0	0
MSMEG_1082	MSMEG_1082	4	6	15	9	6	18	5	14	11	0	0	0	0	0	0	1	1	0	0	10
MSMEG_1083	MSMEG_1083	0	0	0	0	0	0	0	0	0	0	0	0	0	0	0	0	0	0	0	6
MSMEG_1084	MSMEG_1084	7	11	5	4	1	1	2	5	1	0	0	0	1	0	0	0	0	0	0	2
MSMEG_1085	MSMEG_1085	7	3	7	2	2	1	0	1	4	0	0	0	0	0	0	0	0	0	0	0
MSMEG_1086	MSMEG_1086	2	2	4	1	0	0	2	3	4	0	0	0	1	0	2	0	0	0	0	0
MSMEG_1087	MSMEG_1087	14	17	19	4	4	4	6	5	11	0	0	1	1	1	0	0	0	0	0	3
MSMEG_1088	gatA	20	24	28	6	10	3	9	13	14	0	1	0	3	2	1	0	0	0	0	6
MSMEG_1089	MSMEG_1089	22	40	46	6	29	27	28	21	33	0	3	1	1	2	3	1	1	1	2	29
MSMEG_1090	MSMEG_1090	146	179	215	92	119	156	138	120	160	1	1	7	12	12	13	7	19	16	12	187
MSMEG_1091	ureE	16	14	20	5	13	11	15	16	28	1	1	0	0	2	0	3	2	3	3	26
MSMEG_1092	MSMEG_1092	16	13	17	5	4	11	17	16	18	0	0	0	0	2	0	0	2	2	1	10
MSMEG_1093	MSMEG_1093	15	12	19	4	7	4	9	10	16	0	0	0	0	0	0	0	1	3	0	2
MSMEG_1094	ureC	58	68	72	23	21	20	30	29	37	0	3	0	3	4	2	2	3	6	0	31
MSMEG_1095	ureG	23	18	17	5	3	11	7	2	15	0	0	0	0	2	0	1	1	0	0	9
MSMEG_1096	MSMEG_1096	15	7	10	2	3	3	6	11	4	0	0	0	0	2	3	0	0	0	0	0
MSMEG_1097	MSMEG_1097	20	142	120	1269	250	233	11	52	44	13	14	17	5	12	4	160	36	9	191	2225
MSMEG_1098	MSMEG_1098	60	84	87	25	58	50	40	38	52	0	3	0	6	7	2	4	4	7	3	40
MSMEG_1099	MSMEG_1099	6	9	16	2	4	1	7	1	5	0	1	0	2	2	1	0	1	1	0	4
MSMEG_1100	MSMEG_1100	19	10	15	5	12	10	5	3	4	0	7	1	2	1	2	1	7	1	2	10
MSMEG_1101	MSMEG_1101	49	94	88	35	71	91	11	34	29	1	1	1	0	1	5	2	3	6	1	56
MSMEG_1102	MSMEG_1102	143	187	215	61	111	185	62	94	89	1	1	3	6	8	4	4	5	6	3	83
MSMEG_1103	MSMEG_1103	240	318	279	155	262	155	84	97	135	0	3	0	7	11	19	3	6	2	2	88
MSMEG_1104	MSMEG_1104	2	6	4	0	1	1	1	3	5	0	0	0	0	0	1	0	0	0	0	0
MSMEG_1105	MSMEG_1105	9	14	8	6	2	7	3	1	4	0	0	0	1	0	0	0	1	0	1	10
MSMEG_1106	MSMEG_1106	40	39	42	25	32	50	15	15	23	0	1	5	2	4	4	10	3	8	4	35
MSMEG_1107	MSMEG_1107	28	41	45	27	51	43	8	6	13	0	1	0	2	1	2	6	1	1	3	42
MSMEG_1108	MSMEG_1108	406	487	715	8	22	44	198	280	378	0	1	2	27	32	29	3	3	2	1	41
MSMEG_1109	MSMEG_1109	579	708	1011	60	103	115	347	366	635	1	2	1	43	69	72	12	8	11	9	43
MSMEG_1110	MSMEG_1110	182	248	297	9	10	19	135	150	194	0	0	1	14	10	15	0	1	6	1	15
MSMEG_1111	MSMEG_1111	231	310	315	10	29	55	150	150	221	1	0	2	7	12	14	4	1	1	1	23
MSMEG_1113	MSMEG_1113	11	17	27	1	1	1	15	6	22	0	0	0	1	5	1	0	0	0	0	0
MSMEG_1112	MSMEG_1112	174	395	342	5296	518	1153	100	170	170	134	21	34	4	12	15	730	86	77	421	4294
MSMEG_1114	MSMEG_1114	75	90	100	5	10	25	38	25	63	0	0	0	1	4	6	1	1	2	0	15
MSMEG_1115	ubiE	120	168	224	3	3	12	70	85	132	0	1	0	9	8	10	1	0	1	0	5
MSMEG_1116	MSMEG_1116	41	60	55	3	2	10	22	39	32	0	0	0	1	6	0	0	1	0	1	3
MSMEG_1117	MSMEG_1117	75	121	100	19	17	25	15	34	30	0	0	1	7	3	2	1	0	3	1	22
MSMEG_1118	MSMEG_1118	131	181	187	4	2	9	64	95	74	0	0	0	5	7	5	0	0	0	0	1
MSMEG_1119	MSMEG_1119	286	263	240	32	5	42	18	26	25	0	0	0	3	4	3	3	0	0	2	13
MSMEG_1120	MSMEG_1120	152	158	128	7	6	21	74	69	49	0	0	0	7	5	4	0	0	2	0	8
MSMEG_1121	MSMEG_1121	14	16	26	1	0	0	14	12	8	0	0	0	1	2	2	0	0	1	0	0
MSMEG_1122	MSMEG_1122	3	3	2	1	0	2	1	0	0	0	0	0	0	0	0	0	0	0	0	1
MSMEG_1123	MSMEG_1123	108	140	147	3	6	13	62	76	71	0	0	0	4	9	8	0	1	4	1	15
MSMEG_1124	MSMEG_1124	22	16	21	0	2	2	6	4	6	0	0	0	1	2	2	1	1	0	0	5
MSMEG_1125	MSMEG_1125	18	28	40	4	9	15	11	14	16	0	0	0	3	2	1	4	1	2	2	16
MSMEG_1126	MSMEG_1126	15	13	16	1	3	6	7	6	11	0	1	0	0	1	1	2	2	0	1	10
MSMEG_1127	MSMEG_1127	36	64	62	21	29	30	26	43	32	0	0	0	1	1	1	3	1	5	2	35
MSMEG_1128	MSMEG_1128	71	57	64	77	89	96	25	25	20	0	3	1	0	0	0	5	3	5	2	80
MSMEG_1129	MSMEG_1129	1	5	4	5	30	14	2	2	4	2	3	0	2	2	0	1	4	1	1	16
MSMEG_1130	MSMEG_1130	747	798	766	60	74	179	325	246	334	0	0	3	12	11	12	9	6	4	7	71
MSMEG_1131	MSMEG_1131	23	110	86	1326	201	160	16	47	26	10	10	6	4	7	9	98	21	8	67	1587
MSMEG_1132	MSMEG_1132	110	157	190	9	19	24	73	79	126	0	2	0	3	8	10	4	4	1	1	20
MSMEG_1133	MSMEG_1133	1633	2201	2379	79	101	158	622	863	1158	1	1	3	50	82	73	11	4	10	6	81
MSMEG_1134	MSMEG_1134	810	1114	1249	37	74	122	336	404	574	0	4	3	36	62	46	6	7	6	4	52
MSMEG_1135	MSMEG_1135	3	0	4	0	0	1	3	1	3	0	0	0	0	0	0	0	0	0	0	1
MSMEG_1136	MSMEG_1136	414	502	629	12	29	60	288	243	424	0	0	2	40	46	22	1	4	11	0	32
MSMEG_1137	MSMEG_1137	27	13	31	0	2	5	32	17	33	0	0	0	1	0	0	0	0	1	0	4
MSMEG_1138	MSMEG_1138	25	21	21	4	4	2	16	5	17	0	0	1	3	3	1	0	0	0	1	2
MSMEG_1139	MSMEG_1139	35	19	60	1	3	4	10	5	18	0	0	0	7	1	1	0	2	0	1	9
MSMEG_1140	MSMEG_1140	206	303	204	172	362	417	70	121	103	5	13	7	9	12	6	20	46	29	18	376
MSMEG_1141	MSMEG_1141	136	183	111	5	14	30	89	72	53	0	0	0	11	5	5	2	2	4	3	7
MSMEG_1142	MSMEG_1142	68	58	60	0	4	9	26	26	34	0	0	0	3	3	6	3	1	3	3	5
MSMEG_1143	MSMEG_1143	92	121	153	4	9	25	91	68	104	0	1	0	16	10	14	2	1	6	0	9
MSMEG_1144	MSMEG_1144	153	178	172	4	8	24	118	111	147	0	0	3	12	15	6	3	0	5	4	25
MSMEG_1145	MSMEG_1145	133	171	157	6	10	26	108	68	111	0	0	0	13	13	11	0	0	0	0	17
MSMEG_1146	MSMEG_1146	187	249	192	29	24	53	139	115	169	0	0	1	9	9	6	1	2	3	1	11
MSMEG_1147	MSMEG_1147	119	145	155	10	9	25	95	99	92	0	0	0	4	6	4	3	0	1	2	6
MSMEG_1148	MSMEG_1148	153	225	203	8	8	35	126	109	147	0	0	0	8	9	8	3	0	1	0	10
MSMEG_1149	MSMEG_1149	121	124	101	7	7	20	55	73	73	0	0	0	7	9	8	1	2	1	3	9
MSMEG_1150	MSMEG_1150	216	285	209	11	10	28	170	152	158	0	1	0	10	11	12	4	1	1	0	14
MSMEG_1151	MSMEG_1151	276	377	369	16	20	37	107	108	119	0	0	0	13	11	15	0	5	3	4	26
MSMEG_1152	MSMEG_1152	25	23	58	0	0	3	41	29	36	0	0	0	4	0	1	0	1	0	0	0
MSMEG_1153	MSMEG_1153	63	68	64	2	0	1	44	42	34	0	0	1	12	4	4	2	0	0	1	2
MSMEG_1154	MSMEG_1154	132	209	152	2	3	3	135	114	109	0	0	1	9	11	5	1	0	0	1	5
MSMEG_1155	MSMEG_1155	50	69	58	2	2	3	34	45	34	0	0	0	5	3	7	1	0	0	0	5
MSMEG_1156	MSMEG_1156	60	79	85	1	0	1	25	28	38	0	0	0	4	4	3	1	0	0	0	2
MSMEG_1157	MSMEG_1157	36	43	63	1	1	0	25	37	35	0	0	0	4	9	6	0	1	0	0	0
MSMEG_1158	MSMEG_1158	89	93	109	0	4	1	49	65	69	0	1	0	7	9	6	2	2	1	0	1
MSMEG_1159	MSMEG_1159	41	47	53	0	0	1	45	54	44	0	0	0	2	1	3	0	0	0	0	0
MSMEG_1160	MSMEG_1160	7	7	12	0	0	0	5	6	8	0	0	0	1	0	0	0	0	0	0	0
MSMEG_1161	MSMEG_1161	18	14	6	0	0	0	12	4	9	0	0	0	0	1	0	0	0	0	0	0
MSMEG_1162	MSMEG_1162	5	8	7	0	1	1	7	9	9	0	0	0	0	3	0	0	0	0	0	3
MSMEG_1163	MSMEG_1163	0	0	0	0	0	0	0	0	0	0	0	0	0	0	0	0	0	0	0	0
MSMEG_1164	MSMEG_1164	3	5	17	0	0	0	0	0	2	0	0	0	0	1	0	0	0	0	0	0
MSMEG_1165	MSMEG_1165	321	532	743	93	154	164	144	178	244	2	9	3	46	58	51	17	14	16	6	162
MSMEG_1166	MSMEG_1166	24	19	33	7	0	2	1	5	1	0	0	0	4	10	3	2	1	1	1	5
MSMEG_1167	MSMEG_1167	167	196	241	41	138	157	56	41	80	0	3	1	7	10	8	8	20	9	7	93
MSMEG_1168	MSMEG_1168	49	106	60	3	6	12	6	16	12	0	0	0	3	8	0	1	1	1	0	6
MSMEG_1169	MSMEG_1169	329	337	479	38	58	67	192	157	259	0	0	3	9	10	23	4	2	4	2	46
MSMEG_1170	MSMEG_1170	15	12	38	4	2	7	19	9	24	0	0	0	0	0	1	1	0	0	0	6
MSMEG_1171	MSMEG_1171	37	33	79	3	6	12	6	31	37	0	0	0	1	1	5	3	0	0	0	6
MSMEG_1172	arsB	77	55	114	10	11	24	71	36	79	0	0	1	6	2	13	2	2	2	3	22
MSMEG_1173	MSMEG_1173	21	25	33	7	6	7	11	8	15	0	0	0	1	1	0	0	1	4	1	5
MSMEG_1174	MSMEG_1174	29	57	56	41	13	54	13	14	21	0	1	0	3	6	1	4	0	2	3	45
MSMEG_1175	MSMEG_1175	44	47	65	1	1	3	8	11	17	0	1	1	3	2	8	0	1	3	1	3
MSMEG_1176	MSMEG_1176	536	741	772	16	19	30	440	505	564	0	0	4	42	47	48	6	0	4	2	20
MSMEG_1177	MSMEG_1177	42	27	30	28	84	55	16	5	37	0	0	0	2	1	4	8	8	6	5	49
MSMEG_1178	MSMEG_1178	75	31	119	21	81	38	25	27	59	2	14	1	4	0	7	1	27	5	6	31
MSMEG_1179	hutU	88	70	177	46	169	70	84	24	101	0	10	0	9	4	9	11	24	9	5	52
MSMEG_1180	MSMEG_1180	26	20	49	28	71	26	22	9	35	1	4	0	4	1	4	4	17	4	7	36
MSMEG_1181	hutF	23	22	68	13	40	18	30	10	43	1	1	0	7	1	3	4	6	1	2	18
MSMEG_1182	hutI	29	18	82	15	36	12	20	11	35	0	2	3	5	0	4	5	7	3	2	13
MSMEG_1183	hutH	92	48	156	21	83	21	46	21	61	0	1	0	3	4	12	7	18	1	2	34
MSMEG_1184	MSMEG_1184	218	256	357	961	2330	1869	99	110	167	7	56	40	6	19	11	94	195	106	68	1297
MSMEG_1185	MSMEG_1185	290	370	218	74	132	209	110	90	99	0	0	1	5	10	5	1	3	4	0	49
MSMEG_1186	MSMEG_1186	17	24	20	2	7	8	7	9	5	0	2	0	1	0	0	1	1	0	0	3
MSMEG_1187	MSMEG_1187	14	42	27	10	23	22	17	10	26	0	0	0	2	1	2	0	4	1	1	11
MSMEG_1188	MSMEG_1188	1947	2001	3123	169	180	387	1130	935	1644	4	15	12	85	77	101	32	21	25	21	276
MSMEG_1189	MSMEG_1189	459	566	667	23	27	55	240	222	339	0	3	2	19	26	17	4	3	5	7	21
MSMEG_1190	MSMEG_1190	134	193	192	22	46	69	75	79	68	0	0	1	6	5	6	1	7	5	1	41
MSMEG_1191	MSMEG_1191	488	479	498	14	13	15	8	9	28	0	0	0	3	7	2	4	1	1	0	13
MSMEG_1192	MSMEG_1192	11	13	16	37	99	68	1	3	1	0	2	2	0	0	0	7	8	4	1	67
MSMEG_1193	MSMEG_1193	92	111	110	634	112	765	38	48	30	71	11	106	18	21	19	315	50	190	132	912
MSMEG_1194	MSMEG_1194	92	161	149	10	8	14	26	41	59	0	0	0	2	11	7	0	0	1	0	12
MSMEG_1195	MSMEG_1195	207	315	395	7	13	36	74	95	124	0	0	0	26	28	18	6	4	1	2	20
MSMEG_1196	MSMEG_1196	129	196	310	24	38	79	78	65	154	0	6	0	13	13	13	7	2	5	3	53
MSMEG_1197	MSMEG_1197	2	4	1	0	0	1	3	0	4	0	0	0	0	0	0	0	0	0	0	0
MSMEG_1198	MSMEG_1198	153	174	150	32	63	95	66	60	55	1	0	1	0	4	2	1	4	3	3	37
MSMEG_1199	MSMEG_1199	402	481	682	15	5	37	353	251	463	1	0	4	25	22	38	9	3	3	4	39
MSMEG_1200	MSMEG_1200	224	227	230	14	16	34	80	69	81	0	0	0	8	9	7	1	0	1	1	31
MSMEG_1201	MSMEG_1201	28	26	28	0	4	7	2	10	9	0	0	1	4	1	2	1	0	2	1	5
MSMEG_1202	MSMEG_1202	4	9	9	4	12	29	0	2	0	0	0	4	0	0	0	0	7	4	3	27
MSMEG_1204	MSMEG_1204	229	301	217	274	565	675	75	79	123	1	4	16	9	13	7	17	32	30	27	387
MSMEG_1203	MSMEG_1203	109	119	179	175	217	394	101	92	123	0	6	8	4	2	10	7	14	22	15	299
MSMEG_1205	MSMEG_1205	331	311	377	124	213	338	185	120	195	2	1	7	14	12	10	15	15	18	28	275
MSMEG_1206	MSMEG_1206	94	129	166	31	24	32	13	12	28	1	0	0	4	8	12	10	5	10	3	33
MSMEG_1207	MSMEG_1207	96	39	123	1	3	7	78	38	64	0	0	0	5	1	7	0	1	1	0	0
MSMEG_1208	MSMEG_1208	17	11	20	2	2	2	11	2	27	0	0	0	0	1	2	0	0	0	1	0
MSMEG_1209	MSMEG_1209	61	82	89	4	6	8	25	16	23	0	0	0	0	4	3	3	0	2	0	0
MSMEG_1210	MSMEG_1210	186	251	271	35	49	140	56	80	135	0	5	3	8	13	17	5	9	13	7	60
MSMEG_1211	MSMEG_1211	1122	1331	1548	130	213	301	448	527	749	0	7	2	62	74	66	20	21	15	7	149
MSMEG_1212	MSMEG_1212	26	37	34	213	468	477	4	11	20	0	15	10	6	12	8	90	195	146	41	726
MSMEG_1213	MSMEG_1213	162	196	210	76	153	198	45	74	74	4	5	6	5	7	2	6	8	10	9	147
MSMEG_1214	MSMEG_1214	66	110	115	30	85	68	49	84	66	0	4	1	2	5	4	4	3	7	3	76
MSMEG_1215	MSMEG_1215	221	341	451	48	101	98	175	211	277	6	3	3	8	21	15	7	3	6	1	48
MSMEG_1216	MSMEG_1216	54	57	87	57	147	200	26	35	41	1	6	3	2	3	2	12	40	31	17	169
MSMEG_1217	MSMEG_1217	33	36	49	41	59	80	24	25	22	1	11	2	3	0	3	3	5	11	6	44
MSMEG_1218	MSMEG_1218	24	31	33	18	62	69	14	14	25	0	6	1	1	1	1	1	7	5	2	63
MSMEG_1219	MSMEG_1219	14	22	33	35	42	80	13	10	22	0	2	1	0	2	1	5	7	10	8	63
MSMEG_1220	MSMEG_1220	452	431	203	91	196	255	117	112	81	1	6	4	10	10	4	16	14	20	15	110
MSMEG_1221	MSMEG_1221	130	185	141	17	36	39	55	48	54	0	0	3	1	4	5	2	1	0	0	16
MSMEG_1222	MSMEG_1222	205	231	306	11	23	50	110	122	200	1	1	0	5	15	15	2	2	3	2	16
MSMEG_1224	MSMEG_1224	23	30	25	19	10	23	8	3	7	0	1	0	0	2	0	0	1	0	0	8
MSMEG_1223	MSMEG_1223	69	90	108	5	9	16	34	38	57	0	0	1	3	2	4	3	0	2	0	16
MSMEG_1225	MSMEG_1225	154	198	223	40	32	89	105	107	171	0	4	1	5	14	9	9	13	11	13	120
MSMEG_1226	MSMEG_1226	70	79	105	7	5	6	51	41	49	0	0	0	2	10	4	0	1	0	0	7
MSMEG_1227	MSMEG_1227	25	27	44	1	1	4	14	11	15	0	0	0	2	3	5	0	1	0	0	0
MSMEG_1228	MSMEG_1228	18	27	17	1	0	0	11	10	12	0	0	0	3	3	2	2	0	0	0	4
MSMEG_1229	gyrB	180	271	249	13	14	40	160	153	191	0	0	0	6	11	15	0	0	1	7	39
MSMEG_1230	MSMEG_1230	0	1	0	0	0	0	0	0	0	0	0	0	0	0	0	0	0	0	0	0
MSMEG_1231	MSMEG_1231	0	1	0	0	0	0	0	0	0	0	0	0	0	0	0	0	0	0	0	0
MSMEG_1232	MSMEG_1232	12	2	4	3	0	5	1	1	5	0	0	0	0	0	0	0	1	0	0	4
MSMEG_1233	MSMEG_1233	0	1	1	0	0	2	0	0	1	0	0	0	0	0	0	0	0	0	0	2
MSMEG_1234	MSMEG_1234	4	6	4	0	0	0	0	2	2	0	0	0	0	0	0	0	0	0	0	0
MSMEG_1235	MSMEG_1235	23	27	25	0	3	6	5	4	7	1	0	0	0	1	0	0	1	0	0	3
MSMEG_1236	MSMEG_1236	37	38	39	8	6	19	7	23	22	0	0	3	4	2	1	2	1	1	1	20
MSMEG_1237	MSMEG_1237	14	12	12	4	3	3	12	6	17	0	1	0	2	0	0	1	0	2	1	2
MSMEG_1238	MSMEG_1238	749	1205	942	82	157	232	749	1005	851	0	4	3	36	38	50	6	13	16	11	136
MSMEG_1239	MSMEG_1239	62	59	70	452	22	73	29	28	28	9	2	0	1	2	2	51	3	7	25	193
MSMEG_1240	MSMEG_1240	151	213	196	7	10	15	120	155	166	0	0	0	4	6	12	3	4	1	0	5
MSMEG_1241	MSMEG_1241	49	55	46	2	3	3	35	33	46	0	0	0	0	1	4	0	0	0	0	4
MSMEG_1242	iscS	2323	3836	3352	225	155	900	1666	1954	2364	2	8	16	118	142	132	29	10	67	25	333
MSMEG_1243	MSMEG_1243	1201	1770	1982	84	80	391	1178	1368	1629	3	3	13	68	92	92	22	15	32	12	198
MSMEG_1244	MSMEG_1244	4544	6747	7156	295	203	987	3912	4691	5740	4	13	33	183	298	320	59	27	95	45	573
MSMEG_1245	MSMEG_1245	1789	2756	2746	189	179	524	1254	1514	1938	3	13	18	91	159	149	34	26	59	36	434
MSMEG_1246	MSMEG_1246	2263	3439	3331	206	187	890	3237	3499	3535	3	2	14	108	162	145	41	20	65	35	448
MSMEG_1247	MSMEG_1247	1319	1531	1718	24	20	74	1557	1523	1750	2	0	1	55	77	82	9	4	9	3	45
MSMEG_1248	MSMEG_1248	925	1431	1075	43	28	103	856	952	981	0	0	2	35	49	45	12	3	5	1	61
MSMEG_1249	MSMEG_1249	198	238	261	13	18	37	263	314	315	0	1	0	9	16	10	4	1	2	0	19
MSMEG_1250	MSMEG_1250	201	222	179	13	14	23	76	92	94	0	0	0	2	3	1	0	0	1	0	11
MSMEG_1251	MSMEG_1251	133	209	185	7	1	23	23	27	25	0	0	0	5	12	4	0	0	2	3	10
MSMEG_1252	MSMEG_1252	2119	2865	3014	292	437	773	1458	1662	2100	6	47	23	87	126	115	37	38	40	38	536
MSMEG_1253	MSMEG_1253	712	1050	881	244	409	755	751	741	766	322	2325	5525	42	57	52	43	78	100	66	579
MSMEG_1254	MSMEG_1254	2847	3759	3527	726	782	1372	2378	2612	2529	27	84	119	121	147	127	112	115	142	120	1155
MSMEG_1255	MSMEG_1255	1557	1879	1946	254	282	450	1652	1683	1780	5	10	18	61	93	84	29	22	34	13	245
MSMEG_1256	MSMEG_1256	370	478	385	39	47	104	465	469	450	0	2	2	10	14	13	7	2	2	2	46
MSMEG_1257	MSMEG_1257	1009	1400	1442	23	38	49	1012	925	1118	0	8	2	66	82	81	16	8	5	5	51
MSMEG_1258	MSMEG_1258	395	512	562	29	40	103	383	346	361	1	1	3	26	27	27	5	6	13	2	45
MSMEG_1259	MSMEG_1259	33	34	29	0	2	2	21	16	26	0	0	0	2	2	0	0	0	0	0	1
MSMEG_1260	MSMEG_1260	1176	1420	1463	40	70	170	1244	1215	1285	0	3	1	43	46	28	11	9	14	2	63
MSMEG_1261	MSMEG_1261	469	702	498	97	161	220	495	544	481	0	9	8	26	20	29	3	8	17	6	147
MSMEG_1262	MSMEG_1262	145	195	196	33	81	88	156	194	198	0	3	1	7	2	9	1	4	4	3	55
MSMEG_1263	MSMEG_1263	33	58	41	21	22	24	19	14	12	1	0	0	3	4	3	3	7	5	5	43
MSMEG_1264	MSMEG_1264	60	86	88	20	14	15	29	33	41	0	0	0	2	4	2	3	2	1	0	26
MSMEG_1265	MSMEG_1265	1403	1446	1596	22	45	90	789	740	1014	0	0	0	70	88	74	6	7	11	8	75
MSMEG_1266	MSMEG_1266	19	37	31	0	2	1	14	11	24	0	0	1	2	0	1	1	0	0	0	6
MSMEG_1267	MSMEG_1267	217	227	305	23	5	14	126	108	164	2	3	1	14	15	8	4	4	7	5	16
MSMEG_1268	MSMEG_1268	298	318	588	67	100	91	164	136	204	0	0	0	8	11	16	7	5	8	3	49
MSMEG_1269	MSMEG_1269	93	131	117	79	88	130	84	99	121	0	2	12	3	9	7	11	9	11	11	134
MSMEG_1270	MSMEG_1270	23	46	47	15	16	20	14	30	28	0	0	0	0	5	1	1	1	3	0	15
MSMEG_1271	MSMEG_1271	19	29	27	5	10	9	13	19	23	0	0	0	2	0	0	0	1	0	1	8
MSMEG_1272	MSMEG_1272	217	210	214	12	15	46	86	79	94	0	0	2	19	17	7	2	0	5	3	22
MSMEG_1273	MSMEG_1273	13	21	25	19	10	20	2	9	11	0	0	2	1	0	0	1	2	2	0	23
MSMEG_1274	MSMEG_1274	31	32	43	29	36	51	24	20	37	0	3	4	2	4	1	1	1	1	4	43
MSMEG_1275	MSMEG_1275	61	60	86	11	18	35	65	60	71	0	0	0	4	5	5	5	3	2	1	23
MSMEG_1276	MSMEG_1276	2	5	2	0	0	1	0	0	3	0	0	0	1	0	0	0	0	0	0	0
MSMEG_1277	MSMEG_1277	115	109	177	15	13	34	16	20	30	0	0	0	0	0	2	4	1	1	1	9
MSMEG_1278	MSMEG_1278	354	328	457	20	32	86	213	199	292	0	0	1	6	3	7	1	0	3	0	19
MSMEG_1279	MSMEG_1279	392	461	513	60	85	157	354	344	432	3	1	3	19	18	15	5	5	12	6	99
MSMEG_1280	MSMEG_1280	108	132	158	16	34	50	82	102	115	1	2	2	5	10	11	2	4	1	9	47
MSMEG_1281	MSMEG_1281	580	823	888	182	94	180	484	499	673	3	2	0	32	30	37	15	9	17	11	209
MSMEG_1282	MSMEG_1282	104	133	166	6	9	11	91	95	114	0	0	0	11	7	14	1	0	1	2	16
MSMEG_1283	MSMEG_1283	73	93	99	9	20	24	28	29	37	0	0	0	3	3	2	3	0	3	3	11
MSMEG_1284	MSMEG_1284	215	250	251	33	65	61	119	95	120	1	0	1	11	15	16	4	7	4	2	41
MSMEG_1285	MSMEG_1285	1338	1574	1965	132	214	408	974	995	1259	2	11	10	79	104	95	33	33	43	28	270
MSMEG_1286	MSMEG_1286	160	198	184	171	339	428	87	122	144	4	18	20	10	13	14	26	55	47	29	443
MSMEG_1287	MSMEG_1287	95	111	68	78	162	215	21	23	33	0	2	3	1	5	0	9	5	11	9	119
MSMEG_1288	MSMEG_1288	96	134	98	12	33	77	43	60	57	0	1	1	6	6	6	2	4	8	2	54
MSMEG_1289	MSMEG_1289	52	51	81	7	13	20	13	18	22	0	1	0	0	1	3	3	1	0	2	15
MSMEG_1290	ilvD	24	35	25	4	10	10	6	8	9	0	0	0	1	2	2	2	0	1	2	6
MSMEG_1291	MSMEG_1291	284	326	449	88	101	112	185	151	321	3	3	1	33	26	26	11	25	11	4	107
MSMEG_1292	MSMEG_1292	138	154	213	20	26	30	38	39	62	0	3	0	4	14	8	2	0	5	5	28
MSMEG_1293	MSMEG_1293	175	150	250	28	40	58	118	91	150	0	1	2	7	5	10	4	3	1	2	27
MSMEG_1294	MSMEG_1294	41	32	34	41	9	11	35	17	31	1	0	3	0	0	0	5	2	1	7	111
MSMEG_1295	MSMEG_1295	33	41	46	156	23	46	25	17	24	1	0	0	1	1	5	35	7	4	18	239
MSMEG_1296	MSMEG_1296	143	133	172	301	29	63	73	49	120	13	5	1	6	9	12	87	5	12	41	333
MSMEG_1297	MSMEG_1297	85	82	148	173	11	45	53	40	85	9	0	3	8	9	6	31	3	4	5	90
MSMEG_1298	MSMEG_1298	124	113	181	190	32	65	87	61	123	0	0	2	2	7	9	10	0	3	5	27
MSMEG_1299	MSMEG_1299	107	76	109	15	18	30	57	22	64	0	0	0	3	4	5	0	0	0	0	13
MSMEG_1300	MSMEG_1300	24	31	29	28	62	81	9	14	6	2	1	2	0	2	0	3	2	2	2	57
MSMEG_1301	MSMEG_1301	5	6	4	1	1	3	0	1	3	0	0	1	0	0	0	2	1	0	0	2
MSMEG_1302	MSMEG_1302	5	0	1	0	0	0	0	1	1	0	0	0	0	0	0	0	0	0	0	2
MSMEG_1303	MSMEG_1303	17	16	38	4	2	5	5	2	9	0	0	0	0	3	1	4	2	2	2	3
MSMEG_1304	MSMEG_1304	24	29	42	6	7	7	18	9	10	0	0	0	0	1	1	2	1	3	0	6
MSMEG_1305	MSMEG_1305	94	97	102	2	14	15	17	23	43	0	0	0	3	6	7	0	2	2	0	1
MSMEG_1306	MSMEG_1306	7	16	18	0	1	4	2	11	6	0	0	2	0	1	1	0	0	0	0	3
MSMEG_1307	MSMEG_1307	1	1	4	0	0	0	2	0	2	0	0	1	0	0	0	0	0	0	0	0
MSMEG_1308	MSMEG_1308	12	17	13	1	2	0	3	3	4	0	2	0	0	0	1	0	0	0	1	3
MSMEG_1309	MSMEG_1309	2	1	1	0	0	0	0	1	0	0	0	0	0	0	0	0	0	0	0	0
MSMEG_1310	MSMEG_1310	249	230	203	24	32	84	69	63	70	0	2	1	3	6	3	3	1	0	0	15
MSMEG_1311	MSMEG_1311	665	851	799	138	259	371	858	776	984	4	16	14	34	56	56	18	37	29	30	373
MSMEG_1312	MSMEG_1312	22	26	23	11	11	14	11	2	8	0	1	0	1	1	4	1	5	1	0	24
MSMEG_1313	MSMEG_1313	255	300	347	27	41	58	217	205	241	2	2	2	15	21	12	6	3	4	2	27
MSMEG_1315	MSMEG_1315	60	93	98	182	32	52	48	60	72	3	3	1	5	1	4	45	11	4	29	242
MSMEG_1314	MSMEG_1314	90	65	113	3	8	2	43	29	61	0	0	0	2	3	3	0	0	0	0	2
MSMEG_1316	prfC	792	942	1537	17	41	67	467	466	871	2	1	0	64	71	91	4	2	8	1	22
MSMEG_1317	MSMEG_1317	396	464	550	31	70	93	108	100	196	1	1	2	11	17	7	6	5	7	4	61
MSMEG_1318	MSMEG_1318	26	22	41	2	3	5	9	15	16	0	0	2	4	1	3	0	1	0	0	3
MSMEG_1319	MSMEG_1319	32	66	33	261	24	320	15	11	9	1	0	0	1	1	0	5	1	3	4	295
MSMEG_1320	MSMEG_1320	14	14	19	0	1	5	5	6	4	0	0	0	0	0	1	0	0	1	0	0
MSMEG_1321	MSMEG_1321	76	134	76	3	0	4	31	19	18	0	0	0	1	1	1	0	0	0	0	0
MSMEG_1322	MSMEG_1322	648	891	999	91	84	303	1043	952	1327	1	4	13	46	35	57	20	6	19	10	176
MSMEG_1323	MSMEG_1323	65	99	105	2	2	9	66	31	74	0	0	0	1	4	2	2	1	0	0	11
MSMEG_1324	MSMEG_1324	9	8	14	0	0	1	5	4	11	0	0	0	1	0	0	0	0	0	0	2
MSMEG_1326	MSMEG_1326	1	2	4	8	29	38	0	1	1	0	6	2	0	0	0	6	13	7	4	22
MSMEG_1325	recD	222	328	395	18	18	32	178	220	318	2	3	1	14	22	17	6	1	3	2	20
MSMEG_1327	recB	339	368	541	24	26	62	188	197	323	0	1	1	18	30	20	6	5	5	4	75
MSMEG_1328	recC	358	411	574	27	38	82	186	226	272	3	0	1	19	31	29	6	10	8	7	49
MSMEG_1329	MSMEG_1329	129	88	189	3	4	4	56	45	108	0	0	0	8	7	5	1	0	1	0	6
MSMEG_1330	MSMEG_1330	486	347	480	6	9	10	88	64	86	0	0	0	16	11	11	4	1	1	0	5
MSMEG_1331	MSMEG_1331	241	306	353	11	13	36	116	99	169	0	1	0	18	31	16	3	4	1	1	23
MSMEG_1332	MSMEG_1332	193	227	307	15	32	44	173	188	197	0	4	0	11	20	8	1	6	4	6	27
MSMEG_1333	MSMEG_1333	178	243	237	4	9	10	103	126	114	0	0	0	3	3	5	2	2	0	0	2
MSMEG_1334	MSMEG_1334	220	340	390	14	3	16	141	184	194	0	1	0	11	26	12	4	2	0	0	5
MSMEG_1335	MSMEG_1335	6	17	5	0	0	0	2	4	1	0	0	0	0	0	0	0	0	0	0	0
MSMEG_1336	MSMEG_1336	47	74	78	4	7	1	20	30	35	0	0	0	10	6	7	2	0	1	0	0
MSMEG_1337	MSMEG_1337	17	23	29	1	3	3	4	1	6	0	0	0	3	5	2	0	2	0	2	6
MSMEG_1338	MSMEG_1338	393	337	616	2	8	13	136	125	210	0	0	0	13	17	18	4	1	1	0	1
MSMEG_1339	rpmG	2951	3038	3572	16	34	69	1510	1332	1677	1	1	2	111	131	154	12	8	8	4	46
MSMEG_1340	MSMEG_1340	6951	7921	9746	38	67	151	7302	6977	7906	0	0	2	349	317	450	38	8	17	3	45
MSMEG_1341	MSMEG_1341	4603	4344	6019	28	55	112	4804	3617	4973	2	7	5	232	214	251	18	10	5	1	44
MSMEG_1342	MSMEG_1342	3669	3933	5135	16	41	103	3701	2700	3971	1	4	2	271	240	328	20	14	14	3	42
MSMEG_1343	MSMEG_1343	391	519	640	0	6	16	283	265	420	0	0	0	27	38	48	2	3	2	0	7
MSMEG_1344	secE	2442	3274	3623	107	148	212	1014	1028	1632	1	8	0	213	238	318	27	38	26	19	134
MSMEG_1345	nusG	3838	4184	5793	129	167	285	1532	1712	2583	1	14	6	236	313	278	37	45	33	27	248
MSMEG_1346	rplK	4411	4993	7138	67	132	165	1795	2128	2947	5	7	9	322	364	333	23	31	28	19	154
MSMEG_1347	rplA	6335	7241	10347	138	214	268	3907	4410	5981	4	10	12	537	636	655	38	49	35	13	247
MSMEG_1348	MSMEG_1348	66	45	102	9	18	20	55	45	90	0	2	0	3	4	2	4	0	0	1	6
MSMEG_1349	MSMEG_1349	1297	1943	2232	26	41	154	1068	872	1465	0	1	3	76	59	81	6	5	6	0	60
MSMEG_1350	MSMEG_1350	6520	8126	8041	147	248	650	4040	4353	5912	3	6	11	183	213	236	37	19	48	13	275
MSMEG_1351	MSMEG_1351	311	290	510	24	44	96	155	153	240	0	1	3	19	19	24	5	9	7	6	31
MSMEG_1352	MSMEG_1352	348	470	495	15	31	44	159	157	237	0	2	3	28	29	36	4	5	3	6	50
MSMEG_1353	MSMEG_1353	776	879	1102	38	75	122	325	393	544	0	3	9	49	65	50	8	10	12	7	91
MSMEG_1354	MSMEG_1354	109	110	93	20	28	51	45	32	55	0	1	2	5	1	2	2	1	3	4	30
MSMEG_1355	MSMEG_1355	60	53	112	3	5	5	32	25	44	0	0	1	1	3	4	0	0	0	0	9
MSMEG_1356	MSMEG_1356	39	33	59	11	11	17	26	28	38	0	1	0	5	5	7	1	3	2	4	18
MSMEG_1357	MSMEG_1357	17	26	14	1	2	12	8	6	10	0	0	0	4	0	2	0	0	0	0	0
MSMEG_1359	MSMEG_1359	21	28	33	2	3	6	8	9	18	0	0	0	0	0	5	0	0	1	0	0
MSMEG_1358	MSMEG_1358	37	48	50	490	87	82	17	11	24	21	4	1	0	2	2	43	9	2	37	481
MSMEG_1360	MSMEG_1360	461	609	639	270	49	64	49	41	49	11	2	2	5	6	5	38	7	12	33	362
MSMEG_1361	MSMEG_1361	156	215	237	666	172	340	78	111	149	15	6	13	11	9	11	101	24	28	38	602
MSMEG_1362	MSMEG_1362	8	10	8	7	7	14	4	5	7	2	0	0	2	0	0	1	0	1	2	16
MSMEG_1363	MSMEG_1363	61	107	116	9	7	18	38	31	81	0	0	0	7	8	14	2	2	0	0	9
MSMEG_1364	rplJ	10523	12856	15139	13	30	92	3444	4767	5257	2	0	0	658	749	659	53	13	14	2	42
MSMEG_1365	rplL	6755	7642	8411	47	73	91	1813	2511	2451	0	0	2	567	655	529	36	10	8	5	61
MSMEG_1366	MSMEG_1366	1924	2590	2392	103	227	351	787	960	1088	0	8	4	117	184	159	25	38	29	17	204
MSMEG_1367	rpoB	44268	44379	53070	2880	3281	4771	31756	31866	33647	34	30	119	1447	1622	1699	321	218	265	153	3043
MSMEG_1368	rpoC	35742	37352	46811	1391	1420	2142	33130	29606	31684	31	74	103	1682	1878	1820	335	193	204	117	1663
MSMEG_1369	MSMEG_1369	58	89	102	2	6	7	31	19	32	0	0	0	5	6	0	2	0	0	0	5
MSMEG_1370	MSMEG_1370	85	127	61	7	64	55	40	55	19	0	0	2	4	2	4	3	3	2	1	21
MSMEG_1371	MSMEG_1371	34	71	39	10	13	35	14	23	20	0	2	0	0	7	3	2	0	5	2	30
MSMEG_1372	MSMEG_1372	46	96	40	25	23	34	46	54	28	0	1	3	2	6	2	2	3	11	7	47
MSMEG_1373	MSMEG_1373	56	109	52	16	24	38	51	89	52	0	6	1	6	10	6	4	7	7	6	32
MSMEG_1374	MSMEG_1374	82	173	83	38	71	84	65	124	76	3	3	10	11	14	5	8	15	7	16	125
MSMEG_1375	MSMEG_1375	106	89	134	2	5	14	38	46	63	0	0	3	5	5	2	6	1	0	0	14
MSMEG_1376	MSMEG_1376	103	137	141	9	21	43	56	66	62	0	1	3	3	6	4	3	1	4	0	29
MSMEG_1377	MSMEG_1377	53	64	56	2	6	16	37	37	44	0	0	2	2	2	0	1	0	3	0	12
MSMEG_1378	MSMEG_1378	79	82	84	25	10	34	51	40	51	0	0	2	3	9	5	2	3	4	0	31
MSMEG_1379	MSMEG_1379	327	281	441	27	59	67	145	118	174	1	1	2	23	21	15	5	4	7	5	58
MSMEG_1380	MSMEG_1380	200	184	242	28	35	49	48	45	67	0	1	5	6	6	6	2	3	3	2	14
MSMEG_1381	MSMEG_1381	38	45	58	0	0	0	33	28	39	0	0	0	5	5	3	0	0	0	0	3
MSMEG_1382	MSMEG_1382	419	387	549	1	16	38	248	210	395	0	0	0	17	11	18	1	0	2	0	6
MSMEG_1383	MSMEG_1383	455	630	802	45	83	158	239	249	395	0	6	0	24	32	31	10	11	9	5	113
MSMEG_1385	MSMEG_1385	708	1156	991	60	68	132	332	431	573	0	0	1	28	44	39	11	12	10	7	75
MSMEG_1384	MSMEG_1384	82	91	93	9	8	15	25	30	33	0	0	0	3	4	4	0	1	2	0	12
MSMEG_1386	MSMEG_1386	42	55	47	1	3	9	25	20	28	0	0	0	0	1	0	0	0	0	0	0
MSMEG_1387	MSMEG_1387	377	501	508	41	97	152	127	177	191	5	1	6	12	42	21	16	22	17	10	105
MSMEG_1388	MSMEG_1388	199	295	295	31	54	92	183	211	180	2	2	3	10	9	14	2	2	6	8	95
MSMEG_1389	MSMEG_1389	47	88	59	17	17	29	46	35	46	0	0	1	7	3	3	1	3	3	6	17
MSMEG_1390	MSMEG_1390	30	50	54	7	14	20	26	32	41	1	7	0	1	1	1	7	6	1	1	18
MSMEG_1391	MSMEG_1391	67	49	65	0	0	4	28	11	29	0	0	0	2	2	1	0	0	0	0	2
MSMEG_1392	MSMEG_1392	10	20	17	1	1	0	0	4	4	0	0	0	0	1	0	0	0	0	0	0
MSMEG_1393	MSMEG_1393	449	809	952	27	60	64	389	504	651	1	3	6	26	44	24	3	4	6	1	25
MSMEG_1394	MSMEG_1394	598	984	1257	18	41	49	240	384	475	0	8	6	22	33	29	3	5	2	2	21
MSMEG_1395	MSMEG_1395	541	617	714	19	34	66	221	229	327	0	0	3	23	36	17	7	1	0	6	36
MSMEG_1396	MSMEG_1396	342	446	576	21	36	62	289	281	411	0	0	0	21	22	19	5	6	7	3	40
MSMEG_1397	MSMEG_1397	1543	2023	2158	37	44	204	797	1044	1199	0	0	0	64	78	76	15	4	8	2	57
MSMEG_1398	rpsL	4409	4460	6937	47	69	224	1366	1497	2447	1	4	1	310	308	350	31	9	19	7	64
MSMEG_1399	rpsG	6567	6502	9684	35	40	141	3125	3099	4853	4	2	2	407	441	451	21	12	20	2	51
MSMEG_1400	MSMEG_1400	50724	53210	66691	355	472	1001	58161	55602	60881	20	12	14	2122	2370	2518	280	82	118	39	492
MSMEG_1401	tuf	35616	43214	50268	384	480	1023	21633	23835	27817	8	11	15	2858	3363	3170	208	71	118	58	636
MSMEG_1402	MSMEG_1402	1300	1456	2195	110	140	171	1535	1532	2048	2	6	4	60	72	83	14	6	6	1	102
MSMEG_1403	MSMEG_1403	1466	1127	2643	101	77	181	1638	950	2308	5	6	6	123	88	158	15	11	26	26	212
MSMEG_1404	MSMEG_1404	402	426	568	17	42	93	392	330	401	1	2	3	31	23	22	4	5	13	4	43
MSMEG_1405	MSMEG_1405	1089	1410	1488	26	29	66	1061	937	1242	3	3	3	53	75	101	12	9	13	8	39
MSMEG_1406	MSMEG_1406	4	1	3	0	0	0	1	1	1	0	0	0	0	0	0	1	0	0	0	0
MSMEG_1407	MSMEG_1407	90	88	63	158	292	299	43	36	17	1	20	5	1	1	2	9	15	8	11	226
MSMEG_1408	MSMEG_1408	26	21	18	11	5	9	18	5	7	0	0	0	1	2	0	0	2	0	2	3
MSMEG_1409	arcA	43	36	15	5	3	2	17	10	25	0	0	0	0	0	3	0	1	0	1	8
MSMEG_1410	fabG	149	174	220	24	46	62	124	119	178	2	5	3	21	25	16	6	9	6	12	63
MSMEG_1411	MSMEG_1411	106	91	128	137	193	227	30	18	19	14	12	6	0	2	3	23	23	23	16	229
MSMEG_1412	MSMEG_1412	31	35	32	262	406	383	33	41	33	14	18	25	3	5	0	37	41	26	36	500
MSMEG_1413	rocD	17	24	21	168	232	247	18	25	11	1	8	12	4	2	0	18	44	26	28	305
MSMEG_1414	MSMEG_1414	11	17	14	59	96	134	3	6	10	3	1	5	2	0	3	15	17	19	5	128
MSMEG_1415	MSMEG_1415	15	15	18	1	4	7	7	8	5	0	0	0	1	1	1	0	0	0	0	2
MSMEG_1416	MSMEG_1416	1770	2532	2198	37	54	96	1268	1721	1394	2	1	1	63	114	75	15	7	9	2	82
MSMEG_1417	MSMEG_1417	50	54	79	80	105	109	40	43	44	2	18	4	4	2	7	18	29	14	24	163
MSMEG_1418	MSMEG_1418	86	91	81	76	145	122	28	34	41	0	3	0	0	4	3	7	15	8	9	117
MSMEG_1419	MSMEG_1419	114	144	101	13	12	35	44	66	86	0	1	0	7	8	3	0	2	2	0	25
MSMEG_1420	MSMEG_1420	272	308	292	1	2	17	88	83	97	0	0	0	9	17	7	1	0	0	0	5
MSMEG_1421	MSMEG_1421	267	310	203	0	2	2	34	41	57	0	0	2	14	11	10	2	0	1	2	4
MSMEG_1422	MSMEG_1422	1770	1656	1748	7	9	29	889	778	841	1	0	2	200	176	154	16	3	6	9	19
MSMEG_1423	MSMEG_1423	3008	2808	3392	13	16	52	3449	2494	2829	1	0	3	280	248	233	14	4	8	6	43
MSMEG_1424	MSMEG_1424	4713	4491	4560	28	25	68	3158	2002	2727	3	0	1	304	246	240	20	3	8	2	64
MSMEG_1425	MSMEG_1425	1153	978	1246	84	164	182	1462	764	1208	3	8	10	102	68	84	22	36	24	16	144
MSMEG_1426	MSMEG_1426	839	688	996	531	816	707	663	351	594	9	22	25	57	41	49	42	85	58	66	511
MSMEG_1428	MSMEG_1428	453	337	530	11	18	50	319	207	401	0	0	2	28	20	30	1	8	2	3	23
MSMEG_1427	MSMEG_1427	32	43	34	0	0	0	18	16	35	0	0	1	2	2	4	1	0	0	0	0
MSMEG_1430	MSMEG_1430	34	49	68	2	5	14	21	32	41	0	1	0	6	8	6	0	0	2	1	10
MSMEG_1429	MSMEG_1429	116	186	148	29	40	46	47	72	64	0	2	3	10	11	8	1	4	8	2	43
MSMEG_1431	MSMEG_1431	68	77	50	2	5	12	10	12	13	0	0	0	1	2	1	0	0	1	1	5
MSMEG_1432	MSMEG_1432	276	343	494	39	54	65	211	194	301	0	3	2	22	12	19	4	6	7	4	49
MSMEG_1434	MSMEG_1434	252	234	341	3	11	16	191	180	254	0	3	0	11	12	13	2	1	0	0	20
MSMEG_1433	MSMEG_1433	30	35	22	3	6	10	6	13	23	0	0	0	2	5	0	0	2	1	0	7
MSMEG_1435	rpsJ	9987	9946	15244	34	41	194	4957	4949	7734	0	0	1	398	468	536	51	12	20	6	65
MSMEG_1436	rplC	9271	9548	14084	32	42	166	6409	6545	10042	6	3	4	465	522	588	47	10	21	3	55
MSMEG_1437	rplD	8766	8550	11322	26	57	147	6035	6230	8317	1	4	5	393	416	429	46	11	12	5	69
MSMEG_1438	rplW	9792	12991	12242	38	50	139	4642	5813	7469	1	3	0	283	316	349	53	5	23	1	51
MSMEG_1439	rplB	14847	14719	20480	58	113	239	9509	10050	13703	3	5	4	620	671	677	79	16	30	8	116
MSMEG_1440	rpsS	5899	7395	8304	19	36	86	2936	3832	4177	3	3	2	312	378	351	37	12	8	2	34
MSMEG_1441	rplV	2648	3265	4209	8	20	41	1611	1855	2239	0	0	1	296	306	288	16	15	8	1	24
MSMEG_1442	rpsC	8225	9364	11106	53	42	130	2958	3761	4484	2	2	2	423	517	503	49	11	16	4	89
MSMEG_1443	rplP	4987	6280	7704	18	26	81	2315	2824	3252	0	2	0	383	550	433	31	12	11	5	37
MSMEG_1444	rpmC	3321	3596	4582	17	18	38	1308	1779	1609	0	1	1	158	176	152	15	9	11	3	17
MSMEG_1445	MSMEG_1445	8501	12324	11835	71	92	191	2378	2918	2512	3	0	1	344	446	365	43	10	9	2	104
MSMEG_1446	MSMEG_1446	257	348	408	4	1	7	177	254	319	0	0	0	12	23	20	4	2	4	0	1
MSMEG_1447	MSMEG_1447	63	39	101	2	0	0	62	21	74	0	0	0	3	3	7	1	0	1	0	0
MSMEG_1448	MSMEG_1448	610	270	693	2	3	14	671	243	653	0	0	0	25	8	23	5	2	0	1	12
MSMEG_1449	MSMEG_1449	8	6	7	0	0	0	3	1	0	0	0	0	0	0	0	0	0	0	0	0
MSMEG_1450	MSMEG_1450	1	0	0	0	0	0	0	0	2	0	0	0	0	0	0	0	0	0	0	0
MSMEG_1451	MSMEG_1451	448	658	665	151	327	659	462	483	527	4	11	20	31	34	17	13	26	50	21	342
MSMEG_1452	MSMEG_1452	145	202	172	20	37	78	82	100	108	1	3	5	7	10	7	2	3	5	4	69
MSMEG_1453	MSMEG_1453	81	97	107	4	10	13	33	37	68	0	2	0	5	4	12	2	0	2	0	7
MSMEG_1454	MSMEG_1454	6	5	1	0	0	2	4	1	1	0	0	0	1	0	0	0	1	0	0	0
MSMEG_1455	MSMEG_1455	116	87	148	6	15	12	49	34	59	0	1	0	4	2	4	0	0	0	2	6
MSMEG_1456	MSMEG_1456	83	80	93	10	21	39	34	37	52	0	0	0	9	4	3	1	4	2	0	22
MSMEG_1457	MSMEG_1457	19	25	26	3	9	7	30	16	9	0	1	0	0	2	0	0	0	0	0	6
MSMEG_1458	MSMEG_1458	53	59	79	2	7	11	37	31	54	0	1	1	9	7	3	1	2	1	1	2
MSMEG_1459	MSMEG_1459	35	61	41	59	67	45	16	17	8	0	0	0	0	0	0	0	1	1	0	44
MSMEG_1460	MSMEG_1460	22	20	30	1	1	2	19	19	14	0	0	0	2	3	2	0	2	0	0	3
MSMEG_1461	MSMEG_1461	21	23	15	3	2	1	18	22	24	0	0	0	0	4	1	2	1	0	1	8
MSMEG_1462	MSMEG_1462	8	9	13	2	3	0	8	6	7	0	0	0	1	1	0	0	0	0	1	0
MSMEG_1463	MSMEG_1463	13	26	33	1	1	0	20	15	14	0	0	0	0	2	3	1	0	0	0	3
MSMEG_1464	MSMEG_1464	14	9	19	0	0	1	2	5	4	0	1	0	0	0	1	1	0	0	0	0
MSMEG_1465	rplN	2728	2286	3750	39	46	88	1058	1038	1426	2	2	3	208	228	275	14	5	13	8	37
MSMEG_1466	rplX	6378	6338	7152	87	133	265	2383	2580	2798	4	0	7	261	288	332	39	10	27	12	106
MSMEG_1467	rplE	10288	9875	12114	188	243	442	5278	5306	6009	1	11	21	428	454	469	68	17	23	19	190
MSMEG_1468	rpsN	1305	1686	1920	18	17	45	987	891	1257	1	0	0	232	214	248	10	12	13	1	31
MSMEG_1469	rpsH	4013	4180	6359	35	50	125	2275	2348	2971	3	2	1	365	417	406	26	15	23	13	55
MSMEG_1470	rplF	7291	8663	10206	115	96	214	3598	4206	4847	1	2	7	410	453	490	63	16	21	18	160
MSMEG_1471	rplR	5674	6804	7792	124	75	172	2828	3247	3693	2	6	11	307	357	426	31	16	20	22	183
MSMEG_1472	rpsE	5718	6376	8184	96	55	157	2703	3069	3859	8	0	5	459	527	499	44	18	24	18	164
MSMEG_1473	rpmD	1249	1421	2021	20	17	29	577	563	800	0	0	4	63	94	89	6	2	10	3	18
MSMEG_1474	rplO	8325	9598	11186	159	121	260	1646	2174	2542	2	3	23	407	438	362	52	14	31	22	115
MSMEG_1475	MSMEG_1475	221	285	296	147	220	178	131	134	153	1	6	15	12	17	13	10	16	11	11	128
MSMEG_1476	sppA	890	1243	1337	175	181	224	540	666	731	6	20	4	76	110	81	35	38	15	22	181
MSMEG_1477	MSMEG_1477	2389	2343	3512	759	86	182	1476	1179	2190	13	0	3	89	94	149	53	12	11	35	496
MSMEG_1478	MSMEG_1478	189	185	318	15	0	9	180	124	261	0	0	0	10	6	8	1	0	2	1	8
MSMEG_1479	MSMEG_1479	269	349	427	26	24	47	162	213	244	1	3	3	34	28	21	6	9	7	2	39
MSMEG_1480	MSMEG_1480	159	191	208	3	10	14	60	88	114	0	1	1	9	11	21	2	3	1	1	15
MSMEG_1481	MSMEG_1481	77	81	127	2	3	11	50	63	92	0	0	0	6	11	4	1	0	2	1	5
MSMEG_1482	MSMEG_1482	121	146	175	2	5	8	29	38	74	0	0	1	11	16	12	2	0	3	0	6
MSMEG_1483	secY	4107	4125	6352	52	80	163	2267	2297	3774	3	1	10	237	281	306	20	12	16	12	90
MSMEG_1484	adk	1888	2341	2749	20	26	58	1182	1218	1864	1	0	1	96	120	155	12	2	5	5	49
MSMEG_1485	map	3286	3429	4833	22	41	123	3297	3450	4229	4	5	2	127	133	113	10	10	11	4	29
MSMEG_1486	MSMEG_1486	901	1142	1193	18	32	71	867	994	1121	0	3	0	12	13	20	5	2	4	2	15
MSMEG_1487	MSMEG_1487	65	76	109	19	36	78	45	33	68	0	2	2	9	6	4	4	7	6	3	33
MSMEG_1488	MSMEG_1488	37	32	44	17	22	59	13	7	14	0	0	3	4	1	3	6	10	14	1	16
MSMEG_1489	MSMEG_1489	11	18	14	24	30	50	4	7	3	0	2	0	3	1	3	1	4	5	1	18
MSMEG_1490	MSMEG_1490	10	16	10	36	47	68	9	8	12	5	3	3	0	1	0	6	4	13	0	24
MSMEG_1491	MSMEG_1491	57	67	54	21	34	80	15	14	14	3	0	4	2	2	0	10	5	7	2	21
MSMEG_1492	MSMEG_1492	528	588	735	59	68	117	135	137	212	1	1	2	12	7	6	4	5	7	2	58
MSMEG_1493	MSMEG_1493	101	146	156	31	57	87	54	62	84	0	3	3	5	7	3	8	7	5	7	63
MSMEG_1494	MSMEG_1494	91	122	110	23	19	36	37	45	48	1	0	0	5	5	6	3	2	7	4	32
MSMEG_1495	MSMEG_1495	36	37	55	1171	1277	1727	6	17	18	18	24	34	1	2	0	123	107	100	141	1608
MSMEG_1496	mmsB	215	256	421	183	259	292	81	96	132	5	20	13	14	13	9	39	50	38	52	336
MSMEG_1497	MSMEG_1497	230	444	577	218	290	341	196	266	277	5	16	18	19	29	24	48	62	45	49	374
MSMEG_1498	mmsA	429	743	1167	217	343	416	181	244	371	2	21	19	47	74	104	53	100	81	45	384
MSMEG_1499	MSMEG_1499	70	85	126	4	7	6	37	40	64	0	3	1	3	8	4	1	2	1	1	17
MSMEG_1500	MSMEG_1500	18	22	43	4	3	2	25	7	17	0	0	0	2	2	0	0	1	0	0	2
MSMEG_1501	MSMEG_1501	514	631	610	308	449	538	232	213	220	6	19	23	12	17	14	29	47	48	35	510
MSMEG_1502	MSMEG_1502	79	110	121	168	240	272	54	71	78	2	13	6	6	8	3	28	28	27	22	348
MSMEG_1503	MSMEG_1503	51	77	73	95	112	119	22	50	54	1	2	2	5	6	1	16	21	13	11	152
MSMEG_1504	MSMEG_1504	18	23	36	43	38	69	19	22	28	0	5	2	5	2	2	9	14	13	12	72
MSMEG_1505	MSMEG_1505	33	35	86	1	6	13	30	17	52	0	2	0	3	6	5	2	0	4	0	2
MSMEG_1506	MSMEG_1506	94	125	136	15	13	28	24	40	47	0	1	0	5	5	4	5	3	4	0	30
MSMEG_1507	MSMEG_1507	13	17	19	1	0	0	5	10	7	0	0	0	0	1	1	2	1	0	0	2
MSMEG_1508	MSMEG_1508	18	24	15	1	1	0	9	7	18	1	0	0	0	1	1	0	0	0	0	0
MSMEG_1509	MSMEG_1509	38	31	25	21	9	14	6	20	17	0	0	0	3	3	0	0	0	0	0	9
MSMEG_1511	MSMEG_1511	41	42	56	0	1	5	24	26	40	0	0	0	2	3	4	0	0	0	0	5
MSMEG_1510	MSMEG_1510	373	428	576	24	32	51	264	210	403	0	0	4	34	22	34	1	4	0	1	55
MSMEG_1512	rfbB	1186	1540	1956	101	116	227	681	815	1093	2	2	2	73	84	82	14	17	24	11	119
MSMEG_1513	MSMEG_1513	219	346	394	34	61	72	99	117	170	1	2	1	21	30	39	13	16	17	8	54
MSMEG_1514	MSMEG_1514	306	455	514	13	42	61	202	188	284	0	7	0	34	27	32	8	14	11	10	56
MSMEG_1515	MSMEG_1515	824	1454	1502	190	270	544	1024	1112	1375	6	10	14	69	97	106	47	49	58	31	373
MSMEG_1516	MSMEG_1516	2465	2991	3475	378	540	910	2306	2437	2609	8	18	30	104	115	143	39	38	62	27	548
MSMEG_1517	MSMEG_1517	529	645	735	101	120	179	366	408	491	1	5	9	19	30	25	7	10	8	8	141
MSMEG_1518	MSMEG_1518	184	214	262	51	66	101	112	108	163	3	6	6	10	19	24	6	10	3	13	71
MSMEG_1519	infA	31042	31458	31396	438	603	1267	7783	9349	9756	3	2	9	634	705	853	198	50	83	26	568
MSMEG_1520	rpmJ	11063	11101	13451	131	180	397	5245	5440	6381	5	3	5	320	345	482	79	35	43	18	214
MSMEG_1521	rpsM	5819	6982	8380	55	97	190	5470	5559	6570	3	1	1	511	610	646	22	18	28	12	87
MSMEG_1522	rpsK	7226	7839	10023	36	74	183	4167	4868	4923	1	4	4	348	403	422	53	16	26	3	62
MSMEG_1523	rpsD	7926	7894	10828	52	82	150	2889	3600	3840	2	7	4	401	387	367	41	14	28	10	139
MSMEG_1524	rpoA	11145	11638	17709	81	113	249	8252	7975	10489	2	3	14	912	1059	1046	44	28	37	19	145
MSMEG_1525	MSMEG_1525	9774	12468	14364	55	115	186	4398	4309	5688	4	2	0	701	799	737	60	27	24	9	102
MSMEG_1527	truA	334	341	604	2	3	6	368	255	456	0	1	1	22	30	30	3	0	1	0	8
MSMEG_1526	MSMEG_1526	421	518	730	22	65	83	304	283	418	0	1	5	33	33	29	4	1	5	2	75
MSMEG_1528	MSMEG_1528	625	549	985	7	8	30	231	219	359	0	0	2	39	31	31	4	0	1	0	18
MSMEG_1529	MSMEG_1529	284	295	536	10	11	21	134	131	269	0	0	1	26	31	29	1	0	1	2	17
MSMEG_1530	MSMEG_1530	86	93	163	2	3	5	34	25	51	0	0	0	4	7	7	0	2	0	0	1
MSMEG_1531	MSMEG_1531	416	539	524	6	9	16	94	139	176	0	0	0	7	15	14	0	2	4	2	13
MSMEG_1532	MSMEG_1532	1	0	4	0	0	0	1	0	1	0	0	0	0	0	0	0	0	0	0	0
MSMEG_1534	MSMEG_1534	81	80	109	1	1	5	28	26	33	0	1	0	5	5	2	0	2	0	1	8
MSMEG_1533	MSMEG_1533	5	19	30	2	0	3	8	10	12	0	0	0	0	0	3	1	0	0	0	2
MSMEG_1535	MSMEG_1535	14	8	19	0	0	3	7	5	10	0	0	0	0	1	1	0	1	0	0	0
MSMEG_1536	MSMEG_1536	64	39	72	9	9	14	31	24	33	0	0	0	2	1	3	1	2	0	0	18
MSMEG_1537	MSMEG_1537	18	24	24	6	2	5	8	9	15	0	0	0	0	1	0	0	0	0	0	2
MSMEG_1538	MSMEG_1538	6	7	8	1	5	7	4	1	1	0	0	0	2	0	0	0	0	1	0	4
MSMEG_1539	MSMEG_1539	5	6	12	4	0	6	4	3	4	0	0	0	0	0	0	1	0	0	2	5
MSMEG_1540	MSMEG_1540	403	248	988	3	2	9	122	100	257	1	1	0	49	42	95	3	1	1	0	0
MSMEG_1541	MSMEG_1541	1	2	1	0	0	2	1	0	1	0	0	0	0	1	0	0	0	0	0	1
MSMEG_1542	MSMEG_1542	289	414	521	29	66	73	136	162	194	0	6	1	23	35	20	10	19	7	7	38
MSMEG_1543	MSMEG_1543	453	1181	849	154	152	512	203	495	394	4	3	25	25	89	59	30	23	62	58	469
MSMEG_1544	MSMEG_1544	93	206	171	40	24	42	35	132	105	0	1	0	3	13	7	5	4	2	8	62
MSMEG_1545	MSMEG_1545	59	74	89	11	8	8	17	16	27	0	0	0	4	8	4	1	4	1	2	3
MSMEG_1546	MSMEG_1546	143	357	349	61	66	225	56	131	182	1	2	5	7	19	21	10	13	26	15	219
MSMEG_1547	MSMEG_1547	150	436	445	114	158	207	93	200	294	0	10	9	11	41	24	18	24	25	22	211
MSMEG_1548	MSMEG_1548	40	149	122	44	56	85	26	102	102	0	7	2	6	15	7	4	12	4	13	90
MSMEG_1549	MSMEG_1549	67	218	145	35	49	67	60	130	116	1	2	5	5	15	12	4	13	6	12	85
MSMEG_1550	MSMEG_1550	7	11	4	1	3	1	1	10	9	2	0	0	0	1	2	1	0	0	0	5
MSMEG_1551	MSMEG_1551	2	0	5	0	1	1	0	0	2	0	0	0	0	0	0	0	0	0	0	0
MSMEG_1552	eat	270	162	360	304	356	697	219	134	264	10	18	11	8	11	25	38	46	51	44	555
MSMEG_1553	eutB	142	145	249	243	269	492	134	64	119	4	5	13	10	9	18	26	39	49	57	417
MSMEG_1554	eutC	39	33	75	42	63	162	37	17	62	0	2	2	4	5	5	10	9	12	13	108
MSMEG_1555	MSMEG_1555	28	22	28	1	1	3	9	10	11	0	0	0	1	0	1	0	0	0	1	2
MSMEG_1556	rplM	7802	7685	10686	52	75	192	1222	1569	1972	2	1	4	639	750	518	40	25	16	8	56
MSMEG_1557	rpsI	2772	3117	4266	13	8	64	706	883	1182	0	0	3	282	321	278	12	4	8	7	34
MSMEG_1558	MSMEG_1558	221	313	423	29	23	31	116	105	120	1	0	0	21	19	19	8	2	10	4	33
MSMEG_1559	glmM	929	983	1988	34	43	87	392	296	763	0	3	0	73	66	79	5	10	7	6	73
MSMEG_1560	MSMEG_1560	385	371	567	4	10	20	151	116	248	0	0	0	14	14	11	1	1	1	1	4
MSMEG_1562	MSMEG_1562	64	55	105	4	11	12	56	37	50	0	0	0	4	5	3	3	4	2	0	11
MSMEG_1561	MSMEG_1561	219	221	256	122	175	178	83	111	137	0	3	4	3	11	10	6	17	11	2	102
MSMEG_1563	MSMEG_1563	17	40	42	12	18	12	15	19	17	0	2	0	4	1	3	4	7	2	1	8
MSMEG_1564	MSMEG_1564	16	21	17	0	1	2	2	5	15	0	0	0	0	0	1	0	0	0	0	0
MSMEG_1565	MSMEG_1565	278	346	432	90	116	153	69	113	137	2	1	0	10	29	25	14	9	8	8	101
MSMEG_1566	MSMEG_1566	187	310	331	5	12	31	108	112	184	1	0	0	15	25	19	3	2	6	1	14
MSMEG_1567	MSMEG_1567	637	729	892	11	28	32	231	267	399	0	1	1	33	39	41	6	0	7	0	27
MSMEG_1568	glmS	1046	1338	1769	28	35	84	506	597	887	3	2	2	69	124	112	20	4	11	8	59
MSMEG_1570	MSMEG_1570	259	331	471	8	10	35	129	160	214	0	0	3	16	13	18	1	1	0	1	11
MSMEG_1569	MSMEG_1569	4	1	2	0	0	0	1	0	0	0	0	0	0	0	0	0	0	0	0	0
MSMEG_1571	MSMEG_1571	14	8	10	0	0	0	6	2	6	0	0	0	1	0	0	1	3	0	0	2
MSMEG_1572	MSMEG_1572	70	49	80	5	4	15	11	19	25	0	0	0	4	2	4	2	1	1	1	7
MSMEG_1573	MSMEG_1573	270	313	408	23	69	90	148	164	193	1	2	2	25	23	14	3	8	14	5	73
MSMEG_1574	MSMEG_1574	431	581	589	33	48	82	173	244	280	1	2	5	37	72	49	3	6	14	9	60
MSMEG_1575	alr	463	646	815	15	16	46	289	287	405	0	1	4	25	47	43	7	6	3	3	19
MSMEG_1576	MSMEG_1576	240	388	475	8	13	15	127	162	246	0	0	0	13	30	19	7	0	3	1	14
MSMEG_1577	MSMEG_1577	164	252	222	5	11	22	83	108	126	0	0	0	7	14	7	2	1	1	1	13
MSMEG_1578	MSMEG_1578	135	178	212	14	8	15	53	36	73	0	0	0	5	7	7	0	2	1	1	12
MSMEG_1579	rimI	175	263	318	8	12	18	106	106	136	0	0	0	8	12	17	1	0	4	0	10
MSMEG_1580	gcp	194	260	352	9	19	13	128	130	148	0	1	1	12	19	16	4	0	2	5	17
MSMEG_1581	MSMEG_1581	148	223	284	3	5	7	148	173	200	0	0	1	4	5	11	1	1	0	1	6
MSMEG_1582	groES	15917	25337	19291	44	73	214	6563	11179	9289	3	1	2	688	1126	714	91	8	27	4	59
MSMEG_1583	groEL	13628	18901	15098	49	62	178	11267	14931	11732	4	0	8	806	1127	722	63	9	29	11	103
MSMEG_1584	MSMEG_1584	30	38	21	0	1	1	27	23	26	0	0	0	2	1	2	0	1	0	1	0
MSMEG_1585	MSMEG_1585	41	38	37	17	61	60	27	34	21	3	1	4	7	3	1	1	3	4	3	59
MSMEG_1586	MSMEG_1586	37	47	37	49	56	86	7	12	12	0	0	0	1	2	0	4	2	8	4	47
MSMEG_1588	MSMEG_1588	6	11	4	10	39	46	4	3	2	0	1	4	0	0	0	2	0	1	4	26
MSMEG_1587	MSMEG_1587	4	6	5	1	5	10	0	2	2	0	0	0	0	0	0	0	2	0	0	0
MSMEG_1589	MSMEG_1589	20	16	29	0	1	5	9	11	16	0	0	0	1	2	2	1	0	0	0	6
MSMEG_1590	MSMEG_1590	3	3	1	0	0	0	0	0	0	0	0	0	0	0	0	0	0	0	0	0
MSMEG_1591	MSMEG_1591	215	209	207	13	26	93	86	64	89	0	2	0	0	3	3	1	2	1	1	22
MSMEG_1592	MSMEG_1592	196	274	309	76	129	149	136	186	232	4	9	1	17	13	16	6	23	14	12	177
MSMEG_1594	MSMEG_1594	684	857	972	135	240	260	210	280	364	1	1	5	23	28	25	11	10	11	13	139
MSMEG_1593	MSMEG_1593	4	0	2	0	0	0	2	1	4	0	0	0	0	0	0	0	0	0	0	0
MSMEG_1595	MSMEG_1595	9	7	6	0	0	1	2	0	2	1	0	0	0	0	0	0	0	0	0	0
MSMEG_1596	MSMEG_1596	79	99	103	5	6	13	14	13	23	0	0	0	1	5	2	0	1	1	0	6
MSMEG_1597	MSMEG_1597	1335	1018	1294	31	48	106	332	229	360	0	1	4	63	37	56	8	7	5	1	45
MSMEG_1598	MSMEG_1598	76	95	119	8	9	22	49	41	71	0	0	0	2	8	5	1	1	0	0	4
MSMEG_1599	MSMEG_1599	908	853	1574	178	157	348	292	203	510	6	12	2	69	54	76	45	30	43	50	313
MSMEG_1600	MSMEG_1600	1092	905	1812	177	218	307	738	506	1190	6	19	18	60	63	95	46	31	33	47	522
MSMEG_1601	MSMEG_1601	2777	4100	4443	676	1098	1943	1025	1477	1664	4	17	11	126	185	152	62	78	83	35	876
MSMEG_1602	guaB	2086	3018	3184	356	448	682	1456	1718	2154	7	17	24	132	192	163	58	65	57	51	488
MSMEG_1603	MSMEG_1603	1402	1908	2052	68	153	188	484	571	827	3	3	3	64	118	81	15	12	13	8	104
MSMEG_1604	MSMEG_1604	585	810	983	54	135	172	273	287	431	1	9	6	44	69	59	15	35	23	17	122
MSMEG_1605	phoU	62	150	147	484	157	290	43	92	105	21	14	12	4	27	6	96	37	29	114	929
MSMEG_1606	MSMEG_1606	38	56	44	49	27	34	15	18	17	2	1	0	3	2	3	7	1	1	10	93
MSMEG_1607	MSMEG_1607	3	8	12	3	0	2	5	3	5	0	0	0	1	1	1	1	0	1	1	4
MSMEG_1608	MSMEG_1608	253	414	374	66	81	95	151	264	210	0	4	2	26	27	21	12	13	10	6	121
MSMEG_1609	MSMEG_1609	77	137	88	13	19	33	35	59	72	0	1	0	1	10	9	4	4	8	3	34
MSMEG_1610	guaA	1017	1448	1669	120	120	253	423	588	767	4	8	9	58	74	66	11	17	19	13	145
MSMEG_1611	MSMEG_1611	349	554	607	4	8	26	174	161	259	0	1	2	32	22	28	3	1	5	3	30
MSMEG_1612	MSMEG_1612	94	129	117	1	3	5	33	34	63	0	0	0	6	3	2	0	0	0	1	0
MSMEG_1613	MSMEG_1613	29	22	16	2	1	3	16	15	15	0	0	0	2	2	1	0	0	0	0	1
MSMEG_1614	MSMEG_1614	8	15	29	0	2	1	13	14	15	0	0	0	2	4	2	1	0	0	0	0
MSMEG_1615	ggt	21	16	33	0	0	2	8	10	20	0	0	0	0	1	1	2	0	1	0	1
MSMEG_1616	MSMEG_1616	276	405	479	59	80	100	193	203	308	0	4	0	14	23	19	4	9	14	8	74
MSMEG_1617	MSMEG_1617	930	978	1317	109	175	183	814	753	1051	1	10	3	68	66	87	29	28	20	25	232
MSMEG_1618	MSMEG_1618	1159	1659	1845	197	280	303	643	677	871	7	18	9	180	237	206	53	125	85	40	334
MSMEG_1619	MSMEG_1619	6	3	2	0	1	1	2	2	1	0	0	0	0	0	0	0	0	0	0	0
MSMEG_1620	MSMEG_1620	22	23	33	11	3	20	21	21	27	3	0	1	1	2	1	1	0	3	3	15
MSMEG_1622	MSMEG_1622	36	39	59	17	19	26	39	42	40	0	0	4	4	2	3	4	6	3	7	46
MSMEG_1621	MSMEG_1621	357	358	557	16	41	74	232	216	361	0	2	5	18	33	37	1	4	6	4	41
MSMEG_1623	MSMEG_1623	38	41	74	8	28	35	22	24	33	1	5	0	3	5	4	3	4	3	0	11
MSMEG_1624	MSMEG_1624	23	54	23	67	186	171	9	15	8	4	4	2	2	3	1	12	28	18	21	139
MSMEG_1625	MSMEG_1625	25	31	17	109	191	221	19	13	9	1	4	4	0	0	1	17	32	18	20	233
MSMEG_1626	MSMEG_1626	33	42	70	18	26	54	23	37	63	1	1	0	4	5	1	3	5	9	4	36
MSMEG_1628	MSMEG_1628	1	2	6	3	5	2	4	0	1	0	0	0	2	1	0	1	0	1	0	1
MSMEG_1627	MSMEG_1627	86	81	122	1	2	3	23	45	42	0	0	0	3	5	4	0	0	1	0	0
MSMEG_1629	MSMEG_1629	2540	2874	2762	27	60	79	1495	1707	1664	2	2	1	101	113	64	20	4	7	2	39
MSMEG_1630	MSMEG_1630	9	8	8	2	1	2	4	1	2	0	0	0	0	0	1	2	0	0	0	0
MSMEG_1631	MSMEG_1631	40	80	71	12	26	38	21	31	40	1	2	1	3	13	7	6	5	0	1	20
MSMEG_1633	dnaE2	236	270	281	32	35	73	124	134	187	1	4	4	14	23	11	3	4	2	3	74
MSMEG_1632	MSMEG_1632	289	367	383	4	8	12	209	171	284	0	0	0	23	19	12	4	4	3	1	8
MSMEG_1634	MSMEG_1634	793	899	1164	6	9	8	308	272	593	0	0	0	39	36	60	3	0	0	1	3
MSMEG_1635	MSMEG_1635	1201	1566	1866	80	92	78	737	758	1062	2	2	10	103	157	136	30	35	21	17	97
MSMEG_1636	MSMEG_1636	59	81	90	1	4	2	45	40	42	0	0	0	4	9	1	1	0	0	0	3
MSMEG_1637	MSMEG_1637	1685	2491	2299	335	388	561	1387	1761	1729	10	20	21	64	104	80	36	35	28	40	577
MSMEG_1638	MSMEG_1638	256	327	373	29	32	43	159	191	218	1	3	0	8	15	11	3	3	5	7	58
MSMEG_1639	MSMEG_1639	283	458	366	33	28	60	248	250	299	1	2	3	15	33	21	6	3	4	4	41
MSMEG_1640	MSMEG_1640	2314	3724	3385	135	77	392	2016	2434	2630	3	6	9	72	122	105	25	3	27	10	291
MSMEG_1641	MSMEG_1641	827	1100	1067	28	13	58	570	727	786	0	0	0	28	50	28	8	1	5	0	25
MSMEG_1642	MSMEG_1642	3960	4780	6116	171	169	572	2241	2807	3458	7	5	22	211	304	294	33	20	40	23	336
MSMEG_1643	MSMEG_1643	443	661	677	6	6	20	445	417	564	0	0	0	32	31	30	3	2	1	1	4
MSMEG_1644	MSMEG_1644	44	53	56	2	3	7	16	27	39	0	1	0	2	4	5	0	1	1	0	5
MSMEG_1645	MSMEG_1645	87	123	137	5	9	13	39	48	71	0	2	0	6	16	3	3	2	1	1	19
MSMEG_1647	MSMEG_1647	626	1024	1089	59	75	147	329	408	534	3	2	2	44	53	49	6	8	11	10	92
MSMEG_1646	MSMEG_1646	9	14	11	9	8	14	9	15	7	0	0	0	1	1	0	1	1	0	2	10
MSMEG_1648	MSMEG_1648	47	61	75	1	4	6	29	33	39	0	0	0	0	1	2	0	0	0	1	9
MSMEG_1649	MSMEG_1649	122	130	180	4	9	26	64	76	84	0	0	0	7	4	10	0	1	2	2	27
MSMEG_1650	MSMEG_1650	1188	1459	2205	7	2	29	875	998	1462	3	0	0	105	118	111	5	0	2	0	10
MSMEG_1651	metX	1194	1459	2054	9	12	25	734	767	1166	0	0	0	126	147	174	7	5	3	0	11
MSMEG_1652	MSMEG_1652	2439	2590	4041	20	9	64	1032	1213	1540	0	1	1	147	174	214	16	1	7	3	43
MSMEG_1653	MSMEG_1653	97	138	134	9	16	17	9	12	13	0	0	1	7	17	11	1	4	3	6	10
MSMEG_1654	MSMEG_1654	6026	9504	9916	215	278	574	4791	6083	7309	9	11	8	463	624	593	71	59	60	29	385
MSMEG_1655	MSMEG_1655	108	100	209	13	8	24	32	54	69	0	0	0	11	8	9	4	2	1	0	12
MSMEG_1656	xth	193	273	319	5	11	13	206	196	281	1	1	0	15	16	33	2	1	2	1	17
MSMEG_1657	trpS	1266	1633	2205	40	48	96	950	1086	1402	1	6	0	45	99	69	6	4	3	1	71
MSMEG_1658	MSMEG_1658	868	1218	1502	1281	173	245	649	806	1045	17	8	7	40	43	64	149	19	19	82	1012
MSMEG_1659	MSMEG_1659	244	311	332	3	3	7	31	45	38	0	0	0	3	3	4	3	0	0	0	3
MSMEG_1660	MSMEG_1660	143	201	230	19	16	35	198	180	172	3	0	2	7	8	14	5	3	4	2	35
MSMEG_1661	MSMEG_1661	382	720	627	122	80	371	187	298	296	1	0	13	28	41	19	15	8	29	32	249
MSMEG_1662	MSMEG_1662	583	1016	1061	42	80	123	219	254	295	2	5	0	62	81	74	9	16	20	12	67
MSMEG_1663	MSMEG_1663	171	232	256	6	20	33	31	43	78	0	0	0	11	21	9	1	4	0	3	10
MSMEG_1664	MSMEG_1664	15	29	31	5	1	7	4	3	5	0	0	0	0	0	0	1	0	0	1	7
MSMEG_1665	MSMEG_1665	358	518	507	18	32	38	165	219	220	0	1	3	30	33	40	3	3	4	4	40
MSMEG_1666	MSMEG_1666	670	951	870	158	303	412	555	816	638	0	9	7	13	24	24	10	11	12	10	263
MSMEG_1668	MSMEG_1668	40	77	69	13	31	56	30	44	53	0	0	0	1	4	2	4	5	5	6	42
MSMEG_1667	MSMEG_1667	251	271	345	30	38	39	309	263	325	0	6	0	15	12	21	4	14	5	3	37
MSMEG_1669	sdhB	2978	3164	4865	93	169	241	1949	2043	2536	2	6	4	142	163	149	16	15	14	6	122
MSMEG_1670	sdhA	3194	3828	5634	65	101	181	2623	2485	4015	1	4	12	235	310	357	26	30	33	15	82
MSMEG_1671	MSMEG_1671	1066	1225	1516	11	33	57	755	834	1178	0	6	0	48	57	70	5	7	2	2	27
MSMEG_1672	sdhC	1320	1506	1992	8	29	51	814	814	1077	1	0	5	83	109	108	6	8	10	3	16
MSMEG_1673	cdd	86	80	98	4	7	10	69	36	79	0	0	0	4	0	4	2	0	0	0	2
MSMEG_1674	MSMEG_1674	1	4	4	0	0	3	1	0	0	0	0	0	0	0	0	0	0	0	0	0
MSMEG_1675	deoA	583	628	922	63	82	163	233	239	390	0	1	6	27	27	35	8	7	12	5	63
MSMEG_1676	add	272	383	424	107	146	207	105	136	171	4	9	15	9	36	26	14	30	25	16	190
MSMEG_1678	MSMEG_1678	190	196	256	20	26	42	121	153	165	0	0	1	7	17	9	2	6	3	3	32
MSMEG_1677	aspA	3172	4875	4471	1150	1506	2093	3684	4999	3883	22	77	87	248	362	275	203	217	253	235	2499
MSMEG_1679	MSMEG_1679	1965	2937	3189	788	1105	1567	1915	2705	2340	11	82	62	169	258	196	148	198	186	219	2144
MSMEG_1680	MSMEG_1680	1279	2118	2276	539	813	1119	944	1332	1319	18	75	57	122	180	141	137	194	167	181	1526
MSMEG_1681	MSMEG_1681	1675	3524	2302	742	1217	1460	910	1562	1287	20	56	42	137	225	127	117	184	140	164	1809
MSMEG_1682	MSMEG_1682	2431	4127	3490	811	1288	1717	1516	2232	2055	11	72	62	171	352	217	180	270	209	215	2006
MSMEG_1683	MSMEG_1683	2765	4174	4172	777	1476	1816	2370	2981	3040	11	48	38	171	214	179	135	190	129	153	1650
MSMEG_1684	MSMEG_1684	1087	1599	1683	21	36	94	603	733	918	0	0	6	83	153	83	10	10	6	9	59
MSMEG_1685	MSMEG_1685	9	12	7	1	0	0	6	2	5	0	0	0	0	0	0	0	1	0	0	0
MSMEG_1686	MSMEG_1686	15	21	7	1	2	5	13	10	7	0	0	0	1	1	0	0	4	0	0	2
MSMEG_1687	MSMEG_1687	10	2	4	0	2	1	3	1	4	0	0	0	0	0	0	0	0	2	0	0
MSMEG_1688	MSMEG_1688	1	4	8	0	0	2	0	1	0	0	0	0	0	0	0	0	0	0	0	1
MSMEG_1689	MSMEG_1689	5	4	2	0	1	2	1	1	3	0	0	0	0	0	0	1	2	1	0	3
MSMEG_1690	MSMEG_1690	5	10	12	0	3	3	2	0	1	0	2	0	0	0	0	0	1	1	0	1
MSMEG_1691	MSMEG_1691	11	6	2	3	0	3	2	8	3	0	0	0	0	1	0	1	2	0	0	0
MSMEG_1692	MSMEG_1692	71	76	132	13	40	50	28	35	42	0	0	0	8	8	2	0	4	3	6	32
MSMEG_1693	MSMEG_1693	10	14	16	3	4	7	9	4	9	0	0	0	0	1	0	1	1	0	0	3
MSMEG_1694	upp	165	228	282	7	19	22	61	83	139	0	1	0	10	8	14	0	2	2	4	16
MSMEG_1695	MSMEG_1695	150	226	213	571	262	307	90	125	155	16	11	15	7	18	8	101	44	27	87	841
MSMEG_1696	MSMEG_1696	16	13	33	1	0	4	4	5	9	0	0	0	0	1	1	0	0	0	0	2
MSMEG_1698	MSMEG_1698	62	93	108	4	4	4	58	56	100	0	0	0	5	7	5	2	1	0	2	6
MSMEG_1697	MSMEG_1697	9	9	8	0	1	0	5	3	4	0	0	0	0	0	0	0	0	0	0	3
MSMEG_1699	MSMEG_1699	11	14	10	0	2	2	7	1	7	0	0	0	1	0	1	1	0	0	0	0
MSMEG_1700	MSMEG_1700	22	27	39	0	1	1	5	6	3	0	0	1	1	2	1	0	0	1	0	5
MSMEG_1701	MSMEG_1701	182	239	299	6	3	5	125	121	178	0	0	0	12	10	10	3	0	0	0	6
MSMEG_1702	MSMEG_1702	781	1094	1202	69	127	136	303	323	550	0	6	2	23	49	33	11	10	15	6	112
MSMEG_1703	MSMEG_1703	615	848	1021	48	111	154	278	351	476	0	2	1	18	49	31	6	7	11	6	108
MSMEG_1704	MSMEG_1704	371	465	642	84	91	202	499	497	621	2	9	16	23	38	28	10	12	16	16	155
MSMEG_1705	MSMEG_1705	473	615	638	65	76	222	465	519	550	0	2	12	32	33	40	15	13	15	30	248
MSMEG_1706	MSMEG_1706	347	334	464	36	43	105	290	284	367	3	5	2	17	24	25	13	2	7	7	102
MSMEG_1707	MSMEG_1707	42	57	80	4	5	9	13	16	24	0	4	0	2	7	4	3	1	0	1	2
MSMEG_1708	MSMEG_1708	112	166	179	20	40	47	57	55	48	0	1	1	8	9	6	6	4	7	2	54
MSMEG_1709	MSMEG_1709	54	60	108	28	11	61	49	53	56	0	0	2	1	7	6	5	2	6	5	43
MSMEG_1710	MSMEG_1710	62	71	105	26	26	85	62	43	89	0	0	0	5	6	6	2	8	7	6	52
MSMEG_1711	MSMEG_1711	277	292	326	281	173	717	274	200	294	13	9	23	19	16	16	43	19	46	98	642
MSMEG_1712	MSMEG_1712	256	297	304	51	70	242	202	183	293	4	10	3	16	29	15	9	5	16	11	181
MSMEG_1713	araB	280	278	354	48	22	95	158	162	227	0	3	4	13	15	18	9	3	9	2	131
MSMEG_1714	MSMEG_1714	114	88	152	15	9	43	89	65	92	0	0	0	6	3	7	0	4	5	2	51
MSMEG_1715	araA	168	190	303	31	29	76	168	151	262	0	3	7	13	9	15	5	2	5	8	120
MSMEG_1716	MSMEG_1716	122	168	148	29	17	23	50	36	57	0	0	0	6	5	6	3	0	3	1	35
MSMEG_1718	MSMEG_1718	28	41	50	9	1	5	24	26	35	0	0	0	4	0	3	0	0	1	1	1
MSMEG_1717	MSMEG_1717	117	155	165	12	11	32	60	73	89	1	0	1	8	8	15	3	2	1	1	19
MSMEG_1719	MSMEG_1719	36	46	19	1	1	6	16	10	14	0	0	0	0	0	2	1	0	0	0	2
MSMEG_1720	MSMEG_1720	38	37	43	1	1	1	13	8	22	0	0	1	4	3	4	0	0	0	0	1
MSMEG_1721	MSMEG_1721	63	124	86	4	2	9	48	55	55	0	0	0	3	7	3	1	0	0	0	0
MSMEG_1722	MSMEG_1722	229	328	331	28	33	70	82	116	116	1	3	0	6	14	6	4	3	4	3	44
MSMEG_1723	MSMEG_1723	42	48	57	3	2	12	26	24	33	0	2	0	3	4	5	1	0	1	0	8
MSMEG_1724	MSMEG_1724	132	146	179	15	27	53	34	40	41	0	0	3	3	5	3	4	6	3	1	32
MSMEG_1725	MSMEG_1725	205	261	261	21	14	36	78	101	104	0	0	0	8	9	13	2	5	0	1	20
MSMEG_1726	MSMEG_1726	409	496	581	36	34	56	248	255	339	2	1	0	21	27	21	6	5	3	3	60
MSMEG_1727	MSMEG_1727	5	10	8	2	5	1	14	5	12	0	0	0	0	1	2	0	1	0	1	1
MSMEG_1728	MSMEG_1728	68	120	71	12	12	20	49	50	50	0	1	1	3	4	1	0	3	0	0	12
MSMEG_1730	MSMEG_1730	32	52	50	3	4	9	28	21	34	0	0	0	1	0	3	2	4	1	1	8
MSMEG_1729	MSMEG_1729	158	214	264	17	21	36	82	65	135	0	0	2	8	12	9	5	6	7	3	47
MSMEG_1732	MSMEG_1732	77	140	104	14	17	46	111	112	127	0	2	1	3	4	3	3	1	3	3	28
MSMEG_1731	MSMEG_1731	209	277	245	26	26	55	83	113	121	0	0	4	9	10	12	5	4	3	2	35
MSMEG_1733	MSMEG_1733	58	57	43	2	0	6	67	53	37	0	0	0	1	1	3	2	0	0	0	1
MSMEG_1734	MSMEG_1734	751	981	1130	12	36	72	289	321	425	0	1	0	30	41	33	1	4	1	1	35
MSMEG_1735	MSMEG_1735	1204	1533	1805	134	151	240	559	781	994	0	1	8	41	65	58	9	8	7	8	199
MSMEG_1736	MSMEG_1736	818	1277	1553	1048	319	646	512	771	870	37	17	23	63	87	79	175	51	66	178	1566
MSMEG_1737	MSMEG_1737	128	186	200	40	13	37	57	51	96	0	0	3	4	11	6	3	1	3	1	25
MSMEG_1738	MSMEG_1738	5010	5938	7366	377	214	309	2056	2380	3398	3	4	3	189	224	223	61	17	22	35	493
MSMEG_1740	MSMEG_1740	216	317	262	5	11	20	134	194	183	0	0	0	8	16	11	1	0	0	0	8
MSMEG_1739	MSMEG_1739	179	196	330	4	17	19	120	85	206	0	1	1	15	15	19	2	2	1	1	12
MSMEG_1741	MSMEG_1741	1095	1062	2071	5	3	15	448	412	1000	2	0	2	61	45	95	11	1	2	0	6
MSMEG_1742	MSMEG_1742	341	327	802	64	10	10	123	108	207	0	1	0	11	22	36	8	0	0	6	61
MSMEG_1743	MSMEG_1743	366	420	603	58	5	11	244	262	336	1	0	0	26	43	46	13	0	1	5	20
MSMEG_1744	MSMEG_1744	151	185	170	1	5	21	43	41	65	0	0	0	6	9	4	0	0	1	0	8
MSMEG_1745	MSMEG_1745	55	75	76	0	3	4	13	23	26	0	0	0	2	3	2	0	0	0	1	4
MSMEG_1746	MSMEG_1746	46	36	40	0	0	4	17	16	29	0	0	0	2	3	1	0	0	0	0	1
MSMEG_1747	MSMEG_1747	28	31	42	3	1	1	19	17	11	0	0	0	0	3	1	0	0	0	0	1
MSMEG_1748	MSMEG_1748	7	5	1	0	0	0	1	2	4	0	0	0	1	2	1	0	0	0	0	0
MSMEG_1750	MSMEG_1750	4	4	9	0	0	0	1	0	7	0	0	0	0	1	0	0	0	0	0	0
MSMEG_1749	MSMEG_1749	39	46	70	18	20	24	18	28	30	4	2	0	2	4	4	0	1	5	3	30
MSMEG_1751	MSMEG_1751	223	278	242	11	12	21	62	68	63	0	0	0	8	7	12	1	0	1	0	13
MSMEG_1752	MSMEG_1752	0	1	0	0	0	0	3	0	0	0	0	0	0	0	0	0	0	0	0	0
MSMEG_1753	mtnN	121	136	191	5	10	24	49	82	88	3	0	1	8	13	8	2	2	3	2	11
MSMEG_1754	MSMEG_1754	37	64	62	1	3	5	32	34	42	0	0	0	5	6	6	0	0	0	0	1
MSMEG_1755	MSMEG_1755	27	28	50	4	6	17	6	14	21	0	3	0	3	2	3	2	4	4	1	6
MSMEG_1756	MSMEG_1756	44	65	68	59	42	84	40	39	73	0	1	0	3	1	3	1	1	4	1	48
MSMEG_1757	MSMEG_1757	357	600	607	1213	504	715	203	318	356	25	16	26	12	28	20	217	61	46	127	1444
MSMEG_1758	MSMEG_1758	1	10	11	221	53	25	0	6	2	3	0	1	0	2	0	39	6	8	35	351
MSMEG_1759	MSMEG_1759	2	13	1	83	32	17	0	1	1	0	0	0	0	0	0	7	1	1	12	58
MSMEG_1761	MSMEG_1761	5	9	13	257	89	119	6	18	6	13	7	4	0	1	0	34	17	14	17	283
MSMEG_1760	MSMEG_1760	390	487	547	232	290	406	153	218	190	2	11	3	8	20	7	13	19	4	7	307
MSMEG_1762	MSMEG_1762	65	90	82	64	65	89	54	62	75	9	2	1	8	12	7	29	13	16	9	107
MSMEG_1763	MSMEG_1763	75	126	100	3	8	16	37	48	50	0	0	0	6	13	10	3	2	2	0	10
MSMEG_1764	MSMEG_1764	127	150	165	288	119	268	31	42	56	6	3	15	8	14	8	82	26	43	51	269
MSMEG_1765	MSMEG_1765	15	21	15	0	1	5	15	13	16	0	0	0	1	1	0	1	0	0	0	1
MSMEG_1766	MSMEG_1766	8	121	52	779	167	138	6	24	20	17	7	3	0	6	0	82	14	11	84	1155
MSMEG_1767	MSMEG_1767	9	58	33	546	63	114	2	35	18	30	10	2	0	5	1	85	26	11	79	964
MSMEG_1768	MSMEG_1768	5	74	46	812	93	182	4	52	47	20	7	3	1	5	0	153	12	22	112	1141
MSMEG_1769	MSMEG_1769	18	80	52	229	23	70	4	26	16	18	2	4	1	9	7	116	15	18	51	268
MSMEG_1770	MSMEG_1770	17	172	100	613	92	195	0	21	11	12	5	3	0	17	4	387	77	79	208	1228
MSMEG_1771	MSMEG_1771	24	419	245	3730	545	598	8	107	63	57	31	6	0	22	17	687	119	79	427	4108
MSMEG_1772	MSMEG_1772	33	299	139	1786	215	371	4	93	35	13	5	6	0	6	2	113	14	15	64	2287
MSMEG_1773	MSMEG_1773	158	491	418	6539	1440	1760	88	395	285	85	66	53	4	29	29	429	128	77	392	6673
MSMEG_1774	MSMEG_1774	32	134	131	3123	559	1425	20	107	75	92	45	90	1	10	6	215	37	37	171	2011
MSMEG_1775	MSMEG_1775	13	56	30	252	45	48	9	17	9	24	3	0	1	6	1	68	11	5	76	426
MSMEG_1776	MSMEG_1776	197	208	254	54	87	106	85	91	102	0	5	4	4	2	6	8	7	5	2	85
MSMEG_1777	MSMEG_1777	55	390	201	5224	807	867	19	95	60	28	18	13	3	13	7	346	38	43	264	3801
MSMEG_1778	MSMEG_1778	3	12	5	19	9	16	3	5	4	0	0	0	0	0	1	8	3	0	3	7
MSMEG_1779	MSMEG_1779	28	20	14	117	13	38	0	7	1	2	2	0	0	0	0	16	3	2	5	29
MSMEG_1780	MSMEG_1780	24	40	27	824	53	178	4	24	12	8	1	2	0	2	0	38	8	9	13	243
MSMEG_1781	MSMEG_1781	2	35	9	381	47	99	4	40	22	6	0	2	0	5	0	60	2	5	40	353
MSMEG_1782	MSMEG_1782	15	160	104	3913	492	527	18	149	94	71	35	15	0	20	9	505	62	51	372	4207
MSMEG_1783	MSMEG_1783	0	16	10	479	98	54	2	9	7	3	1	0	0	0	0	37	10	4	55	684
MSMEG_1785	MSMEG_1785	10	24	17	0	1	5	7	1	3	0	0	0	0	0	0	2	0	1	0	0
MSMEG_1784	MSMEG_1784	3	19	17	150	29	47	9	11	5	3	2	5	0	1	1	35	8	5	25	236
MSMEG_1787	MSMEG_1787	9	61	40	980	236	230	4	18	4	29	9	3	0	4	1	156	47	29	146	1970
MSMEG_1786	MSMEG_1786	824	1067	1127	857	1621	2375	406	426	380	8	26	52	30	39	43	81	132	181	57	838
MSMEG_1788	MSMEG_1788	10	59	50	990	168	129	7	13	9	16	3	8	0	3	6	183	60	28	291	982
MSMEG_1789	MSMEG_1789	9	63	49	893	97	131	0	26	15	16	3	6	0	6	2	207	30	23	139	659
MSMEG_1790	MSMEG_1790	104	393	262	2948	252	456	15	46	53	42	11	7	1	8	7	601	75	79	294	2502
MSMEG_1791	MSMEG_1791	141	236	216	704	1877	2032	36	71	47	1	17	15	0	7	8	31	97	65	28	1074
MSMEG_1792	MSMEG_1792	9	19	11	615	117	88	4	2	5	8	5	2	1	0	2	118	22	9	70	634
MSMEG_1794	MSMEG_1794	8	87	53	1200	228	272	11	30	14	31	24	25	1	9	1	267	62	27	221	1754
MSMEG_1793	MSMEG_1793	20	46	24	2	17	23	5	8	9	0	0	0	0	3	0	1	6	0	0	15
MSMEG_1795	MSMEG_1795	66	93	91	3	11	20	29	39	46	0	0	0	3	4	6	1	2	2	2	16
MSMEG_1796	MSMEG_1796	68	68	97	5	10	17	51	42	61	0	0	0	1	1	5	3	3	0	1	4
MSMEG_1797	MSMEG_1797	18	27	29	7	5	6	14	9	20	0	0	0	0	1	1	0	1	1	0	1
MSMEG_1798	MSMEG_1798	89	89	75	7	22	27	35	48	38	0	0	0	2	2	2	1	0	2	0	17
MSMEG_1799	MSMEG_1799	176	265	252	23	21	68	133	151	203	0	2	0	13	21	13	3	6	2	0	32
MSMEG_1800	MSMEG_1800	5	3	2	0	0	0	4	2	0	0	0	0	0	0	0	0	0	0	0	0
MSMEG_1801	MSMEG_1801	13	21	16	76	23	9	14	8	10	0	1	0	1	0	5	18	2	1	9	51
MSMEG_1802	MSMEG_1802	31	250	126	769	193	221	29	124	67	22	32	18	4	14	13	226	41	44	178	1794
MSMEG_1803	MSMEG_1803	571	806	856	953	341	489	570	713	568	116	65	169	47	69	49	147	21	37	96	1122
MSMEG_1804	MSMEG_1804	473	764	826	183	44	130	2951	2689	1658	389	552	992	56	76	75	41	14	17	34	241
MSMEG_1806	MSMEG_1806	120	181	276	12	13	17	830	633	382	2	8	32	12	13	18	1	3	0	3	16
MSMEG_1805	MSMEG_1805	637	899	954	3	4	15	417	382	547	2	0	0	44	54	41	4	0	1	0	12
MSMEG_1807	MSMEG_1807	9811	10723	12781	689	325	538	3931	4042	5671	5	2	13	518	662	553	84	19	24	30	424
MSMEG_1808	MSMEG_1808	451	624	745	39	58	64	305	331	446	1	2	4	41	67	54	10	19	11	4	45
MSMEG_1809	MSMEG_1809	2342	3134	3532	605	501	1443	1203	1552	1906	13	35	59	162	234	203	116	71	131	95	1254
MSMEG_1810	MSMEG_1810	245	236	405	524	246	1016	353	241	424	6	8	16	18	13	20	99	28	101	64	713
MSMEG_1811	maf	3951	4450	5560	7	10	47	3532	3142	3971	0	1	1	237	279	294	21	2	3	2	24
MSMEG_1812	MSMEG_1812	2344	2768	3112	13	23	62	1259	1393	1460	3	2	2	116	143	127	12	4	8	4	45
MSMEG_1813	MSMEG_1813	9739	10608	12575	59	66	253	3652	4105	5294	2	1	2	608	780	642	58	18	26	14	107
MSMEG_1814	MSMEG_1814	54	71	58	4	0	7	8	13	7	0	0	0	0	2	0	0	0	0	0	6
MSMEG_1815	MSMEG_1815	18	9	17	0	0	0	5	3	5	0	0	0	0	1	0	0	0	0	0	0
MSMEG_1816	MSMEG_1816	12	12	6	0	0	0	3	3	7	0	0	0	0	1	0	0	0	0	1	1
MSMEG_1818	MSMEG_1818	318	471	380	41	53	102	103	95	104	1	1	1	16	23	10	3	3	4	1	58
MSMEG_1817	MSMEG_1817	1716	2279	2694	781	208	190	766	751	1264	4	3	4	115	141	156	148	30	36	158	1020
MSMEG_1819	purK	806	883	1192	26	33	50	392	350	613	0	2	1	50	50	76	12	8	6	3	33
MSMEG_1820	purE	292	362	495	12	21	17	210	210	320	0	0	1	16	23	41	2	1	1	0	16
MSMEG_1821	MSMEG_1821	2023	4148	3316	334	552	867	2875	4485	4127	12	31	50	166	285	261	38	77	70	33	511
MSMEG_1822	MSMEG_1822	576	1036	1126	39	89	130	729	1181	1004	1	8	9	30	73	48	6	11	11	5	91
MSMEG_1823	MSMEG_1823	516	661	741	8	9	40	343	334	511	4	1	0	20	35	33	2	1	5	1	20
MSMEG_1824	MSMEG_1824	2577	3727	3968	68	86	355	1446	1910	2412	2	0	13	101	157	137	21	5	13	8	180
MSMEG_1825	rfbD	463	619	667	22	25	49	231	256	375	0	0	0	21	18	30	5	2	5	1	33
MSMEG_1826	MSMEG_1826	680	816	1049	7	11	22	381	385	559	0	0	1	34	38	49	3	3	1	3	17
MSMEG_1828	MSMEG_1828	1792	1809	2590	22	24	37	1060	882	1442	0	1	1	104	98	103	19	4	6	9	42
MSMEG_1827	MSMEG_1827	68	97	117	5	7	8	34	44	65	0	3	0	15	14	14	3	1	0	2	8
MSMEG_1829	MSMEG_1829	300	327	497	10	20	31	262	204	306	0	1	0	34	33	37	11	7	7	3	23
MSMEG_1830	cofD	491	480	827	21	43	38	290	322	455	1	2	3	35	40	38	4	10	4	3	26
MSMEG_1831	MSMEG_1831	2200	3181	3440	347	171	1148	865	915	1413	5	5	34	167	255	255	105	68	228	150	841
MSMEG_1832	MSMEG_1832	420	499	637	8	12	44	105	136	174	0	0	0	25	28	35	5	1	7	1	16
MSMEG_1833	MSMEG_1833	477	522	755	90	60	194	316	352	471	0	3	11	34	63	30	14	2	18	13	134
MSMEG_1834	manB	1017	1315	1798	151	138	310	552	715	898	5	10	14	60	111	104	30	23	36	35	234
MSMEG_1835	MSMEG_1835	336	411	604	38	59	107	147	199	236	0	2	0	17	33	25	14	15	7	9	80
MSMEG_1836	manA	435	682	766	21	30	80	220	271	388	0	0	2	46	62	56	9	8	9	9	55
MSMEG_1837	MSMEG_1837	452	572	637	45	116	220	229	272	340	1	9	17	36	49	44	16	15	18	5	134
MSMEG_1838	MSMEG_1838	301	358	330	157	209	230	202	219	275	0	8	12	11	21	17	20	19	15	14	173
MSMEG_1839	MSMEG_1839	115	113	139	25	16	28	81	91	126	0	0	0	7	9	8	4	1	3	6	15
MSMEG_1840	MSMEG_1840	6	4	9	0	1	1	3	5	6	0	0	0	0	0	1	0	0	0	0	5
MSMEG_1841	MSMEG_1841	10	11	15	0	0	0	6	5	3	0	0	0	0	1	2	0	0	0	1	4
MSMEG_1842	MSMEG_1842	140	185	277	16	21	38	61	65	97	0	0	0	8	10	12	2	4	1	4	21
MSMEG_1843	ahcY	3277	4648	5157	30	52	99	1381	1801	1814	1	7	2	377	525	467	28	15	8	10	84
MSMEG_1844	MSMEG_1844	26	39	34	38	13	9	6	14	7	4	0	0	1	1	0	3	1	0	3	36
MSMEG_1845	MSMEG_1845	43	72	97	6	6	4	26	34	41	0	0	0	3	3	2	0	0	1	0	5
MSMEG_1846	MSMEG_1846	2	8	11	19	1	8	2	2	8	0	0	0	0	0	2	5	0	0	3	19
MSMEG_1847	MSMEG_1847	6	12	21	95	8	14	3	11	9	1	0	0	1	0	0	14	2	0	12	113
MSMEG_1848	MSMEG_1848	359	559	658	263	218	247	161	223	296	3	0	2	23	38	26	16	20	25	21	231
MSMEG_1849	selB	237	358	419	44	47	75	199	244	279	0	3	5	14	21	23	5	10	10	7	83
MSMEG_1850	selA	200	279	381	50	41	113	96	158	186	1	1	4	10	17	24	13	7	13	9	57
MSMEG_1851	MSMEG_1851	37	39	40	4	1	6	1	7	3	0	0	0	0	2	3	0	0	0	2	7
MSMEG_1852	selD	200	297	305	45	66	60	79	93	109	0	1	5	12	13	10	5	7	5	6	49
MSMEG_1853	MSMEG_1853	18	84	48	256	46	92	8	16	16	0	0	0	0	4	2	21	3	2	18	179
MSMEG_1854	MSMEG_1854	291	524	437	29	49	94	117	181	221	2	0	0	13	30	20	10	6	5	3	54
MSMEG_1855	MSMEG_1855	239	331	366	34	46	68	117	171	209	1	1	1	8	11	19	12	3	4	7	48
MSMEG_1856	MSMEG_1856	122	125	144	15	11	21	56	76	76	0	0	0	4	1	3	0	0	1	1	13
MSMEG_1857	MSMEG_1857	17	20	18	0	0	3	8	8	9	0	0	0	1	2	2	1	1	0	0	3
MSMEG_1858	MSMEG_1858	1	4	3	1	2	0	2	1	4	0	0	2	0	0	1	0	0	0	0	0
MSMEG_1859	MSMEG_1859	22	33	47	0	0	1	25	41	62	0	0	0	2	2	3	0	0	0	1	2
MSMEG_1860	MSMEG_1860	90	81	95	1	0	2	92	85	105	0	0	0	3	1	2	0	0	2	0	1
MSMEG_1861	MSMEG_1861	436	486	664	22	11	26	453	505	593	3	1	3	15	18	46	3	0	2	1	12
MSMEG_1862	MSMEG_1862	443	581	766	28	43	46	282	338	396	0	2	0	26	39	48	9	5	0	1	50
MSMEG_1863	MSMEG_1863	200	247	284	13	21	30	98	103	109	0	1	0	11	6	9	1	3	1	0	37
MSMEG_1864	MSMEG_1864	19	25	25	2	3	3	13	14	22	0	0	0	1	0	1	0	0	1	0	3
MSMEG_1865	MSMEG_1865	105	151	169	2	6	10	64	102	87	0	0	1	2	8	7	4	2	1	0	6
MSMEG_1866	MSMEG_1866	122	114	146	8	6	11	78	75	85	0	0	0	5	10	10	4	1	1	0	14
MSMEG_1867	MSMEG_1867	179	172	198	14	9	12	67	55	73	0	0	0	3	8	11	0	1	1	1	5
MSMEG_1868	MSMEG_1868	266	381	359	12	11	26	111	130	148	0	0	0	12	29	22	1	2	2	0	19
MSMEG_1869	MSMEG_1869	296	540	463	19	33	35	204	228	309	0	0	0	10	26	19	2	1	2	6	30
MSMEG_1870	MSMEG_1870	1814	2648	2011	42	35	145	920	1209	1232	0	1	1	54	74	75	3	1	7	2	63
MSMEG_1871	MSMEG_1871	62	113	108	4	0	10	59	83	97	0	1	0	3	6	6	3	0	0	0	6
MSMEG_1872	MSMEG_1872	526	724	639	7	18	31	384	470	440	1	1	0	29	42	19	7	2	2	3	18
MSMEG_1873	MSMEG_1873	218	296	346	7	11	26	120	135	162	1	1	0	11	11	14	0	0	0	1	5
MSMEG_1874	mtrA	1215	1985	2083	536	402	1313	674	939	1071	14	25	51	96	181	163	185	128	308	199	1135
MSMEG_1875	MSMEG_1875	1895	2854	2764	309	247	1050	1257	1407	1661	2	15	25	104	134	121	52	35	134	69	780
MSMEG_1876	MSMEG_1876	306	447	498	31	24	72	354	313	487	1	2	5	25	35	29	7	6	9	9	58
MSMEG_1877	MSMEG_1877	41	41	39	1	4	10	20	15	37	0	0	0	1	1	0	0	0	1	0	19
MSMEG_1878	MSMEG_1878	287	567	496	2351	3746	3586	152	312	229	42	155	84	14	35	19	294	562	422	348	4485
MSMEG_1879	MSMEG_1879	18	23	15	0	1	2	0	0	0	0	0	0	0	0	0	0	0	0	0	0
MSMEG_1881	secA	4298	6345	6194	206	351	622	2043	2535	2982	2	8	19	264	360	314	46	68	56	31	458
MSMEG_1880	MSMEG_1880	14	25	14	1	0	2	5	5	7	0	0	0	1	2	1	0	0	0	0	2
MSMEG_1882	MSMEG_1882	508	695	671	25	36	55	223	255	316	0	0	0	12	35	19	3	2	3	1	37
MSMEG_1883	MSMEG_1883	1481	2126	2128	245	349	535	1086	1213	1528	3	6	10	74	91	100	17	19	31	18	321
MSMEG_1884	MSMEG_1884	232	223	359	10	13	25	133	125	204	1	0	0	7	10	14	0	0	2	0	11
MSMEG_1885	MSMEG_1885	593	832	741	323	56	117	250	271	341	4	0	4	34	50	43	24	7	7	20	303
MSMEG_1886	MSMEG_1886	1415	2219	1669	247	42	91	483	745	523	7	1	4	77	138	75	47	6	10	10	131
MSMEG_1887	MSMEG_1887	86	106	78	45	29	60	59	79	33	0	0	0	4	7	2	2	1	3	2	59
MSMEG_1888	MSMEG_1888	67	110	128	4	7	20	54	66	64	0	0	1	4	10	4	1	1	0	0	8
MSMEG_1889	MSMEG_1889	285	378	475	14	19	48	151	163	214	0	0	2	10	26	19	6	4	3	3	32
MSMEG_1890	aroA	786	1068	1235	76	86	130	462	626	762	1	6	4	29	41	52	5	2	5	6	94
MSMEG_1891	MSMEG_1891	228	315	293	36	68	70	102	109	126	0	1	3	7	27	14	6	3	7	6	68
MSMEG_1892	MSMEG_1892	217	270	317	26	13	38	111	119	186	1	0	0	19	18	15	2	2	3	5	27
MSMEG_1893	MSMEG_1893	159	209	257	36	67	106	94	113	142	0	1	2	11	11	20	2	2	8	7	67
MSMEG_1894	MSMEG_1894	115	184	191	41	75	124	60	100	83	0	2	2	12	8	11	9	5	4	4	79
MSMEG_1895	MSMEG_1895	37	36	51	4	2	11	14	11	20	0	0	0	1	3	0	0	0	1	0	10
MSMEG_1896	MSMEG_1896	15	21	22	2	3	6	6	1	14	0	0	0	0	0	0	2	1	0	1	3
MSMEG_1897	pcaD	7	15	15	4	5	6	5	3	7	0	0	0	1	1	0	2	1	0	0	5
MSMEG_1898	MSMEG_1898	11	9	28	3	2	9	14	9	4	0	1	0	2	0	2	0	1	0	2	3
MSMEG_1899	MSMEG_1899	13	21	11	8	7	18	13	11	16	0	0	0	0	3	1	0	3	0	2	7
MSMEG_1900	MSMEG_1900	620	714	795	10	45	71	201	181	248	0	0	0	8	17	17	9	3	2	1	38
MSMEG_1901	MSMEG_1901	121	129	179	50	128	149	61	60	100	2	2	7	9	11	8	6	20	20	15	127
MSMEG_1902	MSMEG_1902	125	210	223	12	11	33	73	65	93	0	1	0	9	13	8	3	1	3	2	22
MSMEG_1903	MSMEG_1903	56	102	80	18	21	32	25	23	42	1	1	5	3	3	5	4	3	2	4	27
MSMEG_1904	MSMEG_1904	103	133	100	12	17	25	30	49	28	0	0	1	6	4	2	1	2	2	1	2
MSMEG_1905	MSMEG_1905	18	31	39	4	17	26	20	31	20	0	2	1	2	2	4	1	4	3	1	15
MSMEG_1906	MSMEG_1906	23	27	38	80	507	599	23	29	22	1	23	10	0	1	0	10	100	62	23	276
MSMEG_1907	MSMEG_1907	5	9	4	16	207	188	5	5	1	0	8	1	0	0	0	4	18	15	3	55
MSMEG_1908	MSMEG_1908	7	2	10	17	154	165	4	1	3	0	13	8	2	0	0	4	43	23	2	47
MSMEG_1909	MSMEG_1909	39	27	32	43	134	124	6	11	14	0	7	4	3	0	0	1	17	9	2	84
MSMEG_1910	MSMEG_1910	94	105	126	38	100	133	27	22	29	1	3	7	3	7	4	3	13	13	5	70
MSMEG_1911	catA	41	40	52	75	152	168	8	8	16	0	14	3	2	1	9	6	23	23	14	93
MSMEG_1912	MSMEG_1912	12	20	15	9	35	44	7	9	17	0	4	0	1	3	2	2	8	11	3	22
MSMEG_1913	ybaK	167	284	195	5	12	20	22	30	41	0	0	0	4	5	6	0	2	0	0	3
MSMEG_1914	MSMEG_1914	992	1341	1529	88	133	263	607	761	808	2	6	4	75	94	85	17	25	26	11	136
MSMEG_1915	MSMEG_1915	240	418	420	22	57	116	131	175	252	2	1	0	16	32	34	11	8	8	2	54
MSMEG_1916	MSMEG_1916	122	143	145	23	14	15	5	6	11	0	0	0	4	4	5	2	0	0	2	32
MSMEG_1917	MSMEG_1917	1107	1898	1553	18	35	72	356	429	586	2	2	0	68	90	80	6	6	7	7	48
MSMEG_1918	MSMEG_1918	1175	1586	1916	13	22	52	750	751	976	1	1	3	80	128	90	22	3	8	3	25
MSMEG_1919	MSMEG_1919	1562	1968	2549	326	50	72	334	332	480	0	0	6	126	128	153	72	13	8	58	519
MSMEG_1920	MSMEG_1920	1458	1671	2368	20	9	46	971	1127	1554	0	0	5	42	44	67	5	2	3	0	13
MSMEG_1921	MSMEG_1921	86	100	145	1	4	5	52	55	100	0	0	0	3	5	4	0	0	1	0	3
MSMEG_1922	aroQ	141	223	243	10	11	39	87	106	133	0	0	1	7	22	17	1	1	4	0	18
MSMEG_1923	MSMEG_1923	84	109	99	10	3	17	67	73	101	0	0	0	7	20	11	1	2	2	0	21
MSMEG_1924	MSMEG_1924	85	94	160	7	7	19	42	56	77	0	1	0	7	21	16	2	3	0	0	23
MSMEG_1925	MSMEG_1925	175	199	225	11	19	24	150	173	182	0	2	0	13	18	24	3	6	3	1	18
MSMEG_1926	MSMEG_1926	323	420	394	61	115	83	226	355	319	0	1	13	15	26	12	2	1	2	2	52
MSMEG_1927	MSMEG_1927	918	1204	1458	67	140	175	239	286	471	1	3	2	30	48	55	12	12	18	9	103
MSMEG_1928	MSMEG_1928	173	236	270	11	22	43	122	134	229	0	1	1	15	19	26	4	5	4	1	32
MSMEG_1929	MSMEG_1929	494	692	836	11	18	42	295	342	526	0	0	1	34	45	35	5	3	5	0	23
MSMEG_1930	MSMEG_1930	2031	2902	3201	209	236	541	622	857	960	5	6	9	154	199	216	45	40	60	34	297
MSMEG_1931	MSMEG_1931	296	367	493	25	45	62	187	189	307	0	3	3	17	35	18	4	11	7	6	44
MSMEG_1933	MSMEG_1933	65	68	118	6	7	13	59	65	63	0	0	0	4	5	5	1	2	1	1	11
MSMEG_1932	MSMEG_1932	323	925	452	338	127	552	160	414	286	3	3	25	34	58	26	63	27	50	70	737
MSMEG_1934	MSMEG_1934	2003	3362	2894	69	101	206	304	520	513	0	0	0	32	64	39	12	8	4	8	102
MSMEG_1935	MSMEG_1935	901	1187	1697	50	101	179	344	383	621	1	8	5	59	74	80	10	13	15	4	102
MSMEG_1936	MSMEG_1936	1299	2121	2008	236	271	483	826	1338	1218	3	5	8	46	78	52	15	19	25	18	347
MSMEG_1937	MSMEG_1937	1601	2130	2244	229	366	384	872	1115	1199	7	17	13	41	96	70	28	37	25	26	257
MSMEG_1938	MSMEG_1938	558	813	946	62	64	260	290	355	423	1	8	6	43	62	28	13	13	30	19	155
MSMEG_1939	MSMEG_1939	27	28	26	2	11	17	14	9	13	0	0	0	2	2	4	0	3	2	2	9
MSMEG_1940	MSMEG_1940	43	60	77	12	28	35	22	22	29	0	0	0	4	11	8	4	4	5	1	34
MSMEG_1941	MSMEG_1941	288	424	430	71	78	160	271	258	323	0	1	6	19	18	30	9	4	12	12	123
MSMEG_1943	MSMEG_1943	546	688	925	47	42	110	449	495	655	0	2	6	33	40	35	10	5	20	9	128
MSMEG_1942	MSMEG_1942	251	377	397	256	706	621	154	219	172	3	31	8	11	20	9	15	67	33	28	333
MSMEG_1944	MSMEG_1944	33	48	60	11	31	32	22	16	36	0	4	1	3	12	4	6	10	6	2	31
MSMEG_1945	MSMEG_1945	738	1085	906	31	68	121	426	511	585	0	1	4	46	44	52	8	10	7	6	78
MSMEG_1946	nudC	469	684	803	43	55	126	528	557	754	2	5	1	37	55	44	5	8	11	4	73
MSMEG_1947	MSMEG_1947	98	225	185	8	10	25	31	60	75	0	0	2	20	21	29	2	4	0	3	17
MSMEG_1948	MSMEG_1948	2	0	0	0	0	0	0	0	0	0	0	0	0	0	0	0	0	0	0	0
MSMEG_1949	MSMEG_1949	16	8	11	0	0	0	9	7	13	0	0	0	1	0	0	0	0	1	0	0
MSMEG_1950	MSMEG_1950	21	156	120	784	116	88	14	69	44	13	8	2	0	16	9	205	37	17	118	761
MSMEG_1951	MSMEG_1951	20	344	221	1359	122	200	14	155	84	28	5	2	1	23	9	182	21	10	109	1087
MSMEG_1952	MSMEG_1952	390	546	675	59	36	77	196	324	383	4	0	3	28	28	35	8	5	10	3	67
MSMEG_1953	MSMEG_1953	358	531	529	116	25	255	127	115	163	6	0	8	7	27	19	21	0	22	17	149
MSMEG_1954	MSMEG_1954	749	1007	1170	28	71	119	286	388	537	0	5	0	48	79	43	13	18	12	11	70
MSMEG_1956	MSMEG_1956	4	11	9	0	0	0	5	1	4	0	0	0	1	0	0	2	0	0	0	0
MSMEG_1955	MSMEG_1955	146	229	322	4	12	17	137	174	203	0	2	0	13	22	23	1	2	3	1	20
MSMEG_1957	MSMEG_1957	936	1497	1529	81	146	199	411	600	741	3	6	3	65	89	69	21	21	25	15	168
MSMEG_1958	MSMEG_1958	324	404	523	11	13	23	433	469	590	3	0	0	14	30	19	7	1	0	1	6
MSMEG_1959	MSMEG_1959	3039	4400	4878	140	254	376	2080	2619	3006	7	5	18	163	201	244	36	29	31	22	277
MSMEG_1960	MSMEG_1960	66	113	113	6	14	24	48	56	74	0	2	0	7	8	4	4	2	1	1	15
MSMEG_1961	MSMEG_1961	199	350	389	33	43	52	176	209	245	0	1	1	29	25	19	7	8	11	6	79
MSMEG_1962	MSMEG_1962	129	263	213	7	9	35	146	192	202	0	0	2	5	17	6	3	4	5	5	30
MSMEG_1963	MSMEG_1963	399	546	629	26	30	78	294	272	398	0	2	3	35	37	23	10	5	9	6	71
MSMEG_1964	MSMEG_1964	31	41	107	3	3	5	19	23	47	0	0	1	3	5	9	0	0	1	2	1
MSMEG_1965	MSMEG_1965	7	11	15	0	0	0	1	2	3	0	0	0	3	0	1	0	0	1	0	1
MSMEG_1966	MSMEG_1966	42	83	49	6	13	19	7	9	15	0	0	1	1	3	1	2	2	3	1	11
MSMEG_1967	MSMEG_1967	138	192	166	4	7	22	24	42	33	0	1	0	0	3	2	1	1	2	3	11
MSMEG_1968	MSMEG_1968	130	143	152	35	5	68	51	62	58	0	1	0	8	6	2	3	1	1	2	45
MSMEG_1969	MSMEG_1969	37	36	61	15	24	22	23	19	18	0	0	0	1	2	5	2	0	1	0	9
MSMEG_1970	MSMEG_1970	1148	2177	2201	7581	2509	9534	1041	1302	1275	141	146	529	70	126	103	976	300	696	1034	14946
MSMEG_1971	MSMEG_1971	128	436	147	24186	3412	18967	80	230	48	363	138	482	14	40	3	4064	451	2181	5090	48995
MSMEG_1972	MSMEG_1972	30	132	35	9271	938	7031	30	145	21	161	59	229	1	11	0	1067	104	495	1394	20107
MSMEG_1973	MSMEG_1973	68	175	91	8079	887	5821	39	71	22	155	42	195	1	11	8	1264	126	594	1465	16157
MSMEG_1974	MSMEG_1974	15	55	11	3580	465	3302	15	36	12	41	12	62	1	2	0	268	30	164	430	6784
MSMEG_1975	MSMEG_1975	58	147	43	9525	1213	9023	53	115	48	181	60	241	6	15	1	1716	232	987	2070	19626
MSMEG_1976	MSMEG_1976	101	218	144	6776	1114	6645	76	142	82	111	64	178	2	5	5	1054	150	743	1278	13723
MSMEG_1977	MSMEG_1977	160	251	233	9229	1401	9155	100	169	119	205	70	292	11	10	9	1051	161	601	1379	20824
MSMEG_1978	groEL	201	327	300	10160	1881	10107	169	217	202	315	100	359	15	18	18	1733	308	984	2022	25031
MSMEG_1979	MSMEG_1979	20	47	36	2326	369	2084	22	39	34	38	11	67	1	3	4	367	60	240	526	5521
MSMEG_1980	MSMEG_1980	482	556	750	163	181	270	343	360	430	6	8	15	44	50	63	26	30	31	31	258
MSMEG_1981	MSMEG_1981	485	665	727	204	176	324	116	151	200	4	3	16	33	29	26	26	13	31	8	288
MSMEG_1982	MSMEG_1982	119	204	201	83	84	149	65	88	89	3	5	4	13	9	21	20	26	21	23	177
MSMEG_1983	MSMEG_1983	10	13	29	2	1	5	9	3	8	0	0	0	1	3	0	0	0	0	2	2
MSMEG_1984	MSMEG_1984	6	12	21	7	15	25	3	2	2	0	2	0	1	0	0	3	7	4	0	15
MSMEG_1985	MSMEG_1985	239	340	459	65	79	104	206	241	323	3	3	8	10	13	17	7	7	2	7	107
MSMEG_1986	MSMEG_1986	47	69	76	47	115	179	34	29	33	2	3	7	1	2	5	10	14	15	14	144
MSMEG_1987	MSMEG_1987	18	19	29	21	26	56	19	19	5	0	2	0	2	1	4	7	5	4	3	51
MSMEG_1988	MSMEG_1988	9	15	14	6	9	6	16	8	5	0	0	0	2	0	0	2	2	2	0	6
MSMEG_1989	MSMEG_1989	14	25	21	7	10	5	7	7	3	0	0	0	0	0	2	2	4	0	2	7
MSMEG_1990	MSMEG_1990	17	14	18	15	66	43	8	14	8	0	0	0	1	0	1	1	2	1	0	15
MSMEG_1991	MSMEG_1991	124	147	167	10	10	15	50	54	67	0	0	0	4	4	12	1	0	1	1	21
MSMEG_1992	MSMEG_1992	97	96	145	7	2	7	51	53	95	0	0	0	6	6	4	3	0	1	0	15
MSMEG_1993	MSMEG_1993	19	36	58	0	1	7	10	19	26	0	0	0	2	1	4	1	0	0	1	1
MSMEG_1994	MSMEG_1994	4	2	5	0	0	1	3	3	2	0	0	0	0	0	1	0	0	0	0	0
MSMEG_1995	MSMEG_1995	658	717	891	56	56	100	377	438	530	2	0	5	19	18	22	12	2	4	3	79
MSMEG_1996	MSMEG_1996	659	860	753	176	291	333	290	321	393	7	5	5	21	37	30	13	35	22	16	300
MSMEG_1997	MSMEG_1997	252	319	390	27	45	101	160	201	217	0	2	4	17	23	20	3	10	11	7	69
MSMEG_1998	MSMEG_1998	137	131	151	25	23	61	92	88	102	0	1	3	7	5	5	2	5	5	1	60
MSMEG_1999	MSMEG_1999	4749	7599	17239	24	40	119	64	164	262	0	2	2	105	182	253	29	8	18	7	59
[truncated: 4,941 more rows]

## Sheet: counts_intergenic_Msmegmatis
	MS-anti-RNAP-EX1	MS-anti-RNAP-EX2	MS-anti-RNAP-EX3	MS-anti-RNAP-ST1	MS-anti-RNAP-ST2	MS-anti-RNAP-ST3	MS-anti-sigma-EX1	MS-anti-sigma-EX2	MS-anti-sigma-EX3	MS-anti-sigma-ST1	MS-anti-sigma-ST2	MS-anti-sigma-ST3	MS-input-EX1	MS-input-EX2	MS-input-EX3	MS-input-ST1	MS-input-ST2	MS-input-ST3	MS-input-ST4	MS-anti-RNAP-ST4
IGR__MSMEG_0001	503	868	889	6	14	53	162	135	259	0	0	1	38	49	62	6	0	4	1	16
IGR_MSMEG_0001_MSMEG_0002	245	320	436	6	12	17	294	267	424	0	1	0	24	15	28	0	1	2	2	24
IGR_MSMEG_0002_MSMEG_0003	223	304	312	9	12	24	177	200	250	0	2	4	17	15	11	0	0	3	1	23
IGR_MSMEG_0004_MSMEG_0005	380	454	420	16	28	86	184	182	225	1	2	1	13	8	6	1	1	5	4	37
IGR_MSMEG_0005_MSMEG_0006	132	204	187	1	5	18	67	107	98	0	0	0	16	22	13	2	0	4	1	14
IGR_MSMEG_0006_MSMEG_0007	1154	1336	1338	15	25	71	354	496	539	0	0	0	14	21	18	8	2	4	1	50
IGR_MSMEG_0007_MSMEG_0008	197	226	273	15	17	37	149	171	199	0	0	1	6	11	5	1	2	6	3	22
IGR_MSMEG_0008_MSMEG_0009	78	106	98	1	2	10	52	46	64	0	0	0	1	3	2	0	0	0	1	3
IGR_MSMEG_0009_MSMEG_0010	891	1553	905	30	34	105	94	68	99	2	0	0	24	29	53	3	2	9	2	53
IGR_MSMEG_0010_MSMEG_0011	431	452	481	1	1	11	70	76	86	0	0	0	12	10	19	0	3	0	0	7
IGR_MSMEG_0011_MSMEG_0012	16	18	13	0	1	0	16	11	17	0	0	0	1	4	2	0	0	0	1	0
IGR_MSMEG_0012_MSMEG_0013	0	4	4	0	0	0	9	3	3	0	0	0	0	2	0	0	0	0	0	0
IGR_MSMEG_0013_MSMEG_0015	21	30	21	1	0	0	17	14	19	0	0	0	2	0	2	0	0	0	0	0
IGR_MSMEG_0014_MSMEG_0016	31	24	27	0	0	1	13	8	14	0	0	0	0	1	1	0	0	0	0	0
IGR_MSMEG_0016_MSMEG_0017	21	15	16	0	0	0	10	6	11	0	0	0	0	0	0	0	0	0	0	0
IGR_MSMEG_0018_MSMEG_0019	3	4	4	0	0	0	7	5	2	0	0	0	2	2	1	0	0	0	0	0
IGR_MSMEG_0019_MSMEG_0020	97	110	103	0	1	1	72	66	65	0	0	0	11	10	11	0	0	0	0	1
IGR_MSMEG_0020_MSMEG_0021	159	169	148	3	2	3	39	51	47	0	0	0	15	15	14	3	2	2	0	2
IGR_MSMEG_0021_MSMEG_0022	79	90	88	4	3	1	60	37	53	0	0	0	6	4	4	0	0	1	1	2
IGR_MSMEG_0022_MSMEG_0023	19	33	33	1	1	0	7	12	26	0	0	0	3	3	5	1	2	0	1	9
IGR_MSMEG_0023_MSMEG_0024	41	24	32	1	0	2	14	21	28	0	0	0	0	1	4	3	0	0	0	4
IGR_MSMEG_0024_MSMEG_0025	560	688	1003	14	28	62	296	357	546	3	0	1	56	90	78	3	7	8	3	22
IGR_MSMEG_0025_MSMEG_0026	672	965	919	8	12	42	451	492	550	0	1	0	27	61	53	4	3	2	2	20
IGR_MSMEG_0026_MSMEG_0027	29	47	53	0	3	1	38	25	52	0	0	0	1	0	2	0	0	0	1	4
IGR_MSMEG_0027_MSMEG_0029	24	27	27	0	1	8	20	18	27	0	0	0	2	4	1	1	0	0	1	8
IGR_MSMEG_0030_MSMEG_0031	241	287	281	2	5	10	243	215	242	1	2	0	14	14	20	2	0	3	0	8
IGR_MSMEG_0033_MSMEG_0034	317	448	416	24	28	50	133	156	188	0	2	0	17	21	24	0	3	1	4	18
IGR_MSMEG_0034_MSMEG_0035	985	1296	1284	159	238	417	299	387	509	0	4	3	44	52	56	21	31	17	31	267
IGR_MSMEG_0035_MSMEG_0036	66	105	54	37	52	90	3	8	5	0	1	0	0	3	5	1	3	0	3	61
IGR_MSMEG_0036_MSMEG_0037	32	27	11	0	0	2	5	2	2	0	0	0	1	0	0	0	0	0	0	1
IGR_MSMEG_0038_MSMEG_0039	73	77	99	2	0	5	14	25	21	0	0	0	1	1	2	1	0	0	0	0
IGR_MSMEG_0039_MSMEG_0040	3	6	7	0	0	0	1	1	3	0	0	0	0	0	1	1	0	0	0	0
IGR_MSMEG_0040_MSMEG_0041	6	3	3	0	0	0	1	3	0	0	0	0	0	0	0	0	0	0	0	0
IGR_MSMEG_0041_MSMEG_0042	0	0	2	0	0	0	1	0	1	0	0	0	0	0	0	0	0	0	0	0
IGR_MSMEG_0042_MSMEG_0043	36	43	53	1	3	10	15	28	40	0	0	1	1	4	3	1	0	0	1	5
IGR_MSMEG_0043_MSMEG_0044	182	283	242	4	25	20	26	36	23	0	0	0	3	4	3	3	1	1	1	34
IGR_MSMEG_0046_MSMEG_0047	105	151	136	2	21	35	48	65	66	0	0	1	3	3	5	2	5	3	2	14
IGR_MSMEG_0047_MSMEG_0048	27	26	29	0	1	5	4	4	6	0	0	0	1	1	1	0	0	0	0	2
IGR_MSMEG_0048_MSMEG_0049	30	36	43	0	3	4	15	19	23	0	0	0	1	7	4	0	0	0	0	0
IGR_MSMEG_0049_MSMEG_0050	31	13	29	5	2	8	20	11	20	1	0	0	2	2	0	0	0	0	0	1
IGR_MSMEG_0050_MSMEG_0051	182	206	262	182	205	140	39	28	31	1	2	3	12	18	7	10	7	24	8	133
IGR_MSMEG_0051_MSMEG_0052	40	41	36	2	5	4	12	9	6	0	0	0	0	0	1	0	1	1	0	15
IGR_MSMEG_0052_MSMEG_0054	34	41	46	1	3	9	16	17	22	0	0	0	0	2	1	0	0	1	0	0
IGR_MSMEG_0053_MSMEG_0055	12	24	7	0	1	5	5	15	5	0	0	0	0	0	2	0	0	0	0	1
IGR_MSMEG_0055_MSMEG_0056	84	119	124	1	3	13	79	99	154	0	0	0	5	7	8	1	1	1	1	14
IGR_MSMEG_0056_MSMEG_0057	43	62	63	1	4	4	39	37	46	0	0	0	2	7	5	1	1	1	0	12
IGR_MSMEG_0057_MSMEG_0058	103	158	205	4	9	19	133	116	159	0	0	0	11	12	14	1	5	1	1	12
IGR_MSMEG_0059_MSMEG_0060	98	174	155	5	8	11	99	115	165	0	1	0	6	11	15	2	2	2	1	10
IGR_MSMEG_0062_MSMEG_0063	307	625	477	9	16	36	180	245	266	0	1	1	43	60	58	7	9	11	11	12
IGR_MSMEG_0063_MSMEG_0064	317	521	517	4	11	27	366	356	437	3	0	2	59	101	81	8	8	10	9	24
IGR_MSMEG_0064_MSMEG_0065	375	531	602	6	8	24	236	307	327	0	1	4	43	90	64	6	6	3	8	33
IGR_MSMEG_0065_MSMEG_0066	1510	2485	2232	75	74	140	400	615	642	1	10	8	224	358	336	32	45	44	25	144
IGR_MSMEG_0066_MSMEG_0067	928	1277	1760	40	29	111	285	439	553	3	0	0	100	143	151	17	11	20	4	73
IGR_MSMEG_0068_MSMEG_0069	1099	1439	1734	42	58	165	1619	1489	1838	0	1	5	56	80	86	7	7	16	4	86
IGR_MSMEG_0069_MSMEG_0070	2794	3936	3798	263	368	814	2857	2982	3342	4	12	19	113	122	141	26	24	33	22	407
IGR_MSMEG_0071_MSMEG_0072	182	230	286	21	24	48	156	175	227	0	1	1	4	14	19	2	5	8	2	16
IGR_MSMEG_0072_MSMEG_0074	45	83	122	4	12	42	82	131	136	0	1	4	4	6	4	0	2	3	1	16
IGR_MSMEG_0073_MSMEG_0075	29	43	40	3	6	10	29	33	23	0	0	1	4	4	2	0	0	1	1	3
IGR_MSMEG_0075_MSMEG_0076	228	342	334	3	12	38	134	168	217	0	1	0	10	9	17	3	1	5	0	21
IGR_MSMEG_0076_MSMEG_0077	1616	2119	2351	62	62	213	834	1037	1298	0	0	4	59	90	94	17	10	14	8	122
IGR_MSMEG_0077_MSMEG_0078	165	265	268	9	3	29	134	149	219	0	0	2	10	10	12	3	2	0	2	14
IGR_MSMEG_0078_MSMEG_0079	486	759	627	16	21	33	248	372	403	0	0	3	19	31	18	0	3	12	1	18
IGR_MSMEG_0079_MSMEG_0080	116	183	176	0	3	11	56	71	75	0	0	0	3	9	7	0	0	2	2	3
IGR_MSMEG_0080_MSMEG_0081	83	146	141	4	8	15	70	66	77	0	0	0	12	11	11	1	3	2	0	5
IGR_MSMEG_0081_MSMEG_0082	25	58	69	1	1	3	42	45	65	1	2	0	5	5	9	1	0	0	0	9
IGR_MSMEG_0083_MSMEG_0084	216	396	302	14	39	80	84	188	120	0	0	0	10	14	11	3	5	1	3	43
IGR_MSMEG_0084_MSMEG_0085	21	29	34	6	4	12	12	16	8	0	0	0	3	0	4	2	1	1	3	0
IGR_MSMEG_0087_MSMEG_0088	20	37	19	0	7	9	4	11	8	0	0	2	0	0	1	0	0	0	0	4
IGR_MSMEG_0088_MSMEG_0089	19	46	18	3	8	6	17	29	22	0	0	0	1	5	0	0	0	1	0	12
IGR_MSMEG_0089_MSMEG_0090	7	9	13	2	9	16	6	8	8	0	0	1	2	1	1	0	1	0	0	0
IGR_MSMEG_0090_MSMEG_0091	30	34	84	3	2	14	19	29	46	0	0	0	6	8	2	1	0	1	0	4
IGR_MSMEG_0091_MSMEG_0092	109	102	81	0	0	8	22	22	14	0	0	0	5	1	2	0	0	0	0	0
IGR_MSMEG_0092_MSMEG_0093	331	446	474	40	71	178	178	237	291	0	1	0	13	21	18	1	6	7	7	100
IGR_MSMEG_0094_MSMEG_0096	121	143	167	0	0	2	89	55	88	0	0	0	4	3	5	1	0	1	0	1
IGR_MSMEG_0096_MSMEG_0097	96	141	172	2	2	0	53	76	82	0	0	0	9	15	9	1	1	0	0	2
IGR_MSMEG_0097_MSMEG_0098	18	40	38	0	0	1	21	25	36	0	0	0	3	2	4	1	0	0	0	1
IGR_MSMEG_0098_MSMEG_0099	14	13	11	1	1	1	13	8	19	0	0	0	2	1	2	1	0	0	2	2
IGR_MSMEG_0102_MSMEG_0103	6	2	7	9	2	1	3	4	3	0	0	0	0	0	0	0	0	0	0	5
IGR_MSMEG_0103_MSMEG_0104	4	4	12	0	1	6	3	0	6	0	0	0	0	1	1	0	0	0	0	4
IGR_MSMEG_0104_MSMEG_0105	0	1	0	0	0	0	1	0	0	0	0	0	0	0	0	0	0	0	0	0
IGR_MSMEG_0105_MSMEG_0106	8	10	2	5	8	14	7	6	9	1	0	0	0	1	0	3	2	3	0	11
IGR_MSMEG_0106_MSMEG_0107	21	16	47	2	10	16	22	20	28	0	0	1	3	1	1	0	0	0	0	8
IGR_MSMEG_0107_MSMEG_0108	65	98	122	0	4	6	49	70	83	0	0	0	2	9	6	0	1	2	0	6
IGR_MSMEG_0108_MSMEG_0109	22	43	61	0	1	1	83	97	115	0	0	0	2	5	5	1	0	1	1	1
IGR_MSMEG_0109_MSMEG_0110	71	92	129	1	1	3	51	58	73	0	0	0	6	4	4	1	0	0	1	4
IGR_MSMEG_0110_MSMEG_0111	111	139	116	1	8	5	56	46	89	0	0	0	4	4	2	0	0	1	0	0
IGR_MSMEG_0111_MSMEG_0112	3	8	3	0	0	0	3	1	2	0	0	0	0	0	0	0	0	0	0	0
IGR_MSMEG_0112_MSMEG_0113	1	3	7	0	0	0	1	4	0	0	0	0	0	0	0	0	0	0	0	2
IGR_MSMEG_0113_MSMEG_0114	2	7	18	0	0	0	0	0	6	0	0	0	1	1	1	0	0	0	0	1
IGR_MSMEG_0117_MSMEG_0118	5	12	8	0	1	0	8	3	4	0	0	0	1	1	0	0	0	0	0	1
IGR_MSMEG_0118_MSMEG_0119	296	490	295	49	83	133	31	45	37	0	0	2	5	23	14	6	21	16	15	51
IGR_MSMEG_0119_MSMEG_0120	79	89	65	25	30	68	12	8	8	0	0	0	0	1	0	5	0	1	0	34
IGR_MSMEG_0121_MSMEG_0122	110	122	198	6	5	11	78	161	152	0	0	0	2	3	3	1	0	0	1	8
IGR_MSMEG_0123_MSMEG_0125	5	3	2	1	0	1	2	2	0	0	0	0	0	0	0	0	0	0	0	0
IGR_MSMEG_0126_MSMEG_0127	18	30	25	3	9	11	11	13	12	0	2	0	4	0	2	0	2	0	2	6
IGR_MSMEG_0127_MSMEG_0128	3	8	3	0	0	0	0	2	1	0	0	0	0	1	0	0	0	0	1	0
IGR_MSMEG_0128_MSMEG_0129	65	66	61	2	6	17	9	13	7	0	0	0	0	0	1	0	0	0	0	2
IGR_MSMEG_0129_MSMEG_0130	165	295	360	2	9	19	100	142	195	0	3	3	16	31	17	2	0	4	0	17
IGR_MSMEG_0130_MSMEG_0131	26	58	36	7	28	13	6	15	8	0	0	0	1	1	1	0	2	0	0	25
IGR_MSMEG_0131_MSMEG_0132	394	729	394	30	74	96	188	295	229	2	3	4	22	47	35	12	7	13	12	60
IGR_MSMEG_0132_MSMEG_0133	21	52	59	1	10	14	22	23	33	0	0	0	3	2	1	1	1	0	1	4
IGR_MSMEG_0133_MSMEG_0134	117	150	145	39	35	31	58	79	76	0	2	1	5	8	6	4	1	2	4	34
IGR_MSMEG_0136_MSMEG_0137	25	44	54	5	8	11	16	29	32	0	2	0	6	9	2	0	1	3	4	13
IGR_MSMEG_0138_MSMEG_0139	104	122	99	16	17	28	60	51	43	1	1	2	2	4	4	2	1	0	2	26
IGR_MSMEG_0143_MSMEG_0145	41	33	40	3	2	6	17	21	27	0	0	0	2	2	3	0	1	0	0	1
IGR_MSMEG_0144_MSMEG_0146	87	137	161	3	15	26	48	75	137	0	1	0	4	5	5	0	3	8	1	9
IGR_MSMEG_0146_MSMEG_0147	10	10	13	0	0	3	3	5	4	0	0	0	2	1	0	0	0	0	0	1
IGR_MSMEG_0147_MSMEG_0148	13	19	16	0	0	4	12	10	14	0	0	0	1	0	1	0	0	0	0	0
IGR_MSMEG_0148_MSMEG_0149	10	13	11	0	0	1	1	1	7	0	0	0	0	1	0	0	0	0	0	1
IGR_MSMEG_0151_MSMEG_0152	4	6	6	1	0	1	8	7	8	0	0	0	0	1	2	0	0	0	0	3
IGR_MSMEG_0152_MSMEG_0153	9	15	3	1	0	1	1	0	4	0	0	0	0	0	0	0	1	0	0	0
IGR_MSMEG_0153_MSMEG_0154	9	14	18	1	3	3	13	4	9	0	0	0	1	0	1	0	1	0	0	2
IGR_MSMEG_0154_MSMEG_0155	17	14	19	2	3	3	19	4	16	0	0	0	1	0	2	1	0	0	0	5
IGR_MSMEG_0155_MSMEG_0156	27	25	41	4	1	8	20	23	29	0	0	0	3	0	1	0	1	1	0	1
IGR_MSMEG_0156_MSMEG_0157	37	47	60	3	3	10	24	32	18	0	0	0	0	0	3	0	0	1	0	3
IGR_MSMEG_0157_MSMEG_0158	34	30	42	5	1	2	26	22	27	0	0	0	4	4	3	0	0	1	0	2
IGR_MSMEG_0158_MSMEG_0159	62	35	69	2	2	6	12	18	28	0	0	2	2	6	2	0	0	0	0	6
IGR_MSMEG_0161_MSMEG_0162	4	2	4	0	0	1	2	0	5	0	0	0	1	0	2	0	0	0	0	0
IGR_MSMEG_0162_MSMEG_0163	4	2	3	2	1	3	2	1	2	0	0	0	0	0	0	1	0	0	1	0
IGR_MSMEG_0163_MSMEG_0164	2	3	6	0	0	1	3	2	1	0	0	0	0	0	0	0	0	0	0	0
IGR_MSMEG_0164_MSMEG_0165	2	2	0	0	0	0	0	0	0	0	0	0	0	0	0	0	0	0	0	0
IGR_MSMEG_0165_MSMEG_0166	53	60	61	50	29	43	27	36	37	1	1	0	3	2	5	9	1	4	3	31
IGR_MSMEG_0166_MSMEG_0167	35	30	58	73	39	41	6	3	6	0	0	3	0	1	0	3	3	0	4	87
IGR_MSMEG_0167_MSMEG_0168	35	57	36	15	35	66	11	14	7	0	0	2	2	1	1	1	2	5	3	25
IGR_MSMEG_0168_MSMEG_0169	79	91	55	11	20	46	19	29	9	0	4	0	2	0	2	10	5	4	4	25
IGR_MSMEG_0170_MSMEG_0171	12	9	14	1	4	5	9	17	9	0	4	0	0	0	1	2	1	0	1	4
IGR_MSMEG_0172_MSMEG_0173	26	32	29	0	3	1	24	9	22	0	0	0	1	3	2	0	0	0	0	0
IGR_MSMEG_0174_MSMEG_0175	2	2	3	0	1	0	0	0	2	0	0	0	0	0	0	0	0	0	0	0
IGR_MSMEG_0175_MSMEG_0176	4	5	2	0	0	0	0	1	3	0	0	0	0	0	0	0	0	0	0	0
IGR_MSMEG_0178_MSMEG_0179	26	44	28	0	1	1	8	17	24	0	0	0	2	2	3	0	0	1	0	0
IGR_MSMEG_0179_MSMEG_0180	41	41	29	0	3	7	35	28	43	0	0	0	1	5	2	0	0	0	0	4
IGR_MSMEG_0180_MSMEG_0181	0	1	2	0	0	1	0	0	0	0	0	0	0	0	0	0	0	0	0	0
IGR_MSMEG_0181_MSMEG_0182	4	9	6	0	1	0	11	9	7	0	0	0	0	1	0	0	0	0	0	0
IGR_MSMEG_0182_MSMEG_0184	4	4	6	3	3	0	2	4	5	0	0	1	1	0	0	1	1	0	0	0
IGR_MSMEG_0186_MSMEG_0188	31	33	33	1	0	2	17	20	13	0	0	1	2	0	1	0	0	0	0	2
IGR_MSMEG_0189_MSMEG_0190	3	2	3	0	0	0	0	0	0	0	0	0	0	0	0	0	0	0	0	0
IGR_MSMEG_0190_MSMEG_0191	2	4	5	0	0	0	3	0	2	0	0	0	0	0	2	0	0	0	0	0
IGR_MSMEG_0191_MSMEG_0192	54	46	50	2	0	3	13	4	4	0	0	0	0	2	1	0	0	0	0	1
IGR_MSMEG_0192_MSMEG_0193	9	10	15	0	1	2	8	12	10	0	0	0	2	3	0	0	0	0	0	0
IGR_MSMEG_0194_MSMEG_0195	21	12	12	2	0	4	5	5	2	0	0	0	1	1	2	0	0	0	0	3
IGR_MSMEG_0195_MSMEG_0196	9	12	8	1	0	6	4	0	7	0	0	0	0	1	0	0	0	1	0	1
IGR_MSMEG_0196_MSMEG_0197	5	5	11	0	0	0	3	4	4	0	0	0	0	0	0	0	0	2	0	0
IGR_MSMEG_0197_MSMEG_0198	5	3	8	1	0	0	0	0	3	0	0	0	0	0	0	0	0	0	0	0
IGR_MSMEG_0198_MSMEG_0199	16	5	7	4	0	1	1	1	1	0	0	0	1	0	0	0	0	0	0	0
IGR_MSMEG_0199_MSMEG_0200	10	18	18	2	0	1	1	9	8	0	0	0	0	0	1	0	0	0	0	0
IGR_MSMEG_0200_MSMEG_0201	9	12	6	4	10	23	4	2	2	1	0	1	1	0	0	2	0	1	0	13
IGR_MSMEG_0202_MSMEG_0203	118	173	203	3	5	10	157	126	158	0	0	0	7	10	11	1	3	1	0	5
IGR_MSMEG_0203_MSMEG_0204	134	253	147	2	7	8	89	82	101	0	0	0	2	5	6	2	0	0	1	12
IGR_MSMEG_0204_MSMEG_0205	6	8	4	19	16	33	6	2	5	0	0	0	0	0	1	2	0	2	0	20
IGR_MSMEG_0205_MSMEG_0207	7	10	1	0	1	5	2	1	3	0	0	0	0	0	0	0	0	0	0	1
IGR_MSMEG_0206_MSMEG_0208	10	15	12	2	1	1	4	6	4	0	0	0	0	3	0	0	0	0	0	1
IGR_MSMEG_0210_MSMEG_0211	37	60	59	2	6	4	19	28	39	0	0	1	2	3	2	0	0	0	0	4
IGR_MSMEG_0212_MSMEG_0213	103	77	120	21	29	40	79	92	111	0	2	0	4	4	3	0	1	2	3	18
IGR_MSMEG_0213_MSMEG_0214	20	26	48	0	2	6	8	10	18	0	0	0	2	3	3	1	0	0	0	1
IGR_MSMEG_0215_MSMEG_0216	1	7	6	0	0	1	3	0	0	0	0	0	0	0	0	0	1	0	0	0
IGR_MSMEG_0216_MSMEG_0217	64	133	99	2	6	8	23	27	30	0	0	1	17	29	16	3	6	5	2	3
IGR_MSMEG_0217_MSMEG_0218	10	9	13	0	0	3	8	10	5	0	0	0	0	1	1	0	0	0	0	0
IGR_MSMEG_0218_MSMEG_0219	18	46	37	12	17	24	4	9	17	0	1	0	0	0	1	2	2	2	1	12
IGR_MSMEG_0219_MSMEG_0220	4	4	2	0	3	1	1	1	1	0	0	0	0	0	0	0	0	0	0	0
IGR_MSMEG_0220_MSMEG_0221	20	43	38	0	4	2	6	3	17	0	0	0	0	0	0	0	1	0	0	0
IGR_MSMEG_0221_MSMEG_0222	40	61	56	0	1	4	34	36	45	0	0	0	3	5	8	1	0	1	0	0
IGR_MSMEG_0223_MSMEG_0224	27	28	32	0	0	0	9	12	29	0	0	0	1	2	3	0	0	0	0	0
IGR_MSMEG_0224_MSMEG_0225	68	74	162	2	2	5	45	47	70	0	0	2	4	7	8	3	0	0	0	8
IGR_MSMEG_0226_MSMEG_0227	356	359	301	5	6	17	65	47	69	0	0	0	0	3	1	1	1	0	1	4
IGR_MSMEG_0227_MSMEG_0228	106	135	127	3	2	7	47	43	64	0	0	0	1	1	0	0	0	0	1	0
IGR_MSMEG_0228_MSMEG_0229	137	152	269	5	8	10	131	150	201	0	0	0	6	16	6	2	1	1	2	13
IGR_MSMEG_0229_MSMEG_0230	91	131	157	0	14	16	57	69	62	0	5	0	5	9	7	0	2	0	0	2
IGR_MSMEG_0230_MSMEG_0231	114	180	120	28	44	87	55	58	50	0	0	2	8	4	7	3	4	9	3	48
IGR_MSMEG_0231_MSMEG_0232	75	58	102	3	1	7	103	78	115	0	1	0	1	4	5	1	1	0	0	3
IGR_MSMEG_0232_MSMEG_0233	241	151	264	47	13	72	24	23	55	0	0	1	2	3	4	0	1	4	1	56
IGR_MSMEG_0233_MSMEG_0234	215	313	379	8	13	34	51	41	86	0	2	0	1	5	6	1	4	0	3	37
IGR_MSMEG_0234_MSMEG_0235	3	2	3	0	0	0	0	0	0	0	0	0	0	0	0	1	0	0	0	0
IGR_MSMEG_0236_MSMEG_0237	250	358	239	10	19	38	31	37	58	1	1	0	4	5	3	1	1	3	0	14
IGR_MSMEG_0237_MSMEG_0238	97	89	144	4	3	6	66	98	100	0	0	0	10	11	10	1	0	4	0	3
IGR_MSMEG_0239_MSMEG_0240	306	342	489	8	22	52	158	110	221	0	3	0	19	32	23	1	8	9	0	31
IGR_MSMEG_0240_MSMEG_0241	844	807	964	62	166	232	195	216	274	1	0	1	19	24	26	8	5	8	4	74
IGR_MSMEG_0241_MSMEG_0242	683	868	1303	35	56	115	86	103	233	0	0	0	21	30	34	5	5	11	4	56
IGR_MSMEG_0242_MSMEG_0243	457	422	611	22	21	38	206	170	337	0	2	12	23	18	40	6	4	7	2	43
IGR_MSMEG_0243_MSMEG_0244	431	681	828	24	41	95	451	447	682	0	4	4	39	40	28	8	14	11	8	48
IGR_MSMEG_0244_MSMEG_0246	69	86	113	4	4	15	147	125	184	0	0	1	12	18	19	4	2	1	1	13
IGR_MSMEG_0248_MSMEG_0249	4	1	12	1	0	0	1	1	0	0	0	0	0	1	0	0	0	0	0	2
IGR_MSMEG_0249_MSMEG_0250	38	32	61	19	6	11	12	10	19	0	0	0	2	1	0	0	3	0	1	24
IGR_MSMEG_0250_MSMEG_0251	905	1262	1325	81	142	249	360	357	525	0	1	0	28	34	49	12	13	17	11	174
IGR_MSMEG_0251_MSMEG_0252	30	59	81	17	30	47	20	30	35	0	1	4	4	5	3	4	3	7	4	27
IGR_MSMEG_0252_MSMEG_0253	41	53	79	15	22	11	8	11	7	0	2	1	0	4	0	1	1	0	1	17
IGR_MSMEG_0254_MSMEG_0255	282	415	350	4	30	39	71	115	125	0	0	0	9	11	14	3	2	1	2	23
IGR_MSMEG_0255_MSMEG_0256	119	162	171	6	11	18	52	74	62	0	1	0	5	13	6	0	3	3	3	17
IGR_MSMEG_0256_MSMEG_0257	4	11	10	0	2	2	2	5	2	0	0	0	1	0	0	0	0	0	0	3
IGR_MSMEG_0257_MSMEG_0259	6	6	14	1	2	7	3	8	8	0	0	0	0	1	0	2	1	0	1	1
IGR_MSMEG_0258_MSMEG_0260	2	2	2	0	0	0	0	0	0	0	0	0	0	0	0	0	0	0	0	0
IGR_MSMEG_0260_MSMEG_0261	8	24	21	17	30	36	9	7	15	0	0	0	0	1	2	0	3	2	2	17
IGR_MSMEG_0261_MSMEG_0262	45	53	72	6	1	2	19	30	42	0	0	0	4	1	3	0	0	1	0	3
IGR_MSMEG_0263_MSMEG_0264	3	16	14	0	0	0	9	3	9	0	0	0	2	2	4	1	0	0	0	0
IGR_MSMEG_0264_MSMEG_0266	2	9	16	0	0	2	0	12	11	0	0	0	0	0	2	0	0	0	0	1
IGR_MSMEG_0265_MSMEG_0267	1	4	1	7	1	0	2	0	0	0	0	0	0	1	0	0	0	0	1	1
IGR_MSMEG_0268_MSMEG_0269	19	35	36	1	0	11	19	15	29	0	0	0	3	1	3	0	0	0	0	1
IGR_MSMEG_0269_MSMEG_0270	12	14	17	0	2	2	24	25	21	0	1	1	0	2	1	0	0	0	0	1
IGR_MSMEG_0271_MSMEG_0272	4	2	2	0	0	0	1	1	1	0	0	0	0	0	0	0	0	0	0	0
IGR_MSMEG_0272_MSMEG_0273	0	4	1	0	0	0	0	0	0	0	0	0	0	1	0	0	0	0	0	1
IGR_MSMEG_0273_MSMEG_0274	0	2	2	0	0	0	0	0	0	0	0	0	0	0	0	0	0	0	0	0
IGR_MSMEG_0274_MSMEG_0275	0	0	1	0	0	0	0	0	0	0	0	0	0	0	0	0	0	0	0	0
IGR_MSMEG_0275_MSMEG_0276	1	1	0	0	0	1	0	0	0	0	0	0	0	0	0	0	0	0	0	0
IGR_MSMEG_0277_MSMEG_0279	1	3	3	0	0	0	0	2	0	0	0	0	0	0	0	0	0	0	0	0
IGR_MSMEG_0278_MSMEG_0280	7	6	15	79	10	14	0	7	2	1	2	0	0	1	0	7	2	0	10	105
IGR_MSMEG_0280_MSMEG_0281	2	3	2	0	0	0	2	2	1	0	0	0	0	0	0	0	0	2	0	0
IGR_MSMEG_0282_MSMEG_0283	37	30	44	4	10	8	15	11	16	0	0	0	1	4	2	1	5	2	0	16
IGR_MSMEG_0283_MSMEG_0284	3	4	5	0	1	2	8	4	5	0	0	0	1	0	0	1	0	0	2	0
IGR_MSMEG_0285_MSMEG_0286	8	2	11	0	1	1	3	7	4	0	0	0	0	0	0	1	0	0	0	3
IGR_MSMEG_0287_MSMEG_0288	1	0	0	0	0	0	0	0	0	0	0	0	0	0	0	0	0	0	0	0
IGR_MSMEG_0288_MSMEG_0289	6	7	16	1	0	0	0	1	1	0	0	0	0	0	1	0	1	0	0	0
IGR_MSMEG_0289_MSMEG_0290	16	21	32	1	1	2	8	8	8	0	0	0	0	1	2	0	0	0	0	0
IGR_MSMEG_0290_MSMEG_0291	17	8	8	1	11	10	7	13	16	0	1	0	2	0	2	0	1	0	0	6
IGR_MSMEG_0291_MSMEG_0292	1	3	4	0	2	0	1	0	1	0	0	0	0	0	0	0	0	0	0	2
IGR_MSMEG_0292_MSMEG_0293	0	0	3	0	0	0	1	0	0	0	0	0	0	0	0	0	0	0	0	0
IGR_MSMEG_0293_MSMEG_0294	4	4	8	0	0	0	2	0	4	0	0	0	0	0	0	0	0	0	0	0
IGR_MSMEG_0295_MSMEG_0296	20	17	18	0	5	10	16	4	13	0	0	0	0	1	1	2	0	1	0	1
IGR_MSMEG_0296_MSMEG_0297	3	4	8	1	0	1	1	1	1	0	0	0	0	0	0	0	0	0	0	0
IGR_MSMEG_0298_MSMEG_0299	2	3	3	0	1	0	0	2	1	0	0	0	0	0	0	0	0	0	0	0
IGR_MSMEG_0299_MSMEG_0300	19	21	15	0	0	3	1	1	4	0	0	0	0	0	0	0	0	1	1	2
IGR_MSMEG_0300_MSMEG_0301	11	20	29	2	7	11	15	2	12	0	0	0	1	3	0	0	3	3	0	5
IGR_MSMEG_0301_MSMEG_0303	1	3	1	0	0	2	1	0	2	0	0	0	0	0	0	0	0	0	1	0
IGR_MSMEG_0304_MSMEG_0305	17	21	34	2	8	8	12	10	10	0	0	0	0	1	0	0	0	0	0	4
IGR_MSMEG_0305_MSMEG_0306	5	9	16	0	0	0	1	0	1	0	0	0	0	2	0	0	2	0	0	0
IGR_MSMEG_0306_MSMEG_0307	2	2	10	1	1	8	0	2	3	0	0	0	0	1	0	0	0	0	0	8
IGR_MSMEG_0307_MSMEG_0308	5	5	4	1	0	3	4	4	6	0	0	1	1	2	1	1	0	1	0	0
IGR_MSMEG_0308_MSMEG_0309	44	39	60	5	13	26	5	18	12	0	1	1	0	6	1	0	2	4	5	18
IGR_MSMEG_0309_MSMEG_0310	20	26	21	0	0	0	12	11	18	0	0	0	0	1	2	0	0	0	0	1
IGR_MSMEG_0310_MSMEG_0311	2	0	4	0	0	0	2	0	1	0	0	0	0	0	0	0	0	0	0	0
IGR_MSMEG_0311_MSMEG_0312	25	27	44	1	1	1	20	17	33	0	0	0	4	2	3	0	0	0	0	0
IGR_MSMEG_0314_MSMEG_0316	9	12	12	0	0	0	9	6	8	0	0	0	0	2	2	0	0	1	0	0
IGR_MSMEG_0315_MSMEG_0317	42	100	107	4	4	15	48	59	112	0	0	0	2	1	8	1	1	0	0	7
IGR_MSMEG_0317_MSMEG_0319	29	28	28	1	1	0	5	13	14	0	0	0	0	1	1	0	0	0	0	0
IGR_MSMEG_0318_MSMEG_0320	3	3	1	1	1	5	0	1	4	0	0	0	0	0	0	0	0	0	0	2
IGR_MSMEG_0320_MSMEG_0321	54	69	99	2	4	17	30	32	45	0	0	0	1	2	2	0	0	0	1	10
IGR_MSMEG_0321_MSMEG_0322	11	17	15	0	1	3	13	5	13	0	0	0	2	0	0	1	0	0	0	1
IGR_MSMEG_0322_MSMEG_0323	56	69	49	3	4	4	25	16	17	0	0	0	2	2	1	0	0	0	0	2
IGR_MSMEG_0323_MSMEG_0324	20	15	12	1	1	1	5	4	7	0	0	0	0	0	0	0	0	1	0	0
IGR_MSMEG_0324_MSMEG_0325	1	4	5	0	3	1	1	2	4	0	0	0	0	0	1	0	0	0	0	1
IGR_MSMEG_0325_MSMEG_0326	6	10	4	1	2	1	3	2	1	0	0	0	1	0	0	0	0	0	1	0
IGR_MSMEG_0326_MSMEG_0327	3	7	4	0	0	0	0	0	4	0	0	2	0	0	0	0	0	0	0	6
IGR_MSMEG_0327_MSMEG_0328	17	25	21	3	1	2	4	4	10	0	0	0	0	0	0	1	0	0	0	0
IGR_MSMEG_0331_MSMEG_0332	4	2	5	1	2	6	2	0	1	0	0	0	0	0	0	0	0	0	0	0
IGR_MSMEG_0332_MSMEG_0333	46	57	49	6	5	12	22	25	12	0	0	1	0	1	2	0	0	1	1	3
IGR_MSMEG_0333_MSMEG_0334	22	17	27	0	2	3	9	17	9	0	0	0	3	0	2	1	0	0	0	2
IGR_MSMEG_0337_MSMEG_0338	24	25	16	8	5	3	19	21	14	0	0	0	2	3	3	0	0	0	0	2
IGR_MSMEG_0338_MSMEG_0339	7	2	7	1	0	2	1	8	2	0	0	0	0	1	0	0	0	0	0	0
IGR_MSMEG_0339_MSMEG_0340	4	4	6	0	0	1	2	4	1	0	0	0	1	3	0	0	0	0	0	1
IGR_MSMEG_0340_MSMEG_0341	9	3	8	0	2	2	1	3	5	0	0	0	1	0	0	0	0	0	1	1
IGR_MSMEG_0341_MSMEG_0342	2	6	13	1	1	0	2	4	9	0	0	0	0	0	1	0	0	0	0	0
IGR_MSMEG_0342_MSMEG_0343	64	58	92	5	3	18	65	74	73	0	0	0	1	0	2	1	1	3	0	3
IGR_MSMEG_0343_MSMEG_0344	18	11	13	6	3	19	6	3	3	0	0	0	0	0	1	1	0	0	0	2
IGR_MSMEG_0344_MSMEG_0345	14	14	14	1	1	1	6	12	8	0	0	0	0	1	0	0	0	0	0	0
IGR_MSMEG_0345_MSMEG_0346	0	1	5	0	0	0	0	0	1	0	0	0	0	0	0	0	0	0	0	0
IGR_MSMEG_0346_MSMEG_0347	3	3	4	0	0	0	7	6	4	0	0	0	0	1	0	0	0	0	0	0
IGR_MSMEG_0350_MSMEG_0351	12	11	15	0	1	0	6	7	4	0	0	0	0	0	2	0	0	0	0	0
IGR_MSMEG_0352_MSMEG_0353	21	25	32	3	3	2	19	6	17	0	0	0	2	1	3	0	1	0	1	2
IGR_MSMEG_0353_MSMEG_0354	13	17	38	1	0	0	22	20	22	0	0	0	0	3	1	0	0	0	1	3
IGR_MSMEG_0355_MSMEG_0356	91	116	145	10	29	26	88	89	132	0	3	0	5	2	3	3	6	1	1	37
IGR_MSMEG_0356_MSMEG_0357	16	15	28	1	1	0	13	6	25	0	0	0	3	0	0	1	0	1	0	0
IGR_MSMEG_0357_MSMEG_0358	5	5	7	13	3	5	4	4	5	0	0	0	0	0	0	2	0	1	1	13
IGR_MSMEG_0358_MSMEG_0359	141	175	177	80	152	173	56	61	67	1	1	2	3	11	3	13	26	13	15	140
IGR_MSMEG_0359_MSMEG_0360	1097	1365	1882	25	45	168	674	764	906	0	0	4	39	46	51	10	4	7	2	41
IGR_MSMEG_0360_MSMEG_0361	14	31	27	0	2	0	4	0	13	0	0	0	0	0	0	0	0	0	0	0
IGR_MSMEG_0361_MSMEG_0362	24	42	67	4	3	6	30	38	38	0	0	0	1	0	2	0	0	0	0	5
IGR_MSMEG_0362_MSMEG_0363	4	6	2	0	0	0	2	3	1	0	0	0	0	1	0	0	0	0	0	0
IGR_MSMEG_0363_MSMEG_0364	113	132	294	20	24	33	83	69	155	0	1	0	4	8	6	1	3	1	3	35
IGR_MSMEG_0364_MSMEG_0365	59	111	133	11	9	24	53	51	71	0	0	0	1	6	2	0	0	1	2	4
IGR_MSMEG_0366_MSMEG_0367	37	32	49	8	12	17	20	30	39	0	0	4	1	4	3	1	1	2	2	14
IGR_MSMEG_0367_MSMEG_0368	7	14	11	0	2	1	5	4	8	0	0	0	0	1	0	0	1	0	0	0
IGR_MSMEG_0370_MSMEG_0371	50	61	70	3	5	4	27	63	68	0	0	0	3	6	1	1	0	0	1	2
IGR_MSMEG_0371_MSMEG_0372	42	37	60	2	1	3	10	24	24	0	0	0	0	6	3	0	1	0	0	1
IGR_MSMEG_0372_MSMEG_0373	8	13	8	0	0	0	2	2	3	0	0	0	0	0	0	0	0	1	0	0
IGR_MSMEG_0373_MSMEG_0374	1593	2562	2730	8250	10463	7469	568	729	795	10	46	25	75	116	106	1894	1491	902	2899	4777
IGR_MSMEG_0374_MSMEG_0375	7	9	12	45	3	12	2	2	6	1	0	0	1	0	0	7	0	1	2	34
IGR_MSMEG_0375_MSMEG_0376	2	2	5	0	0	1	4	2	0	0	0	0	0	0	0	0	0	0	0	2
IGR_MSMEG_0376_MSMEG_0377	7	12	14	1	1	0	6	8	7	0	0	0	0	0	0	0	0	2	0	1
IGR_MSMEG_0379_MSMEG_0380	239	240	306	10	13	26	79	63	93	1	0	0	3	5	2	2	2	1	1	13
IGR_MSMEG_0381_MSMEG_0382	218	354	392	11	14	38	258	290	374	0	1	0	18	24	39	1	4	3	1	35
IGR_MSMEG_0382_MSMEG_0383	670	655	1679	228	72	337	305	221	638	2	2	4	67	48	78	36	14	20	19	311
IGR_MSMEG_0383_MSMEG_0384	1403	1007	1852	344	134	325	311	272	568	0	1	10	27	26	38	14	12	13	14	664
IGR_MSMEG_0384_MSMEG_0385	58	74	91	13	11	12	42	39	34	0	0	0	1	3	1	0	1	1	1	19
IGR_MSMEG_0385_MSMEG_0386	57	50	38	3	4	8	16	13	14	0	0	0	1	3	3	0	0	0	0	9
IGR_MSMEG_0386_MSMEG_0387	635	812	851	32	34	56	348	400	421	0	0	1	22	28	25	6	4	3	1	34
IGR_MSMEG_0387_MSMEG_0388	1251	1924	1918	30	72	94	513	602	876	1	0	1	74	66	85	4	5	6	3	39
IGR_MSMEG_0388_MSMEG_0389	335	375	532	10	49	55	231	305	353	0	0	3	17	33	35	1	4	8	0	53
IGR_MSMEG_0389_MSMEG_0390	700	704	929	19	28	46	415	409	588	0	1	1	27	25	43	3	9	3	1	24
IGR_MSMEG_0390_MSMEG_0391	237	316	387	11	11	7	162	188	229	0	0	0	10	20	24	1	0	1	0	9
IGR_MSMEG_0391_MSMEG_0392	707	773	1250	24	22	63	596	645	954	0	0	0	34	35	42	3	3	1	2	30
IGR_MSMEG_0393_MSMEG_0394	337	399	450	60	64	146	189	216	276	2	0	2	19	11	9	7	4	10	2	114
IGR_MSMEG_0394_MSMEG_0395	1488	1734	2577	18	15	50	620	659	1015	0	0	0	61	72	53	6	5	5	1	20
IGR_MSMEG_0395_MSMEG_0396	226	224	187	3	2	10	131	100	125	0	0	1	5	3	7	2	1	2	1	12
IGR_MSMEG_0397_MSMEG_0398	137	176	199	2	10	6	127	121	159	0	0	0	8	8	7	1	0	2	2	2
IGR_MSMEG_0398_MSMEG_0399	1023	1892	1659	82	143	165	152	196	276	0	3	0	17	27	35	10	6	3	4	109
IGR_MSMEG_0399_MSMEG_0400	854	1436	1500	49	95	159	542	545	807	0	8	7	102	118	129	25	34	42	25	85
IGR_MSMEG_0402_MSMEG_0403	338	396	514	36	50	61	321	351	412	0	0	4	24	22	35	6	8	5	7	25
IGR_MSMEG_0403_MSMEG_0404	723	925	973	27	46	102	614	499	743	4	6	1	29	37	28	4	2	5	5	57
IGR_MSMEG_0404_MSMEG_0405	67	78	103	3	7	9	56	48	77	0	0	0	0	0	2	0	0	0	0	3
IGR_MSMEG_0405_MSMEG_0406	45	73	82	6	6	10	11	25	33	0	3	0	1	5	9	0	1	1	1	3
IGR_MSMEG_0406_MSMEG_0407	35	75	90	12	7	10	9	12	21	0	0	0	2	4	1	0	1	0	1	13
IGR_MSMEG_0407_MSMEG_0408	38	32	72	0	0	5	36	26	45	0	1	0	2	3	2	0	0	0	0	2
IGR_MSMEG_0408_MSMEG_0409	603	713	554	2	6	35	144	132	160	0	0	0	9	12	9	0	0	1	0	11
IGR_MSMEG_0409_MSMEG_0410	223	341	343	6	2	10	161	172	291	0	0	1	29	37	35	1	3	1	1	3
IGR_MSMEG_0410_MSMEG_0411	233	318	340	1	2	11	123	125	222	0	0	0	11	10	14	0	0	0	0	9
IGR_MSMEG_0411_MSMEG_0412	132	206	261	2	4	7	84	109	131	0	0	0	8	11	17	1	0	0	0	1
IGR_MSMEG_0412_MSMEG_0413	96	85	124	2	10	20	39	39	67	0	0	0	6	3	3	0	1	0	1	3
IGR_MSMEG_0413_MSMEG_0414	17	9	33	1	0	4	9	7	14	0	0	0	0	1	1	0	0	0	0	0
IGR_MSMEG_0414_MSMEG_0415	7	24	10	11	37	50	11	9	14	0	2	1	0	0	1	1	1	2	0	34
IGR_MSMEG_0415_MSMEG_0416	119	169	226	179	300	333	64	76	59	1	7	2	8	19	10	67	123	57	52	266
IGR_MSMEG_0416_MSMEG_0417	240	282	420	48	91	149	177	152	202	1	3	2	20	18	21	5	8	9	3	71
IGR_MSMEG_0417_MSMEG_0418	7	8	6	6	10	22	8	18	9	1	1	0	3	1	0	1	3	1	1	19
IGR_MSMEG_0418_MSMEG_0419	4	28	9	27	54	108	19	21	8	0	4	5	1	2	0	3	14	9	4	59
IGR_MSMEG_0419_MSMEG_0420	68	90	51	889	1273	1501	20	31	14	2	25	24	3	4	3	39	84	74	50	1466
IGR_MSMEG_0420_MSMEG_0421	15	19	11	4	8	5	5	2	2	0	0	0	1	0	0	1	3	1	0	2
IGR_MSMEG_0421_MSMEG_0422	9	8	15	0	0	1	4	4	2	0	0	0	0	0	0	2	0	0	0	0
IGR_MSMEG_0422_MSMEG_0423	74	76	87	1	0	15	64	43	63	0	0	0	1	8	8	1	0	0	0	3
IGR_MSMEG_0423_MSMEG_0424	47	108	84	16	37	50	25	22	34	0	3	1	4	4	5	3	5	2	1	40
IGR_MSMEG_0424_MSMEG_0425	2	6	9	1	0	2	4	6	8	0	0	0	0	3	1	0	1	0	0	0
IGR_MSMEG_0425_MSMEG_0426	1	1	0	0	0	0	1	0	0	0	0	0	0	0	0	0	0	0	0	0
IGR_MSMEG_0426_MSMEG_0427	11	15	15	0	0	0	4	7	15	0	0	0	1	1	2	0	1	0	0	0
IGR_MSMEG_0428_MSMEG_0429	12	21	20	0	0	2	3	7	5	0	0	0	0	0	0	0	0	0	0	0
IGR_MSMEG_0429_MSMEG_0430	65	106	78	399	66	48	25	51	55	6	0	1	2	4	4	49	8	7	41	213
IGR_MSMEG_0430_MSMEG_0431	578	724	596	20	64	105	154	156	153	0	2	8	12	16	14	5	5	4	11	72
IGR_MSMEG_0432_MSMEG_0433	0	0	0	0	0	0	0	3	2	0	0	0	0	0	0	0	0	0	0	0
IGR_MSMEG_0433_MSMEG_0434	115	148	107	7	39	50	43	27	39	2	3	1	3	2	3	0	3	4	2	29
IGR_MSMEG_0434_MSMEG_0435	6	19	18	25	48	40	11	10	17	1	4	1	2	1	2	6	11	10	3	39
IGR_MSMEG_0435_MSMEG_0436	16	50	58	34	64	71	3	10	23	0	7	3	1	5	4	12	28	11	8	40
IGR_MSMEG_0436_MSMEG_0437	34	67	105	6	4	8	28	21	50	0	0	0	4	4	6	0	0	1	0	3
IGR_MSMEG_0437_MSMEG_0438	32	25	58	2	3	14	17	21	39	0	1	0	1	3	2	1	1	2	1	1
IGR_MSMEG_0438_MSMEG_0439	6	5	3	0	1	0	4	4	5	0	0	0	0	0	0	0	0	0	0	0
IGR_MSMEG_0440_MSMEG_0441	80	138	136	3	10	26	53	75	113	0	3	0	5	6	8	1	0	2	0	17
IGR_MSMEG_0441_MSMEG_0442	6	9	8	1	1	4	7	7	6	0	0	0	0	1	0	0	0	0	0	1
IGR_MSMEG_0442_MSMEG_0443	4	3	2	0	0	1	3	1	0	1	0	0	0	0	0	0	0	0	0	0
IGR_MSMEG_0443_MSMEG_0444	7	3	14	1	1	2	18	17	12	0	0	0	0	0	0	0	0	0	0	1
IGR_MSMEG_0445_MSMEG_0446	21	30	33	0	0	6	16	15	20	0	0	0	0	2	4	0	1	0	1	3
IGR_MSMEG_0446_MSMEG_0447	37	60	64	2	1	1	19	20	22	0	0	0	8	2	3	0	0	0	0	0
IGR_MSMEG_0447_MSMEG_0448	5	8	10	0	1	2	4	2	4	0	0	0	1	0	1	0	0	0	0	0
IGR_MSMEG_0448_MSMEG_0449	8	19	22	1	1	3	5	15	8	0	0	0	1	2	0	0	1	0	0	1
IGR_MSMEG_0449_MSMEG_0450	24	120	81	278	24	100	28	119	79	2	3	2	2	7	2	11	0	2	7	160
IGR_MSMEG_0450_MSMEG_0451	35	106	110	539	129	171	42	122	66	2	5	2	2	5	5	60	19	12	51	765
IGR_MSMEG_0451_MSMEG_0452	55	118	50	3	6	17	15	19	22	0	0	0	0	1	1	1	1	1	3	6
IGR_MSMEG_0452_MSMEG_0453	12	10	20	3	2	5	7	1	8	0	0	0	1	1	0	0	0	1	0	2
IGR_MSMEG_0453_MSMEG_0454	2	3	1	0	0	0	0	0	1	0	0	0	0	0	0	0	0	0	0	0
IGR_MSMEG_0454_MSMEG_0455	68	107	122	5	6	13	39	33	56	0	0	2	3	2	3	1	1	2	0	4
IGR_MSMEG_0455_MSMEG_0456	103	140	163	4	8	23	41	40	85	0	0	3	9	11	3	3	1	2	3	3
IGR_MSMEG_0456_MSMEG_0457	30	41	59	0	1	1	17	21	22	0	0	0	3	3	4	1	0	5	0	2
IGR_MSMEG_0457_MSMEG_0458	37	27	44	2	2	3	5	0	1	0	0	0	0	0	0	0	0	0	0	2
IGR_MSMEG_0458_MSMEG_0459	5	12	22	0	2	4	2	5	7	0	0	0	0	0	0	0	0	0	0	0
IGR_MSMEG_0459_MSMEG_0460	20	35	60	6	5	10	23	24	49	0	0	0	2	9	4	4	3	1	0	4
IGR_MSMEG_0460_MSMEG_0461	1	2	1	0	0	0	0	0	0	0	0	0	0	0	0	0	0	0	0	0
IGR_MSMEG_0461_MSMEG_0462	1	5	6	1	0	0	1	0	2	0	0	0	0	0	0	0	0	0	0	0
IGR_MSMEG_0463_MSMEG_0465	12	9	4	0	1	0	8	7	10	0	0	0	0	0	0	1	0	0	0	0
IGR_MSMEG_0464_MSMEG_0466	2	2	3	0	0	0	0	0	2	0	0	0	0	0	1	0	0	0	0	0
IGR_MSMEG_0466_MSMEG_0467	2	3	3	0	1	0	3	0	1	0	0	0	0	1	1	0	0	0	0	0
IGR_MSMEG_0467_MSMEG_0469	4	5	11	0	0	1	6	7	4	0	0	0	0	2	0	0	0	0	0	0
IGR_MSMEG_0468_MSMEG_0471	1	2	2	0	0	0	2	3	1	0	0	0	0	0	0	0	0	0	0	0
IGR_MSMEG_0470_MSMEG_0472	34	33	49	0	2	3	13	17	22	0	0	0	1	1	3	0	0	0	0	0
IGR_MSMEG_0472_MSMEG_0473	51	87	64	4	2	15	16	18	20	1	0	0	3	0	2	0	0	0	0	3
IGR_MSMEG_0473_MSMEG_0474	22	38	25	0	0	2	15	11	19	0	0	3	0	0	1	0	0	0	0	1
IGR_MSMEG_0474_MSMEG_0475	2	1	9	0	0	2	0	3	5	0	0	0	0	2	0	0	0	0	0	1
IGR_MSMEG_0475_MSMEG_0476	6	3	7	1	1	0	2	1	1	0	0	0	0	1	0	0	0	0	0	0
IGR_MSMEG_0476_MSMEG_0478	9	7	7	0	0	1	1	2	1	0	0	0	0	0	0	0	0	0	0	0
IGR_MSMEG_0477_MSMEG_0480	12	17	31	4	3	2	11	8	17	0	0	0	1	1	0	1	1	0	0	2
IGR_MSMEG_0480_MSMEG_0481	0	0	0	0	0	0	0	0	0	0	0	0	0	0	0	0	0	0	0	0
IGR_MSMEG_0482_MSMEG_0483	2	5	2	6	0	1	3	6	2	0	0	0	0	0	0	2	0	0	0	3
IGR_MSMEG_0483_MSMEG_0484	3	6	4	2	1	2	4	6	7	0	0	0	0	0	0	1	0	0	0	3
IGR_MSMEG_0485_MSMEG_0486	6	4	5	0	2	1	2	2	5	0	1	0	0	0	1	0	0	0	0	0
IGR_MSMEG_0486_MSMEG_0487	1	1	3	0	0	1	2	0	6	0	0	0	0	0	0	0	0	0	0	1
IGR_MSMEG_0487_MSMEG_0488	2	3	8	3	2	2	2	5	5	0	0	0	2	0	0	0	0	0	0	4
IGR_MSMEG_0488_MSMEG_0489	12	23	5	18	3	9	4	2	1	0	0	0	0	0	0	2	0	0	6	32
IGR_MSMEG_0490_MSMEG_0491	46	40	76	4	3	15	17	30	36	0	0	0	2	3	2	0	0	1	0	1
IGR_MSMEG_0491_MSMEG_0492	8	9	14	1	0	1	9	16	20	0	1	0	0	0	0	1	0	0	0	0
IGR_MSMEG_0492_MSMEG_0493	0	0	0	0	0	0	0	0	0	2	0	0	0	1	0	0	0	1	0	0
IGR_MSMEG_0493_MSMEG_0494	0	6	5	0	0	0	0	0	1	0	0	0	0	0	0	1	1	0	0	1
IGR_MSMEG_0494_MSMEG_0495	2	0	2	0	0	0	0	0	1	0	0	0	0	0	0	0	0	0	0	0
IGR_MSMEG_0497_MSMEG_0498	3	3	2	3	1	0	1	1	3	0	0	1	0	0	0	0	0	0	0	1
IGR_MSMEG_0498_MSMEG_0499	1	2	1	0	0	0	0	0	0	0	0	0	1	0	0	0	0	0	0	0
IGR_MSMEG_0499_MSMEG_0500	11	15	12	0	0	0	1	2	1	0	0	0	0	1	0	0	1	0	0	0
IGR_MSMEG_0500_MSMEG_0501	3	7	8	0	0	0	4	5	5	0	0	0	0	0	1	0	0	0	0	0
IGR_MSMEG_0503_MSMEG_0504	3	7	4	0	1	1	0	2	0	0	0	0	0	0	0	0	0	0	0	0
IGR_MSMEG_0505_MSMEG_0506	12	10	13	1	3	0	11	9	7	0	0	0	1	0	0	0	1	0	0	0
IGR_MSMEG_0507_MSMEG_0508	8	6	10	0	0	0	3	5	6	0	0	0	0	0	0	0	0	0	0	1
IGR_MSMEG_0508_MSMEG_0509	18	14	28	1	2	2	7	7	14	0	0	0	0	1	1	1	0	0	0	1
IGR_MSMEG_0509_MSMEG_0510	1	4	0	0	0	0	3	1	1	0	0	0	0	0	0	0	0	0	0	0
IGR_MSMEG_0512_MSMEG_0513	3	0	0	0	0	0	3	1	4	0	0	0	0	0	0	0	0	0	0	0
IGR_MSMEG_0514_MSMEG_0515	4	2	1	0	0	0	0	4	8	0	0	2	0	0	0	0	1	0	0	4
IGR_MSMEG_0515_MSMEG_0516	5	7	4	2	3	1	0	2	2	0	0	0	0	0	0	0	0	0	0	6
IGR_MSMEG_0517_MSMEG_0518	2	7	4	1	0	1	4	6	2	0	0	0	2	0	1	0	0	0	0	0
IGR_MSMEG_0518_MSMEG_0519	24	41	34	8	4	11	9	9	14	0	0	0	1	2	0	0	1	0	2	12
IGR_MSMEG_0519_MSMEG_0520	102	115	72	22	59	67	23	48	35	1	1	0	7	2	3	5	5	6	3	34
IGR_MSMEG_0520_MSMEG_0521	6	9	7	46	37	70	3	4	4	1	0	2	0	0	0	4	7	7	3	70
IGR_MSMEG_0521_MSMEG_0522	10	7	13	3	0	4	5	1	10	0	0	0	0	1	0	0	0	0	0	0
IGR_MSMEG_0522_MSMEG_0523	7	11	9	95	16	24	4	3	7	0	0	0	0	1	0	7	0	1	4	85
IGR_MSMEG_0523_MSMEG_0524	1	2	2	0	0	0	1	1	1	0	0	0	0	0	0	0	0	0	0	0
IGR_MSMEG_0524_MSMEG_0525	4	6	2	0	0	1	2	2	0	0	0	0	0	0	0	0	0	0	0	0
IGR_MSMEG_0526_MSMEG_0527	1	2	3	0	0	0	2	1	1	0	0	0	2	0	1	0	1	0	0	0
IGR_MSMEG_0527_MSMEG_0528	2	0	4	0	0	0	3	0	0	0	0	0	0	0	0	1	0	0	0	0
IGR_MSMEG_0528_MSMEG_0529	20	19	33	2	8	14	6	11	4	0	0	0	0	1	0	0	2	0	1	19
IGR_MSMEG_0529_MSMEG_0530	460	482	641	59	107	138	419	342	488	1	7	2	34	48	36	14	15	10	14	264
IGR_MSMEG_0530_MSMEG_0531	565	666	908	5	11	9	304	395	505	0	0	0	16	24	24	2	2	0	0	16
IGR_MSMEG_0531_MSMEG_0532	52	87	84	0	0	2	37	41	35	0	0	0	5	1	3	0	0	0	0	1
IGR_MSMEG_0532_MSMEG_0533	3	1	1	0	0	0	0	0	1	0	0	0	0	0	0	0	1	0	0	0
IGR_MSMEG_0533_MSMEG_0534	12	6	14	2	0	3	6	4	9	0	0	0	0	0	1	0	0	0	2	2
IGR_MSMEG_0535_MSMEG_0536	7	15	18	104	26	25	9	9	17	1	2	0	0	2	2	31	4	10	16	86
IGR_MSMEG_0536_MSMEG_0537	36	51	68	9	38	9	35	42	43	0	0	0	7	7	6	4	10	1	4	23
IGR_MSMEG_0537_MSMEG_0538	221	293	251	29	71	49	71	57	74	0	2	0	8	15	6	8	13	6	1	41
IGR_MSMEG_0538_MSMEG_0539	150	231	212	0	5	11	82	113	87	0	0	0	11	12	4	0	0	1	0	5
IGR_MSMEG_0539_MSMEG_0540	21	35	35	2	1	6	18	18	7	0	0	0	0	1	1	0	0	0	1	1
IGR_MSMEG_0540_MSMEG_0541	47	93	74	8	13	28	20	34	57	0	0	0	4	8	3	0	0	0	1	7
IGR_MSMEG_0542_MSMEG_0544	60	73	92	3	20	48	45	32	53	0	1	2	6	9	8	1	5	3	3	49
IGR_MSMEG_0543_MSMEG_0545	19	26	25	3	5	8	12	10	9	0	0	0	0	1	0	0	0	0	1	4
IGR_MSMEG_0545_MSMEG_0546	38	42	55	3	8	17	27	26	44	0	0	0	1	4	3	3	1	0	0	9
IGR_MSMEG_0546_MSMEG_0548	5	4	1	0	0	1	0	0	0	0	0	0	0	0	0	0	0	0	0	0
IGR_MSMEG_0547_MSMEG_0549	26	32	55	0	0	0	13	18	43	0	0	0	3	1	2	0	0	0	0	0
IGR_MSMEG_0549_MSMEG_0550	625	1245	1057	2	8	9	74	122	152	0	0	0	14	34	22	4	0	1	0	6
IGR_MSMEG_0550_MSMEG_0551	47	45	68	0	1	3	36	24	53	0	0	0	2	9	4	1	0	0	1	0
IGR_MSMEG_0551_MSMEG_0552	1	2	1	0	0	0	2	0	0	0	0	0	0	0	0	0	0	0	0	1
IGR_MSMEG_0552_MSMEG_0553	53	61	115	0	3	6	14	21	32	0	0	0	1	4	2	0	0	0	0	1
IGR_MSMEG_0556_MSMEG_0557	741	680	669	77	99	287	74	66	71	0	0	2	23	22	24	19	3	15	10	69
IGR_MSMEG_0558_MSMEG_0559	407	602	815	38	18	21	75	82	114	2	7	6	306	425	394	124	45	43	29	13
IGR_MSMEG_0559_MSMEG_0560	48	65	71	6	0	3	10	14	14	0	0	0	5	9	7	5	0	1	3	8
IGR_MSMEG_0560_MSMEG_0561	8	13	7	0	0	0	0	5	4	0	0	0	0	0	0	0	0	0	0	0
IGR_MSMEG_0561_MSMEG_0563	6	13	21	1	0	0	7	6	6	0	0	0	0	1	1	0	0	0	0	0
IGR_MSMEG_0562_MSMEG_0564	29	21	43	0	2	4	25	16	27	0	0	1	0	0	4	0	0	0	0	5
IGR_MSMEG_0564_MSMEG_0565	5	3	4	1	0	2	2	5	10	0	0	0	0	0	0	0	0	0	0	0
IGR_MSMEG_0566_MSMEG_0567	0	1	2	0	0	0	0	1	4	0	0	0	0	0	0	1	0	0	0	0
IGR_MSMEG_0568_MSMEG_0569	1	2	2	0	0	3	0	1	1	0	0	0	1	0	0	0	0	1	0	0
IGR_MSMEG_0571_MSMEG_0572	1	0	0	3	0	0	2	2	1	0	0	0	0	0	0	0	0	0	0	2
IGR_MSMEG_0572_MSMEG_0574	296	331	281	3	6	26	45	39	31	0	0	0	2	1	2	0	0	0	0	5
IGR_MSMEG_0573_MSMEG_0575	10	12	10	0	0	4	3	0	8	0	0	0	1	0	0	0	0	0	0	0
IGR_MSMEG_0576_MSMEG_0577	5	6	14	1	0	0	6	8	13	0	0	0	2	2	1	0	0	0	0	0
IGR_MSMEG_0577_MSMEG_0578	2	3	5	1	1	1	0	1	2	0	0	0	0	0	0	0	0	0	0	0
IGR_MSMEG_0578_MSMEG_0580	26	31	21	4	4	5	2	5	5	0	0	0	0	1	0	0	0	0	0	2
IGR_MSMEG_0579_MSMEG_0581	1	2	2	0	0	0	1	0	0	0	0	0	0	1	0	0	0	1	0	0
IGR_MSMEG_0581_MSMEG_0582	0	2	1	0	0	0	1	1	1	0	0	0	0	0	0	0	0	0	0	1
IGR_MSMEG_0582_MSMEG_0583	6	12	4	7	13	18	3	3	4	0	0	0	0	1	0	0	3	0	3	4
IGR_MSMEG_0583_MSMEG_0584	9	11	10	7	13	22	2	3	4	0	0	0	0	1	1	0	1	1	0	9
IGR_MSMEG_0584_MSMEG_0586	85	162	234	521	718	1013	60	104	121	14	41	22	10	26	17	94	134	99	59	450
IGR_MSMEG_0586_MSMEG_0587	40	84	66	224	331	268	4	17	12	3	7	2	1	5	3	24	45	26	17	103
IGR_MSMEG_0587_MSMEG_0588	26	34	10	3	9	12	1	8	7	0	0	0	4	1	0	0	0	0	0	16
IGR_MSMEG_0590_MSMEG_0591	1	6	10	3	4	3	1	2	5	0	0	0	0	1	0	2	0	0	0	13
IGR_MSMEG_0591_MSMEG_0592	2	6	4	1	1	1	1	0	0	0	0	0	0	0	0	0	1	0	0	0
IGR_MSMEG_0592_MSMEG_0593	100	140	106	18	26	45	48	66	60	0	1	0	1	7	1	1	2	2	4	26
IGR_MSMEG_0595_MSMEG_0596	6	7	6	2	0	1	1	0	2	0	0	0	0	1	0	0	0	0	0	0
IGR_MSMEG_0596_MSMEG_0598	17	23	23	3	2	8	10	8	13	0	0	0	0	1	2	1	0	0	1	1
IGR_MSMEG_0597_MSMEG_0599	19	15	9	2	0	0	1	1	1	0	0	0	0	0	0	0	0	0	0	0
IGR_MSMEG_0599_MSMEG_0600	138	185	169	21	53	100	135	170	124	0	6	1	5	8	3	4	5	10	6	49
IGR_MSMEG_0600_MSMEG_0601	2	1	7	7	2	1	4	1	1	0	0	0	0	0	0	0	0	0	6	29
IGR_MSMEG_0601_MSMEG_0602	50	74	81	98	63	71	20	19	37	1	0	2	1	3	6	7	10	4	35	223
IGR_MSMEG_0602_MSMEG_0603	454	508	333	61	71	171	38	60	47	0	2	0	6	3	4	9	10	5	7	78
IGR_MSMEG_0603_MSMEG_0604	23	34	38	4	6	5	8	10	14	0	0	1	0	0	0	0	1	1	1	7
IGR_MSMEG_0605_MSMEG_0606	1	4	7	2	3	4	4	1	3	0	0	0	0	1	1	1	0	2	0	0
IGR_MSMEG_0606_MSMEG_0608	21	29	15	0	0	4	1	5	2	0	0	0	0	1	1	0	0	0	0	1
IGR_MSMEG_0607_MSMEG_0609	4	6	6	5	10	7	0	1	2	0	0	0	0	2	0	0	0	1	0	2
IGR_MSMEG_0609_MSMEG_0610	1	1	3	0	0	0	2	0	1	0	0	0	0	0	0	1	0	0	0	0
IGR_MSMEG_0611_MSMEG_0612	6	8	11	0	1	1	4	12	11	0	0	0	0	0	0	0	0	0	0	0
IGR_MSMEG_0612_MSMEG_0613	0	0	0	0	0	1	2	0	1	0	0	0	0	0	0	1	0	1	0	0
IGR_MSMEG_0613_MSMEG_0614	11	12	20	3	0	0	15	12	17	0	0	0	0	1	2	0	0	0	0	0
IGR_MSMEG_0614_MSMEG_0615	136	156	166	1	2	3	34	53	44	0	0	0	2	3	9	0	1	1	0	2
IGR_MSMEG_0618_MSMEG_0619	8	6	13	1	1	1	7	6	6	0	0	0	2	1	2	0	0	0	0	1
IGR_MSMEG_0619_MSMEG_0620	41	58	62	2	3	3	24	38	27	0	0	0	6	10	1	1	0	1	0	4
IGR_MSMEG_0620_MSMEG_0621	18	25	28	0	0	0	15	11	23	0	0	0	10	5	4	2	1	0	0	0
IGR_MSMEG_0621_MSMEG_0622	45	59	64	1	2	1	31	32	29	0	0	0	5	9	10	3	0	0	1	2
IGR_MSMEG_0622_MSMEG_0623	12	21	16	0	0	1	13	15	24	0	0	0	0	4	1	0	0	0	1	1
IGR_MSMEG_0623_MSMEG_0624	7	18	9	0	2	1	13	12	7	0	0	0	0	1	1	0	0	0	0	0
IGR_MSMEG_0625_MSMEG_0627	5	12	13	0	0	1	4	4	12	0	0	0	0	1	0	0	0	0	0	1
IGR_MSMEG_0627_MSMEG_0628	21	37	63	0	0	1	28	34	47	0	0	0	5	6	2	0	0	0	0	0
IGR_MSMEG_0628_MSMEG_0629	3	8	6	1	2	2	4	0	1	0	0	0	0	0	0	0	0	0	0	0
IGR_MSMEG_0629_MSMEG_0630	12	11	13	1	2	4	6	4	22	0	4	0	0	1	1	0	0	0	0	4
IGR_MSMEG_0630_MSMEG_0631	19	33	38	1	1	1	9	18	11	0	0	0	3	0	3	0	0	0	1	2
IGR_MSMEG_0631_MSMEG_0632	53	70	75	2	7	13	16	21	30	0	0	0	0	3	1	2	0	1	0	14
IGR_MSMEG_0632_MSMEG_0634	6	7	8	0	0	0	3	4	14	0	0	0	0	1	0	0	0	0	0	0
IGR_MSMEG_0633_MSMEG_0635	26	29	43	0	0	2	16	31	41	0	0	0	1	0	1	0	0	1	0	2
IGR_MSMEG_0635_MSMEG_0636	107	187	210	30	26	77	87	112	112	0	0	1	8	8	7	2	0	4	3	38
IGR_MSMEG_0636_MSMEG_0637	7	26	17	126	3	16	8	28	12	4	0	1	0	3	1	15	1	2	8	67
IGR_MSMEG_0637_MSMEG_0638	2	11	12	0	0	0	3	5	7	0	0	0	2	0	1	0	0	0	0	0
IGR_MSMEG_0641_MSMEG_0642	351	557	429	147	242	184	532	402	471	1	12	13	19	25	33	15	17	27	15	92
IGR_MSMEG_0643_MSMEG_0644	121	202	115	5	15	24	77	109	67	0	1	0	2	2	3	1	0	1	0	13
IGR_MSMEG_0644_MSMEG_0645	84	118	169	1	2	5	92	87	99	1	0	0	8	11	12	1	1	4	0	11
IGR_MSMEG_0645_MSMEG_0646	198	216	441	3	15	28	162	207	258	0	0	3	14	18	10	2	3	4	0	18
IGR_MSMEG_0647_MSMEG_0649	2	6	4	0	0	1	2	2	2	0	0	0	0	0	0	2	0	0	0	5
IGR_MSMEG_0649_MSMEG_0650	1	4	3	0	0	1	1	1	0	0	0	0	0	0	0	0	0	0	0	0
IGR_MSMEG_0650_MSMEG_0651	15	58	24	529	165	238	3	3	7	0	1	3	0	0	1	3	1	3	17	511
IGR_MSMEG_0651_MSMEG_0652	3	22	9	1	0	3	2	3	1	0	0	0	0	2	0	0	0	0	0	0
IGR_MSMEG_0652_MSMEG_0653	5	17	9	0	0	10	6	4	11	0	0	0	0	1	0	0	0	0	0	9
IGR_MSMEG_0653_MSMEG_0654	2	0	1	0	0	0	0	0	4	0	0	0	0	0	0	0	0	2	0	0
IGR_MSMEG_0654_MSMEG_0655	3	3	1	0	0	0	0	0	0	0	0	0	0	0	0	0	0	0	0	0
IGR_MSMEG_0656_MSMEG_0657	18	26	28	3	8	16	8	10	5	0	0	3	0	0	0	1	2	2	0	5
IGR_MSMEG_0657_MSMEG_0658	0	0	0	0	1	3	0	1	0	0	0	0	0	1	0	0	0	0	0	3
IGR_MSMEG_0659_MSMEG_0660	4	7	4	5	11	15	0	0	2	0	1	2	0	0	0	0	0	0	2	12
IGR_MSMEG_0660_MSMEG_0661	7	3	6	3	2	3	0	2	1	0	0	0	0	1	0	0	0	0	1	3
IGR_MSMEG_0661_MSMEG_0662	23	19	29	5	13	6	2	7	8	0	0	1	1	0	1	0	0	0	0	8
IGR_MSMEG_0662_MSMEG_0663	3	2	10	4	3	9	3	4	5	0	1	1	1	0	1	0	1	0	1	2
IGR_MSMEG_0663_MSMEG_0664	6	2	3	0	0	2	0	0	0	0	0	0	0	0	0	0	0	0	0	0
IGR_MSMEG_0664_MSMEG_0666	1	6	1	1	1	0	0	2	0	0	0	0	2	1	0	0	0	1	1	1
IGR_MSMEG_0665_MSMEG_0667	1	3	2	0	0	0	0	0	1	0	0	0	0	0	0	0	0	0	0	0
IGR_MSMEG_0667_MSMEG_0668	5	7	4	1	1	2	2	4	0	0	0	0	0	1	0	0	0	0	0	1
IGR_MSMEG_0668_MSMEG_0670	141	249	264	7	14	26	77	59	79	0	1	0	8	22	13	0	8	3	1	11
IGR_MSMEG_0669_MSMEG_0671	9	55	26	154	6	57	10	43	23	2	0	4	1	4	1	55	8	12	32	133
IGR_MSMEG_0671_MSMEG_0672	195	349	310	1088	174	294	178	245	279	11	6	3	9	14	14	126	27	21	118	1594
IGR_MSMEG_0672_MSMEG_0673	84	148	153	958	186	156	48	63	76	2	3	2	7	6	2	27	6	4	10	247
IGR_MSMEG_0673_MSMEG_0674	135	284	183	36	45	75	45	65	87	0	1	2	2	18	12	5	2	12	3	58
IGR_MSMEG_0674_MSMEG_0675	35	55	57	1	3	7	13	12	15	0	0	0	0	0	1	1	0	1	0	6
IGR_MSMEG_0675_MSMEG_0676	10	8	9	0	1	0	2	2	5	0	0	0	1	1	0	0	0	0	0	0
IGR_MSMEG_0676_MSMEG_0677	35	30	34	1	2	10	9	8	11	0	0	0	0	1	0	0	0	1	0	2
IGR_MSMEG_0677_MSMEG_0678	41	63	65	0	3	4	15	7	28	0	0	0	1	4	0	1	0	0	0	0
IGR_MSMEG_0678_MSMEG_0679	620	782	972	47	61	90	244	274	412	0	0	7	27	51	44	8	14	8	5	47
IGR_MSMEG_0679_MSMEG_0680	186	130	258	9	8	24	63	50	118	1	0	3	14	9	12	6	1	4	2	10
IGR_MSMEG_0680_MSMEG_0681	8	6	13	2	3	2	3	2	1	0	0	0	0	0	0	0	0	0	0	1
IGR_MSMEG_0681_MSMEG_0682	8	11	17	1	1	6	6	6	9	0	0	0	2	0	0	1	0	1	0	1
IGR_MSMEG_0682_MSMEG_0683	37	62	72	35	76	102	41	33	39	0	1	2	3	5	5	3	7	8	13	73
IGR_MSMEG_0683_MSMEG_0684	17	47	39	154	17	49	18	23	20	1	1	2	3	1	1	9	3	0	3	39
IGR_MSMEG_0686_MSMEG_0687	5	11	15	0	0	0	4	4	6	0	0	0	0	2	4	0	0	0	1	0
IGR_MSMEG_0687_MSMEG_0688	28	37	38	2	5	2	19	10	22	0	0	0	1	4	1	0	0	0	0	5
IGR_MSMEG_0688_MSMEG_0689	19	17	27	0	1	2	10	11	15	0	0	0	1	1	0	1	0	1	0	2
IGR_MSMEG_0689_MSMEG_0690	58	68	76	1	1	5	32	28	33	0	0	0	3	1	3	1	1	1	0	1
IGR_MSMEG_0690_MSMEG_0691	129	220	132	1	2	15	25	44	43	0	0	0	2	2	3	1	0	0	0	4
IGR_MSMEG_0691_MSMEG_0692	27	24	43	3	2	12	16	18	30	0	0	0	4	3	4	1	0	0	0	7
IGR_MSMEG_0692_MSMEG_0693	27	27	56	3	4	4	6	5	5	0	0	0	1	3	0	0	0	0	0	0
IGR_MSMEG_0693_MSMEG_0694	59	54	86	13	9	36	16	11	28	0	0	0	6	4	4	8	3	6	4	17
IGR_MSMEG_0694_MSMEG_0695	59	53	119	7	5	20	48	54	82	0	0	0	2	4	5	1	0	1	1	12
IGR_MSMEG_0695_MSMEG_0696	52	38	84	69	27	24	57	40	64	0	0	0	2	1	2	15	2	2	6	55
IGR_MSMEG_0697_MSMEG_0698	24	16	29	22	19	9	20	9	24	0	0	0	0	0	2	2	0	1	7	39
IGR_MSMEG_0698_MSMEG_0699	19	13	21	1	1	0	6	6	3	0	0	0	1	0	1	0	0	1	0	0
IGR_MSMEG_0699_MSMEG_0700	45	38	77	10	9	21	36	37	49	0	1	0	3	2	3	0	1	3	2	37
IGR_MSMEG_0700_MSMEG_0701	100	118	158	2	3	15	127	143	145	0	0	0	7	6	16	0	0	0	0	4
IGR_MSMEG_0701_MSMEG_0702	708	983	1072	43	55	114	214	263	311	0	0	1	29	38	41	9	5	7	6	72
IGR_MSMEG_0702_MSMEG_0703	43	52	78	29	6	57	22	22	17	0	0	1	0	3	1	3	3	0	7	83
IGR_MSMEG_0703_MSMEG_0704	157	220	163	37	43	132	38	70	49	0	0	1	1	7	5	4	3	5	5	65
IGR_MSMEG_0704_MSMEG_0705	0	1	3	1	0	0	0	4	2	0	0	0	0	0	0	0	0	0	0	0
IGR_MSMEG_0705_MSMEG_0706	3	6	1	0	0	2	1	1	1	0	0	0	0	0	0	0	0	0	0	0
IGR_MSMEG_0707_MSMEG_0708	0	0	1	0	0	0	1	0	1	0	0	0	0	0	0	0	0	0	0	0
IGR_MSMEG_0708_MSMEG_0709	30	34	45	4	4	4	8	17	15	0	1	0	0	1	2	0	0	0	0	2
IGR_MSMEG_0710_MSMEG_0711	408	557	462	6	13	8	557	538	462	1	1	0	41	40	37	6	1	6	1	9
IGR_MSMEG_0712_MSMEG_0714	6	18	12	5	7	6	9	6	10	0	0	0	0	2	1	1	1	0	0	8
IGR_MSMEG_0714_MSMEG_0715	2	3	5	0	1	1	0	1	2	0	0	0	1	0	0	1	0	0	0	0
IGR_MSMEG_0715_MSMEG_0716	7	1	3	0	0	1	6	2	1	0	0	0	0	0	0	0	0	0	0	0
IGR_MSMEG_0717_MSMEG_0719	20	40	40	1	4	3	15	10	32	0	0	0	3	5	3	1	0	1	0	0
IGR_MSMEG_0719_MSMEG_0720	6	11	10	2	3	1	0	5	3	0	0	0	0	1	1	0	0	1	0	0
IGR_MSMEG_0720_MSMEG_0721	0	0	0	0	0	1	0	0	1	0	0	0	0	0	0	0	0	0	0	0
IGR_MSMEG_0721_MSMEG_0722	22	41	52	1	1	7	21	16	33	0	0	0	1	7	3	1	3	3	0	11
IGR_MSMEG_0722_MSMEG_0723	40	25	50	2	1	3	10	4	20	0	0	0	0	0	0	0	0	0	0	0
IGR_MSMEG_0723_MSMEG_0724	13	11	15	0	0	0	5	2	6	0	0	0	0	1	0	0	0	1	0	1
IGR_MSMEG_0724_MSMEG_0725	15	10	24	1	0	0	13	8	12	0	0	0	0	0	1	0	0	0	0	0
IGR_MSMEG_0725_MSMEG_0726	228	293	330	14	22	31	75	103	123	0	0	0	11	17	19	4	1	7	3	31
IGR_MSMEG_0726_MSMEG_0727	299	314	373	9	9	34	154	135	182	0	0	0	6	8	10	5	0	3	2	3
IGR_MSMEG_0727_MSMEG_0728	465	550	726	24	18	81	558	578	656	0	1	2	17	14	37	4	5	10	5	57
IGR_MSMEG_0728_MSMEG_0729	1182	1810	1272	86	46	197	773	971	878	1	6	4	17	27	31	13	4	11	7	167
IGR_MSMEG_0729_MSMEG_0730	16	13	12	2	1	5	16	6	11	0	0	0	1	0	2	0	0	0	0	0
IGR_MSMEG_0730_MSMEG_0731	18	17	26	7	4	15	7	10	15	0	0	0	3	1	0	0	0	1	2	4
IGR_MSMEG_0731_MSMEG_0732	7	10	10	1	0	0	0	2	1	0	0	0	0	0	0	0	0	0	0	2
IGR_MSMEG_0732_MSMEG_0733	45	72	68	13	20	12	21	15	22	1	0	0	4	6	0	1	5	1	3	25
IGR_MSMEG_0734_MSMEG_0735	3	1	3	0	0	0	0	0	0	0	0	0	0	0	0	0	0	0	0	0
IGR_MSMEG_0735_MSMEG_0736	27	23	37	3	3	2	9	5	17	0	0	0	1	0	0	0	0	0	0	3
IGR_MSMEG_0736_MSMEG_0737	119	151	300	12	20	47	168	186	288	0	0	0	10	16	12	3	2	12	3	18
IGR_MSMEG_0737_MSMEG_0738	40	41	51	2	1	2	30	42	47	0	0	0	3	4	4	0	0	2	0	5
IGR_MSMEG_0739_MSMEG_0740	47	65	78	0	2	1	36	37	40	0	0	0	2	2	1	0	0	0	0	0
IGR_MSMEG_0740_MSMEG_0741	32	35	52	3	2	5	26	28	28	0	0	0	1	1	0	0	0	0	0	2
IGR_MSMEG_0741_MSMEG_0742	46	41	80	7	10	18	24	38	39	3	2	0	2	3	1	0	3	2	0	8
IGR_MSMEG_0742_MSMEG_0743	2	0	1	0	0	0	2	1	4	0	0	0	0	0	1	0	0	0	0	0
IGR_MSMEG_0743_MSMEG_0744	13	22	25	1	2	5	4	8	7	0	0	0	1	5	2	2	1	1	1	0
IGR_MSMEG_0744_MSMEG_0745	2	3	1	11	35	48	0	0	3	2	3	7	1	0	0	4	4	2	3	12
IGR_MSMEG_0746_MSMEG_0747	4	4	2	10	23	43	2	0	1	2	2	2	0	0	0	5	11	4	9	40
IGR_MSMEG_0748_MSMEG_0749	1	2	2	1	4	10	0	1	0	0	0	2	1	0	0	0	1	2	2	10
IGR_MSMEG_0750_MSMEG_0752	33	38	31	1	7	11	6	2	4	0	0	0	0	0	0	1	0	0	0	2
IGR_MSMEG_0752_MSMEG_0753	61	110	107	6	13	29	66	67	87	0	2	2	9	3	7	0	1	2	1	9
IGR_MSMEG_0753_MSMEG_0754	20	17	13	0	3	3	8	4	5	0	0	0	0	1	0	0	0	0	0	1
IGR_MSMEG_0754_MSMEG_0755	67	82	78	29	64	54	30	35	43	0	0	3	2	6	7	1	2	2	1	27
IGR_MSMEG_0755_MSMEG_0757	10	7	10	0	0	0	10	3	3	0	0	0	0	0	1	0	0	0	0	0
IGR_MSMEG_0756_MSMEG_0758	11	10	22	1	1	0	9	5	3	0	0	0	1	1	1	0	0	0	0	0
IGR_MSMEG_0758_MSMEG_0759	54	77	50	5	4	3	6	1	11	0	0	0	0	1	0	0	1	0	0	1
IGR_MSMEG_0760_MSMEG_0761	278	303	400	30	98	105	109	119	155	0	2	4	11	11	11	6	11	4	4	49
IGR_MSMEG_0761_MSMEG_0762	89	69	136	12	22	15	91	43	85	0	0	0	6	6	1	4	0	3	1	7
IGR_MSMEG_0762_MSMEG_0763	57	61	63	1	1	5	28	24	31	0	0	0	0	4	3	0	0	1	0	0
IGR_MSMEG_0763_MSMEG_0764	18	29	22	12	0	0	9	7	24	0	0	0	1	4	0	0	0	0	1	22
IGR_MSMEG_0764_MSMEG_0765	102	88	112	0	1	0	33	31	48	0	0	0	3	3	4	0	0	0	0	0
IGR_MSMEG_0765_MSMEG_0766	20	49	39	1	3	6	7	13	13	0	0	1	0	3	2	0	0	1	0	1
IGR_MSMEG_0766_MSMEG_0767	43	61	73	4	2	7	41	30	48	0	0	0	4	2	2	0	1	0	0	1
IGR_MSMEG_0768_MSMEG_0769	298	409	405	3	12	11	229	261	308	1	2	0	9	16	23	1	2	1	0	10
IGR_MSMEG_0769_MSMEG_0770	52	114	108	0	7	9	62	89	97	0	0	1	2	3	9	0	0	1	0	14
IGR_MSMEG_0770_MSMEG_0771	141	197	234	0	4	10	95	86	121	0	0	0	9	12	13	1	0	0	0	0
IGR_MSMEG_0771_MSMEG_0772	1	0	2	0	0	0	0	0	0	0	0	0	0	0	0	0	0	0	0	0
IGR_MSMEG_0772_MSMEG_0773	0	0	3	0	0	0	0	0	1	0	0	0	0	0	0	0	0	0	0	2
IGR_MSMEG_0774_MSMEG_0776	50	73	85	1	2	7	43	44	72	0	0	0	2	4	2	0	1	0	0	7
IGR_MSMEG_0775_MSMEG_0777	5	2	5	1	1	1	1	1	1	0	0	0	0	0	0	0	0	0	0	2
IGR_MSMEG_0777_MSMEG_0778	223	396	444	20	30	34	255	298	294	0	4	3	23	18	15	1	4	0	5	28
IGR_MSMEG_0778_MSMEG_0779	28	19	25	0	1	0	47	22	35	0	0	0	0	2	1	0	0	0	0	2
IGR_MSMEG_0779_MSMEG_0780	0	1	5	0	0	0	3	2	1	0	0	0	0	0	0	0	0	0	0	0
IGR_MSMEG_0780_MSMEG_0781	24	7	37	0	0	1	7	6	10	0	0	0	0	0	0	0	0	0	0	0
IGR_MSMEG_0781_MSMEG_0782	182	98	242	4	5	6	22	14	29	0	0	0	2	2	3	3	0	0	0	7
IGR_MSMEG_0782_MSMEG_0783	39	31	52	0	1	0	16	14	27	0	0	0	1	1	1	0	0	0	2	0
IGR_MSMEG_0784_MSMEG_0785	21	28	42	0	1	3	18	27	23	0	0	0	0	3	4	0	1	0	0	2
IGR_MSMEG_0785_MSMEG_0786	23	23	40	1	2	9	32	24	46	0	0	0	1	2	0	3	0	0	0	6
IGR_MSMEG_0787_MSMEG_0788	101	143	128	13	10	44	71	83	116	1	0	0	5	8	13	3	7	3	3	19
IGR_MSMEG_0788_MSMEG_0790	153	189	134	11	12	24	45	54	60	0	0	3	1	3	5	0	2	0	0	13
IGR_MSMEG_0789_MSMEG_0791	34	70	61	2	1	15	8	4	5	0	0	0	2	3	3	0	0	1	0	0
IGR_MSMEG_0793_MSMEG_0794	14	34	41	1	2	4	8	23	21	0	0	0	1	1	2	1	1	0	0	2
IGR_MSMEG_0794_MSMEG_0795	43	86	83	2	0	4	84	80	82	0	2	0	6	10	4	0	0	0	0	0
IGR_MSMEG_0796_MSMEG_0797	37	43	93	1	0	3	52	81	93	0	0	0	2	6	4	1	0	1	0	0
IGR_MSMEG_0797_MSMEG_0798	44	61	52	16	19	34	19	20	27	0	0	3	1	3	1	1	1	2	2	13
IGR_MSMEG_0798_MSMEG_0799	67	117	125	12	19	41	53	57	43	0	0	0	1	2	3	0	2	4	1	16
IGR_MSMEG_0799_MSMEG_0800	30	45	41	2	4	20	21	22	31	0	0	0	4	3	3	2	1	2	0	3
IGR_MSMEG_0800_MSMEG_0801	150	258	197	3	5	4	108	110	118	0	0	0	6	13	8	2	1	0	0	14
IGR_MSMEG_0801_MSMEG_0802	147	205	179	3	6	10	156	100	137	0	0	0	10	12	12	0	0	0	1	3
IGR_MSMEG_0803_MSMEG_0804	17	5	7	1	1	1	6	3	0	0	0	0	0	2	0	0	0	0	0	0
IGR_MSMEG_0804_MSMEG_0805	0	0	1	0	0	1	0	1	0	0	0	0	0	0	0	0	1	0	0	0
IGR_MSMEG_0807_MSMEG_0808	34	72	83	2	4	10	29	40	40	0	1	0	1	2	2	0	1	1	1	14
IGR_MSMEG_0810_MSMEG_0812	2	4	12	0	0	4	4	2	5	0	0	0	0	0	0	0	0	0	0	0
IGR_MSMEG_0812_MSMEG_0813	0	1	2	0	0	1	1	0	1	0	0	0	0	0	0	0	0	0	0	2
IGR_MSMEG_0813_MSMEG_0815	31	57	25	6	2	10	22	30	41	0	0	0	1	5	5	1	0	1	0	1
IGR_MSMEG_0814_MSMEG_0816	49	57	64	1	2	4	9	23	31	0	0	2	1	4	4	1	0	0	0	2
IGR_MSMEG_0816_MSMEG_0817	1	3	1	0	1	0	2	0	1	0	0	0	0	0	0	0	0	0	0	0
IGR_MSMEG_0817_MSMEG_0818	5	6	8	2	0	0	3	6	1	0	0	0	0	0	2	1	1	0	0	5
IGR_MSMEG_0818_MSMEG_0819	2	5	10	0	0	2	0	1	2	0	0	0	0	0	0	1	0	0	0	3
IGR_MSMEG_0820_MSMEG_0822	4	3	2	0	0	1	4	3	2	0	0	0	1	0	1	0	0	0	2	2
IGR_MSMEG_0822_MSMEG_0823	95	122	136	9	7	6	59	97	121	0	0	1	13	9	4	0	1	0	1	4
IGR_MSMEG_0823_MSMEG_0824	192	264	403	4	1	12	276	315	335	0	0	1	24	36	24	3	0	2	0	6
IGR_MSMEG_0825_MSMEG_0826	316	487	526	4	1	6	289	357	414	0	0	0	17	24	30	0	1	1	2	6
IGR_MSMEG_0826_MSMEG_0827	793	899	1274	5	9	69	155	292	261	0	0	0	11	19	18	5	1	1	1	7
IGR_MSMEG_0827_MSMEG_0828	64	77	70	4	1	9	26	27	39	0	0	0	1	11	7	3	1	4	1	6
IGR_MSMEG_0828_MSMEG_0829	112	170	193	2	1	3	68	75	103	0	0	0	6	6	3	1	0	0	0	0
IGR_MSMEG_0829_MSMEG_0831	4	3	4	17	8	5	0	5	3	0	0	0	0	0	0	0	0	0	3	10
IGR_MSMEG_0830_MSMEG_0832	69	75	122	1	1	3	39	41	55	0	0	0	8	14	7	1	0	1	0	3
IGR_MSMEG_0832_MSMEG_0833	21	36	34	1	0	4	3	5	6	0	0	0	0	0	0	1	0	0	0	18
IGR_MSMEG_0833_MSMEG_0834	860	1460	1565	28	23	199	284	324	493	0	0	1	34	38	42	6	6	14	3	69
IGR_MSMEG_0834_MSMEG_0835	189	221	302	7	12	34	109	107	158	0	1	2	9	10	14	0	0	0	1	15
IGR_MSMEG_0836_MSMEG_0837	50	52	90	0	4	3	88	139	146	0	0	0	2	9	6	1	1	1	1	5
IGR_MSMEG_0837_MSMEG_0838	32	78	79	2	1	3	44	23	53	0	0	0	0	7	5	0	0	0	0	12
IGR_MSMEG_0838_MSMEG_0839	7	16	15	0	1	1	16	24	14	0	0	0	1	0	0	0	0	0	0	0
IGR_MSMEG_0839_MSMEG_0840	401	492	543	8	8	30	334	407	548	0	0	2	16	22	13	6	0	1	0	15
IGR_MSMEG_0840_MSMEG_0841	693	771	681	8	11	27	414	421	462	0	0	1	18	15	26	0	2	3	0	33
IGR_MSMEG_0841_MSMEG_0842	361	449	584	6	11	20	366	536	515	0	0	0	24	25	35	1	2	2	4	25
IGR_MSMEG_0842_MSMEG_0843	138	135	196	0	4	3	53	60	84	0	0	0	2	6	10	3	0	0	0	0
IGR_MSMEG_0848_MSMEG_0849	9	16	10	1	5	2	3	3	4	0	0	0	2	0	0	1	0	0	3	2
IGR_MSMEG_0849_MSMEG_0850	11	5	12	0	0	2	11	5	7	0	0	0	1	0	0	0	0	0	0	0
IGR_MSMEG_0850_MSMEG_0851	0	4	3	0	0	0	1	0	1	0	0	0	2	0	0	0	0	0	0	0
IGR_MSMEG_0851_MSMEG_0852	14	11	14	4	10	7	4	5	6	0	0	0	2	1	0	1	0	2	3	4
IGR_MSMEG_0852_MSMEG_0853	14	17	16	2	2	3	1	4	1	0	0	0	0	1	1	0	1	1	0	5
IGR_MSMEG_0853_MSMEG_0854	15	21	21	0	2	3	3	4	4	0	0	0	0	1	0	0	0	0	0	0
IGR_MSMEG_0855_MSMEG_0857	11	10	13	0	0	0	4	7	10	0	0	0	1	1	3	0	0	0	0	0
IGR_MSMEG_0857_MSMEG_0859	11	20	19	1	0	3	4	6	1	0	0	0	1	1	3	1	0	0	0	0
IGR_MSMEG_0858_MSMEG_0860	84	118	111	1	1	5	38	44	84	0	0	0	1	5	5	0	0	0	1	6
IGR_MSMEG_0861_MSMEG_0862	41	52	59	1	5	5	33	50	51	0	0	0	7	8	2	3	1	0	0	2
IGR_MSMEG_0863_MSMEG_0864	2	1	1	0	0	0	1	2	0	0	0	0	0	0	0	0	0	0	0	0
IGR_MSMEG_0865_MSMEG_0867	4	9	10	0	0	2	5	7	5	0	0	0	0	0	0	1	0	0	0	1
IGR_MSMEG_0866_MSMEG_0868	15	25	16	0	1	1	4	3	3	0	0	0	0	2	1	0	1	0	0	0
IGR_MSMEG_0868_MSMEG_0869	1	3	0	0	0	1	0	2	0	0	0	0	0	0	0	0	0	0	0	0
IGR_MSMEG_0869_MSMEG_0870	11	10	9	0	0	1	15	8	5	0	0	0	1	1	0	0	0	0	0	0
IGR_MSMEG_0871_MSMEG_0872	1	5	2	2	0	0	2	2	1	0	0	0	0	0	0	1	0	0	0	3
IGR_MSMEG_0872_MSMEG_0873	1	1	2	0	0	0	0	2	0	0	0	0	0	0	0	0	0	0	0	0
IGR_MSMEG_0873_MSMEG_0874	17	16	5	0	2	1	5	8	10	0	0	0	0	1	1	0	0	0	0	0
IGR_MSMEG_0874_MSMEG_0875	25	27	33	5	3	12	7	13	20	0	0	0	1	0	0	0	1	0	0	3
IGR_MSMEG_0876_MSMEG_0878	29	17	33	0	0	3	6	6	4	0	0	0	2	0	1	0	0	1	0	3
IGR_MSMEG_0878_MSMEG_0879	12	13	19	0	0	2	13	4	9	0	0	0	1	1	0	0	2	0	0	0
IGR_MSMEG_0879_MSMEG_0880	1053	1408	1318	1	1	8	341	536	574	0	2	1	68	145	86	4	1	3	1	0
IGR_MSMEG_0880_MSMEG_0881	247	388	275	2	1	6	90	128	99	0	0	1	39	59	27	1	0	0	0	0
IGR_MSMEG_0881_MSMEG_0882	26	59	43	15	46	32	31	31	31	1	5	4	5	3	3	4	10	13	6	37
IGR_MSMEG_0882_MSMEG_0883	10	13	17	7	5	17	4	1	12	1	1	0	1	1	1	0	1	2	0	3
IGR_MSMEG_0883_MSMEG_0884	2	8	4	0	0	1	1	2	2	0	0	0	0	0	0	1	0	0	0	0
IGR_MSMEG_0884_MSMEG_0885	11	18	14	4	11	13	5	15	13	0	0	3	1	1	1	0	1	1	0	2
IGR_MSMEG_0886_MSMEG_0887	5	7	5	0	1	1	1	1	0	0	0	0	0	0	0	0	0	0	0	1
IGR_MSMEG_0888_MSMEG_0889	8	17	26	3	1	4	10	20	10	0	0	0	1	2	1	0	0	1	1	5
IGR_MSMEG_0889_MSMEG_0890	7	31	24	0	11	12	8	23	9	0	0	0	2	2	2	1	2	0	2	0
IGR_MSMEG_0890_MSMEG_0891	20	31	51	2	12	24	16	33	30	0	2	0	2	1	2	0	1	1	0	2
IGR_MSMEG_0891_MSMEG_0892	17	19	32	1	0	0	9	5	14	0	0	1	0	0	0	1	0	0	0	0
IGR_MSMEG_0892_MSMEG_0893	30	23	26	5	11	5	13	13	27	0	0	2	3	1	3	0	0	0	0	11
IGR_MSMEG_0893_MSMEG_0894	6	1	6	0	0	0	5	4	2	0	0	0	0	1	1	0	0	0	0	0
IGR_MSMEG_0894_MSMEG_0895	31	20	28	2	2	6	13	20	18	0	0	3	1	2	1	0	0	2	0	4
IGR_MSMEG_0895_MSMEG_0896	107	137	186	2	14	25	59	73	96	0	2	0	1	13	8	1	1	2	0	4
IGR_MSMEG_0898_MSMEG_0899	65	107	116	3	2	3	31	38	60	0	0	0	2	4	6	2	0	3	2	2
IGR_MSMEG_0899_MSMEG_0900	3	2	3	1	3	0	2	1	1	0	0	0	0	0	0	0	0	0	0	2
IGR_MSMEG_0900_MSMEG_0901	169	215	183	54	137	114	79	115	106	1	7	9	11	17	12	28	53	35	16	112
IGR_MSMEG_0902_MSMEG_0903	13	12	14	5	4	3	15	7	19	0	0	0	1	2	2	0	1	1	1	2
IGR_MSMEG_0904_MSMEG_0905	79	154	134	4	13	27	70	70	102	0	0	0	12	8	13	2	1	5	0	4
IGR_MSMEG_0905_MSMEG_0906	30	54	84	0	0	2	19	20	33	0	0	0	0	2	3	1	0	0	0	0
IGR_MSMEG_0906_MSMEG_0907	2	0	3	0	0	0	1	0	0	0	0	0	0	0	0	0	0	0	0	0
IGR_MSMEG_0908_MSMEG_0909	35	40	34	1	3	4	19	21	23	0	0	0	1	2	0	0	0	0	0	6
IGR_MSMEG_0909_MSMEG_0910	82	124	125	0	6	9	94	89	126	0	0	0	7	12	8	3	0	3	0	11
IGR_MSMEG_0910_MSMEG_0911	73	100	95	1	0	0	60	80	84	0	0	0	9	4	8	0	0	1	0	0
IGR_MSMEG_0911_MSMEG_0912	82	122	209	0	0	3	70	79	108	0	1	0	11	9	16	1	0	0	0	0
IGR_MSMEG_0912_MSMEG_0913	1170	1182	1122	31	42	89	777	907	881	0	1	1	13	17	35	7	0	6	5	19
IGR_MSMEG_0913_MSMEG_0914	201	278	357	2	11	11	135	142	286	0	0	1	11	14	14	1	1	2	1	2
IGR_MSMEG_0914_MSMEG_0915	113	169	239	4	3	12	106	96	171	0	0	1	12	11	17	0	0	1	1	5
IGR_MSMEG_0915_MSMEG_0916	95	130	191	10	35	71	103	90	149	0	2	0	2	6	7	1	1	2	0	14
IGR_MSMEG_0916_MSMEG_0917	22	17	20	1	2	4	11	3	9	0	0	0	0	0	0	0	0	0	1	4
IGR_MSMEG_0917_MSMEG_0918	20	35	61	5	6	8	14	22	49	0	0	1	1	4	2	4	0	4	0	19
IGR_MSMEG_0918_MSMEG_0919	115	120	181	3	11	28	120	97	142	1	1	2	15	23	14	1	4	7	4	10
IGR_MSMEG_0919_MSMEG_0920	48	65	60	8	4	2	16	10	23	0	0	0	6	9	5	4	2	2	0	2
IGR_MSMEG_0920_MSMEG_0921	96	91	153	9	10	12	39	65	57	0	3	0	3	3	2	1	1	2	3	11
IGR_MSMEG_0922_MSMEG_0923	109	155	208	3	6	15	70	87	92	0	1	0	7	6	3	1	1	0	0	5
IGR_MSMEG_0923_MSMEG_0924	160	196	275	44	72	98	77	126	133	0	3	3	8	13	17	2	6	2	2	49
IGR_MSMEG_0924_MSMEG_0925	1	6	11	2	0	4	4	4	13	0	0	0	0	2	0	1	0	0	0	6
IGR_MSMEG_0925_MSMEG_0926	15	16	28	2	3	7	8	14	18	1	0	0	1	0	1	0	1	0	1	12
IGR_MSMEG_0926_MSMEG_0927	40	40	47	2	1	6	21	22	29	0	0	1	3	5	1	0	0	0	0	0
IGR_MSMEG_0927_MSMEG_0928	4	4	2	0	0	0	1	0	0	0	0	0	0	0	0	0	0	0	0	0
IGR_MSMEG_0928_MSMEG_0929	29	53	53	1	1	1	23	38	22	0	0	0	1	1	2	0	0	0	0	1
IGR_MSMEG_0929_MSMEG_0930	60	93	121	3	2	5	29	28	69	0	0	0	5	8	2	2	2	1	0	3
IGR_MSMEG_0930_MSMEG_0931	1	12	7	1	0	0	1	2	1	0	0	0	0	0	0	0	0	0	0	0
IGR_MSMEG_0931_MSMEG_0932	60	66	143	1	0	3	31	29	55	0	0	0	14	20	14	1	0	1	0	0
IGR_MSMEG_0932_MSMEG_0933	635	1184	1816	2	6	13	147	319	586	0	0	0	33	78	73	2	0	2	0	4
IGR_MSMEG_0934_MSMEG_0935	46	106	119	101	31	36	22	21	54	0	1	0	3	4	0	12	1	3	5	89
IGR_MSMEG_0935_MSMEG_0936	177	250	286	39	10	51	66	71	91	0	1	0	9	14	14	5	1	1	1	20
IGR_MSMEG_0936_MSMEG_0937	32	42	39	4	6	14	18	18	29	0	1	1	0	3	1	0	2	1	6	14
IGR_MSMEG_0937_MSMEG_0938	66	82	130	14	23	30	58	50	78	0	2	1	8	6	4	1	0	4	1	10
IGR_MSMEG_0938_MSMEG_0939	13	17	10	3	2	0	8	8	6	0	0	0	0	0	0	0	0	0	0	2
IGR_MSMEG_0939_MSMEG_0940	1193	2145	1877	97	140	316	1147	1401	1433	3	2	0	52	69	69	8	8	14	1	104
IGR_MSMEG_0940_MSMEG_0941	180	289	326	6	17	28	205	191	247	2	0	0	10	15	15	2	1	3	0	5
IGR_MSMEG_0941_MSMEG_0942	43	59	100	1	1	6	42	38	69	0	0	0	4	5	4	0	0	0	0	0
IGR_MSMEG_0942_MSMEG_0943	23	32	26	0	0	3	21	18	45	0	0	0	1	0	5	0	0	0	0	0
IGR_MSMEG_0943_MSMEG_0944	164	361	374	1	6	11	144	153	219	1	0	0	18	24	33	2	1	4	2	6
IGR_MSMEG_0944_MSMEG_0945	2871	3185	3150	155	281	531	1003	1194	1363	2	3	4	69	88	88	22	22	25	21	205
IGR_MSMEG_0945_MSMEG_0946	8407	10260	11306	89	199	428	2447	2770	3206	1	1	1	191	253	259	48	14	29	8	207
IGR_MSMEG_0946_MSMEG_0947	341	446	399	18	46	46	345	265	340	1	0	1	22	28	28	3	7	5	1	19
IGR_MSMEG_0947_MSMEG_0948	281	359	405	10	15	50	158	195	247	0	1	2	11	12	13	3	3	7	0	15
IGR_MSMEG_0948_MSMEG_0949	102	190	155	8	3	8	49	66	89	0	0	0	4	4	5	1	0	1	1	3
IGR_MSMEG_0949_MSMEG_0950	548	597	685	9	39	138	148	153	174	0	0	0	13	18	16	3	0	1	1	28
IGR_MSMEG_0951_MSMEG_0952	142	203	212	2	12	10	101	90	138	0	0	0	4	7	8	0	0	2	1	0
IGR_MSMEG_0952_MSMEG_0953	498	615	745	34	51	79	262	281	387	1	1	0	10	11	15	2	4	4	1	27
IGR_MSMEG_0953_MSMEG_0954	445	434	854	3	8	15	369	261	530	2	1	0	35	33	55	1	1	3	0	10
IGR_MSMEG_0954_MSMEG_0956	438	500	764	3	12	15	165	173	283	0	0	0	21	19	35	5	2	3	0	8
IGR_MSMEG_0958_MSMEG_0959	59	75	63	1	0	0	28	32	51	0	0	0	2	1	5	2	0	0	0	0
IGR_MSMEG_0960_MSMEG_0961	49	68	73	2	0	1	59	63	54	0	0	0	2	10	6	0	0	0	0	0
IGR_MSMEG_0962_MSMEG_0963	20	30	37	2	2	4	17	14	28	0	0	0	3	2	0	0	2	0	0	4
IGR_MSMEG_0963_MSMEG_0964	38	31	43	181	32	27	17	10	6	3	0	0	0	3	3	15	0	2	9	189
IGR_MSMEG_0964_MSMEG_0965	8451	10984	9309	117	74	185	1459	1749	2727	0	3	12	250	310	439	48	6	11	22	165
IGR_MSMEG_0965_MSMEG_0966	7487	5799	8239	52	56	188	1376	1229	1890	4	0	1	133	124	135	30	4	12	2	97
IGR_MSMEG_0966_MSMEG_0967	178	154	244	1	8	13	280	206	258	0	1	0	10	11	14	1	1	0	0	6
IGR_MSMEG_0967_MSMEG_0968	55	34	84	0	0	0	78	43	81	0	0	0	0	1	5	0	0	0	0	0
IGR_MSMEG_0968_MSMEG_0969	13	14	22	23	12	26	18	25	16	1	0	7	0	3	0	4	1	2	4	41
IGR_MSMEG_0969_MSMEG_0970	31	36	46	0	2	6	10	13	26	1	0	1	6	4	3	1	0	0	0	1
IGR_MSMEG_0974_MSMEG_0975	37	56	62	0	2	1	12	16	37	0	0	0	1	6	3	1	0	0	0	2
IGR_MSMEG_0975_MSMEG_0976	234	340	489	115	199	147	43	78	77	1	1	1	4	14	7	18	24	33	8	176
IGR_MSMEG_0976_MSMEG_0977	14	22	27	1	1	1	9	14	18	0	0	0	1	1	3	0	0	0	0	0
IGR_MSMEG_0978_MSMEG_0979	71	95	152	2	5	5	29	33	51	0	0	0	5	4	2	0	0	2	0	0
IGR_MSMEG_0979_MSMEG_0980	3	6	8	0	0	0	3	1	7	0	0	0	0	0	0	0	0	0	0	0
IGR_MSMEG_0980_MSMEG_0981	6	4	4	0	0	0	0	1	2	0	0	0	0	0	0	0	0	0	0	1
IGR_MSMEG_0981_MSMEG_0982	2	5	5	0	1	2	3	0	2	0	0	0	0	0	0	0	2	0	0	1
IGR_MSMEG_0982_MSMEG_0984	8	3	3	14	13	20	0	1	3	0	0	1	0	0	0	2	2	1	1	9
IGR_MSMEG_0983_MSMEG_0985	212	358	312	2	4	9	149	191	167	0	0	0	9	5	14	0	0	1	0	2
IGR_MSMEG_0985_MSMEG_0986	93	136	182	3	7	12	55	63	81	0	0	0	7	7	8	1	0	1	0	8
IGR_MSMEG_0986_MSMEG_0987	14	21	23	8	13	10	1	4	10	0	0	2	0	1	2	0	3	1	1	7
IGR_MSMEG_0987_MSMEG_0988	134	220	225	136	212	245	89	103	135	1	12	8	17	22	14	31	65	28	37	178
IGR_MSMEG_0988_MSMEG_0989	338	374	450	71	109	207	264	234	271	0	2	3	28	32	22	7	25	37	17	140
IGR_MSMEG_0991_MSMEG_0992	26	35	62	2	5	9	25	20	34	0	0	0	3	3	1	1	1	0	2	6
IGR_MSMEG_0992_MSMEG_0993	7	13	20	1	0	6	15	10	16	0	0	0	0	0	0	0	0	0	0	1
IGR_MSMEG_0994_MSMEG_0995	0	0	1	0	1	0	0	0	0	0	0	0	0	0	0	0	0	0	0	0
IGR_MSMEG_0996_MSMEG_0997	1	5	6	2	4	4	5	3	3	0	0	0	0	1	0	0	0	0	0	4
IGR_MSMEG_0997_MSMEG_0998	0	4	6	3	1	1	2	1	3	0	0	0	0	0	0	0	0	0	0	0
IGR_MSMEG_0999_MSMEG_1001	1	5	6	3	1	1	0	3	0	0	0	0	1	0	0	0	0	0	0	0
IGR_MSMEG_1001_MSMEG_1002	205	278	234	22	12	11	113	126	155	4	1	0	13	15	14	3	3	5	6	73
IGR_MSMEG_1002_MSMEG_1003	120	195	157	2	3	11	145	120	146	0	2	0	13	11	9	0	2	1	1	7
IGR_MSMEG_1003_MSMEG_1004	118	187	188	88	151	193	64	59	80	1	1	1	11	11	10	3	9	8	7	167
IGR_MSMEG_1005_MSMEG_1006	19	11	7	3	6	10	2	2	6	0	0	0	1	0	0	0	4	0	0	9
IGR_MSMEG_1006_MSMEG_1007	16	27	39	9	17	16	33	31	36	0	0	1	0	4	1	2	3	1	2	11
IGR_MSMEG_1007_MSMEG_1008	141	182	118	10	17	28	33	22	30	0	0	1	3	5	7	2	1	0	1	7
IGR_MSMEG_1008_MSMEG_1009	13	17	18	3	3	10	8	4	15	0	0	0	0	1	1	1	0	0	0	4
IGR_MSMEG_1009_MSMEG_1010	13	14	9	0	0	2	3	0	3	0	0	0	2	0	1	0	2	0	0	0
IGR_MSMEG_1010_MSMEG_1011	110	93	200	4	6	30	35	49	57	0	1	0	4	2	3	0	1	2	0	17
IGR_MSMEG_1011_MSMEG_1012	32	58	45	1	2	2	13	17	32	0	0	0	2	4	3	0	0	0	0	1
IGR_MSMEG_1012_MSMEG_1013	60	78	65	17	13	26	19	29	27	0	0	2	0	2	1	0	1	0	3	9
IGR_MSMEG_1013_MSMEG_1014	6	15	21	0	0	0	0	6	13	0	0	0	0	1	0	0	1	0	1	2
IGR_MSMEG_1014_MSMEG_1015	16	14	48	1	2	7	12	7	12	0	0	0	1	6	1	0	0	0	0	1
IGR_MSMEG_1015_MSMEG_1016	10	7	10	2	3	1	0	0	0	0	0	0	2	0	0	0	0	0	0	2
IGR_MSMEG_1016_MSMEG_1017	8045	6546	6075	2449	1375	10170	3516	2636	2488	13	22	108	138	118	105	118	60	257	140	2708
IGR_MSMEG_1017_MSMEG_1018	2711	3058	2294	1432	789	6916	3280	2398	2092	2	10	56	124	120	90	60	26	190	48	1881
IGR_MSMEG_1018_MSMEG_1019	988	664	688	312	151	1386	1766	1152	862	3	5	33	29	16	11	33	12	41	30	645
IGR_MSMEG_1019_MSMEG_1020	402	486	453	77	60	385	159	160	165	0	4	2	29	19	16	6	6	15	5	102
IGR_MSMEG_1021_MSMEG_1022	14	17	5	4	5	7	0	1	2	0	0	0	0	1	0	0	0	0	0	0
IGR_MSMEG_1024_MSMEG_1026	11	20	19	0	1	3	8	17	8	0	0	0	1	1	1	0	3	0	1	2
IGR_MSMEG_1025_MSMEG_1027	11	5	5	0	0	1	23	14	15	0	0	0	2	0	1	0	0	0	0	0
IGR_MSMEG_1027_MSMEG_1028	108	209	180	9	6	10	60	67	94	0	0	0	12	11	11	1	2	2	1	6
IGR_MSMEG_1028_MSMEG_1029	22	31	29	0	1	1	3	12	9	0	0	0	1	2	3	1	0	0	0	0
IGR_MSMEG_1029_MSMEG_1030	300	413	497	7	14	48	95	121	138	0	0	0	7	13	8	4	2	1	1	22
IGR_MSMEG_1030_MSMEG_1031	58	69	94	5	4	14	65	75	78	0	0	1	4	7	5	0	2	2	2	2
IGR_MSMEG_1031_MSMEG_1032	6	12	14	2	0	0	11	11	10	0	0	0	1	1	1	0	0	0	0	3
IGR_MSMEG_1032_MSMEG_1033	127	135	61	27	12	46	29	39	45	0	0	1	2	7	2	0	0	1	3	36
IGR_MSMEG_1033_MSMEG_1034	406	537	441	153	82	607	328	316	290	2	4	10	33	30	26	20	11	33	14	320
IGR_MSMEG_1035_MSMEG_1036	15	28	33	0	5	7	6	9	15	0	0	0	2	1	1	1	0	1	0	7
IGR_MSMEG_1036_MSMEG_1037	47	54	78	2	3	5	15	17	36	0	0	0	3	0	3	1	2	0	0	4
IGR_MSMEG_1037_MSMEG_1038	1385	1686	1888	33	67	124	1407	2277	1649	1	1	3	59	59	60	4	6	10	2	34
IGR_MSMEG_1038_MSMEG_1039	43	60	76	1	0	1	35	44	46	0	0	0	4	3	2	0	0	0	0	0
IGR_MSMEG_1039_MSMEG_1040	230	212	229	4	13	7	25	36	47	0	0	0	3	7	7	2	0	0	1	5
IGR_MSMEG_1040_MSMEG_1041	1078	1274	1636	86	168	218	556	598	759	4	1	3	37	36	40	8	8	8	8	145
IGR_MSMEG_1041_MSMEG_1042	205	280	333	3	6	18	171	196	311	0	0	0	11	7	15	0	1	0	0	8
IGR_MSMEG_1042_MSMEG_1043	138	141	291	7	5	19	136	90	179	0	1	1	15	7	16	1	2	1	1	6
IGR_MSMEG_1043_MSMEG_1044	0	2	1	0	0	0	3	1	1	0	0	0	0	0	0	0	0	0	0	0
IGR_MSMEG_1048_MSMEG_1049	44	67	85	2	2	5	32	36	41	0	0	0	7	12	5	0	1	0	0	3
IGR_MSMEG_1049_MSMEG_1050	186	265	213	6	19	13	44	63	74	2	2	0	6	16	4	4	1	1	0	16
IGR_MSMEG_1050_MSMEG_1051	141	173	190	0	2	3	83	59	80	0	0	0	7	7	11	0	0	2	0	0
IGR_MSMEG_1051_MSMEG_1052	51	54	87	1	4	15	42	39	67	0	0	1	2	3	6	1	0	0	0	5
IGR_MSMEG_1052_MSMEG_1054	31	49	73	0	1	4	35	34	44	0	0	0	0	1	3	0	1	0	0	0
IGR_MSMEG_1053_MSMEG_1055	56	132	86	1	3	5	20	29	34	0	0	0	1	3	3	0	1	1	0	5
IGR_MSMEG_1055_MSMEG_1056	84	168	227	9	15	26	107	135	154	0	0	3	14	17	4	0	3	2	1	24
IGR_MSMEG_1057_MSMEG_1058	175	260	224	5	5	11	90	114	121	0	0	0	3	8	7	3	2	0	2	8
IGR_MSMEG_1058_MSMEG_1059	145	174	193	3	2	6	143	115	170	1	1	0	10	8	9	0	3	2	1	9
IGR_MSMEG_1059_MSMEG_1060	447	837	774	73	124	126	328	410	431	1	3	3	51	52	68	17	18	13	13	109
IGR_MSMEG_1060_MSMEG_1061	489	594	642	19	53	93	327	397	420	0	1	4	9	28	15	4	5	4	8	34
IGR_MSMEG_1061_MSMEG_1062	44	69	63	5	3	5	28	20	42	0	0	0	1	6	2	1	0	0	1	2
IGR_MSMEG_1062_MSMEG_1063	65	113	119	12	6	12	17	20	31	0	0	0	4	5	11	5	1	0	2	18
IGR_MSMEG_1063_MSMEG_1064	49	54	26	2	4	2	27	16	8	0	0	0	0	0	0	0	0	0	0	4
IGR_MSMEG_1064_MSMEG_1065	64	72	97	9	11	36	76	62	87	1	4	2	0	3	6	0	1	5	0	18
IGR_MSMEG_1065_MSMEG_1066	54	85	61	3	14	16	46	25	75	0	0	1	9	6	5	1	1	4	1	21
IGR_MSMEG_1066_MSMEG_1067	124	201	181	25	21	59	51	92	102	0	1	0	11	4	13	3	8	6	3	33
IGR_MSMEG_1067_MSMEG_1068	11	19	26	0	0	3	16	11	28	0	0	0	2	3	3	0	0	0	0	0
IGR_MSMEG_1068_MSMEG_1069	3	2	3	1	0	0	0	1	1	0	0	0	0	0	0	0	0	0	0	0
IGR_MSMEG_1071_MSMEG_1072	7	4	1	1	1	0	2	3	5	0	0	0	0	1	1	2	0	0	0	0
IGR_MSMEG_1073_MSMEG_1075	138	204	265	3	8	11	86	118	139	0	0	0	6	16	12	1	2	0	0	5
IGR_MSMEG_1075_MSMEG_1076	46	54	58	10	13	13	49	57	75	0	3	0	2	5	3	0	2	0	2	14
IGR_MSMEG_1076_MSMEG_1077	80	459	239	836	148	198	39	65	78	11	4	7	1	11	7	95	19	20	57	1513
IGR_MSMEG_1077_MSMEG_1078	42	64	69	21	22	16	42	38	59	0	0	1	3	6	3	1	2	1	0	26
IGR_MSMEG_1078_MSMEG_1079	0	4	4	0	0	0	1	2	0	0	0	0	0	0	0	0	0	0	0	0
IGR_MSMEG_1080_MSMEG_1081	0	0	0	0	0	0	0	0	1	0	0	0	0	0	1	0	0	0	0	0
IGR_MSMEG_1081_MSMEG_1082	5	4	3	1	2	1	0	1	3	0	0	1	0	1	0	0	0	0	0	0
IGR_MSMEG_1082_MSMEG_1083	0	1	0	0	0	0	1	0	0	0	0	0	0	0	0	0	0	0	0	0
IGR_MSMEG_1083_MSMEG_1084	0	0	0	0	0	0	0	0	0	0	0	0	0	0	0	0	1	0	0	6
IGR_MSMEG_1084_MSMEG_1085	7	10	0	0	0	1	1	2	1	0	0	0	0	0	0	0	0	0	0	0
IGR_MSMEG_1088_MSMEG_1089	6	3	11	3	3	1	1	3	1	0	0	0	0	0	0	1	0	0	0	1
IGR_MSMEG_1089_MSMEG_1090	9	17	25	7	14	20	14	13	8	0	0	1	2	0	3	1	0	2	0	20
IGR_MSMEG_1090_MSMEG_1091	27	35	31	8	9	12	9	9	21	0	0	0	3	1	1	3	4	4	4	19
IGR_MSMEG_1092_MSMEG_1093	2	2	7	0	2	1	1	2	1	0	0	0	0	0	0	0	1	0	0	2
IGR_MSMEG_1093_MSMEG_1094	2	2	5	1	1	2	0	0	2	0	0	0	0	0	0	0	1	0	0	2
IGR_MSMEG_1096_MSMEG_1097	3	0	1	0	0	0	2	0	1	0	0	0	0	0	0	0	0	0	0	0
IGR_MSMEG_1097_MSMEG_1098	6	31	29	182	26	28	5	15	16	5	2	1	0	0	0	17	5	4	26	289
IGR_MSMEG_1098_MSMEG_1099	10	8	6	6	6	5	9	3	6	0	0	0	0	4	0	0	0	0	0	4
IGR_MSMEG_1100_MSMEG_1101	2	3	0	0	1	0	0	1	0	0	0	0	0	0	0	0	0	0	0	0
IGR_MSMEG_1101_MSMEG_1102	2	10	11	1	7	7	1	2	4	0	0	0	0	0	0	0	1	0	0	2
IGR_MSMEG_1102_MSMEG_1103	13	19	30	3	3	9	8	8	7	0	0	0	1	1	0	0	0	0	0	6
IGR_MSMEG_1103_MSMEG_1104	26	36	65	2	2	5	29	33	49	0	0	0	5	3	3	0	1	0	1	0
IGR_MSMEG_1104_MSMEG_1105	4	3	4	0	1	1	0	1	2	0	0	0	0	1	0	1	0	0	0	0
IGR_MSMEG_1105_MSMEG_1106	1	1	0	0	0	0	0	0	0	0	0	0	0	0	0	0	0	0	0	0
IGR_MSMEG_1106_MSMEG_1107	1	2	7	2	1	5	0	1	1	0	0	1	0	0	0	2	0	0	0	3
IGR_MSMEG_1109_MSMEG_1110	6	12	7	0	2	4	8	6	15	0	0	0	0	0	1	0	0	0	0	1
IGR_MSMEG_1110_MSMEG_1111	62	118	145	4	8	21	50	78	86	1	0	0	4	3	7	1	0	3	0	4
IGR_MSMEG_1111_MSMEG_1113	3	2	7	0	2	0	5	5	8	0	0	0	0	0	0	1	0	0	0	0
IGR_MSMEG_1112_MSMEG_1114	5	6	17	0	0	1	5	2	8	0	0	0	0	1	0	0	0	0	0	1
IGR_MSMEG_1114_MSMEG_1115	0	1	1	0	0	0	1	3	1	0	0	0	0	0	0	0	1	0	0	0
IGR_MSMEG_1115_MSMEG_1116	39	37	70	1	0	4	48	38	54	0	0	0	6	6	2	0	0	0	0	0
IGR_MSMEG_1116_MSMEG_1117	3	4	2	1	0	0	0	0	0	0	0	0	1	0	0	0	0	0	0	0
IGR_MSMEG_1117_MSMEG_1118	8	13	14	0	0	1	9	19	11	0	0	0	3	0	0	0	0	0	0	0
IGR_MSMEG_1120_MSMEG_1121	14	10	13	1	0	1	4	3	1	0	0	0	0	0	0	0	0	0	0	0
IGR_MSMEG_1121_MSMEG_1122	6	8	8	0	0	2	4	4	1	0	0	0	1	1	0	0	0	1	0	0
IGR_MSMEG_1122_MSMEG_1123	2	16	3	0	1	1	3	2	3	0	0	0	1	1	1	0	0	0	0	1
IGR_MSMEG_1123_MSMEG_1124	18	10	10	0	0	1	10	6	11	0	0	0	1	4	0	0	0	1	0	1
IGR_MSMEG_1125_MSMEG_1126	2	3	6	1	3	0	1	6	7	0	0	0	2	2	0	0	0	1	0	0
IGR_MSMEG_1126_MSMEG_1127	5	6	8	1	0	5	3	6	5	0	1	0	0	0	1	0	0	0	1	3
IGR_MSMEG_1127_MSMEG_1128	80	74	89	84	116	145	50	42	32	0	5	1	1	1	1	1	2	4	0	106
IGR_MSMEG_1128_MSMEG_1129	4	4	4	3	3	3	1	1	2	0	0	0	0	0	0	1	2	0	0	10
IGR_MSMEG_1129_MSMEG_1130	68	102	41	23	58	55	24	30	15	0	3	0	1	4	3	0	6	7	3	32
IGR_MSMEG_1130_MSMEG_1131	4	8	5	2	1	3	9	4	9	0	0	0	0	0	0	0	0	0	1	1
IGR_MSMEG_1131_MSMEG_1132	25	61	66	165	14	36	23	40	56	3	0	0	2	2	8	18	5	5	18	224
IGR_MSMEG_1132_MSMEG_1133	0	4	0	0	0	0	0	1	2	0	0	0	0	0	0	0	0	0	0	0
IGR_MSMEG_1133_MSMEG_1134	50	99	124	0	3	7	44	50	92	0	2	0	8	8	8	0	0	0	1	2
IGR_MSMEG_1134_MSMEG_1135	61	65	89	2	8	3	36	36	65	0	0	0	6	11	3	3	2	3	0	1
IGR_MSMEG_1135_MSMEG_1136	0	1	0	0	0	1	0	0	0	0	0	0	0	0	0	0	0	0	0	1
IGR_MSMEG_1136_MSMEG_1137	39	59	80	1	2	1	54	51	74	0	0	0	5	3	1	0	0	1	0	2
IGR_MSMEG_1137_MSMEG_1138	3	2	4	0	0	0	2	2	2	0	0	0	0	0	0	0	0	0	0	0
IGR_MSMEG_1138_MSMEG_1139	10	7	11	0	3	3	3	3	4	0	0	0	1	1	1	0	0	0	0	0
IGR_MSMEG_1139_MSMEG_1140	16	31	23	5	10	17	7	11	11	0	0	3	0	1	0	0	1	1	2	12
IGR_MSMEG_1140_MSMEG_1141	93	143	52	34	66	238	28	25	7	0	0	0	1	3	1	3	4	10	4	66
IGR_MSMEG_1141_MSMEG_1142	1	2	2	0	0	1	0	1	2	0	0	1	0	0	0	0	1	0	1	0
IGR_MSMEG_1142_MSMEG_1143	32	29	18	1	0	1	14	12	21	0	0	0	1	4	1	0	0	0	0	1
IGR_MSMEG_1148_MSMEG_1149	7	15	9	0	0	1	7	8	11	0	0	0	1	2	1	0	0	0	0	0
IGR_MSMEG_1150_MSMEG_1151	101	114	88	4	2	16	37	41	37	0	0	0	4	1	1	0	3	1	0	3
IGR_MSMEG_1151_MSMEG_1152	18	19	24	2	1	6	31	19	22	0	0	0	5	2	0	0	0	0	0	0
IGR_MSMEG_1152_MSMEG_1153	6	3	5	0	0	1	5	4	2	0	0	0	0	0	1	0	0	0	0	0
IGR_MSMEG_1157_MSMEG_1158	9	12	14	0	0	0	10	13	5	0	0	0	2	4	0	0	1	0	0	0
IGR_MSMEG_1158_MSMEG_1159	17	26	17	0	1	0	19	8	9	0	0	0	0	2	3	0	0	0	0	0
IGR_MSMEG_1160_MSMEG_1161	2	2	7	0	1	0	2	1	1	0	0	0	0	0	0	0	0	0	0	2
IGR_MSMEG_1161_MSMEG_1162	3	3	1	0	0	0	2	0	1	0	0	0	0	1	0	0	0	0	0	0
IGR_MSMEG_1164_MSMEG_1165	35	64	102	6	22	15	22	22	31	0	1	0	2	5	11	3	1	1	1	11
IGR_MSMEG_1165_MSMEG_1166	10	11	26	8	0	4	3	3	8	0	0	0	2	3	1	1	0	1	0	7
IGR_MSMEG_1166_MSMEG_1167	40	28	49	1	1	4	7	5	7	0	0	0	2	8	5	0	1	2	1	5
IGR_MSMEG_1167_MSMEG_1168	14	24	19	2	0	2	8	6	1	0	0	0	3	1	0	1	0	0	0	0
IGR_MSMEG_1168_MSMEG_1169	36	46	51	2	3	9	8	6	20	0	0	0	2	0	2	0	1	0	1	12
IGR_MSMEG_1169_MSMEG_1170	31	22	39	1	4	10	31	16	33	0	0	0	0	0	4	1	0	0	0	5
IGR_MSMEG_1170_MSMEG_1171	17	19	39	1	2	9	18	14	29	0	0	0	0	0	3	1	0	0	0	2
IGR_MSMEG_1173_MSMEG_1174	1	1	2	1	4	3	0	1	1	0	0	0	0	1	0	0	1	0	0	2
IGR_MSMEG_1174_MSMEG_1175	1	0	5	0	0	0	0	0	0	0	0	0	0	0	0	0	0	0	0	0
IGR_MSMEG_1175_MSMEG_1176	17	25	32	0	1	5	7	6	16	0	0	0	2	1	3	0	0	0	0	4
IGR_MSMEG_1176_MSMEG_1177	54	73	66	5	5	6	33	37	34	0	0	0	3	1	1	0	1	0	0	3
IGR_MSMEG_1177_MSMEG_1178	24	14	13	0	9	3	4	10	7	0	0	0	0	1	0	0	2	0	0	2
IGR_MSMEG_1178_MSMEG_1179	9	0	17	4	16	6	2	3	5	0	2	0	1	0	1	1	4	2	0	9
IGR_MSMEG_1183_MSMEG_1184	5	0	11	2	4	0	2	1	7	0	0	0	0	0	0	1	1	0	0	1
IGR_MSMEG_1184_MSMEG_1185	18	24	38	58	184	200	9	18	35	0	6	10	0	4	2	16	38	28	14	143
IGR_MSMEG_1185_MSMEG_1186	6	11	9	1	8	4	3	5	4	0	0	0	0	0	0	1	0	0	0	1
IGR_MSMEG_1186_MSMEG_1187	3	9	3	3	4	14	2	2	2	0	1	0	0	0	0	1	2	2	0	2
IGR_MSMEG_1187_MSMEG_1188	56	58	145	3	7	17	66	39	89	0	0	0	4	3	6	0	0	3	3	8
IGR_MSMEG_1188_MSMEG_1189	228	238	268	26	15	42	31	38	71	0	0	2	4	3	4	1	4	3	3	29
IGR_MSMEG_1189_MSMEG_1190	61	96	163	3	0	11	32	48	57	0	0	0	4	1	5	2	1	1	1	11
IGR_MSMEG_1190_MSMEG_1191	127	103	140	4	3	9	17	15	20	0	0	0	2	1	1	1	0	0	1	7
IGR_MSMEG_1191_MSMEG_1192	4	2	2	3	4	6	0	1	0	0	0	0	0	0	0	2	1	0	0	3
IGR_MSMEG_1192_MSMEG_1193	89	100	110	229	58	255	4	8	5	11	1	13	1	4	3	109	12	84	139	347
IGR_MSMEG_1193_MSMEG_1194	38	55	68	44	7	48	8	11	10	2	0	6	3	8	5	46	9	26	12	25
IGR_MSMEG_1194_MSMEG_1195	1	7	4	0	0	1	0	2	1	1	0	0	0	1	0	1	0	0	0	0
IGR_MSMEG_1195_MSMEG_1196	81	110	124	2	2	11	23	30	37	0	0	0	4	7	4	0	0	1	0	7
IGR_MSMEG_1196_MSMEG_1197	0	7	1	1	0	0	1	1	0	0	0	0	0	0	0	0	0	0	0	0
IGR_MSMEG_1197_MSMEG_1198	24	31	14	0	0	5	7	3	9	0	0	0	0	0	0	0	0	0	0	0
IGR_MSMEG_1198_MSMEG_1199	16	5	36	2	7	7	11	9	19	0	0	0	1	1	1	0	1	0	2	3
IGR_MSMEG_1199_MSMEG_1200	9	13	10	0	1	0	3	8	6	0	0	0	0	1	0	0	0	0	0	0
IGR_MSMEG_1200_MSMEG_1201	9	8	15	0	2	3	5	4	8	0	0	0	0	1	1	1	0	0	0	0
IGR_MSMEG_1201_MSMEG_1202	4	4	4	0	0	2	0	0	0	0	0	0	1	0	0	0	0	0	0	0
IGR_MSMEG_1202_MSMEG_1204	21	24	15	43	100	67	6	12	3	0	1	2	0	3	0	1	6	3	3	70
IGR_MSMEG_1205_MSMEG_1206	103	136	210	29	35	67	47	31	68	0	0	0	4	8	12	9	3	12	2	31
IGR_MSMEG_1206_MSMEG_1207	1407	1273	1143	144	146	601	546	359	371	2	2	3	42	36	36	16	2	23	5	84
IGR_MSMEG_1208_MSMEG_1209	5	4	8	0	0	0	0	1	4	0	0	0	0	1	0	0	0	0	0	0
IGR_MSMEG_1210_MSMEG_1211	87	106	93	20	18	39	12	21	23	0	0	0	1	2	1	2	0	0	0	13
IGR_MSMEG_1211_MSMEG_1212	513	683	529	806	1119	1221	100	158	131	2	7	8	5	11	6	17	12	10	36	574
IGR_MSMEG_1212_MSMEG_1213	9	21	6	79	153	195	2	4	6	0	6	5	5	8	5	56	136	97	23	248
IGR_MSMEG_1213_MSMEG_1214	4	4	8	1	4	5	2	1	3	0	0	0	0	0	2	0	0	1	0	3
IGR_MSMEG_1214_MSMEG_1215	3	7	8	3	8	4	12	7	10	0	0	0	0	1	1	1	1	1	1	3
IGR_MSMEG_1215_MSMEG_1216	16	26	26	3	9	8	15	18	20	0	0	0	0	2	1	2	1	0	0	3
IGR_MSMEG_1216_MSMEG_1217	5	3	7	3	1	11	4	6	4	0	4	1	0	1	0	1	2	1	1	5
IGR_MSMEG_1220_MSMEG_1221	203	220	53	6	9	25	24	33	7	0	0	0	1	8	2	0	1	0	0	9
IGR_MSMEG_1221_MSMEG_1222	61	85	84	4	11	27	59	67	72	0	0	1	3	6	7	0	0	3	2	6
IGR_MSMEG_1222_MSMEG_1224	17	23	27	14	6	15	16	12	19	0	1	0	1	1	2	0	1	0	0	4
IGR_MSMEG_1223_MSMEG_1225	385	525	525	78	75	242	323	469	523	0	0	1	17	26	19	7	7	11	9	151
IGR_MSMEG_1225_MSMEG_1226	1	4	3	0	0	0	4	2	3	0	0	0	0	0	0	0	0	0	0	0
IGR_MSMEG_1226_MSMEG_1227	30	31	45	0	2	4	11	16	19	0	0	0	2	3	0	0	0	0	0	7
IGR_MSMEG_1227_MSMEG_1228	0	1	2	0	0	1	0	0	0	0	0	0	0	0	0	0	0	0	0	0
IGR_MSMEG_1228_MSMEG_1229	3	10	8	0	0	0	5	5	3	0	0	0	0	0	0	0	0	0	0	0
IGR_MSMEG_1231_MSMEG_1232	3	1	1	0	0	0	0	0	1	0	0	0	0	0	0	0	0	0	0	0
IGR_MSMEG_1232_MSMEG_1233	0	0	0	0	0	0	1	0	0	0	0	0	0	0	0	0	0	0	0	0
IGR_MSMEG_1234_MSMEG_1235	0	0	1	0	0	0	1	0	0	0	0	0	0	0	2	0	0	0	0	0
IGR_MSMEG_1235_MSMEG_1236	3	7	13	4	4	3	7	5	7	0	0	0	0	0	1	2	0	1	1	3
IGR_MSMEG_1236_MSMEG_1237	0	1	4	0	0	1	1	1	1	0	0	0	0	0	0	0	0	0	0	0
IGR_MSMEG_1237_MSMEG_1238	143	245	212	11	13	37	113	139	110	1	0	1	2	10	2	3	1	2	4	25
IGR_MSMEG_1238_MSMEG_1239	120	171	157	9	12	18	92	124	150	0	1	0	14	17	25	10	9	10	7	17
IGR_MSMEG_1239_MSMEG_1240	28	50	40	125	11	15	6	20	10	0	1	0	0	1	3	13	2	0	15	52
IGR_MSMEG_1241_MSMEG_1242	82	83	83	2	2	10	42	34	38	0	1	0	2	2	1	2	0	0	1	3
IGR_MSMEG_1245_MSMEG_1246	650	1037	761	73	61	219	506	757	671	0	3	4	24	35	42	3	4	25	8	161
IGR_MSMEG_1246_MSMEG_1247	749	995	1032	15	17	91	765	796	870	1	0	1	34	43	58	6	3	6	2	37
IGR_MSMEG_1247_MSMEG_1248	661	828	824	15	11	44	1055	839	985	0	0	2	33	33	36	1	1	6	1	17
IGR_MSMEG_1248_MSMEG_1249	624	881	708	9	10	31	455	513	464	0	0	4	27	42	23	10	3	2	0	17
IGR_MSMEG_1250_MSMEG_1251	62	89	96	1	7	9	14	16	22	0	0	0	1	1	1	0	0	0	0	1
IGR_MSMEG_1251_MSMEG_1252	194	247	221	24	29	46	69	88	85	0	1	1	7	22	5	5	0	5	4	22
IGR_MSMEG_1252_MSMEG_1253	420	711	542	126	208	335	291	288	341	13	76	185	16	21	22	17	26	38	22	307
IGR_MSMEG_1254_MSMEG_1255	286	356	321	89	76	141	430	443	376	0	6	1	5	11	19	4	8	6	6	91
IGR_MSMEG_1255_MSMEG_1256	68	89	126	17	16	38	143	174	162	0	5	1	1	4	5	0	0	1	0	40
IGR_MSMEG_1256_MSMEG_1257	368	541	476	16	23	51	381	383	430	0	0	2	16	24	13	8	3	2	4	40
IGR_MSMEG_1257_MSMEG_1258	159	171	181	2	6	7	132	111	154	0	2	0	11	10	12	2	0	0	1	7
IGR_MSMEG_1259_MSMEG_1260	557	738	760	304	588	572	291	303	396	2	5	0	19	34	25	7	11	18	12	219
IGR_MSMEG_1260_MSMEG_1261	61	44	61	1	3	7	6	10	11	0	0	0	2	1	2	0	1	0	0	2
IGR_MSMEG_1261_MSMEG_1262	22	31	24	3	5	11	26	29	24	0	0	0	0	0	1	0	0	0	0	3
IGR_MSMEG_1262_MSMEG_1263	193	259	222	145	44	71	157	155	175	0	3	0	3	10	13	26	10	8	18	223
IGR_MSMEG_1263_MSMEG_1264	139	174	173	18	24	32	72	54	104	1	0	0	11	6	5	1	0	2	1	19
IGR_MSMEG_1264_MSMEG_1265	197	188	264	1	10	17	133	116	174	1	3	0	12	6	4	4	1	1	1	15
IGR_MSMEG_1265_MSMEG_1266	18	16	13	1	1	0	9	4	5	0	0	0	0	0	1	0	0	0	0	0
IGR_MSMEG_1267_MSMEG_1268	3	1	5	0	0	1	2	3	3	0	2	0	0	0	0	0	0	0	0	1
IGR_MSMEG_1268_MSMEG_1269	76	114	174	23	29	41	39	43	58	0	1	0	3	2	1	1	3	3	1	19
IGR_MSMEG_1269_MSMEG_1270	3	9	7	4	4	7	9	2	7	0	0	0	0	3	0	0	1	1	0	1
IGR_MSMEG_1270_MSMEG_1271	7	10	9	3	4	2	4	9	3	0	0	0	1	0	0	0	0	1	0	3
IGR_MSMEG_1272_MSMEG_1273	49	70	71	18	12	34	9	8	13	0	1	0	5	3	1	3	5	4	4	28
IGR_MSMEG_1273_MSMEG_1274	3	8	2	3	4	8	5	4	4	0	0	2	0	2	0	0	0	0	0	4
IGR_MSMEG_1274_MSMEG_1275	5	7	3	0	0	3	4	1	2	0	0	0	0	2	0	0	1	0	0	2
IGR_MSMEG_1275_MSMEG_1276	39	57	58	4	6	12	29	14	25	0	1	0	3	2	1	3	3	2	2	18
IGR_MSMEG_1276_MSMEG_1277	5	5	5	0	1	6	3	1	6	0	1	0	0	1	1	0	0	0	1	0
IGR_MSMEG_1278_MSMEG_1279	70	73	102	2	7	20	69	58	91	0	0	1	2	2	2	0	0	1	0	3
IGR_MSMEG_1282_MSMEG_1283	17	29	19	0	1	0	9	15	15	0	0	0	3	1	0	0	0	0	0	2
IGR_MSMEG_1284_MSMEG_1285	132	139	239	10	19	44	122	118	138	0	0	0	6	5	15	0	4	3	2	30
IGR_MSMEG_1285_MSMEG_1286	38	54	48	18	42	79	31	26	45	0	0	1	3	3	2	9	6	15	3	47
IGR_MSMEG_1287_MSMEG_1288	27	35	13	1	0	1	22	11	11	0	0	0	0	0	1	0	0	0	0	0
IGR_MSMEG_1288_MSMEG_1289	7	13	25	1	4	14	1	7	8	0	0	0	0	0	0	0	0	0	0	0
IGR_MSMEG_1289_MSMEG_1290	9	6	2	0	0	2	2	3	2	0	0	0	0	0	0	0	0	0	0	0
IGR_MSMEG_1290_MSMEG_1291	8	10	15	3	1	3	13	5	10	0	0	0	1	3	0	0	1	0	0	3
IGR_MSMEG_1292_MSMEG_1293	1	1	3	0	1	1	1	3	1	0	0	0	0	0	0	0	0	0	0	0
IGR_MSMEG_1293_MSMEG_1294	13	9	30	2	2	7	18	12	25	0	0	0	2	0	0	0	0	0	0	5
IGR_MSMEG_1295_MSMEG_1296	27	18	15	29	5	3	5	2	5	0	0	0	2	1	3	6	5	0	6	44
IGR_MSMEG_1296_MSMEG_1297	15	14	26	36	8	11	12	8	19	0	0	3	2	3	1	19	0	1	6	42
IGR_MSMEG_1298_MSMEG_1299	52	52	41	14	0	10	38	19	37	0	0	0	0	0	2	1	0	0	0	4
IGR_MSMEG_1299_MSMEG_1300	15	7	7	3	4	6	2	3	3	0	0	0	0	2	0	0	1	0	0	1
IGR_MSMEG_1300_MSMEG_1301	7	5	13	4	12	15	0	10	4	0	0	0	1	0	2	2	2	1	1	9
IGR_MSMEG_1301_MSMEG_1302	10	5	7	2	10	7	2	1	2	0	0	0	1	0	1	0	2	1	0	5
IGR_MSMEG_1302_MSMEG_1303	68	67	73	28	16	32	14	15	19	0	1	0	1	0	4	5	3	1	2	25
IGR_MSMEG_1303_MSMEG_1304	2	6	0	0	0	1	3	2	1	0	0	0	0	0	1	1	0	0	0	0
IGR_MSMEG_1304_MSMEG_1305	11	10	18	3	1	2	5	7	12	0	0	0	1	1	2	1	0	2	0	2
IGR_MSMEG_1305_MSMEG_1306	2	3	2	0	0	0	0	3	1	0	0	0	0	0	0	0	0	0	0	0
IGR_MSMEG_1306_MSMEG_1307	2	0	1	0	0	1	0	0	0	0	0	0	0	1	0	0	0	0	0	0
IGR_MSMEG_1307_MSMEG_1308	3	0	0	0	0	0	0	0	0	0	0	0	0	0	0	0	0	0	0	0
IGR_MSMEG_1308_MSMEG_1309	35	32	22	1	0	4	15	9	6	0	0	0	1	2	1	0	0	1	0	2
IGR_MSMEG_1309_MSMEG_1310	114	162	77	9	14	41	26	19	15	0	0	1	7	1	4	0	0	1	0	5
IGR_MSMEG_1310_MSMEG_1311	107	131	146	7	24	34	65	52	67	0	0	0	4	4	4	2	5	8	4	37
IGR_MSMEG_1311_MSMEG_1312	16	15	11	2	3	8	4	9	10	0	0	0	0	2	0	0	0	0	0	1
IGR_MSMEG_1312_MSMEG_1313	36	42	42	12	6	16	12	13	13	0	1	0	2	1	0	0	1	1	0	23
IGR_MSMEG_1313_MSMEG_1315	16	22	26	0	0	0	16	16	24	0	0	0	0	0	1	0	0	0	0	1
IGR_MSMEG_1314_MSMEG_1316	219	258	280	3	7	19	98	90	144	0	0	1	10	5	8	3	0	2	1	7
IGR_MSMEG_1316_MSMEG_1317	47	79	85	3	3	8	47	45	77	1	1	0	2	8	2	1	3	0	1	14
IGR_MSMEG_1317_MSMEG_1318	6	1	4	0	0	1	0	0	0	0	0	0	0	0	0	0	0	0	0	0
IGR_MSMEG_1318_MSMEG_1319	8	4	1	0	0	1	3	1	3	0	0	0	0	0	0	0	0	0	0	0
IGR_MSMEG_1320_MSMEG_1321	3	3	3	2	1	1	0	0	0	0	0	0	0	0	0	0	1	0	0	0
IGR_MSMEG_1321_MSMEG_1322	39	52	30	3	0	1	15	17	14	0	0	0	1	3	1	0	0	0	0	1
IGR_MSMEG_1322_MSMEG_1323	186	286	243	5	11	28	169	119	201	1	0	0	7	8	14	0	0	3	0	17
IGR_MSMEG_1323_MSMEG_1324	4	9	8	0	1	2	3	1	13	0	0	0	0	0	0	0	0	0	0	0
IGR_MSMEG_1324_MSMEG_1326	50	46	54	1	3	3	37	50	38	0	0	0	4	0	2	0	2	0	0	4
IGR_MSMEG_1328_MSMEG_1329	4	6	10	1	2	2	7	4	6	0	0	0	0	0	0	0	0	3	0	1
IGR_MSMEG_1330_MSMEG_1331	68	92	66	1	2	10	13	20	18	0	0	0	6	11	3	0	0	0	0	2
IGR_MSMEG_1331_MSMEG_1332	25	29	31	1	2	2	17	32	15	0	0	0	0	1	1	1	0	0	1	7
IGR_MSMEG_1332_MSMEG_1333	5	5	4	0	1	0	1	1	1	0	0	0	1	0	0	0	0	0	0	0
IGR_MSMEG_1333_MSMEG_1334	246	383	355	1	2	6	130	217	166	0	0	0	3	8	10	1	1	0	0	1
IGR_MSMEG_1334_MSMEG_1335	0	1	2	0	0	0	3	0	0	0	0	0	0	0	0	0	0	0	0	0
IGR_MSMEG_1336_MSMEG_1337	27	38	40	3	7	8	4	12	8	0	0	0	2	1	2	0	2	0	0	5
IGR_MSMEG_1337_MSMEG_1338	78	81	100	0	1	5	17	18	40	0	0	0	5	7	7	0	1	0	0	1
IGR_MSMEG_1338_MSMEG_1339	809	686	1192	4	13	33	303	271	445	0	0	0	14	27	31	4	1	2	0	5
IGR_MSMEG_1339_MSMEG_1340	1256	1239	1378	5	17	36	717	653	802	0	1	0	55	64	62	9	0	4	2	4
IGR_MSMEG_1341_MSMEG_1342	759	767	1214	8	11	12	980	808	1049	1	0	1	47	37	70	4	2	2	1	10
IGR_MSMEG_1342_MSMEG_1343	1077	1526	1716	7	12	28	1061	814	1295	0	1	1	134	110	165	4	12	4	1	11
IGR_MSMEG_1343_MSMEG_1344	568	739	901	8	10	28	364	349	568	0	0	0	48	78	103	3	7	4	1	14
IGR_MSMEG_1344_MSMEG_1345	896	1144	1385	42	53	86	435	474	705	0	2	3	80	102	137	12	12	14	9	63
IGR_MSMEG_1345_MSMEG_1346	1250	1464	1930	19	42	85	470	583	815	0	9	1	71	99	95	6	10	5	2	55
IGR_MSMEG_1346_MSMEG_1347	1098	1390	1826	13	32	46	851	1113	1340	1	2	0	139	161	172	8	12	14	2	17
IGR_MSMEG_1347_MSMEG_1348	126	117	260	7	12	15	85	69	107	1	0	3	5	7	8	0	0	0	0	24
IGR_MSMEG_1348_MSMEG_1349	15	21	44	0	6	4	22	6	42	0	0	0	1	1	2	0	1	0	0	1
IGR_MSMEG_1349_MSMEG_1350	1070	1799	1657	25	43	153	700	810	1000	0	0	8	61	54	76	9	2	8	2	51
IGR_MSMEG_1350_MSMEG_1351	1413	1846	1253	11	24	44	97	106	170	1	0	1	5	14	15	8	3	0	3	9
IGR_MSMEG_1351_MSMEG_1352	100	91	159	5	1	11	48	39	57	0	0	0	7	6	6	1	1	0	0	9
IGR_MSMEG_1353_MSMEG_1354	24	31	25	10	5	17	8	6	15	0	0	0	1	0	1	0	0	1	0	7
IGR_MSMEG_1354_MSMEG_1355	3	4	5	0	0	1	3	5	2	0	0	0	0	0	0	0	0	0	1	0
IGR_MSMEG_1355_MSMEG_1356	1	4	9	2	5	2	2	5	3	0	0	0	0	1	0	1	0	0	0	3
IGR_MSMEG_1356_MSMEG_1357	11	9	12	2	1	2	6	6	7	0	0	0	0	0	1	0	0	0	1	1
IGR_MSMEG_1357_MSMEG_1359	3	4	2	0	0	2	1	2	3	0	0	0	0	0	0	0	0	0	0	0
IGR_MSMEG_1358_MSMEG_1360	3	4	3	5	2	4	1	1	0	0	0	0	0	0	0	0	0	0	1	1
IGR_MSMEG_1360_MSMEG_1361	41	40	44	19	1	4	15	11	7	0	0	0	1	0	1	2	0	1	1	28
IGR_MSMEG_1362_MSMEG_1363	0	1	3	3	3	1	0	4	1	0	0	0	0	0	0	0	0	0	0	0
IGR_MSMEG_1363_MSMEG_1364	6687	7702	9110	21	28	80	1158	1745	2068	1	2	2	311	448	425	32	3	17	5	31
IGR_MSMEG_1364_MSMEG_1365	2694	3735	4609	1	5	23	1639	2387	2410	0	0	0	330	371	357	16	10	2	3	9
IGR_MSMEG_1365_MSMEG_1366	925	1495	1079	8	15	21	265	340	359	0	0	2	182	192	129	5	1	0	3	4
IGR_MSMEG_1366_MSMEG_1367	4136	4753	5958	231	378	695	572	686	880	1	2	4	164	210	184	31	29	61	36	327
IGR_MSMEG_1367_MSMEG_1368	2673	2563	2865	151	191	271	3178	3315	3074	3	7	10	53	71	72	20	7	11	6	190
IGR_MSMEG_1368_MSMEG_1369	268	355	303	10	11	38	60	61	52	0	0	0	24	23	24	4	6	3	0	23
IGR_MSMEG_1369_MSMEG_1370	5	10	1	1	2	3	2	3	2	0	0	0	0	0	0	0	0	0	0	1
IGR_MSMEG_1371_MSMEG_1372	3	9	2	0	2	4	2	6	5	0	0	1	0	2	1	0	2	2	0	2
IGR_MSMEG_1374_MSMEG_1375	8	19	6	0	6	6	5	4	14	0	0	0	0	1	0	4	3	0	1	10
IGR_MSMEG_1375_MSMEG_1376	2	4	2	0	0	0	2	4	4	0	0	0	0	1	0	0	0	0	0	0
IGR_MSMEG_1378_MSMEG_1379	8	7	10	1	1	0	2	3	4	0	0	0	1	2	1	0	0	0	0	0
IGR_MSMEG_1379_MSMEG_1380	67	51	106	4	6	7	44	24	42	0	0	1	7	5	8	1	1	1	0	3
IGR_MSMEG_1380_MSMEG_1381	2	4	2	0	0	0	2	2	2	0	0	0	1	0	0	0	1	0	0	0
IGR_MSMEG_1382_MSMEG_1383	13	21	35	0	1	0	7	4	4	0	0	0	1	0	1	0	0	0	0	0
IGR_MSMEG_1383_MSMEG_1385	129	195	218	9	11	40	59	65	88	0	0	0	7	4	8	2	1	1	1	23
IGR_MSMEG_1384_MSMEG_1386	7	15	22	0	0	1	5	14	8	0	0	0	1	0	0	0	0	0	0	0
IGR_MSMEG_1386_MSMEG_1387	9	6	5	0	0	0	1	0	1	0	0	0	0	0	0	0	0	0	0	1
IGR_MSMEG_1387_MSMEG_1388	53	87	95	9	20	34	49	65	52	1	1	4	4	4	3	3	4	2	0	31
IGR_MSMEG_1388_MSMEG_1389	12	4	6	5	2	3	6	6	10	0	0	0	1	0	2	1	0	1	2	0
IGR_MSMEG_1390_MSMEG_1391	25	20	29	1	1	1	12	12	12	0	0	0	0	0	0	0	1	2	0	2
IGR_MSMEG_1391_MSMEG_1392	2	1	2	0	0	0	0	0	1	0	0	0	0	0	0	0	0	0	0	0
IGR_MSMEG_1392_MSMEG_1393	39	112	110	1	7	8	39	33	55	0	0	0	1	10	7	1	2	1	1	4
IGR_MSMEG_1393_MSMEG_1394	218	369	358	6	22	39	128	153	214	0	0	0	6	23	12	3	2	3	0	4
IGR_MSMEG_1394_MSMEG_1395	13	14	17	2	0	0	4	6	6	0	0	0	0	1	0	0	0	0	0	0
IGR_MSMEG_1395_MSMEG_1396	67	72	112	7	5	8	27	38	39	0	0	0	2	1	2	0	1	2	0	1
IGR_MSMEG_1396_MSMEG_1397	282	356	489	14	21	53	140	155	260	0	0	0	10	14	8	3	1	2	1	23
IGR_MSMEG_1397_MSMEG_1398	2352	2696	3978	33	68	263	516	549	1026	0	0	0	81	102	142	25	4	18	4	76
IGR_MSMEG_1399_MSMEG_1400	2359	2590	4004	15	18	51	2125	2295	3072	2	0	0	148	164	183	14	4	6	1	13
IGR_MSMEG_1400_MSMEG_1401	10105	12132	14035	89	108	245	7376	8098	8339	2	0	1	562	662	608	58	17	20	12	139
IGR_MSMEG_1401_MSMEG_1402	1042	1822	1610	8	13	27	559	489	741	0	0	0	307	281	286	11	5	9	2	32
IGR_MSMEG_1402_MSMEG_1403	265	311	527	12	12	33	354	341	504	0	0	0	27	31	29	3	2	5	2	4
IGR_MSMEG_1403_MSMEG_1404	300	367	472	31	41	80	208	136	318	0	1	2	26	14	19	4	8	14	8	70
IGR_MSMEG_1404_MSMEG_1405	135	189	205	0	3	5	166	116	148	1	0	0	3	10	15	4	1	0	1	3
IGR_MSMEG_1405_MSMEG_1406	149	239	148	4	3	18	77	89	97	0	0	1	3	11	11	3	1	2	1	9
IGR_MSMEG_1406_MSMEG_1407	2	5	3	4	5	3	1	0	0	0	0	0	1	0	0	0	0	0	0	1
IGR_MSMEG_1408_MSMEG_1409	3	2	3	0	1	0	2	2	3	0	0	0	0	0	2	0	0	0	0	0
IGR_MSMEG_1409_MSMEG_1410	2	4	3	0	0	0	0	2	4	0	0	0	0	0	0	0	0	0	0	0
IGR_MSMEG_1410_MSMEG_1411	58	51	84	12	17	26	31	24	29	0	1	0	4	7	4	0	3	5	3	28
IGR_MSMEG_1411_MSMEG_1412	4	4	8	28	48	39	1	0	1	0	1	1	0	0	0	10	4	7	3	27
IGR_MSMEG_1412_MSMEG_1413	5	4	9	52	78	61	7	9	5	1	2	1	0	0	0	8	7	7	5	58
IGR_MSMEG_1414_MSMEG_1415	2	2	3	0	0	0	0	0	0	0	0	0	0	0	1	0	1	0	0	0
IGR_MSMEG_1415_MSMEG_1416	4	9	7	0	0	2	6	3	1	0	1	0	0	2	0	0	0	0	0	1
IGR_MSMEG_1416_MSMEG_1417	148	206	193	11	8	12	65	116	86	0	2	0	6	7	0	1	2	1	0	8
IGR_MSMEG_1418_MSMEG_1419	7	3	6	1	0	1	7	2	0	0	0	0	0	0	0	0	0	0	0	0
IGR_MSMEG_1420_MSMEG_1421	9	5	10	0	0	0	8	3	4	0	0	0	0	0	0	0	0	0	0	0
IGR_MSMEG_1421_MSMEG_1422	2004	1600	1812	5	5	20	523	452	459	0	2	0	101	83	67	12	4	3	6	17
IGR_MSMEG_1424_MSMEG_1425	1954	2058	2213	6	14	38	1869	1199	1593	0	0	0	152	128	128	14	1	4	1	18
IGR_MSMEG_1426_MSMEG_1428	70	71	92	10	30	39	45	23	42	0	0	0	2	3	2	0	2	1	4	12
IGR_MSMEG_1427_MSMEG_1430	5	9	13	0	1	1	3	4	10	0	0	0	0	3	0	0	0	0	1	0
IGR_MSMEG_1429_MSMEG_1431	287	240	327	11	8	12	68	74	66	0	0	0	7	8	7	1	3	0	0	4
IGR_MSMEG_1431_MSMEG_1432	5	14	4	6	2	2	4	2	1	0	0	0	0	0	0	1	0	0	0	6
IGR_MSMEG_1432_MSMEG_1434	91	108	119	1	5	7	85	47	116	0	0	0	4	1	3	2	0	0	0	6
IGR_MSMEG_1433_MSMEG_1435	4755	5089	7997	13	32	120	2121	2439	4044	0	1	2	290	301	432	27	8	15	6	27
IGR_MSMEG_1435_MSMEG_1436	2825	3001	4429	8	14	46	1343	1480	2267	0	0	1	99	97	119	12	6	1	1	16
IGR_MSMEG_1438_MSMEG_1439	2474	4406	3704	7	13	41	1725	1949	2988	2	1	0	115	131	164	10	3	8	1	14
IGR_MSMEG_1439_MSMEG_1440	1524	2218	1814	4	9	15	1067	1108	1290	0	1	0	131	140	147	12	3	6	2	4
IGR_MSMEG_1442_MSMEG_1443	1347	1748	1470	6	15	15	380	379	494	0	0	0	76	97	115	13	0	4	0	18
IGR_MSMEG_1445_MSMEG_1446	2153	3518	3710	21	21	68	943	1078	890	1	0	0	68	95	84	5	6	3	0	42
IGR_MSMEG_1446_MSMEG_1447	46	44	85	4	1	1	40	39	68	0	0	0	5	2	5	1	1	0	0	0
IGR_MSMEG_1448_MSMEG_1449	56	32	71	0	2	10	19	11	20	0	0	0	0	0	1	1	1	0	1	2
IGR_MSMEG_1449_MSMEG_1450	2	7	4	0	0	0	3	0	4	0	0	0	0	0	1	0	0	0	1	0
IGR_MSMEG_1450_MSMEG_1451	8	0	4	0	0	0	3	1	5	0	0	0	0	0	0	0	0	0	0	0
IGR_MSMEG_1451_MSMEG_1452	11	12	22	7	8	12	5	7	12	0	0	1	1	0	1	0	0	0	0	7
IGR_MSMEG_1452_MSMEG_1453	11	33	16	3	1	5	11	13	24	2	0	0	0	2	1	0	0	1	0	5
IGR_MSMEG_1453_MSMEG_1454	9	5	7	2	0	2	7	4	5	0	0	0	0	0	2	0	0	0	0	0
IGR_MSMEG_1454_MSMEG_1455	134	125	144	1	5	9	13	16	32	0	0	0	2	4	1	1	1	0	0	3
IGR_MSMEG_1456_MSMEG_1457	3	12	5	0	2	1	6	6	2	0	0	0	0	0	1	0	0	0	0	2
IGR_MSMEG_1457_MSMEG_1458	2	7	8	0	1	2	7	3	4	0	0	0	1	1	0	0	0	0	0	2
IGR_MSMEG_1458_MSMEG_1459	5	1	12	1	3	1	3	1	5	0	0	0	0	1	0	0	1	0	0	9
IGR_MSMEG_1461_MSMEG_1462	2	5	3	0	0	1	0	3	0	0	0	0	0	0	0	0	1	0	0	1
IGR_MSMEG_1464_MSMEG_1465	605	598	805	10	6	18	130	156	269	0	1	0	33	26	64	1	1	3	0	4
IGR_MSMEG_1467_MSMEG_1468	761	827	1079	6	12	19	480	468	609	0	0	0	79	74	71	5	3	2	1	11
IGR_MSMEG_1468_MSMEG_1469	1473	1927	2404	14	19	52	1190	1070	1463	1	0	0	293	306	345	12	14	23	2	24
IGR_MSMEG_1469_MSMEG_1470	1407	1731	2021	20	21	46	843	944	1157	0	0	7	153	180	176	7	5	6	3	10
IGR_MSMEG_1470_MSMEG_1471	2808	3436	3862	64	45	80	1351	1717	1737	2	1	1	100	166	150	24	10	6	9	80
IGR_MSMEG_1471_MSMEG_1472	1274	1882	1833	27	13	55	654	755	1001	2	2	1	110	118	181	9	6	12	7	36
IGR_MSMEG_1472_MSMEG_1473	1336	1617	2183	26	14	37	806	856	1231	2	1	4	83	135	122	3	1	7	3	18
IGR_MSMEG_1474_MSMEG_1475	874	1186	1121	73	69	79	201	244	294	0	3	15	57	51	29	4	3	3	2	36
IGR_MSMEG_1475_MSMEG_1476	4	3	3	0	0	1	0	0	3	0	0	0	1	0	0	0	0	0	0	0
IGR_MSMEG_1476_MSMEG_1477	447	680	600	209	57	65	133	212	209	1	4	1	23	34	35	22	13	7	16	113
IGR_MSMEG_1477_MSMEG_1478	71	71	161	30	3	10	57	52	114	1	0	0	3	3	3	0	0	0	1	19
IGR_MSMEG_1478_MSMEG_1479	11	18	24	3	0	2	10	7	11	0	0	1	1	0	1	0	1	0	1	4
IGR_MSMEG_1479_MSMEG_1480	32	50	51	4	2	1	24	30	32	0	0	0	1	1	3	0	3	0	0	2
IGR_MSMEG_1480_MSMEG_1481	4	7	15	0	1	2	3	8	7	0	0	0	0	0	1	1	0	0	0	0
IGR_MSMEG_1481_MSMEG_1482	11	33	32	0	1	3	4	5	15	0	0	0	2	2	2	0	0	1	1	0
IGR_MSMEG_1482_MSMEG_1483	276	305	455	7	16	26	55	62	108	0	0	0	4	5	11	0	1	1	0	6
IGR_MSMEG_1484_MSMEG_1485	988	1337	1253	9	17	39	438	626	794	0	0	0	27	42	42	6	3	2	1	15
IGR_MSMEG_1485_MSMEG_1486	1257	1248	1568	9	15	48	894	1168	1206	0	0	1	9	16	14	8	0	2	0	14
IGR_MSMEG_1487_MSMEG_1488	40	52	68	8	16	39	24	22	29	0	0	0	5	4	2	1	0	2	0	16
IGR_MSMEG_1489_MSMEG_1490	2	3	1	6	4	16	0	0	1	0	0	0	0	0	0	0	2	0	0	2
IGR_MSMEG_1490_MSMEG_1491	2	1	5	1	1	6	0	1	1	0	0	0	0	0	0	2	1	2	0	2
IGR_MSMEG_1491_MSMEG_1492	4	10	9	14	8	32	2	5	2	0	0	7	0	0	2	2	2	0	1	8
IGR_MSMEG_1492_MSMEG_1493	49	64	62	1	5	12	28	36	41	1	1	0	3	1	1	3	0	1	2	6
IGR_MSMEG_1494_MSMEG_1495	14	16	18	0	0	4	8	3	5	0	0	0	1	2	0	0	0	0	0	1
IGR_MSMEG_1495_MSMEG_1496	12	18	33	67	62	125	8	10	26	3	3	1	3	3	2	18	21	25	6	123
IGR_MSMEG_1496_MSMEG_1497	49	78	109	46	63	77	37	38	53	0	1	0	4	5	3	14	22	14	14	91
IGR_MSMEG_1497_MSMEG_1498	43	99	130	21	43	43	22	43	41	0	1	1	5	7	9	3	14	13	5	23
IGR_MSMEG_1498_MSMEG_1499	9	23	21	1	1	3	1	2	3	0	0	0	0	0	0	0	0	0	1	5
IGR_MSMEG_1500_MSMEG_1501	106	164	147	17	34	48	21	22	27	0	2	0	1	4	0	1	3	1	1	24
IGR_MSMEG_1501_MSMEG_1502	48	76	49	35	53	84	32	29	42	4	4	6	3	2	2	5	7	5	6	74
IGR_MSMEG_1504_MSMEG_1505	12	9	20	5	2	2	6	4	10	0	0	0	1	1	0	0	1	1	0	4
IGR_MSMEG_1506_MSMEG_1507	0	0	1	0	0	0	0	0	0	0	0	0	0	0	0	0	0	0	0	0
IGR_MSMEG_1508_MSMEG_1509	1	0	0	0	0	1	0	0	2	0	0	0	0	0	0	0	0	0	0	0
IGR_MSMEG_1509_MSMEG_1511	2	0	0	0	0	1	2	1	2	0	0	0	0	0	0	0	0	0	0	0
IGR_MSMEG_1512_MSMEG_1513	22	26	45	3	9	5	8	12	27	0	0	0	2	3	7	0	2	0	1	6
IGR_MSMEG_1513_MSMEG_1514	39	43	77	3	8	12	14	8	26	0	0	0	2	2	4	4	0	0	1	8
IGR_MSMEG_1514_MSMEG_1515	143	257	280	21	24	56	115	112	173	0	2	1	18	29	21	11	9	17	4	36
IGR_MSMEG_1515_MSMEG_1516	85	121	159	28	28	67	191	214	227	0	5	0	6	14	6	4	5	5	1	70
IGR_MSMEG_1516_MSMEG_1517	302	336	462	37	58	76	179	265	242	2	0	1	3	7	12	3	7	2	1	55
IGR_MSMEG_1517_MSMEG_1518	29	50	28	6	5	18	31	34	44	0	1	2	3	5	8	0	1	3	0	8
IGR_MSMEG_1518_MSMEG_1519	13886	13822	12216	241	295	527	2087	2867	3125	3	1	4	140	182	248	79	19	37	18	367
IGR_MSMEG_1519_MSMEG_1520	15483	17846	17519	190	274	660	6072	6665	7109	1	2	6	522	520	733	97	35	57	15	263
IGR_MSMEG_1520_MSMEG_1521	8522	8994	11750	90	172	340	5795	6290	7346	3	5	7	388	436	505	57	25	33	14	170
IGR_MSMEG_1521_MSMEG_1522	404	493	525	2	3	13	391	444	497	0	1	0	47	44	69	1	3	3	0	5
IGR_MSMEG_1522_MSMEG_1523	1327	1296	1788	5	14	32	660	797	820	0	2	0	96	89	74	11	2	3	2	13
IGR_MSMEG_1523_MSMEG_1524	1244	1318	2022	12	10	26	739	804	1006	1	0	3	126	140	163	12	6	8	2	9
IGR_MSMEG_1524_MSMEG_1525	2083	2116	3250	17	20	43	2075	1841	2448	1	0	2	116	160	162	5	5	3	4	28
IGR_MSMEG_1525_MSMEG_1527	2088	3349	3492	8	23	42	883	861	1175	0	0	0	261	262	233	11	8	7	1	18
IGR_MSMEG_1526_MSMEG_1528	63	61	80	2	3	4	44	32	62	0	0	0	6	6	7	4	0	0	0	1
IGR_MSMEG_1528_MSMEG_1529	102	141	237	7	0	5	42	41	74	0	0	1	12	9	10	1	0	0	0	4
IGR_MSMEG_1529_MSMEG_1530	9	21	21	0	0	2	9	5	19	0	0	0	0	0	0	0	1	0	0	0
IGR_MSMEG_1530_MSMEG_1531	45	53	51	1	1	0	1	10	7	0	0	0	0	2	1	0	1	1	0	1
IGR_MSMEG_1531_MSMEG_1532	15	31	33	1	1	1	9	18	17	0	0	0	0	2	1	0	0	1	0	0
IGR_MSMEG_1532_MSMEG_1534	11	23	19	2	0	2	12	3	14	0	0	0	0	0	0	0	0	0	0	0
IGR_MSMEG_1535_MSMEG_1536	2	2	4	0	0	1	2	1	0	0	0	0	0	0	0	0	0	0	0	1
IGR_MSMEG_1537_MSMEG_1538	3	5	8	2	0	3	4	0	0	0	0	0	0	0	0	0	0	0	0	2
IGR_MSMEG_1538_MSMEG_1539	5	2	14	0	1	8	1	3	5	0	0	0	0	0	0	3	1	0	0	0
IGR_MSMEG_1539_MSMEG_1540	2	1	16	0	0	0	2	3	6	0	0	0	1	0	1	0	0	0	0	0
IGR_MSMEG_1540_MSMEG_1541	12	11	10	0	0	2	1	2	0	0	0	0	0	4	2	0	0	0	0	0
IGR_MSMEG_1541_MSMEG_1542	49	39	52	2	6	4	4	5	9	0	0	0	0	1	0	1	0	0	0	1
IGR_MSMEG_1542_MSMEG_1543	50	69	64	3	4	9	28	18	29	0	1	0	2	1	2	3	1	0	0	1
IGR_MSMEG_1543_MSMEG_1544	67	227	138	19	23	44	53	111	78	0	0	0	4	13	8	7	6	2	9	69
IGR_MSMEG_1544_MSMEG_1545	24	43	35	11	9	17	3	23	14	0	0	0	0	2	3	0	1	0	0	8
IGR_MSMEG_1545_MSMEG_1546	14	32	37	3	11	26	6	14	9	0	0	0	0	1	3	1	1	2	1	14
IGR_MSMEG_1546_MSMEG_1547	26	57	65	15	10	49	14	34	28	0	0	0	0	4	6	1	0	7	5	44
IGR_MSMEG_1549_MSMEG_1550	7	5	5	1	5	1	3	3	3	0	0	0	0	0	0	1	1	0	2	4
IGR_MSMEG_1550_MSMEG_1551	1	2	8	0	0	1	2	2	2	0	0	0	0	0	1	0	0	0	0	1
IGR_MSMEG_1554_MSMEG_1555	3	1	6	3	2	9	5	1	2	0	0	0	0	0	0	1	0	0	1	2
IGR_MSMEG_1555_MSMEG_1556	685	467	771	6	9	18	45	72	125	0	0	1	19	29	25	5	3	0	2	3
IGR_MSMEG_1557_MSMEG_1558	236	251	429	10	5	2	119	132	172	0	0	0	15	19	24	4	2	1	2	17
IGR_MSMEG_1558_MSMEG_1559	14	15	39	1	1	0	13	9	8	0	0	0	0	1	1	1	0	0	0	4
IGR_MSMEG_1559_MSMEG_1560	229	243	384	0	2	12	102	95	143	0	1	1	7	11	12	2	2	0	1	5
IGR_MSMEG_1563_MSMEG_1564	2	6	3	1	3	1	3	3	4	0	0	0	0	0	1	1	2	0	0	1
IGR_MSMEG_1564_MSMEG_1565	8	4	9	0	0	0	5	6	5	0	0	0	0	0	0	0	0	0	0	0
IGR_MSMEG_1565_MSMEG_1566	34	42	65	7	19	31	18	33	33	0	0	0	0	2	5	2	3	1	2	20
IGR_MSMEG_1566_MSMEG_1567	23	20	22	0	0	1	13	2	33	0	0	0	4	3	3	0	0	0	0	2
IGR_MSMEG_1567_MSMEG_1568	4	5	4	0	0	0	0	2	1	0	0	0	1	0	0	0	0	0	0	0
IGR_MSMEG_1568_MSMEG_1570	67	101	197	1	1	4	27	43	85	0	0	0	2	5	3	0	0	0	0	7
IGR_MSMEG_1571_MSMEG_1572	0	0	0	0	0	0	2	0	0	0	0	0	1	0	0	0	0	0	0	0
IGR_MSMEG_1572_MSMEG_1573	14	12	15	2	1	5	2	9	7	0	0	0	1	0	1	0	0	1	0	3
IGR_MSMEG_1573_MSMEG_1574	8	8	11	0	2	5	5	3	5	0	0	0	0	0	0	0	0	0	0	2
IGR_MSMEG_1574_MSMEG_1575	54	57	67	0	4	9	34	42	44	0	0	0	4	10	8	1	1	0	0	0
IGR_MSMEG_1575_MSMEG_1576	17	36	31	0	0	0	9	13	11	0	0	0	1	3	0	1	0	1	0	2
IGR_MSMEG_1581_MSMEG_1582	2506	4709	3351	8	6	36	936	1851	1637	0	0	1	93	199	152	16	2	5	0	26
IGR_MSMEG_1582_MSMEG_1583	4130	7081	4874	5	19	52	3267	5156	3848	1	0	0	230	362	246	18	1	16	2	12
IGR_MSMEG_1583_MSMEG_1584	748	1427	955	0	0	3	524	684	601	0	0	0	49	63	33	3	1	0	0	3
IGR_MSMEG_1585_MSMEG_1586	12	15	9	6	10	23	4	14	5	0	1	3	1	1	0	1	0	3	0	22
IGR_MSMEG_1586_MSMEG_1588	1	0	1	0	0	0	0	0	1	0	0	0	0	0	0	0	0	0	0	0
IGR_MSMEG_1589_MSMEG_1590	10	4	8	1	1	2	3	2	5	0	0	0	0	0	0	0	0	0	0	0
IGR_MSMEG_1590_MSMEG_1591	129	160	100	8	13	36	10	11	11	0	0	0	1	4	0	1	2	3	1	16
IGR_MSMEG_1591_MSMEG_1592	509	853	781	39	87	102	103	179	132	1	1	3	7	9	8	2	5	4	4	72
IGR_MSMEG_1592_MSMEG_1594	82	101	111	12	34	35	44	46	52	0	1	1	1	6	2	1	2	3	9	31
IGR_MSMEG_1593_MSMEG_1595	24	34	66	1	3	6	24	25	30	0	0	0	6	3	2	2	1	1	0	5
IGR_MSMEG_1595_MSMEG_1596	3	3	3	0	0	0	4	1	1	0	0	0	0	0	0	0	0	0	0	0
IGR_MSMEG_1596_MSMEG_1597	132	103	190	1	2	8	69	53	81	0	0	0	6	8	4	0	1	1	0	5
IGR_MSMEG_1597_MSMEG_1598	1617	1482	1226	102	105	226	146	122	155	0	1	0	27	24	36	7	1	4	3	42
IGR_MSMEG_1598_MSMEG_1599	56	91	74	24	12	70	12	24	38	0	0	0	2	7	5	0	0	3	2	33
IGR_MSMEG_1600_MSMEG_1601	522	774	962	167	200	387	350	401	557	3	8	4	41	54	47	22	20	32	13	187
IGR_MSMEG_1601_MSMEG_1602	8	14	9	0	2	1	6	1	10	0	0	0	3	0	0	0	0	1	1	0
IGR_MSMEG_1602_MSMEG_1603	322	637	495	50	69	131	224	285	341	0	0	4	25	40	30	8	6	10	7	67
IGR_MSMEG_1603_MSMEG_1604	146	164	200	7	7	8	42	65	87	0	0	1	4	14	9	1	0	1	1	3
IGR_MSMEG_1604_MSMEG_1605	33	26	24	12	9	26	16	22	25	1	0	0	1	5	5	3	6	5	3	24
IGR_MSMEG_1605_MSMEG_1606	9	36	21	70	16	30	8	20	12	2	0	1	1	2	1	21	4	2	26	160
IGR_MSMEG_1606_MSMEG_1607	0	3	8	1	0	2	6	4	2	0	0	0	3	0	0	0	0	1	0	4
IGR_MSMEG_1607_MSMEG_1608	13	11	15	2	6	2	4	7	8	0	0	1	0	0	2	0	0	0	0	3
IGR_MSMEG_1609_MSMEG_1610	3	4	6	0	2	3	2	0	1	0	0	0	0	0	0	0	0	0	0	0
IGR_MSMEG_1610_MSMEG_1611	36	57	74	2	6	10	17	23	37	0	0	0	1	4	6	1	1	0	1	7
IGR_MSMEG_1611_MSMEG_1612	170	217	259	1	4	10	49	49	100	0	0	0	8	4	1	3	0	1	0	1
IGR_MSMEG_1612_MSMEG_1613	4	7	16	0	1	0	2	6	1	0	0	0	0	0	0	0	0	0	0	7
IGR_MSMEG_1613_MSMEG_1614	0	2	3	0	0	0	0	2	2	0	0	0	0	0	0	0	0	0	0	0
IGR_MSMEG_1614_MSMEG_1615	0	0	1	0	0	0	0	2	1	0	0	0	0	0	0	0	0	0	0	2
IGR_MSMEG_1615_MSMEG_1616	17	27	48	9	4	15	11	14	31	0	0	0	0	0	0	1	0	0	1	21
IGR_MSMEG_1617_MSMEG_1618	361	439	506	59	98	84	203	199	249	1	6	5	37	52	47	10	26	26	8	104
IGR_MSMEG_1618_MSMEG_1619	413	590	600	53	104	97	114	149	207	1	1	2	21	33	49	13	32	22	17	100
IGR_MSMEG_1620_MSMEG_1622	8	4	0	2	4	0	3	1	6	0	0	1	0	0	0	0	0	0	0	8
IGR_MSMEG_1621_MSMEG_1623	3	5	5	1	1	2	3	1	2	0	0	0	0	2	0	1	0	0	0	0
IGR_MSMEG_1623_MSMEG_1624	0	2	0	2	1	3	0	0	0	0	0	0	0	0	0	0	0	0	0	3
IGR_MSMEG_1625_MSMEG_1626	8	4	11	3	5	15	9	1	7	0	0	0	0	0	0	0	0	3	0	15
IGR_MSMEG_1626_MSMEG_1628	7	13	7	0	0	1	8	5	12	0	0	0	0	0	0	0	0	0	0	0
IGR_MSMEG_1629_MSMEG_1630	30	10	21	1	1	0	9	10	6	0	0	0	0	0	1	1	1	0	0	0
IGR_MSMEG_1630_MSMEG_1631	0	1	1	0	0	0	1	0	0	0	0	0	0	0	0	0	0	0	0	0
IGR_MSMEG_1631_MSMEG_1633	19	12	17	7	9	10	1	10	10	0	1	0	2	1	1	1	3	1	0	19
IGR_MSMEG_1632_MSMEG_1634	93	114	109	0	0	0	30	15	25	0	0	0	2	5	2	1	0	0	0	2
IGR_MSMEG_1634_MSMEG_1635	93	110	170	0	0	0	86	71	137	0	0	0	15	11	12	0	0	0	0	1
IGR_MSMEG_1635_MSMEG_1636	86	102	143	11	17	7	49	45	72	0	1	0	3	5	1	4	1	1	2	13
IGR_MSMEG_1636_MSMEG_1637	298	354	434	17	33	62	191	200	251	0	3	4	9	18	11	2	2	0	2	43
IGR_MSMEG_1638_MSMEG_1639	121	204	194	12	18	29	105	108	134	0	1	5	9	13	8	2	3	4	4	38
IGR_MSMEG_1640_MSMEG_1641	64	110	131	3	3	5	96	111	158	0	0	2	7	7	3	2	1	3	2	2
IGR_MSMEG_1641_MSMEG_1642	189	240	312	5	6	19	85	112	143	0	0	0	6	6	7	0	0	1	0	9
IGR_MSMEG_1642_MSMEG_1643	2	2	3	0	0	0	0	0	0	0	0	0	0	0	0	0	0	0	0	1
IGR_MSMEG_1643_MSMEG_1644	4	14	11	0	1	0	10	9	24	0	0	0	0	1	1	0	0	0	0	0
IGR_MSMEG_1644_MSMEG_1645	12	13	24	2	1	3	3	6	5	0	0	0	0	1	0	1	0	0	0	4
IGR_MSMEG_1645_MSMEG_1647	4	8	6	0	0	2	5	1	0	0	0	0	0	0	0	1	0	0	0	0
IGR_MSMEG_1646_MSMEG_1648	5	8	16	4	4	5	5	4	4	0	0	0	0	0	0	0	0	0	1	3
IGR_MSMEG_1649_MSMEG_1650	29	42	59	0	0	2	22	39	60	0	0	0	9	3	1	0	0	0	0	1
IGR_MSMEG_1651_MSMEG_1652	156	199	300	1	1	5	91	97	175	0	0	0	19	22	36	2	0	0	0	4
IGR_MSMEG_1652_MSMEG_1653	488	586	609	21	29	55	72	85	102	0	0	2	17	38	35	4	4	6	6	16
IGR_MSMEG_1653_MSMEG_1654	36	51	42	2	0	2	8	8	22	0	0	0	0	0	0	1	0	0	0	6
IGR_MSMEG_1654_MSMEG_1655	37	58	52	2	3	1	17	17	30	0	0	0	4	10	6	0	1	0	1	8
IGR_MSMEG_1655_MSMEG_1656	6	8	9	0	0	0	15	8	17	0	0	1	0	0	0	0	0	0	0	0
IGR_MSMEG_1656_MSMEG_1657	41	65	61	2	7	3	44	33	60	0	0	0	2	6	6	2	1	0	0	1
IGR_MSMEG_1657_MSMEG_1658	144	215	253	4	9	16	99	99	139	0	0	0	5	6	5	2	0	2	0	14
IGR_MSMEG_1658_MSMEG_1659	29	60	61	50	8	12	48	42	55	0	0	0	5	6	3	10	3	2	11	56
IGR_MSMEG_1659_MSMEG_1660	140	242	246	43	16	42	93	117	82	3	0	1	4	5	3	11	4	4	1	43
IGR_MSMEG_1660_MSMEG_1661	22	33	46	5	2	23	19	17	17	0	0	0	1	0	2	1	1	1	1	12
IGR_MSMEG_1661_MSMEG_1662	129	256	209	5	4	11	47	62	79	0	0	0	8	14	9	2	1	1	0	4
IGR_MSMEG_1665_MSMEG_1666	85	174	149	1	0	7	80	177	91	0	0	0	6	5	5	0	2	1	0	0
IGR_MSMEG_1667_MSMEG_1669	507	533	666	11	16	16	206	221	230	0	1	0	14	25	10	3	2	0	1	13
IGR_MSMEG_1669_MSMEG_1670	253	361	385	4	12	11	192	332	330	0	2	1	26	26	29	1	0	1	1	9
IGR_MSMEG_1670_MSMEG_1671	374	559	436	8	16	27	166	201	261	0	2	0	10	11	22	1	2	1	1	10
IGR_MSMEG_1672_MSMEG_1673	51	65	81	5	0	5	17	12	22	0	0	0	1	2	3	4	0	0	0	6
IGR_MSMEG_1673_MSMEG_1674	55	52	65	2	3	12	43	40	43	0	0	0	2	1	1	1	0	0	0	4
IGR_MSMEG_1675_MSMEG_1676	28	34	60	1	0	5	17	15	32	0	0	0	2	2	4	0	0	0	0	1
IGR_MSMEG_1676_MSMEG_1678	107	123	145	44	54	69	54	79	81	0	4	2	4	9	4	4	6	4	5	57
IGR_MSMEG_1682_MSMEG_1683	365	554	549	110	159	217	312	494	396	3	8	3	34	25	24	19	40	28	11	341
IGR_MSMEG_1683_MSMEG_1684	460	729	694	22	46	63	262	378	330	0	0	1	15	31	27	2	4	2	2	19
IGR_MSMEG_1684_MSMEG_1685	8	15	10	1	0	0	8	5	6	0	0	0	0	0	0	0	0	0	0	0
IGR_MSMEG_1686_MSMEG_1687	3	7	2	2	4	0	2	0	0	0	0	0	0	0	1	0	0	0	0	0
IGR_MSMEG_1687_MSMEG_1688	0	3	2	0	1	1	2	0	0	0	0	0	0	0	0	0	0	2	0	0
IGR_MSMEG_1688_MSMEG_1689	0	1	5	3	0	0	0	0	0	0	0	0	0	0	0	0	0	0	0	0
IGR_MSMEG_1689_MSMEG_1690	0	3	2	1	0	0	0	0	1	0	0	0	0	0	0	0	0	0	0	0
IGR_MSMEG_1690_MSMEG_1691	0	0	0	0	0	0	0	0	1	0	0	0	0	0	0	1	0	0	0	0
IGR_MSMEG_1691_MSMEG_1692	2	2	1	0	1	0	2	2	2	0	0	0	0	0	0	0	0	0	0	0
IGR_MSMEG_1693_MSMEG_1694	0	2	1	0	0	0	2	0	3	0	0	0	0	2	0	0	0	0	0	0
IGR_MSMEG_1694_MSMEG_1695	20	33	21	22	13	10	6	16	14	0	0	0	1	1	3	1	1	3	6	25
IGR_MSMEG_1696_MSMEG_1698	3	5	8	0	0	0	0	0	3	0	0	0	0	0	0	0	1	0	0	0
IGR_MSMEG_1697_MSMEG_1699	3	0	6	0	0	1	1	2	4	0	0	0	0	0	0	0	0	0	0	0
IGR_MSMEG_1699_MSMEG_1700	2	2	0	0	0	0	0	1	1	0	0	0	0	0	0	0	0	0	0	0
IGR_MSMEG_1700_MSMEG_1701	18	11	19	0	1	1	5	7	10	0	0	0	0	2	0	0	0	0	0	3
IGR_MSMEG_1701_MSMEG_1702	0	3	0	0	0	0	0	1	0	0	0	0	0	0	0	0	0	0	0	0
IGR_MSMEG_1703_MSMEG_1704	156	203	212	4	14	22	54	68	68	0	0	1	6	9	8	1	0	3	0	5
IGR_MSMEG_1706_MSMEG_1707	16	13	13	3	3	5	14	17	14	2	0	0	0	0	1	0	0	0	0	4
IGR_MSMEG_1707_MSMEG_1708	7	6	6	1	0	1	9	0	3	0	0	1	0	0	1	0	0	2	1	6
IGR_MSMEG_1708_MSMEG_1709	6	8	9	0	0	3	2	2	2	0	0	0	0	0	2	0	1	0	0	4
IGR_MSMEG_1711_MSMEG_1712	36	41	32	7	17	64	30	43	25	1	0	0	4	1	0	0	2	1	5	27
IGR_MSMEG_1712_MSMEG_1713	22	21	17	1	0	4	11	3	2	0	0	0	0	1	0	2	0	0	1	1
IGR_MSMEG_1714_MSMEG_1715	6	7	17	1	1	8	9	11	10	0	0	0	0	0	0	0	0	1	1	3
IGR_MSMEG_1715_MSMEG_1716	57	64	106	0	3	7	49	47	69	0	0	0	7	2	9	0	0	2	0	7
IGR_MSMEG_1716_MSMEG_1718	40	49	37	16	2	3	17	10	21	0	0	0	1	1	3	0	0	0	1	7
IGR_MSMEG_1717_MSMEG_1719	26	38	37	0	1	0	10	22	18	0	0	0	0	1	1	0	0	0	0	0
IGR_MSMEG_1719_MSMEG_1720	100	137	141	4	8	15	29	50	44	0	0	1	1	1	5	2	0	3	2	13
IGR_MSMEG_1720_MSMEG_1721	8	17	16	0	0	1	6	11	11	0	0	0	1	1	0	0	0	0	0	0
IGR_MSMEG_1721_MSMEG_1722	80	117	107	11	4	14	46	45	46	0	1	0	4	7	7	2	0	0	0	17
IGR_MSMEG_1722_MSMEG_1723	53	59	65	15	2	13	49	38	52	0	0	0	1	4	4	0	0	0	0	20
IGR_MSMEG_1723_MSMEG_1724	72	64	78	4	5	16	30	32	42	0	0	0	4	5	3	3	3	3	0	4
IGR_MSMEG_1724_MSMEG_1725	94	139	119	9	2	19	42	36	49	0	0	0	5	4	6	1	1	1	2	6
IGR_MSMEG_1726_MSMEG_1727	215	333	270	28	45	56	189	244	183	2	1	1	7	15	10	3	6	2	5	48
IGR_MSMEG_1727_MSMEG_1728	34	52	57	2	3	2	36	51	38	0	0	0	2	0	1	0	0	0	0	1
IGR_MSMEG_1729_MSMEG_1732	20	24	25	2	0	0	13	7	17	0	0	0	1	1	1	0	0	0	0	0
IGR_MSMEG_1731_MSMEG_1733	305	348	268	8	19	51	153	164	111	0	0	0	7	13	9	5	2	2	5	24
IGR_MSMEG_1733_MSMEG_1734	25	59	76	0	1	3	77	82	115	0	0	0	9	12	8	0	2	1	0	6
IGR_MSMEG_1734_MSMEG_1735	2	3	1	0	0	0	0	0	0	0	0	0	0	0	0	0	0	0	0	0
IGR_MSMEG_1735_MSMEG_1736	118	184	205	6	6	19	78	109	146	0	0	2	12	12	17	1	0	2	1	7
IGR_MSMEG_1737_MSMEG_1738	456	594	896	46	29	64	373	332	584	0	0	1	26	26	36	10	3	4	4	67
IGR_MSMEG_1738_MSMEG_1740	156	210	166	103	21	24	38	50	49	2	1	0	3	6	12	26	4	3	31	113
IGR_MSMEG_1739_MSMEG_1741	71	70	173	0	1	0	48	38	111	0	0	0	6	2	9	1	0	0	0	0
IGR_MSMEG_1741_MSMEG_1742	3	3	6	3	4	0	1	2	1	0	0	0	0	0	0	0	0	0	0	12
IGR_MSMEG_1742_MSMEG_1743	27	25	54	3	0	1	4	6	18	0	0	0	4	5	2	1	0	0	0	3
IGR_MSMEG_1743_MSMEG_1744	114	148	166	21	3	4	110	124	125	0	1	3	2	4	9	3	0	0	0	8
IGR_MSMEG_1744_MSMEG_1745	26	24	31	0	1	8	13	7	17	0	0	0	1	3	2	0	0	0	0	0
IGR_MSMEG_1745_MSMEG_1746	14	14	14	0	0	4	5	4	7	0	0	0	1	0	2	1	0	0	0	0
IGR_MSMEG_1746_MSMEG_1747	3	3	4	0	0	0	0	1	5	0	0	0	0	0	0	0	0	0	0	1
IGR_MSMEG_1749_MSMEG_1751	3	2	6	0	2	0	3	3	5	0	0	0	0	0	1	0	0	0	0	0
IGR_MSMEG_1751_MSMEG_1752	9	17	9	0	0	0	1	1	2	0	0	0	0	0	0	0	0	0	0	0
IGR_MSMEG_1753_MSMEG_1754	18	41	47	0	2	4	23	34	42	0	0	1	1	6	6	1	2	1	0	4
IGR_MSMEG_1754_MSMEG_1755	8	14	15	0	2	1	4	7	4	0	0	0	0	3	3	0	0	0	0	0
IGR_MSMEG_1755_MSMEG_1756	4	13	28	4	3	7	8	6	11	0	0	0	0	2	1	0	1	0	0	3
IGR_MSMEG_1756_MSMEG_1757	4	4	7	5	13	9	3	6	5	0	0	0	0	0	0	3	1	2	0	19
IGR_MSMEG_1757_MSMEG_1758	4	49	11	380	94	66	2	16	6	10	1	0	0	4	1	102	18	15	56	540
IGR_MSMEG_1760_MSMEG_1762	6	13	13	14	9	18	17	16	17	0	1	0	2	3	2	10	3	4	1	24
IGR_MSMEG_1762_MSMEG_1763	11	7	14	12	5	20	7	8	8	0	0	1	2	1	1	3	4	1	0	8
IGR_MSMEG_1763_MSMEG_1764	10	24	27	0	1	6	7	12	10	0	0	0	1	1	0	0	0	0	0	2
IGR_MSMEG_1764_MSMEG_1765	1	6	8	15	5	12	3	1	2	0	1	1	0	0	0	3	0	2	3	19
IGR_MSMEG_1765_MSMEG_1766	3	5	8	22	7	5	5	5	6	0	0	0	0	1	0	2	0	1	3	20
IGR_MSMEG_1766_MSMEG_1767	7	25	13	239	48	69	1	20	12	10	0	1	0	7	1	56	13	8	50	580
IGR_MSMEG_1768_MSMEG_1769	0	25	16	68	4	27	1	14	7	0	2	3	0	0	0	26	4	5	13	159
IGR_MSMEG_1769_MSMEG_1770	8	49	27	133	17	48	2	8	8	6	1	2	0	4	6	129	20	24	43	92
IGR_MSMEG_1770_MSMEG_1771	4	21	13	56	12	9	0	2	0	0	0	0	0	0	0	25	3	1	30	126
IGR_MSMEG_1772_MSMEG_1773	19	159	82	932	118	220	6	57	25	10	7	5	0	7	1	76	9	10	27	1360
IGR_MSMEG_1773_MSMEG_1774	36	87	80	916	327	834	28	116	75	25	14	25	0	5	3	71	13	19	44	697
IGR_MSMEG_1774_MSMEG_1775	23	32	17	15	2	3	7	0	3	0	0	1	0	1	1	0	0	0	2	8
IGR_MSMEG_1775_MSMEG_1776	3	13	3	24	5	10	5	0	3	4	0	1	0	0	1	2	1	1	4	26
IGR_MSMEG_1776_MSMEG_1777	20	54	30	325	58	58	3	8	4	1	2	1	1	0	1	21	3	3	13	127
IGR_MSMEG_1777_MSMEG_1778	1	11	15	228	46	42	3	6	4	1	1	2	0	1	0	33	1	5	54	388
IGR_MSMEG_1781_MSMEG_1782	1	15	8	226	16	45	0	11	10	4	0	0	0	0	1	39	4	0	37	315
IGR_MSMEG_1782_MSMEG_1783	2	30	18	558	101	75	2	11	7	13	0	5	1	5	0	92	26	7	60	890
IGR_MSMEG_1783_MSMEG_1785	0	3	1	8	1	2	0	2	1	0	0	0	0	0	0	1	0	1	2	5
IGR_MSMEG_1785_MSMEG_1787	2	5	5	21	3	5	3	1	3	0	0	0	0	0	0	2	0	0	3	6
IGR_MSMEG_1786_MSMEG_1788	322	503	415	335	631	996	98	118	92	3	3	13	11	9	5	16	28	40	26	355
IGR_MSMEG_1788_MSMEG_1789	7	52	28	770	81	128	1	20	2	15	3	2	1	3	5	120	31	19	123	674
IGR_MSMEG_1789_MSMEG_1790	37	130	101	1512	142	228	5	28	32	24	6	16	1	6	3	377	59	49	269	972
IGR_MSMEG_1790_MSMEG_1791	32	107	66	698	114	125	6	27	20	12	2	2	0	2	3	94	16	17	78	455
IGR_MSMEG_1791_MSMEG_1792	39	78	60	421	661	932	19	16	13	3	9	8	1	2	3	63	50	29	36	525
IGR_MSMEG_1792_MSMEG_1794	6	9	7	3	9	9	5	5	7	0	0	0	0	0	0	1	2	0	0	2
IGR_MSMEG_1793_MSMEG_1795	9	38	21	4	4	5	2	9	13	0	0	0	1	2	0	0	0	1	2	5
IGR_MSMEG_1798_MSMEG_1799	32	35	17	2	3	10	34	17	14	0	0	0	0	2	0	0	0	0	0	6
IGR_MSMEG_1799_MSMEG_1800	17	28	30	1	2	7	12	14	14	0	0	0	0	2	4	0	2	0	0	2
IGR_MSMEG_1800_MSMEG_1801	31	52	35	2	2	3	25	23	32	0	0	0	0	2	4	0	1	0	0	2
IGR_MSMEG_1801_MSMEG_1802	5	29	26	242	68	66	8	22	8	1	2	1	2	0	7	46	7	5	60	388
IGR_MSMEG_1802_MSMEG_1803	13	36	25	220	27	45	17	40	24	13	11	17	1	1	0	32	8	9	43	425
IGR_MSMEG_1804_MSMEG_1806	60	57	90	4	1	12	473	388	227	52	60	141	4	4	7	2	1	1	1	11
IGR_MSMEG_1805_MSMEG_1807	1791	2023	1933	273	179	286	237	306	380	1	0	1	29	43	33	6	1	5	4	116
IGR_MSMEG_1807_MSMEG_1808	503	769	884	482	92	142	353	428	469	3	1	4	32	39	29	21	8	8	16	401
IGR_MSMEG_1808_MSMEG_1809	91	151	155	11	13	18	52	66	92	0	2	0	4	11	6	0	2	0	1	19
IGR_MSMEG_1809_MSMEG_1810	139	163	207	631	305	1428	236	153	280	11	14	38	11	11	12	109	36	127	83	1049
IGR_MSMEG_1810_MSMEG_1811	446	431	807	2	4	16	848	604	1027	0	0	0	52	28	52	5	1	4	1	4
IGR_MSMEG_1811_MSMEG_1812	1799	1828	2195	5	11	35	929	1062	1118	0	0	0	50	64	73	10	1	6	2	23
IGR_MSMEG_1812_MSMEG_1813	149	147	235	1	3	5	59	84	82	0	0	0	5	7	7	0	0	3	0	10
IGR_MSMEG_1813_MSMEG_1814	24	30	35	0	0	3	14	9	3	0	0	0	0	2	1	0	0	0	0	0
IGR_MSMEG_1814_MSMEG_1815	203	277	215	13	10	21	40	24	22	0	0	0	4	5	5	0	0	0	0	18
IGR_MSMEG_1815_MSMEG_1816	2	1	3	0	0	0	3	0	1	0	0	0	0	0	0	0	0	0	0	0
IGR_MSMEG_1816_MSMEG_1818	144	139	170	2	0	4	114	74	163	0	0	0	9	2	10	2	0	0	0	5
IGR_MSMEG_1817_MSMEG_1819	74	123	63	52	15	9	10	9	9	0	0	0	0	2	2	3	2	0	7	83
IGR_MSMEG_1819_MSMEG_1820	70	125	130	4	5	2	45	48	68	0	1	0	4	6	7	2	2	0	0	2
IGR_MSMEG_1820_MSMEG_1821	357	419	542	1	6	7	375	336	410	0	0	2	20	35	27	3	2	1	1	5
IGR_MSMEG_1821_MSMEG_1822	42	86	64	13	16	35	59	116	78	1	0	0	1	5	6	0	0	0	1	26
IGR_MSMEG_1822_MSMEG_1823	141	221	243	3	3	21	145	224	232	1	2	0	8	11	10	0	2	3	0	16
IGR_MSMEG_1823_MSMEG_1824	122	193	214	7	5	20	114	133	196	0	0	0	3	15	15	2	0	0	0	6
IGR_MSMEG_1825_MSMEG_1826	25	37	60	0	1	3	24	20	34	0	0	0	0	0	3	0	0	0	0	1
IGR_MSMEG_1830_MSMEG_1831	788	1276	1085	112	51	271	195	270	323	4	1	6	36	58	55	37	21	61	53	231
IGR_MSMEG_1831_MSMEG_1832	162	261	367	36	18	109	113	103	184	1	1	4	10	15	17	7	7	11	9	56
IGR_MSMEG_1832_MSMEG_1833	36	19	68	1	1	5	58	41	88	0	0	0	1	2	2	1	0	1	0	6
IGR_MSMEG_1833_MSMEG_1834	202	245	296	21	9	54	85	92	157	0	0	6	12	8	9	0	1	3	2	36
IGR_MSMEG_1835_MSMEG_1836	115	157	193	4	9	26	49	55	61	0	0	0	6	7	4	0	2	0	2	18
IGR_MSMEG_1836_MSMEG_1837	67	84	141	7	13	17	37	33	62	0	0	0	1	3	5	0	1	2	2	13
IGR_MSMEG_1837_MSMEG_1838	14	27	22	6	6	4	1	7	7	0	0	0	0	2	0	0	0	0	0	3
IGR_MSMEG_1838_MSMEG_1839	19	21	19	4	4	8	21	30	34	0	0	0	1	0	0	0	1	0	2	3
IGR_MSMEG_1841_MSMEG_1842	10	15	11	0	1	0	0	4	10	0	0	0	0	0	0	1	0	0	1	0
IGR_MSMEG_1842_MSMEG_1843	447	609	801	4	10	25	98	155	174	0	0	0	34	50	58	5	2	2	2	11
IGR_MSMEG_1843_MSMEG_1844	115	210	169	13	7	5	53	78	44	0	0	0	31	54	39	1	1	0	1	10
IGR_MSMEG_1844_MSMEG_1845	11	13	13	1	0	3	9	16	16	0	0	0	0	0	1	0	0	0	0	0
IGR_MSMEG_1845_MSMEG_1846	1	0	4	1	1	0	0	2	0	0	0	0	0	0	0	0	0	0	0	1
IGR_MSMEG_1846_MSMEG_1847	4	2	10	3	0	0	0	0	1	0	0	0	0	0	0	2	0	0	2	6
IGR_MSMEG_1848_MSMEG_1849	27	25	49	1	1	8	19	26	33	0	0	0	1	4	2	0	0	1	0	4
IGR_MSMEG_1850_MSMEG_1851	113	157	156	23	15	43	17	24	25	0	0	2	2	3	4	0	0	2	1	10
IGR_MSMEG_1851_MSMEG_1852	1	1	1	0	0	0	0	0	0	0	0	0	0	0	0	0	0	0	0	0
IGR_MSMEG_1852_MSMEG_1853	26	34	22	6	9	8	10	15	23	0	2	0	0	2	0	1	2	1	0	2
IGR_MSMEG_1853_MSMEG_1854	5	15	12	80	19	21	3	3	4	0	0	0	0	1	0	0	0	0	2	88
IGR_MSMEG_1855_MSMEG_1856	65	84	106	9	5	11	35	49	38	0	0	0	3	3	2	2	1	3	0	21
IGR_MSMEG_1856_MSMEG_1857	16	13	20	1	0	0	9	7	6	0	0	0	2	1	0	0	0	0	0	4
IGR_MSMEG_1858_MSMEG_1859	5	8	4	0	1	3	2	4	9	0	0	0	0	0	1	0	0	0	1	2
IGR_MSMEG_1859_MSMEG_1860	28	54	32	1	0	5	32	35	38	0	0	0	3	2	0	0	0	0	0	2
IGR_MSMEG_1860_MSMEG_1861	100	101	83	2	0	5	72	91	88	0	0	0	1	1	6	2	0	1	1	0
IGR_MSMEG_1861_MSMEG_1862	104	124	160	11	8	6	94	146	166	2	0	0	7	15	10	4	0	0	1	8
IGR_MSMEG_1863_MSMEG_1864	119	216	169	10	5	20	58	70	82	0	0	0	4	5	16	0	1	1	0	7
IGR_MSMEG_1864_MSMEG_1865	12	30	39	0	2	5	28	30	31	0	0	1	2	4	2	1	2	0	0	0
IGR_MSMEG_1865_MSMEG_1866	131	223	215	17	27	57	99	80	127	1	0	1	9	9	20	5	1	8	2	30
IGR_MSMEG_1866_MSMEG_1867	26	26	38	4	5	4	13	16	13	0	0	0	0	1	1	2	0	0	2	1
IGR_MSMEG_1867_MSMEG_1868	179	194	239	2	3	8	68	94	92	0	0	0	3	10	13	1	2	2	0	5
IGR_MSMEG_1868_MSMEG_1869	87	130	112	3	4	14	29	63	67	0	0	0	5	7	10	1	2	1	0	5
IGR_MSMEG_1869_MSMEG_1870	90	189	164	2	2	12	81	118	130	0	0	0	2	12	5	2	0	2	0	4
IGR_MSMEG_1871_MSMEG_1872	45	66	56	3	5	6	41	47	50	0	0	0	2	2	4	1	1	1	0	0
IGR_MSMEG_1872_MSMEG_1873	8	10	6	0	0	0	2	2	2	0	0	0	0	0	0	0	0	0	0	2
IGR_MSMEG_1873_MSMEG_1874	36	33	55	0	2	3	35	35	44	0	0	0	1	1	3	1	0	0	0	0
IGR_MSMEG_1874_MSMEG_1875	971	1912	1604	308	290	948	453	615	682	6	12	31	44	76	90	63	59	127	75	876
IGR_MSMEG_1876_MSMEG_1877	28	48	60	3	3	4	18	24	32	0	0	0	1	0	2	0	0	0	0	2
IGR_MSMEG_1877_MSMEG_1878	57	129	118	153	245	313	19	61	25	7	12	17	0	6	2	32	60	56	61	459
IGR_MSMEG_1878_MSMEG_1879	51	86	58	532	755	685	16	36	28	5	29	6	4	4	7	53	79	54	59	661
IGR_MSMEG_1879_MSMEG_1881	9	26	11	5	3	4	6	8	1	0	0	0	1	1	1	0	0	1	0	5
IGR_MSMEG_1880_MSMEG_1882	55	54	67	0	0	1	93	50	89	0	0	0	2	1	2	0	0	0	0	0
IGR_MSMEG_1882_MSMEG_1883	119	169	163	6	19	18	76	100	105	0	0	0	4	5	5	1	1	0	0	4
IGR_MSMEG_1883_MSMEG_1884	25	33	62	2	6	7	38	35	47	0	0	0	1	6	5	1	1	0	0	1
IGR_MSMEG_1884_MSMEG_1885	42	38	56	2	1	2	28	33	59	0	0	0	2	2	4	0	0	0	0	0
IGR_MSMEG_1885_MSMEG_1886	30	75	71	61	6	21	35	32	38	0	0	3	6	14	5	14	0	1	3	29
IGR_MSMEG_1886_MSMEG_1887	116	132	138	11	3	3	25	59	44	0	1	0	2	9	6	2	0	0	0	3
IGR_MSMEG_1887_MSMEG_1888	10	13	11	3	3	12	8	12	4	0	0	0	0	1	1	0	1	0	0	7
IGR_MSMEG_1888_MSMEG_1889	33	67	63	1	3	8	25	36	38	0	0	0	1	8	2	1	1	0	0	0
IGR_MSMEG_1890_MSMEG_1891	5	6	9	0	0	2	2	2	2	0	0	0	0	0	0	0	0	0	0	0
IGR_MSMEG_1892_MSMEG_1893	31	46	43	6	5	10	15	26	16	0	0	0	0	0	2	0	1	1	0	4
IGR_MSMEG_1893_MSMEG_1894	31	30	32	20	13	23	13	23	36	0	1	0	4	0	1	1	1	0	1	14
IGR_MSMEG_1894_MSMEG_1895	4	2	3	0	0	3	2	0	2	0	0	0	0	0	0	0	0	0	1	0
IGR_MSMEG_1895_MSMEG_1896	0	0	0	0	0	0	0	0	1	0	0	0	0	0	0	0	0	0	0	0
IGR_MSMEG_1899_MSMEG_1900	26	36	68	3	4	9	25	27	34	0	0	0	1	1	2	0	1	0	1	4
IGR_MSMEG_1900_MSMEG_1901	7	8	11	0	4	4	2	5	4	0	0	0	0	0	0	0	1	2	0	5
IGR_MSMEG_1901_MSMEG_1902	3	2	7	0	0	2	3	3	4	0	0	0	1	0	0	0	0	0	0	0
IGR_MSMEG_1902_MSMEG_1903	2	30	18	4	5	13	4	4	4	0	0	2	0	1	0	0	0	0	0	6
IGR_MSMEG_1903_MSMEG_1904	8	4	10	1	2	3	3	5	2	0	0	0	0	1	1	1	0	1	0	5
IGR_MSMEG_1904_MSMEG_1905	2	4	3	0	1	4	4	0	0	0	0	3	0	0	0	0	0	0	0	0
IGR_MSMEG_1905_MSMEG_1906	6	8	15	8	24	31	1	2	7	0	2	3	0	0	0	2	8	3	2	4
IGR_MSMEG_1906_MSMEG_1907	1	2	5	3	41	49	2	3	0	0	1	2	0	0	0	0	3	4	2	15
IGR_MSMEG_1907_MSMEG_1908	0	0	2	3	21	31	1	1	0	0	0	6	0	0	0	0	5	6	0	10
IGR_MSMEG_1908_MSMEG_1909	9	9	6	1	1	3	0	0	3	0	0	0	0	0	0	0	0	0	0	0
IGR_MSMEG_1910_MSMEG_1911	3	4	14	5	13	22	5	8	7	1	1	2	0	0	0	1	2	2	2	12
IGR_MSMEG_1911_MSMEG_1912	12	13	18	8	10	8	13	7	13	0	5	0	3	0	3	1	3	6	3	17
IGR_MSMEG_1912_MSMEG_1913	7	12	7	1	11	8	4	7	10	0	0	0	0	1	1	1	2	0	1	1
IGR_MSMEG_1913_MSMEG_1914	58	71	66	14	36	30	47	41	55	2	0	0	3	0	5	0	6	3	1	26
IGR_MSMEG_1915_MSMEG_1916	175	235	259	26	28	31	55	62	81	0	0	0	7	9	13	6	3	1	4	38
IGR_MSMEG_1916_MSMEG_1917	279	353	365	10	17	28	163	192	195	0	0	0	7	21	18	3	5	4	3	35
IGR_MSMEG_1917_MSMEG_1918	637	1082	1122	7	24	41	275	286	407	0	1	1	39	63	55	3	1	4	7	15
IGR_MSMEG_1918_MSMEG_1919	301	376	449	8	1	8	69	53	83	0	0	0	20	10	8	5	0	0	2	14
IGR_MSMEG_1919_MSMEG_1920	901	1271	1327	989	374	260	378	431	559	0	0	2	26	39	38	79	15	8	71	1787
IGR_MSMEG_1920_MSMEG_1921	50	53	56	1	0	1	32	29	46	0	0	0	1	0	1	0	0	2	0	0
IGR_MSMEG_1921_MSMEG_1922	0	1	7	0	0	0	6	2	5	0	0	0	1	0	0	0	0	0	0	0
IGR_MSMEG_1923_MSMEG_1924	21	31	36	0	1	6	13	23	42	0	0	0	3	5	3	0	1	0	0	7
IGR_MSMEG_1926_MSMEG_1927	2	1	5	1	0	0	1	0	1	0	0	0	0	0	0	0	0	0	1	0
IGR_MSMEG_1927_MSMEG_1928	197	193	277	12	15	43	58	76	103	1	0	4	4	3	8	1	4	3	0	10
IGR_MSMEG_1928_MSMEG_1929	13	22	10	0	0	4	9	5	10	0	0	0	1	3	1	0	0	0	0	0
IGR_MSMEG_1929_MSMEG_1930	103	129	141	14	14	35	54	78	92	0	0	0	9	21	16	1	5	8	5	38
IGR_MSMEG_1930_MSMEG_1931	1537	1940	1937	156	147	362	124	164	163	1	0	1	52	79	54	19	17	28	11	136
IGR_MSMEG_1932_MSMEG_1934	103	141	152	9	3	14	39	43	72	0	0	0	7	10	1	2	0	0	2	8
IGR_MSMEG_1934_MSMEG_1935	615	1008	937	31	26	76	126	210	198	0	1	0	23	24	18	5	2	7	1	31
IGR_MSMEG_1935_MSMEG_1936	39	61	57	1	2	4	31	42	46	0	0	0	5	1	5	1	0	0	0	3
IGR_MSMEG_1936_MSMEG_1937	216	313	274	15	20	41	198	347	228	2	0	0	5	8	7	3	5	1	1	32
IGR_MSMEG_1937_MSMEG_1938	69	105	105	25	29	23	43	39	49	0	0	1	1	3	2	7	9	2	1	30
IGR_MSMEG_1938_MSMEG_1939	38	63	46	11	6	58	22	24	33	0	4	1	2	3	4	0	3	4	2	35
IGR_MSMEG_1939_MSMEG_1940	2	8	8	1	6	5	12	4	13	0	0	0	1	0	1	0	0	0	0	3
IGR_MSMEG_1940_MSMEG_1941	1	2	0	0	0	0	0	0	0	0	0	0	0	0	0	1	0	0	0	0
IGR_MSMEG_1941_MSMEG_1943	19	27	39	1	7	11	24	14	15	0	0	0	1	4	1	1	0	2	0	4
IGR_MSMEG_1942_MSMEG_1944	38	72	77	23	41	39	26	35	31	0	6	1	1	4	1	5	4	4	2	32
IGR_MSMEG_1944_MSMEG_1945	33	76	25	1	2	9	12	13	9	0	0	0	0	3	0	0	0	0	1	6
IGR_MSMEG_1946_MSMEG_1947	62	138	139	4	8	15	57	72	90	0	0	2	12	11	16	2	2	0	0	9
IGR_MSMEG_1947_MSMEG_1948	130	166	147	6	9	14	117	78	159	0	0	1	5	5	9	1	1	2	0	4
IGR_MSMEG_1949_MSMEG_1950	3	7	7	3	2	1	5	5	8	0	0	0	0	1	0	1	2	0	4	6
IGR_MSMEG_1950_MSMEG_1951	2	30	28	153	18	25	3	29	10	5	1	0	0	6	1	44	5	5	15	191
IGR_MSMEG_1951_MSMEG_1952	6	90	65	274	27	38	2	41	30	7	1	0	0	4	2	11	3	3	18	198
IGR_MSMEG_1952_MSMEG_1953	2282	3601	3554	255	159	755	419	482	624	1	7	9	79	130	131	49	16	65	17	420
IGR_MSMEG_1953_MSMEG_1954	73	112	123	23	12	46	23	29	47	0	0	4	6	13	5	14	1	9	13	26
IGR_MSMEG_1955_MSMEG_1957	59	145	172	4	16	21	49	80	104	0	2	1	4	5	5	3	0	0	0	17
IGR_MSMEG_1957_MSMEG_1958	23	13	8	1	0	2	6	8	1	0	0	0	0	0	0	0	0	0	0	0
IGR_MSMEG_1958_MSMEG_1959	88	126	143	2	6	6	106	111	119	2	0	0	2	6	8	2	0	0	0	2
IGR_MSMEG_1959_MSMEG_1960	131	153	224	6	4	16	50	65	46	0	1	1	9	6	6	0	0	2	1	11
IGR_MSMEG_1962_MSMEG_1963	50	86	78	6	7	14	71	75	113	0	0	0	3	4	5	1	0	2	0	11
IGR_MSMEG_1963_MSMEG_1964	14	21	24	2	1	3	8	9	17	0	0	0	0	1	0	1	0	1	1	2
IGR_MSMEG_1964_MSMEG_1965	10	12	30	0	0	0	4	6	8	0	0	1	3	1	1	0	0	0	0	0
IGR_MSMEG_1965_MSMEG_1966	148	184	201	5	5	16	32	34	56	0	0	1	5	12	11	4	0	1	1	7
IGR_MSMEG_1966_MSMEG_1967	0	5	4	1	0	0	0	2	1	0	0	0	0	0	0	0	0	0	0	0
IGR_MSMEG_1967_MSMEG_1968	58	63	60	3	1	5	23	28	36	0	0	1	1	5	2	2	2	0	0	1
IGR_MSMEG_1968_MSMEG_1969	70	92	70	56	11	95	48	57	42	0	0	0	1	3	0	4	2	4	3	75
IGR_MSMEG_1969_MSMEG_1970	158	311	312	892	300	1131	73	100	124	11	5	12	8	7	9	60	17	47	50	1865
IGR_MSMEG_1970_MSMEG_1971	105	170	113	115	23	75	17	30	29	1	0	3	2	2	3	12	0	6	22	163
IGR_MSMEG_1971_MSMEG_1972	8	27	10	1391	171	1115	10	17	1	39	13	37	0	2	0	259	35	167	314	3644
IGR_MSMEG_1972_MSMEG_1973	3	12	6	707	91	655	3	20	8	20	2	36	0	2	0	175	31	92	239	2313
IGR_MSMEG_1974_MSMEG_1975	18	71	7	2452	369	2795	11	35	10	36	5	43	2	3	0	299	37	216	298	5655
IGR_MSMEG_1977_MSMEG_1978	34	48	50	1292	199	1630	27	39	21	21	10	69	2	4	3	193	22	117	275	3579
IGR_MSMEG_1978_MSMEG_1979	18	22	28	906	133	835	16	20	20	20	4	33	1	2	1	119	17	69	187	1899
IGR_MSMEG_1979_MSMEG_1980	13	32	39	457	74	537	13	27	22	3	3	13	1	2	2	81	15	62	93	972
IGR_MSMEG_1981_MSMEG_1982	14	39	26	11	6	28	8	7	6	0	0	2	0	0	1	2	0	4	2	14
IGR_MSMEG_1982_MSMEG_1983	5	7	9	7	7	5	4	4	2	1	0	0	1	0	1	1	2	0	0	6
IGR_MSMEG_1983_MSMEG_1984	0	2	4	0	3	2	1	0	1	0	0	0	0	0	0	0	1	1	1	0
IGR_MSMEG_1984_MSMEG_1985	33	50	39	3	5	2	15	18	20	0	0	0	1	0	0	2	1	0	0	3
IGR_MSMEG_1985_MSMEG_1986	100	129	135	6	18	31	73	87	122	1	1	0	1	4	1	2	1	1	1	31
IGR_MSMEG_1986_MSMEG_1987	8	15	22	16	19	60	12	11	7	0	3	0	1	1	2	4	2	3	2	52
IGR_MSMEG_1987_MSMEG_1988	5	9	11	3	3	14	11	10	10	0	0	0	2	0	0	0	2	1	0	4
IGR_MSMEG_1989_MSMEG_1990	3	4	3	4	1	3	4	2	0	0	0	0	0	0	0	0	0	0	1	2
IGR_MSMEG_1990_MSMEG_1991	3	1	2	5	14	23	0	0	2	0	0	0	0	0	0	1	0	0	0	2
IGR_MSMEG_1992_MSMEG_1993	5	1	1	0	0	0	0	2	8	0	0	0	0	0	0	0	0	0	0	4
IGR_MSMEG_1994_MSMEG_1995	53	71	79	4	0	6	34	40	71	0	0	0	0	3	2	0	0	0	0	0
IGR_MSMEG_1995_MSMEG_1996	15	10	15	0	2	1	9	5	5	0	0	0	1	0	1	0	0	0	1	0
IGR_MSMEG_1996_MSMEG_1997	77	144	113	15	11	36	57	95	86	3	1	2	1	4	6	5	3	6	2	41
IGR_MSMEG_1998_MSMEG_1999	2107	3515	7564	11	23	60	42	78	142	0	1	2	42	73	111	15	1	7	2	26
IGR_MSMEG_1999_MSMEG_2000	601	803	1868	43	51	38	31	32	55	0	2	0	5	27	25	4	5	1	1	31
IGR_MSMEG_2000_MSMEG_2001	2	5	4	1	1	2	3	3	2	0	0	0	1	0	0	0	0	0	0	2
IGR_MSMEG_2001_MSMEG_2002	158	305	176	5	11	21	92	99	114	0	0	0	7	13	5	1	1	0	1	18
IGR_MSMEG_2002_MSMEG_2003	144	195	207	2	3	4	146	114	156	0	3	0	14	9	6	5	0	1	2	7
IGR_MSMEG_2003_MSMEG_2004	95	132	147	6	12	26	68	66	89	0	1	1	13	11	8	3	5	3	7	7
IGR_MSMEG_2004_MSMEG_2005	5	5	3	0	0	0	12	9	2	0	0	0	0	2	0	0	1	0	0	0
IGR_MSMEG_2005_MSMEG_2006	8	15	20	1	2	6	14	14	20	1	0	0	0	1	0	0	2	2	1	4
IGR_MSMEG_2006_MSMEG_2007	6	10	15	4	1	6	11	9	17	0	0	2	0	1	0	0	2	2	1	1
IGR_MSMEG_2009_MSMEG_2010	144	148	194	14	10	25	102	52	111	0	0	0	12	4	10	0	1	4	3	17
IGR_MSMEG_2010_MSMEG_2011	116	116	131	2	3	8	33	37	45	0	1	0	8	3	5	0	0	0	1	4
IGR_MSMEG_2011_MSMEG_2012	0	0	0	0	0	0	0	0	0	0	0	0	0	0	0	0	0	0	0	0
IGR_MSMEG_2017_MSMEG_2019	12	20	11	0	0	0	3	3	5	0	0	0	0	0	0	0	0	0	0	0
IGR_MSMEG_2018_MSMEG_2020	3	7	6	1	0	0	2	1	5	0	0	0	0	0	0	0	0	0	0	0
IGR_MSMEG_2020_MSMEG_2021	53	53	80	0	4	5	20	30	24	0	1	0	2	1	2	0	0	0	0	3
IGR_MSMEG_2021_MSMEG_2022	3	12	12	0	0	1	4	0	3	0	1	0	0	0	0	0	0	0	0	1
IGR_MSMEG_2022_MSMEG_2023	5	9	8	0	2	8	5	3	3	0	0	0	0	0	1	0	0	0	0	0
IGR_MSMEG_2024_MSMEG_2025	1	0	1	0	1	2	0	0	0	0	0	0	0	0	0	0	0	1	0	1
IGR_MSMEG_2025_MSMEG_2026	17	37	40	10	4	18	7	9	27	0	0	0	2	3	1	0	2	1	4	13
IGR_MSMEG_2026_MSMEG_2027	27	30	68	3	7	9	15	9	29	0	0	0	0	2	7	0	2	0	0	8
IGR_MSMEG_2027_MSMEG_2028	19	23	34	2	0	2	12	21	12	0	0	0	1	0	1	0	0	0	0	0
IGR_MSMEG_2029_MSMEG_2030	1	1	1	0	0	0	0	0	1	0	0	0	0	0	0	0	0	0	0	0
IGR_MSMEG_2030_MSMEG_2031	4	1	3	0	1	2	1	0	2	0	1	0	0	2	0	0	0	0	0	0
IGR_MSMEG_2031_MSMEG_2032	5	6	4	0	0	1	8	4	1	0	0	0	2	0	0	0	1	0	0	0
IGR_MSMEG_2032_MSMEG_2033	18	37	35	5	6	4	9	14	19	0	0	1	0	7	2	0	2	1	0	11
IGR_MSMEG_2033_MSMEG_2034	2	1	3	0	0	0	1	0	3	0	0	0	0	1	0	2	0	0	0	0
IGR_MSMEG_2034_MSMEG_2036	1	7	6	0	0	0	1	5	3	0	0	0	0	1	0	0	0	0	0	0
IGR_MSMEG_2035_MSMEG_2037	0	4	2	40	9	11	2	3	2	4	0	0	0	0	0	26	2	1	12	74
IGR_MSMEG_2037_MSMEG_2038	27	32	30	2	4	1	9	21	13	0	0	0	0	0	6	0	2	0	0	0
IGR_MSMEG_2038_MSMEG_2039	21	41	36	13	27	57	34	37	46	1	1	2	0	4	3	2	7	4	2	63
IGR_MSMEG_2039_MSMEG_2040	9	17	19	1	1	0	20	12	14	0	0	0	0	0	1	0	0	0	0	1
IGR_MSMEG_2040_MSMEG_2041	10	15	17	1	3	1	11	4	14	0	0	0	1	0	3	0	0	0	0	1
IGR_MSMEG_2041_MSMEG_2042	24	37	34	1	2	3	11	8	19	0	0	0	2	2	2	0	0	0	0	1
IGR_MSMEG_2042_MSMEG_2043	1	5	8	0	0	0	1	0	2	0	0	0	0	0	0	0	0	0	0	0
IGR_MSMEG_2043_MSMEG_2044	78	127	140	8	17	41	16	29	35	0	0	0	2	7	2	0	0	0	0	7
IGR_MSMEG_2045_MSMEG_2046	32	48	88	3	0	1	30	28	86	0	0	0	6	6	9	1	0	0	0	0
IGR_MSMEG_2046_MSMEG_2048	55	94	89	21	16	52	47	61	79	0	0	0	1	4	0	2	0	6	0	18
IGR_MSMEG_2047_MSMEG_2049	6	2	3	0	0	0	7	0	3	0	0	0	0	0	0	0	0	0	0	0
IGR_MSMEG_2049_MSMEG_2050	38	58	49	10	15	49	14	22	23	0	0	1	1	1	5	1	3	3	1	27
IGR_MSMEG_2050_MSMEG_2051	3	2	1	21	25	31	1	1	3	0	0	0	1	0	0	2	0	1	7	38
IGR_MSMEG_2052_MSMEG_2053	0	3	1	15	29	35	3	1	2	2	4	4	0	0	0	2	10	11	2	10
IGR_MSMEG_2053_MSMEG_2054	2	1	5	16	15	23	0	1	1	0	0	3	0	0	0	2	3	3	5	14
IGR_MSMEG_2057_MSMEG_2058	3	4	6	41	55	98	2	3	1	0	2	0	0	1	1	8	14	7	11	89
IGR_MSMEG_2059_MSMEG_2060	0	0	1	21	34	66	0	2	0	0	1	1	0	0	0	7	13	12	4	56
IGR_MSMEG_2063_MSMEG_2064	46	86	69	31	60	106	27	46	40	0	2	0	0	4	0	3	8	6	2	40
IGR_MSMEG_2064_MSMEG_2065	9	17	19	2	6	9	2	1	7	0	0	0	0	1	1	0	5	0	2	4
IGR_MSMEG_2065_MSMEG_2066	9	15	17	2	4	4	4	6	9	0	0	0	0	3	2	4	0	0	0	1
IGR_MSMEG_2066_MSMEG_2067	9	17	11	3	5	6	3	9	5	0	0	0	0	0	1	0	1	0	0	0
IGR_MSMEG_2067_MSMEG_2068	4	7	14	2	4	4	5	8	2	0	0	0	1	1	1	0	0	1	0	12
IGR_MSMEG_2070_MSMEG_2071	5	17	25	4	7	6	9	25	14	0	0	0	0	3	2	0	0	0	0	5
IGR_MSMEG_2071_MSMEG_2072	23	21	23	1	6	6	9	14	14	0	0	0	1	0	2	0	1	0	0	0
IGR_MSMEG_2075_MSMEG_2076	41	51	45	17	21	34	21	35	21	0	2	0	2	3	2	2	1	0	0	16
IGR_MSMEG_2076_MSMEG_2077	9	6	5	1	0	0	0	0	4	0	0	0	0	0	0	0	0	0	0	5
IGR_MSMEG_2077_MSMEG_2078	671	1252	1203	153	159	339	231	351	499	2	14	4	31	33	40	11	17	20	45	295
IGR_MSMEG_2078_MSMEG_2079	659	851	730	80	73	140	68	75	103	0	4	0	13	7	12	12	4	7	9	139
IGR_MSMEG_2079_MSMEG_2080	427	644	682	2	13	34	432	517	576	0	1	1	28	41	47	2	3	2	0	25
IGR_MSMEG_2080_MSMEG_2081	236	366	429	2	3	14	171	248	297	0	0	1	22	27	21	1	3	4	1	8
IGR_MSMEG_2081_MSMEG_2082	354	616	461	3	3	18	122	205	164	0	0	0	10	8	9	1	0	0	1	4
IGR_MSMEG_2082_MSMEG_2083	30	51	54	2	8	5	33	30	30	0	0	0	1	3	3	1	0	1	1	6
IGR_MSMEG_2083_MSMEG_2084	9	5	9	0	1	0	27	17	14	0	0	0	0	1	2	0	1	0	0	0
IGR_MSMEG_2084_MSMEG_2085	31	68	49	6	26	24	43	45	42	0	1	0	1	5	4	1	1	2	1	23
IGR_MSMEG_2085_MSMEG_2086	33	58	33	11	18	27	6	8	8	0	0	0	1	2	0	1	3	0	0	13
IGR_MSMEG_2087_MSMEG_2088	38	64	93	0	3	4	27	35	45	0	0	0	2	4	6	0	0	1	0	0
IGR_MSMEG_2088_MSMEG_2089	15	15	34	0	1	2	4	13	17	0	0	0	2	0	1	1	1	0	0	2
IGR_MSMEG_2090_MSMEG_2091	98	142	113	0	3	4	74	96	126	1	0	0	4	5	12	0	0	0	0	3
IGR_MSMEG_2091_MSMEG_2092	366	473	639	7	14	18	232	266	364	0	0	0	13	28	20	1	1	2	0	16
IGR_MSMEG_2092_MSMEG_2093	281	533	324	21	23	60	107	207	134	0	0	4	18	22	19	9	12	14	7	47
IGR_MSMEG_2093_MSMEG_2094	186	224	301	28	24	73	46	55	65	22	10	5	8	7	5	3	5	4	11	63
IGR_MSMEG_2094_MSMEG_2095	5	9	7	6	1	1	7	7	4	0	0	0	0	0	0	1	0	1	0	6
IGR_MSMEG_2095_MSMEG_2096	81	127	180	5	15	38	75	93	132	0	1	0	4	4	7	1	0	6	0	24
IGR_MSMEG_2096_MSMEG_2097	5	3	7	2	0	0	10	6	8	0	0	0	1	1	1	0	0	0	0	0
IGR_MSMEG_2098_MSMEG_2099	11	8	13	0	1	0	10	15	11	0	0	0	1	0	0	0	0	0	0	1
IGR_MSMEG_2099_MSMEG_2100	8	6	1	0	0	0	2	6	5	0	0	0	1	0	1	0	0	0	0	1
IGR_MSMEG_2100_MSMEG_2101	30	37	24	2	5	4	9	9	8	0	0	0	2	2	0	0	0	0	0	6
IGR_MSMEG_2102_MSMEG_2103	7	12	17	0	0	0	17	15	15	0	0	0	0	0	0	1	0	0	0	0
IGR_MSMEG_2103_MSMEG_2104	94	88	76	3	5	23	28	36	42	0	0	0	3	3	3	0	1	2	1	5
IGR_MSMEG_2104_MSMEG_2105	23	24	32	0	5	10	5	17	13	0	0	0	1	2	2	0	3	1	1	2
IGR_MSMEG_2105_MSMEG_2107	16	41	17	0	0	0	4	7	3	0	0	0	1	1	0	0	0	1	0	0
IGR_MSMEG_2106_MSMEG_2108	11	21	13	1	0	1	13	8	12	0	0	0	0	2	0	0	0	1	0	0
IGR_MSMEG_2109_MSMEG_2110	9	2	8	1	1	1	2	1	4	0	0	0	0	1	1	2	0	0	0	2
IGR_MSMEG_2110_MSMEG_2111	52	65	70	4	4	3	36	30	56	0	0	0	2	2	7	1	2	0	0	7
IGR_MSMEG_2111_MSMEG_2112	48	60	69	3	2	12	53	46	66	0	0	0	3	6	2	1	1	1	1	1
IGR_MSMEG_2113_MSMEG_2116	187	221	322	17	13	17	61	83	108	0	0	1	7	15	7	7	1	4	2	24
IGR_MSMEG_2116_MSMEG_2117	13	10	11	2	1	0	4	2	1	0	0	0	0	0	0	1	0	0	0	4
IGR_MSMEG_2117_MSMEG_2118	68	109	93	6	10	16	59	92	93	0	0	0	7	9	12	0	1	3	0	27
IGR_MSMEG_2118_MSMEG_2119	29	28	40	6	9	6	11	13	24	0	2	0	2	3	0	0	0	1	0	3
IGR_MSMEG_2119_MSMEG_2120	63	82	74	3	2	4	27	47	57	0	0	0	4	9	5	1	0	0	0	5
IGR_MSMEG_2122_MSMEG_2123	70	272	83	20	9	5	40	109	48	0	0	0	3	18	5	3	0	2	4	12
IGR_MSMEG_2123_MSMEG_2124	12	37	30	3	2	2	13	34	15	0	0	1	0	7	0	1	3	0	0	15
IGR_MSMEG_2124_MSMEG_2125	49	96	47	1	0	0	13	32	22	0	0	0	1	2	3	0	0	0	0	0
IGR_MSMEG_2126_MSMEG_2127	14	46	30	0	0	0	26	32	30	0	0	0	4	3	2	0	0	0	0	2
IGR_MSMEG_2127_MSMEG_2128	25	29	28	3	10	10	6	14	10	0	0	0	1	0	2	1	1	0	0	3
IGR_MSMEG_2128_MSMEG_2129	82	87	70	0	0	1	54	47	37	0	0	0	5	2	3	0	1	0	0	0
IGR_MSMEG_2129_MSMEG_2130	13	13	25	0	0	0	12	16	11	0	0	0	1	3	2	0	0	0	0	0
IGR_MSMEG_2132_MSMEG_2133	12	9	18	0	2	1	12	12	15	0	0	0	0	0	1	0	0	0	1	5
IGR_MSMEG_2135_MSMEG_2136	2	11	2	0	0	0	3	0	1	0	0	0	0	0	0	0	0	0	0	0
IGR_MSMEG_2137_MSMEG_2138	7	15	14	2	1	1	3	2	9	0	0	0	2	4	4	0	1	1	0	2
IGR_MSMEG_2138_MSMEG_2139	33	30	54	0	9	10	9	9	9	0	0	0	0	2	2	1	0	0	1	3
IGR_MSMEG_2139_MSMEG_2140	23	13	13	1	2	4	1	6	8	0	0	0	1	0	0	0	0	0	2	0
IGR_MSMEG_2140_MSMEG_2141	7	12	4	0	1	0	3	2	2	0	0	0	0	0	0	0	0	0	0	3
IGR_MSMEG_2141_MSMEG_2142	7	16	12	0	0	1	7	8	11	0	0	0	0	0	0	0	0	0	0	0
IGR_MSMEG_2142_MSMEG_2143	90	108	116	71	103	131	53	61	82	0	4	0	2	2	7	3	4	7	2	64
IGR_MSMEG_2144_MSMEG_2145	103	125	71	3	7	9	16	18	8	0	0	0	2	2	2	4	0	0	1	7
IGR_MSMEG_2145_MSMEG_2146	0	1	1	0	0	0	2	0	0	0	0	0	0	0	0	0	0	0	0	0
IGR_MSMEG_2146_MSMEG_2147	4	8	3	0	0	2	5	2	4	0	0	0	0	0	0	1	0	0	0	1
IGR_MSMEG_2147_MSMEG_2148	12	6	11	0	1	1	1	5	0	0	0	0	0	0	1	0	0	0	0	0
IGR_MSMEG_2148_MSMEG_2149	61	61	63	15	10	26	17	13	24	0	0	2	0	2	1	0	1	1	2	15
IGR_MSMEG_2149_MSMEG_2150	102	121	112	12	14	61	30	23	34	0	0	0	1	3	4	1	0	1	2	20
IGR_MSMEG_2151_MSMEG_2152	17	22	28	1	2	3	10	2	8	0	0	0	0	0	1	0	0	0	0	0
IGR_MSMEG_2152_MSMEG_2153	115	166	120	9	14	21	24	35	35	0	0	0	2	7	1	1	0	3	3	5
IGR_MSMEG_2153_MSMEG_2154	1	5	6	0	0	0	0	1	1	0	0	0	0	0	0	0	0	0	0	0
IGR_MSMEG_2154_MSMEG_2155	0	0	2	0	0	0	0	1	0	0	0	0	0	0	0	0	0	0	0	0
IGR_MSMEG_2155_MSMEG_2156	9	1	3	0	0	1	1	1	0	0	0	0	0	0	0	0	0	0	0	0
IGR_MSMEG_2156_MSMEG_2157	12	10	21	5	6	8	13	17	12	0	0	0	0	1	2	1	1	1	3	4
IGR_MSMEG_2157_MSMEG_2159	0	4	0	2	4	6	5	1	2	0	0	0	0	0	0	0	1	1	0	2
IGR_MSMEG_2158_MSMEG_2161	7	18	21	54	23	38	7	8	9	0	0	4	0	0	1	1	6	1	4	35
IGR_MSMEG_2161_MSMEG_2162	60	59	51	1	6	2	11	13	8	0	0	0	3	1	2	0	0	0	0	2
IGR_MSMEG_2162_MSMEG_2163	25	36	27	0	1	3	25	43	34	0	2	0	1	3	1	0	0	0	0	0
IGR_MSMEG_2163_MSMEG_2164	41	87	70	1	1	4	38	56	45	0	0	0	2	6	2	0	0	1	0	3
IGR_MSMEG_2164_MSMEG_2165	39	44	52	2	1	5	18	15	14	0	0	0	1	1	3	0	0	1	0	5
IGR_MSMEG_2166_MSMEG_2167	8	14	16	0	1	0	4	3	8	0	0	0	1	3	0	0	0	0	0	1
IGR_MSMEG_2167_MSMEG_2168	6	8	4	0	1	1	5	6	6	0	0	0	0	0	0	0	0	0	0	0
IGR_MSMEG_2171_MSMEG_2172	16	15	9	36	31	49	5	9	9	0	1	0	0	1	0	5	2	4	2	13
IGR_MSMEG_2172_MSMEG_2173	30	35	16	7	9	16	8	2	7	0	0	1	0	0	0	3	1	1	1	7
IGR_MSMEG_2173_MSMEG_2174	193	246	314	16	20	76	68	120	126	0	1	2	6	11	13	2	0	4	1	39
IGR_MSMEG_2174_MSMEG_2176	20	31	46	0	0	2	55	38	54	0	1	0	3	3	5	1	1	0	0	0
IGR_MSMEG_2175_MSMEG_2177	2	7	5	0	0	1	2	2	4	0	0	0	0	0	0	0	0	0	0	4
IGR_MSMEG_2177_MSMEG_2178	3	3	2	2	4	1	0	0	1	0	0	0	0	0	0	0	0	0	0	1
IGR_MSMEG_2178_MSMEG_2179	0	0	0	0	0	1	1	0	1	0	0	0	0	0	0	1	0	0	0	0
IGR_MSMEG_2179_MSMEG_2180	8	19	20	0	3	1	4	4	4	0	0	2	0	1	1	0	1	0	0	0
IGR_MSMEG_2180_MSMEG_2182	0	1	1	0	0	0	0	0	0	0	0	0	0	0	0	0	0	0	0	0
IGR_MSMEG_2183_MSMEG_2184	1	0	0	1	0	0	0	0	0	0	0	0	0	0	0	0	1	0	0	0
IGR_MSMEG_2184_MSMEG_2185	7	8	4	0	0	0	3	2	7	0	0	0	0	0	0	0	0	0	0	0
IGR_MSMEG_2188_MSMEG_2190	1	4	5	4	0	1	0	2	3	0	0	1	0	0	0	1	0	0	0	0
IGR_MSMEG_2190_MSMEG_2191	1	2	4	0	0	1	2	0	2	0	0	0	0	0	0	0	0	0	0	2
IGR_MSMEG_2191_MSMEG_2192	6	3	2	0	0	0	0	0	3	0	0	0	0	1	0	0	0	0	0	0
IGR_MSMEG_2192_MSMEG_2194	128	165	177	7	7	18	33	26	54	0	0	0	3	7	5	1	1	0	0	2
IGR_MSMEG_2193_MSMEG_2195	7	7	10	1	2	4	1	4	6	0	0	0	0	2	2	0	0	0	0	3
IGR_MSMEG_2195_MSMEG_2197	1074	1196	1263	44	77	149	189	215	220	3	6	10	14	22	22	16	4	5	6	88
IGR_MSMEG_2196_MSMEG_2198	122	211	174	27	19	66	29	53	45	1	0	1	5	5	5	3	2	2	5	39
IGR_MSMEG_2199_MSMEG_2200	78	114	105	48	56	79	25	26	23	0	0	1	5	2	3	1	2	1	5	168
IGR_MSMEG_2200_MSMEG_2201	129	234	169	9	2	15	71	81	134	0	0	0	8	11	12	1	1	1	0	4
IGR_MSMEG_2201_MSMEG_2202	270	333	393	8	11	21	161	172	191	0	0	0	6	8	7	0	1	2	1	13
IGR_MSMEG_2203_MSMEG_2204	25	27	28	0	2	3	13	18	13	0	0	0	0	1	0	0	0	1	1	2
IGR_MSMEG_2204_MSMEG_2205	13	22	19	0	2	2	18	18	16	0	0	0	1	2	3	0	0	0	0	2
IGR_MSMEG_2205_MSMEG_2206	4	4	4	0	0	0	1	0	1	0	0	0	1	0	0	0	0	1	0	0
IGR_MSMEG_2207_MSMEG_2208	8	9	6	0	0	3	7	10	8	0	0	0	1	0	1	0	0	1	0	5
IGR_MSMEG_2208_MSMEG_2209	4	11	6	0	0	0	4	3	8	0	0	0	1	0	0	0	0	1	0	0
IGR_MSMEG_2209_MSMEG_2210	11	9	5	0	0	0	13	4	15	0	0	0	0	0	0	0	0	0	1	0
IGR_MSMEG_2210_MSMEG_2211	6	5	6	3	5	6	12	6	11	0	0	0	0	1	0	0	0	2	1	6
IGR_MSMEG_2211_MSMEG_2212	8	3	3	2	1	2	2	0	1	0	0	0	1	0	0	0	0	0	0	0
IGR_MSMEG_2212_MSMEG_2213	7	5	6	0	0	0	2	1	2	0	0	0	0	0	0	0	0	0	0	0
IGR_MSMEG_2213_MSMEG_2214	29	34	42	1	2	9	14	3	14	0	0	0	1	0	3	0	0	1	0	1
IGR_MSMEG_2219_MSMEG_2220	4	4	3	0	2	0	0	0	1	0	0	0	0	0	0	0	0	0	0	0
IGR_MSMEG_2220_MSMEG_2221	8	6	3	2	1	1	1	1	0	0	0	0	1	0	0	0	0	0	0	0
IGR_MSMEG_2222_MSMEG_2223	5	10	1	4	1	4	0	1	1	0	0	0	1	0	0	0	0	0	1	2
IGR_MSMEG_2223_MSMEG_2224	2	0	6	1	1	0	1	0	2	0	0	0	0	0	0	0	0	0	0	0
IGR_MSMEG_2224_MSMEG_2225	21	30	25	4	3	5	14	7	27	0	0	0	2	1	1	1	2	0	2	9
IGR_MSMEG_2226_MSMEG_2227	9	9	7	0	2	2	11	10	8	0	0	2	0	1	2	1	0	0	0	2
IGR_MSMEG_2227_MSMEG_2228	14	8	12	0	3	2	11	15	11	0	0	0	1	1	1	1	0	0	0	0
IGR_MSMEG_2228_MSMEG_2229	26	25	27	1	0	1	27	33	27	0	0	0	4	2	3	0	0	0	0	0
IGR_MSMEG_2229_MSMEG_2230	2	1	0	0	0	1	4	0	3	0	0	0	0	0	0	0	0	0	0	0
IGR_MSMEG_2230_MSMEG_2231	4	2	0	0	1	0	1	2	1	0	0	0	1	0	0	0	0	0	0	0
IGR_MSMEG_2232_MSMEG_2233	4	3	1	2	0	0	0	0	0	0	0	0	0	0	0	0	0	0	0	0
IGR_MSMEG_2233_MSMEG_2234	2	1	1	0	0	0	0	0	2	0	0	0	1	0	0	0	0	0	0	1
IGR_MSMEG_2234_MSMEG_2235	0	5	1	0	1	0	2	0	1	0	0	0	0	0	0	0	0	1	0	0
IGR_MSMEG_2235_MSMEG_2236	2	2	0	0	2	0	1	0	0	0	0	0	0	0	0	0	0	0	0	1
IGR_MSMEG_2236_MSMEG_2237	2	1	3	1	2	0	1	3	1	0	0	0	0	0	0	0	0	1	0	2
IGR_MSMEG_2238_MSMEG_2239	0	0	0	0	0	0	0	0	0	0	0	0	0	0	0	0	0	0	0	2
IGR_MSMEG_2239_MSMEG_2240	8	12	7	3	2	0	1	0	5	0	0	0	0	0	0	1	0	0	0	5
IGR_MSMEG_2240_MSMEG_2242	1	5	5	0	0	0	0	0	1	0	0	0	0	0	0	0	0	0	0	1
IGR_MSMEG_2241_MSMEG_2243	2	2	0	0	0	1	0	1	1	0	0	0	0	1	0	0	0	0	0	0
IGR_MSMEG_2243_MSMEG_2244	0	0	0	1	0	0	0	1	0	0	0	0	0	0	0	0	0	0	0	0
IGR_MSMEG_2244_MSMEG_2245	5	11	7	0	1	1	1	5	3	0	0	0	0	0	0	0	0	0	0	1
IGR_MSMEG_2245_MSMEG_2246	8	14	14	2	4	4	13	12	15	0	0	0	0	3	1	0	0	1	1	5
IGR_MSMEG_2246_MSMEG_2247	6	16	11	0	2	2	2	4	4	0	0	0	0	0	1	1	0	0	0	0
IGR_MSMEG_2250_MSMEG_2251	37	19	26	0	1	2	5	11	8	0	0	0	1	1	0	0	0	0	0	0
IGR_MSMEG_2251_MSMEG_2252	22	40	72	2	12	27	34	43	53	1	0	0	0	0	2	0	3	1	0	15
IGR_MSMEG_2252_MSMEG_2253	3	5	4	0	1	1	2	6	5	0	0	0	2	2	1	1	0	0	0	0
IGR_MSMEG_2254_MSMEG_2255	1	1	1	0	0	0	0	0	0	0	0	0	0	1	0	0	0	0	0	0
IGR_MSMEG_2255_MSMEG_2256	2	1	1	0	0	1	2	0	0	0	0	0	0	0	0	0	0	0	0	1
IGR_MSMEG_2256_MSMEG_2257	1	0	0	0	0	0	1	2	0	0	0	0	0	0	0	0	0	0	0	1
IGR_MSMEG_2257_MSMEG_2258	35	43	19	8	11	12	25	33	21	0	0	0	1	4	4	1	1	1	1	18
IGR_MSMEG_2259_MSMEG_2260	16	40	24	4	9	23	11	10	11	0	0	1	0	0	4	0	1	3	0	16
IGR_MSMEG_2260_MSMEG_2261	10	14	9	2	4	11	4	4	4	0	2	0	0	0	0	1	0	0	0	1
IGR_MSMEG_2261_MSMEG_2262	7	59	28	20	18	73	16	38	16	1	5	2	1	16	2	12	4	20	5	49
IGR_MSMEG_2262_MSMEG_2263	23	114	42	109	93	221	15	49	25	0	3	1	5	14	8	7	11	27	10	132
IGR_MSMEG_2263_MSMEG_2264	24	58	41	25	21	83	8	33	12	1	2	2	0	3	1	1	1	11	8	70
IGR_MSMEG_2264_MSMEG_2266	22	26	16	15	8	20	10	21	11	0	0	3	0	1	1	0	0	0	1	18
IGR_MSMEG_2268_MSMEG_2269	14	25	11	7	9	15	7	3	3	3	0	0	0	0	0	0	1	0	0	22
IGR_MSMEG_2269_MSMEG_2270	12	16	19	8	12	28	9	8	12	0	0	0	2	3	1	2	1	4	2	11
IGR_MSMEG_2270_MSMEG_2271	26	52	49	44	34	77	22	17	34	0	0	0	8	5	2	6	8	12	7	70
IGR_MSMEG_2271_MSMEG_2272	235	412	314	64	136	329	102	139	131	0	6	1	10	25	21	12	20	50	6	155
IGR_MSMEG_2272_MSMEG_2273	21	25	32	11	19	24	6	5	10	0	0	0	0	0	1	0	1	1	2	14
IGR_MSMEG_2277_MSMEG_2278	6	15	8	0	0	2	12	2	11	0	0	0	0	0	0	1	0	0	1	3
IGR_MSMEG_2278_MSMEG_2279	4	7	1	1	0	0	1	1	0	0	0	0	0	0	0	0	0	0	0	0
IGR_MSMEG_2279_MSMEG_2280	14	22	21	0	1	2	5	11	16	0	0	0	2	2	2	1	0	2	0	3
IGR_MSMEG_2280_MSMEG_2281	4	5	20	1	4	1	15	18	18	0	1	0	2	2	4	1	2	0	1	1
IGR_MSMEG_2281_MSMEG_2282	139	217	132	6	5	9	97	87	97	0	0	1	12	8	6	3	5	0	1	13
IGR_MSMEG_2282_MSMEG_2283	106	197	187	8	3	5	144	127	153	0	0	0	8	8	14	0	1	0	0	5
IGR_MSMEG_2283_MSMEG_2284	128	180	163	106	164	218	76	74	76	0	2	1	8	16	12	7	2	7	3	144
IGR_MSMEG_2284_MSMEG_2285	65	56	43	7	8	11	8	12	14	0	0	0	1	0	0	0	0	0	0	14
IGR_MSMEG_2285_MSMEG_2286	16	19	11	6	5	6	0	4	5	0	0	0	0	2	0	2	2	3	0	10
IGR_MSMEG_2286_MSMEG_2287	21	34	38	11	20	19	18	23	34	0	1	0	4	3	4	4	0	3	1	10
IGR_MSMEG_2287_MSMEG_2288	146	179	105	7	21	30	28	47	18	0	0	0	3	4	6	0	1	2	0	4
IGR_MSMEG_2288_MSMEG_2289	10	21	20	2	2	10	12	8	17	0	0	0	3	1	3	0	0	1	0	6
IGR_MSMEG_2289_MSMEG_2290	15	23	18	0	1	2	2	0	2	0	0	0	0	0	0	1	0	0	0	0
IGR_MSMEG_2290_MSMEG_2291	97	107	174	5	5	20	38	42	84	0	0	1	2	4	1	2	1	3	2	16
IGR_MSMEG_2291_MSMEG_2292	41	52	59	1	1	1	12	14	26	0	0	0	1	1	3	2	1	0	0	1
IGR_MSMEG_2292_MSMEG_2293	61	91	56	14	22	27	21	21	25	0	0	0	2	2	0	2	0	1	1	25
IGR_MSMEG_2293_MSMEG_2294	6	11	17	1	1	2	3	5	15	0	0	0	2	0	2	0	0	0	0	1
IGR_MSMEG_2294_MSMEG_2295	20	28	42	0	4	5	16	11	13	0	0	0	0	3	2	0	0	0	2	2
IGR_MSMEG_2295_MSMEG_2296	5	5	11	0	5	3	1	2	1	0	0	0	0	0	1	1	0	0	0	4
IGR_MSMEG_2296_MSMEG_2297	8214	6719	5899	2375	1321	10196	3376	2697	2540	11	24	106	130	126	98	122	58	277	121	2662
IGR_MSMEG_2297_MSMEG_2298	2712	2891	2377	1504	791	6942	3308	2435	2089	8	11	61	138	116	94	53	44	177	59	1866
IGR_MSMEG_2298_MSMEG_2299	997	649	729	319	165	1368	1674	1124	843	4	6	37	32	23	14	13	8	48	19	598
IGR_MSMEG_2299_MSMEG_2300	405	469	468	71	50	359	176	166	188	0	1	9	23	27	10	5	2	10	5	81
IGR_MSMEG_2301_MSMEG_2302	8	14	13	2	3	8	1	3	3	0	0	0	0	0	0	0	0	0	0	4
IGR_MSMEG_2304_MSMEG_2306	11	28	27	0	0	2	14	14	10	0	0	0	1	2	1	0	0	0	0	1
IGR_MSMEG_2305_MSMEG_2307	9	4	15	0	0	0	15	7	15	0	0	0	2	1	1	0	0	0	0	0
IGR_MSMEG_2307_MSMEG_2308	101	207	182	4	4	9	61	67	86	0	0	0	10	15	11	1	1	4	1	7
IGR_MSMEG_2308_MSMEG_2309	23	35	24	0	4	1	6	12	6	0	0	0	1	0	2	0	0	0	0	0
IGR_MSMEG_2309_MSMEG_2310	320	386	486	11	14	58	97	104	138	0	0	0	7	14	11	4	3	2	1	19
IGR_MSMEG_2310_MSMEG_2311	56	70	102	2	4	13	42	59	89	0	0	0	3	4	8	1	0	1	0	2
IGR_MSMEG_2311_MSMEG_2312	13	13	14	0	0	0	10	11	13	1	0	0	0	0	3	0	0	0	0	1
IGR_MSMEG_2312_MSMEG_2313	123	106	56	17	16	53	40	25	38	0	0	0	0	6	3	2	1	3	1	27
IGR_MSMEG_2313_MSMEG_2314	411	510	486	144	100	582	301	315	300	2	7	8	26	19	11	15	8	39	15	335
IGR_MSMEG_2315_MSMEG_2316	25	23	46	0	1	6	15	9	11	0	0	0	0	0	0	0	0	0	0	8
IGR_MSMEG_2316_MSMEG_2317	30	50	56	1	1	1	10	9	24	0	0	0	2	0	6	1	1	0	0	5
IGR_MSMEG_2317_MSMEG_2318	1378	1598	1921	18	73	107	1336	2369	1685	0	4	0	56	68	74	8	5	14	4	36
IGR_MSMEG_2318_MSMEG_2319	43	65	78	1	0	1	29	45	55	0	0	0	2	2	5	0	0	0	0	1
IGR_MSMEG_2319_MSMEG_2320	203	242	260	9	10	11	27	35	43	0	0	0	5	10	14	1	2	0	3	5
IGR_MSMEG_2320_MSMEG_2321	1066	1197	1574	98	130	226	553	617	741	4	2	1	31	29	42	10	13	8	5	158
IGR_MSMEG_2321_MSMEG_2322	237	312	358	3	4	16	215	181	314	1	0	1	15	9	14	2	0	0	1	10
IGR_MSMEG_2322_MSMEG_2323	118	178	299	8	13	13	141	110	208	0	0	1	11	14	14	1	1	0	1	10
IGR_MSMEG_2323_MSMEG_2324	0	0	0	0	0	0	2	1	1	0	0	0	0	0	0	0	0	0	0	0
IGR_MSMEG_2328_MSMEG_2329	48	66	79	0	3	3	29	40	55	0	0	0	7	7	2	1	0	1	1	7
IGR_MSMEG_2329_MSMEG_2330	165	275	228	11	15	11	58	56	64	1	0	0	6	17	14	1	1	3	1	8
IGR_MSMEG_2330_MSMEG_2331	133	182	201	0	1	3	61	57	89	0	0	0	6	10	9	1	0	1	0	3
IGR_MSMEG_2331_MSMEG_2332	58	62	82	3	4	12	27	42	71	0	0	1	4	6	9	0	1	2	3	5
IGR_MSMEG_2332_MSMEG_2334	50	55	69	0	2	1	18	34	39	0	0	0	0	2	4	1	0	0	0	0
IGR_MSMEG_2333_MSMEG_2335	56	155	71	2	5	6	19	31	27	0	0	0	1	3	3	0	1	1	1	4
IGR_MSMEG_2335_MSMEG_2336	105	182	222	10	16	22	106	129	169	0	0	3	15	8	15	0	0	1	0	18
IGR_MSMEG_2337_MSMEG_2338	179	284	190	5	3	9	108	89	129	0	2	0	7	8	10	2	0	0	1	14
IGR_MSMEG_2338_MSMEG_2339	138	178	166	4	4	9	124	134	155	1	0	0	10	8	7	2	1	2	0	9
IGR_MSMEG_2340_MSMEG_2342	0	2	2	0	0	0	1	1	2	0	0	0	1	0	0	0	0	0	0	0
IGR_MSMEG_2341_MSMEG_2343	2	4	1	7	4	23	1	3	0	2	0	3	0	0	0	1	1	1	1	7
IGR_MSMEG_2344_MSMEG_2345	2	12	6	44	8	33	2	6	5	2	0	1	0	1	0	15	1	4	4	24
IGR_MSMEG_2347_MSMEG_2348	48	89	118	256	83	33	30	33	48	1	1	0	3	5	2	12	1	1	18	466
IGR_MSMEG_2348_MSMEG_2349	36	51	75	1	0	2	31	36	57	0	0	0	7	9	1	1	0	1	0	0
IGR_MSMEG_2350_MSMEG_2351	533	798	550	5	10	8	96	141	176	0	0	0	12	30	46	5	1	2	1	14
IGR_MSMEG_2351_MSMEG_2352	832	1484	1299	5	9	31	271	398	574	0	0	1	100	116	119	3	7	4	2	19
IGR_MSMEG_2352_MSMEG_2353	793	1080	1571	9	16	31	140	185	354	0	2	0	85	135	113	10	2	2	3	8
IGR_MSMEG_2353_MSMEG_2354	0	2	2	0	2	0	4	5	3	0	0	0	2	0	2	0	1	0	0	0
IGR_MSMEG_2354_MSMEG_2355	7	9	9	5	4	7	8	6	5	0	1	0	0	0	0	0	0	1	3	16
IGR_MSMEG_2356_MSMEG_2357	1	4	3	0	1	2	1	1	0	0	0	0	0	1	0	1	0	1	0	0
IGR_MSMEG_2358_MSMEG_2359	69	103	83	10	8	17	45	55	44	0	0	0	1	2	3	1	0	0	1	18
IGR_MSMEG_2359_MSMEG_2360	81	114	113	3	8	9	31	59	54	0	0	0	1	2	4	0	0	2	1	7
IGR_MSMEG_2361_MSMEG_2362	8	6	4	0	1	0	2	1	0	0	0	0	0	0	0	0	0	0	0	2
IGR_MSMEG_2362_MSMEG_2363	79	103	119	1	1	4	52	60	78	0	0	0	3	9	8	2	0	1	1	12
IGR_MSMEG_2363_MSMEG_2364	9	17	14	1	1	0	4	3	9	0	0	2	0	0	0	0	0	0	0	0
IGR_MSMEG_2365_MSMEG_2366	122	245	246	3	5	3	105	122	180	1	0	0	26	33	25	1	0	1	0	3
IGR_MSMEG_2366_MSMEG_2367	50	65	77	1	6	15	29	47	64	0	0	0	1	2	6	0	1	0	0	7
IGR_MSMEG_2367_MSMEG_2368	96	106	121	9	17	37	63	61	82	0	0	0	6	5	3	5	0	4	2	22
IGR_MSMEG_2368_MSMEG_2369	75	116	181	8	12	27	59	82	98	0	1	0	7	17	13	1	1	1	1	4
IGR_MSMEG_2369_MSMEG_2370	28	19	26	0	0	1	6	2	6	0	0	0	0	0	2	0	0	0	0	2
IGR_MSMEG_2370_MSMEG_2371	69	131	174	34	22	101	71	74	88	0	2	5	8	10	4	4	2	6	6	45
IGR_MSMEG_2371_MSMEG_2372	209	264	284	11	27	57	111	137	163	0	0	1	11	15	29	2	2	3	2	24
IGR_MSMEG_2372_MSMEG_2373	192	197	218	3	2	13	129	151	171	0	0	0	14	17	16	0	2	3	1	15
IGR_MSMEG_2373_MSMEG_2374	298	336	350	9	15	20	200	222	284	1	0	0	19	19	21	1	2	3	4	14
IGR_MSMEG_2374_MSMEG_2375	399	557	505	132	46	55	66	84	101	0	2	0	14	26	25	20	6	5	7	82
IGR_MSMEG_2375_MSMEG_2376	13	13	17	239	26	16	2	7	10	12	1	1	0	1	0	59	4	5	51	253
IGR_MSMEG_2376_MSMEG_2377	23	32	34	2	11	14	8	9	18	0	0	0	0	0	1	0	0	2	0	5
IGR_MSMEG_2377_MSMEG_2378	5	9	7	0	0	0	1	1	0	0	0	0	0	0	0	0	0	0	0	0
IGR_MSMEG_2379_MSMEG_2380	54	112	154	1	1	3	23	42	54	0	0	0	5	9	7	2	0	1	0	5
IGR_MSMEG_2380_MSMEG_2381	1	1	2	0	0	0	3	1	1	0	0	0	0	0	0	1	0	0	0	3
IGR_MSMEG_2381_MSMEG_2382	77	94	105	1	2	6	67	69	106	0	0	0	3	3	3	1	0	0	0	4
IGR_MSMEG_2383_MSMEG_2384	96	141	212	7	27	30	31	42	86	0	1	0	13	13	12	2	2	2	0	15
IGR_MSMEG_2384_MSMEG_2385	62	69	69	5	9	10	6	14	18	0	0	0	5	8	9	2	2	1	0	2
IGR_MSMEG_2385_MSMEG_2386	77	138	130	3	5	10	12	16	11	0	0	0	4	5	7	2	1	0	1	6
IGR_MSMEG_2386_MSMEG_2387	43	49	53	2	2	0	7	2	12	1	1	0	2	4	2	2	1	0	1	0
IGR_MSMEG_2387_MSMEG_2388	103	122	130	9	19	9	73	65	93	0	1	0	9	8	8	1	3	4	1	11
IGR_MSMEG_2388_MSMEG_2389	619	798	842	33	22	41	612	797	700	1	0	1	21	28	35	9	8	3	10	37
IGR_MSMEG_2389_MSMEG_2390	1110	1518	1712	345	262	437	188	338	398	6	3	3	47	56	34	39	34	20	21	508
IGR_MSMEG_2390_MSMEG_2391	144	203	289	38	71	80	82	112	145	0	1	1	2	5	3	3	3	3	2	76
IGR_MSMEG_2391_MSMEG_2392	23	48	64	2	4	3	14	11	31	0	2	0	2	2	5	0	0	0	1	5
IGR_MSMEG_2392_MSMEG_2393	7	1	11	0	0	1	2	3	1	0	0	0	0	1	0	0	0	0	0	4
IGR_MSMEG_2393_MSMEG_2394	33	97	67	4	8	3	24	41	59	0	0	0	4	5	6	0	2	1	0	0
IGR_MSMEG_2394_MSMEG_2395	204	237	264	22	13	13	120	136	132	0	0	0	5	13	3	1	3	3	1	9
IGR_MSMEG_2396_MSMEG_2397	40	68	88	1	2	3	19	25	28	0	0	0	1	1	0	1	0	1	1	5
IGR_MSMEG_2397_MSMEG_2398	5	1	6	0	0	0	0	1	1	0	0	0	1	0	0	0	0	0	0	1
IGR_MSMEG_2398_MSMEG_2399	7	11	9	5	0	0	6	14	15	2	0	1	2	2	2	0	0	0	0	2
IGR_MSMEG_2399_MSMEG_2401	320	389	591	118	19	58	325	277	337	8	0	1	21	22	23	48	19	10	32	199
IGR_MSMEG_2401_MSMEG_2402	21	19	31	1	0	3	6	8	12	0	0	0	1	1	2	0	0	0	0	0
IGR_MSMEG_2404_MSMEG_2405	11	13	19	1	4	4	17	10	15	0	0	0	0	0	2	0	0	0	0	4
IGR_MSMEG_2405_MSMEG_2406	26	22	27	0	0	0	38	15	25	0	0	0	1	1	0	0	0	1	0	1
IGR_MSMEG_2406_MSMEG_2407	49	86	87	7	10	9	49	66	77	0	1	0	10	4	7	3	2	2	1	14
IGR_MSMEG_2407_MSMEG_2408	300	343	365	24	35	43	113	144	125	1	2	10	20	20	27	9	11	8	2	47
IGR_MSMEG_2408_MSMEG_2409	19	37	28	2	0	3	14	22	12	0	0	0	1	1	1	0	0	1	0	2
IGR_MSMEG_2409_MSMEG_2410	15	22	26	1	2	3	8	13	10	0	0	0	0	4	2	0	0	0	0	2
IGR_MSMEG_2411_MSMEG_2412	189	340	309	7	9	17	101	200	196	0	0	0	9	8	10	1	1	4	0	8
IGR_MSMEG_2412_MSMEG_2413	100	180	161	8	5	15	118	144	192	0	0	0	17	19	11	1	4	5	0	13
IGR_MSMEG_2413_MSMEG_2414	46	64	136	0	2	0	47	51	68	0	0	1	3	2	4	0	0	0	0	0
IGR_MSMEG_2414_MSMEG_2415	257	478	590	30	13	53	186	276	360	0	0	1	11	14	11	4	8	3	5	55
IGR_MSMEG_2415_MSMEG_2416	15	62	61	508	52	122	10	41	37	7	2	2	0	6	3	100	11	19	87	545
IGR_MSMEG_2416_MSMEG_2417	86	210	152	163	42	202	62	126	105	4	0	3	2	17	10	18	11	18	23	221
IGR_MSMEG_2418_MSMEG_2419	50	99	111	3	15	11	35	63	81	0	0	0	4	2	3	1	0	5	1	9
IGR_MSMEG_2419_MSMEG_2420	141	267	246	43	67	108	120	140	177	0	0	1	6	15	17	5	6	6	7	59
IGR_MSMEG_2420_MSMEG_2421	15	16	27	12	4	10	2	3	5	0	0	0	0	0	1	1	0	0	0	14
IGR_MSMEG_2422_MSMEG_2423	62	81	68	1	1	6	20	34	45	0	0	1	5	2	2	0	1	0	0	6
IGR_MSMEG_2423_MSMEG_2424	26	35	48	0	1	5	8	10	16	0	0	1	0	2	3	0	0	0	0	6
IGR_MSMEG_2424_MSMEG_2425	182	253	269	2	5	18	165	168	201	0	0	0	15	10	12	0	1	3	0	8
IGR_MSMEG_2425_MSMEG_2426	140	130	154	11	8	25	85	103	103	0	0	0	4	4	2	3	1	0	1	22
IGR_MSMEG_2426_MSMEG_2427	371	447	508	47	37	70	231	216	237	0	0	7	23	14	22	18	8	10	8	122
IGR_MSMEG_2428_MSMEG_2429	0	1	6	0	0	1	6	2	0	0	0	0	0	0	0	0	1	0	0	0
IGR_MSMEG_2429_MSMEG_2430	2	1	1	0	1	3	0	1	1	0	1	0	0	3	0	1	1	2	0	2
IGR_MSMEG_2431_MSMEG_2432	36	83	85	2	7	15	26	32	40	0	0	0	3	0	2	4	0	0	1	7
IGR_MSMEG_2432_MSMEG_2433	36	30	50	0	1	1	13	21	30	0	0	0	1	2	1	1	0	0	0	0
IGR_MSMEG_2433_MSMEG_2434	28	25	28	1	0	0	0	1	0	0	0	0	0	0	0	0	0	0	0	0
IGR_MSMEG_2434_MSMEG_2435	1083	975	1266	35	75	69	363	426	547	0	0	3	37	61	54	1	4	6	1	36
IGR_MSMEG_2435_MSMEG_2436	424	607	735	13	16	44	354	363	446	0	2	0	36	48	54	6	2	1	2	20
IGR_MSMEG_2436_MSMEG_2437	1105	882	1983	9	25	35	1063	1048	1210	0	0	3	62	64	65	6	2	7	0	35
IGR_MSMEG_2437_MSMEG_2438	426	394	535	2	3	8	396	328	446	0	0	0	27	17	31	2	0	1	0	5
IGR_MSMEG_2439_MSMEG_2440	626	665	966	6	15	53	118	123	227	0	0	0	12	23	24	9	1	2	1	21
IGR_MSMEG_2440_MSMEG_2441	947	925	1504	9	14	32	487	464	811	0	0	1	62	70	84	4	1	1	0	12
IGR_MSMEG_2441_MSMEG_2442	278	293	505	5	12	25	300	261	422	1	0	0	18	13	18	1	1	1	1	7
IGR_MSMEG_2442_MSMEG_2443	168	288	177	21	24	30	90	123	128	0	0	0	8	10	4	0	1	1	1	23
IGR_MSMEG_2443_MSMEG_2444	116	133	135	26	52	38	85	119	102	0	1	0	8	8	6	0	3	1	0	33
IGR_MSMEG_2444_MSMEG_2445	34	46	61	7	13	12	14	19	21	0	0	0	0	0	2	0	1	0	0	4
IGR_MSMEG_2445_MSMEG_2446	6	17	32	9	19	34	13	20	17	0	0	0	3	5	2	1	12	0	2	13
IGR_MSMEG_2446_MSMEG_2447	14	20	16	1	3	6	11	15	19	0	0	1	0	0	1	0	0	1	0	11
IGR_MSMEG_2449_MSMEG_2450	28	74	53	17	26	33	12	19	17	0	0	0	2	3	6	3	2	4	7	13
IGR_MSMEG_2450_MSMEG_2451	42	71	86	7	14	21	14	27	19	0	4	1	8	16	9	9	10	10	5	23
IGR_MSMEG_2451_MSMEG_2452	119	226	157	93	115	207	62	85	90	0	1	4	2	7	8	7	7	12	7	106
IGR_MSMEG_2452_MSMEG_2453	69	107	125	3	10	19	49	56	78	0	0	0	3	3	4	2	2	2	0	9
IGR_MSMEG_2454_MSMEG_2455	10	12	18	0	0	1	4	2	8	0	0	0	0	0	1	0	0	0	1	0
IGR_MSMEG_2455_MSMEG_2456	26	40	32	1	0	0	7	14	20	0	0	0	1	1	2	0	0	0	0	1
IGR_MSMEG_2457_MSMEG_2458	10	12	6	0	0	2	11	15	6	0	0	0	1	0	1	0	1	0	0	0
IGR_MSMEG_2458_MSMEG_2459	27	44	24	2	8	2	23	30	49	0	0	1	2	3	2	0	1	0	2	16
IGR_MSMEG_2464_MSMEG_2465	9	12	10	3	2	1	9	14	17	0	0	0	0	0	1	1	0	0	0	1
IGR_MSMEG_2465_MSMEG_2466	7	16	11	0	0	0	7	8	7	0	0	0	0	1	2	0	0	0	0	0
IGR_MSMEG_2466_MSMEG_2467	4	21	15	2	3	1	8	6	5	0	0	0	0	0	3	0	0	0	0	3
IGR_MSMEG_2467_MSMEG_2468	7	12	11	3	0	3	6	15	19	0	0	0	1	5	1	0	1	1	0	5
IGR_MSMEG_2469_MSMEG_2471	14	14	24	6	4	17	8	12	6	0	0	3	0	0	1	0	0	2	0	7
IGR_MSMEG_2471_MSMEG_2472	13	17	10	0	0	2	3	0	0	0	0	0	0	0	0	1	0	0	0	1
IGR_MSMEG_2472_MSMEG_2473	3	16	11	1	1	7	11	9	5	0	0	0	3	1	2	0	0	2	0	0
IGR_MSMEG_2473_MSMEG_2474	4	3	5	0	1	0	3	6	4	0	0	0	0	0	1	0	0	0	0	0
IGR_MSMEG_2474_MSMEG_2475	10	14	27	0	0	0	5	7	11	0	0	0	0	0	2	0	0	0	1	0
IGR_MSMEG_2475_MSMEG_2476	41	54	47	1	0	2	30	36	30	0	0	0	4	4	3	0	0	0	0	3
IGR_MSMEG_2476_MSMEG_2477	13	11	9	0	0	0	8	3	1	0	0	0	0	0	0	0	0	0	0	0
IGR_MSMEG_2477_MSMEG_2478	3	4	4	0	0	1	2	6	8	0	0	0	0	0	0	0	0	0	0	0
IGR_MSMEG_2479_MSMEG_2480	0	0	0	0	0	0	0	0	1	0	0	0	0	0	0	0	0	0	0	0
IGR_MSMEG_2480_MSMEG_2481	4	4	12	0	1	4	7	3	5	0	0	0	0	0	0	0	0	0	0	0
IGR_MSMEG_2481_MSMEG_2482	1	15	9	1	2	3	11	18	12	0	0	0	1	0	2	0	1	0	1	8
IGR_MSMEG_2483_MSMEG_2484	18	28	20	5	5	15	10	18	18	0	0	0	1	1	1	0	0	2	2	8
IGR_MSMEG_2484_MSMEG_2485	0	1	0	0	0	0	0	1	0	0	0	0	0	0	0	1	1	1	0	6
IGR_MSMEG_2485_MSMEG_2486	22	14	12	8	10	14	0	2	7	0	0	0	0	0	0	1	2	0	1	17
IGR_MSMEG_2486_MSMEG_2487	2	2	2	25	18	17	0	2	6	0	0	0	0	0	0	3	2	3	2	8
IGR_MSMEG_2487_MSMEG_2488	1	0	2	0	0	1	0	0	1	0	0	0	0	0	0	0	0	0	0	0
IGR_MSMEG_2488_MSMEG_2489	4	9	2	2	7	19	3	9	3	1	0	0	1	1	0	1	1	2	0	8
IGR_MSMEG_2490_MSMEG_2492	14	15	18	1	7	4	1	1	1	0	0	0	0	2	1	2	6	1	5	1
IGR_MSMEG_2491_MSMEG_2493	1	3	5	9	9	9	5	2	2	0	0	0	1	0	0	0	2	0	0	13
IGR_MSMEG_2493_MSMEG_2494	3	3	5	4	5	2	5	6	11	0	0	0	0	1	0	1	1	1	1	2
IGR_MSMEG_2495_MSMEG_2496	18	22	19	0	0	0	14	15	9	0	0	0	2	0	0	0	0	1	0	0
IGR_MSMEG_2498_MSMEG_2500	12	12	21	0	3	3	5	8	16	0	0	0	1	0	0	0	1	1	1	8
IGR_MSMEG_2502_MSMEG_2503	23	36	45	4	5	7	30	40	31	0	0	0	0	2	2	0	0	1	1	7
IGR_MSMEG_2503_MSMEG_2504	6	9	15	1	1	1	8	16	10	0	0	0	2	1	0	0	0	0	0	1
IGR_MSMEG_2507_MSMEG_2508	10	6	7	0	0	1	2	0	1	0	0	0	1	0	0	0	2	0	1	0
IGR_MSMEG_2508_MSMEG_2509	0	0	0	0	0	0	0	1	0	0	0	0	0	0	0	0	0	0	0	0
IGR_MSMEG_2510_MSMEG_2511	16	27	30	2	2	0	8	12	11	0	0	0	0	0	0	0	0	0	0	1
IGR_MSMEG_2511_MSMEG_2512	96	150	154	0	4	10	76	79	103	0	0	0	6	14	7	1	2	0	1	8
IGR_MSMEG_2512_MSMEG_2513	10	11	19	0	0	1	11	4	9	0	0	0	0	2	0	0	0	0	0	1
IGR_MSMEG_2513_MSMEG_2514	0	5	6	0	0	1	2	0	1	0	2	0	0	0	0	0	0	0	2	3
IGR_MSMEG_2514_MSMEG_2515	9	6	1	0	2	1	1	1	3	0	0	0	0	0	1	0	0	0	0	0
IGR_MSMEG_2516_MSMEG_2518	6	9	10	0	0	2	4	3	4	0	0	0	0	1	0	0	0	0	0	0
IGR_MSMEG_2518_MSMEG_2519	1391	1381	1967	15	8	63	717	714	1273	0	2	0	76	92	109	6	1	2	3	31
IGR_MSMEG_2519_MSMEG_2520	688	744	1128	0	5	13	630	732	926	0	0	2	46	60	65	4	1	3	1	7
IGR_MSMEG_2520_MSMEG_2521	1452	1658	2588	13	10	20	359	434	731	0	0	1	59	48	64	6	2	4	0	8
IGR_MSMEG_2521_MSMEG_2522	27	43	42	0	0	0	7	9	9	0	0	0	5	0	2	0	0	0	0	0
IGR_MSMEG_2523_MSMEG_2524	0	0	0	1	1	0	0	0	0	0	0	0	0	0	0	0	0	0	0	0
IGR_MSMEG_2524_MSMEG_2525	1	4	2	0	0	1	4	2	2	0	0	0	1	0	1	2	0	0	0	1
IGR_MSMEG_2525_MSMEG_2526	12	19	22	17	4	11	10	14	9	0	0	0	1	3	1	2	1	2	0	10
IGR_MSMEG_2526_MSMEG_2527	182	321	407	1	5	5	223	238	228	0	0	0	12	24	18	0	0	1	1	3
IGR_MSMEG_2527_MSMEG_2528	54	115	128	15	5	12	38	37	60	0	0	1	6	10	6	1	0	3	0	13
IGR_MSMEG_2528_MSMEG_2529	43	54	52	3	3	2	19	26	28	0	0	0	2	2	2	1	1	1	0	6
IGR_MSMEG_2529_MSMEG_2530	12	30	20	0	0	3	13	18	20	0	0	0	5	5	4	0	0	1	0	0
IGR_MSMEG_2530_MSMEG_2531	5	17	18	0	1	0	5	5	1	0	0	0	2	1	0	0	0	0	1	0
IGR_MSMEG_2531_MSMEG_2532	48	115	74	6	10	22	29	80	26	0	2	0	2	10	5	0	2	1	1	6
IGR_MSMEG_2532_MSMEG_2533	21	53	32	2	1	3	13	28	13	0	0	0	3	7	0	0	0	0	0	1
IGR_MSMEG_2534_MSMEG_2535	29	63	34	0	2	3	39	86	29	0	0	0	4	6	3	1	0	0	0	0
IGR_MSMEG_2535_MSMEG_2536	28	69	34	0	1	0	33	59	29	0	0	0	3	6	1	0	0	0	0	2
IGR_MSMEG_2536_MSMEG_2537	54	115	57	4	2	6	64	114	55	0	0	0	4	7	2	2	0	0	0	3
IGR_MSMEG_2537_MSMEG_2538	9	12	11	0	0	0	18	19	16	0	0	0	2	1	2	0	1	0	0	0
IGR_MSMEG_2538_MSMEG_2539	8	27	8	1	2	0	12	14	13	0	0	0	0	0	0	0	0	0	0	0
IGR_MSMEG_2539_MSMEG_2540	66	82	115	5	8	10	22	16	23	0	0	0	1	2	1	1	1	1	0	6
IGR_MSMEG_2540_MSMEG_2541	154	244	224	8	10	25	80	118	170	0	0	0	11	13	10	1	3	3	4	25
IGR_MSMEG_2542_MSMEG_2544	23	12	23	4	0	3	3	6	5	0	0	0	0	0	0	0	0	0	0	1
IGR_MSMEG_2545_MSMEG_2546	110	128	164	3	15	28	48	36	84	0	0	4	4	6	4	5	2	4	0	6
IGR_MSMEG_2546_MSMEG_2547	4	4	4	1	0	0	1	2	2	0	0	0	0	0	0	0	0	1	0	8
IGR_MSMEG_2547_MSMEG_2548	1	1	0	0	3	0	0	2	0	0	0	0	0	0	0	0	0	0	0	0
IGR_MSMEG_2548_MSMEG_2549	4	1	4	0	0	0	3	0	1	0	0	0	0	1	0	0	0	0	0	0
IGR_MSMEG_2549_MSMEG_2550	3	8	5	0	0	1	0	1	2	0	0	0	1	0	0	0	0	0	0	3
IGR_MSMEG_2550_MSMEG_2551	36	43	72	1	2	10	25	25	25	0	0	0	1	1	1	0	1	0	1	3
IGR_MSMEG_2552_MSMEG_2553	99	143	153	7	8	51	54	87	84	0	1	3	3	9	9	4	1	6	2	22
IGR_MSMEG_2553_MSMEG_2554	69	145	137	4	5	36	41	43	44	0	0	0	7	7	1	0	1	2	0	9
IGR_MSMEG_2554_MSMEG_2555	352	533	373	30	12	21	116	130	154	0	0	2	13	14	23	12	1	4	4	36
IGR_MSMEG_2555_MSMEG_2556	15	36	61	20	4	10	23	21	37	0	0	2	2	2	1	0	1	2	1	45
IGR_MSMEG_2556_MSMEG_2557	0	2	1	0	0	0	1	0	0	0	0	0	0	0	0	0	0	0	0	0
IGR_MSMEG_2557_MSMEG_2558	0	3	1	0	0	1	1	0	0	0	0	0	0	0	0	1	1	0	0	0
IGR_MSMEG_2558_MSMEG_2559	1	1	4	2	2	0	1	0	3	0	0	0	0	0	0	0	1	0	0	0
IGR_MSMEG_2560_MSMEG_2561	1	0	0	0	0	0	0	0	1	0	0	0	0	0	0	1	0	0	0	0
IGR_MSMEG_2561_MSMEG_2562	0	1	0	0	0	1	0	0	0	0	0	0	0	0	0	0	0	0	0	0
IGR_MSMEG_2562_MSMEG_2563	0	3	1	0	2	1	1	0	0	0	0	0	0	0	0	0	0	0	0	0
IGR_MSMEG_2563_MSMEG_2564	1	1	0	0	0	0	0	0	0	0	0	0	0	0	0	0	0	1	0	0
IGR_MSMEG_2565_MSMEG_2566	0	0	1	1	0	1	0	1	2	0	0	0	0	0	0	0	0	0	0	0
IGR_MSMEG_2567_MSMEG_2568	0	1	0	0	0	1	1	0	0	0	0	1	0	0	0	1	0	0	0	0
IGR_MSMEG_2568_MSMEG_2569	8	3	3	2	7	1	2	2	0	0	0	0	1	0	1	0	0	0	0	1
IGR_MSMEG_2569_MSMEG_2570	0	0	0	0	0	0	1	0	1	0	0	0	0	0	0	0	0	0	0	0
IGR_MSMEG_2570_MSMEG_2571	70	96	79	6	5	13	20	17	19	0	0	0	0	5	1	1	0	2	1	3
IGR_MSMEG_2571_MSMEG_2572	24	24	36	3	8	9	11	15	15	0	0	1	0	0	3	1	0	2	0	1
IGR_MSMEG_2572_MSMEG_2573	24	36	14	2	1	2	14	17	12	0	0	0	0	2	1	0	0	0	0	2
IGR_MSMEG_2573_MSMEG_2574	75	40	72	1	5	2	63	41	63	1	0	0	3	1	1	1	0	0	0	4
IGR_MSMEG_2574_MSMEG_2575	647	1104	1039	7	25	36	191	235	248	1	1	0	34	55	39	1	3	4	2	16
IGR_MSMEG_2575_MSMEG_2576	34	34	44	4	6	13	10	17	8	0	0	0	0	0	2	1	0	0	0	0
IGR_MSMEG_2577_MSMEG_2578	1	1	1	0	0	0	0	0	0	0	0	0	0	0	0	0	0	0	0	0
IGR_MSMEG_2579_MSMEG_2580	26	50	69	0	3	9	21	35	47	0	0	0	1	6	7	0	1	1	3	10
IGR_MSMEG_2580_MSMEG_2581	306	517	454	24	36	55	201	235	283	0	2	3	19	22	25	6	3	12	7	45
IGR_MSMEG_2581_MSMEG_2582	32	31	39	4	9	23	25	40	52	0	0	2	3	0	3	2	6	5	2	13
IGR_MSMEG_2582_MSMEG_2583	3	5	5	0	0	0	2	3	1	0	0	0	1	0	1	1	0	0	0	0
IGR_MSMEG_2583_MSMEG_2584	263	486	271	8	6	23	52	78	72	0	0	0	3	9	5	0	1	1	1	6
IGR_MSMEG_2584_MSMEG_2585	36	83	100	10	5	53	49	77	65	0	0	0	3	5	4	0	1	10	0	28
IGR_MSMEG_2585_MSMEG_2586	33	65	68	1	1	4	48	37	57	0	1	0	0	4	4	0	3	0	0	5
IGR_MSMEG_2586_MSMEG_2587	20	11	21	1	2	4	11	6	14	0	0	0	1	1	0	0	0	0	0	0
IGR_MSMEG_2588_MSMEG_2589	18	27	22	1	1	1	13	9	18	0	0	0	0	4	1	0	1	0	0	1
IGR_MSMEG_2589_MSMEG_2590	5	5	10	1	1	5	1	1	5	0	0	0	0	0	0	0	0	0	0	1
IGR_MSMEG_2590_MSMEG_2591	4	8	6	2	2	0	4	3	8	0	0	0	4	0	1	0	0	0	0	4
IGR_MSMEG_2591_MSMEG_2592	13	9	17	0	5	8	18	8	15	0	0	0	0	1	2	3	0	1	1	0
IGR_MSMEG_2592_MSMEG_2593	46	93	65	30	17	35	33	61	72	1	0	3	3	6	2	4	2	5	2	19
IGR_MSMEG_2594_MSMEG_2595	35	55	42	119	53	72	8	19	6	1	2	0	0	3	0	10	4	0	36	196
IGR_MSMEG_2597_MSMEG_2598	14	20	20	12	17	49	8	13	18	0	0	4	3	1	3	2	2	5	6	24
IGR_MSMEG_2598_MSMEG_2599	11	13	19	29	23	38	8	9	16	1	0	1	2	3	0	1	0	1	5	38
IGR_MSMEG_2599_MSMEG_2600	5	7	14	0	3	10	9	0	4	0	0	0	0	0	0	2	0	2	2	10
IGR_MSMEG_2600_MSMEG_2601	2	4	3	0	0	3	3	2	1	0	0	0	0	0	0	0	0	0	0	1
IGR_MSMEG_2604_MSMEG_2605	66	86	136	30	20	120	42	44	69	0	2	1	3	6	5	8	5	11	27	146
IGR_MSMEG_2605_MSMEG_2606	31	34	40	2	5	16	1	3	8	0	0	0	0	1	0	0	0	1	2	11
IGR_MSMEG_2606_MSMEG_2607	124	161	200	5	5	13	24	21	30	0	0	0	7	8	8	2	0	0	1	2
IGR_MSMEG_2608_MSMEG_2609	51	64	107	1	3	16	61	36	102	0	0	0	3	7	9	0	0	3	0	2
IGR_MSMEG_2610_MSMEG_2611	41	38	68	3	4	18	29	28	54	0	0	0	2	5	3	2	5	2	1	13
IGR_MSMEG_2611_MSMEG_2612	26	52	62	5	5	8	21	27	26	0	0	0	1	3	0	0	0	1	0	8
IGR_MSMEG_2612_MSMEG_2613	260	374	213	10	20	14	47	66	40	0	0	0	3	9	8	2	0	1	0	14
IGR_MSMEG_2613_MSMEG_2614	165	229	247	17	18	24	69	87	120	1	2	0	7	11	12	1	1	7	1	16
IGR_MSMEG_2615_MSMEG_2616	70	114	122	4	6	8	46	62	102	0	0	0	6	5	7	1	0	0	0	5
IGR_MSMEG_2616_MSMEG_2617	58	101	132	5	6	8	35	53	61	0	0	0	4	5	10	1	2	1	1	1
IGR_MSMEG_2617_MSMEG_2618	18	25	45	0	0	1	15	14	25	0	0	0	1	4	2	1	0	0	0	8
IGR_MSMEG_2618_MSMEG_2619	37	56	78	2	0	2	35	41	53	0	0	0	5	5	4	0	0	0	0	0
IGR_MSMEG_2619_MSMEG_2620	181	269	268	11	8	34	121	95	165	0	0	0	8	8	15	1	0	2	3	23
IGR_MSMEG_2620_MSMEG_2621	171	149	208	7	7	28	72	69	97	0	0	0	4	5	3	1	1	1	0	18
IGR_MSMEG_2621_MSMEG_2622	58	92	114	1	1	3	72	73	69	0	0	0	4	4	5	0	0	1	0	2
IGR_MSMEG_2623_MSMEG_2624	18	43	29	6	16	8	2	2	4	0	0	1	0	1	0	0	1	0	2	6
IGR_MSMEG_2625_MSMEG_2626	99	146	137	19	36	44	36	60	86	0	2	0	7	11	5	4	9	9	10	31
IGR_MSMEG_2626_MSMEG_2627	1998	2924	3411	110	156	316	568	802	924	2	4	7	212	261	274	35	58	61	31	210
IGR_MSMEG_2629_MSMEG_2630	169	228	247	5	11	20	116	131	176	0	0	0	7	15	15	1	2	1	1	9
IGR_MSMEG_2631_MSMEG_2632	12	12	34	0	1	2	12	14	17	0	0	0	1	2	3	0	0	1	0	0
IGR_MSMEG_2632_MSMEG_2633	15	20	21	1	8	11	7	9	11	0	1	0	1	1	1	0	0	0	0	6
IGR_MSMEG_2633_MSMEG_2634	5	4	3	2	2	4	2	5	1	0	0	0	1	2	2	0	0	0	0	2
IGR_MSMEG_2634_MSMEG_2635	3	4	4	1	0	0	3	3	3	3	0	0	0	3	0	0	0	0	0	3
IGR_MSMEG_2635_MSMEG_2636	14	11	10	5	5	6	4	4	1	0	0	0	0	0	0	2	0	0	0	5
IGR_MSMEG_2636_MSMEG_2637	4	13	5	1	0	4	4	1	3	0	0	0	0	0	0	1	1	0	0	0
IGR_MSMEG_2639_MSMEG_2641	37	82	85	2	3	1	21	44	40	0	0	0	7	11	5	1	1	0	0	4
IGR_MSMEG_2641_MSMEG_2642	2	0	0	0	0	0	3	0	0	0	0	0	0	0	0	1	0	0	0	0
IGR_MSMEG_2643_MSMEG_2644	13	44	42	5	13	18	22	33	22	0	1	2	1	5	6	1	5	3	1	8
IGR_MSMEG_2644_MSMEG_2645	59	59	72	2	6	20	37	48	58	0	0	0	2	2	0	0	0	2	0	17
IGR_MSMEG_2645_MSMEG_2646	29	33	33	2	1	6	11	8	13	0	0	0	0	2	0	0	0	0	0	2
IGR_MSMEG_2646_MSMEG_2647	121	166	123	13	9	25	17	27	17	0	0	0	1	3	3	1	0	0	0	9
IGR_MSMEG_2649_MSMEG_2650	30	56	61	0	2	2	19	27	47	0	0	0	1	3	9	0	1	0	0	0
IGR_MSMEG_2650_MSMEG_2651	15	17	38	0	0	1	18	15	23	0	0	0	1	1	3	0	0	0	0	0
IGR_MSMEG_2651_MSMEG_2652	61	109	145	6	8	23	31	52	99	0	0	2	6	10	13	0	1	1	0	8
IGR_MSMEG_2652_MSMEG_2653	7	17	20	0	2	0	0	0	0	0	0	0	0	1	0	0	0	0	0	1
IGR_MSMEG_2653_MSMEG_2654	232	335	405	3	8	16	86	111	133	0	0	0	21	21	30	2	1	3	0	9
IGR_MSMEG_2654_MSMEG_2655	163	198	270	2	0	2	23	34	57	0	0	1	65	69	58	1	1	3	0	2
IGR_MSMEG_2655_MSMEG_2656	763	791	979	28	48	57	122	155	164	0	1	0	25	32	42	3	4	8	2	21
IGR_MSMEG_2656_MSMEG_2657	997	1603	1510	17	20	34	319	441	540	2	1	0	42	61	59	9	3	3	2	22
IGR_MSMEG_2657_MSMEG_2658	55	78	88	0	0	0	29	31	62	0	0	0	1	3	4	0	0	0	0	0
IGR_MSMEG_2658_MSMEG_2659	47	70	106	10	24	15	25	29	45	0	2	0	3	1	6	2	7	2	3	7
IGR_MSMEG_2659_MSMEG_2660	13	19	28	0	2	4	9	14	22	0	0	0	0	3	1	0	0	0	1	5
IGR_MSMEG_2660_MSMEG_2661	20	45	40	11	9	20	24	31	39	0	0	0	1	2	4	0	1	0	0	9
IGR_MSMEG_2661_MSMEG_2662	14	18	19	0	0	2	9	15	27	0	0	0	1	1	0	0	0	0	0	0
IGR_MSMEG_2662_MSMEG_2663	23	34	36	1	1	15	17	9	39	0	0	0	0	0	5	1	0	1	2	4
IGR_MSMEG_2663_MSMEG_2664	1	6	1	0	1	0	2	1	2	0	0	0	0	0	0	0	0	1	0	0
IGR_MSMEG_2666_MSMEG_2668	74	85	110	4	8	14	64	75	84	0	0	0	7	4	6	1	1	2	0	15
IGR_MSMEG_2667_MSMEG_2669	68	111	140	14	31	77	89	136	134	0	3	5	6	11	6	4	4	7	1	50
IGR_MSMEG_2669_MSMEG_2670	5	23	8	0	0	3	3	3	5	0	0	0	0	0	0	0	0	0	0	0
IGR_MSMEG_2670_MSMEG_2671	218	366	418	58	43	158	145	203	312	0	0	0	2	14	14	5	0	8	2	71
IGR_MSMEG_2671_MSMEG_2672	65	83	92	6	9	28	68	71	95	0	0	3	4	7	8	1	0	0	1	7
IGR_MSMEG_2672_MSMEG_2673	65	99	95	17	16	46	34	53	39	0	1	0	3	3	9	2	5	2	0	16
IGR_MSMEG_2673_MSMEG_2675	16	27	25	0	0	0	6	21	10	0	0	0	0	0	1	0	0	0	0	0
IGR_MSMEG_2674_MSMEG_2676	9	17	19	0	1	0	12	13	12	0	0	0	2	1	3	0	0	0	0	1
IGR_MSMEG_2677_MSMEG_2678	69	125	79	136	287	551	13	31	21	0	7	4	1	2	1	5	8	15	9	273
IGR_MSMEG_2678_MSMEG_2679	19	14	24	1	0	2	4	10	5	0	0	0	0	0	0	1	0	1	0	0
IGR_MSMEG_2679_MSMEG_2680	17	17	24	1	1	2	15	9	26	0	0	0	1	1	2	0	0	0	0	3
IGR_MSMEG_2680_MSMEG_2681	27	41	40	1	1	0	5	4	16	0	0	0	0	1	0	1	0	0	0	3
IGR_MSMEG_2681_MSMEG_2682	2	5	2	0	0	2	2	0	0	0	0	0	0	0	0	0	0	0	0	0
IGR_MSMEG_2682_MSMEG_2683	16	21	18	1	0	1	10	10	21	0	0	0	0	1	3	0	0	1	1	8
IGR_MSMEG_2683_MSMEG_2684	53	95	94	0	0	2	16	29	30	0	0	0	3	8	8	1	0	0	0	1
IGR_MSMEG_2684_MSMEG_2685	114	161	170	2	5	27	39	66	82	0	0	0	4	5	7	1	3	3	0	9
IGR_MSMEG_2685_MSMEG_2686	106	139	152	2	5	22	38	51	49	0	1	0	4	6	5	2	1	1	1	0
IGR_MSMEG_2686_MSMEG_2687	31	54	53	1	2	5	46	45	54	0	1	1	2	12	5	2	0	1	0	3
IGR_MSMEG_2687_MSMEG_2688	43	57	63	4	12	10	35	40	61	0	0	0	4	0	2	0	0	2	2	4
IGR_MSMEG_2688_MSMEG_2690	22	48	29	3	4	4	3	5	9	0	0	0	0	0	0	1	0	0	0	1
IGR_MSMEG_2690_MSMEG_2691	92	218	145	9	7	41	70	141	117	0	0	0	1	7	6	0	0	1	5	24
IGR_MSMEG_2691_MSMEG_2692	52	55	50	2	0	5	35	52	27	0	0	0	2	1	1	0	0	0	0	1
IGR_MSMEG_2693_MSMEG_2694	102	136	143	0	8	10	111	105	133	0	0	0	6	4	9	1	0	0	1	4
IGR_MSMEG_2694_MSMEG_2695	744	1145	1169	85	135	221	683	832	938	1	5	8	40	52	42	9	10	7	5	77
IGR_MSMEG_2695_MSMEG_2696	75	188	120	15	23	35	110	117	157	1	1	3	8	13	11	7	4	4	4	22
IGR_MSMEG_2696_MSMEG_2697	98	225	198	5	8	32	126	179	234	0	0	1	16	14	20	1	1	3	2	12
IGR_MSMEG_2698_MSMEG_2699	13	12	11	0	1	0	7	2	1	0	0	0	0	0	0	0	0	0	0	2
IGR_MSMEG_2699_MSMEG_2700	6	4	13	0	3	3	7	2	11	0	0	0	0	0	0	0	3	1	0	0
IGR_MSMEG_2700_MSMEG_2701	154	297	281	21	32	54	59	92	88	0	3	0	2	9	6	10	1	4	1	35
IGR_MSMEG_2701_MSMEG_2702	159	289	164	87	161	185	48	53	36	0	3	0	11	15	4	17	15	17	15	95
[truncated: 3,048 more rows]

## Sheet: RNAP_exp
gene	inputMean	log2FoldChange	lfcSE	padj	product
MSMEG_1128	0	9.40708	1.27493	2.27821e-13	conserved hypothetical protein
MSMEG_0722	0	9.03566	1.29115	3.59016e-12	conserved hypothetical protein
MSMEG_1459	0	8.86662	1.30056	1.26777e-11	Rieske [2Fe-2S] domain protein
MSMEG_4836	0.333333	8.8035	1.26988	5.69835e-12	FadE12_1
MSMEG_0442	0	8.76809	1.3066	2.6282e-11	tetracyclin repressor, C- all-alpha domain protein
MSMEG_1277	0.666667	8.60308	1.08805	3.89322e-15	hypothetical protein
MSMEG_2058	1	8.60138	0.930172	3.8077e-20	NADH-quinone oxidoreductase, F subunit
MSMEG_4961	0.333333	8.57153	1.31176	8.53821e-11	hypothetical protein
MSMEG_1294	0	8.56739	1.32887	1.51203e-10	allantoicase
MSMEG_5453	0	8.53465	1.33457	2.12075e-10	conserved hypothetical protein
MSMEG_0723	0	8.48147	1.35353	4.84117e-10	conserved hypothetical protein
MSMEG_6461	0.333333	8.41777	1.27562	5.56939e-11	hypothetical protein
MSMEG_4880	0	8.37526	1.3375	4.97511e-10	methylmalonyl-CoA mutase C-terminal domain protein
MSMEG_6456	2.66667	8.35513	0.613659	8.51123e-42	conserved hypothetical protein
MSMEG_0610	0	8.33125	1.34953	8.66506e-10	beta-lactamase
MSMEG_6930	0.333333	8.22302	1.27976	1.74221e-10	hypothetical protein
MSMEG_0560	1	8.15093	0.906649	3.98661e-19	dihydrodipicolinate reductase, N-terminus domain protein
MSMEG_6569	0	8.14366	1.36347	2.97766e-09	conserved hypothetical protein
MSMEG_6333	0	8.12769	1.36181	3.0592e-09	amino acid ABC transporter, ATP-binding protein
MSMEG_2889	0	8.08047	1.37946	5.94855e-09	NADH:flavin oxidoreductase/nadh oxidase
MSMEG_4201	1.33333	8.07688	0.813094	5.22664e-23	tRNA-Leu
MSMEG_3409	0.666667	8.06731	1.09328	2.27032e-13	oxidoreductase
MSMEG_3589	0	8.03571	1.38099	7.48537e-09	conserved hypothetical protein
MSMEG_1386	0.333333	7.99523	1.28956	7.33667e-10	hypothetical protein
MSMEG_1664	0	7.98384	1.38377	1.00005e-08	hypothetical protein
MSMEG_5954	0	7.96812	1.38036	9.8393e-09	cell surface polysaccharide biosynthesis, putative
MSMEG_5814	0.333333	7.96764	1.29803	1.07992e-09	4-carboxymuconolactone decarboxylase domain protein
MSMEG_4554	0.666667	7.94544	1.10712	9.9964e-13	probable serine/threonine-protein kinase PknH, putative
MSMEG_4793	0.333333	7.94261	1.30633	1.54679e-09	virulence factor Mce family protein
MSMEG_1191	4	7.93181	0.502412	1.36305e-55	hypothetical protein
MSMEG_6314	0.333333	7.90637	1.29691	1.39957e-09	haloalkane dehalogenase 1
MSMEG_2866	0	7.90392	1.38994	1.61997e-08	thioesterase family protein
MSMEG_2013	0	7.89767	1.39865	2.03799e-08	oxidoreductase, short chain dehydrogenase/reductase family protein
MSMEG_6709	0	7.88993	1.39506	1.93497e-08	cyclopentanol dehydrogenase
MSMEG_2869	0.333333	7.85474	1.31371	2.86614e-09	3-ketosteroid-delta-1-dehydrogenase
MSMEG_2891	0	7.837	1.39624	2.47013e-08	biphenyl-2,3-diol 1,2-dioxygenase 1
MSMEG_3133	0	7.81839	1.402	3.03739e-08	hypothetical protein
MSMEG_4750	0.666667	7.81518	1.12202	4.52905e-12	ornithine carbamoyltransferase
MSMEG_5561	0.333333	7.80822	1.30219	2.58344e-09	HPP family protein
MSMEG_1779	0	7.80064	1.4228	5.15796e-08	hypothetical protein
MSMEG_2870	0	7.77308	1.41816	5.19997e-08	oxygenase KshA
MSMEG_0227	7	7.74482	0.412128	6.08272e-78	transcriptional regulator, TetR family protein
MSMEG_2216	0	7.73842	1.41594	5.68391e-08	AMP-binding enzyme
MSMEG_4752	33.3333	7.73293	0.269654	1.21975e-177	conserved hypothetical protein
MSMEG_1591	2	7.71054	0.676969	9.49948e-30	TnpC protein
MSMEG_1360	5.33333	7.68848	0.440302	1.40566e-67	endonuclease/exonuclease/phosphatase
MSMEG_4637	0	7.68174	1.44145	1.19839e-07	conserved hypothetical protein
MSMEG_3012	0	7.67251	1.4189	7.83029e-08	acetyl-CoA acetyltransferases
MSMEG_5724	1.33333	7.66857	0.803643	2.37395e-21	bacterial regulatory protein, MarR family protein
MSMEG_1896	0	7.63565	1.42415	1.00542e-07	beta-ketothiolase
MSMEG_6684	0	7.63402	1.42404	1.00925e-07	agarase
MSMEG_1250	2	7.63232	0.67576	2.79222e-29	ISMsm7, transposase orfA
MSMEG_2047	0.333333	7.61545	1.31751	9.40371e-09	probable enoyl-CoA hydratase
MSMEG_6682	0.333333	7.60675	1.32823	1.28134e-08	RNA polymerase sigma-70 factor, putative
MSMEG_1967	1.66667	7.60452	0.73123	4.56141e-25	TetR-family protein transcriptional regulator
MSMEG_1879	0	7.6018	1.43307	1.36915e-07	hypothetical protein
MSMEG_4491	22.3333	7.59971	0.303481	2.55147e-136	DNA repair protein RecO
MSMEG_4879	0	7.59923	1.45631	2.17712e-07	conserved hypothetical protein
MSMEG_2905	0.333333	7.59343	1.31894	1.07514e-08	transcriptional regulator
MSMEG_0428	0	7.57472	1.43479	1.56813e-07	nitrite reductase [NAD(P)H] small subunit
MSMEG_4398	0.666667	7.57042	1.1487	5.89124e-11	conserved hypothetical protein
MSMEG_5108	0	7.52872	1.44107	2.10663e-07	conserved hypothetical protein
MSMEG_4070	0.333333	7.52692	1.32268	1.58128e-08	transcriptional regulator, TetR family protein, putative
MSMEG_4642	0	7.52565	1.44172	2.15669e-07	hypothetical protein
MSMEG_4846	0.666667	7.52114	1.11736	2.28733e-11	probable enoyl-CoA hydratase
MSMEG_1814	0.666667	7.51449	1.14048	5.95008e-11	hypothetical protein
MSMEG_1321	1	7.51278	0.931692	1.10672e-15	5-carboxymethyl-2-hydroxymuconate delta-isomerase
MSMEG_4022	17	7.51249	0.320951	1.51943e-119	TetR-family protein transcriptional regulator
MSMEG_3925	0	7.51042	1.44771	2.55857e-07	AttM/AiiB family protein
MSMEG_2992	0	7.49334	1.44817	2.74577e-07	putative acyl-CoA dehydrogenase
MSMEG_4052	0	7.47995	1.45618	3.3515e-07	hypothetical protein
MSMEG_3804	1	7.47278	0.934922	1.95817e-15	conserved hypothetical protein
MSMEG_2077	0.666667	7.46715	1.13226	5.72085e-11	acyl-CoA dehydrogenase, C- domain protein
MSMEG_3736	5.33333	7.46289	0.462052	4.26753e-58	hypothetical protein
MSMEG_6548	0	7.4582	1.45223	3.3689e-07	Rieske iron-sulfur protein
MSMEG_4603	0	7.44784	1.45316	3.5584e-07	NA
MSMEG_2063	0.333333	7.44623	1.3297	2.65875e-08	NADH-quinone oxidoreductase, a subunit
MSMEG_2240	0	7.44297	1.4563	3.83641e-07	cytochrome P450
MSMEG_5154	18.6667	7.42766	0.294578	3.84584e-138	conserved hypothetical protein
MSMEG_1785	0	7.41809	1.46557	4.95736e-07	hypothetical protein
MSMEG_2220	0	7.41744	1.48565	7.06437e-07	enoyl-CoA hydratase/isomerase
MSMEG_1659	3.33333	7.41693	0.538501	9.81808e-43	multidrug resistance protein, SMR family protein
MSMEG_2792	0	7.41497	1.46815	5.24915e-07	Clp amino terminal domain protein
MSMEG_0226	8.33333	7.40605	0.399166	5.02095e-76	MmpS5 protein
MSMEG_0548	2.33333	7.39242	0.64481	4.04767e-30	chromosome replication initiation inhibitor protein
MSMEG_2486	0	7.38162	1.46442	5.52379e-07	major facilitator superfamily protein
MSMEG_2219	3.66667	7.38025	0.528841	7.9306e-44	enoyl-CoA hydratase/isomerase family protein
MSMEG_2551	0.666667	7.36951	1.13952	1.32697e-10	hypothetical protein
MSMEG_0677	0.333333	7.36559	1.34322	5.13183e-08	tRNA-Gly
MSMEG_4452	0	7.33566	1.4811	8.64671e-07	tRNA-Met
MSMEG_1093	0	7.33348	1.48013	8.56917e-07	urease gamma/beta subunit
MSMEG_4837	0	7.32336	1.47567	8.22774e-07	amidohydrolase 2
MSMEG_3841	0	7.31783	1.47696	8.56917e-07	monooxygenase, FAD-binding
MSMEG_2342	0	7.31579	1.47847	8.85145e-07	putative glycosyltransferase
MSMEG_0474	1.33333	7.31375	0.817536	5.92795e-19	glucosamine--fructose-6-phosphate aminotransferase (isomerizing)
MSMEG_2847	0	7.31188	1.49468	1.17505e-06	bacterial extracellular solute-binding protein, family protein 5
MSMEG_1198	2	7.31171	0.689101	4.97757e-26	hypothetical protein
MSMEG_3049	0	7.30692	1.48109	9.53553e-07	hypothetical protein
MSMEG_3462	1	7.2983	0.94196	1.36204e-14	oxidoreductase
MSMEG_1119	3.33333	7.29045	0.555404	5.72655e-39	glutamine amidotransferase, class I
MSMEG_4609	1	7.28942	0.941215	1.39766e-14	transcriptional regulator LysR family protein
MSMEG_1906	0.333333	7.28144	1.34867	8.19106e-08	toluate 1,2-dioxygenase electron transfer component
MSMEG_0884	1.33333	7.28037	0.826862	2.08487e-18	glyoxalase family protein
MSMEG_5344	0.666667	7.2773	1.1513	3.41538e-10	hypothetical protein
MSMEG_2260	0.333333	7.27087	1.34538	7.96013e-08	putative transcriptional regulator
MSMEG_3668	0.333333	7.26672	1.35081	9.10777e-08	acyl-CoA dehydrogenase
MSMEG_6528	0	7.26133	1.48684	1.22409e-06	conserved hypothetical protein
MSMEG_3466	0	7.24167	1.52457	2.36527e-06	hypothetical protein
MSMEG_4147	1	7.23994	0.939386	1.873e-14	major facilitator superfamily protein MFS_1, putative
MSMEG_3975	3	7.23034	0.583446	6.4751e-35	regulatory protein, putative
MSMEG_2284	1	7.21335	0.938441	2.19675e-14	NA
MSMEG_3288	0.333333	7.20962	1.35353	1.21596e-07	LysM domain protein
MSMEG_3721	0	7.2094	1.52141	2.49898e-06	coenzyme PQQ biosynthesis protein E
MSMEG_5325	8	7.20035	0.392122	1.62351e-74	hypothetical protein
MSMEG_3845	0.666667	7.19791	1.17459	1.15062e-09	conserved domain protein
MSMEG_6181	0	7.19501	1.51577	2.40188e-06	conserved hypothetical protein
MSMEG_4012	0	7.18521	1.50399	2.06784e-06	dihydropyrimidinase
MSMEG_5200	0	7.17417	1.51202	2.42525e-06	hypothetical protein
MSMEG_5826	2	7.17389	0.70465	4.3282e-24	pyruvate decarboxylase
MSMEG_3256	0	7.17133	1.54058	3.73869e-06	mucin-associated surface protein
MSMEG_4422	0.333333	7.17076	1.35607	1.49759e-07	oxidoreductase
MSMEG_3707	0.666667	7.16356	1.14102	4.4863e-10	conserved hypothetical protein
MSMEG_2858	0	7.14187	1.50934	2.58307e-06	virulence factor mce family protein
MSMEG_1492	8.33333	7.14165	0.396477	8.8705e-72	transcriptional regulator, MarR family protein
MSMEG_4089	1.66667	7.13975	0.74279	1.2149e-21	transposase subunit
MSMEG_6845	0.333333	7.11833	1.37649	2.78908e-07	trap dicarboxylate transporter, dctm subunit
MSMEG_3136	1	7.11293	0.965488	2.47754e-13	heme peroxidase superfamily protein
MSMEG_1192	0	7.10864	1.51576	3.16233e-06	M23 peptidase domain protein
MSMEG_2819	1	7.10612	0.949636	1.04099e-13	ISMsm1, transposase orfA
MSMEG_0300	1	7.10229	0.981249	6.41009e-13	amidohydrolase family protein
MSMEG_4859	0	7.10024	1.55026	5.33396e-06	oxidoreductase, short chain dehydrogenase/reductase family protein
MSMEG_5411	0.333333	7.09841	1.36239	2.27037e-07	conserved hypothetical protein
MSMEG_1486	15	7.09444	0.327479	8.38344e-103	RNA polymerase sigma-70 factor
MSMEG_3202	0.333333	7.09143	1.36674	2.54807e-07	hypothetical protein
MSMEG_1278	5.33333	7.09067	0.469858	5.83294e-51	death-on-curing protein
MSMEG_2845	0.333333	7.09065	1.3654	2.48792e-07	ABC transporter permease protein
MSMEG_0885	5	7.09048	0.468281	2.73045e-51	conserved hypothetical protein
MSMEG_4738	52	7.08885	0.299225	2.32242e-122	hypothetical protein
MSMEG_5986	0	7.08236	1.52016	3.66762e-06	glucosamine--fructose-6-phosphate aminotransferase, isomerizing
MSMEG_0038	4	7.07905	0.526872	9.52651e-41	NA
MSMEG_4863	0.666667	7.07226	1.14236	7.76266e-10	conserved hypothetical protein
MSMEG_5506	0.333333	7.06876	1.3678	2.83896e-07	hypothetical protein
MSMEG_0602	3.33333	7.0667	0.564791	1.4683e-35	hypothetical protein
MSMEG_0295	0.666667	7.06348	1.16386	1.65584e-09	oxidoreductase, FAD-binding
MSMEG_2526	0.666667	7.06279	1.14645	9.39753e-10	copper methylamine oxidase
MSMEG_1235	0.333333	7.06116	1.36707	2.88157e-07	sulfate permease
MSMEG_6324	0.333333	7.05138	1.37029	3.19147e-07	peroxidase
MSMEG_5387	0	7.04923	1.52793	4.55269e-06	conserved hypothetical protein
MSMEG_5606	0.333333	7.04808	1.37687	3.67875e-07	cytochrome bd-I oxidase subunit II
MSMEG_6857	1	7.04694	0.955252	2.3027e-13	putative transcription regulator
MSMEG_3717	0	7.0409	1.54529	5.95579e-06	NA
MSMEG_2711	0.333333	7.03887	1.38832	4.74308e-07	[NiFe] hydrogenase maturation protein HypF
MSMEG_4411	0	7.03055	1.53207	5.11338e-06	oxidoreductase FAD-binding region
MSMEG_0036	0.333333	7.03054	1.42262	9.13571e-07	hypothetical protein
MSMEG_0279	0	7.03018	1.5414	5.83214e-06	amino acid permease
MSMEG_6637	34.3333	7.02957	0.263365	3.03625e-154	hypothetical protein
MSMEG_6704	0	7.02902	1.53144	5.09323e-06	shikimate 5-dehydrogenase
MSMEG_4796	0.333333	7.02862	1.38239	4.40273e-07	conserved hypothetical protein
MSMEG_1625	0.333333	7.02831	1.3795	4.17232e-07	amino acid transporter, putative
MSMEG_1137	0.333333	7.02352	1.39681	5.88926e-07	amino acid permease-associated region
MSMEG_4036	1	7.02333	0.952468	2.35871e-13	crotonobetaine/carnitine-CoA ligase
MSMEG_6621	0.666667	7.02149	1.15046	1.34183e-09	bacterial luciferase family protein
MSMEG_5110	0	7.01756	1.53458	5.51357e-06	NA
MSMEG_3193	7.33333	7.01726	0.412644	3.34221e-64	transcriptional regulator, TetR family protein
MSMEG_0554	0.333333	7.01646	1.3745	3.9597e-07	ABC transporter permease protein, putative
MSMEG_5797	62	7.00975	0.247319	1.36305e-173	conserved hypothetical protein
MSMEG_1411	1.66667	7.00772	0.763462	7.14846e-20	universal stress protein family protein
MSMEG_1016	0	6.99771	1.55831	8.08661e-06	secreted protein
MSMEG_1130	11.6667	6.99524	0.351869	5.70314e-87	hypothetical protein
MSMEG_5879	1.66667	6.98641	0.750783	2.21114e-20	D-alanyl-D-alanine dipeptidase
MSMEG_6625	0.333333	6.98541	1.40011	7.19277e-07	glyoxalase family protein
MSMEG_0360	24.6667	6.98357	0.333718	4.23195e-96	conserved hypothetical protein
MSMEG_0180	1.33333	6.97781	0.834046	9.10148e-17	putative HTH-type transcriptional regulator
MSMEG_2155	0	6.97394	1.55168	7.94506e-06	trans-2-enoyl-CoA reductase
MSMEG_0908	0.333333	6.97375	1.37986	5.15761e-07	hypothetical protein
MSMEG_5112	0	6.97105	1.54646	7.47013e-06	hypothetical protein
MSMEG_1319	0.666667	6.97032	1.17047	3.31336e-09	Asp/Glu racemase
MSMEG_1072	0.333333	6.96497	1.38028	5.37244e-07	agmatinase
MSMEG_3009	0.333333	6.95481	1.37821	5.36757e-07	2,5-dichloro-2,5-cyclohexadiene-1,4-diol dehydrogenase
MSMEG_4063	10.3333	6.95074	0.384055	1.91844e-72	amidohydrolase family protein
MSMEG_6325	0	6.94997	1.55239	8.60668e-06	conserved hypothetical protein
MSMEG_5190	0.333333	6.94765	1.38337	6.07236e-07	TetR-family protein transcriptional regulator
MSMEG_5449	0.333333	6.9473	1.3792	5.6232e-07	conserved hypothetical protein
MSMEG_5585	0	6.94667	1.55341	8.80867e-06	hypothetical protein
MSMEG_2195	8.66667	6.94203	0.382942	1.12434e-72	transcriptional regulator, TetR family protein
MSMEG_2807	1	6.94149	0.969149	1.10787e-12	two-component system response regulator
MSMEG_6859	2	6.93654	0.715418	5.39244e-22	oxidoreductase
MSMEG_4593	0.666667	6.92599	1.18693	6.79471e-09	acyl-CoA dehydrogenase
MSMEG_5558	1.33333	6.91495	0.904747	3.07416e-14	hypothetical protein
MSMEG_6832	0	6.9132	1.56851	1.1828e-05	conserved hypothetical protein
MSMEG_0190	0.333333	6.91179	1.38911	7.7048e-07	integral membrane transport protein
MSMEG_1877	0.666667	6.90373	1.16724	4.23149e-09	conserved hypothetical protein
MSMEG_3427	0	6.8944	1.63722	2.83367e-05	metal dependent hydrolase
MSMEG_3274	0.666667	6.89411	1.15852	3.4022e-09	MerR-family protein transcriptional regulator
MSMEG_1934	45	6.89207	0.250689	1.59637e-163	ATP-binding protein
MSMEG_5305	0	6.89063	1.56179	1.15916e-05	choline dehydrogenase
MSMEG_1407	1.33333	6.88808	0.846611	6.13245e-16	NA
MSMEG_1648	1	6.88093	0.962703	1.23443e-12	putative transcriptional regulator
MSMEG_5306	1	6.87944	0.97784	2.75871e-12	two-component system response regulator
MSMEG_5714	0.666667	6.87715	1.16986	5.25004e-09	short-chain dehydrogenase/reductase SDR
MSMEG_4192	43.3333	6.87423	0.277331	1.17687e-133	conserved hypothetical protein
MSMEG_1772	2.66667	6.87017	1.14574	2.58283e-09	conserved hypothetical protein
MSMEG_4677	0	6.86964	1.60904	2.19459e-05	hypothetical protein
MSMEG_3540	3	6.86639	0.598472	3.6662e-30	conserved hypothetical protein
MSMEG_5704	10.3333	6.86589	0.362883	5.58419e-79	conserved hypothetical protein
MSMEG_3840	0.333333	6.86566	1.39336	9.82681e-07	LysR-family protein transcriptional regulator
MSMEG_1537	0.333333	6.86492	1.38905	9.12693e-07	conserved hypothetical protein
MSMEG_6890	0.333333	6.85973	1.41304	1.41543e-06	antibiotic biosynthesis monooxygenase domain protein
MSMEG_6226	0.333333	6.85703	1.39061	9.65505e-07	transcriptional regulator, PadR family protein domain protein
MSMEG_0776	2	6.85511	0.703615	3.41773e-22	conserved hypothetical protein
MSMEG_4156	0.666667	6.85316	1.17566	7.042e-09	putative transposase
MSMEG_1170	0.333333	6.84542	1.42548	1.83152e-06	conserved domain protein
MSMEG_4130	2.33333	6.84096	0.647913	8.63219e-26	polysaccharide deacetylase family protein
MSMEG_2257	0	6.83977	1.57247	1.53629e-05	cytochrome P450-terp
MSMEG_1333	3.66667	6.83945	0.531919	1.853e-37	conserved hypothetical protein
MSMEG_4174	1	6.83485	0.996368	9.46873e-12	transcriptional regulator, IclR family protein
MSMEG_0833	104.667	6.83482	0.250072	1.08752e-161	conserved hypothetical protein
MSMEG_5398	1	6.83354	0.964649	1.95e-12	ISMsm4, transposase
MSMEG_1310	4	6.83161	0.531109	1.74157e-37	TnpC protein
MSMEG_5462	3	6.82759	0.602905	1.99104e-29	RarD protein
MSMEG_3813	0	6.8271	1.58514	1.85937e-05	NAD-dependent epimerase/dehydratase
MSMEG_4377	0	6.82704	1.60677	2.40052e-05	amino acid permease family protein, putative
MSMEG_0492	5.33333	6.82639	0.463377	1.21619e-48	conserved hypothetical protein
MSMEG_6600	3.66667	6.82357	0.560713	9.95091e-34	transposase
MSMEG_0798	4.33333	6.81763	0.505591	4.96896e-41	hypothetical protein
MSMEG_3985	0.333333	6.81396	1.40491	1.4464e-06	integral membrane transport protein
MSMEG_0462	0	6.80805	1.58161	1.87926e-05	MmpS4 protein
MSMEG_5648	2	6.80374	0.7221	7.41529e-21	hypothetical protein
MSMEG_2145	0.333333	6.80196	1.39871	1.35762e-06	conserved domain protein
MSMEG_4816	0	6.80022	1.58518	2.0053e-05	6-phosphogluconate dehydrogenase, NAD-binding
MSMEG_3177	2	6.79791	0.725908	1.27409e-20	probable transcriptional regulatory protein, putative
MSMEG_6770	0	6.79758	1.58221	1.94926e-05	conserved hypothetical protein
MSMEG_5929	7	6.79592	0.428665	4.81317e-56	conserved hypothetical protein
MSMEG_3354	1	6.79391	0.97373	4.16435e-12	TetR family protein transcriptional regulatory protein
MSMEG_4545	0	6.7929	1.58854	2.12998e-05	bacterial extracellular solute-binding protein, family protein 5
MSMEG_3865	0.666667	6.79066	1.179	1.06e-08	hypothetical protein
MSMEG_4415	0.333333	6.7884	1.39884	1.42724e-06	transaldolase
MSMEG_2108	0.666667	6.78809	1.20447	2.16706e-08	conserved hypothetical protein
MSMEG_4336	137.333	6.78252	0.227924	4.57863e-191	conserved hypothetical protein
MSMEG_6092	119.667	6.78224	0.25383	1.54656e-154	Lsr2 protein
MSMEG_0433	2	6.78002	0.704689	1.11134e-21	nitrite extrusion protein
MSMEG_0125	0	6.7794	1.59047	2.26103e-05	integral membrane protein
MSMEG_5945	1.66667	6.77923	0.784132	8.40743e-18	conserved hypothetical protein
MSMEG_6209	10	6.7788	0.397041	1.06579e-64	conserved hypothetical protein
MSMEG_3443	2.66667	6.7762	0.636983	3.71615e-26	hypothetical protein
MSMEG_4764	0.333333	6.77533	1.41045	1.81836e-06	ABC transporter permease protein
MSMEG_4465	0	6.77299	1.60488	2.72196e-05	cutinase
MSMEG_0653	0.333333	6.77139	1.4155	2.00508e-06	NA
MSMEG_2254	0.333333	6.77037	1.42611	2.39456e-06	oxalate decarboxylase OxdC, putative
MSMEG_4412	0	6.76615	1.60283	2.70917e-05	oxidoreductase, molybdopterin binding
MSMEG_0716	0.333333	6.76328	1.42003	2.22211e-06	major facilitator superfamily protein
MSMEG_2113	0.333333	6.75815	1.4049	1.75895e-06	hypothetical protein
MSMEG_6005	4	6.75791	0.522859	7.84831e-38	conserved hypothetical protein
MSMEG_5578	2.33333	6.75217	0.661297	3.19845e-24	hypothetical protein
MSMEG_0204	0.333333	6.7521	1.42411	2.46703e-06	hypothetical protein
MSMEG_1186	0.333333	6.75049	1.40323	1.75693e-06	putative permease
MSMEG_4781	1.33333	6.7488	0.855083	4.35996e-15	conserved hypothetical protein
MSMEG_0966	0.666667	6.74762	1.16258	8.17526e-09	conserved hypothetical protein
MSMEG_3170	1.66667	6.74615	0.771361	3.5051e-18	conserved domain protein
MSMEG_5643	1.33333	6.74587	0.841377	1.60604e-15	conserved hypothetical protein
MSMEG_6789	6.33333	6.74469	0.443291	9.03549e-52	transcriptional regulator, GntR family protein
MSMEG_5269	0.666667	6.7403	1.16977	1.04547e-08	hypothetical protein
MSMEG_3001	0	6.7365	1.6279	3.8856e-05	conserved hypothetical protein
MSMEG_6468	5.33333	6.73423	0.472577	1.26952e-45	conserved hypothetical protein
MSMEG_5380	0	6.7312	1.60842	3.17502e-05	tRNA-Leu
MSMEG_3383	0.333333	6.72964	1.41002	2.11559e-06	hypothetical protein
MSMEG_2217	0	6.72741	1.60886	3.22343e-05	AMP-dependent synthetase and ligase
MSMEG_0380	80	6.72422	0.256264	2.86018e-149	MmpS4 protein
MSMEG_0169	0	6.72276	1.63683	4.4344e-05	hypothetical protein
MSMEG_3976	2.66667	6.72145	0.620884	4.98397e-27	DNA-binding protein
MSMEG_2993	0.333333	6.7207	1.41432	2.34317e-06	acyl-CoA dehydrogenase, C- domain protein
MSMEG_1776	4	6.71176	0.526126	6.74629e-37	ribonuclease Z
MSMEG_2909	5	6.71016	0.481651	1.10513e-43	starvation-sensing protein RspA
MSMEG_0323	3.33333	6.70623	0.580608	1.50559e-30	acyl-CoA dehydrogenase, short-chain specific, putative
MSMEG_6609	0	6.70599	1.64473	5.03964e-05	hypothetical protein
MSMEG_6858	1	6.70444	0.989399	1.68239e-11	epoxide hydrolase 1
MSMEG_0893	0	6.7032	1.6131	3.60782e-05	hypothetical protein
MSMEG_0343	7.33333	6.70272	0.409395	1.21223e-59	TetR-family protein transcriptional regulator
MSMEG_0297	0	6.70195	1.62525	4.13401e-05	amidohydrolase
MSMEG_6735	0.333333	6.70178	1.40972	2.31979e-06	amino acid permease, putative
MSMEG_5608	1	6.70033	0.966632	5.73369e-12	acetyl-CoA acetyltransferase
MSMEG_6903	224	6.70022	0.362273	1.45861e-75	transcriptional regulator, PadR family protein
MSMEG_2872	0	6.70013	1.62039	3.94035e-05	short-chain dehydrogenase/reductase SDR
MSMEG_4799	0.666667	6.70001	1.18188	1.79209e-08	aldehyde dehydrogenase (NAD) family protein
MSMEG_2994	0	6.69936	1.62082	3.9648e-05	amidohydrolase family protein
MSMEG_6622	0.666667	6.69695	1.18733	2.11234e-08	cytochrome P450 monooxygenase
MSMEG_6348	1	6.69603	0.982476	1.2862e-11	hypothetical protein
MSMEG_3882	6.33333	6.69345	0.431399	9.25192e-54	glyoxalase family protein
MSMEG_0518	1.66667	6.69188	0.770739	6.10095e-18	ABC transporter, nucleotide binding/ATPase protein, sn-Glycerol-3-phosphate
MSMEG_1273	0.333333	6.68604	1.41589	2.70561e-06	conserved hypothetical protein
MSMEG_6517	0	6.68568	1.62485	4.29627e-05	hypothetical protein
MSMEG_2755	278	6.68407	0.201969	2.37782e-236	conserved hypothetical protein
MSMEG_5657	1.66667	6.68318	0.780268	1.68036e-17	transcriptional regulator, LysR family protein
MSMEG_1127	1	6.68222	0.970927	8.0959e-12	probable conserved transmembrane protein
MSMEG_4892	2	6.68031	0.726801	6.37285e-20	conserved hypothetical protein
MSMEG_2794	1.33333	6.67916	0.856589	9.24534e-15	transcriptional regulator, GntR family protein
MSMEG_4635	0.666667	6.6789	1.17713	1.74329e-08	ammonium transporter family protein
MSMEG_3870	1	6.67853	0.975808	1.05535e-11	alpha-ketoglutarate-dependent taurine dioxygenase
MSMEG_4636	1.33333	6.67501	0.844951	4.11557e-15	hypothetical protein
MSMEG_4842	0	6.67235	1.61411	3.95799e-05	amidohydrolase
MSMEG_6169	0	6.67123	1.66733	6.93694e-05	type II/IV secretion system protein
MSMEG_6791	1	6.66878	0.981021	1.45177e-11	3-hydroxybutyryl-CoA dehydrogenase
MSMEG_2558	0.333333	6.66739	1.41621	2.89836e-06	NikQ protein
MSMEG_3852	0.666667	6.66484	1.20268	3.70009e-08	aliphatic sulfonate binding protein
MSMEG_0016	1	6.66466	1.00967	5.50085e-11	conserved domain protein
MSMEG_6887	1	6.6643	0.993963	2.73415e-11	amidohydrolase family protein
MSMEG_4245	4	6.66135	0.518106	1.87516e-37	conserved hypothetical protein
MSMEG_4960	5	6.66015	0.476823	6.68367e-44	tRNA-Arg
MSMEG_1999	180	6.6571	0.64563	1.1411e-24	hypothetical protein
MSMEG_0328	0.666667	6.65306	1.21193	4.96076e-08	hypothetical protein
MSMEG_0476	0.666667	6.65042	1.17846	2.07708e-08	chitin synthase
MSMEG_0718	0.333333	6.65035	1.42284	3.41341e-06	acetyl-CoA synthetase
MSMEG_2472	0.666667	6.64807	1.1783	2.09111e-08	AsnC-family protein transcriptional regulator
MSMEG_4091	3	6.63776	0.606289	1.31076e-27	nitrilotriacetate monooxygenase component A
MSMEG_5840	0.333333	6.63685	1.42932	3.9514e-06	conserved hypothetical protein
MSMEG_5450	3	6.63635	0.593691	1.02875e-28	redox-sensitive transcriptional activator SoxR
MSMEG_5356	0.666667	6.63549	1.19474	3.45321e-08	hypothetical protein
MSMEG_2212	0.333333	6.63239	1.42529	3.76712e-06	short chain dehydrogenase
MSMEG_5451	4.33333	6.63231	0.512268	5.90311e-38	alkylated DNA repair protein
MSMEG_3970	0.666667	6.62747	1.19003	3.16869e-08	glutamyl-tRNA(Gln) amidotransferase subunit A
MSMEG_1900	14	6.62716	0.337107	4.29454e-85	D-alanyl-D-alanine carboxypeptidase family protein
MSMEG_0747	0.333333	6.62696	1.42436	3.78085e-06	carbon monoxide dehydrogenase F protein
MSMEG_0357	2	6.62498	0.717473	4.31097e-20	transmembrane transport protein
MSMEG_4318	0.666667	6.62445	1.18126	2.5409e-08	hypothetical protein
MSMEG_6031	3	6.62393	0.589599	5.46265e-29	carveol dehydrogenase
MSMEG_3460	5	6.62183	0.479669	6.34544e-43	ferric uptake regulation protein
MSMEG_4136	0.333333	6.62182	1.42076	3.63663e-06	dTDP-glucose 4,6-dehydratase
MSMEG_0473	2.33333	6.61989	0.658276	1.52645e-23	transcriptional regulator, LuxR family protein
MSMEG_4857	0	6.61863	1.63003	5.40903e-05	conserved domain protein
MSMEG_0608	21.6667	6.61748	0.304844	3.33481e-103	glyoxalase family protein
MSMEG_2020	2	6.61283	0.722653	9.2482e-20	NA
MSMEG_2292	3.33333	6.60747	0.568553	6.61157e-31	alkaline phosphatase
MSMEG_4436	0.333333	6.60688	1.42655	4.1846e-06	transketolase
MSMEG_0598	10.3333	6.60151	0.376619	4.43715e-68	hypothetical protein
MSMEG_1685	0	6.60008	1.63677	6.08683e-05	hypothetical protein
MSMEG_4257	20.6667	6.5992	0.292823	4.99754e-111	conserved hypothetical protein
MSMEG_3834	6.66667	6.59915	0.428067	4.24275e-53	putative TetR-family protein transcriptional regulator
MSMEG_3892	0.333333	6.59754	1.42914	4.49194e-06	hypothetical protein
MSMEG_5140	1.66667	6.59646	0.769982	1.65505e-17	nitrate reductase, alpha subunit
MSMEG_1719	0.666667	6.59572	1.20598	5.55901e-08	NA
MSMEG_1431	1.33333	6.59546	0.865751	3.71497e-14	cytochrome P450-terp
MSMEG_6556	2.66667	6.59508	0.62759	1.45962e-25	putative transcriptional regulator
MSMEG_4803	1.33333	6.59342	0.858115	2.24636e-14	cytochrome P450 superfamily protein
MSMEG_5597	13	6.59167	0.345895	4.27306e-80	transcriptional regulator, TetR family protein
MSMEG_6122	0	6.59134	1.63346	6.01662e-05	ABC transporter, membrane spanning protein
MSMEG_2396	31	6.59066	0.277662	8.0565e-123	conserved hypothetical protein
MSMEG_4050	0.666667	6.59039	1.1936	4.14764e-08	hypothetical protein
MSMEG_3365	6.66667	6.58933	0.430811	2.68114e-52	transcriptional regulator, AraC family protein
MSMEG_2549	0.333333	6.58894	1.42574	4.3873e-06	major facilitator superfamily protein
MSMEG_4371	0.333333	6.58783	1.42632	4.44288e-06	vanillate O-demethylase oxidoreductase
MSMEG_0490	2	6.58422	0.72967	2.94927e-19	enoyl-CoA hydratase
MSMEG_6701	0.333333	6.58411	1.44456	5.91564e-06	amino acid permease
MSMEG_1844	0.666667	6.58347	1.19102	4.00687e-08	conserved hypothetical protein
MSMEG_4203	0.333333	6.58332	1.44339	5.83067e-06	peptidase S8 and S53, subtilisin, kexin, sedolisin
MSMEG_1564	0.333333	6.581	1.42639	4.54963e-06	lignostilbene-alpha,beta-dioxygenase
MSMEG_2764	6	6.57828	0.4533	2.98546e-47	probable conserved alanine rich transmembrane protein
MSMEG_5117	1.66667	6.57782	0.814241	9.80547e-16	proline dehydrogenase
MSMEG_5761	0.333333	6.57651	1.45747	7.3165e-06	cupin domain protein
MSMEG_5535	0.333333	6.57573	1.47926	9.94614e-06	hypothetical protein
MSMEG_6085	10.3333	6.57556	0.371213	1.74631e-69	hydrolase, alpha/beta hydrolase fold family protein
MSMEG_4812	0	6.57421	1.66088	8.27658e-05	respiratory-chain NADH dehydrogenase domain, 51 kda subunit
MSMEG_6653	5.66667	6.5715	0.485169	2.2017e-41	NA
MSMEG_4175	1.33333	6.57033	0.861308	3.43918e-14	transcriptional regulator, ArsR family protein
MSMEG_2700	6.66667	6.56563	0.445508	1.12209e-48	conserved hypothetical protein
MSMEG_4969	1	6.56473	0.972714	2.02694e-11	two-component system response regulator
MSMEG_3669	0	6.56382	1.64377	7.17146e-05	conserved hypothetical protein
MSMEG_5096	1.66667	6.56334	0.788093	1.25242e-16	ISMsm1, transposase orfA
MSMEG_6488	0.333333	6.55873	1.42926	5.11338e-06	conserved hypothetical protein
MSMEG_2251	3	6.55321	0.60203	2.61064e-27	nitrate/nitrite response regulator protein
MSMEG_5961	6	6.55307	0.45774	4.95888e-46	glycosyl transferase, group 2 family protein, putative
MSMEG_0712	15.6667	6.55277	0.328312	1.22531e-87	transcriptional regulator, TetR family protein
MSMEG_4541	0.333333	6.5497	1.47328	9.93153e-06	ABC transporter, ATP-binding protein
MSMEG_2326	44.6667	6.54811	0.262746	4.63787e-135	ABC-type molybdenum transport system, ATPase component
MSMEG_5187	10	6.54689	0.369527	1.65134e-69	tetracycline-resistance determinant TetV
MSMEG_4888	1.33333	6.54643	0.87034	7.76883e-14	periplasmic binding proteins and sugar binding domain of the LacI family protein, putative
MSMEG_1287	2	6.54633	0.746909	2.97292e-18	cyclase/dehydrase superfamily protein
MSMEG_1335	0	6.54608	1.67675	0.000103285	transcriptional regulator, BadM/Rrf2 family protein
MSMEG_4576	3.66667	6.5459	0.561256	4.08884e-31	SpfH domain protein
MSMEG_2158	0.333333	6.54543	1.4347	5.79718e-06	hypothetical protein
MSMEG_5194	5.66667	6.54366	0.488605	1.69976e-40	integral membrane protein
MSMEG_5598	0.333333	6.54316	1.43545	5.90459e-06	tRNA-Arg
MSMEG_1856	2.66667	6.54288	0.627824	3.63005e-25	hypothetical protein
MSMEG_5394	0	6.54109	1.64804	7.92238e-05	potassium-transporting ATPase C chain
MSMEG_5503	3	6.53804	0.606947	8.86208e-27	hypothetical protein
MSMEG_2103	2.33333	6.538	0.660231	7.09936e-23	5,10-methylenetetrahydromethanopterin reductase
MSMEG_5611	3.66667	6.53796	0.548354	1.92011e-32	spore protein
MSMEG_2051	0.333333	6.53765	1.46095	8.68542e-06	NADH-quinone oxidoreductase, M subunit
MSMEG_5254	0	6.53676	1.6821	0.0001111	conserved hypothetical protein
MSMEG_1304	0.666667	6.53635	1.2039	6.9393e-08	rhizopine catabolism protein
MSMEG_3445	0	6.532	1.64952	8.22401e-05	5,10-methylenetetrahydromethanopterin reductase
MSMEG_1012	3.33333	6.53111	0.568962	3.43109e-30	alkaline phosphatase
MSMEG_0725	2	6.53088	0.711592	7.21428e-20	IS1137, transposase orfB
MSMEG_0230	25	6.53022	0.301181	5.70846e-103	conserved hypothetical protein
MSMEG_2542	1.33333	6.52997	0.86211	5.19345e-14	integral membrane protein DUF6
MSMEG_3610	0	6.52632	1.66057	9.2845e-05	conserved hypothetical protein
MSMEG_6201	113	6.52352	0.244478	3.4849e-154	Transglycosylase
MSMEG_4151	2	6.52241	0.708389	5.49683e-20	conserved domain protein
MSMEG_0288	0	6.52185	1.65897	9.24366e-05	FAD dependent oxidoreductase, putative
MSMEG_2830	1.66667	6.52143	0.776161	6.72762e-17	ISMsm4, transposase
MSMEG_3340	0.333333	6.52142	1.4351	6.30691e-06	hypothetical protein
MSMEG_2341	0.333333	6.51971	1.43907	6.72555e-06	conserved hypothetical protein
MSMEG_4594	0	6.51932	1.68386	0.000117733	hypothetical protein
MSMEG_2237	0.666667	6.5153	1.21908	1.10381e-07	anaerobic dehydrogenase, typically
MSMEG_1780	0.666667	6.51469	1.23004	1.43071e-07	hypothetical protein
MSMEG_6172	1.33333	6.51326	0.863111	6.43965e-14	hypothetical protein
MSMEG_5135	10.3333	6.51106	0.49141	1.12886e-39	hypothetical protein
MSMEG_0612	2.66667	6.50973	0.63208	1.29301e-24	transcriptional regulator, TetR family protein
MSMEG_5740	4	6.50972	0.54649	2.18703e-32	hypothetical protein
MSMEG_1697	0	6.50904	1.65779	9.43048e-05	hypothetical protein
MSMEG_3883	25.3333	6.50818	0.295354	2.88672e-106	5'-3' exonuclease
MSMEG_5343	11.6667	6.50732	0.402851	4.16529e-58	conserved hypothetical protein
MSMEG_1690	0	6.50651	1.66595	0.00010266	putative ECF sigma factor RpoE1
MSMEG_6860	5.33333	6.50442	0.491834	1.56866e-39	conserved hypothetical protein
MSMEG_6854	0	6.50332	1.66301	0.00010059	3-isopropylmalate dehydratase large subunit
MSMEG_4462	0.333333	6.50297	1.4382	7.00842e-06	sodium:solute symporter
MSMEG_2060	1.66667	6.50063	0.785369	1.91555e-16	NADH-quinone oxidoreducatase, D subunit
MSMEG_6168	0	6.50054	1.68584	0.000125381	bacterial type II secretion system protein F domain
MSMEG_4805	0	6.49974	1.65998	9.86025e-05	acyl-CoA dehydrogenase
MSMEG_2187	1	6.49728	0.994401	8.56575e-11	urea amidolyase
MSMEG_5341	0.333333	6.49653	1.44642	8.05489e-06	dipeptidyl aminopeptidase/acylaminoacyl peptidase
MSMEG_5020	1	6.49619	1.01807	2.32435e-10	acetoin(diacetyl) reductase
MSMEG_1220	8	6.49529	0.47361	2.20357e-42	ABC-type transport system permease protein I
MSMEG_0481	0.666667	6.49482	1.2053	8.67049e-08	FAD dependent oxidoreductase
MSMEG_5557	2	6.49364	0.712847	1.34996e-19	conserved hypothetical protein
MSMEG_4376	0.333333	6.49281	1.44334	7.79928e-06	3-oxoacyl-[acyl-carrier-protein] reductase
MSMEG_5178	2.33333	6.49203	0.668655	4.7391e-22	integral membrane protein
MSMEG_6503	1	6.48494	0.993188	8.82033e-11	transcriptional regulator, TetR family protein
MSMEG_0569	0.333333	6.4824	1.44123	7.82122e-06	flavoprotein involved in K+ transport
MSMEG_2285	1	6.48166	0.988888	7.4735e-11	methyltransferase type 11
MSMEG_6844	2.33333	6.4814	0.696269	2.14498e-20	trap-t family protein transporter, dctp
MSMEG_6891	0.333333	6.48133	1.44573	8.36743e-06	NA
MSMEG_6356	15.3333	6.48049	0.341561	2.07066e-79	probable transcriptional regulator, AraC family protein, putative
MSMEG_1790	5.33333	6.48049	0.536293	2.79899e-33	conserved hypothetical protein
MSMEG_3835	2.33333	6.47865	0.672145	9.38733e-22	YesF protein
MSMEG_1289	1.33333	6.47679	0.875812	2.0133e-13	conserved hypothetical protein
MSMEG_3960	1	6.47495	1.00956	1.88106e-10	transcriptional regulator
MSMEG_4372	0.333333	6.47454	1.44653	8.64699e-06	capreomycidine hydroxylase
MSMEG_2586	0.333333	6.47389	1.44243	8.17418e-06	conserved hypothetical protein, putative
MSMEG_6022	0.333333	6.47198	1.44547	8.58979e-06	xylose repressor, ROK-family protein transcriptional regulator
MSMEG_3296	0	6.47011	1.66998	0.000116489	ECF-family protein sigma factor H
MSMEG_3405	1	6.46872	0.984238	6.63934e-11	methylenomycin A resistance protein
MSMEG_1221	3.33333	6.46804	0.574725	4.39311e-29	rifampin ADP-ribosyl transferase
MSMEG_4236	510.333	6.46749	0.220115	2.04994e-186	MraZ protein
MSMEG_2833	8	6.46697	0.406371	1.87294e-56	tRNA-Val
MSMEG_4694	7.33333	6.46685	0.414765	2.8696e-54	HNH endonuclease family protein
MSMEG_5802	0.333333	6.46416	1.4462	8.89367e-06	oxidoreductase, short chain dehydrogenase/reductase family protein
MSMEG_6147	2.33333	6.46288	0.663198	3.34091e-22	conserved hypothetical protein
MSMEG_6355	2.66667	6.46279	0.721748	5.50523e-19	hypothetical protein
MSMEG_6379	0.333333	6.45925	1.45145	9.73173e-06	transporter, major facilitator family protein
MSMEG_2161	1.66667	6.45923	0.791238	4.89748e-16	NA
MSMEG_4026	0.333333	6.45593	1.4537	1.01386e-05	hypothetical protein
MSMEG_4564	5	6.4542	0.5098	2.29501e-36	CBS domain protein
MSMEG_3342	3	6.45329	0.598654	8.17142e-27	hypothetical protein
MSMEG_1046	46.6667	6.45174	0.26632	8.97678e-128	ABC-type molybdenum transport system, ATPase component
MSMEG_1491	1.33333	6.45169	0.870268	1.75543e-13	histidinol-phosphate aminotransferase 2
MSMEG_3996	1	6.45143	0.989647	9.447e-11	dihydropyrimidinase
MSMEG_2147	0.333333	6.4492	1.4506	9.92322e-06	NA
MSMEG_5519	1.66667	6.44874	0.77643	1.51082e-16	monooxygenase
MSMEG_0510	0.333333	6.44867	1.4508	9.96109e-06	D-tagatose-bisphosphate aldolase, class II, non-catalytic subunit
MSMEG_3030	76.6667	6.4473	0.242796	8.95771e-153	chorismate synthase
MSMEG_0470	3	6.44675	0.630953	2.97954e-24	para-nitrobenzyl esterase
MSMEG_2910	2.33333	6.44632	0.691364	1.86215e-20	transcriptional regulator, GntR family protein
MSMEG_4655	0.666667	6.44507	1.20757	1.14757e-07	transcriptional regulator, AraC family protein
MSMEG_0976	10.6667	6.44477	0.396335	7.35217e-59	conserved hypothetical protein
MSMEG_5913	3.33333	6.44387	0.585118	6.42519e-28	dioxygenase
MSMEG_3992	2.66667	6.44361	0.637414	8.96421e-24	integral membrane transport protein
MSMEG_0946	354.667	6.4427	0.246135	1.46675e-148	NAD dependent epimerase/dehydratase family protein
MSMEG_3617	0	6.44243	1.67478	0.000130092	hypothetical protein
MSMEG_1185	6.66667	6.44211	0.452643	1.63322e-45	transcriptional regulator, AsnC family protein
MSMEG_0265	0.333333	6.4376	1.49065	1.76387e-05	uracil DNA glycosylase superfamily protein
MSMEG_6620	15.3333	6.43747	0.339156	1.79597e-79	conserved hypothetical protein
MSMEG_5838	1.66667	6.43696	0.803692	1.71802e-15	TetR-family protein transcriptional regulator
MSMEG_5812	1.33333	6.43534	0.869688	1.94774e-13	carveol dehydrogenase
MSMEG_0522	0	6.43449	1.69869	0.000164654	pp24 protein
MSMEG_5850	7.66667	6.43386	0.418955	1.0455e-52	transcriptional regulator, TetR family protein
MSMEG_3553	2	6.43301	0.726084	1.28104e-18	dihydropyrimidinase
MSMEG_6426	25	6.43233	0.333519	5.56847e-82	conserved hypothetical protein
MSMEG_0950	0	6.42962	1.71288	0.000188448	hypothetical protein
MSMEG_6448	2.33333	6.42948	0.687121	1.3676e-20	hypothetical protein
MSMEG_6551	0.333333	6.42837	1.47382	1.4553e-05	hypothetical protein
MSMEG_3215	35	6.42823	0.26713	3.88396e-126	ABC-type molybdenum transport system, ATPase component/photorepair protein PhrA
MSMEG_5982	1	6.42561	0.985939	9.54694e-11	UDP-glucose 6-dehydrogenase
MSMEG_5292	9	6.42551	0.394311	4.19385e-59	hypothetical protein
MSMEG_5807	0.666667	6.42495	1.23861	2.5657e-07	D-methionine transport ATP-binding protein MetN
MSMEG_3555	1.33333	6.42275	0.892361	8.59711e-13	hydrolase
MSMEG_3014	6.66667	6.42159	0.43093	9.90305e-50	conserved hypothetical protein
MSMEG_5338	0.333333	6.42051	1.45733	1.1926e-05	regulatory protein, MarR
MSMEG_1860	2	6.41916	0.721011	8.72169e-19	hypothetical protein
MSMEG_4457	0.333333	6.4174	1.46611	1.35726e-05	regulatory protein, AsnC/Lrp
MSMEG_0260	2	6.41608	0.735406	4.21889e-18	DNA-binding protein
MSMEG_1300	0.666667	6.41549	1.23858	2.66936e-07	hypothetical protein
MSMEG_6110	73	6.41415	0.258463	5.91396e-134	hypoxanthine phosphoribosyltransferase
MSMEG_0208	1.66667	6.414	0.80331	2.095e-15	ribonuclease
MSMEG_2134	0.666667	6.41255	1.22768	2.11833e-07	CrcB protein
MSMEG_2550	0.666667	6.41139	1.20274	1.18899e-07	glyoxylate reductase
MSMEG_6126	4	6.41096	0.532987	5.43213e-33	D-isomer specific 2-hydroxyacid dehydrogenase
MSMEG_1067	5.33333	6.41054	0.481046	4.09982e-40	conserved hypothetical protein
MSMEG_1390	1	6.40988	0.991288	1.33519e-10	enoyl-CoA hydratase
MSMEG_1495	1	6.40644	1.0099	2.95655e-10	HAD-superfamily protein hydrolase subfamily protein IA, variant 3, putative
MSMEG_1377	1.33333	6.40644	0.871543	2.7999e-13	DeoR-family protein transcriptional regulator
MSMEG_1082	0	6.39903	1.72102	0.000216711	putative response regulator
MSMEG_3308	8.33333	6.39877	0.399278	3.19266e-57	universal stress protein family protein, putative
MSMEG_4807	0.666667	6.39804	1.19801	1.12717e-07	amidohydrolase family protein
MSMEG_3332	7.66667	6.39642	0.419226	4.74145e-52	transcriptional regulator, TetR family protein
MSMEG_4298	47.6667	6.39624	0.296732	8.39854e-102	3-methyl-2-oxobutanoate hydroxymethyltransferase
MSMEG_0625	5.33333	6.39582	0.478871	2.75915e-40	conserved hypothetical protein
MSMEG_0393	62	6.394	0.250759	3.23844e-141	Fmt protein
MSMEG_Ms1	770.667	6.3937	0.917932	4.52853e-12	NA
MSMEG_5600	1	6.39166	0.990193	1.43713e-10	conserved hypothetical protein
MSMEG_3722	0	6.39141	1.72081	0.000220041	bifunctional coenzyme PQQ synthesis protein C/D
MSMEG_3591	0.333333	6.39086	1.45534	1.27343e-05	conserved hypothetical protein
MSMEG_4441	0	6.39046	1.69048	0.000169703	cupin domain protein
MSMEG_1320	0.333333	6.38967	1.45786	1.32265e-05	major facilitator superfamily protein MFS_1
MSMEG_6566	0	6.38817	1.70816	0.000199049	hypothetical protein
MSMEG_5627	0.666667	6.38816	1.19942	1.219e-07	Rieske [2Fe-2S] domain protein
MSMEG_5805	0.666667	6.38652	1.23361	2.70655e-07	hypothetical protein
MSMEG_3586	0	6.38427	1.70052	0.000188026	major facilitator family protein transporter
MSMEG_2104	5.33333	6.38354	0.472128	3.0452e-41	GntR-family protein transcriptional regulator
MSMEG_0693	6	6.3834	0.464413	1.44613e-42	conserved hypothetical protein
MSMEG_6053	13	6.38296	0.352565	1.72249e-72	cob(II)yrinic acid a,c-diamide reductase
MSMEG_0788	42.3333	6.38135	0.268627	5.1516e-123	putative conserved membrane protein
MSMEG_3320	16.6667	6.37875	0.327474	1.39606e-83	NA
MSMEG_2793	21.6667	6.37736	0.306771	7.11507e-95	sensor-type histidine kinase PrrB
MSMEG_3919	6.66667	6.37576	0.431097	5.20287e-49	hypothetical protein
MSMEG_5832	38.3333	6.37572	0.30175	6.36614e-98	phosphoribosylformylglycinamidine synthase, PurS protein
MSMEG_3916	2	6.37465	0.725234	2.38095e-18	hypothetical protein
MSMEG_5965	10	6.37374	0.392733	1.22616e-58	hypothetical protein
MSMEG_5646	3	6.3732	0.610416	2.97537e-25	conserved hypothetical protein
MSMEG_4444	0.333333	6.37134	1.4936	2.22962e-05	hypothetical protein
MSMEG_1798	2	6.37065	0.724758	2.37598e-18	major facilitator superfamily protein
MSMEG_4641	4.66667	6.3706	0.510461	2.18706e-35	salicylate hydroxylase
MSMEG_3836	10	6.37041	0.379754	1.60061e-62	conserved hypothetical protein
MSMEG_5105	1.66667	6.37003	0.799023	2.31142e-15	hypothetical protein
MSMEG_4431	21.6667	6.36917	0.296032	1.98938e-101	putative regulatory protein
MSMEG_4498	0	6.36873	1.69724	0.000189388	hypothetical protein
MSMEG_4910	24	6.36862	0.316623	5.73916e-89	ATP-dependent Clp protease adaptor protein ClpS
MSMEG_3323	15	6.36858	0.928536	9.53282e-12	conserved hypothetical protein
MSMEG_6491	0.333333	6.36744	1.46096	1.47673e-05	aldehyde dehydrogenase
MSMEG_2857	0.333333	6.36698	1.47125	1.69473e-05	virulence factor Mce family protein
MSMEG_0007	88	6.36508	0.271565	7.44747e-120	conserved hypothetical protein
MSMEG_0167	7	6.36166	0.444544	5.36139e-46	transmembrane transport protein
MSMEG_2043	2.66667	6.36165	0.656697	5.8528e-22	transcriptional regulator, TetR family protein
MSMEG_3120	23.3333	6.3604	0.287927	8.84596e-107	conserved hypothetical protein
MSMEG_0385	13	6.35984	0.355856	1.08216e-70	putative glycosyl transferase
MSMEG_5424	27	6.35888	0.28527	1.12441e-108	transcriptional regulator, TetR family protein
MSMEG_1913	5	6.35768	0.488667	2.59701e-38	YbaK/ebsC protein
MSMEG_5813	0.666667	6.35764	1.20322	1.53033e-07	carveol dehydrogenase
MSMEG_5602	0.666667	6.35763	1.19635	1.29959e-07	conserved hypothetical protein
MSMEG_3245	2	6.35581	0.723146	2.39455e-18	tRNA-Leu
MSMEG_1017	186.333	6.35512	0.282329	9.04951e-111	glutaredoxin
MSMEG_4779	11	6.35481	0.360912	1.12237e-68	probable regulatory protein
MSMEG_2809	0	6.35456	1.70102	0.000202261	conserved hypothetical protein
MSMEG_0451	2.33333	6.35334	0.69117	6.32976e-20	oxidoreductase, FAD-linked
MSMEG_0739	5.33333	6.35214	0.492457	1.09765e-37	spou rRNA methylase family protein
MSMEG_2064	8.66667	6.35095	0.43346	3.92539e-48	two-component system response regulator
MSMEG_2364	16	6.35091	0.328132	1.51346e-82	glutamyl-tRNA(Gln) amidotransferase, C subunit
MSMEG_3846	3.66667	6.35072	0.567041	8.07791e-29	phosphotransferase enzyme family protein
MSMEG_3385	0.666667	6.35028	1.22503	2.6122e-07	hypothetical protein
MSMEG_6289	45.6667	6.3497	0.284172	3.45289e-109	Trypsin
MSMEG_0210	9.66667	6.34902	0.412062	4.80313e-53	LprO protein
MSMEG_3715	4	6.34888	0.534751	3.49015e-32	linear gramicidin synthetase subunit C
MSMEG_1392	0.333333	6.34884	1.46569	1.66466e-05	alcohol dehydrogenase, class IV
MSMEG_5926	6.33333	6.34756	0.451687	2.0371e-44	putative secreted protein
MSMEG_1783	0	6.34722	3.63906	0.0813328	hypothetical protein
MSMEG_5111	1	6.34703	1.00198	3.13403e-10	conserved hypothetical protein
MSMEG_1724	3.66667	6.34697	0.555199	5.88157e-30	conserved hypothetical protein
MSMEG_6878	1	6.34293	1.01533	5.45584e-10	inner-membrane translocator
MSMEG_1519	730.667	6.34082	0.255802	1.16513e-133	translation initiation factor IF-1
MSMEG_4866	0	6.34023	1.70864	0.00022308	3-(3-hydroxy-phenyl)propionate hydroxylase
MSMEG_1815	0.333333	6.34008	1.48398	2.16607e-05	hypothetical protein
MSMEG_5353	1	6.33892	1.00472	3.68395e-10	putative methyltransferase
MSMEG_0010	8.33333	6.33839	0.407126	4.08384e-54	tRNA-Ala
MSMEG_1760	11.6667	6.33828	0.364195	3.83072e-67	short-chain dehydrogenase/reductase SDR
MSMEG_1001	18.3333	6.33722	0.318916	6.82755e-87	acetyltransferase, gnat family protein, putative
MSMEG_4612	2	6.33586	0.720149	2.21411e-18	NA
MSMEG_6835	0	6.33365	1.72335	0.00025591	Fatty acid desaturase
MSMEG_0213	9	6.33103	0.396878	1.02346e-56	transcriptional regulator
MSMEG_4427	0.666667	6.33084	1.22382	2.76489e-07	transmembrane efflux pump
MSMEG_0513	0.333333	6.33042	1.47877	2.08694e-05	integral membrane protein
MSMEG_6173	18	6.33023	0.310383	2.09483e-91	morphological differentiation-associated protein
MSMEG_5257	31.3333	6.33021	0.264839	1.65875e-124	channel protein, hemolysin III family protein
MSMEG_4442	0.333333	6.32732	1.4724	1.94085e-05	zinc-binding oxidoreductase
MSMEG_4120	11.6667	6.3271	0.384872	4.03814e-60	CAIB/BAIF family protein
MSMEG_0191	2.33333	6.3249	0.684806	4.22073e-20	BadF/BadG/BcrA/BcrD ATPase family protein
MSMEG_1586	1	6.32442	1.01152	5.28258e-10	beta-lactamase
MSMEG_6666	9.66667	6.32369	0.407686	9.91846e-54	conserved hypothetical protein
MSMEG_0651	2.33333	6.32244	0.694331	1.39536e-19	putative conserved exported protein
MSMEG_5181	3.33333	6.32237	0.584399	5.37464e-27	IS1549, transposase
MSMEG_6133	0.666667	6.32216	1.21926	2.59238e-07	5-dehydro-4-deoxyglucarate dehydratase
MSMEG_1531	12	6.32001	0.352548	4.0995e-71	conserved hypothetical protein
MSMEG_3487	0.333333	6.31938	1.47475	2.04908e-05	metal-dependent phosphohydrolase
MSMEG_2565	0	6.31801	1.71081	0.000238873	4-hydroxy-2-oxovalerate aldolase
MSMEG_4886	0	6.31801	1.71081	0.000238873	major facilitator family protein transporter
MSMEG_0228	5.33333	6.31702	0.492774	3.04829e-37	adenylate and Guanylate cyclase catalytic domain protein
MSMEG_6281	29	6.31662	0.330173	1.04748e-80	N-acetylmuramoyl-L-alanine amidase
MSMEG_6518	125	6.31484	0.260887	1.43261e-127	conserved hypothetical protein
MSMEG_1213	4.66667	6.31405	0.503643	1.07859e-35	cytochrome P450 monooxygenase
MSMEG_3590	0	6.31397	1.71275	0.000244977	conserved hypothetical protein
MSMEG_1224	0.666667	6.31364	1.25218	5.48199e-07	rifampin ADP-ribosyl transferase
MSMEG_0761	6.33333	6.31181	0.445289	3.67991e-45	conserved domain protein
MSMEG_5938	0	6.30993	1.71757	0.000257281	hypothetical protein
MSMEG_3672	3	6.30758	0.60899	7.05778e-25	transporter, small multidrug resistance (SMR) family protein
MSMEG_1501	14.3333	6.30704	0.330106	1.68427e-80	methyltransferase, putative, family protein
MSMEG_1317	11.6667	6.30564	0.362092	3.17343e-67	transcriptional regulator
MSMEG_5473	3	6.30556	0.604459	3.26735e-25	transporter
MSMEG_0701	0.333333	6.30486	1.47153	2.05326e-05	hypothetical protein
MSMEG_5957	1	6.3031	1.00823	5.30459e-10	GDP-mannose 6-dehydrogenase AlgD
MSMEG_0407	2.66667	6.30309	0.667204	5.85811e-21	conserved hypothetical protein
MSMEG_0799	3.66667	6.30144	0.557519	2.54721e-29	hypothetical protein
MSMEG_3447	1.33333	6.3011	0.876561	9.18062e-13	two-component system response regulator
MSMEG_2297	192.667	6.29987	0.29758	2.7033e-98	glutaredoxin
MSMEG_0477	1	6.29924	1.00151	4.1684e-10	hypothetical protein
MSMEG_3467	2.66667	6.29916	0.636516	7.54904e-23	conserved hypothetical protein
MSMEG_1666	20.3333	6.29761	0.30341	1.38284e-94	RNA polymerase sigma-70 factor
MSMEG_4386	0.333333	6.29724	1.51747	3.69698e-05	ABC transporter permease protein
MSMEG_4467	2.33333	6.29669	0.673846	1.54134e-20	ABC transporter, permease protein UspE
MSMEG_1539	0	6.29668	1.73324	0.00030081	conserved hypothetical protein
MSMEG_4355	7	6.29542	0.431226	8.49271e-48	peptide ABC transporter, permease protein
MSMEG_6773	6.33333	6.29353	0.444978	5.71942e-45	CaiB/BaiF family protein
MSMEG_1595	0	6.29143	1.72798	0.000291828	putative oxidoreductase
MSMEG_6856	0.333333	6.29116	1.47997	2.38017e-05	MmgE/PrpD family protein
MSMEG_5749	1.66667	6.28998	0.793495	3.32168e-15	hypothetical protein
MSMEG_0212	10.3333	6.28802	0.36934	2.412e-64	lyase
MSMEG_0215	21.3333	6.28613	0.301973	3.99211e-95	YhhW family protein
MSMEG_0995	1.66667	6.28599	0.78644	1.95817e-15	glycosyl transferase, family protein 2
MSMEG_3411	8	6.28472	0.427229	1.66474e-48	MOSC domain protein
MSMEG_5886	4	6.28237	0.534016	1.24864e-31	enoyl-CoA hydratase
MSMEG_4071	6.33333	6.28212	0.465912	5.03372e-41	NA
MSMEG_6211	1	6.28205	1.04682	2.50912e-09	hypothetical protein
MSMEG_4423	0	6.28057	1.72833	0.000299731	oxidoreductase
MSMEG_2803	1	6.27961	1.00642	5.723e-10	hypothetical protein
MSMEG_4835	0	6.27828	1.7633	0.000395521	3-oxoacyl-[acyl-carrier-protein] reductase
MSMEG_6677	1	6.27751	0.996464	3.90943e-10	transcriptional regulator, LysR family protein
MSMEG_1004	2.66667	6.27714	0.646035	4.41549e-22	NA
MSMEG_0305	4.66667	6.27607	0.499723	8.16807e-36	acyltransferase domain protein
MSMEG_0105	0.666667	6.27596	1.23394	4.36381e-07	DNA-binding response regulator, LuxR family protein
MSMEG_0851	0.666667	6.2751	1.2285	3.8948e-07	Citrate transporter
MSMEG_2831	1	6.27256	1.00046	4.73607e-10	hypothetical protein
MSMEG_6343	9.33333	6.2724	0.39027	1.53091e-57	conserved hypothetical protein
MSMEG_5311	0	6.26901	1.75654	0.000383125	conserved hypothetical protein
MSMEG_1173	0.666667	6.26663	1.22635	3.85336e-07	transcriptional regulator, ArsR family protein
MSMEG_5186	0.333333	6.26371	1.47708	2.49012e-05	HicB family protein
MSMEG_2840	1	6.26319	1.00171	5.27966e-10	conserved hypothetical protein
MSMEG_6420	3.66667	6.2626	0.585454	1.98164e-26	abortive infection protein
MSMEG_0945	133.667	6.26154	0.235683	6.68476e-153	conserved domain protein
MSMEG_2906	1.33333	6.26123	0.889681	2.71543e-12	conserved hypothetical protein
MSMEG_6273	0	6.26087	1.74038	0.000344012	integral membrane protein
MSMEG_4384	6.33333	6.26068	0.46197	1.99416e-41	Penicillin binding protein transpeptidase domain protein
MSMEG_1791	5	6.26009	0.508403	1.72111e-34	UsfY protein
MSMEG_4447	1.66667	6.25873	0.803821	1.00935e-14	conserved hypothetical protein
MSMEG_0050	3.66667	6.25851	0.564583	2.89677e-28	conserved hypothetical protein
MSMEG_4404	1.33333	6.25846	0.87463	1.16466e-12	hypothetical protein
MSMEG_3577	2.33333	6.25809	0.685626	1.14421e-19	calpastatin
MSMEG_6700	3.33333	6.25756	0.581523	1.00147e-26	regulatory protein
MSMEG_6779	16.3333	6.25598	0.319529	2.0364e-84	conserved hypothetical protein, putative
MSMEG_5346	1	6.25512	1.03629	2.02597e-09	TetR-family protein transcriptional regulator
MSMEG_2574	0.333333	6.2546	1.48168	2.70994e-05	conserved hypothetical protein
MSMEG_6120	0.666667	6.25127	1.26798	9.69549e-07	peptide transport system ATP-binding protein
MSMEG_5843	6.66667	6.25079	0.43745	7.2716e-46	conserved hypothetical protein
MSMEG_0500	2.33333	6.25051	0.680237	6.52893e-20	regulator of polyketide synthase expression, putative
MSMEG_5951	6	6.24844	0.489328	5.75546e-37	glycosyl transferase, group 1, putative
MSMEG_3823	0.333333	6.24813	1.47778	2.63125e-05	3-oxoacyl-[acyl-carrier-protein] reductase
MSMEG_2804	12.6667	6.24723	0.353798	4.67379e-69	two-component system sensor kinase
MSMEG_0574	2.33333	6.24721	0.7052	1.29333e-18	putative ECF sigma factor RpoE1
MSMEG_1464	0.333333	6.247	1.49385	3.21903e-05	translation initiation inhibitor
MSMEG_3729	1.66667	6.24068	0.812651	2.3202e-14	catalase/peroxidase HPI
MSMEG_5217	10.6667	6.23996	0.372903	3.19433e-62	hypothetical protein
MSMEG_2509	0.666667	6.23841	1.21835	3.6514e-07	Mg-chelatase subunits D/I family protein, ComM subfamily protein
MSMEG_4455	8.33333	6.23802	0.411151	1.72331e-51	beta-lactamase
MSMEG_3284	5	6.23802	0.48704	3.52134e-37	transcriptional regulator, MarR family protein
MSMEG_0916	40	6.23795	0.254616	1.2794e-130	transcriptional regulator, TetR family protein
MSMEG_4302	14	6.23675	0.33874	6.63898e-75	adenylate cyclase, putative
MSMEG_4079	25.6667	6.23384	0.281595	3.15397e-107	putative hydrolase
MSMEG_6606	0	6.23378	1.78165	0.000497637	hypothetical protein
MSMEG_1239	1.66667	6.2333	0.795975	7.093e-15	ISMsm4, transposase
MSMEG_5336	0	6.23198	1.79836	0.000562862	amidate substrates transporter protein
MSMEG_0042	3	6.23106	0.610037	3.07988e-24	TetR-family protein transcriptional regulator
MSMEG_4183	67.3333	6.23088	0.273146	1.1286e-113	phosphoglycolate phosphatase, chromosomal
MSMEG_1323	2.33333	6.23076	0.686109	1.74492e-19	hypothetical protein
MSMEG_5466	0.666667	6.23058	1.22644	4.50069e-07	oxidoreductase
MSMEG_1555	0.666667	6.22843	1.21636	3.6486e-07	UNKNOWN
MSMEG_0816	4.33333	6.22513	0.531163	2.10483e-31	flavin-binding monooxygenase
MSMEG_4322	14.6667	6.22477	0.34211	3.36437e-73	conserved hypothetical protein
MSMEG_6409	50.6667	6.22461	0.270451	1.16418e-115	acyltransferase family protein
MSMEG_4068	0.666667	6.22051	1.23729	5.91119e-07	hypothetical protein
MSMEG_2192	7	6.21965	0.429169	3.96739e-47	conserved hypothetical protein
MSMEG_4095	0	6.21917	1.76285	0.000446759	putative monooxygenase
MSMEG_1449	0	6.21797	1.74804	0.000400651	NA
MSMEG_5444	3.33333	6.2179	0.580488	1.69778e-26	RNA polymerase sigma-70 factor, TIGR02957 family protein
MSMEG_1354	2.66667	6.21643	0.651923	2.52977e-21	NA
MSMEG_0376	3.33333	6.21403	0.589486	1.03189e-25	transcriptional regulator, AraC family protein
MSMEG_0479	1	6.21355	1.0134	1.12656e-09	hypothetical protein
MSMEG_1308	0.333333	6.21338	1.4844	3.16435e-05	peptidase S15
MSMEG_3008	5.66667	6.21228	0.487171	7.20741e-37	putative sigma 54 type regulator
MSMEG_6830	4.33333	6.21158	0.531218	2.87863e-31	conserved hypothetical protein
MSMEG_6765	0	6.21055	1.75523	0.000429928	ABC-2 type transporter superfamily protein
MSMEG_1418	2.33333	6.20825	0.696318	7.77472e-19	RNA polymerase ECF-type sigma factor
MSMEG_0197	0.333333	6.20823	1.49907	3.83175e-05	nudix hydrolase
MSMEG_4207	24	6.20742	0.881882	2.69276e-12	universal stress protein family protein
MSMEG_1202	0	6.20621	1.75485	0.000432589	hypothetical protein
MSMEG_6445	2.66667	6.20458	0.638829	4.58795e-22	PHP domain protein
MSMEG_0721	6.33333	6.20427	0.458711	2.86049e-41	NA
MSMEG_4338	2.66667	6.20417	0.64592	1.29847e-21	possible transcriptional regulatory protein
MSMEG_3154	28	6.20405	0.284621	4.89397e-104	membrane protein implicated in regulation of membrane protease activity
MSMEG_0526	2	6.20367	0.72994	2.96464e-17	oxidoreductase, GMC family protein
MSMEG_3361	3	6.19831	0.61082	6.06563e-24	conserved hypothetical protein
MSMEG_1976	4	6.19722	0.55158	5.41795e-29	conserved hypothetical protein
MSMEG_3382	4.33333	6.19697	0.519106	1.6092e-32	transcriptional regulator, ArsR family protein
MSMEG_6145	17.6667	6.19649	0.311396	3.94159e-87	hypothetical protein
MSMEG_6044	78.6667	6.19598	0.239242	1.49465e-145	periplasmic binding proteins and sugar binding domain of the LacI family protein, putative
MSMEG_5138	0.333333	6.19501	1.48882	3.52264e-05	nitrate reductase molybdenum cofactor assembly chaperone
MSMEG_4078	0.666667	6.19492	1.24545	7.76852e-07	hypothetical metabolite transport protein YaaU
MSMEG_5224	65	6.19467	0.275896	3.19086e-110	4-hydroxy-3-methylbut-2-enyl diphosphate reductase
MSMEG_4279	1.66667	6.1938	0.80639	2.29388e-14	adenylate and Guanylate cyclase catalytic domain protein
MSMEG_1995	19.6667	6.19186	0.321356	7.88964e-82	transcriptional regulator MdcY family protein
MSMEG_4573	0	6.18628	1.75663	0.000457233	competence protein
MSMEG_0140	33	6.18519	0.280355	1.61665e-106	probable conserved mce associated membrane protein
MSMEG_4774	0.333333	6.18389	1.50234	4.26941e-05	AMP-dependent synthetase and ligase
MSMEG_4370	1.33333	6.18135	0.937422	5.75339e-11	regulatory protein
MSMEG_5529	0.333333	6.18087	1.49728	4.05599e-05	hypothetical protein
MSMEG_5948	1	6.17748	1.02141	1.8835e-09	glycosyl transferase
MSMEG_5624	0.333333	6.17707	1.51812	5.22028e-05	oxidoreductase, short chain dehydrogenase/reductase family protein
MSMEG_5180	14.6667	6.17656	0.386209	5.3877e-57	conserved hypothetical protein
MSMEG_2206	4.33333	6.17644	0.518279	2.05353e-32	3-oxoacyl-(acyl-carrier-protein) reductase
MSMEG_4577	10.3333	6.17334	0.376943	1.11535e-59	DegV family protein
MSMEG_1029	55	6.17257	0.248035	1.11755e-134	probable transcriptional regulatory protein
MSMEG_2034	0	6.17219	1.78786	0.000590616	aryl-alcohol dehydrogenase
MSMEG_0936	22.6667	6.17133	0.321408	2.80225e-81	sensor histidine kinase SenX3
MSMEG_1391	1.66667	6.1704	0.809605	3.62224e-14	transcriptional regulator, LysR family protein
MSMEG_1797	0.666667	6.16886	1.23866	7.52904e-07	salicylate esterase
MSMEG_5038	2.33333	6.16852	0.687261	4.55154e-19	putative cytochrome P450 123
MSMEG_4622	4.66667	6.16844	0.529784	5.13843e-31	transcriptional regulator, TetR family protein
MSMEG_1101	2	6.16636	0.75225	3.7149e-16	hypothetical protein
MSMEG_5630	1	6.16473	1.02866	2.63555e-09	transcriptional regulator, GntR family protein
MSMEG_1588	0	6.16398	1.77769	0.000558799	conserved hypothetical protein
MSMEG_5548	7	6.16341	0.450755	3.84694e-42	precorrin-6A synthase (deacetylating)
MSMEG_6837	3	6.16193	0.61913	4.32271e-23	haloalkane dehalogenase
MSMEG_6234	9.33333	6.16032	0.391147	2.47636e-55	CBS domain pair protein
MSMEG_5405	6.66667	6.1593	0.493913	2.46511e-35	transcriptional regulator, ArsR family protein
MSMEG_2439	11.6667	6.15751	0.363247	8.35698e-64	LppW protein
MSMEG_1457	0.666667	6.15738	1.27333	1.55395e-06	conserved hypothetical protein
MSMEG_3759	3.66667	6.15624	0.558123	5.309e-28	3-methyladenine DNA glycosylase
MSMEG_3444	1	6.15518	1.04062	4.22297e-09	choline dehydrogenase
MSMEG_3807	4	6.15474	0.571271	8.70146e-27	TetR-type regulator
MSMEG_3628	13.3333	6.15446	0.355252	1.49049e-66	ComA operon protein 2
MSMEG_5262	22.6667	6.154	0.319591	9.90788e-82	conserved hypothetical protein
MSMEG_4794	1.33333	6.15081	0.895254	8.79191e-12	virulence factor
MSMEG_3552	4.66667	6.15074	0.521017	7.7285e-32	conserved hypothetical protein
MSMEG_3270	3.33333	6.15025	0.591717	4.8395e-25	SN-glycerol-3-phosphate ABC transporter, ATP-binding protein
MSMEG_2599	2	6.1491	0.775339	3.21931e-15	GntR-family protein transcriptional regulator
MSMEG_4389	1.33333	6.14893	0.900982	1.2068e-11	monooxygenase, NtaA/SnaA/SoxA family protein
MSMEG_6639	21	6.14691	0.313763	1.61745e-84	transcriptional regulator, GntR family protein, putative
MSMEG_0556	1	6.14571	1.07843	1.50927e-08	ABC transporter, nucleotide binding/ATPase protein
MSMEG_6893	0	6.14481	1.77394	0.000565719	hypothetical protein
MSMEG_4745	100.667	6.1432	0.223805	4.77289e-163	ErfK/YbiS/YcfS/YnhG family protein
MSMEG_2393	64.3333	6.14249	0.233143	1.78754e-150	NAD-dependent glycerol-3-phosphate dehydrogenase
MSMEG_6222	6	6.14247	0.467837	5.50227e-39	integral membrane protein
MSMEG_0780	0.666667	6.14173	1.26967	1.54142e-06	phosphotransferase enzyme family protein
MSMEG_5966	10.3333	6.1415	0.387771	6.16601e-56	oxidoreductase, short chain dehydrogenase/reductase family protein
MSMEG_5375	7.66667	6.1405	0.414452	3.52704e-49	GntR-family protein transcriptional regulator
MSMEG_4169	1.33333	6.14003	0.932799	6.21e-11	3-oxoacyl-[acyl-carrier-protein] reductase
MSMEG_6840	1.66667	6.14003	0.817442	8.40329e-14	LysR-family protein transcriptional regulator
MSMEG_2359	23	6.13715	0.317841	3.63106e-82	methionine synthase, vitamin-B12 independent
MSMEG_6880	5	6.13666	0.508689	3.55951e-33	hydrophobic amino acid ABC transporter, putative
MSMEG_6116	77	6.13661	0.243509	5.34315e-138	conserved hypothetical protein
MSMEG_1693	0.333333	6.13605	1.5	4.75868e-05	succinate dehydrogenase [ubiquinone] flavoprotein subunit
MSMEG_3760	0	6.13566	1.77801	0.000593663	conserved hypothetical protein
MSMEG_3352	3	6.13556	0.632336	5.02608e-22	hypothetical protein
MSMEG_1161	0.333333	6.1351	1.53286	6.90159e-05	taurine transport system permease protein TauC
MSMEG_5124	15.6667	6.13466	0.343079	9.195e-71	2,4-dienoyl-coA reductase
MSMEG_5539	6.66667	6.13459	0.450971	1.00319e-41	hypothetical protein
MSMEG_4088	3	6.13287	0.623612	1.39013e-22	transposase
MSMEG_5437	5	6.13262	0.491263	2.10131e-35	probable serine/threonine-protein kinase PknB
MSMEG_6821	44.6667	6.13173	0.280539	1.36716e-104	NLP/P60 family protein
MSMEG_2368	11	6.1316	0.37915	3.08249e-58	transcriptional regulator, TetR family protein domain protein, putative
MSMEG_6650	2.66667	6.13078	0.677434	2.32057e-19	hypothetical protein
MSMEG_2102	2	6.12791	0.740531	1.94995e-16	nitrate transport ATP-binding protein NrtD
MSMEG_0092	69.3333	6.12778	0.249462	2.6898e-131	probable transcriptional regulatory protein
MSMEG_4128	52.3333	6.12684	0.255386	2.09906e-125	conserved hypothetical protein
MSMEG_2811	2.33333	6.12635	0.700846	3.64221e-18	hydride transferase 1
MSMEG_0720	0.333333	6.12627	1.52745	6.66594e-05	integral membrane protein
MSMEG_6665	3.33333	6.12582	0.601582	4.23788e-24	integral membrane protein
MSMEG_0541	8	6.12571	0.429056	8.62262e-46	hypothetical protein
MSMEG_1596	2.66667	6.12552	0.653823	1.22679e-20	transcriptional regulator
MSMEG_5507	1.66667	6.12372	0.80346	3.6173e-14	hypothetical protein
MSMEG_6253	59.6667	6.12368	0.266074	1.17701e-115	fur family protein transcriptional regulator
MSMEG_4540	2	6.12335	0.753334	6.53069e-16	acetyltransferase, gnat family protein
MSMEG_0253	7.66667	6.12303	0.449917	9.23275e-42	conserved hypothetical protein
MSMEG_1615	0.666667	6.12165	1.25948	1.37506e-06	gamma-glutamyltranspeptidase
MSMEG_6010	7.33333	6.11976	0.434746	1.46424e-44	hypothetical protein
MSMEG_0090	5.66667	6.11885	0.494207	7.45199e-35	conserved hypothetical protein
MSMEG_4581	34.3333	6.11731	0.288327	1.03762e-98	nicotinate (nicotinamide) nucleotide adenylyltransferase
MSMEG_3678	5	6.11495	0.494728	9.64896e-35	hypothetical protein
MSMEG_1271	0.666667	6.11344	1.22931	7.80604e-07	hypothetical protein
MSMEG_4235	95.3333	6.11237	0.219862	4.69597e-167	S-adenosyl-methyltransferase MraW
MSMEG_1438	316	6.11157	0.235218	1.92636e-146	ribosomal protein L23
MSMEG_6069	0	6.11075	1.80003	0.00072809	CobW/P47K C- domain protein
MSMEG_0917	11.6667	6.1096	0.363272	7.75963e-63	conserved hypothetical protein
MSMEG_2181	0	6.10718	1.79111	0.000689657	cell filamentation protein
MSMEG_3129	3	6.10586	0.616775	7.30702e-23	putative HTH-type transcriptional regulator
MSMEG_6539	38.6667	6.1055	0.272797	1.5516e-109	conserved hypothetical protein
MSMEG_3659	1	6.10501	1.06113	1.09933e-08	TetR-family protein transcriptional regulator
MSMEG_4858	1.66667	6.10466	0.79925	3.19397e-14	transcriptional regulator, TetR family protein
MSMEG_1232	0	6.10385	1.86151	0.00109525	ABC transporter substrate-binding protein
MSMEG_3336	6.33333	6.10117	0.458113	4.56451e-40	hydrolase
MSMEG_3581	0.333333	6.10086	1.50444	5.52776e-05	FabG protein
MSMEG_6029	12	6.10068	0.355977	3.5794e-65	conserved hypothetical protein
MSMEG_5397	1	6.10048	1.03448	4.70049e-09	ATP-dependent DNA helicase RecQ
MSMEG_5416	33.3333	6.09787	0.272985	4.0082e-109	LpqU protein
MSMEG_6766	0	6.09781	1.78303	0.000664596	ABC transporter, ATP-binding protein, NodI family protein
MSMEG_5382	0	6.09682	1.82211	0.000866088	NA
MSMEG_3060	3.66667	6.09633	0.568108	1.37833e-26	conserved hypothetical protein
MSMEG_0277	0	6.096	1.81175	0.000810666	putative aminotransferase
MSMEG_5544	13.6667	6.09559	0.353713	7.04636e-66	oxidoreductase, short chain dehydrogenase/reductase family protein
MSMEG_4477	8.33333	6.09479	0.440171	3.59263e-43	hydrolase, alpha/beta hydrolase fold family protein
MSMEG_4119	3.66667	6.09404	0.583337	2.79027e-25	3-hydroxybutyryl-CoA dehydratase
MSMEG_4141	5.33333	6.09395	0.486994	1.44425e-35	conserved hypothetical protein
MSMEG_5632	1.33333	6.09265	0.895215	1.37445e-11	oxidoreductase, short chain dehydrogenase/reductase family protein
MSMEG_6641	3.66667	6.09192	0.588746	7.84015e-25	nitrilotriacetate monooxygenase component A
MSMEG_0325	0.333333	6.09118	1.50843	5.94385e-05	conserved hypothetical protein
MSMEG_4878	0.333333	6.09002	1.54304	8.67526e-05	2Fe-2S iron-sulfur cluster binding domain protein
MSMEG_2510	0.666667	6.08941	1.25369	1.39752e-06	NA
MSMEG_5329	1	6.08887	1.02879	4.1346e-09	conserved hypothetical protein
MSMEG_3920	3	6.08816	0.615609	8.05889e-23	hypothetical protein
MSMEG_3511	2	6.08687	0.738507	2.56271e-16	hydroxylase
MSMEG_4387	0.333333	6.0858	1.51465	6.46927e-05	ABC transporter permease protein
MSMEG_6506	4.33333	6.08484	0.529942	3.31084e-30	nicotinamidase/pyrazinamidase
MSMEG_4106	2.66667	6.08449	0.653094	1.99889e-20	transposase
MSMEG_2865	0.333333	6.0839	1.53738	8.30794e-05	conserved hypothetical protein
MSMEG_2815	1	6.08366	1.01562	2.68069e-09	NA
MSMEG_2527	1	6.08104	1.04042	6.42171e-09	hypothetical protein
MSMEG_5536	20.6667	6.081	0.321431	5.76592e-79	chorismate mutase
MSMEG_1380	6	6.08036	0.469889	6.45448e-38	transcriptional regulator
MSMEG_1966	1.66667	6.08035	0.818681	1.58589e-13	hypothetical protein
MSMEG_4611	2.33333	6.08028	0.686708	1.34639e-18	carrier protein
MSMEG_3979	6	6.08023	0.45837	9.23974e-40	NA
MSMEG_0124	3.33333	6.07927	0.594002	2.50654e-24	transcriptional regulator, GntR family protein
MSMEG_1455	3.33333	6.07887	0.609411	3.45426e-23	putative multidrug resistance protein
MSMEG_1350	210.667	6.07881	0.237974	1.06697e-141	cyclopropane-fatty-acyl-phospholipid synthase 1
MSMEG_2197	20.3333	6.07796	0.315854	1.26575e-81	hypothetical protein
MSMEG_0188	11	6.07769	0.374925	1.65709e-58	MarR-family protein transcriptional regulator
MSMEG_0575	3	6.07718	0.622791	2.94441e-22	MmpS1 protein
MSMEG_6315	24	6.07715	0.359524	1.87453e-63	lipoprotein LpqH
MSMEG_5845	2.66667	6.07616	0.656755	3.64486e-20	putative C4-dicarboxylate transporter
MSMEG_4820	0	6.07592	1.79495	0.000753841	conserved hypothetical protein
MSMEG_5532	0	6.07469	1.81611	0.000869467	FAD dependent oxidoreductase
MSMEG_2376	1.66667	6.07454	0.827475	3.00498e-13	conserved hypothetical protein
MSMEG_0601	1.33333	6.07447	0.922573	6.13251e-11	conserved hypothetical protein
MSMEG_3548	0.333333	6.07209	1.51903	7.04827e-05	ectoine/hydroxyectoine ABC transporter, permease protein EhuC
MSMEG_0044	35.6667	6.07195	0.265894	6.54355e-114	hypothetical protein
MSMEG_2375	10.3333	6.07131	0.378185	2.04736e-57	NAD(P)H:quinone oxidoreductase, type IV
MSMEG_3260	4.66667	6.07117	0.5208	4.36083e-31	LysR-family protein transcriptional regulator
MSMEG_0561	3.33333	6.07084	0.587739	9.45837e-25	putative TetR family protein receptor protein
MSMEG_5709	25.3333	6.07055	0.292005	7.05506e-95	conserved hypothetical protein
MSMEG_1847	0.333333	6.07036	1.53338	8.2593e-05	4Fe-4S ferredoxin, iron-sulfur binding protein
MSMEG_1984	0.333333	6.07036	1.53338	8.2593e-05	haloacetate dehalogenase H-1
MSMEG_5392	0.333333	6.06817	1.52747	7.8048e-05	K+-transporting ATPase, A subunit
MSMEG_6590	8	6.06763	0.431857	2.12134e-44	conserved hypothetical protein
MSMEG_4734	59.3333	6.06752	0.367416	1.19264e-60	hypothetical protein
MSMEG_1722	8.66667	6.06729	0.402934	9.62217e-51	hypothetical protein
MSMEG_0781	8	6.06703	0.49042	8.43896e-35	amino acid permease
MSMEG_5163	3.66667	6.06695	0.574131	7.87425e-26	ABC proline/glycine betaine family protein transporter, periplasmic ligand binding protein
MSMEG_5756	8	6.0659	0.414589	5.3006e-48	tRNA-Asp
MSMEG_0310	4	6.06565	0.567451	2.15117e-26	NA
MSMEG_1920	51	6.06529	0.304308	2.10124e-87	diacylglycerol kinase, catalytic region
MSMEG_1330	12.6667	6.06496	0.394342	7.34936e-53	MarR-family protein transcriptional regulator
MSMEG_2258	3.66667	6.06432	0.593308	2.87071e-24	conserved hypothetical protein
MSMEG_3694	9.33333	6.06226	0.389366	4.02882e-54	feruloyl-CoA synthetase
MSMEG_0849	1.66667	6.06213	0.802947	6.26901e-14	oxygenase
MSMEG_0183	0.666667	6.06189	1.25603	1.62765e-06	conserved hypothetical protein
MSMEG_4345	0	6.06187	1.79906	0.000797055	conserved hypothetical protein
MSMEG_1260	39	6.06016	0.271324	4.19968e-109	hypothetical protein
MSMEG_5742	0.333333	6.05986	1.51248	6.78261e-05	acyltransferase domain protein
MSMEG_5297	0.333333	6.05904	1.52952	8.175e-05	oxalyl-CoA decarboxylase
MSMEG_5264	106.333	6.05879	0.27283	6.86316e-108	conserved hypothetical protein
MSMEG_6144	2.33333	6.05796	0.706947	1.62484e-17	pe family protein
MSMEG_3843	2.66667	6.05784	0.656756	4.71977e-20	conserved hypothetical protein
MSMEG_2125	19	6.05775	0.361674	2.45811e-62	glycerol operon regulatory protein
MSMEG_3289	4	6.05645	1.11073	6.09699e-08	gp61 protein
MSMEG_5581	3	6.05531	0.615398	1.32034e-22	conserved hypothetical integral membrane protein
MSMEG_0089	5.33333	6.05527	0.51878	3.67245e-31	chromosome condensation protein
MSMEG_5652	1	6.0552	1.03044	5.32197e-09	alpha/beta hydrolase fold
MSMEG_0187	9	6.05407	0.400063	3.11069e-51	acetyltransferase
MSMEG_0583	1.66667	6.05286	0.814637	1.54962e-13	probable membrane protein
MSMEG_4613	0	6.05232	1.82195	0.0009428	hypothetical protein
MSMEG_5882	1.33333	6.05009	0.900214	2.456e-11	carbon monoxide dehydrogenase medium chain
MSMEG_1358	1.33333	6.04937	0.901991	2.69924e-11	conserved hypothetical protein
MSMEG_4520	0.333333	6.04936	1.52012	7.59093e-05	sulfate/thiosulfate import ATP-binding protein CysA
MSMEG_3563	5.33333	6.04917	0.49835	1.44905e-33	drug transporter
MSMEG_4862	0	6.04917	1.79932	0.000818762	3-alpha-hydroxysteroid dehydrogenase
MSMEG_3874	9.66667	6.04866	0.384644	3.60049e-55	transcriptional regulator, TetR family protein
MSMEG_4159	6.33333	6.04845	0.454071	4.42257e-40	IS6120, transposase
MSMEG_1314	2.66667	6.04841	0.670765	3.12516e-19	hypothetical protein
MSMEG_4585	14.3333	6.04751	0.341874	2.67996e-69	ribokinase
MSMEG_5479	33.3333	6.04725	0.27785	9.94204e-104	type I antifreeze protein
MSMEG_3584	1.66667	6.04686	0.819282	2.24222e-13	membrane protein, MmpL family protein
MSMEG_6568	0.666667	6.04545	1.25312	1.64308e-06	regulatory protein, LuxR, putative
MSMEG_5857	2	6.04523	0.760128	2.69881e-15	putative oxidoreductase
MSMEG_3967	1.66667	6.0452	0.813066	1.49352e-13	TonB-dependent receptor
MSMEG_5560	1.66667	6.04519	0.804437	8.18475e-14	hypothetical protein
MSMEG_6848	4.33333	6.04505	0.532561	1.47676e-29	putative oxidoreductase
MSMEG_0755	8.33333	6.04384	0.424429	1.46379e-45	cobalt-zinc-cadmium resistance protein
MSMEG_0728	51.3333	6.04253	0.266033	9.93686e-113	hypothetical protein
MSMEG_2618	33.6667	6.04071	0.274113	2.76069e-106	uroporphyrin-III C-methyltransferase
MSMEG_6305	0	6.04045	1.83945	0.0010771	conserved hypothetical protein
MSMEG_1025	0.666667	6.04003	1.23811	1.25677e-06	TetR-family protein transcriptional regulator
MSMEG_2569	0.333333	6.03886	1.55404	0.000111159	oxidoreductase, 2OG-Fe(II) oxygenase family protein
MSMEG_1766	2	6.03838	1.70356	0.000419992	conserved hypothetical protein
MSMEG_2571	8.66667	6.03547	0.417704	7.39163e-47	cupin 2, conserved barrel
MSMEG_1077	21.3333	6.03511	0.324889	3.33942e-76	conserved hypothetical protein
MSMEG_2455	1	6.03464	1.02382	4.78215e-09	carbon monoxide dehydrogenase subunit G (CoxG) superfamily protein
MSMEG_0199	1.66667	6.03346	0.841662	1.06046e-12	NA
MSMEG_1560	13	6.03279	0.371154	8.20566e-59	conserved hypothetical protein
MSMEG_5467	2	6.03202	0.750061	1.31771e-15	tRNA-Ala
MSMEG_1209	2.33333	6.03153	0.704139	1.67227e-17	glycosidase
MSMEG_1268	11.6667	6.03087	0.408514	7.72361e-49	nudix hydrolase
MSMEG_5032	2.33333	6.02884	0.695565	6.93687e-18	putative transcriptional regulator
MSMEG_5963	23	6.0287	0.305054	5.73763e-86	glycosyl transferase, family protein 2
MSMEG_0229	177.333	6.02867	0.239235	5.36374e-138	dihydroxy-acid dehydratase
MSMEG_6303	20	6.02849	0.307631	1.45314e-84	para-nitrobenzyl esterase
MSMEG_5635	16	6.0272	0.35054	1.37603e-65	conserved hypothetical protein
MSMEG_0164	0	6.02655	1.80621	0.000895361	transmembrane transport protein
MSMEG_6774	0	6.02655	1.80621	0.000895361	enoyl-CoA hydratase
MSMEG_0878	5.66667	6.0255	0.48507	4.49101e-35	transcriptional regulator
MSMEG_4935	91	6.02534	0.251301	2.8754e-125	ATP synthase F1, epsilon subunit
MSMEG_3312	1.33333	6.02391	0.898466	2.73568e-11	hemerythrin HHE cation binding domain subfamily protein, putative
MSMEG_1949	0.333333	6.02311	1.53943	9.97889e-05	hypothetical protein
MSMEG_0497	1.33333	6.02267	0.902613	3.39891e-11	glycerol dehydratase large subunit
MSMEG_5755	8	6.02239	0.424384	2.92981e-45	tRNA-Phe
MSMEG_5554	16.3333	6.02193	0.321542	1.99892e-77	antar domain protein
MSMEG_3951	1.66667	6.02043	1.68162	0.000367291	conserved hypothetical protein
MSMEG_5800	132	6.01971	0.257547	3.30856e-119	amidophosphoribosyltransferase
MSMEG_6884	1	6.01956	1.02241	4.97578e-09	NADP oxidoreductase, coenzyme f420-dependent:6-phosphogluconate dehydrogenase, nad-binding, putative
MSMEG_3346	1	6.01955	1.02352	5.16911e-09	putative hydroxyacid aldolase
MSMEG_4787	0.333333	6.01864	1.5202	8.25108e-05	virulence factor mce family protein
MSMEG_6669	0	6.01849	1.82524	0.00102762	ABC transporter, permease protein
MSMEG_5696	54.6667	6.01765	0.259233	1.30328e-117	'Cold-shock' DNA-binding domain protein
MSMEG_6381	24.6667	6.01762	0.298415	2.06995e-89	conserved hypothetical protein
MSMEG_0070	26.6667	6.01734	0.305192	1.40397e-85	hypothetical protein
MSMEG_0237	6	6.01601	0.46209	2.31288e-38	ISMsm3, transposase
MSMEG_0545	2.66667	6.01563	0.65329	5.45678e-20	transcriptional regulator, LuxR family protein
MSMEG_2733	3.33333	6.01309	0.591776	5.28729e-24	conserved hypothetical protein
MSMEG_2585	36	6.01266	0.268401	9.86996e-110	conserved hypothetical protein
MSMEG_1864	0.666667	6.01241	1.23286	1.26663e-06	transposase
MSMEG_4809	0	6.01215	1.82702	0.001052	Rieske [2Fe-2S] domain, putative
MSMEG_3360	40	6.01155	0.28229	2.0237e-99	transcriptional regulator, putative
MSMEG_5120	2	6.01123	0.755244	2.56478e-15	conserved hypothetical protein
MSMEG_1256	12.3333	6.0108	0.356297	3.26311e-63	hypothetical protein
MSMEG_2576	1.33333	6.00806	0.891453	2.15898e-11	deoxyribodipyrimidine photo-lyase
MSMEG_1063	10.6667	6.00684	0.385452	3.2324e-54	conserved hypothetical protein
MSMEG_0466	2.33333	6.00559	0.696909	1.07221e-17	hypothetical protein
MSMEG_2908	0.333333	6.00432	1.52543	9.06074e-05	2-Keto-3-deoxy-gluconate kinase
MSMEG_3570	8	6.00322	0.427642	2.51222e-44	conserved hypothetical protein
MSMEG_3243	2.66667	6.003	0.666343	3.36701e-19	NA
MSMEG_2911	2.33333	6.00242	0.690572	5.61097e-18	integral membrane transport protein
MSMEG_1394	28	6.00054	0.307516	7.25006e-84	probable conserved transmembrane protein
MSMEG_5063	15	6.00048	0.355605	3.06336e-63	integral membrane protein
MSMEG_5729	0.666667	5.99956	1.26131	2.29065e-06	hydantoin racemase
MSMEG_2213	2	5.99925	0.749006	1.71341e-15	O-methyltransferase
MSMEG_1283	2.66667	5.99891	0.650538	4.82671e-20	probable ribbon-helix-helix transcription factor, family protein
MSMEG_2918	3	5.998	0.631329	3.52954e-21	short-chain dehydrogenase/reductase SDR
MSMEG_3180	2.33333	5.99598	0.721708	1.48122e-16	transcriptional regulator, MerR family protein
MSMEG_6160	11.3333	5.99532	0.375255	6.94651e-57	ATP-dependent rna helicase, dead/deah box family protein
MSMEG_3995	3	5.99509	0.637539	8.84678e-21	N-carbamoyl-L-amino acid amidohydrolase
MSMEG_3597	0.333333	5.99497	1.53209	9.96503e-05	hypothetical protein
MSMEG_2850	5	5.99363	0.514217	4.43891e-31	mycobacterial family protein 11 protein
MSMEG_6474	6.33333	5.99258	0.467069	2.65062e-37	nucleoside-diphosphate-sugar epimerase
MSMEG_3167	1	5.99185	1.0413	1.09413e-08	hypothetical protein
MSMEG_0317	109.667	5.99133	0.2617	1.75607e-114	conserved hypothetical protein
MSMEG_5903	32.6667	5.99083	0.276683	1.06986e-102	oxidoreductase, short chain dehydrogenase/reductase family protein
MSMEG_5919	6	5.98929	0.471194	1.21035e-36	conserved hypothetical protein
MSMEG_0571	0	5.98827	1.84198	0.00120785	hydrolase, carbon-nitrogen family protein
MSMEG_5174	20.6667	5.98814	0.327196	4.94673e-74	regulatory protein GntR, HTH
MSMEG_4017	0.666667	5.98776	1.26422	2.5267e-06	BmyD protein
MSMEG_6135	6.33333	5.98744	0.476646	7.92182e-36	hypothetical protein
MSMEG_0327	2	5.9869	0.742487	1.10897e-15	aldehyde dehydrogenase
MSMEG_1796	2.33333	5.98579	0.709945	5.26144e-17	membrane protein
MSMEG_1594	25.3333	5.98503	0.291221	8.86385e-93	enoyl-CoA hydratase
MSMEG_1490	0.333333	5.9846	1.53045	0.000100663	3-oxoacyl-ACP synthase III
MSMEG_5170	20	5.98369	0.342614	1.33585e-67	pyridoxamine 5'-phosphate oxidase family protein
MSMEG_6437	2.33333	5.98241	0.710961	6.06467e-17	copper resistance protein D
MSMEG_6902	7	5.98204	0.44952	5.23909e-40	putative membrane protein
MSMEG_6708	0.333333	5.98162	1.5546	0.000129607	epoxide hydrolase
MSMEG_4383	53	5.97994	0.279675	3.32238e-100	MmpL5 protein
MSMEG_3566	17.3333	5.9795	0.353828	1.99941e-63	FadD16 protein
MSMEG_2768	61	5.97878	0.244386	2.97909e-130	OB-fold nucleic acid binding domain protein
MSMEG_4479	14.3333	5.97848	0.359046	1.25173e-61	conserved hypothetical protein
MSMEG_3564	76.6667	5.97664	0.309199	2.45399e-82	bacterioferritin
MSMEG_1080	1	5.97621	1.04038	1.15888e-08	large subunit of N,N-dimethylformamidase
MSMEG_2456	12.3333	5.97602	0.364236	6.87392e-60	5,10-methylenetetrahydromethanopterin reductase
MSMEG_5868	19	5.9753	0.337107	1.43286e-69	hypothetical protein
MSMEG_2743	47	5.97505	0.254208	1.66129e-120	transcriptional regulator, NrdR family protein
MSMEG_5791	2	5.97355	0.754686	3.6415e-15	conserved hypothetical protein
MSMEG_6104	52	5.97199	0.246789	1.65848e-127	GTP cyclohydrolase I
MSMEG_6136	75.3333	5.97194	0.265298	8.94887e-111	membrane protein, TerC family protein
MSMEG_6171	0.333333	5.97186	1.54694	0.000123134	conserved hypothetical protein
MSMEG_1895	1.33333	5.97094	0.927159	1.58321e-10	HTH-type transcriptional regulator AlsR
MSMEG_6335	0.333333	5.96988	1.53393	0.000108493	hypothetical protein
MSMEG_1728	2.66667	5.9686	0.667497	6.1621e-19	ISMsm1, transposase orfA
MSMEG_3601	5.33333	5.96844	0.506008	8.69682e-32	ribose/xylose/arabinose/galactoside ABC-type transport systems, permease components
MSMEG_4778	0.333333	5.96834	1.53294	0.000107837	putative thiolase
MSMEG_5033	0.333333	5.96826	1.53197	0.000106786	NA
MSMEG_2524	0	5.96733	1.93041	0.00207719	ABC transporter, ATP-binding protein
MSMEG_3453	0	5.96602	1.85763	0.00138335	hypothetical protein
MSMEG_4094	0.666667	5.96575	1.26394	2.73426e-06	acyl-CoA dehydrogenase
MSMEG_3183	58.3333	5.9657	0.275497	1.02754e-102	threonine dehydratase
MSMEG_4973	9.66667	5.96548	0.402997	4.28594e-49	glyoxalase/bleomycin resistance protein/dioxygenase
MSMEG_5811	2	5.96517	0.748243	2.31157e-15	transcriptional regulator, TetR family protein
MSMEG_5456	0	5.96516	1.83713	0.00122452	MK35 lipoprotein
MSMEG_3204	2.33333	5.96482	0.716341	1.26612e-16	conserved hypothetical protein
MSMEG_6251	19.3333	5.96436	0.347007	1.52374e-65	conserved hypothetical protein
MSMEG_6086	24	5.96394	0.316585	2.57815e-78	antibiotic biosynthesis monooxygenase domain protein
MSMEG_3961	10.6667	5.96189	0.387296	5.96844e-53	transcriptional regulator
MSMEG_5765	1	5.96096	1.06052	2.36208e-08	globin
MSMEG_3698	0.666667	5.95962	1.26963	3.1008e-06	hypothetical protein
MSMEG_0178	0.666667	5.95935	1.26971	3.10767e-06	ATP-binding protein
MSMEG_1909	1	5.9586	1.05108	1.79174e-08	putative HTH-type transcriptional regulator YnfL
MSMEG_0503	3.33333	5.95806	0.593476	1.81498e-23	DeoR-family protein transcriptional regulator
MSMEG_2652	33.6667	5.958	0.279802	2.11014e-99	iron repressor protein
MSMEG_5660	25	5.956	0.312814	5.87314e-80	ABC transporter ATP-binding protein
MSMEG_6564	2	5.9544	0.744787	1.93055e-15	transcriptional regulator, TetR family protein
MSMEG_0592	5.33333	5.95348	0.496468	8.43918e-33	putative rhamnose catabolism operon transcriptional regulator
MSMEG_5000	3	5.95337	0.629876	5.60672e-21	transcriptional regulator, LysR family protein
MSMEG_5230	10.3333	5.95299	0.389435	3.06974e-52	conserved hypothetical protein
MSMEG_0952	200.333	5.95254	0.255389	1.51108e-118	glutamyl-tRNA reductase
MSMEG_2520	379	5.95194	0.237527	1.73031e-136	translation elongation factor Ts
MSMEG_6611	0.666667	5.95179	1.26263	2.81691e-06	hypothetical protein
MSMEG_1045	1	5.95135	1.03675	1.18513e-08	integral membrane protein
MSMEG_1730	1.33333	5.95086	0.902691	5.81582e-11	ISMsm1, transposase orfB
MSMEG_2166	1.33333	5.94987	0.897821	4.62338e-11	transketoloase, C half
MSMEG_4256	122	5.94932	0.239557	3.87653e-134	NLP/P60 family protein
MSMEG_2236	0.333333	5.94916	1.53609	0.000117139	putative thiolase
MSMEG_0580	21.3333	5.94894	0.338382	1.79709e-68	conserved hypothetical protein
MSMEG_6020	7	5.94804	0.492713	3.22043e-33	D-xylose-binding periplasmic protein
MSMEG_1673	2.66667	5.94777	0.67106	1.24347e-18	cytidine deaminase
MSMEG_6100	6	5.94777	0.474073	9.60773e-36	conserved hypothetical protein
MSMEG_0551	39.3333	5.947	0.275703	6.16144e-102	ABC nitrate/sulfonate/bicarbonate transporter, ATPase subunit
MSMEG_5928	3.33333	5.94504	0.598182	4.97363e-23	conserved hypothetical protein
MSMEG_0142	8.33333	5.9437	0.41938	3.78587e-45	conserved hypothetical protein
MSMEG_6443	5	5.94354	0.521085	7.88895e-30	DNA polymerase IV
MSMEG_5373	4.33333	5.94349	0.548795	4.75166e-27	nitrilase 2
MSMEG_1095	0.666667	5.94311	1.31744	7.35571e-06	urease accessory protein UreG
MSMEG_2567	0.333333	5.94216	1.54404	0.000129227	probable monooxygenase
MSMEG_4253	10	5.94133	0.383503	1.32224e-53	glycosyl transferase, group 1 family protein
MSMEG_1907	0	5.94113	1.84794	0.00136747	toluate 1,2-dioxygenase beta subunit
MSMEG_6345	10.3333	5.94103	0.381009	2.81374e-54	conserved hypothetical protein
MSMEG_6736	1.33333	5.94043	0.900341	5.60524e-11	LacI-family protein transcriptional regulator
MSMEG_1733	1.66667	5.94016	0.822872	7.36294e-13	conserved hypothetical protein
MSMEG_3396	18.3333	5.93928	0.318737	1.14741e-76	transcriptional regulator, IclR family protein
MSMEG_1581	6.66667	5.93918	0.470202	3.31027e-36	conserved hypothetical protein
MSMEG_0488	0.333333	5.93802	1.56593	0.000162036	ABC transporter ATP-binding protein
MSMEG_4634	0	5.9379	1.84349	0.00134057	hypothetical protein
MSMEG_4067	14.3333	5.9378	0.368216	6.46497e-58	zinc-containing alcohol dehydrogenase superfamily protein
MSMEG_0928	17.6667	5.93757	0.316608	1.24651e-77	UDP-N-acetylenolpyruvoylglucosamine reductase
MSMEG_1732	3.33333	5.93755	0.596465	4.23751e-23	Transposase IS116/IS110/IS902 family protein
MSMEG_3266	10.3333	5.93677	0.389393	5.63336e-52	maltose/maltodextrin-binding protein
MSMEG_2256	0	5.93621	1.91059	0.00197191	conserved hypothetical protein
MSMEG_1696	0.666667	5.93572	1.29174	4.9656e-06	regulatory protein, MarR
MSMEG_3778	54.6667	5.93557	0.270666	2.91279e-105	phenylalanyl-tRNA synthetase, alpha subunit
MSMEG_5666	1	5.93513	1.05609	2.37302e-08	conserved hypothetical protein
MSMEG_6689	4.66667	5.93511	0.519339	6.13153e-30	CAIB/BAIF family protein
MSMEG_0420	2	5.93452	0.805685	2.50273e-13	conserved hypothetical protein
MSMEG_5787	0.666667	5.93344	1.26463	3.1322e-06	hypothetical protein
MSMEG_1085	0	5.93323	1.86318	0.00151838	dipeptide transport system permease protein DppB
MSMEG_2929	7	5.93246	0.471737	6.63538e-36	thioesterase family protein
MSMEG_6894	260.333	5.92809	0.246512	5.68916e-126	ribosomal protein L9
MSMEG_5552	2.66667	5.92719	0.669389	1.3421e-18	conserved hypothetical protein
MSMEG_3624	9.33333	5.92717	0.417167	2.29703e-45	urease accessory protein uref
MSMEG_1409	1	5.92606	1.0908	6.80873e-08	arginine deiminase
MSMEG_0122	3.66667	5.92567	0.576685	1.64686e-24	putative periplasmic solute-binding protein
MSMEG_4152	2.66667	5.92566	0.659205	4.02486e-19	phenoxybenzoate dioxygenase beta subunit
MSMEG_0113	2	5.9253	0.834501	1.73355e-12	taurine transport system permease protein TauC
MSMEG_1916	4.33333	5.92509	0.530392	1.11174e-28	hypothetical protein
MSMEG_4138	0.666667	5.92452	1.26732	3.40014e-06	aliphatic nitrilase
MSMEG_4923	26.3333	5.92406	0.288744	1.79656e-92	conserved hypothetical protein
MSMEG_2759	2	5.92399	0.763155	1.21553e-14	hypothetical protein
MSMEG_6446	8.33333	5.9225	0.409863	7.31174e-47	hypothetical protein
MSMEG_0655	1	5.92224	1.02959	1.10737e-08	glucose 1-dehydrogenase, putative
MSMEG_6293	8.33333	5.922	0.410541	1.04806e-46	transcriptional regulatory protein
MSMEG_1870	67.6667	5.92177	0.251056	2.54022e-121	conserved hypothetical protein
MSMEG_1793	1	5.92112	1.09967	8.86733e-08	membrane protein
MSMEG_6935	156.333	5.92046	0.247198	5.36845e-125	N-acetylmuramoyl-L-alanine amidase
MSMEG_3005	1.66667	5.91935	0.822904	8.86599e-13	hydroxyacyl-CoA dehydrogenase
MSMEG_1687	0	5.91909	1.9103	0.00202773	hypothetical protein
MSMEG_0299	1	5.91863	1.05976	2.89777e-08	Rieske [2Fe-2S] domain protein
MSMEG_6438	25.6667	5.91858	0.299795	8.59197e-86	hypothetical protein
MSMEG_0724	1.66667	5.91758	0.819309	7.16606e-13	IS1137, transposase orfA
MSMEG_5983	1.33333	5.91727	0.907137	9.19772e-11	glucose-1-phosphate thymidylyltransferase
MSMEG_3703	0	5.91714	1.85614	0.00150105	hypothetical protein
MSMEG_0465	13	5.9167	0.357304	5.67876e-61	transcriptional regulator, TetR family protein
MSMEG_6931	6.33333	5.91608	0.486456	1.09424e-33	RNA polymerase sigma-70 factor
MSMEG_2896	10.3333	5.91526	0.402327	1.86405e-48	conserved hypothetical protein
MSMEG_3971	1	5.91498	1.06691	3.65184e-08	hypothetical protein
MSMEG_0790	18	5.91476	0.338624	1.28487e-67	hydrolase, NUDIX family protein
MSMEG_6836	0.333333	5.91449	1.55015	0.000147579	putative oxidoreductase
MSMEG_2665	8.33333	5.9142	0.424541	1.11689e-43	conserved hypothetical protein
MSMEG_3887	93.3333	5.91278	0.239138	5.35653e-133	twin arginine-targeting protein translocase, TatA/E family protein
MSMEG_1640	99.6667	5.91224	0.233242	1.39764e-139	ATP/GTP-binding protein
MSMEG_6675	0	5.9119	1.86798	0.00162268	hypothetical protein
MSMEG_3984	5.66667	5.91152	0.489855	3.38466e-33	Transposase IS116/IS110/IS902 family protein
MSMEG_5056	11.3333	5.91143	0.366008	4.30145e-58	magnesium and cobalt transport protein CorA
MSMEG_4691	14	5.90975	0.367338	1.18343e-57	HNH nuclease
MSMEG_4482	64	5.90897	0.256702	1.08865e-115	DNA primase
MSMEG_5718	5	5.90859	0.520213	1.36236e-29	transcriptional regulator, TetR family protein
MSMEG_3371	5	5.90845	0.501184	9.35274e-32	NA
MSMEG_6537	1.33333	5.90812	0.906049	9.3361e-11	transcriptional regulator, TetR family protein
MSMEG_2265	0	5.90802	1.86123	0.00157206	hypothetical protein
MSMEG_4346	0.666667	5.90646	1.27213	3.95826e-06	conserved hypothetical protein
MSMEG_6828	6.33333	5.90638	0.48304	4.91672e-34	transcriptional regulator
MSMEG_0271	0.333333	5.90522	1.55191	0.000153777	conserved hypothetical protein
MSMEG_2683	20.3333	5.9034	0.307407	2.64949e-81	thymidylate synthase, flavin-dependent
MSMEG_0008	1.66667	5.90174	0.828404	1.46054e-12	tRNA-Ile
MSMEG_2248	17.3333	5.9003	0.32346	1.46458e-73	two-component system sensor kinase
MSMEG_4877	1	5.89888	1.04602	2.12359e-08	CaiB/BaiF family protein
MSMEG_6311	4.66667	5.89784	0.519465	1.43173e-29	saccharopine dehydrogenase
MSMEG_5785	20.3333	5.89674	0.330507	1.86212e-70	probable exported protein
MSMEG_3901	15.3333	5.89627	0.448235	3.96745e-39	L-2,4-diaminobutyric acid acetyltransferase
MSMEG_3683	5.33333	5.89559	0.488904	3.77509e-33	conserved hypothetical protein
MSMEG_2610	7.66667	5.89553	0.473023	2.68484e-35	cobalt transport protein ATP-binding subunit
MSMEG_0647	0	5.89442	1.87932	0.00178611	phosphonate ABC transporter, ATP-binding protein
MSMEG_4097	0.333333	5.89359	1.54587	0.000149323	acyl-CoA dehydrogenase domain protein
MSMEG_6025	3.66667	5.8926	0.576689	2.96498e-24	conserved hypothetical protein
MSMEG_1936	58.6667	5.89222	0.243269	9.88735e-128	conserved hypothetical protein
MSMEG_0458	3.33333	5.89215	0.607956	5.60742e-22	two-component system sensor kinase
MSMEG_6599	14.6667	5.89211	0.336781	7.87298e-68	NA
MSMEG_6810	1	5.89208	1.0546	2.86284e-08	NA
MSMEG_5231	4.66667	5.89191	0.531308	2.76635e-28	hypothetical protein
MSMEG_0454	15	5.89156	0.335792	3.32266e-68	GntR-family protein transcriptional regulator
MSMEG_4240	44	5.89111	0.259541	1.38824e-112	polyprenyl synthetase
MSMEG_4974	11	5.88926	0.386241	5.51374e-52	rrf2 family protein (putative transcriptional regulator)
MSMEG_3105	74	5.88784	0.28182	8.51646e-96	protoheme IX farnesyltransferase
MSMEG_0604	2.33333	5.88678	0.708934	1.53478e-16	glyoxylate reductase
MSMEG_2672	11.3333	5.88637	0.369659	1.6019e-56	acyl-CoA synthase
MSMEG_2485	0.333333	5.88628	1.55608	0.000168037	monooxygenase, FAD-binding
MSMEG_5156	32.6667	5.88621	0.286028	5.09423e-93	base excision DNA repair protein, HhH-GPD family protein
MSMEG_1571	0.333333	5.88533	1.56151	0.000177431	integral membrane protein
MSMEG_6849	7	5.88488	0.465096	2.51145e-36	LysR-family protein transcriptional regulator
MSMEG_5547	1.33333	5.8847	0.941655	5.38422e-10	conserved hypothetical protein
MSMEG_4181	5	5.88422	0.539532	2.07648e-27	phosphoribosyl-ATP pyrophosphohydrolase
MSMEG_2765	44	5.88376	0.25655	7.24204e-115	deoxyuridine 5'-triphosphate nucleotidohydrolase
MSMEG_0464	68.6667	5.88334	0.246399	2.95145e-124	phosphomethylpyrimidine kinase
MSMEG_0175	2	5.88205	0.763612	1.93433e-14	FAD dependent oxidoreductase, putative
MSMEG_6755	22.6667	5.88099	0.35573	8.85927e-61	isoflavone reductase
MSMEG_3400	1.66667	5.8809	0.833141	2.33684e-12	glutamyl-tRNA(Gln) amidotransferase subunit A
MSMEG_6013	4	5.88082	0.559674	1.47424e-25	NA
MSMEG_0004	14.3333	5.88075	0.341373	7.84491e-66	hypothetical protein
MSMEG_2756	95	5.88059	0.253776	3.31461e-117	conserved hypothetical protein
MSMEG_5522	6.66667	5.8801	0.465363	3.13302e-36	transcriptional Regulator, TetR family protein
MSMEG_0958	13	5.87785	0.361216	6.10442e-59	hypothetical protein
MSMEG_6204	0.666667	5.8778	1.24941	2.94665e-06	tRNA-Pro
MSMEG_5953	0.666667	5.8776	1.27469	4.60569e-06	hypothetical protein
MSMEG_4610	1.33333	5.877	0.915853	1.84048e-10	IgiC, putative
MSMEG_6648	6	5.87699	0.470311	1.79657e-35	pyruvate carboxylase
MSMEG_1485	124.333	5.87661	0.257599	1.09563e-113	methionine aminopeptidase, type I
MSMEG_0394	50	5.8766	0.270903	4.581e-103	hypothetical protein
MSMEG_5323	0.666667	5.87653	1.26075	3.6306e-06	conserved hypothetical protein
MSMEG_1102	6	5.87591	0.469494	1.41021e-35	twin-arginine translocation pathway signal
MSMEG_0948	82	5.87586	0.234218	8.47269e-137	conserved hypothetical protein
MSMEG_1612	3.66667	5.87319	0.576724	4.20212e-24	extracellular solute-binding protein, family protein 3
MSMEG_3437	8.33333	5.87244	0.416585	1.10538e-44	putative esterase family protein
MSMEG_0812	4.33333	5.87215	0.546876	1.28234e-26	amino acid transporter
MSMEG_6815	12.3333	5.87213	0.364563	8.68562e-58	secreted protein
MSMEG_0134	76.6667	5.87158	0.252826	1.02645e-117	virulence factor Mce family protein
MSMEG_4173	0.333333	5.87056	1.55964	0.000180899	MaoC family protein
MSMEG_0792	5	5.87039	0.502492	3.25486e-31	thiamine biosynthesis protein ThiS
MSMEG_2676	1.33333	5.86997	0.913714	1.75502e-10	IS1137, transposase orfA
MSMEG_5219	11	5.86983	0.384857	5.1706e-52	riboflavin biosynthesis protein RibD C- domain protein
MSMEG_2612	22.3333	5.86892	0.301375	1.52852e-83	conserved hypothetical protein
MSMEG_3482	4.66667	5.86786	0.520885	3.88165e-29	hypothetical protein
MSMEG_0735	2	5.86664	0.761081	1.85636e-14	putative transcriptional regulator
MSMEG_5122	125.333	5.86642	0.244547	2.15757e-125	ferredoxin
MSMEG_4693	38.6667	5.86634	0.269146	5.03615e-104	conserved hypothetical protein
MSMEG_0555	0.666667	5.86584	1.35436	1.6683e-05	ABC transporter permease protein
MSMEG_1147	4.66667	5.86525	0.517083	1.61479e-29	mce related protein
MSMEG_5167	0.333333	5.86491	1.56105	0.000186017	major facilitator superfamily protein MFS_1
MSMEG_6042	18.3333	5.86398	0.324169	2.26008e-72	transcriptional regulator, TetR family protein
MSMEG_1133	68.3333	5.86394	0.244269	1.49497e-125	bifunctional short chain isoprenyl diphosphate synthase
MSMEG_3082	14	5.8635	0.347343	2.72589e-63	soul heme-binding protein
MSMEG_1520	382.333	5.86302	0.275029	1.27189e-99	ribosomal protein L36
MSMEG_4473	2.66667	5.86242	0.669217	3.09083e-18	Integral membrane protein
MSMEG_4788	0.333333	5.86168	1.58317	0.000230208	NA
MSMEG_3473	1.33333	5.86165	0.915729	2.03897e-10	uracil phosphoribosyltransferase
MSMEG_5876	4.33333	5.86162	0.536964	1.85972e-27	H-N-H endonuclease F-TflIV
MSMEG_6818	6	5.86113	0.478449	3.72219e-34	dehydrogenase
MSMEG_6228	16	5.85954	0.3468	2.11721e-63	hypothetical protein
MSMEG_6214	8.66667	5.85945	0.410093	7.3756e-46	GatB/Yqey domain protein
MSMEG_2054	0.333333	5.85926	1.55267	0.000174169	NADH dehydrogenase subunit j
MSMEG_0052	20.3333	5.85834	0.333539	2.3885e-68	conserved hypothetical protein
MSMEG_0573	0	5.85806	1.87038	0.00181259	putative ECF sigma factor RpoE1
MSMEG_3858	91	5.85789	0.256869	1.29743e-113	conserved hypothetical protein
MSMEG_5975	3	5.85749	0.645077	1.76036e-19	methyltransferase type 12, putative
MSMEG_3344	37.6667	5.85743	0.285722	2.4889e-92	hypothetical protein
MSMEG_6026	8	5.85731	0.437861	2.08718e-40	3-hydroxybutyrate dehydrogenase
MSMEG_2950	2	5.85622	0.752953	1.07923e-14	carbon monoxide dehydrogenase, medium chain
MSMEG_1190	5.66667	5.85606	0.477546	3.19209e-34	serine/threonine-protein kinase PknD
MSMEG_0854	9.66667	5.85604	0.39413	1.89161e-49	two-component system sensor kinase
MSMEG_6809	0.333333	5.85464	1.56208	0.000192693	CbbQ protein
MSMEG_6450	45.6667	5.85455	0.305853	8.60054e-81	hypothetical protein
MSMEG_2928	4.33333	5.85422	0.54416	1.02719e-26	conserved hypothetical protein
MSMEG_2692	34.6667	5.8542	0.272835	6.79123e-101	CDP-diacylglycerol--glycerol-3-phosphate 3-phosphatidyltransferase
MSMEG_1241	1.66667	5.8541	0.835995	3.48038e-12	conserved hypothetical protein
MSMEG_3015	16.6667	5.8535	0.342321	6.8558e-65	conserved hypothetical protein
MSMEG_4148	0.666667	5.85331	1.25608	3.64985e-06	lipase
[truncated: 5,477 more rows]

## Sheet: RNAP_st
gene	inputMean	log2FoldChange	lfcSE	padj	product
[truncated: 5,773 more rows]

## Sheet: sigA_exp
gene	inputMean	log2FoldChange	lfcSE	padj	product
[truncated: 6,421 more rows]

[truncated: 5 more sheets: sigA_st, intergenic_RNAP_exp, intergenic_RNAP_st, intergenic_sigA_exp, intergenic_sigA_st]
