# Supplementary material for: RIP-seq reveals RNAs that interact with RNA polymerase and primary sigma factors in bacteria
Source: Nucleic Acids Res. 2024 Feb 13;52(8):4604–26. doi: 10.1093/nar/gkae081 (PMC11077062; doi:10.1093/nar/gkae081)
Supplement: gkae081_Supplemental_Files [file gkae081_supplemental_files.zip › Table_S2_Msmegmatis_ChIPseq.xlsx]

## Sheet: Sigma_A
seq	peak_start	peak_end	peakid	ppval	source	type	annot_start	annot_end	annot_strand	annotation_desc
gi|118467340|ref|NC_008596.1|	57814	58133	SigA_WT_STAT_np_0	30.7438	RefSeq	gene	56429	57892	-	ID=gene34;Dbxref=GeneID:4536357;Name=MSMEG_0035;gbkey=Gene;locus_tag=MSMEG_0035;rule=5'overlap;genes=MSMEG_0035
gi|118467340|ref|NC_008596.1|	68048	68259	SigA_WT_STAT_np_1	18.1937	RefSeq	gene	67182	68117	-	ID=gene46;Dbxref=GeneID:4536994;Name=MSMEG_0047;gbkey=Gene;locus_tag=MSMEG_0047;rule=5'overlap;genes=MSMEG_0047
gi|118467340|ref|NC_008596.1|	93684	93927	SigA_WT_STAT_np_2	11.8857	RefSeq	gene	93072	95339	+	ID=gene70;Dbxref=GeneID:4534998;Name=MSMEG_0071;gbkey=Gene;locus_tag=MSMEG_0071;rule=annot.overlap;genes=MSMEG_0071
gi|118467340|ref|NC_008596.1|	259160	259548	SigA_WT_STAT_np_3	103.356	RefSeq	gene	257573	259288	-	ID=gene228;Dbxref=GeneID:4534428;Name=ilvD;gbkey=Gene;gene=ilvD;locus_tag=MSMEG_0229;rule=5'overlap;genes=MSMEG_0229,MSMEG_0230
gi|118467340|ref|NC_008596.1|	261232	261604	SigA_WT_STAT_np_4	60.3133	RefSeq	gene	261440	262480	+	ID=gene232;Dbxref=GeneID:4533551;Name=MSMEG_0233;gbkey=Gene;locus_tag=MSMEG_0233;rule=5'overlap;genes=MSMEG_0233
gi|118467340|ref|NC_008596.1|	299163	299506	SigA_WT_STAT_np_5	187.749	RefSeq	gene	299314	300771	+	ID=gene264;Dbxref=GeneID:4533778;Name=MSMEG_0266;gbkey=Gene;locus_tag=MSMEG_0266;rule=5'overlap;genes=MSMEG_0266
gi|118467340|ref|NC_008596.1|	396125	396236	SigA_WT_STAT_np_6	3.81156	RefSeq	gene	395654	396616	+	ID=gene357;Dbxref=GeneID:4534928;Name=MSMEG_0358;gbkey=Gene;locus_tag=MSMEG_0358;rule=annot.overlap;genes=MSMEG_0358
gi|118467340|ref|NC_008596.1|	417729	418066	SigA_WT_STAT_np_7	44.0461	RefSeq	gene	416355	417653	+	ID=gene372;Dbxref=GeneID:4535040;Name=MSMEG_0373;gbkey=Gene;locus_tag=MSMEG_0373;rule=nearest.5';genes=MSMEG_0373
gi|118467340|ref|NC_008596.1|	447342	447686	SigA_WT_STAT_np_8	65.2192	RefSeq	gene	447638	447868	+	ID=gene398;Dbxref=GeneID:4533485;Name=MSMEG_0399;gbkey=Gene;locus_tag=MSMEG_0399;rule=5'overlap;genes=MSMEG_0399
gi|118467340|ref|NC_008596.1|	510866	510904	SigA_WT_STAT_np_9	9.2638	RefSeq	gene	510209	510841	-	ID=gene433;Dbxref=GeneID:4534780;Name=MSMEG_0434;gbkey=Gene;locus_tag=MSMEG_0434;rule=5'within_50bp;genes=MSMEG_0434
gi|118467340|ref|NC_008596.1|	528777	528817	SigA_WT_STAT_np_10	6.78002	RefSeq	gene	528536	529963	+	ID=gene454;Dbxref=GeneID:4535806;Name=MSMEG_0455;gbkey=Gene;locus_tag=MSMEG_0455;rule=annot.overlap;genes=MSMEG_0455
gi|118467340|ref|NC_008596.1|	541377	541577	SigA_WT_STAT_np_11	2.76308	RefSeq	gene	541484	542098	+	ID=gene463;Dbxref=GeneID:4534437;Name=MSMEG_0465;gbkey=Gene;locus_tag=MSMEG_0465;rule=5'overlap;genes=MSMEG_0465
gi|118467340|ref|NC_008596.1|	611676	611954	SigA_WT_STAT_np_12	6.92803	RefSeq	gene	611055	611756	-	ID=gene529;Dbxref=GeneID:4532930;Name=MSMEG_0530;gbkey=Gene;locus_tag=MSMEG_0530;rule=5'overlap;genes=MSMEG_0530
gi|118467340|ref|NC_008596.1|	633905	634215	SigA_WT_STAT_np_13	85.8384	RefSeq	gene	634165	634302	+	ID=gene556;Dbxref=GeneID:4531913;Name=MSMEG_0557;gbkey=Gene;locus_tag=MSMEG_0557;rule=5'overlap;genes=MSMEG_0557
gi|118467340|ref|NC_008596.1|	675879	676143	SigA_WT_STAT_np_14	29.223	RefSeq	gene	674780	676060	-	ID=gene597;Dbxref=GeneID:4533453;Name=MSMEG_0597;gbkey=Gene;locus_tag=MSMEG_0597;rule=5'overlap;genes=MSMEG_0597,MSMEG_0599
gi|118467340|ref|NC_008596.1|	678908	679443	SigA_WT_STAT_np_15	127.378	RefSeq	gene	678620	678928	-	ID=gene600;Dbxref=GeneID:4535959;Name=MSMEG_0601;gbkey=Gene;locus_tag=MSMEG_0601;rule=5'overlap;genes=MSMEG_0601,MSMEG_0602
gi|118467340|ref|NC_008596.1|	716159	716336	SigA_WT_STAT_np_16	11.7693	RefSeq	gene	714718	716181	-	ID=gene633;Dbxref=GeneID:4533327;Name=MSMEG_0633;gbkey=Gene;locus_tag=MSMEG_0633;rule=5'overlap;genes=MSMEG_0633,MSMEG_0635
gi|118467340|ref|NC_008596.1|	726570	726940	SigA_WT_STAT_np_17	194.761	RefSeq	gene	725067	726722	-	ID=gene642;Dbxref=GeneID:4534918;Name=MSMEG_0643;gbkey=Gene;locus_tag=MSMEG_0643;rule=5'overlap;genes=MSMEG_0643,MSMEG_0644
gi|118467340|ref|NC_008596.1|	752209	752529	SigA_WT_STAT_np_18	42.4526	RefSeq	gene	752392	753333	+	ID=gene668;Dbxref=GeneID:4531838;Name=MSMEG_0670;gbkey=Gene;locus_tag=MSMEG_0670;rule=5'overlap;genes=MSMEG_0670
gi|118467340|ref|NC_008596.1|	757962	758206	SigA_WT_STAT_np_19	10.4312	RefSeq	gene	758055	759272	-	ID=gene674;Dbxref=GeneID:4537492;Name=MSMEG_0675;gbkey=Gene;locus_tag=MSMEG_0675;rule=3'overlap;genes=MSMEG_0675
gi|118467340|ref|NC_008596.1|	772188	772519	SigA_WT_STAT_np_20	41.6558	RefSeq	gene	771588	772862	-	ID=gene687;Dbxref=GeneID:4534978;Name=MSMEG_0688;gbkey=Gene;locus_tag=MSMEG_0688;rule=annot.overlap;genes=MSMEG_0688
gi|118467340|ref|NC_008596.1|	792314	792534	SigA_WT_STAT_np_21	13.3859	RefSeq	gene	792264	792803	-	ID=gene703;Dbxref=GeneID:4535281;Name=MSMEG_0704;gbkey=Gene;locus_tag=MSMEG_0704;rule=annot.overlap;genes=MSMEG_0704
gi|118467340|ref|NC_008596.1|	939181	939401	SigA_WT_STAT_np_22	10.0771	RefSeq	gene	938818	939270	-	ID=gene855;Dbxref=GeneID:4535564;Name=MSMEG_0855;gbkey=Gene;locus_tag=MSMEG_0855;rule=5'overlap;genes=MSMEG_0855
gi|118467340|ref|NC_008596.1|	989434	989603	SigA_WT_STAT_np_23	5.65308	RefSeq	gene	989521	990915	+	ID=gene902;Dbxref=GeneID:4536874;Name=lpdA;gbkey=Gene;gene=lpdA;locus_tag=MSMEG_0903;rule=5'overlap;genes=MSMEG_0903
gi|118467340|ref|NC_008596.1|	1023948	1024211	SigA_WT_STAT_np_24	28.1556	RefSeq	gene	1024188	1024406	+	ID=gene943;Dbxref=GeneID:4533369;Name=MSMEG_0944;gbkey=Gene;locus_tag=MSMEG_0944;rule=5'overlap;genes=MSMEG_0944
gi|118467340|ref|NC_008596.1|	1038774	1039068	SigA_WT_STAT_np_25	54.4752	RefSeq	gene	1038908	1039543	+	ID=gene964;Dbxref=GeneID:4533718;Name=MSMEG_0965;gbkey=Gene;locus_tag=MSMEG_0965;rule=5'overlap;genes=MSMEG_0965
gi|118467340|ref|NC_008596.1|	1049550	1049897	SigA_WT_STAT_np_26	25.2382	RefSeq	gene	1049555	1049719	-	ID=gene975;Dbxref=GeneID:4534386;Name=MSMEG_0976;gbkey=Gene;locus_tag=MSMEG_0976;rule=5'overlap;genes=MSMEG_0976,MSMEG_0977
gi|118467340|ref|NC_008596.1|	1059743	1060046	SigA_WT_STAT_np_27	41.218	RefSeq	gene	1059121	1059849	-	ID=gene985;Dbxref=GeneID:4536769;Name=MSMEG_0986;gbkey=Gene;locus_tag=MSMEG_0986;rule=5'overlap;genes=MSMEG_0986,MSMEG_0987
gi|118467340|ref|NC_008596.1|	1077419	1077659	SigA_WT_STAT_np_28	21.7515	RefSeq	gene	1076746	1077507	-	ID=gene1006;Dbxref=GeneID:4537101;Name=MSMEG_1007;gbkey=Gene;locus_tag=MSMEG_1007;rule=5'overlap;genes=MSMEG_1007
gi|118467340|ref|NC_008596.1|	1108715	1109096	SigA_WT_STAT_np_29	76.5236	RefSeq	gene	1107692	1108765	-	ID=gene1038;Dbxref=GeneID:4536537;Name=MSMEG_1039;gbkey=Gene;locus_tag=MSMEG_1039;rule=5'overlap;genes=MSMEG_1039,MSMEG_1040
gi|118467340|ref|NC_008596.1|	1177815	1178037	SigA_WT_STAT_np_30	11.2372	RefSeq	gene	1176487	1178451	-	ID=gene1112;Dbxref=GeneID:4535508;Name=MSMEG_1112;gbkey=Gene;locus_tag=MSMEG_1112;rule=5'overlap;genes=MSMEG_1112
gi|118467340|ref|NC_008596.1|	1178254	1178625	SigA_WT_STAT_np_31	77.3103	RefSeq	gene	1176487	1178451	-	ID=gene1112;Dbxref=GeneID:4535508;Name=MSMEG_1112;gbkey=Gene;locus_tag=MSMEG_1112;rule=5'overlap;genes=MSMEG_1112
gi|118467340|ref|NC_008596.1|	1191945	1192302	SigA_WT_STAT_np_32	48.3998	RefSeq	gene	1191772	1192899	+	ID=gene1129;Dbxref=GeneID:4534567;Name=MSMEG_1130;gbkey=Gene;locus_tag=MSMEG_1130;rule=annot.overlap;genes=MSMEG_1130
gi|118467340|ref|NC_008596.1|	1280694	1280894	SigA_WT_STAT_np_33	6.05554	RefSeq	gene	1279842	1280711	-	ID=gene1209;Dbxref=GeneID:4534186;Name=MSMEG_1210;gbkey=Gene;locus_tag=MSMEG_1210;rule=5'overlap;genes=MSMEG_1210,MSMEG_1211
gi|118467340|ref|NC_008596.1|	1282007	1282220	SigA_WT_STAT_np_34	25.0679	RefSeq	gene	1282273	1282482	+	ID=gene1211;Dbxref=GeneID:4535102;Name=MSMEG_1212;gbkey=Gene;locus_tag=MSMEG_1212;rule=nearest.5';genes=MSMEG_1212
gi|118467340|ref|NC_008596.1|	1310027	1310274	SigA_WT_STAT_np_35	18.9915	RefSeq	gene	1310225	1311592	-	ID=gene1238;Dbxref=GeneID:4533408;Name=MSMEG_1239;gbkey=Gene;locus_tag=MSMEG_1239;rule=3'overlap;genes=MSMEG_1239
gi|118467340|ref|NC_008596.1|	1370888	1371212	SigA_WT_STAT_np_36	42.8043	RefSeq	gene	1368135	1371380	+	ID=gene1280;Dbxref=GeneID:4537499;Name=MSMEG_1281;gbkey=Gene;locus_tag=MSMEG_1281;rule=annot.overlap;genes=MSMEG_1281
gi|118467340|ref|NC_008596.1|	1377092	1377295	SigA_WT_STAT_np_37	5.66294	RefSeq	gene	1375656	1377416	-	ID=gene1285;Dbxref=GeneID:4535337;Name=MSMEG_1286;gbkey=Gene;locus_tag=MSMEG_1286;rule=annot.overlap;genes=MSMEG_1286
gi|118467340|ref|NC_008596.1|	1403204	1403229	SigA_WT_STAT_np_38	6.88556	RefSeq	gene	1402450	1403853	+	ID=gene1309;Dbxref=GeneID:4535507;Name=MSMEG_1310;gbkey=Gene;locus_tag=MSMEG_1310;rule=annot.overlap;genes=MSMEG_1310
gi|118467340|ref|NC_008596.1|	1403905	1404108	SigA_WT_STAT_np_39	13.6239	RefSeq	gene	1404005	1405996	-	ID=gene1310;Dbxref=GeneID:4532755;Name=MSMEG_1311;gbkey=Gene;locus_tag=MSMEG_1311;rule=3'overlap;genes=MSMEG_1311
gi|118467340|ref|NC_008596.1|	1437642	1438252	SigA_WT_STAT_np_40	296.494	RefSeq	gene	1437965	1438037	+	ID=gene1342;Dbxref=GeneID:4533343;Name=MSMEG_1343;gbkey=Gene;locus_tag=MSMEG_1343;rule=5'overlap;genes=MSMEG_1343,MSMEG_1344
gi|118467340|ref|NC_008596.1|	1461256	1461649	SigA_WT_STAT_np_41	287.757	RefSeq	gene	1461630	1465139	+	ID=gene1366;Dbxref=GeneID:4535217;Name=rpoB;gbkey=Gene;gene=rpoB;locus_tag=MSMEG_1367;rule=5'overlap;genes=MSMEG_1367
gi|118467340|ref|NC_008596.1|	1497895	1498307	SigA_WT_STAT_np_42	117.818	RefSeq	gene	1498302	1498676	+	ID=gene1397;Dbxref=GeneID:4534642;Name=rpsL;gbkey=Gene;gene=rpsL;locus_tag=MSMEG_1398;rule=5'overlap;genes=MSMEG_1398
gi|118467340|ref|NC_008596.1|	1536799	1537162	SigA_WT_STAT_np_43	35.7239	RefSeq	gene	1536329	1537144	-	ID=gene1433;Dbxref=GeneID:4535470;Name=MSMEG_1433;gbkey=Gene;locus_tag=MSMEG_1433;rule=5'overlap;genes=MSMEG_1433
gi|118467340|ref|NC_008596.1|	1561603	1561984	SigA_WT_STAT_np_44	94.6544	RefSeq	gene	1561939	1562307	+	ID=gene1464;Dbxref=GeneID:4533916;Name=rplN;gbkey=Gene;gene=rplN;locus_tag=MSMEG_1465;rule=5'overlap;genes=MSMEG_1465
gi|118467340|ref|NC_008596.1|	1593413	1593647	SigA_WT_STAT_np_45	6.61961	RefSeq	gene	1593619	1594473	+	ID=gene1500;Dbxref=GeneID:4536078;Name=MSMEG_1501;gbkey=Gene;locus_tag=MSMEG_1501;rule=5'overlap;genes=MSMEG_1501
gi|118467340|ref|NC_008596.1|	1611235	1611662	SigA_WT_STAT_np_46	584.444	RefSeq	gene	1610744	1611241	-	ID=gene1517;Dbxref=GeneID:4537702;Name=MSMEG_1518;gbkey=Gene;locus_tag=MSMEG_1518;rule=5'overlap;genes=MSMEG_1518,MSMEG_1519
gi|118467340|ref|NC_008596.1|	1631589	1631923	SigA_WT_STAT_np_47	18.0462	RefSeq	gene	1630283	1631665	-	ID=gene1539;Dbxref=GeneID:4533116;Name=MSMEG_1540;gbkey=Gene;locus_tag=MSMEG_1540;rule=5'overlap;genes=MSMEG_1540,MSMEG_1541
gi|118467340|ref|NC_008596.1|	1679763	1680137	SigA_WT_STAT_np_48	82.8775	RefSeq	gene	1680305	1681108	+	ID=gene1591;Dbxref=GeneID:4537672;Name=MSMEG_1592;gbkey=Gene;locus_tag=MSMEG_1592;rule=nearest.5';genes=MSMEG_1592
gi|118467340|ref|NC_008596.1|	1684119	1684345	SigA_WT_STAT_np_49	9.95637	RefSeq	gene	1684388	1685194	+	ID=gene1597;Dbxref=GeneID:4536706;Name=MSMEG_1598;gbkey=Gene;locus_tag=MSMEG_1598;rule=5'within_50bp;genes=MSMEG_1598
gi|118467340|ref|NC_008596.1|	1687299	1687756	SigA_WT_STAT_np_50	167.157	RefSeq	gene	1687085	1687495	-	ID=gene1600;Dbxref=GeneID:4531710;Name=MSMEG_1601;gbkey=Gene;locus_tag=MSMEG_1601;rule=5'overlap;genes=MSMEG_1601,MSMEG_1602
gi|118467340|ref|NC_008596.1|	1728652	1728864	SigA_WT_STAT_np_51	6.27186	RefSeq	gene	1728945	1731728	+	ID=gene1636;Dbxref=GeneID:4535205;Name=MSMEG_1637;gbkey=Gene;locus_tag=MSMEG_1637;rule=nearest.5';genes=MSMEG_1637
gi|118467340|ref|NC_008596.1|	1748287	1748506	SigA_WT_STAT_np_52	18.6679	RefSeq	gene	1748300	1748419	-	ID=gene1652;Dbxref=GeneID:4533659;Name=MSMEG_1653;gbkey=Gene;locus_tag=MSMEG_1653;rule=5'overlap;genes=MSMEG_1653
gi|118467340|ref|NC_008596.1|	1824430	1824919	SigA_WT_STAT_np_53	21.3078	RefSeq	gene	1823395	1824546	+	ID=gene1730;Dbxref=GeneID:4531868;Name=MSMEG_1732;gbkey=Gene;locus_tag=MSMEG_1732;rule=3'overlap;genes=MSMEG_1732,MSMEG_1731
gi|118467340|ref|NC_008596.1|	1825606	1825915	SigA_WT_STAT_np_54	6.70182	RefSeq	gene	1824488	1825807	-	ID=gene1731;Dbxref=GeneID:4533873;Name=MSMEG_1731;gbkey=Gene;locus_tag=MSMEG_1731;rule=5'overlap;genes=MSMEG_1731
gi|118467340|ref|NC_008596.1|	1854868	1855220	SigA_WT_STAT_np_55	9.44324	RefSeq	gene	1855136	1856500	+	ID=gene1763;Dbxref=GeneID:4532782;Name=MSMEG_1764;gbkey=Gene;locus_tag=MSMEG_1764;rule=5'overlap;genes=MSMEG_1764
gi|118467340|ref|NC_008596.1|	1890313	1890552	SigA_WT_STAT_np_56	8.73302	RefSeq	gene	1890327	1890539	+	ID=gene1813;Dbxref=GeneID:4531467;Name=MSMEG_1814;gbkey=Gene;locus_tag=MSMEG_1814;rule=5'overlap;genes=MSMEG_1814
gi|118467340|ref|NC_008596.1|	1893751	1894034	SigA_WT_STAT_np_57	94.9232	RefSeq	gene	1893207	1893878	-	ID=gene1817;Dbxref=GeneID:4535893;Name=MSMEG_1817;gbkey=Gene;locus_tag=MSMEG_1817;rule=5'overlap;genes=MSMEG_1817,MSMEG_1819
gi|118467340|ref|NC_008596.1|	1941418	1941564	SigA_WT_STAT_np_58	3.53357	RefSeq	gene	1940497	1941963	+	ID=gene1864;Dbxref=GeneID:4533835;Name=MSMEG_1865;gbkey=Gene;locus_tag=MSMEG_1865;rule=annot.overlap;genes=MSMEG_1865
gi|118467340|ref|NC_008596.1|	1996797	1997070	SigA_WT_STAT_np_59	30.6669	RefSeq	gene	1997014	1997673	+	ID=gene1913;Dbxref=GeneID:4534089;Name=MSMEG_1914;gbkey=Gene;locus_tag=MSMEG_1914;rule=5'overlap;genes=MSMEG_1914
gi|118467340|ref|NC_008596.1|	2000410	2000791	SigA_WT_STAT_np_60	482.291	RefSeq	gene	2000143	2000397	-	ID=gene1918;Dbxref=GeneID:4534879;Name=MSMEG_1919;gbkey=Gene;locus_tag=MSMEG_1919;rule=5'within_50bp;genes=MSMEG_1919
gi|118467340|ref|NC_008596.1|	2009484	2009886	SigA_WT_STAT_np_61	160.797	RefSeq	gene	2009771	2010469	+	ID=gene1930;Dbxref=GeneID:4534509;Name=MSMEG_1931;gbkey=Gene;locus_tag=MSMEG_1931;rule=5'overlap;genes=MSMEG_1931
gi|118467340|ref|NC_008596.1|	2012596	2012679	SigA_WT_STAT_np_62	6.27132	RefSeq	gene	2012755	2013789	+	ID=gene1935;Dbxref=GeneID:4537495;Name=MSMEG_1936;gbkey=Gene;locus_tag=MSMEG_1936;rule=nearest.5';genes=MSMEG_1936
gi|118467340|ref|NC_008596.1|	2024265	2024493	SigA_WT_STAT_np_63	10.5861	RefSeq	gene	2023699	2024412	-	ID=gene1942;Dbxref=GeneID:4532129;Name=MSMEG_1942;gbkey=Gene;locus_tag=MSMEG_1942;rule=5'overlap;genes=MSMEG_1942
gi|118467340|ref|NC_008596.1|	2042381	2042727	SigA_WT_STAT_np_64	44.5105	RefSeq	gene	2042589	2045987	+	ID=gene1962;Dbxref=GeneID:4534912;Name=MSMEG_1963;gbkey=Gene;locus_tag=MSMEG_1963;rule=5'overlap;genes=MSMEG_1963
gi|118467340|ref|NC_008596.1|	2121603	2121636	SigA_WT_STAT_np_65	5.7839	RefSeq	gene	2121141	2121749	+	ID=gene2042;Dbxref=GeneID:4533868;Name=MSMEG_2043;gbkey=Gene;locus_tag=MSMEG_2043;rule=annot.overlap;genes=MSMEG_2043
gi|118467340|ref|NC_008596.1|	2143120	2143432	SigA_WT_STAT_np_66	12.6952	RefSeq	gene	2142814	2143182	-	ID=gene2062;Dbxref=GeneID:4533918;Name=nuoA;gbkey=Gene;gene=nuoA;locus_tag=MSMEG_2063;rule=5'overlap;genes=MSMEG_2063
gi|118467340|ref|NC_008596.1|	2168986	2169439	SigA_WT_STAT_np_67	391.239	RefSeq	gene	2169257	2169625	+	ID=gene2092;Dbxref=GeneID:4531793;Name=MSMEG_2093;gbkey=Gene;locus_tag=MSMEG_2093;rule=5'overlap;genes=MSMEG_2093
gi|118467340|ref|NC_008596.1|	2212936	2213318	SigA_WT_STAT_np_68	147.135	RefSeq	gene	2213142	2213214	+	ID=gene2137;Dbxref=GeneID:4531782;Name=MSMEG_2138;gbkey=Gene;locus_tag=MSMEG_2138;rule=5'overlap;genes=MSMEG_2138
gi|118467340|ref|NC_008596.1|	2273946	2274223	SigA_WT_STAT_np_69	5.02402	RefSeq	gene	2274343	2275170	+	ID=gene2195;Dbxref=GeneID:4534733;Name=MSMEG_2197;gbkey=Gene;locus_tag=MSMEG_2197;rule=annot.overlap;genes=MSMEG_2197
gi|118467340|ref|NC_008596.1|	2274568	2274610	SigA_WT_STAT_np_70	7.68537	RefSeq	gene	2274343	2275170	+	ID=gene2195;Dbxref=GeneID:4534733;Name=MSMEG_2197;gbkey=Gene;locus_tag=MSMEG_2197;rule=annot.overlap;genes=MSMEG_2197
gi|118467340|ref|NC_008596.1|	2280054	2280386	SigA_WT_STAT_np_71	5.08314	RefSeq	gene	2280439	2281332	+	ID=gene2199;Dbxref=GeneID:4535680;Name=purU;gbkey=Gene;gene=purU;locus_tag=MSMEG_2200;rule=nearest.5';genes=MSMEG_2200
gi|118467340|ref|NC_008596.1|	2370665	2370948	SigA_WT_STAT_np_72	23.4838	RefSeq	gene	2370008	2370769	-	ID=gene2286;Dbxref=GeneID:4536790;Name=MSMEG_2287;gbkey=Gene;locus_tag=MSMEG_2287;rule=5'overlap;genes=MSMEG_2287
gi|118467340|ref|NC_008596.1|	2394942	2394995	SigA_WT_STAT_np_73	2.54764	RefSeq	gene	2394859	2396241	+	ID=gene2313;Dbxref=GeneID:4533654;Name=MSMEG_2314;gbkey=Gene;locus_tag=MSMEG_2314;rule=annot.overlap;genes=MSMEG_2314
gi|118467340|ref|NC_008596.1|	2401965	2402358	SigA_WT_STAT_np_74	66.6866	RefSeq	gene	2400954	2402027	-	ID=gene2318;Dbxref=GeneID:4534768;Name=MSMEG_2319;gbkey=Gene;locus_tag=MSMEG_2319;rule=5'overlap;genes=MSMEG_2319,MSMEG_2320
gi|118467340|ref|NC_008596.1|	2437673	2437944	SigA_WT_STAT_np_75	29.2085	RefSeq	gene	2437787	2438995	+	ID=gene2356;Dbxref=GeneID:4533600;Name=MSMEG_2357;gbkey=Gene;locus_tag=MSMEG_2357;rule=5'overlap;genes=MSMEG_2357
gi|118467340|ref|NC_008596.1|	2451072	2451333	SigA_WT_STAT_np_76	12.1266	RefSeq	gene	2450596	2451234	-	ID=gene2367;Dbxref=GeneID:4531009;Name=MSMEG_2368;gbkey=Gene;locus_tag=MSMEG_2368;rule=5'overlap;genes=MSMEG_2368
gi|118467340|ref|NC_008596.1|	2467788	2468194	SigA_WT_STAT_np_77	24.4768	RefSeq	gene	2467984	2468058	+	ID=gene2383;Dbxref=GeneID:4533347;Name=MSMEG_2384;gbkey=Gene;locus_tag=MSMEG_2384;rule=5'overlap;genes=MSMEG_2384,MSMEG_2385
gi|118467340|ref|NC_008596.1|	2482595	2483021	SigA_WT_STAT_np_78	405.919	RefSeq	gene	2482555	2482749	-	ID=gene2400;Dbxref=GeneID:4535318;Name=rpmB;gbkey=Gene;gene=rpmB;locus_tag=MSMEG_2400;rule=5'overlap;genes=MSMEG_2400,MSMEG_2402
gi|118467340|ref|NC_008596.1|	2503412	2503822	SigA_WT_STAT_np_79	607.03	RefSeq	gene	2502907	2506494	+	ID=gene2422;Dbxref=GeneID:4531338;Name=smc;gbkey=Gene;gene=smc;locus_tag=MSMEG_2423;rule=annot.overlap;genes=MSMEG_2423
gi|118467340|ref|NC_008596.1|	2528249	2528405	SigA_WT_STAT_np_80	6.12075	RefSeq	gene	2527780	2528202	-	ID=gene2445;Dbxref=GeneID:4536902;Name=MSMEG_2446;gbkey=Gene;locus_tag=MSMEG_2446;rule=5'within_50bp;genes=MSMEG_2446
gi|118467340|ref|NC_008596.1|	2583183	2583404	SigA_WT_STAT_np_81	3.62972	RefSeq	gene	2582769	2584172	+	ID=gene2496;Dbxref=GeneID:4535562;Name=MSMEG_2497;gbkey=Gene;locus_tag=MSMEG_2497;rule=annot.overlap;genes=MSMEG_2497
gi|118467340|ref|NC_008596.1|	2604623	2604945	SigA_WT_STAT_np_82	51.062	RefSeq	gene	2604148	2604666	-	ID=gene2517;Dbxref=GeneID:4532163;Name=MSMEG_2518;gbkey=Gene;locus_tag=MSMEG_2518;rule=5'overlap;genes=MSMEG_2518,MSMEG_2519
gi|118467340|ref|NC_008596.1|	2677337	2677704	SigA_WT_STAT_np_83	54.6631	RefSeq	gene	2675706	2677511	-	ID=gene2593;Dbxref=GeneID:4537489;Name=asnB;gbkey=Gene;gene=asnB;locus_tag=MSMEG_2594;rule=5'overlap;genes=MSMEG_2594
gi|118467340|ref|NC_008596.1|	2705432	2705853	SigA_WT_STAT_np_84	299.036	RefSeq	gene	2704955	2705503	-	ID=gene2622;Dbxref=GeneID:4535258;Name=MSMEG_2623;gbkey=Gene;locus_tag=MSMEG_2623;rule=5'overlap;genes=MSMEG_2623,MSMEG_2624
gi|118467340|ref|NC_008596.1|	2718149	2718177	SigA_WT_STAT_np_85	2.86347	RefSeq	gene	2718150	2719415	+	ID=gene2636;Dbxref=GeneID:4533429;Name=MSMEG_2637;gbkey=Gene;locus_tag=MSMEG_2637;rule=5'overlap;genes=MSMEG_2637
gi|118467340|ref|NC_008596.1|	2727827	2728162	SigA_WT_STAT_np_86	42.1429	RefSeq	gene	2727996	2728961	+	ID=gene2646;Dbxref=GeneID:4532857;Name=MSMEG_2647;gbkey=Gene;locus_tag=MSMEG_2647;rule=5'overlap;genes=MSMEG_2647
gi|118467340|ref|NC_008596.1|	2735653	2736086	SigA_WT_STAT_np_87	26.1061	RefSeq	gene	2735997	2738288	+	ID=gene2655;Dbxref=GeneID:4532155;Name=gpsI;gbkey=Gene;gene=gpsI;locus_tag=MSMEG_2656;rule=5'overlap;genes=MSMEG_2656
gi|118467340|ref|NC_008596.1|	2774489	2774832	SigA_WT_STAT_np_88	34.7726	RefSeq	gene	2774673	2774876	+	ID=gene2700;Dbxref=GeneID:4537615;Name=MSMEG_2701;gbkey=Gene;locus_tag=MSMEG_2701;rule=5'overlap;genes=MSMEG_2701
gi|118467340|ref|NC_008596.1|	2821891	2822239	SigA_WT_STAT_np_89	112.171	RefSeq	gene	2821344	2822036	-	ID=gene2749;Dbxref=GeneID:4535760;Name=MSMEG_2750;gbkey=Gene;locus_tag=MSMEG_2750;rule=5'overlap;genes=MSMEG_2750
gi|118467340|ref|NC_008596.1|	2827499	2827937	SigA_WT_STAT_np_90	150.085	RefSeq	gene	2826225	2827625	-	ID=gene2758;Dbxref=GeneID:4535335;Name=MSMEG_2758;gbkey=Gene;locus_tag=MSMEG_2758;rule=5'overlap;genes=MSMEG_2758
gi|118467340|ref|NC_008596.1|	2841908	2842132	SigA_WT_STAT_np_91	8.69795	RefSeq	gene	2841956	2843872	+	ID=gene2775;Dbxref=GeneID:4534451;Name=dxs;gbkey=Gene;gene=dxs;locus_tag=MSMEG_2776;rule=5'overlap;genes=MSMEG_2776
gi|118467340|ref|NC_008596.1|	2863434	2863787	SigA_WT_STAT_np_92	10.8884	RefSeq	gene	2862579	2863511	-	ID=gene2796;Dbxref=GeneID:4533855;Name=MSMEG_2797;gbkey=Gene;locus_tag=MSMEG_2797;rule=5'overlap;genes=MSMEG_2797
gi|118467340|ref|NC_008596.1|	2867730	2868034	SigA_WT_STAT_np_93	84.2875	RefSeq	gene	2867745	2867888	+	ID=gene2802;Dbxref=GeneID:4536090;Name=MSMEG_2803;gbkey=Gene;locus_tag=MSMEG_2803;rule=5'overlap;genes=MSMEG_2803,MSMEG_2804
gi|118467340|ref|NC_008596.1|	2894761	2894948	SigA_WT_STAT_np_94	175.927	RefSeq	gene	2894648	2894974	-	ID=gene2831;Dbxref=GeneID:4532737;Name=MSMEG_2832;gbkey=Gene;locus_tag=MSMEG_2832;rule=5'within_50bp;genes=MSMEG_2832
gi|118467340|ref|NC_008596.1|	2895512	2895801	SigA_WT_STAT_np_95	9.30461	RefSeq	gene	2895813	2895887	+	ID=gene2835;Dbxref=GeneID:4531781;Name=MSMEG_2836;gbkey=Gene;locus_tag=MSMEG_2836;rule=5'within_50bp;genes=MSMEG_2836
gi|118467340|ref|NC_008596.1|	3002015	3002397	SigA_WT_STAT_np_96	218.193	RefSeq	gene	3002244	3002999	+	ID=gene2939;Dbxref=GeneID:4535717;Name=MSMEG_2940;gbkey=Gene;locus_tag=MSMEG_2940;rule=5'overlap;genes=MSMEG_2940
gi|118467340|ref|NC_008596.1|	3076072	3076518	SigA_WT_STAT_np_97	34.3967	RefSeq	gene	3074647	3076152	-	ID=gene3006;Dbxref=GeneID:4531585;Name=MSMEG_3007;gbkey=Gene;locus_tag=MSMEG_3007;rule=5'overlap;genes=MSMEG_3007,MSMEG_3008
gi|118467340|ref|NC_008596.1|	3082738	3083130	SigA_WT_STAT_np_98	9.69003	RefSeq	gene	3081596	3082780	-	ID=gene3011;Dbxref=GeneID:4536794;Name=MSMEG_3012;gbkey=Gene;locus_tag=MSMEG_3012;rule=5'overlap;genes=MSMEG_3012,MSMEG_3013
gi|118467340|ref|NC_008596.1|	3107260	3107582	SigA_WT_STAT_np_99	104.455	RefSeq	gene	3107613	3108176	+	ID=gene3034;Dbxref=GeneID:4532568;Name=efp;gbkey=Gene;gene=efp;locus_tag=MSMEG_3035;rule=5'within_50bp;genes=MSMEG_3035
gi|118467340|ref|NC_008596.1|	3125715	3126078	SigA_WT_STAT_np_100	32.2322	RefSeq	gene	3125908	3126033	-	ID=gene3051;Dbxref=GeneID:4533197;Name=MSMEG_3052;gbkey=Gene;locus_tag=MSMEG_3052;rule=5'overlap;genes=MSMEG_3052,MSMEG_3053
gi|118467340|ref|NC_008596.1|	3141845	3142265	SigA_WT_STAT_np_101	58.4412	RefSeq	gene	3142059	3142244	+	ID=gene3067;Dbxref=GeneID:4535143;Name=MSMEG_3068;gbkey=Gene;locus_tag=MSMEG_3068;rule=5'overlap;genes=MSMEG_3068
gi|118467340|ref|NC_008596.1|	3150158	3150432	SigA_WT_STAT_np_102	13.5344	RefSeq	gene	3150120	3150308	-	ID=gene3076;Dbxref=GeneID:4534657;Name=MSMEG_3077;gbkey=Gene;locus_tag=MSMEG_3077;rule=5'overlap;genes=MSMEG_3077,MSMEG_3078
gi|118467340|ref|NC_008596.1|	3218499	3218883	SigA_WT_STAT_np_103	57.903	RefSeq	gene	3215760	3218591	-	ID=gene3142;Dbxref=GeneID:4536477;Name=acnA;gbkey=Gene;gene=acnA;locus_tag=MSMEG_3143;rule=5'overlap;genes=MSMEG_3143,MSMEG_3144
gi|118467340|ref|NC_008596.1|	3242903	3243215	SigA_WT_STAT_np_104	47.0619	RefSeq	gene	3242433	3242996	+	ID=gene3167;Dbxref=GeneID:4534881;Name=MSMEG_3168;gbkey=Gene;locus_tag=MSMEG_3168;rule=3'overlap;genes=MSMEG_3168
gi|118467340|ref|NC_008596.1|	3257975	3258424	SigA_WT_STAT_np_105	103.407	RefSeq	gene	3258382	3259674	+	ID=gene3182;Dbxref=GeneID:4532654;Name=ilvA;gbkey=Gene;gene=ilvA;locus_tag=MSMEG_3183;rule=5'overlap;genes=MSMEG_3183
gi|118467340|ref|NC_008596.1|	3283922	3284311	SigA_WT_STAT_np_106	43.8235	RefSeq	gene	3283704	3284072	-	ID=gene3203;Dbxref=GeneID:4535940;Name=MSMEG_3204;gbkey=Gene;locus_tag=MSMEG_3204;rule=5'overlap;genes=MSMEG_3204,MSMEG_3205
gi|118467340|ref|NC_008596.1|	3294101	3294306	SigA_WT_STAT_np_107	16.3148	RefSeq	gene	3293342	3294139	-	ID=gene3214;Dbxref=GeneID:4533830;Name=MSMEG_3215;gbkey=Gene;locus_tag=MSMEG_3215;rule=5'overlap;genes=MSMEG_3215
gi|118467340|ref|NC_008596.1|	3302513	3302783	SigA_WT_STAT_np_108	5.13455	RefSeq	gene	3302712	3307268	+	ID=gene3224;Dbxref=GeneID:4532649;Name=MSMEG_3225;gbkey=Gene;locus_tag=MSMEG_3225;rule=5'overlap;genes=MSMEG_3225
gi|118467340|ref|NC_008596.1|	3318166	3318529	SigA_WT_STAT_np_109	27.6085	RefSeq	gene	3317720	3318295	-	ID=gene3233;Dbxref=GeneID:4532339;Name=MSMEG_3234;gbkey=Gene;locus_tag=MSMEG_3234;rule=5'overlap;genes=MSMEG_3234,MSMEG_3235
gi|118467340|ref|NC_008596.1|	3327369	3327644	SigA_WT_STAT_np_110	23.0336	RefSeq	gene	3326308	3327319	-	ID=gene3242;Dbxref=GeneID:4535296;Name=MSMEG_3243;Note=adenylate cyclase%3B this gene contains a frame shift which is not the result of sequencing error%3B identified by match to protein family HMM PF00211;gbkey=Gene;locus_tag=MSMEG_3243;pseudo=true;rule=5'within_50bp;genes=MSMEG_3243
gi|118467340|ref|NC_008596.1|	3354818	3355061	SigA_WT_STAT_np_111	21.0559	RefSeq	gene	3354888	3355973	+	ID=gene3272;Dbxref=GeneID:4531576;Name=MSMEG_3273;gbkey=Gene;locus_tag=MSMEG_3273;rule=5'overlap;genes=MSMEG_3273
gi|118467340|ref|NC_008596.1|	3383299	3383511	SigA_WT_STAT_np_112	5.21054	RefSeq	gene	3382070	3383518	+	ID=gene3302;Dbxref=GeneID:4537209;Name=MSMEG_3303;gbkey=Gene;locus_tag=MSMEG_3303;rule=annot.overlap;genes=MSMEG_3303
gi|118467340|ref|NC_008596.1|	3508680	3509031	SigA_WT_STAT_np_113	35.644	RefSeq	gene	3508893	3509048	+	ID=gene3438;Dbxref=GeneID:4536735;Name=MSMEG_3439;gbkey=Gene;locus_tag=MSMEG_3439;rule=5'overlap;genes=MSMEG_3439
gi|118467340|ref|NC_008596.1|	3520089	3520315	SigA_WT_STAT_np_114	8.73697	RefSeq	gene	3520041	3520619	+	ID=gene3451;Dbxref=GeneID:4533050;Name=MSMEG_3452;gbkey=Gene;locus_tag=MSMEG_3452;rule=5'within_50bp;genes=MSMEG_3452
gi|118467340|ref|NC_008596.1|	3526121	3526457	SigA_WT_STAT_np_115	49.0368	RefSeq	gene	3526436	3526876	+	ID=gene3459;Dbxref=GeneID:4535078;Name=MSMEG_3460;gbkey=Gene;locus_tag=MSMEG_3460;rule=5'overlap;genes=MSMEG_3460
gi|118467340|ref|NC_008596.1|	3544377	3544590	SigA_WT_STAT_np_116	20.2961	RefSeq	gene	3543755	3544417	-	ID=gene3476;Dbxref=GeneID:4533579;Name=MSMEG_3477;gbkey=Gene;locus_tag=MSMEG_3477;rule=5'overlap;genes=MSMEG_3477
gi|118467340|ref|NC_008596.1|	3592002	3592400	SigA_WT_STAT_np_117	128.453	RefSeq	gene	3591737	3592342	-	ID=gene3529;Dbxref=GeneID:4531811;Name=MSMEG_3530;gbkey=Gene;locus_tag=MSMEG_3530;rule=5'overlap;genes=MSMEG_3530
gi|118467340|ref|NC_008596.1|	3601262	3601515	SigA_WT_STAT_np_118	14.8309	RefSeq	gene	3601386	3601607	+	ID=gene3539;Dbxref=GeneID:4532858;Name=MSMEG_3540;gbkey=Gene;locus_tag=MSMEG_3540;rule=5'overlap;genes=MSMEG_3540
gi|118467340|ref|NC_008596.1|	3676495	3676881	SigA_WT_STAT_np_119	469.706	RefSeq	gene	3676719	3677468	+	ID=gene3611;Dbxref=GeneID:4532122;Name=MSMEG_3612;gbkey=Gene;locus_tag=MSMEG_3612;rule=5'overlap;genes=MSMEG_3612
gi|118467340|ref|NC_008596.1|	3677982	3678190	SigA_WT_STAT_np_120	11.9554	RefSeq	gene	3677470	3678081	-	ID=gene3612;Dbxref=GeneID:4534687;Name=MSMEG_3613;gbkey=Gene;locus_tag=MSMEG_3613;rule=5'overlap;genes=MSMEG_3613
gi|118467340|ref|NC_008596.1|	3699440	3699735	SigA_WT_STAT_np_121	26.3126	RefSeq	gene	3699761	3701146	+	ID=gene3636;Dbxref=GeneID:4537745;Name=MSMEG_3637;gbkey=Gene;locus_tag=MSMEG_3637;rule=5'within_50bp;genes=MSMEG_3637
gi|118467340|ref|NC_008596.1|	3702977	3703345	SigA_WT_STAT_np_122	47.5099	RefSeq	gene	3703284	3705449	+	ID=gene3639;Dbxref=GeneID:4537600;Name=glcB;gbkey=Gene;gene=glcB;locus_tag=MSMEG_3640;rule=5'overlap;genes=MSMEG_3640
gi|118467340|ref|NC_008596.1|	3710776	3711177	SigA_WT_STAT_np_123	256.599	RefSeq	gene	3710692	3710910	+	ID=gene3642;Dbxref=GeneID:4534367;Name=MSMEG_3643;gbkey=Gene;locus_tag=MSMEG_3643;rule=3'overlap;genes=MSMEG_3643,MSMEG_3644
gi|118467340|ref|NC_008596.1|	3711525	3711922	SigA_WT_STAT_np_124	252.604	RefSeq	gene	3711023	3711610	-	ID=gene3643;Dbxref=GeneID:4537262;Name=MSMEG_3644;gbkey=Gene;locus_tag=MSMEG_3644;rule=5'overlap;genes=MSMEG_3644
gi|118467340|ref|NC_008596.1|	3712390	3712611	SigA_WT_STAT_np_125	22.7407	RefSeq	gene	3711891	3712385	-	ID=gene3644;Dbxref=GeneID:4534064;Name=MSMEG_3645;gbkey=Gene;locus_tag=MSMEG_3645;rule=5'within_50bp;genes=MSMEG_3645
gi|118467340|ref|NC_008596.1|	3725149	3725245	SigA_WT_STAT_np_126	4.76472	RefSeq	gene	3724998	3725492	-	ID=gene3657;Dbxref=GeneID:4533011;Name=MSMEG_3658;gbkey=Gene;locus_tag=MSMEG_3658;rule=annot.overlap;genes=MSMEG_3658
gi|118467340|ref|NC_008596.1|	3727311	3727768	SigA_WT_STAT_np_127	802.166	RefSeq	gene	3726804	3727496	-	ID=gene3660;Dbxref=GeneID:4532059;Name=MSMEG_3661;gbkey=Gene;locus_tag=MSMEG_3661;rule=5'overlap;genes=MSMEG_3661
gi|118467340|ref|NC_008596.1|	3754891	3755185	SigA_WT_STAT_np_128	13.9288	RefSeq	gene	3753243	3754973	-	ID=gene3688;Dbxref=GeneID:4535107;Name=MSMEG_3689;gbkey=Gene;locus_tag=MSMEG_3689;rule=5'overlap;genes=MSMEG_3689,MSMEG_3690
gi|118467340|ref|NC_008596.1|	3798047	3798350	SigA_WT_STAT_np_129	13.9018	RefSeq	gene	3797154	3798542	-	ID=gene3728;Dbxref=GeneID:4537122;Name=MSMEG_3730;gbkey=Gene;locus_tag=MSMEG_3730;rule=annot.overlap;genes=MSMEG_3730
gi|118467340|ref|NC_008596.1|	3817670	3817923	SigA_WT_STAT_np_130	7.19269	RefSeq	gene	3817594	3817800	-	ID=gene3750;Dbxref=GeneID:4535920;Name=MSMEG_3752;gbkey=Gene;locus_tag=MSMEG_3752;rule=5'overlap;genes=MSMEG_3752
gi|118467340|ref|NC_008596.1|	3820655	3821068	SigA_WT_STAT_np_131	199.734	RefSeq	gene	3820128	3823247	-	ID=gene3754;Dbxref=GeneID:4531788;Name=rrlA;gbkey=Gene;gene=rrlA;locus_tag=MSMEG_3756;rule=annot.overlap;genes=MSMEG_3756
gi|118467340|ref|NC_008596.1|	3823746	3824091	SigA_WT_STAT_np_132	198.509	RefSeq	gene	3823615	3825142	-	ID=gene3755;Dbxref=GeneID:4531789;Name=rrsA;gbkey=Gene;gene=rrsA;locus_tag=MSMEG_3757;rule=5'within_50bp;genes=MSMEG_3757
gi|118467340|ref|NC_008596.1|	3824179	3824580	SigA_WT_STAT_np_133	232.916	RefSeq	gene	3823615	3825142	-	ID=gene3755;Dbxref=GeneID:4531789;Name=rrsA;gbkey=Gene;gene=rrsA;locus_tag=MSMEG_3757;rule=5'within_50bp;genes=MSMEG_3757
gi|118467340|ref|NC_008596.1|	3825169	3825613	SigA_WT_STAT_np_134	135.372	RefSeq	gene	3823615	3825142	-	ID=gene3755;Dbxref=GeneID:4531789;Name=rrsA;gbkey=Gene;gene=rrsA;locus_tag=MSMEG_3757;rule=5'within_50bp;genes=MSMEG_3757
gi|118467340|ref|NC_008596.1|	3862370	3862736	SigA_WT_STAT_np_135	149.011	RefSeq	gene	3862415	3862528	-	ID=gene3792;Dbxref=GeneID:4532192;Name=MSMEG_3794;gbkey=Gene;locus_tag=MSMEG_3794;rule=5'overlap;genes=MSMEG_3794,MSMEG_3795
gi|118467340|ref|NC_008596.1|	3880698	3881078	SigA_WT_STAT_np_136	107.114	RefSeq	gene	3877922	3880816	-	ID=gene3807;Dbxref=GeneID:4534415;Name=uvrA;gbkey=Gene;gene=uvrA;locus_tag=MSMEG_3808;rule=5'overlap;genes=MSMEG_3808,MSMEG_3810
gi|118467340|ref|NC_008596.1|	3887365	3887515	SigA_WT_STAT_np_137	8.13651	RefSeq	gene	3885360	3887570	-	ID=gene3814;Dbxref=GeneID:4536872;Name=uvrB;gbkey=Gene;gene=uvrB;locus_tag=MSMEG_3816;rule=annot.overlap;genes=MSMEG_3816
gi|118467340|ref|NC_008596.1|	3904739	3905156	SigA_WT_STAT_np_138	327.665	RefSeq	gene	3903380	3904819	-	ID=gene3831;Dbxref=GeneID:4536667;Name=rpsA;gbkey=Gene;gene=rpsA;locus_tag=MSMEG_3833;rule=5'overlap;genes=MSMEG_3833
gi|118467340|ref|NC_008596.1|	3928912	3929407	SigA_WT_STAT_np_139	1269.12	RefSeq	gene	3928773	3929126	-	ID=gene3855;Dbxref=GeneID:4535688;Name=MSMEG_3857;gbkey=Gene;locus_tag=MSMEG_3857;rule=5'overlap;genes=MSMEG_3857,MSMEG_3858
gi|118467340|ref|NC_008596.1|	3930326	3930738	SigA_WT_STAT_np_140	407.85	RefSeq	gene	3929678	3930475	-	ID=gene3857;Dbxref=GeneID:4535206;Name=MSMEG_3859;gbkey=Gene;locus_tag=MSMEG_3859;rule=5'overlap;genes=MSMEG_3859
gi|118467340|ref|NC_008596.1|	3942892	3942907	SigA_WT_STAT_np_141	4.112	RefSeq	gene	3942049	3942978	-	ID=gene3867;Dbxref=GeneID:4535605;Name=MSMEG_3869;gbkey=Gene;locus_tag=MSMEG_3869;rule=annot.overlap;genes=MSMEG_3869
gi|118467340|ref|NC_008596.1|	3960293	3960624	SigA_WT_STAT_np_142	104.003	RefSeq	gene	3960196	3960441	-	ID=gene3885;Dbxref=GeneID:4532480;Name=tatA;gbkey=Gene;gene=tatA;locus_tag=MSMEG_3887;rule=5'overlap;genes=MSMEG_3887
gi|118467340|ref|NC_008596.1|	4114448	4114732	SigA_WT_STAT_np_143	30.7719	RefSeq	gene	4114106	4114864	+	ID=gene4040;Dbxref=GeneID:4536261;Name=MSMEG_4042;gbkey=Gene;locus_tag=MSMEG_4042;rule=annot.overlap;genes=MSMEG_4042
gi|118467340|ref|NC_008596.1|	4232719	4233057	SigA_WT_STAT_np_144	28.4383	RefSeq	gene	4232377	4232835	-	ID=gene4151;Dbxref=GeneID:4533009;Name=MSMEG_4153;gbkey=Gene;locus_tag=MSMEG_4153;rule=5'overlap;genes=MSMEG_4153,MSMEG_4154
gi|118467340|ref|NC_008596.1|	4237945	4238590	SigA_WT_STAT_np_145	32.0646	RefSeq	gene	4237954	4238103	+	ID=gene4156;Dbxref=GeneID:4535794;Name=MSMEG_4158;gbkey=Gene;locus_tag=MSMEG_4158;rule=5'overlap;genes=MSMEG_4158
gi|118467340|ref|NC_008596.1|	4239253	4239543	SigA_WT_STAT_np_146	10.8409	RefSeq	gene	4238141	4239460	-	ID=gene4157;Dbxref=GeneID:4533452;Name=MSMEG_4159;gbkey=Gene;locus_tag=MSMEG_4159;rule=5'overlap;genes=MSMEG_4159
gi|118467340|ref|NC_008596.1|	4244759	4245134	SigA_WT_STAT_np_147	147.73	RefSeq	gene	4244495	4245649	-	ID=gene4164;Dbxref=GeneID:4536636;Name=MSMEG_4166;gbkey=Gene;locus_tag=MSMEG_4166;rule=annot.overlap;genes=MSMEG_4166
gi|118467340|ref|NC_008596.1|	4260810	4261038	SigA_WT_STAT_np_148	9.45111	RefSeq	gene	4260273	4260950	-	ID=gene4181;Dbxref=GeneID:4534371;Name=MSMEG_4183;gbkey=Gene;locus_tag=MSMEG_4183;rule=5'overlap;genes=MSMEG_4183,MSMEG_4184
gi|118467340|ref|NC_008596.1|	4272248	4272628	SigA_WT_STAT_np_149	188.713	RefSeq	gene	4271851	4272438	-	ID=gene4190;Dbxref=GeneID:4537486;Name=MSMEG_4192;gbkey=Gene;locus_tag=MSMEG_4192;rule=5'overlap;genes=MSMEG_4192
gi|118467340|ref|NC_008596.1|	4274292	4274567	SigA_WT_STAT_np_150	5.82639	RefSeq	gene	4274087	4274392	-	ID=gene4193;Dbxref=GeneID:4534590;Name=MSMEG_4195;gbkey=Gene;locus_tag=MSMEG_4195;rule=5'overlap;genes=MSMEG_4195,MSMEG_4196
gi|118467340|ref|NC_008596.1|	4278794	4279152	SigA_WT_STAT_np_151	96.5305	RefSeq	gene	4277491	4278825	-	ID=gene4198;Dbxref=GeneID:4536553;Name=MSMEG_4200;gbkey=Gene;locus_tag=MSMEG_4200;rule=5'overlap;genes=MSMEG_4200,MSMEG_4201
gi|118467340|ref|NC_008596.1|	4293963	4294308	SigA_WT_STAT_np_152	592.463	RefSeq	gene	4293097	4294080	-	ID=gene4208;Dbxref=GeneID:4533207;Name=MSMEG_4210;gbkey=Gene;locus_tag=MSMEG_4210;rule=5'overlap;genes=MSMEG_4210,MSMEG_4211
gi|118467340|ref|NC_008596.1|	4298460	4298618	SigA_WT_STAT_np_153	10.7632	RefSeq	gene	4298656	4299333	+	ID=gene4213;Dbxref=GeneID:4531951;Name=MSMEG_4215;gbkey=Gene;locus_tag=MSMEG_4215;rule=5'within_50bp;genes=MSMEG_4215
gi|118467340|ref|NC_008596.1|	4321544	4321938	SigA_WT_STAT_np_154	217.867	RefSeq	gene	4321263	4321664	-	ID=gene4235;Dbxref=GeneID:4534040;Name=MSMEG_4237;gbkey=Gene;locus_tag=MSMEG_4237;rule=5'overlap;genes=MSMEG_4237,MSMEG_4238
gi|118467340|ref|NC_008596.1|	4340783	4340984	SigA_WT_STAT_np_155	7.08311	RefSeq	gene	4340779	4341150	-	ID=gene4255;Dbxref=GeneID:4530967;Name=MSMEG_4257;gbkey=Gene;locus_tag=MSMEG_4257;rule=annot.overlap;genes=MSMEG_4257
gi|118467340|ref|NC_008596.1|	4356504	4356840	SigA_WT_STAT_np_156	64.532	RefSeq	gene	4356255	4356611	-	ID=gene4270;Dbxref=GeneID:4533082;Name=MSMEG_4272;gbkey=Gene;locus_tag=MSMEG_4272;rule=5'overlap;genes=MSMEG_4272,MSMEG_4273
gi|118467340|ref|NC_008596.1|	4360988	4361115	SigA_WT_STAT_np_157	17.8572	RefSeq	gene	4359885	4360991	-	ID=gene4275;Dbxref=GeneID:4532447;Name=ilvE;gbkey=Gene;gene=ilvE;locus_tag=MSMEG_4276;rule=5'overlap;genes=MSMEG_4276
gi|118467340|ref|NC_008596.1|	4371498	4371750	SigA_WT_STAT_np_158	11.3306	RefSeq	gene	4371586	4372338	+	ID=gene4285;Dbxref=GeneID:4537191;Name=MSMEG_4287;gbkey=Gene;locus_tag=MSMEG_4287;rule=5'overlap;genes=MSMEG_4287
gi|118467340|ref|NC_008596.1|	4392644	4392797	SigA_WT_STAT_np_159	4.21425	custom	gene	4392642	4392993	-	ID=gene99998;locus_tag=MSMEG_rnpB;gene=rnpB;Name=rnpB;rule=5'overlap;genes=MSMEG_rnpB
gi|118467340|ref|NC_008596.1|	4392932	4393129	SigA_WT_STAT_np_160	23.4151	custom	gene	4392642	4392993	-	ID=gene99998;locus_tag=MSMEG_rnpB;gene=rnpB;Name=rnpB;rule=5'overlap;genes=MSMEG_rnpB
gi|118467340|ref|NC_008596.1|	4428475	4428887	SigA_WT_STAT_np_161	168.555	RefSeq	gene	4426949	4428589	-	ID=gene4337;Dbxref=GeneID:4534447;Name=MSMEG_4339;gbkey=Gene;locus_tag=MSMEG_4339;rule=5'overlap;genes=MSMEG_4339,MSMEG_4340
gi|118467340|ref|NC_008596.1|	4504347	4504556	SigA_WT_STAT_np_162	22.9124	RefSeq	gene	4504237	4505727	+	ID=gene4420;Dbxref=GeneID:4536508;Name=MSMEG_4422;gbkey=Gene;locus_tag=MSMEG_4422;rule=annot.overlap;genes=MSMEG_4422
gi|118467340|ref|NC_008596.1|	4553865	4554217	SigA_WT_STAT_np_163	43.2668	RefSeq	gene	4551998	4554037	-	ID=gene4468;Dbxref=GeneID:4537246;Name=MSMEG_4470;gbkey=Gene;locus_tag=MSMEG_4470;rule=5'overlap;genes=MSMEG_4470,MSMEG_4471
gi|118467340|ref|NC_008596.1|	4561925	4562178	SigA_WT_STAT_np_164	24.2702	RefSeq	gene	4561717	4561908	-	ID=gene4478;Dbxref=GeneID:4531488;Name=MSMEG_4480;gbkey=Gene;locus_tag=MSMEG_4480;rule=5'within_50bp;genes=MSMEG_4480,MSMEG_4481
gi|118467340|ref|NC_008596.1|	4562372	4562469	SigA_WT_STAT_np_165	4.19109	RefSeq	gene	4562121	4564031	-	ID=gene4480;Dbxref=GeneID:4535737;Name=dnaG;gbkey=Gene;gene=dnaG;locus_tag=MSMEG_4482;rule=annot.overlap;genes=MSMEG_4482
gi|118467340|ref|NC_008596.1|	4572460	4572505	SigA_WT_STAT_np_166	6.73756	RefSeq	gene	4571664	4572506	-	ID=gene4489;Dbxref=GeneID:4532871;Name=recO;gbkey=Gene;gene=recO;locus_tag=MSMEG_4491;rule=5'within_50bp;genes=MSMEG_4491
gi|118467340|ref|NC_008596.1|	4578233	4578602	SigA_WT_STAT_np_167	32.3039	RefSeq	gene	4577310	4578356	-	ID=gene4495;Dbxref=GeneID:4533692;Name=MSMEG_4497;gbkey=Gene;locus_tag=MSMEG_4497;rule=5'overlap;genes=MSMEG_4497,MSMEG_4498,MSMEG_4500
gi|118467340|ref|NC_008596.1|	4614026	4614373	SigA_WT_STAT_np_168	32.6963	RefSeq	gene	4612935	4614107	-	ID=gene4523;Dbxref=GeneID:4536953;Name=MSMEG_4525;gbkey=Gene;locus_tag=MSMEG_4525;rule=5'overlap;genes=MSMEG_4525
gi|118467340|ref|NC_008596.1|	4654330	4654706	SigA_WT_STAT_np_169	30.8297	RefSeq	gene	4654528	4654775	+	ID=gene4560;Dbxref=GeneID:4532524;Name=MSMEG_4562;Note=conserved hypothetical protein%3B this gene contains a frame shift which is not the result of sequencing error;gbkey=Gene;locus_tag=MSMEG_4562;pseudo=true;rule=5'overlap;genes=MSMEG_4562
gi|118467340|ref|NC_008596.1|	4657787	4657839	SigA_WT_STAT_np_170	5.35527	RefSeq	gene	4657101	4658643	-	ID=gene4564;Dbxref=GeneID:4534824;Name=MSMEG_4566;Note=conserved 13e12 repeat family protein%3B this gene contains a frame shift which is not the result of sequencing error;gbkey=Gene;locus_tag=MSMEG_4566;pseudo=true;rule=annot.overlap;genes=MSMEG_4566
gi|118467340|ref|NC_008596.1|	4663019	4663442	SigA_WT_STAT_np_171	417.127	RefSeq	gene	4661412	4663040	-	ID=gene4568;Dbxref=GeneID:4535448;Name=MSMEG_4570;gbkey=Gene;locus_tag=MSMEG_4570;rule=5'overlap;genes=MSMEG_4570,MSMEG_4571
gi|118467340|ref|NC_008596.1|	4669110	4669395	SigA_WT_STAT_np_172	14.4837	RefSeq	gene	4668449	4669255	-	ID=gene4574;Dbxref=GeneID:4531461;Name=MSMEG_4576;gbkey=Gene;locus_tag=MSMEG_4576;rule=5'overlap;genes=MSMEG_4576
gi|118467340|ref|NC_008596.1|	4678160	4678389	SigA_WT_STAT_np_173	20.493	RefSeq	gene	4677428	4678480	-	ID=gene4584;Dbxref=GeneID:4534344;Name=MSMEG_4586;gbkey=Gene;locus_tag=MSMEG_4586;rule=annot.overlap;genes=MSMEG_4586
gi|118467340|ref|NC_008596.1|	4692390	4692527	SigA_WT_STAT_np_174	9.5604	RefSeq	gene	4692393	4692797	-	ID=gene4603;Dbxref=GeneID:4532380;Name=MSMEG_4605;Note=ankyrin%3B this gene contains a premature stop which is not the result of sequencing error;gbkey=Gene;locus_tag=MSMEG_4605;pseudo=true;rule=3'overlap;genes=MSMEG_4605
gi|118467340|ref|NC_008596.1|	4702904	4703101	SigA_WT_STAT_np_175	11.8222	RefSeq	gene	4700974	4703016	-	ID=gene4615;Dbxref=GeneID:4536944;Name=nadE;gbkey=Gene;gene=nadE;locus_tag=MSMEG_4617;rule=5'overlap;genes=MSMEG_4617,MSMEG_4618
gi|118467340|ref|NC_008596.1|	4703473	4703857	SigA_WT_STAT_np_176	44.451	RefSeq	gene	4703663	4704511	+	ID=gene4617;Dbxref=GeneID:4532313;Name=MSMEG_4620;gbkey=Gene;locus_tag=MSMEG_4620;rule=5'overlap;genes=MSMEG_4620
gi|118467340|ref|NC_008596.1|	4709597	4709982	SigA_WT_STAT_np_177	13.335	RefSeq	gene	4709385	4709696	-	ID=gene4623;Dbxref=GeneID:4533252;Name=rplU;gbkey=Gene;gene=rplU;locus_tag=MSMEG_4625;rule=5'overlap;genes=MSMEG_4625
gi|118467340|ref|NC_008596.1|	4713056	4713411	SigA_WT_STAT_np_178	46.9821	RefSeq	gene	4713398	4713817	-	ID=gene4625;Dbxref=GeneID:4536899;Name=ndk;gbkey=Gene;gene=ndk;locus_tag=MSMEG_4627;rule=3'overlap;genes=MSMEG_4627
gi|118467340|ref|NC_008596.1|	4761056	4761438	SigA_WT_STAT_np_179	24.7789	RefSeq	gene	4759715	4760995	-	ID=gene4669;Dbxref=GeneID:4536733;Name=clpX;gbkey=Gene;gene=clpX;locus_tag=MSMEG_4671;rule=nearest.5';genes=MSMEG_4671
gi|118467340|ref|NC_008596.1|	4764336	4764558	SigA_WT_STAT_np_180	31.7056	RefSeq	gene	4764298	4764371	-	ID=gene4673;Dbxref=GeneID:4533342;Name=MSMEG_4675;gbkey=Gene;locus_tag=MSMEG_4675;rule=5'overlap;genes=MSMEG_4675,MSMEG_4676
gi|118467340|ref|NC_008596.1|	4798243	4798309	SigA_WT_STAT_np_181	10.0065	RefSeq	gene	4797653	4798507	-	ID=gene4705;Dbxref=GeneID:4532611;Name=MSMEG_4707;gbkey=Gene;locus_tag=MSMEG_4707;rule=annot.overlap;genes=MSMEG_4707
gi|118467340|ref|NC_008596.1|	4803542	4803931	SigA_WT_STAT_np_182	113.847	RefSeq	gene	4802460	4803572	-	ID=gene4710;Dbxref=GeneID:4531309;Name=MSMEG_4712;gbkey=Gene;locus_tag=MSMEG_4712;rule=5'overlap;genes=MSMEG_4712
gi|118467340|ref|NC_008596.1|	5016501	5016824	SigA_WT_STAT_np_183	22.5958	RefSeq	gene	5015379	5016614	-	ID=gene4918;Dbxref=GeneID:4534455;Name=MSMEG_4920;gbkey=Gene;locus_tag=MSMEG_4920;rule=5'overlap;genes=MSMEG_4920,MSMEG_4921
gi|118467340|ref|NC_008596.1|	5024989	5025378	SigA_WT_STAT_np_184	178.673	RefSeq	gene	5024461	5027580	-	ID=gene4928;Dbxref=GeneID:4531787;Name=rrlB;gbkey=Gene;gene=rrlB;locus_tag=MSMEG_4930;rule=annot.overlap;genes=MSMEG_4930
gi|118467340|ref|NC_008596.1|	5028078	5028389	SigA_WT_STAT_np_185	151.907	RefSeq	gene	5027948	5029475	-	ID=gene4929;Dbxref=GeneID:4531791;Name=rrsB;gbkey=Gene;gene=rrsB;locus_tag=MSMEG_4931;rule=5'within_50bp;genes=MSMEG_4931
gi|118467340|ref|NC_008596.1|	5028528	5028892	SigA_WT_STAT_np_186	194.191	RefSeq	gene	5027948	5029475	-	ID=gene4929;Dbxref=GeneID:4531791;Name=rrsB;gbkey=Gene;gene=rrsB;locus_tag=MSMEG_4931;rule=5'within_50bp;genes=MSMEG_4931
gi|118467340|ref|NC_008596.1|	5029489	5029999	SigA_WT_STAT_np_187	260.277	RefSeq	gene	5027948	5029475	-	ID=gene4929;Dbxref=GeneID:4531791;Name=rrsB;gbkey=Gene;gene=rrsB;locus_tag=MSMEG_4931;rule=5'within_50bp;genes=MSMEG_4931
gi|118467340|ref|NC_008596.1|	5046799	5047182	SigA_WT_STAT_np_188	88.4964	RefSeq	gene	5046684	5046911	-	ID=gene4949;Dbxref=GeneID:4537250;Name=rpmE;gbkey=Gene;gene=rpmE;locus_tag=MSMEG_4951;rule=5'overlap;genes=MSMEG_4951
gi|118467340|ref|NC_008596.1|	5051469	5051851	SigA_WT_STAT_np_189	31.5291	RefSeq	gene	5049428	5051422	-	ID=gene4952;Dbxref=GeneID:4531491;Name=rho;gbkey=Gene;gene=rho;locus_tag=MSMEG_4954;rule=5'within_50bp;genes=MSMEG_4954
gi|118467340|ref|NC_008596.1|	5069408	5069612	SigA_WT_STAT_np_190	10.6458	RefSeq	gene	5068972	5069505	-	ID=gene4970;Dbxref=GeneID:4531027;Name=MSMEG_4972;gbkey=Gene;locus_tag=MSMEG_4972;rule=5'overlap;genes=MSMEG_4972,MSMEG_4973
gi|118467340|ref|NC_008596.1|	5089291	5089529	SigA_WT_STAT_np_191	15.0302	RefSeq	gene	5089057	5089329	-	ID=gene4991;Dbxref=GeneID:4535194;Name=MSMEG_4993;gbkey=Gene;locus_tag=MSMEG_4993;rule=5'overlap;genes=MSMEG_4993,MSMEG_4994
gi|118467340|ref|NC_008596.1|	5113578	5114236	SigA_WT_STAT_np_192	46.2912	RefSeq	gene	5112759	5113583	-	ID=gene5013;Dbxref=GeneID:4533093;Name=MSMEG_5015;gbkey=Gene;locus_tag=MSMEG_5015;rule=5'overlap;genes=MSMEG_5015,MSMEG_5016
gi|118467340|ref|NC_008596.1|	5266354	5266616	SigA_WT_STAT_np_193	21.0307	RefSeq	gene	5266487	5266834	+	ID=gene5163;Dbxref=GeneID:4535241;Name=MSMEG_5165;gbkey=Gene;locus_tag=MSMEG_5165;rule=5'overlap;genes=MSMEG_5165
gi|118467340|ref|NC_008596.1|	5274393	5274730	SigA_WT_STAT_np_194	22.5908	RefSeq	gene	5274219	5274575	-	ID=gene5172;Dbxref=GeneID:4535610;Name=MSMEG_5174;gbkey=Gene;locus_tag=MSMEG_5174;rule=5'overlap;genes=MSMEG_5174,MSMEG_5175
gi|118467340|ref|NC_008596.1|	5281588	5281965	SigA_WT_STAT_np_195	148.06	RefSeq	gene	5281804	5282817	-	ID=gene5180;Dbxref=GeneID:4536531;Name=MSMEG_5182;gbkey=Gene;locus_tag=MSMEG_5182;rule=3'overlap;genes=MSMEG_5182
gi|118467340|ref|NC_008596.1|	5319574	5319825	SigA_WT_STAT_np_196	9.70617	RefSeq	gene	5318699	5319643	-	ID=gene5222;Dbxref=GeneID:4530979;Name=ispH;gbkey=Gene;gene=ispH;gene_synonym=lytB;locus_tag=MSMEG_5224;rule=5'overlap;genes=MSMEG_5224,MSMEG_5225
gi|118467340|ref|NC_008596.1|	5329801	5329992	SigA_WT_STAT_np_197	17.4007	RefSeq	gene	5329295	5329918	-	ID=gene5236;Dbxref=GeneID:4534769;Name=MSMEG_5238;gbkey=Gene;locus_tag=MSMEG_5238;rule=5'overlap;genes=MSMEG_5238,MSMEG_5239
gi|118467340|ref|NC_008596.1|	5354756	5355176	SigA_WT_STAT_np_198	160.269	RefSeq	gene	5355102	5355596	+	ID=gene5261;Dbxref=GeneID:4535793;Name=greA;gbkey=Gene;gene=greA;locus_tag=MSMEG_5263;rule=5'overlap;genes=MSMEG_5263
gi|118467340|ref|NC_008596.1|	5363448	5363682	SigA_WT_STAT_np_199	10.1816	RefSeq	gene	5363628	5364581	+	ID=gene5270;Dbxref=GeneID:4534649;Name=MSMEG_5272;gbkey=Gene;locus_tag=MSMEG_5272;rule=5'overlap;genes=MSMEG_5272
gi|118467340|ref|NC_008596.1|	5371658	5371784	SigA_WT_STAT_np_200	15.7877	RefSeq	gene	5370047	5371777	+	ID=gene5276;Dbxref=GeneID:4532878;Name=MSMEG_5278;gbkey=Gene;locus_tag=MSMEG_5278;rule=3'overlap;genes=MSMEG_5278
gi|118467340|ref|NC_008596.1|	5372888	5372941	SigA_WT_STAT_np_201	6.42342	RefSeq	gene	5372831	5373301	+	ID=gene5279;Dbxref=GeneID:4530978;Name=MSMEG_5281;gbkey=Gene;locus_tag=MSMEG_5281;rule=annot.overlap;genes=MSMEG_5281
gi|118467340|ref|NC_008596.1|	5399615	5400399	SigA_WT_STAT_np_202	254.681	RefSeq	gene	5398656	5399762	-	ID=gene5306;Dbxref=GeneID:4537403;Name=MSMEG_5308;gbkey=Gene;locus_tag=MSMEG_5308;rule=5'overlap;genes=MSMEG_5308
gi|118467340|ref|NC_008596.1|	5455986	5456308	SigA_WT_STAT_np_203	93.3931	RefSeq	gene	5456127	5456711	-	ID=gene5375;Dbxref=GeneID:4534989;Name=MSMEG_5377;gbkey=Gene;locus_tag=MSMEG_5377;rule=3'overlap;genes=MSMEG_5377
gi|118467340|ref|NC_008596.1|	5466606	5466903	SigA_WT_STAT_np_204	52.1563	RefSeq	gene	5466725	5466973	+	ID=gene5386;Dbxref=GeneID:4537498;Name=MSMEG_5388;gbkey=Gene;locus_tag=MSMEG_5388;rule=5'overlap;genes=MSMEG_5388
gi|118467340|ref|NC_008596.1|	5486740	5486985	SigA_WT_STAT_np_205	12.9584	RefSeq	gene	5487002	5487118	+	ID=gene5404;Dbxref=GeneID:4537535;Name=MSMEG_5406;gbkey=Gene;locus_tag=MSMEG_5406;rule=5'within_50bp;genes=MSMEG_5406
gi|118467340|ref|NC_008596.1|	5508524	5508828	SigA_WT_STAT_np_206	23.1763	RefSeq	gene	5505030	5508677	-	ID=gene5421;Dbxref=GeneID:4536494;Name=mfd;gbkey=Gene;gene=mfd;locus_tag=MSMEG_5423;rule=5'overlap;genes=MSMEG_5423
gi|118467340|ref|NC_008596.1|	5570404	5570777	SigA_WT_STAT_np_207	44.8842	RefSeq	gene	5570348	5570521	-	ID=gene5487;Dbxref=GeneID:4537258;Name=rpmF;gbkey=Gene;gene=rpmF;locus_tag=MSMEG_5489;rule=5'overlap;genes=MSMEG_5489
gi|118467340|ref|NC_008596.1|	5625096	5625403	SigA_WT_STAT_np_208	25.8211	RefSeq	gene	5622802	5625153	-	ID=gene5532;Dbxref=GeneID:4533238;Name=pcrA;gbkey=Gene;gene=pcrA;locus_tag=MSMEG_5534;rule=5'overlap;genes=MSMEG_5534,MSMEG_5536
gi|118467340|ref|NC_008596.1|	5630217	5630512	SigA_WT_STAT_np_209	12.5755	RefSeq	gene	5628893	5630341	-	ID=gene5537;Dbxref=GeneID:4537589;Name=MSMEG_5538;gbkey=Gene;locus_tag=MSMEG_5538;rule=5'overlap;genes=MSMEG_5538,MSMEG_5541
gi|118467340|ref|NC_008596.1|	5644216	5644246	SigA_WT_STAT_np_210	6.14188	RefSeq	gene	5643478	5644194	-	ID=gene5552;Dbxref=GeneID:4533142;Name=MSMEG_5554;gbkey=Gene;locus_tag=MSMEG_5554;rule=5'within_50bp;genes=MSMEG_5554,MSMEG_5555
gi|118467340|ref|NC_008596.1|	5675314	5675317	SigA_WT_STAT_np_211	6.48371	RefSeq	gene	5675106	5675636	-	ID=gene5584;Dbxref=GeneID:4531337;Name=MSMEG_5585;gbkey=Gene;locus_tag=MSMEG_5585;rule=annot.overlap;genes=MSMEG_5585,MSMEG_5587
gi|118467340|ref|NC_008596.1|	5688944	5689131	SigA_WT_STAT_np_212	6.2423	RefSeq	gene	5688973	5689389	+	ID=gene5600;Dbxref=GeneID:4536509;Name=MSMEG_5602;gbkey=Gene;locus_tag=MSMEG_5602;rule=5'overlap;genes=MSMEG_5602
gi|118467340|ref|NC_008596.1|	5737248	5737457	SigA_WT_STAT_np_213	10.3618	RefSeq	gene	5736936	5737325	-	ID=gene5646;Dbxref=GeneID:4536353;Name=MSMEG_5648;gbkey=Gene;locus_tag=MSMEG_5648;rule=5'overlap;genes=MSMEG_5648
gi|118467340|ref|NC_008596.1|	5740786	5740808	SigA_WT_STAT_np_214	2.04236	RefSeq	gene	5740801	5741643	+	ID=gene5649;Dbxref=GeneID:4536398;Name=MSMEG_5651;gbkey=Gene;locus_tag=MSMEG_5651;rule=5'overlap;genes=MSMEG_5651
gi|118467340|ref|NC_008596.1|	5770002	5770144	SigA_WT_STAT_np_215	4.32679	RefSeq	gene	5770134	5770589	+	ID=gene5678;Dbxref=GeneID:4530909;Name=MSMEG_5680;gbkey=Gene;locus_tag=MSMEG_5680;rule=5'overlap;genes=MSMEG_5680
gi|118467340|ref|NC_008596.1|	5783206	5783447	SigA_WT_STAT_np_216	24.7922	RefSeq	gene	5782812	5783261	-	ID=gene5694;Dbxref=GeneID:4534399;Name=MSMEG_5696;gbkey=Gene;locus_tag=MSMEG_5696;rule=5'overlap;genes=MSMEG_5696,MSMEG_5697
gi|118467340|ref|NC_008596.1|	5784949	5785245	SigA_WT_STAT_np_217	76.2708	RefSeq	gene	5784902	5785144	+	ID=gene5697;Dbxref=GeneID:4531760;Name=MSMEG_5699;gbkey=Gene;locus_tag=MSMEG_5699;rule=5'within_50bp;genes=MSMEG_5699
gi|118467340|ref|NC_008596.1|	5790881	5791303	SigA_WT_STAT_np_218	249.799	RefSeq	gene	5791025	5792782	+	ID=gene5704;Dbxref=GeneID:4531396;Name=MSMEG_5706;gbkey=Gene;locus_tag=MSMEG_5706;rule=5'overlap;genes=MSMEG_5706
gi|118467340|ref|NC_008596.1|	5825715	5826035	SigA_WT_STAT_np_219	135.814	RefSeq	gene	5825153	5825788	-	ID=gene5739;Dbxref=GeneID:4530966;Name=MSMEG_5741;gbkey=Gene;locus_tag=MSMEG_5741;rule=5'overlap;genes=MSMEG_5741
gi|118467340|ref|NC_008596.1|	5834375	5834590	SigA_WT_STAT_np_220	15.4061	RefSeq	gene	5834322	5834394	-	ID=gene5755;Dbxref=GeneID:4533340;Name=MSMEG_5757;gbkey=Gene;locus_tag=MSMEG_5757;rule=5'overlap;genes=MSMEG_5757,MSMEG_5758
gi|118467340|ref|NC_008596.1|	5844285	5844576	SigA_WT_STAT_np_221	42.4839	RefSeq	gene	5843975	5844388	-	ID=gene5769;Dbxref=GeneID:4532501;Name=MSMEG_5771;gbkey=Gene;locus_tag=MSMEG_5771;rule=5'overlap;genes=MSMEG_5771
gi|118467340|ref|NC_008596.1|	5846745	5847035	SigA_WT_STAT_np_222	108.821	RefSeq	gene	5845595	5846764	+	ID=gene5772;Dbxref=GeneID:4531425;Name=MSMEG_5774;gbkey=Gene;locus_tag=MSMEG_5774;rule=3'overlap;genes=MSMEG_5774
gi|118467340|ref|NC_008596.1|	5849310	5849538	SigA_WT_STAT_np_223	25.9785	RefSeq	gene	5849446	5850114	+	ID=gene5774;Dbxref=GeneID:4533325;Name=phoU;gbkey=Gene;gene=phoU;locus_tag=MSMEG_5776;rule=5'overlap;genes=MSMEG_5776
gi|118467340|ref|NC_008596.1|	5862600	5862770	SigA_WT_STAT_np_224	9.8922	RefSeq	gene	5862693	5863562	-	ID=gene5793;Dbxref=GeneID:4532814;Name=MSMEG_5795;gbkey=Gene;locus_tag=MSMEG_5795;rule=3'overlap;genes=MSMEG_5795
gi|118467340|ref|NC_008596.1|	5936825	5937084	SigA_WT_STAT_np_225	13.6462	RefSeq	gene	5936199	5936918	-	ID=gene5870;Dbxref=GeneID:4534376;Name=phoP;gbkey=Gene;gene=phoP;locus_tag=MSMEG_5872;rule=5'overlap;genes=MSMEG_5872,MSMEG_5873
gi|118467340|ref|NC_008596.1|	5948614	5948940	SigA_WT_STAT_np_226	43.7237	RefSeq	gene	5948845	5949216	+	ID=gene5885;Dbxref=GeneID:4534874;Name=MSMEG_5887;gbkey=Gene;locus_tag=MSMEG_5887;rule=3'overlap;genes=MSMEG_5887
gi|118467340|ref|NC_008596.1|	5949171	5949303	SigA_WT_STAT_np_227	43.1999	RefSeq	gene	5948845	5949216	+	ID=gene5885;Dbxref=GeneID:4534874;Name=MSMEG_5887;gbkey=Gene;locus_tag=MSMEG_5887;rule=3'overlap;genes=MSMEG_5887
gi|118467340|ref|NC_008596.1|	5949426	5949557	SigA_WT_STAT_np_228	15.2907	RefSeq	gene	5949354	5949644	+	ID=gene5886;Dbxref=GeneID:4537048;Name=MSMEG_5888;gbkey=Gene;locus_tag=MSMEG_5888;rule=annot.overlap;genes=MSMEG_5888
gi|118467340|ref|NC_008596.1|	5951856	5951911	SigA_WT_STAT_np_229	6.01977	RefSeq	gene	5950364	5951875	+	ID=gene5889;Dbxref=GeneID:4532640;Name=MSMEG_5892;gbkey=Gene;locus_tag=MSMEG_5892;rule=3'overlap;genes=MSMEG_5892,MSMEG_5891
gi|118467340|ref|NC_008596.1|	5984064	5984461	SigA_WT_STAT_np_230	91.0552	RefSeq	gene	5984266	5984898	+	ID=gene5922;Dbxref=GeneID:4531465;Name=MSMEG_5924;gbkey=Gene;locus_tag=MSMEG_5924;rule=5'overlap;genes=MSMEG_5924
gi|118467340|ref|NC_008596.1|	6034931	6035296	SigA_WT_STAT_np_231	100.926	RefSeq	gene	6034371	6035585	-	ID=gene5967;Dbxref=GeneID:4532638;Name=MSMEG_5969;gbkey=Gene;locus_tag=MSMEG_5969;rule=annot.overlap;genes=MSMEG_5969
gi|118467340|ref|NC_008596.1|	6092312	6092769	SigA_WT_STAT_np_232	654.613	RefSeq	gene	6091393	6093327	-	ID=gene6023;Dbxref=GeneID:4532175;Name=MSMEG_6024;gbkey=Gene;locus_tag=MSMEG_6024;rule=annot.overlap;genes=MSMEG_6024
gi|118467340|ref|NC_008596.1|	6127813	6127912	SigA_WT_STAT_np_233	7.11756	RefSeq	gene	6127628	6127912	-	ID=gene6057;Dbxref=GeneID:4533067;Name=MSMEG_6059;gbkey=Gene;locus_tag=MSMEG_6059;rule=5'overlap;genes=MSMEG_6059
gi|118467340|ref|NC_008596.1|	6141432	6141681	SigA_WT_STAT_np_234	21.3051	RefSeq	gene	6141027	6141515	-	ID=gene6075;Dbxref=GeneID:4534522;Name=MSMEG_6077;gbkey=Gene;locus_tag=MSMEG_6077;rule=5'overlap;genes=MSMEG_6077
gi|118467340|ref|NC_008596.1|	6146265	6146618	SigA_WT_STAT_np_235	51.1239	RefSeq	gene	6145828	6146448	-	ID=gene6080;Dbxref=GeneID:4532691;Name=MSMEG_6082;gbkey=Gene;locus_tag=MSMEG_6082;rule=5'overlap;genes=MSMEG_6082,MSMEG_6083
gi|118467340|ref|NC_008596.1|	6148189	6148519	SigA_WT_STAT_np_236	25.9536	RefSeq	gene	6147363	6148374	-	ID=gene6082;Dbxref=GeneID:4536367;Name=MSMEG_6084;Note=AraC-family transcriptional regulator%3B this gene contains a frame shift which is not the result of sequencing error%3B identified by match to protein family HMM PF00165;gbkey=Gene;locus_tag=MSMEG_6084;pseudo=true;rule=5'overlap;genes=MSMEG_6084
gi|118467340|ref|NC_008596.1|	6155513	6155730	SigA_WT_STAT_np_237	15.018	RefSeq	gene	6152971	6155517	-	ID=gene6089;Dbxref=GeneID:4533739;Name=MSMEG_6091;gbkey=Gene;locus_tag=MSMEG_6091;rule=5'overlap;genes=MSMEG_6091,MSMEG_6093
gi|118467340|ref|NC_008596.1|	6194013	6194316	SigA_WT_STAT_np_238	21.1839	RefSeq	gene	6192886	6194094	-	ID=gene6129;Dbxref=GeneID:4530965;Name=MSMEG_6131;gbkey=Gene;locus_tag=MSMEG_6131;rule=5'overlap;genes=MSMEG_6131
gi|118467340|ref|NC_008596.1|	6235103	6235305	SigA_WT_STAT_np_239	79.6193	RefSeq	gene	6234400	6235101	-	ID=gene6160;Dbxref=GeneID:4532411;Name=MSMEG_6162;gbkey=Gene;locus_tag=MSMEG_6162;rule=5'within_50bp;genes=MSMEG_6162,MSMEG_6163
gi|118467340|ref|NC_008596.1|	6241046	6241289	SigA_WT_STAT_np_240	18.5192	RefSeq	gene	6240784	6241332	-	ID=gene6170;Dbxref=GeneID:4537306;Name=MSMEG_6172;gbkey=Gene;locus_tag=MSMEG_6172;rule=5'within_50bp;genes=MSMEG_6172
gi|118467340|ref|NC_008596.1|	6242196	6242616	SigA_WT_STAT_np_241	116.848	custom	gene	6242368	6242672	+	ID=gene99999;locus_tag=MSMEG_Ms1;gene=Ms1;Name=Ms1;rule=5'overlap;genes=MSMEG_Ms1
gi|118467340|ref|NC_008596.1|	6248446	6248640	SigA_WT_STAT_np_242	12.645	RefSeq	gene	6247672	6250494	+	ID=gene6177;Dbxref=GeneID:4534714;Name=MSMEG_6179;gbkey=Gene;locus_tag=MSMEG_6179;rule=annot.overlap;genes=MSMEG_6179
gi|118467340|ref|NC_008596.1|	6267117	6267324	SigA_WT_STAT_np_243	24.5225	RefSeq	gene	6266743	6267099	-	ID=gene6197;Dbxref=GeneID:4534201;Name=MSMEG_6199;gbkey=Gene;locus_tag=MSMEG_6199;rule=5'within_50bp;genes=MSMEG_6199
gi|118467340|ref|NC_008596.1|	6278076	6278330	SigA_WT_STAT_np_244	30.5393	RefSeq	gene	6277327	6278220	-	ID=gene6211;Dbxref=GeneID:4537344;Name=MSMEG_6213;gbkey=Gene;locus_tag=MSMEG_6213;rule=5'overlap;genes=MSMEG_6213
gi|118467340|ref|NC_008596.1|	6297266	6297338	SigA_WT_STAT_np_245	6.8693	RefSeq	gene	6295741	6297402	-	ID=gene6230;Dbxref=GeneID:4536096;Name=katA;gbkey=Gene;gene=katA;locus_tag=MSMEG_6232;rule=annot.overlap;genes=MSMEG_6232
gi|118467340|ref|NC_008596.1|	6369153	6369339	SigA_WT_STAT_np_246	10.278	RefSeq	gene	6368286	6369332	-	ID=gene6300;Dbxref=GeneID:4533888;Name=ligC;gbkey=Gene;gene=ligC;locus_tag=MSMEG_6302;rule=5'overlap;genes=MSMEG_6302
gi|118467340|ref|NC_008596.1|	6379675	6379777	SigA_WT_STAT_np_247	5.75599	RefSeq	gene	6379351	6380595	-	ID=gene6311;Dbxref=GeneID:4532694;Name=tgt;gbkey=Gene;gene=tgt;locus_tag=MSMEG_6313;rule=annot.overlap;genes=MSMEG_6313
gi|118467340|ref|NC_008596.1|	6407645	6408033	SigA_WT_STAT_np_248	116.888	RefSeq	gene	6407249	6407746	-	ID=gene6342;Dbxref=GeneID:4534683;Name=MSMEG_6343;gbkey=Gene;locus_tag=MSMEG_6343;rule=5'overlap;genes=MSMEG_6343,MSMEG_6345
gi|118467340|ref|NC_008596.1|	6410273	6410524	SigA_WT_STAT_np_249	31.7858	RefSeq	gene	6410366	6410438	-	ID=gene6347;Dbxref=GeneID:4531777;Name=MSMEG_6349;gbkey=Gene;locus_tag=MSMEG_6349;rule=5'overlap;genes=MSMEG_6349
gi|118467340|ref|NC_008596.1|	6415200	6415523	SigA_WT_STAT_np_250	75.7748	RefSeq	gene	6414574	6415206	-	ID=gene6354;Dbxref=GeneID:4537372;Name=MSMEG_6356;gbkey=Gene;locus_tag=MSMEG_6356;rule=5'overlap;genes=MSMEG_6356
gi|118467340|ref|NC_008596.1|	6496020	6496388	SigA_WT_STAT_np_251	141.619	RefSeq	gene	6496047	6496190	+	ID=gene6424;Dbxref=GeneID:4535536;Name=MSMEG_6426;gbkey=Gene;locus_tag=MSMEG_6426;rule=5'overlap;genes=MSMEG_6426,MSMEG_6427
gi|118467340|ref|NC_008596.1|	6539838	6540205	SigA_WT_STAT_np_252	9.93943	RefSeq	gene	6539586	6539978	-	ID=gene6474;Dbxref=GeneID:4537350;Name=MSMEG_6476;gbkey=Gene;locus_tag=MSMEG_6476;rule=5'overlap;genes=MSMEG_6476,MSMEG_6477
gi|118467340|ref|NC_008596.1|	6580135	6580443	SigA_WT_STAT_np_253	18.0917	RefSeq	gene	6580067	6580456	+	ID=gene6516;Dbxref=GeneID:4530824;Name=MSMEG_6518;gbkey=Gene;locus_tag=MSMEG_6518;rule=annot.overlap;genes=MSMEG_6518
gi|118467340|ref|NC_008596.1|	6585945	6586297	SigA_WT_STAT_np_254	9.83247	RefSeq	gene	6586134	6586640	+	ID=gene6523;Dbxref=GeneID:4534982;Name=MSMEG_6525;gbkey=Gene;locus_tag=MSMEG_6525;rule=5'overlap;genes=MSMEG_6525
gi|118467340|ref|NC_008596.1|	6646631	6646792	SigA_WT_STAT_np_255	28.7168	RefSeq	gene	6645663	6646724	-	ID=gene6587;Dbxref=GeneID:4535636;Name=MSMEG_6589;gbkey=Gene;locus_tag=MSMEG_6589;rule=5'overlap;genes=MSMEG_6589
gi|118467340|ref|NC_008596.1|	6685848	6686151	SigA_WT_STAT_np_256	17.4587	RefSeq	gene	6685394	6686005	-	ID=gene6633;Dbxref=GeneID:4532682;Name=MSMEG_6635;gbkey=Gene;locus_tag=MSMEG_6635;rule=5'overlap;genes=MSMEG_6635
gi|118467340|ref|NC_008596.1|	6702777	6703007	SigA_WT_STAT_np_257	2.28371	RefSeq	gene	6699516	6702911	+	ID=gene6646;Dbxref=GeneID:4534510;Name=pyc;gbkey=Gene;gene=pyc;locus_tag=MSMEG_6648;rule=3'overlap;genes=MSMEG_6648,MSMEG_6649
gi|118467340|ref|NC_008596.1|	6707435	6707872	SigA_WT_STAT_np_258	346.607	RefSeq	gene	6705093	6708340	-	ID=gene6651;Dbxref=GeneID:4536048;Name=MSMEG_6653;Note=hypothetical protein%3B this gene contains a frame shift which is not the result of sequencing error%3B identified by Glimmer2;gbkey=Gene;locus_tag=MSMEG_6653;pseudo=true;rule=annot.overlap;genes=MSMEG_6653
gi|118467340|ref|NC_008596.1|	6723972	6724323	SigA_WT_STAT_np_259	65.0219	RefSeq	gene	6724124	6725167	+	ID=gene6669;Dbxref=GeneID:4531223;Name=MSMEG_6671;gbkey=Gene;locus_tag=MSMEG_6671;rule=5'overlap;genes=MSMEG_6671
gi|118467340|ref|NC_008596.1|	6728573	6728988	SigA_WT_STAT_np_260	232.808	RefSeq	gene	6727730	6728623	-	ID=gene6672;Dbxref=GeneID:4533206;Name=MSMEG_6674;gbkey=Gene;locus_tag=MSMEG_6674;rule=5'overlap;genes=MSMEG_6674,MSMEG_6675,MSMEG_6676
gi|118467340|ref|NC_008596.1|	6773863	6774278	SigA_WT_STAT_np_261	555.074	RefSeq	gene	6773260	6773889	-	ID=gene6724;Dbxref=GeneID:4532458;Name=MSMEG_6726;gbkey=Gene;locus_tag=MSMEG_6726;rule=5'overlap;genes=MSMEG_6726,MSMEG_6727
gi|118467340|ref|NC_008596.1|	6777654	6777964	SigA_WT_STAT_np_262	6.7093	RefSeq	gene	6776891	6777760	-	ID=gene6728;Dbxref=GeneID:4537606;Name=MSMEG_6729;gbkey=Gene;locus_tag=MSMEG_6729;rule=5'overlap;genes=MSMEG_6729,MSMEG_6731
gi|118467340|ref|NC_008596.1|	6818110	6818420	SigA_WT_STAT_np_263	77.6705	RefSeq	gene	6816577	6818328	-	ID=gene6766;Dbxref=GeneID:4533715;Name=MSMEG_6768;gbkey=Gene;locus_tag=MSMEG_6768;rule=5'overlap;genes=MSMEG_6768
gi|118467340|ref|NC_008596.1|	6819587	6819768	SigA_WT_STAT_np_264	3.96078	RefSeq	gene	6818359	6819639	-	ID=gene6767;Dbxref=GeneID:4536403;Name=MSMEG_6769;gbkey=Gene;locus_tag=MSMEG_6769;rule=5'overlap;genes=MSMEG_6769
gi|118467340|ref|NC_008596.1|	6823731	6823828	SigA_WT_STAT_np_265	5.78489	RefSeq	gene	6823288	6824070	+	ID=gene6772;Dbxref=GeneID:4531944;Name=MSMEG_6774;gbkey=Gene;locus_tag=MSMEG_6774;rule=annot.overlap;genes=MSMEG_6774
gi|118467340|ref|NC_008596.1|	6825274	6825613	SigA_WT_STAT_np_266	19.0338	RefSeq	gene	6825514	6826359	+	ID=gene6774;Dbxref=GeneID:4534638;Name=MSMEG_6776;gbkey=Gene;locus_tag=MSMEG_6776;rule=5'overlap;genes=MSMEG_6776
gi|118467340|ref|NC_008596.1|	6872814	6872971	SigA_WT_STAT_np_267	14.0961	RefSeq	gene	6872926	6873837	+	ID=gene6820;Dbxref=GeneID:4533381;Name=MSMEG_6822;gbkey=Gene;locus_tag=MSMEG_6822;rule=5'overlap;genes=MSMEG_6822
gi|118467340|ref|NC_008596.1|	6891660	6891747	SigA_WT_STAT_np_268	6.59467	RefSeq	gene	6891408	6892730	+	ID=gene6840;Dbxref=GeneID:4534720;Name=MSMEG_6842;gbkey=Gene;locus_tag=MSMEG_6842;rule=annot.overlap;genes=MSMEG_6842
gi|118467340|ref|NC_008596.1|	6986060	6986459	SigA_WT_STAT_np_269	342.552	RefSeq	gene	6985943	6986086	-	ID=gene6936;Dbxref=GeneID:4534316;Name=rpmH;gbkey=Gene;gene=rpmH;locus_tag=MSMEG_6946;rule=5'overlap;genes=MSMEG_6946

## Sheet: RNAP
seq	peak_start	peak_end	peakid	ppval	source	type	annot_start	annot_end	annot_strand	annotation_desc
gi|118467340|ref|NC_008596.1|	152	608	RNAP_WT_STAT_np_0	593.741	RefSeq	gene	499	1692	+	ID=gene0;Dbxref=GeneID:4535615;Name=dnaN;gbkey=Gene;gene=dnaN;locus_tag=MSMEG_0001;rule=5'overlap;genes=MSMEG_0001
gi|118467340|ref|NC_008596.1|	4386	4712	RNAP_WT_STAT_np_1	136.613	RefSeq	gene	4591	6618	+	ID=gene4;Dbxref=GeneID:4531510;Name=gyrB;gbkey=Gene;gene=gyrB;locus_tag=MSMEG_0005;rule=5'overlap;genes=MSMEG_0005
gi|118467340|ref|NC_008596.1|	9971	10447	RNAP_WT_STAT_np_2	717.791	RefSeq	gene	10072	10148	+	ID=gene7;Dbxref=GeneID:4530928;Name=MSMEG_0008;gbkey=Gene;locus_tag=MSMEG_0008;rule=5'overlap;genes=MSMEG_0008,MSMEG_0009,MSMEG_0010,MSMEG_0011
gi|118467340|ref|NC_008596.1|	45213	45474	RNAP_WT_STAT_np_3	20.5412	RefSeq	gene	45223	45750	+	ID=gene23;Dbxref=GeneID:4535580;Name=MSMEG_0024;gbkey=Gene;locus_tag=MSMEG_0024;rule=3'overlap;genes=MSMEG_0024
gi|118467340|ref|NC_008596.1|	45620	45972	RNAP_WT_STAT_np_4	51.1331	RefSeq	gene	45223	45750	+	ID=gene23;Dbxref=GeneID:4535580;Name=MSMEG_0024;gbkey=Gene;locus_tag=MSMEG_0024;rule=3'overlap;genes=MSMEG_0024,MSMEG_0025
gi|118467340|ref|NC_008596.1|	51568	51787	RNAP_WT_STAT_np_5	43.9166	RefSeq	gene	51381	52856	-	ID=gene30;Dbxref=GeneID:4530882;Name=MSMEG_0031;gbkey=Gene;locus_tag=MSMEG_0031;rule=annot.overlap;genes=MSMEG_0031
gi|118467340|ref|NC_008596.1|	55667	55901	RNAP_WT_STAT_np_6	21.0865	RefSeq	gene	54265	55803	-	ID=gene32;Dbxref=GeneID:4534494;Name=MSMEG_0033;gbkey=Gene;locus_tag=MSMEG_0033;rule=5'overlap;genes=MSMEG_0033
gi|118467340|ref|NC_008596.1|	56120	56576	RNAP_WT_STAT_np_7	397.125	RefSeq	gene	55826	56293	-	ID=gene33;Dbxref=GeneID:4531676;Name=MSMEG_0034;gbkey=Gene;locus_tag=MSMEG_0034;rule=5'overlap;genes=MSMEG_0034
gi|118467340|ref|NC_008596.1|	57158	58463	RNAP_WT_STAT_np_8	1528.91	RefSeq	gene	56429	57892	-	ID=gene34;Dbxref=GeneID:4536357;Name=MSMEG_0035;gbkey=Gene;locus_tag=MSMEG_0035;rule=5'overlap;genes=MSMEG_0035,MSMEG_0036,MSMEG_0037,MSMEG_0038
gi|118467340|ref|NC_008596.1|	61275	61600	RNAP_WT_STAT_np_9	145.241	RefSeq	gene	60479	61303	-	ID=gene42;Dbxref=GeneID:4537348;Name=MSMEG_0043;gbkey=Gene;locus_tag=MSMEG_0043;rule=5'overlap;genes=MSMEG_0043,MSMEG_0044
gi|118467340|ref|NC_008596.1|	67978	68283	RNAP_WT_STAT_np_10	74.9888	RefSeq	gene	67182	68117	-	ID=gene46;Dbxref=GeneID:4536994;Name=MSMEG_0047;gbkey=Gene;locus_tag=MSMEG_0047;rule=5'overlap;genes=MSMEG_0047,MSMEG_0048
gi|118467340|ref|NC_008596.1|	68681	68939	RNAP_WT_STAT_np_11	24.397	RefSeq	gene	68264	68767	+	ID=gene47;Dbxref=GeneID:4536420;Name=MSMEG_0048;gbkey=Gene;locus_tag=MSMEG_0048;rule=3'overlap;genes=MSMEG_0048,MSMEG_0049
gi|118467340|ref|NC_008596.1|	69774	70318	RNAP_WT_STAT_np_12	259.354	RefSeq	gene	69779	70045	+	ID=gene49;Dbxref=GeneID:4534274;Name=MSMEG_0050;gbkey=Gene;locus_tag=MSMEG_0050;rule=5'overlap;genes=MSMEG_0050
gi|118467340|ref|NC_008596.1|	75904	76269	RNAP_WT_STAT_np_13	129.378	RefSeq	gene	76213	76530	+	ID=gene55;Dbxref=GeneID:4535566;Name=MSMEG_0056;gbkey=Gene;locus_tag=MSMEG_0056;rule=5'overlap;genes=MSMEG_0056
gi|118467340|ref|NC_008596.1|	84995	85334	RNAP_WT_STAT_np_14	207.839	RefSeq	gene	85248	85541	+	ID=gene62;Dbxref=GeneID:4534995;Name=MSMEG_0063;gbkey=Gene;locus_tag=MSMEG_0063;rule=5'overlap;genes=MSMEG_0063
gi|118467340|ref|NC_008596.1|	86979	87240	RNAP_WT_STAT_np_15	29.4526	RefSeq	gene	86997	87299	+	ID=gene64;Dbxref=GeneID:4537352;Name=MSMEG_0065;gbkey=Gene;locus_tag=MSMEG_0065;rule=5'overlap;genes=MSMEG_0065
gi|118467340|ref|NC_008596.1|	87647	87854	RNAP_WT_STAT_np_16	23.1217	RefSeq	gene	87738	89162	+	ID=gene66;Dbxref=GeneID:4534233;Name=MSMEG_0067;gbkey=Gene;locus_tag=MSMEG_0067;rule=5'overlap;genes=MSMEG_0067
gi|118467340|ref|NC_008596.1|	90655	91136	RNAP_WT_STAT_np_17	229.773	RefSeq	gene	91173	91874	+	ID=gene68;Dbxref=GeneID:4534696;Name=MSMEG_0069;gbkey=Gene;locus_tag=MSMEG_0069;rule=5'within_50bp;genes=MSMEG_0069
gi|118467340|ref|NC_008596.1|	92222	92678	RNAP_WT_STAT_np_18	874.532	RefSeq	gene	92737	93072	+	ID=gene69;Dbxref=GeneID:4535602;Name=MSMEG_0070;gbkey=Gene;locus_tag=MSMEG_0070;rule=nearest.5';genes=MSMEG_0070
gi|118467340|ref|NC_008596.1|	93749	94084	RNAP_WT_STAT_np_19	128.512	RefSeq	gene	93072	95339	+	ID=gene70;Dbxref=GeneID:4534998;Name=MSMEG_0071;gbkey=Gene;locus_tag=MSMEG_0071;rule=3'overlap;genes=MSMEG_0071
gi|118467340|ref|NC_008596.1|	95012	95863	RNAP_WT_STAT_np_20	519.641	RefSeq	gene	93072	95339	+	ID=gene70;Dbxref=GeneID:4534998;Name=MSMEG_0071;gbkey=Gene;locus_tag=MSMEG_0071;rule=3'overlap;genes=MSMEG_0071,MSMEG_0072
gi|118467340|ref|NC_008596.1|	97520	98062	RNAP_WT_STAT_np_21	89.6829	RefSeq	gene	96469	97935	+	ID=gene72;Dbxref=GeneID:4532456;Name=MSMEG_0074;gbkey=Gene;locus_tag=MSMEG_0074;rule=3'overlap;genes=MSMEG_0074,MSMEG_0073
gi|118467340|ref|NC_008596.1|	99296	99841	RNAP_WT_STAT_np_22	207.556	RefSeq	gene	99798	101360	+	ID=gene75;Dbxref=GeneID:4533442;Name=MSMEG_0076;gbkey=Gene;locus_tag=MSMEG_0076;rule=3'overlap;genes=MSMEG_0076
gi|118467340|ref|NC_008596.1|	99933	100536	RNAP_WT_STAT_np_23	234.839	RefSeq	gene	99798	101360	+	ID=gene75;Dbxref=GeneID:4533442;Name=MSMEG_0076;gbkey=Gene;locus_tag=MSMEG_0076;rule=3'overlap;genes=MSMEG_0076
gi|118467340|ref|NC_008596.1|	101329	101797	RNAP_WT_STAT_np_24	273.199	RefSeq	gene	99798	101360	+	ID=gene75;Dbxref=GeneID:4533442;Name=MSMEG_0076;gbkey=Gene;locus_tag=MSMEG_0076;rule=3'overlap;genes=MSMEG_0076,MSMEG_0077
gi|118467340|ref|NC_008596.1|	107282	107537	RNAP_WT_STAT_np_25	96.8842	RefSeq	gene	105985	107334	-	ID=gene82;Dbxref=GeneID:4531254;Name=MSMEG_0083;gbkey=Gene;locus_tag=MSMEG_0083;rule=5'overlap;genes=MSMEG_0083
gi|118467340|ref|NC_008596.1|	116417	116681	RNAP_WT_STAT_np_26	30.1471	RefSeq	gene	114447	116594	-	ID=gene89;Dbxref=GeneID:4531487;Name=MSMEG_0090;gbkey=Gene;locus_tag=MSMEG_0090;rule=5'overlap;genes=MSMEG_0090
gi|118467340|ref|NC_008596.1|	116963	118165	RNAP_WT_STAT_np_27	242.918	RefSeq	gene	116600	117193	-	ID=gene90;Dbxref=GeneID:4536176;Name=MSMEG_0091;gbkey=Gene;locus_tag=MSMEG_0091;rule=5'overlap;genes=MSMEG_0091,MSMEG_0092,MSMEG_0093
gi|118467340|ref|NC_008596.1|	135534	135804	RNAP_WT_STAT_np_28	53.3381	RefSeq	gene	134172	135713	-	ID=gene109;Dbxref=GeneID:4531867;Name=pntA;gbkey=Gene;gene=pntA;locus_tag=MSMEG_0110;rule=5'overlap;genes=MSMEG_0110
gi|118467340|ref|NC_008596.1|	141521	142068	RNAP_WT_STAT_np_29	850.555	RefSeq	gene	141740	141850	-	ID=gene118;Dbxref=GeneID:4536323;Name=MSMEG_0119;gbkey=Gene;locus_tag=MSMEG_0119;rule=5'overlap;genes=MSMEG_0119,MSMEG_0120
gi|118467340|ref|NC_008596.1|	152832	153380	RNAP_WT_STAT_np_30	475.31	RefSeq	gene	153100	153900	+	ID=gene131;Dbxref=GeneID:4531586;Name=MSMEG_0132;gbkey=Gene;locus_tag=MSMEG_0132;rule=5'overlap;genes=MSMEG_0132
gi|118467340|ref|NC_008596.1|	154421	154961	RNAP_WT_STAT_np_31	13.468	RefSeq	gene	154776	156005	+	ID=gene133;Dbxref=GeneID:4532777;Name=MSMEG_0134;gbkey=Gene;locus_tag=MSMEG_0134;rule=5'overlap;genes=MSMEG_0134
gi|118467340|ref|NC_008596.1|	155966	156549	RNAP_WT_STAT_np_32	29.3364	RefSeq	gene	156002	157033	+	ID=gene134;Dbxref=GeneID:4535097;Name=MSMEG_0135;gbkey=Gene;locus_tag=MSMEG_0135;rule=5'overlap;genes=MSMEG_0135
gi|118467340|ref|NC_008596.1|	158075	158287	RNAP_WT_STAT_np_33	8.09117	RefSeq	gene	157030	158604	+	ID=gene135;Dbxref=GeneID:4537025;Name=MSMEG_0136;gbkey=Gene;locus_tag=MSMEG_0136;rule=annot.overlap;genes=MSMEG_0136
gi|118467340|ref|NC_008596.1|	158527	158774	RNAP_WT_STAT_np_34	23.1366	RefSeq	gene	158623	160266	+	ID=gene136;Dbxref=GeneID:4536528;Name=MSMEG_0137;gbkey=Gene;locus_tag=MSMEG_0137;rule=5'overlap;genes=MSMEG_0137
gi|118467340|ref|NC_008596.1|	159841	160337	RNAP_WT_STAT_np_35	13.468	RefSeq	gene	160266	161438	+	ID=gene137;Dbxref=GeneID:4531663;Name=MSMEG_0138;gbkey=Gene;locus_tag=MSMEG_0138;rule=5'overlap;genes=MSMEG_0138
gi|118467340|ref|NC_008596.1|	162760	163183	RNAP_WT_STAT_np_36	35.0545	RefSeq	gene	162966	163574	+	ID=gene139;Dbxref=GeneID:4532576;Name=MSMEG_0140;gbkey=Gene;locus_tag=MSMEG_0140;rule=5'overlap;genes=MSMEG_0140
gi|118467340|ref|NC_008596.1|	190570	190945	RNAP_WT_STAT_np_37	127.531	RefSeq	gene	189944	190786	+	ID=gene164;Dbxref=GeneID:4536259;Name=fdhD;gbkey=Gene;gene=fdhD;locus_tag=MSMEG_0165;rule=3'overlap;genes=MSMEG_0165,MSMEG_0166
gi|118467340|ref|NC_008596.1|	191352	191572	RNAP_WT_STAT_np_38	10.4701	RefSeq	gene	190817	191545	-	ID=gene165;Dbxref=GeneID:4537580;Name=MSMEG_0166;gbkey=Gene;locus_tag=MSMEG_0166;rule=5'overlap;genes=MSMEG_0166
gi|118467340|ref|NC_008596.1|	192532	192774	RNAP_WT_STAT_np_39	25.0961	RefSeq	gene	191746	193149	-	ID=gene166;Dbxref=GeneID:4531003;Name=MSMEG_0167;gbkey=Gene;locus_tag=MSMEG_0167;rule=5'overlap;genes=MSMEG_0167
gi|118467340|ref|NC_008596.1|	193061	193692	RNAP_WT_STAT_np_40	790.032	RefSeq	gene	191746	193149	-	ID=gene166;Dbxref=GeneID:4531003;Name=MSMEG_0167;gbkey=Gene;locus_tag=MSMEG_0167;rule=5'overlap;genes=MSMEG_0167,MSMEG_0168
gi|118467340|ref|NC_008596.1|	194959	195252	RNAP_WT_STAT_np_41	71.9254	RefSeq	gene	195087	195203	-	ID=gene168;Dbxref=GeneID:4536175;Name=MSMEG_0169;gbkey=Gene;locus_tag=MSMEG_0169;rule=5'overlap;genes=MSMEG_0169,MSMEG_0170
gi|118467340|ref|NC_008596.1|	219274	219507	RNAP_WT_STAT_np_42	10.5791	RefSeq	gene	218725	219423	-	ID=gene193;Dbxref=GeneID:4533676;Name=MSMEG_0194;gbkey=Gene;locus_tag=MSMEG_0194;rule=5'overlap;genes=MSMEG_0194
gi|118467340|ref|NC_008596.1|	227783	228156	RNAP_WT_STAT_np_43	113.588	RefSeq	gene	227950	229272	+	ID=gene201;Dbxref=GeneID:4535271;Name=MSMEG_0202;gbkey=Gene;locus_tag=MSMEG_0202;rule=5'overlap;genes=MSMEG_0202
gi|118467340|ref|NC_008596.1|	229368	229590	RNAP_WT_STAT_np_44	18.7684	RefSeq	gene	229280	229981	-	ID=gene202;Dbxref=GeneID:4535784;Name=MSMEG_0203;gbkey=Gene;locus_tag=MSMEG_0203;rule=annot.overlap;genes=MSMEG_0203
gi|118467340|ref|NC_008596.1|	235087	235814	RNAP_WT_STAT_np_45	164.422	RefSeq	gene	233161	235296	-	ID=gene206;Dbxref=GeneID:4534948;Name=MSMEG_0206;gbkey=Gene;locus_tag=MSMEG_0206;rule=5'overlap;genes=MSMEG_0206,MSMEG_0208,MSMEG_0209
gi|118467340|ref|NC_008596.1|	248352	248630	RNAP_WT_STAT_np_46	105.328	RefSeq	gene	248214	248957	+	ID=gene221;Dbxref=GeneID:4533970;Name=MSMEG_0222;gbkey=Gene;locus_tag=MSMEG_0222;rule=annot.overlap;genes=MSMEG_0222
gi|118467340|ref|NC_008596.1|	254249	254513	RNAP_WT_STAT_np_47	25.8822	RefSeq	gene	254330	257482	+	ID=gene227;Dbxref=GeneID:4532924;Name=MSMEG_0228;gbkey=Gene;locus_tag=MSMEG_0228;rule=5'overlap;genes=MSMEG_0228
gi|118467340|ref|NC_008596.1|	259164	259883	RNAP_WT_STAT_np_48	395.37	RefSeq	gene	257573	259288	-	ID=gene228;Dbxref=GeneID:4534428;Name=ilvD;gbkey=Gene;gene=ilvD;locus_tag=MSMEG_0229;rule=5'overlap;genes=MSMEG_0229,MSMEG_0230
gi|118467340|ref|NC_008596.1|	261230	261593	RNAP_WT_STAT_np_49	426.125	RefSeq	gene	261440	262480	+	ID=gene232;Dbxref=GeneID:4533551;Name=MSMEG_0233;gbkey=Gene;locus_tag=MSMEG_0233;rule=5'overlap;genes=MSMEG_0233
gi|118467340|ref|NC_008596.1|	265873	266123	RNAP_WT_STAT_np_50	48.3297	RefSeq	gene	266047	267453	+	ID=gene236;Dbxref=GeneID:4534471;Name=MSMEG_0237;gbkey=Gene;locus_tag=MSMEG_0237;rule=5'overlap;genes=MSMEG_0237
gi|118467340|ref|NC_008596.1|	269966	270359	RNAP_WT_STAT_np_51	324.174	RefSeq	gene	269466	270074	-	ID=gene239;Dbxref=GeneID:4531151;Name=MSMEG_0240;gbkey=Gene;locus_tag=MSMEG_0240;rule=5'overlap;genes=MSMEG_0240
gi|118467340|ref|NC_008596.1|	272689	273357	RNAP_WT_STAT_np_52	937.414	RefSeq	gene	270077	272941	-	ID=gene240;Dbxref=GeneID:4537596;Name=MSMEG_0241;gbkey=Gene;locus_tag=MSMEG_0241;rule=5'overlap;genes=MSMEG_0241,MSMEG_0242
gi|118467340|ref|NC_008596.1|	273812	274096	RNAP_WT_STAT_np_53	53.9877	RefSeq	gene	274044	274394	+	ID=gene242;Dbxref=GeneID:4535563;Name=MSMEG_0243;gbkey=Gene;locus_tag=MSMEG_0243;rule=5'overlap;genes=MSMEG_0243
gi|118467340|ref|NC_008596.1|	274368	274713	RNAP_WT_STAT_np_54	175.082	RefSeq	gene	274400	275140	+	ID=gene243;Dbxref=GeneID:4531753;Name=MSMEG_0244;gbkey=Gene;locus_tag=MSMEG_0244;rule=5'overlap;genes=MSMEG_0244
gi|118467340|ref|NC_008596.1|	278932	279303	RNAP_WT_STAT_np_55	177.197	RefSeq	gene	278070	279161	-	ID=gene247;Dbxref=GeneID:4536727;Name=MSMEG_0248;gbkey=Gene;locus_tag=MSMEG_0248;rule=5'overlap;genes=MSMEG_0248,MSMEG_0249
gi|118467340|ref|NC_008596.1|	280262	280549	RNAP_WT_STAT_np_56	11.4299	RefSeq	gene	279235	280374	+	ID=gene248;Dbxref=GeneID:4534476;Name=MSMEG_0249;gbkey=Gene;locus_tag=MSMEG_0249;rule=3'overlap;genes=MSMEG_0249,MSMEG_0250
gi|118467340|ref|NC_008596.1|	283167	284332	RNAP_WT_STAT_np_57	816.221	RefSeq	gene	280382	283423	-	ID=gene249;Dbxref=GeneID:4533839;Name=MSMEG_0250;gbkey=Gene;locus_tag=MSMEG_0250;rule=5'overlap;genes=MSMEG_0250,MSMEG_0251
gi|118467340|ref|NC_008596.1|	284681	285158	RNAP_WT_STAT_np_58	385.786	RefSeq	gene	284219	284941	-	ID=gene251;Dbxref=GeneID:4535198;Name=trmB;gbkey=Gene;gene=trmB;gene_synonym=yggH;locus_tag=MSMEG_0252;rule=5'overlap;genes=MSMEG_0252
gi|118467340|ref|NC_008596.1|	299158	299551	RNAP_WT_STAT_np_59	572.097	RefSeq	gene	299314	300771	+	ID=gene264;Dbxref=GeneID:4533778;Name=MSMEG_0266;gbkey=Gene;locus_tag=MSMEG_0266;rule=3'overlap;genes=MSMEG_0266
gi|118467340|ref|NC_008596.1|	300520	300961	RNAP_WT_STAT_np_60	27.0672	RefSeq	gene	299314	300771	+	ID=gene264;Dbxref=GeneID:4533778;Name=MSMEG_0266;gbkey=Gene;locus_tag=MSMEG_0266;rule=3'overlap;genes=MSMEG_0266,MSMEG_0265
gi|118467340|ref|NC_008596.1|	301273	301749	RNAP_WT_STAT_np_61	13.468	RefSeq	gene	300761	301390	-	ID=gene265;Dbxref=GeneID:4532345;Name=MSMEG_0265;gbkey=Gene;locus_tag=MSMEG_0265;rule=5'overlap;genes=MSMEG_0265,MSMEG_0267
gi|118467340|ref|NC_008596.1|	312216	313331	RNAP_WT_STAT_np_62	120.19	RefSeq	gene	312095	312322	-	ID=gene278;Dbxref=GeneID:4533192;Name=MSMEG_0278;gbkey=Gene;locus_tag=MSMEG_0278;rule=5'overlap;genes=MSMEG_0278,MSMEG_0280
gi|118467340|ref|NC_008596.1|	321258	321477	RNAP_WT_STAT_np_63	20.3255	RefSeq	gene	321386	322804	+	ID=gene289;Dbxref=GeneID:4537035;Name=MSMEG_0290;gbkey=Gene;locus_tag=MSMEG_0290;rule=5'overlap;genes=MSMEG_0290
gi|118467340|ref|NC_008596.1|	351937	352146	RNAP_WT_STAT_np_64	27.7104	RefSeq	gene	350874	352070	-	ID=gene316;Dbxref=GeneID:4536620;Name=MSMEG_0317;gbkey=Gene;locus_tag=MSMEG_0317;rule=5'overlap;genes=MSMEG_0317
gi|118467340|ref|NC_008596.1|	353753	354121	RNAP_WT_STAT_np_65	363.616	RefSeq	gene	353392	354879	-	ID=gene318;Dbxref=GeneID:4531964;Name=MSMEG_0318;gbkey=Gene;locus_tag=MSMEG_0318;rule=annot.overlap;genes=MSMEG_0318
gi|118467340|ref|NC_008596.1|	355675	355914	RNAP_WT_STAT_np_66	41.7542	RefSeq	gene	354881	355858	-	ID=gene319;Dbxref=GeneID:4534398;Name=MSMEG_0320;gbkey=Gene;locus_tag=MSMEG_0320;rule=5'overlap;genes=MSMEG_0320
gi|118467340|ref|NC_008596.1|	362009	362368	RNAP_WT_STAT_np_67	104.606	RefSeq	gene	361710	363317	+	ID=gene325;Dbxref=GeneID:4531173;Name=MSMEG_0326;gbkey=Gene;locus_tag=MSMEG_0326;rule=annot.overlap;genes=MSMEG_0326
gi|118467340|ref|NC_008596.1|	367827	368084	RNAP_WT_STAT_np_68	53.1228	RefSeq	gene	366982	368034	-	ID=gene330;Dbxref=GeneID:4531064;Name=MSMEG_0331;gbkey=Gene;locus_tag=MSMEG_0331;rule=5'overlap;genes=MSMEG_0331
gi|118467340|ref|NC_008596.1|	384535	384788	RNAP_WT_STAT_np_69	54.2136	RefSeq	gene	383703	385127	+	ID=gene345;Dbxref=GeneID:4531711;Name=MSMEG_0346;gbkey=Gene;locus_tag=MSMEG_0346;rule=annot.overlap;genes=MSMEG_0346
gi|118467340|ref|NC_008596.1|	393892	394246	RNAP_WT_STAT_np_70	293.819	RefSeq	gene	393601	393897	-	ID=gene355;Dbxref=GeneID:4531672;Name=MSMEG_0356;gbkey=Gene;locus_tag=MSMEG_0356;rule=5'overlap;genes=MSMEG_0356,MSMEG_0357
gi|118467340|ref|NC_008596.1|	396086	396950	RNAP_WT_STAT_np_71	611.296	RefSeq	gene	395654	396616	+	ID=gene357;Dbxref=GeneID:4534928;Name=MSMEG_0358;gbkey=Gene;locus_tag=MSMEG_0358;rule=3'overlap;genes=MSMEG_0358,MSMEG_0359
gi|118467340|ref|NC_008596.1|	401123	401358	RNAP_WT_STAT_np_72	36.8002	RefSeq	gene	396891	401135	-	ID=gene358;Dbxref=GeneID:4533183;Name=MSMEG_0359;gbkey=Gene;locus_tag=MSMEG_0359;rule=5'overlap;genes=MSMEG_0359,MSMEG_0360
gi|118467340|ref|NC_008596.1|	403783	404064	RNAP_WT_STAT_np_73	108.331	RefSeq	gene	402623	403786	-	ID=gene361;Dbxref=GeneID:4533547;Name=MSMEG_0362;gbkey=Gene;locus_tag=MSMEG_0362;rule=5'overlap;genes=MSMEG_0362,MSMEG_0363
gi|118467340|ref|NC_008596.1|	404501	404729	RNAP_WT_STAT_np_74	30.4511	RefSeq	gene	404569	404868	+	ID=gene363;Dbxref=GeneID:4531871;Name=MSMEG_0364;gbkey=Gene;locus_tag=MSMEG_0364;rule=5'overlap;genes=MSMEG_0364
gi|118467340|ref|NC_008596.1|	417579	418223	RNAP_WT_STAT_np_75	1787.08	RefSeq	gene	416355	417653	+	ID=gene372;Dbxref=GeneID:4535040;Name=MSMEG_0373;gbkey=Gene;locus_tag=MSMEG_0373;rule=3'overlap;genes=MSMEG_0373,MSMEG_0374
gi|118467340|ref|NC_008596.1|	425098	425577	RNAP_WT_STAT_np_76	526.538	RefSeq	gene	425344	425763	+	ID=gene379;Dbxref=GeneID:4537362;Name=MSMEG_0380;gbkey=Gene;locus_tag=MSMEG_0380;rule=5'overlap;genes=MSMEG_0380
gi|118467340|ref|NC_008596.1|	429165	429513	RNAP_WT_STAT_np_77	166.539	RefSeq	gene	428652	431636	+	ID=gene381;Dbxref=GeneID:4532509;Name=MSMEG_0382;gbkey=Gene;locus_tag=MSMEG_0382;rule=annot.overlap;genes=MSMEG_0382
gi|118467340|ref|NC_008596.1|	430271	430742	RNAP_WT_STAT_np_78	5.64693	RefSeq	gene	428652	431636	+	ID=gene381;Dbxref=GeneID:4532509;Name=MSMEG_0382;gbkey=Gene;locus_tag=MSMEG_0382;rule=annot.overlap;genes=MSMEG_0382
gi|118467340|ref|NC_008596.1|	431471	432468	RNAP_WT_STAT_np_79	1717.2	RefSeq	gene	431707	432045	-	ID=gene382;Dbxref=GeneID:4532740;Name=MSMEG_0383;gbkey=Gene;locus_tag=MSMEG_0383;rule=5'overlap;genes=MSMEG_0383
gi|118467340|ref|NC_008596.1|	436894	437384	RNAP_WT_STAT_np_80	62.3233	RefSeq	gene	437374	438096	+	ID=gene387;Dbxref=GeneID:4536181;Name=tylF;gbkey=Gene;gene=tylF;locus_tag=MSMEG_0388;rule=5'overlap;genes=MSMEG_0388
gi|118467340|ref|NC_008596.1|	437914	438117	RNAP_WT_STAT_np_81	14.9942	RefSeq	gene	438130	439398	+	ID=gene388;Dbxref=GeneID:4531902;Name=MSMEG_0389;gbkey=Gene;locus_tag=MSMEG_0389;rule=5'within_50bp;genes=MSMEG_0389
gi|118467340|ref|NC_008596.1|	441493	441799	RNAP_WT_STAT_np_82	54.3229	RefSeq	gene	440861	441649	+	ID=gene390;Dbxref=GeneID:4530873;Name=MSMEG_0391;gbkey=Gene;locus_tag=MSMEG_0391;rule=3'overlap;genes=MSMEG_0391,MSMEG_0392
gi|118467340|ref|NC_008596.1|	443009	444371	RNAP_WT_STAT_np_83	805.429	RefSeq	gene	441687	443201	-	ID=gene391;Dbxref=GeneID:4530881;Name=MSMEG_0392;gbkey=Gene;locus_tag=MSMEG_0392;rule=5'overlap;genes=MSMEG_0392,MSMEG_0393,MSMEG_0394
gi|118467340|ref|NC_008596.1|	445126	445480	RNAP_WT_STAT_np_84	96.838	RefSeq	gene	445304	446626	+	ID=gene396;Dbxref=GeneID:4535053;Name=MSMEG_0397;gbkey=Gene;locus_tag=MSMEG_0397;rule=5'overlap;genes=MSMEG_0397
gi|118467340|ref|NC_008596.1|	446724	446946	RNAP_WT_STAT_np_85	32.2799	RefSeq	gene	446634	447335	-	ID=gene397;Dbxref=GeneID:4532529;Name=MSMEG_0398;gbkey=Gene;locus_tag=MSMEG_0398;rule=annot.overlap;genes=MSMEG_0398
gi|118467340|ref|NC_008596.1|	447383	448755	RNAP_WT_STAT_np_86	1282.98	RefSeq	gene	447638	447868	+	ID=gene398;Dbxref=GeneID:4533485;Name=MSMEG_0399;gbkey=Gene;locus_tag=MSMEG_0399;rule=5'overlap;genes=MSMEG_0399,MSMEG_0400
gi|118467340|ref|NC_008596.1|	450774	451039	RNAP_WT_STAT_np_87	2.63317	RefSeq	gene	447897	455186	+	ID=gene399;Dbxref=GeneID:4536315;Name=MSMEG_0400;gbkey=Gene;locus_tag=MSMEG_0400;rule=annot.overlap;genes=MSMEG_0400
gi|118467340|ref|NC_008596.1|	451566	452382	RNAP_WT_STAT_np_88	62.3265	RefSeq	gene	447897	455186	+	ID=gene399;Dbxref=GeneID:4536315;Name=MSMEG_0400;gbkey=Gene;locus_tag=MSMEG_0400;rule=annot.overlap;genes=MSMEG_0400
gi|118467340|ref|NC_008596.1|	452621	452891	RNAP_WT_STAT_np_89	8.06797	RefSeq	gene	447897	455186	+	ID=gene399;Dbxref=GeneID:4536315;Name=MSMEG_0400;gbkey=Gene;locus_tag=MSMEG_0400;rule=annot.overlap;genes=MSMEG_0400
gi|118467340|ref|NC_008596.1|	453290	453577	RNAP_WT_STAT_np_90	39.097	RefSeq	gene	447897	455186	+	ID=gene399;Dbxref=GeneID:4536315;Name=MSMEG_0400;gbkey=Gene;locus_tag=MSMEG_0400;rule=annot.overlap;genes=MSMEG_0400
gi|118467340|ref|NC_008596.1|	454481	454845	RNAP_WT_STAT_np_91	9.26663	RefSeq	gene	447897	455186	+	ID=gene399;Dbxref=GeneID:4536315;Name=MSMEG_0400;gbkey=Gene;locus_tag=MSMEG_0400;rule=annot.overlap;genes=MSMEG_0400
gi|118467340|ref|NC_008596.1|	455777	456631	RNAP_WT_STAT_np_92	123.109	RefSeq	gene	455186	458191	+	ID=gene400;Dbxref=GeneID:4537449;Name=MSMEG_0401;gbkey=Gene;locus_tag=MSMEG_0401;rule=annot.overlap;genes=MSMEG_0401
gi|118467340|ref|NC_008596.1|	456764	457420	RNAP_WT_STAT_np_93	27.2177	RefSeq	gene	455186	458191	+	ID=gene400;Dbxref=GeneID:4537449;Name=MSMEG_0401;gbkey=Gene;locus_tag=MSMEG_0401;rule=annot.overlap;genes=MSMEG_0401
gi|118467340|ref|NC_008596.1|	457729	462067	RNAP_WT_STAT_np_94	289.689	RefSeq	gene	458188	465867	+	ID=gene401;Dbxref=GeneID:4533089;Name=MSMEG_0402;gbkey=Gene;locus_tag=MSMEG_0402;rule=annot.overlap;genes=MSMEG_0402
gi|118467340|ref|NC_008596.1|	462257	462759	RNAP_WT_STAT_np_95	18.9809	RefSeq	gene	458188	465867	+	ID=gene401;Dbxref=GeneID:4533089;Name=MSMEG_0402;gbkey=Gene;locus_tag=MSMEG_0402;rule=annot.overlap;genes=MSMEG_0402
gi|118467340|ref|NC_008596.1|	462868	463388	RNAP_WT_STAT_np_96	39.6634	RefSeq	gene	458188	465867	+	ID=gene401;Dbxref=GeneID:4533089;Name=MSMEG_0402;gbkey=Gene;locus_tag=MSMEG_0402;rule=annot.overlap;genes=MSMEG_0402
gi|118467340|ref|NC_008596.1|	464671	466111	RNAP_WT_STAT_np_97	66.9128	RefSeq	gene	465884	466702	+	ID=gene402;Dbxref=GeneID:4536676;Name=MSMEG_0403;gbkey=Gene;locus_tag=MSMEG_0403;rule=3'overlap;genes=MSMEG_0403
gi|118467340|ref|NC_008596.1|	466281	466742	RNAP_WT_STAT_np_98	60.9472	RefSeq	gene	465884	466702	+	ID=gene402;Dbxref=GeneID:4536676;Name=MSMEG_0403;gbkey=Gene;locus_tag=MSMEG_0403;rule=3'overlap;genes=MSMEG_0403
gi|118467340|ref|NC_008596.1|	486489	486740	RNAP_WT_STAT_np_99	67.4983	RefSeq	gene	484268	487276	+	ID=gene409;Dbxref=GeneID:4532429;Name=MSMEG_0410;gbkey=Gene;locus_tag=MSMEG_0410;rule=annot.overlap;genes=MSMEG_0410
gi|118467340|ref|NC_008596.1|	491913	492935	RNAP_WT_STAT_np_100	1341.68	RefSeq	gene	492065	492550	+	ID=gene414;Dbxref=GeneID:4537062;Name=MSMEG_0415;gbkey=Gene;locus_tag=MSMEG_0415;rule=5'overlap;genes=MSMEG_0415,MSMEG_0416
gi|118467340|ref|NC_008596.1|	495345	496853	RNAP_WT_STAT_np_101	478.124	RefSeq	gene	493585	495492	-	ID=gene417;Dbxref=GeneID:4537065;Name=sdhA;gbkey=Gene;gene=sdhA;locus_tag=MSMEG_0418;rule=5'overlap;genes=MSMEG_0418,MSMEG_0419,MSMEG_0420,MSMEG_0421
gi|118467340|ref|NC_008596.1|	504712	505261	RNAP_WT_STAT_np_102	536.52	RefSeq	gene	505025	506392	+	ID=gene429;Dbxref=GeneID:4531058;Name=MSMEG_0430;gbkey=Gene;locus_tag=MSMEG_0430;rule=5'overlap;genes=MSMEG_0430
gi|118467340|ref|NC_008596.1|	510106	510336	RNAP_WT_STAT_np_103	18.6958	RefSeq	gene	508691	510100	-	ID=gene432;Dbxref=GeneID:4536969;Name=MSMEG_0433;gbkey=Gene;locus_tag=MSMEG_0433;rule=5'within_50bp;genes=MSMEG_0433
gi|118467340|ref|NC_008596.1|	510430	511135	RNAP_WT_STAT_np_104	739.695	RefSeq	gene	510209	510841	-	ID=gene433;Dbxref=GeneID:4534780;Name=MSMEG_0434;gbkey=Gene;locus_tag=MSMEG_0434;rule=5'overlap;genes=MSMEG_0434
gi|118467340|ref|NC_008596.1|	511475	511960	RNAP_WT_STAT_np_105	115.136	RefSeq	gene	510873	511757	-	ID=gene434;Dbxref=GeneID:4532597;Name=MSMEG_0435;gbkey=Gene;locus_tag=MSMEG_0435;rule=5'overlap;genes=MSMEG_0435
gi|118467340|ref|NC_008596.1|	524800	525719	RNAP_WT_STAT_np_106	976.961	RefSeq	gene	522988	524988	-	ID=gene448;Dbxref=GeneID:4535122;Name=MSMEG_0449;gbkey=Gene;locus_tag=MSMEG_0449;rule=5'overlap;genes=MSMEG_0449,MSMEG_0450,MSMEG_0451
gi|118467340|ref|NC_008596.1|	559749	560073	RNAP_WT_STAT_np_107	98.5915	RefSeq	gene	560092	561786	+	ID=gene481;Dbxref=GeneID:4534820;Name=MSMEG_0482;gbkey=Gene;locus_tag=MSMEG_0482;rule=5'within_50bp;genes=MSMEG_0482
gi|118467340|ref|NC_008596.1|	599836	601233	RNAP_WT_STAT_np_108	941.048	RefSeq	gene	600086	600733	+	ID=gene519;Dbxref=GeneID:4531530;Name=MSMEG_0520;gbkey=Gene;locus_tag=MSMEG_0520;rule=5'overlap;genes=MSMEG_0520
gi|118467340|ref|NC_008596.1|	610637	611191	RNAP_WT_STAT_np_109	328.243	RefSeq	gene	607494	610940	-	ID=gene528;Dbxref=GeneID:4532549;Name=MSMEG_0529;gbkey=Gene;locus_tag=MSMEG_0529;rule=5'overlap;genes=MSMEG_0529
gi|118467340|ref|NC_008596.1|	611583	611926	RNAP_WT_STAT_np_110	212.388	RefSeq	gene	611055	611756	-	ID=gene529;Dbxref=GeneID:4532930;Name=MSMEG_0530;gbkey=Gene;locus_tag=MSMEG_0530;rule=5'overlap;genes=MSMEG_0530
gi|118467340|ref|NC_008596.1|	616259	616551	RNAP_WT_STAT_np_111	135.598	RefSeq	gene	615801	616439	-	ID=gene534;Dbxref=GeneID:4536056;Name=MSMEG_0535;gbkey=Gene;locus_tag=MSMEG_0535;rule=5'overlap;genes=MSMEG_0535
gi|118467340|ref|NC_008596.1|	616943	617143	RNAP_WT_STAT_np_112	13.5414	RefSeq	gene	616498	617064	-	ID=gene535;Dbxref=GeneID:4532482;Name=MSMEG_0536;gbkey=Gene;locus_tag=MSMEG_0536;rule=5'overlap;genes=MSMEG_0536
gi|118467340|ref|NC_008596.1|	617949	618149	RNAP_WT_STAT_np_113	4.94853	RefSeq	gene	617579	618070	-	ID=gene537;Dbxref=GeneID:4535333;Name=MSMEG_0538;gbkey=Gene;locus_tag=MSMEG_0538;rule=5'overlap;genes=MSMEG_0538
gi|118467340|ref|NC_008596.1|	619553	620908	RNAP_WT_STAT_np_114	273.99	RefSeq	gene	619744	620037	+	ID=gene540;Dbxref=GeneID:4534026;Name=MSMEG_0541;gbkey=Gene;locus_tag=MSMEG_0541;rule=5'overlap;genes=MSMEG_0541,MSMEG_0542,MSMEG_0544
gi|118467340|ref|NC_008596.1|	625682	625894	RNAP_WT_STAT_np_115	18.2554	RefSeq	gene	625597	626658	-	ID=gene547;Dbxref=GeneID:4536149;Name=MSMEG_0547;gbkey=Gene;locus_tag=MSMEG_0547;rule=annot.overlap;genes=MSMEG_0547
gi|118467340|ref|NC_008596.1|	633900	634295	RNAP_WT_STAT_np_116	829.404	RefSeq	gene	634165	634302	+	ID=gene556;Dbxref=GeneID:4531913;Name=MSMEG_0557;gbkey=Gene;locus_tag=MSMEG_0557;rule=5'overlap;genes=MSMEG_0557
gi|118467340|ref|NC_008596.1|	634940	635199	RNAP_WT_STAT_np_117	28.3332	RefSeq	gene	634899	635102	-	ID=gene558;Dbxref=GeneID:4534189;Name=MSMEG_0559;gbkey=Gene;locus_tag=MSMEG_0559;rule=5'overlap;genes=MSMEG_0559
gi|118467340|ref|NC_008596.1|	660394	661034	RNAP_WT_STAT_np_118	1893.63	RefSeq	gene	660492	660752	-	ID=gene582;Dbxref=GeneID:4532386;Name=MSMEG_0583;gbkey=Gene;locus_tag=MSMEG_0583;rule=5'overlap;genes=MSMEG_0583,MSMEG_0585
gi|118467340|ref|NC_008596.1|	662132	663161	RNAP_WT_STAT_np_119	1680.59	RefSeq	gene	660999	662471	-	ID=gene583;Dbxref=GeneID:4536834;Name=MSMEG_0584;gbkey=Gene;locus_tag=MSMEG_0584;rule=5'overlap;genes=MSMEG_0584,MSMEG_0586
gi|118467340|ref|NC_008596.1|	674212	674576	RNAP_WT_STAT_np_120	275.919	RefSeq	gene	674388	674783	+	ID=gene596;Dbxref=GeneID:4536682;Name=MSMEG_0598;gbkey=Gene;locus_tag=MSMEG_0598;rule=5'overlap;genes=MSMEG_0598
gi|118467340|ref|NC_008596.1|	675770	676250	RNAP_WT_STAT_np_121	531.634	RefSeq	gene	674780	676060	-	ID=gene597;Dbxref=GeneID:4533453;Name=MSMEG_0597;gbkey=Gene;locus_tag=MSMEG_0597;rule=5'overlap;genes=MSMEG_0597,MSMEG_0599
gi|118467340|ref|NC_008596.1|	677609	678022	RNAP_WT_STAT_np_122	315.859	RefSeq	gene	677821	678603	+	ID=gene599;Dbxref=GeneID:4537453;Name=MSMEG_0600;gbkey=Gene;locus_tag=MSMEG_0600;rule=5'overlap;genes=MSMEG_0600
gi|118467340|ref|NC_008596.1|	678547	679411	RNAP_WT_STAT_np_123	1734.85	RefSeq	gene	678620	678928	-	ID=gene600;Dbxref=GeneID:4535959;Name=MSMEG_0601;gbkey=Gene;locus_tag=MSMEG_0601;rule=5'overlap;genes=MSMEG_0601,MSMEG_0602
gi|118467340|ref|NC_008596.1|	686636	686878	RNAP_WT_STAT_np_124	41.9736	RefSeq	gene	685955	686830	-	ID=gene608;Dbxref=GeneID:4537667;Name=MSMEG_0609;gbkey=Gene;locus_tag=MSMEG_0609;rule=5'overlap;genes=MSMEG_0609
gi|118467340|ref|NC_008596.1|	716111	716876	RNAP_WT_STAT_np_125	631.657	RefSeq	gene	714718	716181	-	ID=gene633;Dbxref=GeneID:4533327;Name=MSMEG_0633;gbkey=Gene;locus_tag=MSMEG_0633;rule=5'overlap;genes=MSMEG_0633,MSMEG_0635
gi|118467340|ref|NC_008596.1|	719101	719377	RNAP_WT_STAT_np_126	73.0555	RefSeq	gene	719172	721103	+	ID=gene637;Dbxref=GeneID:4532827;Name=MSMEG_0638;gbkey=Gene;locus_tag=MSMEG_0638;rule=5'overlap;genes=MSMEG_0638
gi|118467340|ref|NC_008596.1|	720886	726955	RNAP_WT_STAT_np_127	1851.51	RefSeq	gene	721104	722114	-	ID=gene638;Dbxref=GeneID:4535451;Name=MSMEG_0639;gbkey=Gene;locus_tag=MSMEG_0639;rule=5'overlap;genes=MSMEG_0639,MSMEG_0640,MSMEG_0641,MSMEG_0642,MSMEG_0643,MSMEG_0644
gi|118467340|ref|NC_008596.1|	727578	727869	RNAP_WT_STAT_np_128	12.5503	RefSeq	gene	727629	728471	+	ID=gene644;Dbxref=GeneID:4535764;Name=MSMEG_0645;gbkey=Gene;locus_tag=MSMEG_0645;rule=5'overlap;genes=MSMEG_0645
gi|118467340|ref|NC_008596.1|	732801	733251	RNAP_WT_STAT_np_129	2010.64	RefSeq	gene	732984	733664	+	ID=gene650;Dbxref=GeneID:4536724;Name=MSMEG_0651;gbkey=Gene;locus_tag=MSMEG_0651;rule=5'overlap;genes=MSMEG_0651
gi|118467340|ref|NC_008596.1|	737860	738078	RNAP_WT_STAT_np_130	31.5893	RefSeq	gene	737416	738018	-	ID=gene655;Dbxref=GeneID:4535941;Name=MSMEG_0656;gbkey=Gene;locus_tag=MSMEG_0656;rule=5'overlap;genes=MSMEG_0656
gi|118467340|ref|NC_008596.1|	743658	743979	RNAP_WT_STAT_np_131	102.754	RefSeq	gene	743924	745081	+	ID=gene661;Dbxref=GeneID:4536429;Name=MSMEG_0662;gbkey=Gene;locus_tag=MSMEG_0662;rule=5'overlap;genes=MSMEG_0662
gi|118467340|ref|NC_008596.1|	752155	752638	RNAP_WT_STAT_np_132	1295.1	RefSeq	gene	752392	753333	+	ID=gene668;Dbxref=GeneID:4531838;Name=MSMEG_0670;gbkey=Gene;locus_tag=MSMEG_0670;rule=5'overlap;genes=MSMEG_0670
gi|118467340|ref|NC_008596.1|	752959	756035	RNAP_WT_STAT_np_133	1732.89	RefSeq	gene	753330	753836	-	ID=gene669;Dbxref=GeneID:4536962;Name=MSMEG_0669;gbkey=Gene;locus_tag=MSMEG_0669;rule=5'overlap;genes=MSMEG_0669,MSMEG_0671,MSMEG_0672
gi|118467340|ref|NC_008596.1|	756478	756802	RNAP_WT_STAT_np_134	25.5033	RefSeq	gene	755982	756524	-	ID=gene672;Dbxref=GeneID:4533817;Name=MSMEG_0673;gbkey=Gene;locus_tag=MSMEG_0673;rule=5'overlap;genes=MSMEG_0673
gi|118467340|ref|NC_008596.1|	756914	757223	RNAP_WT_STAT_np_135	6.40406	RefSeq	gene	756845	757855	-	ID=gene673;Dbxref=GeneID:4533443;Name=MSMEG_0674;gbkey=Gene;locus_tag=MSMEG_0674;rule=5'overlap;genes=MSMEG_0674
gi|118467340|ref|NC_008596.1|	757577	758290	RNAP_WT_STAT_np_136	145.039	RefSeq	gene	756845	757855	-	ID=gene673;Dbxref=GeneID:4533443;Name=MSMEG_0674;gbkey=Gene;locus_tag=MSMEG_0674;rule=5'overlap;genes=MSMEG_0674
gi|118467340|ref|NC_008596.1|	760728	761228	RNAP_WT_STAT_np_137	1518.38	RefSeq	gene	761054	762742	+	ID=gene678;Dbxref=GeneID:4532440;Name=MSMEG_0679;gbkey=Gene;locus_tag=MSMEG_0679;rule=5'overlap;genes=MSMEG_0679
gi|118467340|ref|NC_008596.1|	762601	762909	RNAP_WT_STAT_np_138	40.0698	RefSeq	gene	762836	764170	+	ID=gene679;Dbxref=GeneID:4531603;Name=MSMEG_0680;gbkey=Gene;locus_tag=MSMEG_0680;rule=5'overlap;genes=MSMEG_0680
gi|118467340|ref|NC_008596.1|	765458	765790	RNAP_WT_STAT_np_139	144.764	RefSeq	gene	765518	766270	+	ID=gene681;Dbxref=GeneID:4536747;Name=MSMEG_0682;gbkey=Gene;locus_tag=MSMEG_0682;rule=5'overlap;genes=MSMEG_0682
gi|118467340|ref|NC_008596.1|	766213	766962	RNAP_WT_STAT_np_140	89.5727	RefSeq	gene	766289	766657	+	ID=gene682;Dbxref=GeneID:4534246;Name=MSMEG_0683;gbkey=Gene;locus_tag=MSMEG_0683;rule=5'overlap;genes=MSMEG_0683
gi|118467340|ref|NC_008596.1|	767403	767743	RNAP_WT_STAT_np_141	28.8609	RefSeq	gene	766670	768784	-	ID=gene683;Dbxref=GeneID:4535153;Name=MSMEG_0684;gbkey=Gene;locus_tag=MSMEG_0684;rule=5'overlap;genes=MSMEG_0684
gi|118467340|ref|NC_008596.1|	768550	768798	RNAP_WT_STAT_np_142	16.0754	RefSeq	gene	766670	768784	-	ID=gene683;Dbxref=GeneID:4535153;Name=MSMEG_0684;gbkey=Gene;locus_tag=MSMEG_0684;rule=5'overlap;genes=MSMEG_0684
gi|118467340|ref|NC_008596.1|	769681	770270	RNAP_WT_STAT_np_143	11.4158	RefSeq	gene	768781	769776	-	ID=gene684;Dbxref=GeneID:4532674;Name=MSMEG_0685;gbkey=Gene;locus_tag=MSMEG_0685;rule=5'overlap;genes=MSMEG_0685
gi|118467340|ref|NC_008596.1|	772177	772469	RNAP_WT_STAT_np_144	28.8999	RefSeq	gene	771588	772862	-	ID=gene687;Dbxref=GeneID:4534978;Name=MSMEG_0688;gbkey=Gene;locus_tag=MSMEG_0688;rule=annot.overlap;genes=MSMEG_0688
gi|118467340|ref|NC_008596.1|	784924	785554	RNAP_WT_STAT_np_145	151.755	RefSeq	gene	785252	785593	-	ID=gene695;Dbxref=GeneID:4535648;Name=MSMEG_0696;gbkey=Gene;locus_tag=MSMEG_0696;rule=5'within_50bp;genes=MSMEG_0696
gi|118467340|ref|NC_008596.1|	785824	786219	RNAP_WT_STAT_np_146	153.875	RefSeq	gene	785583	785996	-	ID=gene696;Dbxref=GeneID:4533514;Name=MSMEG_0697;gbkey=Gene;locus_tag=MSMEG_0697;rule=5'overlap;genes=MSMEG_0697,MSMEG_0698
gi|118467340|ref|NC_008596.1|	787633	787954	RNAP_WT_STAT_np_147	132.595	RefSeq	gene	787715	789565	+	ID=gene698;Dbxref=GeneID:4534864;Name=MSMEG_0699;gbkey=Gene;locus_tag=MSMEG_0699;rule=3'overlap;genes=MSMEG_0699
gi|118467340|ref|NC_008596.1|	789334	789742	RNAP_WT_STAT_np_148	51.1357	RefSeq	gene	787715	789565	+	ID=gene698;Dbxref=GeneID:4534864;Name=MSMEG_0699;gbkey=Gene;locus_tag=MSMEG_0699;rule=3'overlap;genes=MSMEG_0699,MSMEG_0700
gi|118467340|ref|NC_008596.1|	791363	791687	RNAP_WT_STAT_np_149	44.6246	RefSeq	gene	790621	791553	-	ID=gene701;Dbxref=GeneID:4535971;Name=MSMEG_0702;gbkey=Gene;locus_tag=MSMEG_0702;rule=5'overlap;genes=MSMEG_0702
gi|118467340|ref|NC_008596.1|	792068	792811	RNAP_WT_STAT_np_150	515.859	RefSeq	gene	791573	792196	-	ID=gene702;Dbxref=GeneID:4531908;Name=MSMEG_0703;gbkey=Gene;locus_tag=MSMEG_0703;rule=5'overlap;genes=MSMEG_0703,MSMEG_0704
gi|118467340|ref|NC_008596.1|	813057	813361	RNAP_WT_STAT_np_151	111.242	RefSeq	gene	813145	813267	-	ID=gene725;Dbxref=GeneID:4537496;Name=MSMEG_0726;gbkey=Gene;locus_tag=MSMEG_0726;rule=5'overlap;genes=MSMEG_0726
gi|118467340|ref|NC_008596.1|	823067	823823	RNAP_WT_STAT_np_152	1050.17	RefSeq	gene	823231	824067	+	ID=gene735;Dbxref=GeneID:4532545;Name=MSMEG_0736;gbkey=Gene;locus_tag=MSMEG_0736;rule=5'overlap;genes=MSMEG_0736
gi|118467340|ref|NC_008596.1|	823967	824251	RNAP_WT_STAT_np_153	38.1871	RefSeq	gene	824113	824889	+	ID=gene736;Dbxref=GeneID:4536474;Name=MSMEG_0737;gbkey=Gene;locus_tag=MSMEG_0737;rule=5'overlap;genes=MSMEG_0737
gi|118467340|ref|NC_008596.1|	830769	830992	RNAP_WT_STAT_np_154	19.9538	RefSeq	gene	830754	831644	+	ID=gene743;Dbxref=GeneID:4535171;Name=MSMEG_0744;gbkey=Gene;locus_tag=MSMEG_0744;rule=5'within_50bp;genes=MSMEG_0744
gi|118467340|ref|NC_008596.1|	834501	834758	RNAP_WT_STAT_np_155	17.901	RefSeq	gene	834538	835275	+	ID=gene746;Dbxref=GeneID:4533227;Name=MSMEG_0747;gbkey=Gene;locus_tag=MSMEG_0747;rule=5'overlap;genes=MSMEG_0747
gi|118467340|ref|NC_008596.1|	838610	839010	RNAP_WT_STAT_np_156	510.615	RefSeq	gene	838056	838778	-	ID=gene750;Dbxref=GeneID:4531545;Name=MSMEG_0750;gbkey=Gene;locus_tag=MSMEG_0750;rule=5'overlap;genes=MSMEG_0750,MSMEG_0752
gi|118467340|ref|NC_008596.1|	844060	844387	RNAP_WT_STAT_np_157	341.969	RefSeq	gene	843524	844063	-	ID=gene757;Dbxref=GeneID:4533869;Name=MSMEG_0758;gbkey=Gene;locus_tag=MSMEG_0758;rule=5'overlap;genes=MSMEG_0758,MSMEG_0759
gi|118467340|ref|NC_008596.1|	845960	846470	RNAP_WT_STAT_np_158	199.52	RefSeq	gene	846166	846360	-	ID=gene760;Dbxref=GeneID:4535942;Name=MSMEG_0761;gbkey=Gene;locus_tag=MSMEG_0761;rule=5'overlap;genes=MSMEG_0761
gi|118467340|ref|NC_008596.1|	850035	850250	RNAP_WT_STAT_np_159	30.3813	RefSeq	gene	849626	851209	-	ID=gene763;Dbxref=GeneID:4531273;Name=MSMEG_0764;gbkey=Gene;locus_tag=MSMEG_0764;rule=annot.overlap;genes=MSMEG_0764
gi|118467340|ref|NC_008596.1|	857784	857971	RNAP_WT_STAT_np_160	37.817	RefSeq	gene	857779	858309	+	ID=gene772;Dbxref=GeneID:4530971;Name=MSMEG_0773;gbkey=Gene;locus_tag=MSMEG_0773;rule=5'within_50bp;genes=MSMEG_0773
gi|118467340|ref|NC_008596.1|	859482	859709	RNAP_WT_STAT_np_161	27.8239	RefSeq	gene	859468	859779	+	ID=gene774;Dbxref=GeneID:4533095;Name=MSMEG_0776;gbkey=Gene;locus_tag=MSMEG_0776;rule=5'within_50bp;genes=MSMEG_0776
gi|118467340|ref|NC_008596.1|	876587	876792	RNAP_WT_STAT_np_162	11.2061	RefSeq	gene	875362	876675	-	ID=gene787;Dbxref=GeneID:4534309;Name=MSMEG_0788;gbkey=Gene;locus_tag=MSMEG_0788;rule=5'overlap;genes=MSMEG_0788
gi|118467340|ref|NC_008596.1|	877952	878284	RNAP_WT_STAT_np_163	241.291	RefSeq	gene	877325	878008	-	ID=gene789;Dbxref=GeneID:4533425;Name=thiE;gbkey=Gene;gene=thiE;locus_tag=MSMEG_0789;rule=5'overlap;genes=MSMEG_0789,MSMEG_0791
gi|118467340|ref|NC_008596.1|	883955	884159	RNAP_WT_STAT_np_164	7.90436	RefSeq	gene	882618	884989	+	ID=gene796;Dbxref=GeneID:4536915;Name=MSMEG_0797;Note=conserved hypothetical protein%3B this gene contains a frame shift which is not the result of sequencing error;gbkey=Gene;locus_tag=MSMEG_0797;pseudo=true;rule=annot.overlap;genes=MSMEG_0797
gi|118467340|ref|NC_008596.1|	884731	885175	RNAP_WT_STAT_np_165	146.754	RefSeq	gene	885068	885736	+	ID=gene797;Dbxref=GeneID:4534273;Name=MSMEG_0798;gbkey=Gene;locus_tag=MSMEG_0798;rule=5'overlap;genes=MSMEG_0798
gi|118467340|ref|NC_008596.1|	888639	888977	RNAP_WT_STAT_np_166	140.91	RefSeq	gene	887530	888852	-	ID=gene801;Dbxref=GeneID:4536729;Name=MSMEG_0802;gbkey=Gene;locus_tag=MSMEG_0802;rule=5'overlap;genes=MSMEG_0802
gi|118467340|ref|NC_008596.1|	891978	892197	RNAP_WT_STAT_np_167	18.9397	RefSeq	gene	892151	893602	+	ID=gene806;Dbxref=GeneID:4534693;Name=MSMEG_0807;gbkey=Gene;locus_tag=MSMEG_0807;rule=5'overlap;genes=MSMEG_0807
gi|118467340|ref|NC_008596.1|	899268	899589	RNAP_WT_STAT_np_168	112.977	RefSeq	gene	899192	900652	+	ID=gene813;Dbxref=GeneID:4535732;Name=MSMEG_0815;gbkey=Gene;locus_tag=MSMEG_0815;rule=annot.overlap;genes=MSMEG_0815
gi|118467340|ref|NC_008596.1|	909148	909434	RNAP_WT_STAT_np_169	44.4003	RefSeq	gene	907874	909241	-	ID=gene821;Dbxref=GeneID:4536704;Name=MSMEG_0822;gbkey=Gene;locus_tag=MSMEG_0822;rule=5'overlap;genes=MSMEG_0822
gi|118467340|ref|NC_008596.1|	912885	913134	RNAP_WT_STAT_np_170	55.3506	RefSeq	gene	911327	912901	-	ID=gene825;Dbxref=GeneID:4536005;Name=thiC;gbkey=Gene;gene=thiC;locus_tag=MSMEG_0826;rule=5'overlap;genes=MSMEG_0826
gi|118467340|ref|NC_008596.1|	917115	917337	RNAP_WT_STAT_np_171	51.7553	RefSeq	gene	916410	917192	-	ID=gene828;Dbxref=GeneID:4536714;Name=xth;gbkey=Gene;gene=xth;locus_tag=MSMEG_0829;rule=5'overlap;genes=MSMEG_0829
gi|118467340|ref|NC_008596.1|	919562	920287	RNAP_WT_STAT_np_172	458.304	RefSeq	gene	919024	919617	-	ID=gene831;Dbxref=GeneID:4534679;Name=def;gbkey=Gene;gene=def;locus_tag=MSMEG_0832;rule=5'overlap;genes=MSMEG_0832,MSMEG_0833,MSMEG_0834
gi|118467340|ref|NC_008596.1|	924562	924901	RNAP_WT_STAT_np_173	118.889	RefSeq	gene	924025	924651	+	ID=gene838;Dbxref=GeneID:4534551;Name=MSMEG_0839;gbkey=Gene;locus_tag=MSMEG_0839;rule=3'overlap;genes=MSMEG_0839,MSMEG_0840
gi|118467340|ref|NC_008596.1|	925188	925437	RNAP_WT_STAT_np_174	62.5935	RefSeq	gene	924856	925509	-	ID=gene839;Dbxref=GeneID:4531445;Name=MSMEG_0840;gbkey=Gene;locus_tag=MSMEG_0840;rule=annot.overlap;genes=MSMEG_0840
gi|118467340|ref|NC_008596.1|	926072	926341	RNAP_WT_STAT_np_175	38.4225	RefSeq	gene	925620	926796	-	ID=gene840;Dbxref=GeneID:4534869;Name=MSMEG_0841;Note=hypothetical protein%3B this gene contains a frame shift which is not the result of sequencing error%3B identified by Glimmer2;gbkey=Gene;locus_tag=MSMEG_0841;pseudo=true;rule=annot.overlap;genes=MSMEG_0841
gi|118467340|ref|NC_008596.1|	933378	933901	RNAP_WT_STAT_np_176	699.236	RefSeq	gene	930732	933611	-	ID=gene847;Dbxref=GeneID:4536387;Name=MSMEG_0848;gbkey=Gene;locus_tag=MSMEG_0848;rule=5'overlap;genes=MSMEG_0848,MSMEG_0849
gi|118467340|ref|NC_008596.1|	937170	937388	RNAP_WT_STAT_np_177	46.0429	RefSeq	gene	937236	938204	+	ID=gene853;Dbxref=GeneID:4535813;Name=MSMEG_0854;gbkey=Gene;locus_tag=MSMEG_0854;rule=5'overlap;genes=MSMEG_0854
gi|118467340|ref|NC_008596.1|	951037	951448	RNAP_WT_STAT_np_178	628.287	RefSeq	gene	949606	951312	-	ID=gene866;Dbxref=GeneID:4535322;Name=MSMEG_0866;gbkey=Gene;locus_tag=MSMEG_0866;rule=5'overlap;genes=MSMEG_0866
gi|118467340|ref|NC_008596.1|	967952	968212	RNAP_WT_STAT_np_179	31.5841	RefSeq	gene	967303	968136	+	ID=gene880;Dbxref=GeneID:4533229;Name=MSMEG_0881;gbkey=Gene;locus_tag=MSMEG_0881;rule=3'overlap;genes=MSMEG_0881,MSMEG_0882
gi|118467340|ref|NC_008596.1|	972642	972864	RNAP_WT_STAT_np_180	33.0981	RefSeq	gene	971320	972810	-	ID=gene885;Dbxref=GeneID:4537135;Name=MSMEG_0886;gbkey=Gene;locus_tag=MSMEG_0886;rule=5'overlap;genes=MSMEG_0886
gi|118467340|ref|NC_008596.1|	975517	975738	RNAP_WT_STAT_np_181	31.9372	RefSeq	gene	975595	976194	+	ID=gene889;Dbxref=GeneID:4532069;Name=MSMEG_0890;gbkey=Gene;locus_tag=MSMEG_0890;rule=5'overlap;genes=MSMEG_0890
gi|118467340|ref|NC_008596.1|	985087	985460	RNAP_WT_STAT_np_182	67.2713	RefSeq	gene	984361	986376	-	ID=gene898;Dbxref=GeneID:4536524;Name=MSMEG_0899;gbkey=Gene;locus_tag=MSMEG_0899;rule=annot.overlap;genes=MSMEG_0899
gi|118467340|ref|NC_008596.1|	987640	988152	RNAP_WT_STAT_np_183	17.3149	RefSeq	gene	987998	988474	+	ID=gene900;Dbxref=GeneID:4534262;Name=MSMEG_0901;gbkey=Gene;locus_tag=MSMEG_0901;rule=3'overlap;genes=MSMEG_0901
gi|118467340|ref|NC_008596.1|	988337	988786	RNAP_WT_STAT_np_184	112.792	RefSeq	gene	987998	988474	+	ID=gene900;Dbxref=GeneID:4534262;Name=MSMEG_0901;gbkey=Gene;locus_tag=MSMEG_0901;rule=3'overlap;genes=MSMEG_0901,MSMEG_0902
gi|118467340|ref|NC_008596.1|	989426	989480	RNAP_WT_STAT_np_185	21.0717	RefSeq	gene	989521	990915	+	ID=gene902;Dbxref=GeneID:4536874;Name=lpdA;gbkey=Gene;gene=lpdA;locus_tag=MSMEG_0903;rule=5'within_50bp;genes=MSMEG_0903
gi|118467340|ref|NC_008596.1|	997400	997840	RNAP_WT_STAT_np_186	864.863	RefSeq	gene	997643	998515	+	ID=gene912;Dbxref=GeneID:4532216;Name=MSMEG_0913;gbkey=Gene;locus_tag=MSMEG_0913;rule=5'overlap;genes=MSMEG_0913
gi|118467340|ref|NC_008596.1|	1000867	1001608	RNAP_WT_STAT_np_187	362.54	RefSeq	gene	1000429	1001133	-	ID=gene915;Dbxref=GeneID:4531289;Name=MSMEG_0916;gbkey=Gene;locus_tag=MSMEG_0916;rule=5'overlap;genes=MSMEG_0916,MSMEG_0917
gi|118467340|ref|NC_008596.1|	1003875	1004366	RNAP_WT_STAT_np_188	100.691	RefSeq	gene	1003944	1004228	+	ID=gene919;Dbxref=GeneID:4532091;Name=MSMEG_0920;gbkey=Gene;locus_tag=MSMEG_0920;rule=5'overlap;genes=MSMEG_0920,MSMEG_0921
gi|118467340|ref|NC_008596.1|	1010011	1010417	RNAP_WT_STAT_np_189	600.775	RefSeq	gene	1010120	1011478	+	ID=gene928;Dbxref=GeneID:4533052;Name=MSMEG_0929;gbkey=Gene;locus_tag=MSMEG_0929;rule=5'overlap;genes=MSMEG_0929
gi|118467340|ref|NC_008596.1|	1012154	1012511	RNAP_WT_STAT_np_190	200.818	RefSeq	gene	1011488	1012237	-	ID=gene929;Dbxref=GeneID:4536649;Name=MSMEG_0930;gbkey=Gene;locus_tag=MSMEG_0930;rule=5'overlap;genes=MSMEG_0930
gi|118467340|ref|NC_008596.1|	1016457	1016776	RNAP_WT_STAT_np_191	43.4328	RefSeq	gene	1016604	1017758	+	ID=gene935;Dbxref=GeneID:4536256;Name=senX3;gbkey=Gene;gene=senX3;locus_tag=MSMEG_0936;rule=5'overlap;genes=MSMEG_0936
gi|118467340|ref|NC_008596.1|	1020108	1020494	RNAP_WT_STAT_np_192	186.361	RefSeq	gene	1020368	1021438	+	ID=gene939;Dbxref=GeneID:4537172;Name=MSMEG_0940;gbkey=Gene;locus_tag=MSMEG_0940;rule=5'overlap;genes=MSMEG_0940
gi|118467340|ref|NC_008596.1|	1023926	1024980	RNAP_WT_STAT_np_193	1661.17	RefSeq	gene	1024188	1024406	+	ID=gene943;Dbxref=GeneID:4533369;Name=MSMEG_0944;gbkey=Gene;locus_tag=MSMEG_0944;rule=5'overlap;genes=MSMEG_0944,MSMEG_0945,MSMEG_0946
gi|118467340|ref|NC_008596.1|	1025487	1026056	RNAP_WT_STAT_np_194	525.039	RefSeq	gene	1025886	1026950	+	ID=gene946;Dbxref=GeneID:4537330;Name=MSMEG_0947;gbkey=Gene;locus_tag=MSMEG_0947;rule=5'overlap;genes=MSMEG_0947
gi|118467340|ref|NC_008596.1|	1028183	1028524	RNAP_WT_STAT_np_195	229.295	RefSeq	gene	1027603	1028493	-	ID=gene948;Dbxref=GeneID:4532677;Name=MSMEG_0949;gbkey=Gene;locus_tag=MSMEG_0949;rule=5'overlap;genes=MSMEG_0949
gi|118467340|ref|NC_008596.1|	1028878	1029220	RNAP_WT_STAT_np_196	234.275	RefSeq	gene	1029002	1030357	+	ID=gene951;Dbxref=GeneID:4534078;Name=hemA;gbkey=Gene;gene=hemA;locus_tag=MSMEG_0952;rule=5'overlap;genes=MSMEG_0952
gi|118467340|ref|NC_008596.1|	1030336	1030545	RNAP_WT_STAT_np_197	19.0154	RefSeq	gene	1030361	1031317	+	ID=gene952;Dbxref=GeneID:4534102;Name=hemC;gbkey=Gene;gene=hemC;locus_tag=MSMEG_0953;rule=annot.overlap;genes=MSMEG_0953
gi|118467340|ref|NC_008596.1|	1030718	1031133	RNAP_WT_STAT_np_198	129.491	RefSeq	gene	1030361	1031317	+	ID=gene952;Dbxref=GeneID:4534102;Name=hemC;gbkey=Gene;gene=hemC;locus_tag=MSMEG_0953;rule=annot.overlap;genes=MSMEG_0953
gi|118467340|ref|NC_008596.1|	1037850	1038389	RNAP_WT_STAT_np_199	277.889	RefSeq	gene	1037801	1038283	+	ID=gene963;Dbxref=GeneID:4535841;Name=MSMEG_0964;gbkey=Gene;locus_tag=MSMEG_0964;rule=5'within_50bp;genes=MSMEG_0964
gi|118467340|ref|NC_008596.1|	1038742	1039260	RNAP_WT_STAT_np_200	1346.61	RefSeq	gene	1038908	1039543	+	ID=gene964;Dbxref=GeneID:4533718;Name=MSMEG_0965;gbkey=Gene;locus_tag=MSMEG_0965;rule=3'overlap;genes=MSMEG_0965
gi|118467340|ref|NC_008596.1|	1039421	1039635	RNAP_WT_STAT_np_201	17.1195	RefSeq	gene	1038908	1039543	+	ID=gene964;Dbxref=GeneID:4533718;Name=MSMEG_0965;gbkey=Gene;locus_tag=MSMEG_0965;rule=3'overlap;genes=MSMEG_0965
gi|118467340|ref|NC_008596.1|	1040439	1040792	RNAP_WT_STAT_np_202	244.999	RefSeq	gene	1040090	1040470	-	ID=gene966;Dbxref=GeneID:4535664;Name=MSMEG_0967;gbkey=Gene;locus_tag=MSMEG_0967;rule=5'overlap;genes=MSMEG_0967,MSMEG_0968
gi|118467340|ref|NC_008596.1|	1049239	1049909	RNAP_WT_STAT_np_203	1301.62	RefSeq	gene	1049555	1049719	-	ID=gene975;Dbxref=GeneID:4534386;Name=MSMEG_0976;gbkey=Gene;locus_tag=MSMEG_0976;rule=5'overlap;genes=MSMEG_0976,MSMEG_0977
gi|118467340|ref|NC_008596.1|	1051130	1051195	RNAP_WT_STAT_np_204	17.4579	RefSeq	gene	1051203	1051451	+	ID=gene978;Dbxref=GeneID:4536903;Name=MSMEG_0979;gbkey=Gene;locus_tag=MSMEG_0979;rule=5'within_50bp;genes=MSMEG_0979
gi|118467340|ref|NC_008596.1|	1057495	1057945	RNAP_WT_STAT_np_205	38.8784	RefSeq	gene	1056913	1057566	-	ID=gene983;Dbxref=GeneID:4532705;Name=MSMEG_0983;gbkey=Gene;locus_tag=MSMEG_0983;rule=5'overlap;genes=MSMEG_0983
gi|118467340|ref|NC_008596.1|	1059714	1061762	RNAP_WT_STAT_np_206	1298	RefSeq	gene	1059121	1059849	-	ID=gene985;Dbxref=GeneID:4536769;Name=MSMEG_0986;gbkey=Gene;locus_tag=MSMEG_0986;rule=5'overlap;genes=MSMEG_0986,MSMEG_0987,MSMEG_0988,MSMEG_0989,MSMEG_0990
gi|118467340|ref|NC_008596.1|	1072059	1072393	RNAP_WT_STAT_np_207	99.3725	RefSeq	gene	1072393	1073094	+	ID=gene1001;Dbxref=GeneID:4535634;Name=MSMEG_1002;gbkey=Gene;locus_tag=MSMEG_1002;rule=annot.overlap;genes=MSMEG_1002
gi|118467340|ref|NC_008596.1|	1072795	1072996	RNAP_WT_STAT_np_208	24.4125	RefSeq	gene	1072393	1073094	+	ID=gene1001;Dbxref=GeneID:4535634;Name=MSMEG_1002;gbkey=Gene;locus_tag=MSMEG_1002;rule=annot.overlap;genes=MSMEG_1002
gi|118467340|ref|NC_008596.1|	1074216	1074644	RNAP_WT_STAT_np_209	141.342	RefSeq	gene	1073102	1074424	-	ID=gene1002;Dbxref=GeneID:4536673;Name=MSMEG_1003;gbkey=Gene;locus_tag=MSMEG_1003;rule=5'overlap;genes=MSMEG_1003
gi|118467340|ref|NC_008596.1|	1077445	1077833	RNAP_WT_STAT_np_210	548.894	RefSeq	gene	1076746	1077507	-	ID=gene1006;Dbxref=GeneID:4537101;Name=MSMEG_1007;gbkey=Gene;locus_tag=MSMEG_1007;rule=5'overlap;genes=MSMEG_1007,MSMEG_1008
gi|118467340|ref|NC_008596.1|	1086756	1090193	RNAP_WT_STAT_np_211	1588.63	RefSeq	gene	1087117	1087356	+	ID=gene1016;Dbxref=GeneID:4535799;Name=MSMEG_1017;gbkey=Gene;locus_tag=MSMEG_1017;rule=5'overlap;genes=MSMEG_1017,MSMEG_1018,MSMEG_1019,MSMEG_1020
gi|118467340|ref|NC_008596.1|	1095869	1096594	RNAP_WT_STAT_np_212	43.5466	RefSeq	gene	1095088	1095966	+	ID=gene1026;Dbxref=GeneID:4535392;Name=MSMEG_1027;gbkey=Gene;locus_tag=MSMEG_1027;rule=3'overlap;genes=MSMEG_1027,MSMEG_1028
gi|118467340|ref|NC_008596.1|	1096955	1097627	RNAP_WT_STAT_np_213	52.3909	RefSeq	gene	1096036	1097223	-	ID=gene1027;Dbxref=GeneID:4531953;Name=MSMEG_1028;gbkey=Gene;locus_tag=MSMEG_1028;rule=5'overlap;genes=MSMEG_1028,MSMEG_1029
gi|118467340|ref|NC_008596.1|	1100407	1101841	RNAP_WT_STAT_np_214	301.766	RefSeq	gene	1100553	1101527	+	ID=gene1032;Dbxref=GeneID:4535845;Name=nrdF2;gbkey=Gene;gene=nrdF2;locus_tag=MSMEG_1033;rule=5'overlap;genes=MSMEG_1033,MSMEG_1034
gi|118467340|ref|NC_008596.1|	1107148	1107465	RNAP_WT_STAT_np_215	40.5155	RefSeq	gene	1106170	1107219	-	ID=gene1036;Dbxref=GeneID:4534163;Name=MSMEG_1037;gbkey=Gene;locus_tag=MSMEG_1037;rule=5'overlap;genes=MSMEG_1037
gi|118467340|ref|NC_008596.1|	1108860	1109346	RNAP_WT_STAT_np_216	258.404	RefSeq	gene	1108975	1110701	+	ID=gene1039;Dbxref=GeneID:4531110;Name=ctaD;Note=cytochrome C oxidase subunit I%3B this gene contains a frame shift which is not the result of sequencing error%3B identified by match to protein family HMM PF00115%3B match to protein family HMM TIGR02891;gbkey=Gene;gene=ctaD;locus_tag=MSMEG_1040;pseudo=true;rule=annot.overlap;genes=MSMEG_1040
gi|118467340|ref|NC_008596.1|	1109496	1110365	RNAP_WT_STAT_np_217	40.6127	RefSeq	gene	1108975	1110701	+	ID=gene1039;Dbxref=GeneID:4531110;Name=ctaD;Note=cytochrome C oxidase subunit I%3B this gene contains a frame shift which is not the result of sequencing error%3B identified by match to protein family HMM PF00115%3B match to protein family HMM TIGR02891;gbkey=Gene;gene=ctaD;locus_tag=MSMEG_1040;pseudo=true;rule=annot.overlap;genes=MSMEG_1040
gi|118467340|ref|NC_008596.1|	1110499	1111019	RNAP_WT_STAT_np_218	261.175	RefSeq	gene	1110747	1111988	+	ID=gene1040;Dbxref=GeneID:4533908;Name=serB;gbkey=Gene;gene=serB;locus_tag=MSMEG_1041;rule=5'overlap;genes=MSMEG_1041
gi|118467340|ref|NC_008596.1|	1119186	1119544	RNAP_WT_STAT_np_219	132.47	RefSeq	gene	1119333	1120034	+	ID=gene1050;Dbxref=GeneID:4537187;Name=MSMEG_1051;gbkey=Gene;locus_tag=MSMEG_1051;rule=3'overlap;genes=MSMEG_1051
gi|118467340|ref|NC_008596.1|	1119820	1120096	RNAP_WT_STAT_np_220	14.4582	RefSeq	gene	1119333	1120034	+	ID=gene1050;Dbxref=GeneID:4537187;Name=MSMEG_1051;gbkey=Gene;locus_tag=MSMEG_1051;rule=3'overlap;genes=MSMEG_1051,MSMEG_1052
gi|118467340|ref|NC_008596.1|	1121613	1122045	RNAP_WT_STAT_np_221	752.088	RefSeq	gene	1121617	1121739	+	ID=gene1052;Dbxref=GeneID:4535070;Name=MSMEG_1054;gbkey=Gene;locus_tag=MSMEG_1054;rule=5'overlap;genes=MSMEG_1054
gi|118467340|ref|NC_008596.1|	1124361	1124891	RNAP_WT_STAT_np_222	949.527	RefSeq	gene	1123863	1124689	-	ID=gene1055;Dbxref=GeneID:4532104;Name=MSMEG_1056;Note=conserved hypothetical protein%3B this gene contains a frame shift which is not the result of sequencing error;gbkey=Gene;locus_tag=MSMEG_1056;pseudo=true;rule=5'overlap;genes=MSMEG_1056,MSMEG_1057
gi|118467340|ref|NC_008596.1|	1125995	1126205	RNAP_WT_STAT_np_223	24.5141	RefSeq	gene	1125683	1126309	+	ID=gene1057;Dbxref=GeneID:4536199;Name=MSMEG_1058;gbkey=Gene;locus_tag=MSMEG_1058;rule=annot.overlap;genes=MSMEG_1058
gi|118467340|ref|NC_008596.1|	1127450	1127801	RNAP_WT_STAT_np_224	165.003	RefSeq	gene	1126317	1127639	-	ID=gene1058;Dbxref=GeneID:4535894;Name=MSMEG_1059;gbkey=Gene;locus_tag=MSMEG_1059;rule=5'overlap;genes=MSMEG_1059
gi|118467340|ref|NC_008596.1|	1127958	1128426	RNAP_WT_STAT_np_225	290.214	RefSeq	gene	1127726	1128130	-	ID=gene1059;Dbxref=GeneID:4531591;Name=MSMEG_1060;gbkey=Gene;locus_tag=MSMEG_1060;rule=5'overlap;genes=MSMEG_1060
gi|118467340|ref|NC_008596.1|	1132766	1133034	RNAP_WT_STAT_np_226	23.5106	RefSeq	gene	1132639	1133010	-	ID=gene1066;Dbxref=GeneID:4532030;Name=MSMEG_1067;gbkey=Gene;locus_tag=MSMEG_1067;rule=5'overlap;genes=MSMEG_1067
gi|118467340|ref|NC_008596.1|	1141254	1142176	RNAP_WT_STAT_np_227	1315.54	RefSeq	gene	1140401	1141330	-	ID=gene1074;Dbxref=GeneID:4531869;Name=menB;gbkey=Gene;gene=menB;locus_tag=MSMEG_1075;rule=5'overlap;genes=MSMEG_1075,MSMEG_1076,MSMEG_1077
gi|118467340|ref|NC_008596.1|	1154143	1154375	RNAP_WT_STAT_np_228	59.5432	RefSeq	gene	1154316	1154507	+	ID=gene1088;Dbxref=GeneID:4536584;Name=MSMEG_1089;gbkey=Gene;locus_tag=MSMEG_1089;rule=5'overlap;genes=MSMEG_1089
gi|118467340|ref|NC_008596.1|	1160849	1161836	RNAP_WT_STAT_np_229	238.687	RefSeq	gene	1160901	1161584	+	ID=gene1096;Dbxref=GeneID:4533269;Name=MSMEG_1097;gbkey=Gene;locus_tag=MSMEG_1097;rule=5'overlap;genes=MSMEG_1097
gi|118467340|ref|NC_008596.1|	1164519	1164714	RNAP_WT_STAT_np_230	13.0765	RefSeq	gene	1164280	1165446	+	ID=gene1100;Dbxref=GeneID:4535944;Name=MSMEG_1101;gbkey=Gene;locus_tag=MSMEG_1101;rule=annot.overlap;genes=MSMEG_1101
gi|118467340|ref|NC_008596.1|	1176167	1177085	RNAP_WT_STAT_np_231	219.798	RefSeq	gene	1175363	1176490	+	ID=gene1111;Dbxref=GeneID:4534281;Name=MSMEG_1113;gbkey=Gene;locus_tag=MSMEG_1113;rule=3'overlap;genes=MSMEG_1113,MSMEG_1112
gi|118467340|ref|NC_008596.1|	1177529	1178620	RNAP_WT_STAT_np_232	905.169	RefSeq	gene	1176487	1178451	-	ID=gene1112;Dbxref=GeneID:4535508;Name=MSMEG_1112;gbkey=Gene;locus_tag=MSMEG_1112;rule=5'overlap;genes=MSMEG_1112
gi|118467340|ref|NC_008596.1|	1191685	1192415	RNAP_WT_STAT_np_233	1325.94	RefSeq	gene	1191772	1192899	+	ID=gene1129;Dbxref=GeneID:4534567;Name=MSMEG_1130;gbkey=Gene;locus_tag=MSMEG_1130;rule=5'overlap;genes=MSMEG_1130
gi|118467340|ref|NC_008596.1|	1193467	1193743	RNAP_WT_STAT_np_234	7.42348	RefSeq	gene	1192990	1193475	+	ID=gene1130;Dbxref=GeneID:4531087;Name=MSMEG_1131;gbkey=Gene;locus_tag=MSMEG_1131;rule=3'overlap;genes=MSMEG_1131,MSMEG_1132
gi|118467340|ref|NC_008596.1|	1201494	1201990	RNAP_WT_STAT_np_235	28.8361	RefSeq	gene	1201113	1201682	+	ID=gene1138;Dbxref=GeneID:4534423;Name=MSMEG_1139;gbkey=Gene;locus_tag=MSMEG_1139;rule=3'overlap;genes=MSMEG_1139,MSMEG_1140
gi|118467340|ref|NC_008596.1|	1202580	1203229	RNAP_WT_STAT_np_236	689.169	RefSeq	gene	1201699	1202724	-	ID=gene1139;Dbxref=GeneID:4536132;Name=MSMEG_1140;gbkey=Gene;locus_tag=MSMEG_1140;rule=5'overlap;genes=MSMEG_1140
gi|118467340|ref|NC_008596.1|	1228241	1228599	RNAP_WT_STAT_np_237	248.173	RefSeq	gene	1227792	1228283	-	ID=gene1164;Dbxref=GeneID:4532406;Name=MSMEG_1165;gbkey=Gene;locus_tag=MSMEG_1165;rule=5'overlap;genes=MSMEG_1165,MSMEG_1166
gi|118467340|ref|NC_008596.1|	1238912	1238953	RNAP_WT_STAT_np_238	15.0399	RefSeq	gene	1238701	1239618	+	ID=gene1177;Dbxref=GeneID:4536241;Name=MSMEG_1178;gbkey=Gene;locus_tag=MSMEG_1178;rule=annot.overlap;genes=MSMEG_1178
gi|118467340|ref|NC_008596.1|	1246502	1247918	RNAP_WT_STAT_np_239	2414.27	RefSeq	gene	1246704	1247582	+	ID=gene1183;Dbxref=GeneID:4536672;Name=MSMEG_1184;gbkey=Gene;locus_tag=MSMEG_1184;rule=5'overlap;genes=MSMEG_1184
gi|118467340|ref|NC_008596.1|	1248214	1248589	RNAP_WT_STAT_np_240	137.392	RefSeq	gene	1247625	1248647	-	ID=gene1184;Dbxref=GeneID:4536690;Name=MSMEG_1185;gbkey=Gene;locus_tag=MSMEG_1185;rule=annot.overlap;genes=MSMEG_1185
gi|118467340|ref|NC_008596.1|	1253552	1254060	RNAP_WT_STAT_np_241	540.378	RefSeq	gene	1251852	1253759	-	ID=gene1187;Dbxref=GeneID:4532944;Name=MSMEG_1188;gbkey=Gene;locus_tag=MSMEG_1188;rule=5'overlap;genes=MSMEG_1188,MSMEG_1189
gi|118467340|ref|NC_008596.1|	1258941	1259622	RNAP_WT_STAT_np_242	135.49	RefSeq	gene	1257963	1259165	-	ID=gene1191;Dbxref=GeneID:4534265;Name=MSMEG_1192;gbkey=Gene;locus_tag=MSMEG_1192;rule=5'overlap;genes=MSMEG_1192,MSMEG_1193
gi|118467340|ref|NC_008596.1|	1272020	1272641	RNAP_WT_STAT_np_243	497.003	RefSeq	gene	1272165	1273415	+	ID=gene1202;Dbxref=GeneID:4536280;Name=MSMEG_1204;gbkey=Gene;locus_tag=MSMEG_1204;rule=3'overlap;genes=MSMEG_1204
gi|118467340|ref|NC_008596.1|	1273328	1273641	RNAP_WT_STAT_np_244	17.9957	RefSeq	gene	1272165	1273415	+	ID=gene1202;Dbxref=GeneID:4536280;Name=MSMEG_1204;gbkey=Gene;locus_tag=MSMEG_1204;rule=3'overlap;genes=MSMEG_1204,MSMEG_1203
gi|118467340|ref|NC_008596.1|	1275530	1275914	RNAP_WT_STAT_np_245	263.338	RefSeq	gene	1275439	1275573	-	ID=gene1205;Dbxref=GeneID:4531012;Name=MSMEG_1206;gbkey=Gene;locus_tag=MSMEG_1206;rule=5'overlap;genes=MSMEG_1206
gi|118467340|ref|NC_008596.1|	1280611	1280913	RNAP_WT_STAT_np_246	13.6385	RefSeq	gene	1279842	1280711	-	ID=gene1209;Dbxref=GeneID:4534186;Name=MSMEG_1210;gbkey=Gene;locus_tag=MSMEG_1210;rule=5'overlap;genes=MSMEG_1210,MSMEG_1211
gi|118467340|ref|NC_008596.1|	1281194	1281398	RNAP_WT_STAT_np_247	29.7839	RefSeq	gene	1280838	1281929	+	ID=gene1210;Dbxref=GeneID:4535722;Name=MSMEG_1211;gbkey=Gene;locus_tag=MSMEG_1211;rule=annot.overlap;genes=MSMEG_1211
gi|118467340|ref|NC_008596.1|	1281747	1282726	RNAP_WT_STAT_np_248	1712.6	RefSeq	gene	1282273	1282482	+	ID=gene1211;Dbxref=GeneID:4535102;Name=MSMEG_1212;gbkey=Gene;locus_tag=MSMEG_1212;rule=5'overlap;genes=MSMEG_1212,MSMEG_1213
gi|118467340|ref|NC_008596.1|	1285423	1285653	RNAP_WT_STAT_np_249	30.4461	RefSeq	gene	1285067	1285705	+	ID=gene1214;Dbxref=GeneID:4531520;Name=MSMEG_1215;gbkey=Gene;locus_tag=MSMEG_1215;rule=annot.overlap;genes=MSMEG_1215
gi|118467340|ref|NC_008596.1|	1289994	1290542	RNAP_WT_STAT_np_250	389.775	RefSeq	gene	1289458	1290333	-	ID=gene1219;Dbxref=GeneID:4531202;Name=MSMEG_1220;gbkey=Gene;locus_tag=MSMEG_1220;rule=5'overlap;genes=MSMEG_1220
gi|118467340|ref|NC_008596.1|	1314461	1314814	RNAP_WT_STAT_np_251	271.453	RefSeq	gene	1314552	1315712	+	ID=gene1241;Dbxref=GeneID:4536475;Name=iscS;gbkey=Gene;gene=iscS;locus_tag=MSMEG_1242;rule=5'overlap;genes=MSMEG_1242
gi|118467340|ref|NC_008596.1|	1315827	1316090	RNAP_WT_STAT_np_252	49.8839	RefSeq	gene	1315709	1316782	+	ID=gene1242;Dbxref=GeneID:4536449;Name=MSMEG_1243;gbkey=Gene;locus_tag=MSMEG_1243;rule=annot.overlap;genes=MSMEG_1243
gi|118467340|ref|NC_008596.1|	1317669	1317890	RNAP_WT_STAT_np_253	26.8995	RefSeq	gene	1316779	1320237	+	ID=gene1243;Dbxref=GeneID:4533291;Name=MSMEG_1244;gbkey=Gene;locus_tag=MSMEG_1244;rule=annot.overlap;genes=MSMEG_1244
gi|118467340|ref|NC_008596.1|	1318150	1318457	RNAP_WT_STAT_np_254	23.7367	RefSeq	gene	1316779	1320237	+	ID=gene1243;Dbxref=GeneID:4533291;Name=MSMEG_1244;gbkey=Gene;locus_tag=MSMEG_1244;rule=annot.overlap;genes=MSMEG_1244
gi|118467340|ref|NC_008596.1|	1320661	1321468	RNAP_WT_STAT_np_255	53.3281	RefSeq	gene	1321231	1322667	+	ID=gene1245;Dbxref=GeneID:4535412;Name=MSMEG_1246;gbkey=Gene;locus_tag=MSMEG_1246;rule=5'overlap;genes=MSMEG_1246
gi|118467340|ref|NC_008596.1|	1324400	1324898	RNAP_WT_STAT_np_256	81.4474	RefSeq	gene	1324238	1324906	+	ID=gene1247;Dbxref=GeneID:4536622;Name=MSMEG_1248;gbkey=Gene;locus_tag=MSMEG_1248;rule=annot.overlap;genes=MSMEG_1248
gi|118467340|ref|NC_008596.1|	1327084	1327673	RNAP_WT_STAT_np_257	88.8185	RefSeq	gene	1326988	1327353	+	ID=gene1250;Dbxref=GeneID:4536144;Name=MSMEG_1251;gbkey=Gene;locus_tag=MSMEG_1251;rule=3'overlap;genes=MSMEG_1251
gi|118467340|ref|NC_008596.1|	1334036	1334592	RNAP_WT_STAT_np_258	449.772	RefSeq	gene	1334462	1337860	+	ID=gene1252;Dbxref=GeneID:4534699;Name=MSMEG_1253;gbkey=Gene;locus_tag=MSMEG_1253;rule=annot.overlap;genes=MSMEG_1253
gi|118467340|ref|NC_008596.1|	1335331	1335634	RNAP_WT_STAT_np_259	154.424	RefSeq	gene	1334462	1337860	+	ID=gene1252;Dbxref=GeneID:4534699;Name=MSMEG_1253;gbkey=Gene;locus_tag=MSMEG_1253;rule=annot.overlap;genes=MSMEG_1253
gi|118467340|ref|NC_008596.1|	1336607	1336908	RNAP_WT_STAT_np_260	51.6862	RefSeq	gene	1334462	1337860	+	ID=gene1252;Dbxref=GeneID:4534699;Name=MSMEG_1253;gbkey=Gene;locus_tag=MSMEG_1253;rule=annot.overlap;genes=MSMEG_1253
gi|118467340|ref|NC_008596.1|	1341444	1341827	RNAP_WT_STAT_np_261	189.298	RefSeq	gene	1337844	1342847	+	ID=gene1253;Dbxref=GeneID:4532854;Name=MSMEG_1254;gbkey=Gene;locus_tag=MSMEG_1254;rule=annot.overlap;genes=MSMEG_1254
gi|118467340|ref|NC_008596.1|	1346555	1346755	RNAP_WT_STAT_np_262	20.8876	RefSeq	gene	1346160	1346861	+	ID=gene1256;Dbxref=GeneID:4535017;Name=MSMEG_1257;gbkey=Gene;locus_tag=MSMEG_1257;rule=annot.overlap;genes=MSMEG_1257
gi|118467340|ref|NC_008596.1|	1347999	1348453	RNAP_WT_STAT_np_263	149.949	RefSeq	gene	1346869	1348191	-	ID=gene1257;Dbxref=GeneID:4536179;Name=MSMEG_1258;gbkey=Gene;locus_tag=MSMEG_1258;rule=5'overlap;genes=MSMEG_1258
gi|118467340|ref|NC_008596.1|	1357852	1358054	RNAP_WT_STAT_np_264	22.6871	RefSeq	gene	1357886	1358554	+	ID=gene1267;Dbxref=GeneID:4533130;Name=MSMEG_1268;gbkey=Gene;locus_tag=MSMEG_1268;rule=5'overlap;genes=MSMEG_1268
gi|118467340|ref|NC_008596.1|	1361693	1362295	RNAP_WT_STAT_np_265	1226.76	RefSeq	gene	1360369	1361847	-	ID=gene1271;Dbxref=GeneID:4533213;Name=MSMEG_1272;gbkey=Gene;locus_tag=MSMEG_1272;rule=5'overlap;genes=MSMEG_1272
gi|118467340|ref|NC_008596.1|	1369494	1369825	RNAP_WT_STAT_np_266	181.366	RefSeq	gene	1368135	1371380	+	ID=gene1280;Dbxref=GeneID:4537499;Name=MSMEG_1281;gbkey=Gene;locus_tag=MSMEG_1281;rule=annot.overlap;genes=MSMEG_1281
gi|118467340|ref|NC_008596.1|	1370356	1371199	RNAP_WT_STAT_np_267	1452.42	RefSeq	gene	1368135	1371380	+	ID=gene1280;Dbxref=GeneID:4537499;Name=MSMEG_1281;gbkey=Gene;locus_tag=MSMEG_1281;rule=annot.overlap;genes=MSMEG_1281
gi|118467340|ref|NC_008596.1|	1375365	1375841	RNAP_WT_STAT_np_268	91.1813	RefSeq	gene	1373229	1375634	-	ID=gene1284;Dbxref=GeneID:4536628;Name=MSMEG_1285;gbkey=Gene;locus_tag=MSMEG_1285;rule=5'overlap;genes=MSMEG_1285
gi|118467340|ref|NC_008596.1|	1377046	1377515	RNAP_WT_STAT_np_269	1013.86	RefSeq	gene	1375656	1377416	-	ID=gene1285;Dbxref=GeneID:4535337;Name=MSMEG_1286;gbkey=Gene;locus_tag=MSMEG_1286;rule=5'overlap;genes=MSMEG_1286
gi|118467340|ref|NC_008596.1|	1385652	1386083	RNAP_WT_STAT_np_270	176.056	RefSeq	gene	1385106	1385990	-	ID=gene1291;Dbxref=GeneID:4535086;Name=MSMEG_1292;gbkey=Gene;locus_tag=MSMEG_1292;rule=5'overlap;genes=MSMEG_1292,MSMEG_1293
gi|118467340|ref|NC_008596.1|	1388591	1388875	RNAP_WT_STAT_np_271	59.4045	RefSeq	gene	1388764	1389663	+	ID=gene1295;Dbxref=GeneID:4533903;Name=MSMEG_1296;gbkey=Gene;locus_tag=MSMEG_1296;rule=5'overlap;genes=MSMEG_1296
gi|118467340|ref|NC_008596.1|	1393511	1394209	RNAP_WT_STAT_np_272	1259.88	RefSeq	gene	1393703	1394095	+	ID=gene1299;Dbxref=GeneID:4535319;Name=MSMEG_1300;gbkey=Gene;locus_tag=MSMEG_1300;rule=5'overlap;genes=MSMEG_1300
gi|118467340|ref|NC_008596.1|	1395970	1396214	RNAP_WT_STAT_np_273	59.8812	RefSeq	gene	1395326	1396144	-	ID=gene1302;Dbxref=GeneID:4535243;Name=MSMEG_1303;gbkey=Gene;locus_tag=MSMEG_1303;rule=5'overlap;genes=MSMEG_1303
gi|118467340|ref|NC_008596.1|	1402222	1402609	RNAP_WT_STAT_np_274	357.693	RefSeq	gene	1402450	1403853	+	ID=gene1309;Dbxref=GeneID:4535507;Name=MSMEG_1310;gbkey=Gene;locus_tag=MSMEG_1310;rule=3'overlap;genes=MSMEG_1310
gi|118467340|ref|NC_008596.1|	1403728	1404191	RNAP_WT_STAT_np_275	780.034	RefSeq	gene	1402450	1403853	+	ID=gene1309;Dbxref=GeneID:4535507;Name=MSMEG_1310;gbkey=Gene;locus_tag=MSMEG_1310;rule=3'overlap;genes=MSMEG_1310,MSMEG_1311
gi|118467340|ref|NC_008596.1|	1405879	1406091	RNAP_WT_STAT_np_276	63.766	RefSeq	gene	1404005	1405996	-	ID=gene1310;Dbxref=GeneID:4532755;Name=MSMEG_1311;gbkey=Gene;locus_tag=MSMEG_1311;rule=5'overlap;genes=MSMEG_1311
gi|118467340|ref|NC_008596.1|	1417937	1418231	RNAP_WT_STAT_np_277	70.8295	RefSeq	gene	1418115	1419377	+	ID=gene1321;Dbxref=GeneID:4531877;Name=MSMEG_1322;gbkey=Gene;locus_tag=MSMEG_1322;rule=5'overlap;genes=MSMEG_1322
gi|118467340|ref|NC_008596.1|	1420225	1420804	RNAP_WT_STAT_np_278	166.754	RefSeq	gene	1420278	1420427	+	ID=gene1324;Dbxref=GeneID:4533893;Name=MSMEG_1326;gbkey=Gene;locus_tag=MSMEG_1326;rule=5'overlap;genes=MSMEG_1326
gi|118467340|ref|NC_008596.1|	1435818	1436566	RNAP_WT_STAT_np_279	547.017	RefSeq	gene	1435983	1436055	+	ID=gene1336;Dbxref=GeneID:4533348;Name=MSMEG_1337;gbkey=Gene;locus_tag=MSMEG_1337;rule=5'overlap;genes=MSMEG_1337,MSMEG_1338,MSMEG_1339,MSMEG_1340
gi|118467340|ref|NC_008596.1|	1437670	1438221	RNAP_WT_STAT_np_280	1081.01	RefSeq	gene	1437965	1438037	+	ID=gene1342;Dbxref=GeneID:4533343;Name=MSMEG_1343;gbkey=Gene;locus_tag=MSMEG_1343;rule=5'overlap;genes=MSMEG_1343,MSMEG_1344
gi|118467340|ref|NC_008596.1|	1443549	1443818	RNAP_WT_STAT_np_281	34.4889	RefSeq	gene	1442825	1443685	-	ID=gene1349;Dbxref=GeneID:4533953;Name=MSMEG_1350;gbkey=Gene;locus_tag=MSMEG_1350;rule=5'overlap;genes=MSMEG_1350
gi|118467340|ref|NC_008596.1|	1444634	1444909	RNAP_WT_STAT_np_282	62.2135	RefSeq	gene	1443878	1444750	-	ID=gene1350;Dbxref=GeneID:4533043;Name=MSMEG_1351;gbkey=Gene;locus_tag=MSMEG_1351;rule=5'overlap;genes=MSMEG_1351
gi|118467340|ref|NC_008596.1|	1451546	1451893	RNAP_WT_STAT_np_283	142.918	RefSeq	gene	1451188	1451748	-	ID=gene1358;Dbxref=GeneID:4533909;Name=MSMEG_1358;gbkey=Gene;locus_tag=MSMEG_1358;rule=5'overlap;genes=MSMEG_1358,MSMEG_1360
gi|118467340|ref|NC_008596.1|	1452170	1452463	RNAP_WT_STAT_np_284	105.724	RefSeq	gene	1451809	1452558	+	ID=gene1359;Dbxref=GeneID:4534050;Name=MSMEG_1360;gbkey=Gene;locus_tag=MSMEG_1360;rule=annot.overlap;genes=MSMEG_1360
gi|118467340|ref|NC_008596.1|	1458338	1458725	RNAP_WT_STAT_np_285	486.927	RefSeq	gene	1458668	1459195	+	ID=gene1363;Dbxref=GeneID:4531189;Name=rplJ;gbkey=Gene;gene=rplJ;locus_tag=MSMEG_1364;rule=5'overlap;genes=MSMEG_1364
gi|118467340|ref|NC_008596.1|	1459722	1460167	RNAP_WT_STAT_np_286	66.2583	RefSeq	gene	1459848	1460930	+	ID=gene1365;Dbxref=GeneID:4534624;Name=MSMEG_1366;gbkey=Gene;locus_tag=MSMEG_1366;rule=5'overlap;genes=MSMEG_1366
gi|118467340|ref|NC_008596.1|	1460973	1461862	RNAP_WT_STAT_np_287	1522.57	RefSeq	gene	1461630	1465139	+	ID=gene1366;Dbxref=GeneID:4535217;Name=rpoB;gbkey=Gene;gene=rpoB;locus_tag=MSMEG_1367;rule=5'overlap;genes=MSMEG_1367
gi|118467340|ref|NC_008596.1|	1479993	1480236	RNAP_WT_STAT_np_288	56.4394	RefSeq	gene	1479288	1480475	+	ID=gene1378;Dbxref=GeneID:4537701;Name=MSMEG_1379;gbkey=Gene;locus_tag=MSMEG_1379;rule=annot.overlap;genes=MSMEG_1379
gi|118467340|ref|NC_008596.1|	1485947	1486151	RNAP_WT_STAT_np_289	21.3982	RefSeq	gene	1485994	1487205	+	ID=gene1383;Dbxref=GeneID:4531426;Name=MSMEG_1385;gbkey=Gene;locus_tag=MSMEG_1385;rule=annot.overlap;genes=MSMEG_1385
gi|118467340|ref|NC_008596.1|	1486716	1486960	RNAP_WT_STAT_np_290	58.6347	RefSeq	gene	1485994	1487205	+	ID=gene1383;Dbxref=GeneID:4531426;Name=MSMEG_1385;gbkey=Gene;locus_tag=MSMEG_1385;rule=annot.overlap;genes=MSMEG_1385
gi|118467340|ref|NC_008596.1|	1489507	1489889	RNAP_WT_STAT_np_291	194.375	RefSeq	gene	1488754	1490409	+	ID=gene1386;Dbxref=GeneID:4531680;Name=MSMEG_1387;gbkey=Gene;locus_tag=MSMEG_1387;rule=annot.overlap;genes=MSMEG_1387
gi|118467340|ref|NC_008596.1|	1496079	1496358	RNAP_WT_STAT_np_292	47.8465	RefSeq	gene	1496172	1496753	+	ID=gene1394;Dbxref=GeneID:4534169;Name=MSMEG_1395;gbkey=Gene;locus_tag=MSMEG_1395;rule=5'overlap;genes=MSMEG_1395
gi|118467340|ref|NC_008596.1|	1497894	1498392	RNAP_WT_STAT_np_293	1517.22	RefSeq	gene	1498302	1498676	+	ID=gene1397;Dbxref=GeneID:4534642;Name=rpsL;gbkey=Gene;gene=rpsL;locus_tag=MSMEG_1398;rule=5'overlap;genes=MSMEG_1398
gi|118467340|ref|NC_008596.1|	1503744	1504036	RNAP_WT_STAT_np_294	55.6921	RefSeq	gene	1503848	1504765	+	ID=gene1402;Dbxref=GeneID:4533407;Name=MSMEG_1403;gbkey=Gene;locus_tag=MSMEG_1403;rule=5'overlap;genes=MSMEG_1403
gi|118467340|ref|NC_008596.1|	1504679	1505127	RNAP_WT_STAT_np_295	269.242	RefSeq	gene	1504930	1506252	+	ID=gene1403;Dbxref=GeneID:4532983;Name=MSMEG_1404;gbkey=Gene;locus_tag=MSMEG_1404;rule=5'overlap;genes=MSMEG_1404
gi|118467340|ref|NC_008596.1|	1507875	1508198	RNAP_WT_STAT_np_296	155.037	RefSeq	gene	1507983	1509466	+	ID=gene1406;Dbxref=GeneID:4534360;Name=MSMEG_1407;Note=Na(+)/H(+) antiporter%3B this gene contains a frame shift which is not the result of sequencing error;gbkey=Gene;locus_tag=MSMEG_1407;pseudo=true;rule=5'overlap;genes=MSMEG_1407
gi|118467340|ref|NC_008596.1|	1512971	1513505	RNAP_WT_STAT_np_297	278.362	RefSeq	gene	1512243	1513094	+	ID=gene1409;Dbxref=GeneID:4531750;Name=fabG;gbkey=Gene;gene=fabG;locus_tag=MSMEG_1410;rule=3'overlap;genes=MSMEG_1410,MSMEG_1411
gi|118467340|ref|NC_008596.1|	1513808	1514223	RNAP_WT_STAT_np_298	42.1508	RefSeq	gene	1513135	1514016	-	ID=gene1410;Dbxref=GeneID:4531538;Name=MSMEG_1411;gbkey=Gene;locus_tag=MSMEG_1411;rule=5'overlap;genes=MSMEG_1411
gi|118467340|ref|NC_008596.1|	1515279	1515697	RNAP_WT_STAT_np_299	107.964	RefSeq	gene	1514075	1515580	-	ID=gene1411;Dbxref=GeneID:4532603;Name=MSMEG_1412;gbkey=Gene;locus_tag=MSMEG_1412;rule=5'overlap;genes=MSMEG_1412
gi|118467340|ref|NC_008596.1|	1525810	1526148	RNAP_WT_STAT_np_300	76.8732	RefSeq	gene	1525942	1526610	+	ID=gene1424;Dbxref=GeneID:4535597;Name=MSMEG_1425;gbkey=Gene;locus_tag=MSMEG_1425;rule=5'overlap;genes=MSMEG_1425
gi|118467340|ref|NC_008596.1|	1526306	1526912	RNAP_WT_STAT_np_301	20.7521	RefSeq	gene	1526607	1528019	+	ID=gene1425;Dbxref=GeneID:4535570;Name=MSMEG_1426;gbkey=Gene;locus_tag=MSMEG_1426;rule=annot.overlap;genes=MSMEG_1426
gi|118467340|ref|NC_008596.1|	1527350	1527672	RNAP_WT_STAT_np_302	15.0399	RefSeq	gene	1526607	1528019	+	ID=gene1425;Dbxref=GeneID:4535570;Name=MSMEG_1426;gbkey=Gene;locus_tag=MSMEG_1426;rule=annot.overlap;genes=MSMEG_1426
gi|118467340|ref|NC_008596.1|	1527899	1528135	RNAP_WT_STAT_np_303	15.9234	RefSeq	gene	1528038	1529444	+	ID=gene1426;Dbxref=GeneID:4531188;Name=MSMEG_1428;gbkey=Gene;locus_tag=MSMEG_1428;rule=5'overlap;genes=MSMEG_1428
gi|118467340|ref|NC_008596.1|	1532782	1533104	RNAP_WT_STAT_np_304	192.98	RefSeq	gene	1531695	1532945	-	ID=gene1429;Dbxref=GeneID:4534718;Name=MSMEG_1429;gbkey=Gene;locus_tag=MSMEG_1429;rule=5'overlap;genes=MSMEG_1429
gi|118467340|ref|NC_008596.1|	1534191	1534666	RNAP_WT_STAT_np_305	948.834	RefSeq	gene	1533049	1534344	-	ID=gene1430;Dbxref=GeneID:4537684;Name=MSMEG_1431;gbkey=Gene;locus_tag=MSMEG_1431;rule=5'overlap;genes=MSMEG_1431,MSMEG_1432
gi|118467340|ref|NC_008596.1|	1536810	1537219	RNAP_WT_STAT_np_306	315.505	RefSeq	gene	1536329	1537144	-	ID=gene1433;Dbxref=GeneID:4535470;Name=MSMEG_1433;gbkey=Gene;locus_tag=MSMEG_1433;rule=5'overlap;genes=MSMEG_1433
gi|118467340|ref|NC_008596.1|	1561633	1562051	RNAP_WT_STAT_np_307	1046.28	RefSeq	gene	1561939	1562307	+	ID=gene1464;Dbxref=GeneID:4533916;Name=rplN;gbkey=Gene;gene=rplN;locus_tag=MSMEG_1465;rule=5'overlap;genes=MSMEG_1465
gi|118467340|ref|NC_008596.1|	1569084	1569434	RNAP_WT_STAT_np_308	193.546	RefSeq	gene	1569316	1570743	+	ID=gene1476;Dbxref=GeneID:4533538;Name=MSMEG_1477;gbkey=Gene;locus_tag=MSMEG_1477;rule=5'overlap;genes=MSMEG_1477
gi|118467340|ref|NC_008596.1|	1575228	1575559	RNAP_WT_STAT_np_309	118.59	RefSeq	gene	1575442	1576767	+	ID=gene1482;Dbxref=GeneID:4533867;Name=secY;gbkey=Gene;gene=secY;locus_tag=MSMEG_1483;rule=5'overlap;genes=MSMEG_1483
gi|118467340|ref|NC_008596.1|	1578206	1578497	RNAP_WT_STAT_np_310	49.8415	RefSeq	gene	1578235	1578777	+	ID=gene1485;Dbxref=GeneID:4535405;Name=MSMEG_1486;gbkey=Gene;locus_tag=MSMEG_1486;rule=5'overlap;genes=MSMEG_1486
gi|118467340|ref|NC_008596.1|	1583354	1583608	RNAP_WT_STAT_np_311	34.2211	RefSeq	gene	1583124	1584137	+	ID=gene1490;Dbxref=GeneID:4535523;Name=MSMEG_1491;gbkey=Gene;locus_tag=MSMEG_1491;rule=annot.overlap;genes=MSMEG_1491
gi|118467340|ref|NC_008596.1|	1586427	1587065	RNAP_WT_STAT_np_312	212.4	RefSeq	gene	1585984	1586646	-	ID=gene1493;Dbxref=GeneID:4536098;Name=MSMEG_1494;gbkey=Gene;locus_tag=MSMEG_1494;rule=5'overlap;genes=MSMEG_1494,MSMEG_1495
gi|118467340|ref|NC_008596.1|	1587460	1587828	RNAP_WT_STAT_np_313	110.786	RefSeq	gene	1586745	1587569	+	ID=gene1494;Dbxref=GeneID:4531442;Name=MSMEG_1495;gbkey=Gene;locus_tag=MSMEG_1495;rule=3'overlap;genes=MSMEG_1495,MSMEG_1496
gi|118467340|ref|NC_008596.1|	1588430	1588753	RNAP_WT_STAT_np_314	90.9	RefSeq	gene	1587649	1588521	-	ID=gene1495;Dbxref=GeneID:4532534;Name=mmsB;gbkey=Gene;gene=mmsB;locus_tag=MSMEG_1496;rule=5'overlap;genes=MSMEG_1496
gi|118467340|ref|NC_008596.1|	1591112	1591414	RNAP_WT_STAT_np_315	118.011	RefSeq	gene	1589732	1591252	-	ID=gene1497;Dbxref=GeneID:4535218;Name=mmsA;gbkey=Gene;gene=mmsA;locus_tag=MSMEG_1498;rule=5'overlap;genes=MSMEG_1498
gi|118467340|ref|NC_008596.1|	1593495	1593775	RNAP_WT_STAT_np_316	99.9721	RefSeq	gene	1593619	1594473	+	ID=gene1500;Dbxref=GeneID:4536078;Name=MSMEG_1501;gbkey=Gene;locus_tag=MSMEG_1501;rule=5'overlap;genes=MSMEG_1501
gi|118467340|ref|NC_008596.1|	1605649	1605921	RNAP_WT_STAT_np_317	12.8406	RefSeq	gene	1604864	1605760	-	ID=gene1513;Dbxref=GeneID:4534223;Name=MSMEG_1514;gbkey=Gene;locus_tag=MSMEG_1514;rule=5'overlap;genes=MSMEG_1514
gi|118467340|ref|NC_008596.1|	1608759	1609133	RNAP_WT_STAT_np_318	335.638	RefSeq	gene	1607344	1609002	-	ID=gene1515;Dbxref=GeneID:4537177;Name=MSMEG_1516;gbkey=Gene;locus_tag=MSMEG_1516;rule=5'overlap;genes=MSMEG_1516
gi|118467340|ref|NC_008596.1|	1611059	1611744	RNAP_WT_STAT_np_319	1540.35	RefSeq	gene	1610744	1611241	-	ID=gene1517;Dbxref=GeneID:4537702;Name=MSMEG_1518;gbkey=Gene;locus_tag=MSMEG_1518;rule=5'overlap;genes=MSMEG_1518,MSMEG_1519
gi|118467340|ref|NC_008596.1|	1631640	1632083	RNAP_WT_STAT_np_320	169.16	RefSeq	gene	1630283	1631665	-	ID=gene1539;Dbxref=GeneID:4533116;Name=MSMEG_1540;gbkey=Gene;locus_tag=MSMEG_1540;rule=5'overlap;genes=MSMEG_1540,MSMEG_1541,MSMEG_1542
gi|118467340|ref|NC_008596.1|	1641200	1641631	RNAP_WT_STAT_np_321	748.746	RefSeq	gene	1641323	1641517	-	ID=gene1550;Dbxref=GeneID:4536245;Name=MSMEG_1551;gbkey=Gene;locus_tag=MSMEG_1551;rule=5'overlap;genes=MSMEG_1551,MSMEG_1552
gi|118467340|ref|NC_008596.1|	1642902	1643168	RNAP_WT_STAT_np_322	11.0011	RefSeq	gene	1642906	1644321	+	ID=gene1552;Dbxref=GeneID:4534597;Name=eutB;gbkey=Gene;gene=eutB;locus_tag=MSMEG_1553;rule=5'overlap;genes=MSMEG_1553
gi|118467340|ref|NC_008596.1|	1646082	1646368	RNAP_WT_STAT_np_323	94.7886	RefSeq	gene	1646296	1646739	+	ID=gene1555;Dbxref=GeneID:4535125;Name=rplM;gbkey=Gene;gene=rplM;locus_tag=MSMEG_1556;rule=5'overlap;genes=MSMEG_1556
gi|118467340|ref|NC_008596.1|	1647274	1647618	RNAP_WT_STAT_np_324	520.82	RefSeq	gene	1647548	1648012	+	ID=gene1557;Dbxref=GeneID:4534366;Name=MSMEG_1558;gbkey=Gene;locus_tag=MSMEG_1558;rule=5'overlap;genes=MSMEG_1558
gi|118467340|ref|NC_008596.1|	1652042	1652234	RNAP_WT_STAT_np_325	35.0636	RefSeq	gene	1651286	1652176	-	ID=gene1561;Dbxref=GeneID:4532630;Name=MSMEG_1561;gbkey=Gene;locus_tag=MSMEG_1561;rule=5'overlap;genes=MSMEG_1561,MSMEG_1563
gi|118467340|ref|NC_008596.1|	1675107	1675683	RNAP_WT_STAT_np_326	1519.76	RefSeq	gene	1674284	1675408	-	ID=gene1585;Dbxref=GeneID:4536503;Name=MSMEG_1586;gbkey=Gene;locus_tag=MSMEG_1586;rule=5'overlap;genes=MSMEG_1586,MSMEG_1588
gi|118467340|ref|NC_008596.1|	1678116	1678505	RNAP_WT_STAT_np_327	477.038	RefSeq	gene	1678351	1679754	+	ID=gene1590;Dbxref=GeneID:4533218;Name=MSMEG_1591;gbkey=Gene;locus_tag=MSMEG_1591;rule=3'overlap;genes=MSMEG_1591
gi|118467340|ref|NC_008596.1|	1679625	1680117	RNAP_WT_STAT_np_328	697.283	RefSeq	gene	1678351	1679754	+	ID=gene1590;Dbxref=GeneID:4533218;Name=MSMEG_1591;gbkey=Gene;locus_tag=MSMEG_1591;rule=3'overlap;genes=MSMEG_1591
gi|118467340|ref|NC_008596.1|	1683899	1684506	RNAP_WT_STAT_np_329	173.446	RefSeq	gene	1683664	1683954	-	ID=gene1596;Dbxref=GeneID:4532177;Name=MSMEG_1597;gbkey=Gene;locus_tag=MSMEG_1597;rule=5'overlap;genes=MSMEG_1597,MSMEG_1598
gi|118467340|ref|NC_008596.1|	1685020	1685789	RNAP_WT_STAT_np_330	1006.73	RefSeq	gene	1685284	1685862	+	ID=gene1598;Dbxref=GeneID:4530811;Name=MSMEG_1599;gbkey=Gene;locus_tag=MSMEG_1599;rule=5'overlap;genes=MSMEG_1599
gi|118467340|ref|NC_008596.1|	1686848	1687769	RNAP_WT_STAT_np_331	657.476	RefSeq	gene	1687085	1687495	-	ID=gene1600;Dbxref=GeneID:4531710;Name=MSMEG_1601;gbkey=Gene;locus_tag=MSMEG_1601;rule=5'overlap;genes=MSMEG_1601,MSMEG_1602
gi|118467340|ref|NC_008596.1|	1689026	1689401	RNAP_WT_STAT_np_332	93.1728	RefSeq	gene	1689207	1690334	+	ID=gene1602;Dbxref=GeneID:4531203;Name=MSMEG_1603;gbkey=Gene;locus_tag=MSMEG_1603;rule=5'overlap;genes=MSMEG_1603
gi|118467340|ref|NC_008596.1|	1692005	1693203	RNAP_WT_STAT_np_333	1652.29	RefSeq	gene	1692222	1692881	+	ID=gene1604;Dbxref=GeneID:4534975;Name=phoU;gbkey=Gene;gene=phoU;locus_tag=MSMEG_1605;rule=5'overlap;genes=MSMEG_1605,MSMEG_1606
gi|118467340|ref|NC_008596.1|	1697695	1697925	RNAP_WT_STAT_np_334	66.3194	RefSeq	gene	1697467	1698240	-	ID=gene1608;Dbxref=GeneID:4536430;Name=MSMEG_1609;Note=beta-phosphoglucomutase hydrolase%3B this gene contains a frame shift which is not the result of sequencing error%3B identified by match to protein family HMM PF00702%3B match to protein family HMM TIGR01509%3B match to protein family HMM TIGR02009;gbkey=Gene;locus_tag=MSMEG_1609;pseudo=true;rule=annot.overlap;genes=MSMEG_1609
gi|118467340|ref|NC_008596.1|	1708127	1709118	RNAP_WT_STAT_np_335	1511.01	RefSeq	gene	1706845	1708497	-	ID=gene1616;Dbxref=GeneID:4537406;Name=MSMEG_1617;gbkey=Gene;locus_tag=MSMEG_1617;rule=5'overlap;genes=MSMEG_1617,MSMEG_1618,MSMEG_1619
gi|118467340|ref|NC_008596.1|	1714720	1715037	RNAP_WT_STAT_np_336	174.793	RefSeq	gene	1714853	1715740	+	ID=gene1623;Dbxref=GeneID:4532437;Name=MSMEG_1624;gbkey=Gene;locus_tag=MSMEG_1624;rule=5'overlap;genes=MSMEG_1624
gi|118467340|ref|NC_008596.1|	1715676	1716021	RNAP_WT_STAT_np_337	31.7438	RefSeq	gene	1715737	1717305	+	ID=gene1624;Dbxref=GeneID:4534715;Name=MSMEG_1625;gbkey=Gene;locus_tag=MSMEG_1625;rule=3'overlap;genes=MSMEG_1625
gi|118467340|ref|NC_008596.1|	1717227	1717434	RNAP_WT_STAT_np_338	13.4647	RefSeq	gene	1715737	1717305	+	ID=gene1624;Dbxref=GeneID:4534715;Name=MSMEG_1625;gbkey=Gene;locus_tag=MSMEG_1625;rule=3'overlap;genes=MSMEG_1625,MSMEG_1626
gi|118467340|ref|NC_008596.1|	1722285	1722488	RNAP_WT_STAT_np_339	29.0633	RefSeq	gene	1722325	1725612	+	ID=gene1631;Dbxref=GeneID:4536540;Name=dnaE2;gbkey=Gene;gene=dnaE2;locus_tag=MSMEG_1633;rule=5'overlap;genes=MSMEG_1633
gi|118467340|ref|NC_008596.1|	1728539	1728963	RNAP_WT_STAT_np_340	1655.76	RefSeq	gene	1728945	1731728	+	ID=gene1636;Dbxref=GeneID:4535205;Name=MSMEG_1637;gbkey=Gene;locus_tag=MSMEG_1637;rule=5'overlap;genes=MSMEG_1637
gi|118467340|ref|NC_008596.1|	1732280	1732629	RNAP_WT_STAT_np_341	114.607	RefSeq	gene	1732495	1733076	+	ID=gene1639;Dbxref=GeneID:4535177;Name=MSMEG_1640;gbkey=Gene;locus_tag=MSMEG_1640;rule=5'overlap;genes=MSMEG_1640
gi|118467340|ref|NC_008596.1|	1748081	1748504	RNAP_WT_STAT_np_342	527.109	RefSeq	gene	1748300	1748419	-	ID=gene1652;Dbxref=GeneID:4533659;Name=MSMEG_1653;gbkey=Gene;locus_tag=MSMEG_1653;rule=5'overlap;genes=MSMEG_1653
gi|118467340|ref|NC_008596.1|	1753555	1753813	RNAP_WT_STAT_np_343	55.7882	RefSeq	gene	1753643	1754680	+	ID=gene1657;Dbxref=GeneID:4535082;Name=MSMEG_1658;gbkey=Gene;locus_tag=MSMEG_1658;rule=5'overlap;genes=MSMEG_1658
gi|118467340|ref|NC_008596.1|	1754758	1755172	RNAP_WT_STAT_np_344	140.901	RefSeq	gene	1754723	1755040	-	ID=gene1658;Dbxref=GeneID:4532838;Name=MSMEG_1659;gbkey=Gene;locus_tag=MSMEG_1659;rule=5'overlap;genes=MSMEG_1659,MSMEG_1660
gi|118467340|ref|NC_008596.1|	1756962	1757369	RNAP_WT_STAT_np_345	168.38	RefSeq	gene	1756022	1757215	-	ID=gene1660;Dbxref=GeneID:4536749;Name=MSMEG_1661;gbkey=Gene;locus_tag=MSMEG_1661;rule=5'overlap;genes=MSMEG_1661
gi|118467340|ref|NC_008596.1|	1770599	1777646	RNAP_WT_STAT_np_346	685.4	RefSeq	gene	1770884	1772305	-	ID=gene1677;Dbxref=GeneID:4532394;Name=aspA;gbkey=Gene;gene=aspA;locus_tag=MSMEG_1677;rule=5'overlap;genes=MSMEG_1677,MSMEG_1679,MSMEG_1680,MSMEG_1681,MSMEG_1682,MSMEG_1683
gi|118467340|ref|NC_008596.1|	1788332	1788713	RNAP_WT_STAT_np_347	16.1848	RefSeq	gene	1787883	1788506	+	ID=gene1693;Dbxref=GeneID:4530821;Name=upp;gbkey=Gene;gene=upp;locus_tag=MSMEG_1694;rule=3'overlap;genes=MSMEG_1694,MSMEG_1695
gi|118467340|ref|NC_008596.1|	1797441	1797641	RNAP_WT_STAT_np_348	9.21029	RefSeq	gene	1796404	1797576	+	ID=gene1702;Dbxref=GeneID:4532388;Name=MSMEG_1703;gbkey=Gene;locus_tag=MSMEG_1703;rule=3'overlap;genes=MSMEG_1703
gi|118467340|ref|NC_008596.1|	1814518	1814851	RNAP_WT_STAT_np_349	256.008	RefSeq	gene	1813566	1814966	-	ID=gene1717;Dbxref=GeneID:4535478;Name=MSMEG_1717;gbkey=Gene;locus_tag=MSMEG_1717;rule=annot.overlap;genes=MSMEG_1717
gi|118467340|ref|NC_008596.1|	1823185	1823513	RNAP_WT_STAT_np_350	124.203	RefSeq	gene	1822434	1823294	-	ID=gene1729;Dbxref=GeneID:4536239;Name=MSMEG_1729;Note=This gene is disrupted by an ISMsm1 element.%3B ISMsm5%2C transposase%2C interruption-N%3B identified by similarity to GB:CAD18826.1;gbkey=Gene;locus_tag=MSMEG_1729;pseudo=true;rule=5'overlap;genes=MSMEG_1729,MSMEG_1732
gi|118467340|ref|NC_008596.1|	1824379	1825079	RNAP_WT_STAT_np_351	1219.16	RefSeq	gene	1823395	1824546	+	ID=gene1730;Dbxref=GeneID:4531868;Name=MSMEG_1732;gbkey=Gene;locus_tag=MSMEG_1732;rule=3'overlap;genes=MSMEG_1732,MSMEG_1731
gi|118467340|ref|NC_008596.1|	1825725	1826002	RNAP_WT_STAT_np_352	98.7934	RefSeq	gene	1824488	1825807	-	ID=gene1731;Dbxref=GeneID:4533873;Name=MSMEG_1731;gbkey=Gene;locus_tag=MSMEG_1731;rule=5'overlap;genes=MSMEG_1731
gi|118467340|ref|NC_008596.1|	1827403	1827640	RNAP_WT_STAT_np_353	27.1803	RefSeq	gene	1827076	1827543	-	ID=gene1733;Dbxref=GeneID:4531516;Name=MSMEG_1734;gbkey=Gene;locus_tag=MSMEG_1734;rule=5'overlap;genes=MSMEG_1734,MSMEG_1735
gi|118467340|ref|NC_008596.1|	1828927	1829324	RNAP_WT_STAT_np_354	269.784	RefSeq	gene	1829060	1830805	+	ID=gene1735;Dbxref=GeneID:4533568;Name=MSMEG_1736;gbkey=Gene;locus_tag=MSMEG_1736;rule=annot.overlap;genes=MSMEG_1736
gi|118467340|ref|NC_008596.1|	1829493	1829709	RNAP_WT_STAT_np_355	12.0783	RefSeq	gene	1829060	1830805	+	ID=gene1735;Dbxref=GeneID:4533568;Name=MSMEG_1736;gbkey=Gene;locus_tag=MSMEG_1736;rule=annot.overlap;genes=MSMEG_1736
gi|118467340|ref|NC_008596.1|	1831569	1831786	RNAP_WT_STAT_np_356	8.27958	RefSeq	gene	1830802	1831677	+	ID=gene1736;Dbxref=GeneID:4533866;Name=MSMEG_1737;gbkey=Gene;locus_tag=MSMEG_1737;rule=3'overlap;genes=MSMEG_1737,MSMEG_1738
gi|118467340|ref|NC_008596.1|	1832023	1832576	RNAP_WT_STAT_np_357	160.948	RefSeq	gene	1831699	1832286	-	ID=gene1737;Dbxref=GeneID:4536791;Name=MSMEG_1738;gbkey=Gene;locus_tag=MSMEG_1738;rule=5'overlap;genes=MSMEG_1738,MSMEG_1740
gi|118467340|ref|NC_008596.1|	1850052	1850967	RNAP_WT_STAT_np_358	676.886	RefSeq	gene	1845819	1850342	-	ID=gene1756;Dbxref=GeneID:4531397;Name=MSMEG_1757;gbkey=Gene;locus_tag=MSMEG_1757;rule=5'overlap;genes=MSMEG_1757,MSMEG_1758,MSMEG_1759,MSMEG_1761
gi|118467340|ref|NC_008596.1|	1851945	1852194	RNAP_WT_STAT_np_359	10.6037	RefSeq	gene	1850826	1852142	+	ID=gene1759;Dbxref=GeneID:4537553;Name=MSMEG_1761;gbkey=Gene;locus_tag=MSMEG_1761;rule=3'overlap;genes=MSMEG_1761,MSMEG_1760
gi|118467340|ref|NC_008596.1|	1854780	1855274	RNAP_WT_STAT_np_360	719.79	RefSeq	gene	1855136	1856500	+	ID=gene1763;Dbxref=GeneID:4532782;Name=MSMEG_1764;gbkey=Gene;locus_tag=MSMEG_1764;rule=5'overlap;genes=MSMEG_1764
gi|118467340|ref|NC_008596.1|	1857054	1862256	RNAP_WT_STAT_np_361	1365.91	RefSeq	gene	1857176	1857421	+	ID=gene1765;Dbxref=GeneID:4531440;Name=MSMEG_1766;gbkey=Gene;locus_tag=MSMEG_1766;rule=5'overlap;genes=MSMEG_1766,MSMEG_1767,MSMEG_1768,MSMEG_1769,MSMEG_1770,MSMEG_1771,MSMEG_1772,MSMEG_1773,MSMEG_1774,MSMEG_1775
gi|118467340|ref|NC_008596.1|	1863731	1863913	RNAP_WT_STAT_np_362	8.5165	RefSeq	gene	1863597	1864526	-	ID=gene1775;Dbxref=GeneID:4536845;Name=MSMEG_1776;gbkey=Gene;locus_tag=MSMEG_1776;rule=5'overlap;genes=MSMEG_1776
gi|118467340|ref|NC_008596.1|	1864412	1865419	RNAP_WT_STAT_np_363	1727.07	RefSeq	gene	1863597	1864526	-	ID=gene1775;Dbxref=GeneID:4536845;Name=MSMEG_1776;gbkey=Gene;locus_tag=MSMEG_1776;rule=5'overlap;genes=MSMEG_1776,MSMEG_1777,MSMEG_1778
gi|118467340|ref|NC_008596.1|	1865815	1866177	RNAP_WT_STAT_np_364	88.8011	RefSeq	gene	1865711	1866940	-	ID=gene1779;Dbxref=GeneID:4530940;Name=MSMEG_1780;gbkey=Gene;locus_tag=MSMEG_1780;rule=annot.overlap;genes=MSMEG_1780
gi|118467340|ref|NC_008596.1|	1867155	1868534	RNAP_WT_STAT_np_365	472.917	RefSeq	gene	1866940	1867401	-	ID=gene1780;Dbxref=GeneID:4536117;Name=MSMEG_1781;gbkey=Gene;locus_tag=MSMEG_1781;rule=5'overlap;genes=MSMEG_1781,MSMEG_1782
gi|118467340|ref|NC_008596.1|	1869540	1871081	RNAP_WT_STAT_np_366	1448.94	RefSeq	gene	1868641	1869657	-	ID=gene1784;Dbxref=GeneID:4532550;Name=MSMEG_1784;gbkey=Gene;locus_tag=MSMEG_1784;rule=5'overlap;genes=MSMEG_1784,MSMEG_1787,MSMEG_1786
gi|118467340|ref|NC_008596.1|	1871167	1873223	RNAP_WT_STAT_np_367	1448.94	RefSeq	gene	1871258	1871512	+	ID=gene1787;Dbxref=GeneID:4535306;Name=MSMEG_1788;gbkey=Gene;locus_tag=MSMEG_1788;rule=5'overlap;genes=MSMEG_1788,MSMEG_1789,MSMEG_1790,MSMEG_1791,MSMEG_1792,MSMEG_1794
gi|118467340|ref|NC_008596.1|	1873760	1874283	RNAP_WT_STAT_np_368	158.736	RefSeq	gene	1872888	1873895	+	ID=gene1792;Dbxref=GeneID:4531905;Name=MSMEG_1794;gbkey=Gene;locus_tag=MSMEG_1794;rule=3'overlap;genes=MSMEG_1794,MSMEG_1793
gi|118467340|ref|NC_008596.1|	1877956	1878189	RNAP_WT_STAT_np_369	33.3597	RefSeq	gene	1877776	1879104	-	ID=gene1797;Dbxref=GeneID:4534910;Name=MSMEG_1798;gbkey=Gene;locus_tag=MSMEG_1798;rule=5'overlap;genes=MSMEG_1798
gi|118467340|ref|NC_008596.1|	1878910	1879156	RNAP_WT_STAT_np_370	37.2736	RefSeq	gene	1877776	1879104	-	ID=gene1797;Dbxref=GeneID:4534910;Name=MSMEG_1798;gbkey=Gene;locus_tag=MSMEG_1798;rule=5'overlap;genes=MSMEG_1798
gi|118467340|ref|NC_008596.1|	1880354	1881958	RNAP_WT_STAT_np_371	946.098	RefSeq	gene	1880234	1880365	-	ID=gene1799;Dbxref=GeneID:4533564;Name=MSMEG_1800;gbkey=Gene;locus_tag=MSMEG_1800;rule=5'overlap;genes=MSMEG_1800,MSMEG_1801,MSMEG_1802,MSMEG_1803,MSMEG_1804
gi|118467340|ref|NC_008596.1|	1885205	1885680	RNAP_WT_STAT_np_372	853.488	RefSeq	gene	1883433	1885229	-	ID=gene1806;Dbxref=GeneID:4535301;Name=MSMEG_1807;gbkey=Gene;locus_tag=MSMEG_1807;rule=5'overlap;genes=MSMEG_1807
gi|118467340|ref|NC_008596.1|	1886240	1887364	RNAP_WT_STAT_np_373	382.065	RefSeq	gene	1886037	1886924	-	ID=gene1808;Dbxref=GeneID:4533598;Name=MSMEG_1809;gbkey=Gene;locus_tag=MSMEG_1809;rule=5'overlap;genes=MSMEG_1809,MSMEG_1810
gi|118467340|ref|NC_008596.1|	1890283	1890770	RNAP_WT_STAT_np_374	950.998	RefSeq	gene	1890327	1890539	+	ID=gene1813;Dbxref=GeneID:4531467;Name=MSMEG_1814;gbkey=Gene;locus_tag=MSMEG_1814;rule=5'overlap;genes=MSMEG_1814
gi|118467340|ref|NC_008596.1|	1893082	1894091	RNAP_WT_STAT_np_375	283.688	RefSeq	gene	1893207	1893878	-	ID=gene1817;Dbxref=GeneID:4535893;Name=MSMEG_1817;gbkey=Gene;locus_tag=MSMEG_1817;rule=5'overlap;genes=MSMEG_1817,MSMEG_1819
gi|118467340|ref|NC_008596.1|	1906162	1908079	RNAP_WT_STAT_np_376	855.438	RefSeq	gene	1906425	1906814	+	ID=gene1830;Dbxref=GeneID:4532476;Name=MSMEG_1831;gbkey=Gene;locus_tag=MSMEG_1831;rule=5'overlap;genes=MSMEG_1831,MSMEG_1832,MSMEG_1833,MSMEG_1834
gi|118467340|ref|NC_008596.1|	1917050	1917334	RNAP_WT_STAT_np_377	83.3167	RefSeq	gene	1917272	1918728	+	ID=gene1842;Dbxref=GeneID:4535214;Name=ahcY;Note=adenosylhomocysteinase%3B this gene contains a frame shift which is not the result of sequencing error%3B identified by match to protein family HMM PF00670%3B match to protein family HMM PF02254%3B match to protein family HMM PF02826%3B match to protein family HMM PF05221%3B match to protein family HMM TIGR00936;gbkey=Gene;gene=ahcY;locus_tag=MSMEG…
gi|118467340|ref|NC_008596.1|	1918060	1918292	RNAP_WT_STAT_np_378	31.885	RefSeq	gene	1917272	1918728	+	ID=gene1842;Dbxref=GeneID:4535214;Name=ahcY;Note=adenosylhomocysteinase%3B this gene contains a frame shift which is not the result of sequencing error%3B identified by match to protein family HMM PF00670%3B match to protein family HMM PF02254%3B match to protein family HMM PF02826%3B match to protein family HMM PF05221%3B match to protein family HMM TIGR00936;gbkey=Gene;gene=ahcY;locus_tag=MSMEG…
gi|118467340|ref|NC_008596.1|	1924425	1924657	RNAP_WT_STAT_np_379	24.8673	RefSeq	gene	1921966	1925233	-	ID=gene1847;Dbxref=GeneID:4533469;Name=MSMEG_1848;Note=formate dehydrogenase-O%2C major subunit%3B this gene contains a frame shift which is not the result of sequencing error%3B identified by match to protein family HMM PF00384%3B match to protein family HMM PF04879;gbkey=Gene;locus_tag=MSMEG_1848;pseudo=true;rule=annot.overlap;genes=MSMEG_1848
gi|118467340|ref|NC_008596.1|	1931276	1931690	RNAP_WT_STAT_np_380	189.827	RefSeq	gene	1929588	1931401	-	ID=gene1852;Dbxref=GeneID:4537690;Name=MSMEG_1853;Note=Na+/H+ antiporter NhaA%3B this gene contains a frame shift which is not the result of sequencing error%3B identified by match to protein family HMM PF06965;gbkey=Gene;locus_tag=MSMEG_1853;pseudo=true;rule=5'overlap;genes=MSMEG_1853,MSMEG_1854
gi|118467340|ref|NC_008596.1|	1941517	1942033	RNAP_WT_STAT_np_381	134.485	RefSeq	gene	1940497	1941963	+	ID=gene1864;Dbxref=GeneID:4533835;Name=MSMEG_1865;gbkey=Gene;locus_tag=MSMEG_1865;rule=3'overlap;genes=MSMEG_1865
gi|118467340|ref|NC_008596.1|	1950339	1951783	RNAP_WT_STAT_np_382	1352.61	RefSeq	gene	1950437	1951123	+	ID=gene1873;Dbxref=GeneID:4531408;Name=mtrA;gbkey=Gene;gene=mtrA;locus_tag=MSMEG_1874;rule=5'overlap;genes=MSMEG_1874,MSMEG_1875
gi|118467340|ref|NC_008596.1|	1955300	1956699	RNAP_WT_STAT_np_383	687.874	RefSeq	gene	1955596	1956288	+	ID=gene1877;Dbxref=GeneID:4532586;Name=MSMEG_1878;gbkey=Gene;locus_tag=MSMEG_1878;rule=5'overlap;genes=MSMEG_1878,MSMEG_1879,MSMEG_1881
gi|118467340|ref|NC_008596.1|	1959790	1960088	RNAP_WT_STAT_np_384	146.229	RefSeq	gene	1959383	1959925	-	ID=gene1880;Dbxref=GeneID:4534322;Name=MSMEG_1880;gbkey=Gene;locus_tag=MSMEG_1880;rule=5'overlap;genes=MSMEG_1880
gi|118467340|ref|NC_008596.1|	1961541	1961812	RNAP_WT_STAT_np_385	87.893	RefSeq	gene	1961567	1963423	+	ID=gene1882;Dbxref=GeneID:4535489;Name=MSMEG_1883;gbkey=Gene;locus_tag=MSMEG_1883;rule=5'overlap;genes=MSMEG_1883
gi|118467340|ref|NC_008596.1|	1964627	1965154	RNAP_WT_STAT_np_386	1960.97	RefSeq	gene	1965203	1966459	+	ID=gene1885;Dbxref=GeneID:4533038;Name=MSMEG_1886;gbkey=Gene;locus_tag=MSMEG_1886;rule=5'within_50bp;genes=MSMEG_1886
gi|118467340|ref|NC_008596.1|	1996737	1997274	RNAP_WT_STAT_np_387	630.958	RefSeq	gene	1996254	1996745	-	ID=gene1912;Dbxref=GeneID:4533464;Name=ybaK;gbkey=Gene;gene=ybaK;locus_tag=MSMEG_1913;rule=5'overlap;genes=MSMEG_1913,MSMEG_1914
gi|118467340|ref|NC_008596.1|	1997652	1998282	RNAP_WT_STAT_np_388	450.148	RefSeq	gene	1997670	1997975	+	ID=gene1914;Dbxref=GeneID:4535149;Name=MSMEG_1915;gbkey=Gene;locus_tag=MSMEG_1915;rule=5'overlap;genes=MSMEG_1915,MSMEG_1916,MSMEG_1917
gi|118467340|ref|NC_008596.1|	1999852	2000093	RNAP_WT_STAT_np_389	127.451	RefSeq	gene	1998476	1999975	+	ID=gene1917;Dbxref=GeneID:4535345;Name=MSMEG_1918;gbkey=Gene;locus_tag=MSMEG_1918;rule=3'overlap;genes=MSMEG_1918
gi|118467340|ref|NC_008596.1|	2000262	2000828	RNAP_WT_STAT_np_390	1648.31	RefSeq	gene	2000143	2000397	-	ID=gene1918;Dbxref=GeneID:4534879;Name=MSMEG_1919;gbkey=Gene;locus_tag=MSMEG_1919;rule=5'overlap;genes=MSMEG_1919
gi|118467340|ref|NC_008596.1|	2009290	2009876	RNAP_WT_STAT_np_391	1635.21	RefSeq	gene	2007957	2009465	-	ID=gene1929;Dbxref=GeneID:4534321;Name=MSMEG_1930;gbkey=Gene;locus_tag=MSMEG_1930;rule=5'overlap;genes=MSMEG_1930,MSMEG_1931
gi|118467340|ref|NC_008596.1|	2010225	2010703	RNAP_WT_STAT_np_392	18.7176	RefSeq	gene	2010381	2010563	+	ID=gene1931;Dbxref=GeneID:4531673;Name=MSMEG_1933;gbkey=Gene;locus_tag=MSMEG_1933;rule=5'overlap;genes=MSMEG_1933
gi|118467340|ref|NC_008596.1|	2011104	2011385	RNAP_WT_STAT_np_393	56.7204	RefSeq	gene	2010476	2011300	-	ID=gene1932;Dbxref=GeneID:4537194;Name=MSMEG_1932;gbkey=Gene;locus_tag=MSMEG_1932;rule=5'overlap;genes=MSMEG_1932
gi|118467340|ref|NC_008596.1|	2011927	2012186	RNAP_WT_STAT_np_394	17.4103	RefSeq	gene	2011850	2012509	-	ID=gene1934;Dbxref=GeneID:4537552;Name=MSMEG_1935;gbkey=Gene;locus_tag=MSMEG_1935;rule=5'overlap;genes=MSMEG_1935
gi|118467340|ref|NC_008596.1|	2012423	2013020	RNAP_WT_STAT_np_395	938.72	RefSeq	gene	2011850	2012509	-	ID=gene1934;Dbxref=GeneID:4537552;Name=MSMEG_1935;gbkey=Gene;locus_tag=MSMEG_1935;rule=5'overlap;genes=MSMEG_1935,MSMEG_1936
gi|118467340|ref|NC_008596.1|	2015037	2015394	RNAP_WT_STAT_np_396	189.634	RefSeq	gene	2015158	2016012	+	ID=gene1937;Dbxref=GeneID:4536349;Name=MSMEG_1938;gbkey=Gene;locus_tag=MSMEG_1938;rule=5'overlap;genes=MSMEG_1938
gi|118467340|ref|NC_008596.1|	2016018	2016268	RNAP_WT_STAT_np_397	23.0855	RefSeq	gene	2016090	2016386	-	ID=gene1938;Dbxref=GeneID:4536670;Name=MSMEG_1939;gbkey=Gene;locus_tag=MSMEG_1939;rule=3'overlap;genes=MSMEG_1939
gi|118467340|ref|NC_008596.1|	2024883	2025242	RNAP_WT_STAT_np_398	52.6592	RefSeq	gene	2024543	2024932	-	ID=gene1943;Dbxref=GeneID:4533081;Name=MSMEG_1944;gbkey=Gene;locus_tag=MSMEG_1944;rule=5'overlap;genes=MSMEG_1944,MSMEG_1945
gi|118467340|ref|NC_008596.1|	2027040	2027214	RNAP_WT_STAT_np_399	4.99695	RefSeq	gene	2027051	2027299	-	ID=gene1946;Dbxref=GeneID:4537304;Name=MSMEG_1947;gbkey=Gene;locus_tag=MSMEG_1947;rule=3'overlap;genes=MSMEG_1947
gi|118467340|ref|NC_008596.1|	2027687	2028008	RNAP_WT_STAT_np_400	153.651	RefSeq	gene	2027837	2028406	+	ID=gene1949;Dbxref=GeneID:4533782;Name=MSMEG_1950;gbkey=Gene;locus_tag=MSMEG_1950;rule=5'overlap;genes=MSMEG_1950
gi|118467340|ref|NC_008596.1|	2031241	2031695	RNAP_WT_STAT_np_401	116	RefSeq	gene	2029125	2031275	+	ID=gene1951;Dbxref=GeneID:4535435;Name=MSMEG_1952;gbkey=Gene;locus_tag=MSMEG_1952;rule=3'overlap;genes=MSMEG_1952
gi|118467340|ref|NC_008596.1|	2040102	2040378	RNAP_WT_STAT_np_402	11.0597	RefSeq	gene	2040307	2040828	+	ID=gene1959;Dbxref=GeneID:4532098;Name=MSMEG_1960;gbkey=Gene;locus_tag=MSMEG_1960;rule=5'overlap;genes=MSMEG_1960
gi|118467340|ref|NC_008596.1|	2042438	2042717	RNAP_WT_STAT_np_403	62.556	RefSeq	gene	2042589	2045987	+	ID=gene1962;Dbxref=GeneID:4534912;Name=MSMEG_1963;gbkey=Gene;locus_tag=MSMEG_1963;rule=5'overlap;genes=MSMEG_1963
gi|118467340|ref|NC_008596.1|	2047444	2047836	RNAP_WT_STAT_np_404	884.008	RefSeq	gene	2047596	2047672	+	ID=gene1964;Dbxref=GeneID:4533644;Name=MSMEG_1965;gbkey=Gene;locus_tag=MSMEG_1965;rule=5'overlap;genes=MSMEG_1965
gi|118467340|ref|NC_008596.1|	2050310	2062809	RNAP_WT_STAT_np_405	1660.27	RefSeq	gene	2049610	2050320	-	ID=gene1967;Dbxref=GeneID:4530912;Name=MSMEG_1968;gbkey=Gene;locus_tag=MSMEG_1968;rule=5'overlap;genes=MSMEG_1968,MSMEG_1969,MSMEG_1970,MSMEG_1971,MSMEG_1972,MSMEG_1973,MSMEG_1974,MSMEG_1975,MSMEG_1976,MSMEG_1977,MSMEG_1978,MSMEG_1979
gi|118467340|ref|NC_008596.1|	2084818	2085124	RNAP_WT_STAT_np_406	140.128	RefSeq	gene	2083696	2085018	-	ID=gene2002;Dbxref=GeneID:4533320;Name=MSMEG_2003;gbkey=Gene;locus_tag=MSMEG_2003;rule=5'overlap;genes=MSMEG_2003
gi|118467340|ref|NC_008596.1|	2106688	2107013	RNAP_WT_STAT_np_407	90.838	RefSeq	gene	2106472	2106894	-	ID=gene2026;Dbxref=GeneID:4532592;Name=MSMEG_2027;gbkey=Gene;locus_tag=MSMEG_2027;rule=5'overlap;genes=MSMEG_2027
gi|118467340|ref|NC_008596.1|	2113555	2113969	RNAP_WT_STAT_np_408	24.6078	RefSeq	gene	2112758	2113684	+	ID=gene2034;Dbxref=GeneID:4535896;Name=MSMEG_2036;gbkey=Gene;locus_tag=MSMEG_2036;rule=3'overlap;genes=MSMEG_2036,MSMEG_2035
gi|118467340|ref|NC_008596.1|	2114565	2114770	RNAP_WT_STAT_np_409	12.1941	RefSeq	gene	2113659	2115026	-	ID=gene2035;Dbxref=GeneID:4532147;Name=MSMEG_2035;gbkey=Gene;locus_tag=MSMEG_2035;rule=annot.overlap;genes=MSMEG_2035
gi|118467340|ref|NC_008596.1|	2115401	2115692	RNAP_WT_STAT_np_410	80.2825	RefSeq	gene	2115046	2116035	+	ID=gene2036;Dbxref=GeneID:4532820;Name=MSMEG_2037;gbkey=Gene;locus_tag=MSMEG_2037;rule=annot.overlap;genes=MSMEG_2037
gi|118467340|ref|NC_008596.1|	2115948	2117907	RNAP_WT_STAT_np_411	167.683	RefSeq	gene	2116080	2117639	+	ID=gene2037;Dbxref=GeneID:4536652;Name=MSMEG_2038;gbkey=Gene;locus_tag=MSMEG_2038;rule=5'overlap;genes=MSMEG_2038
gi|118467340|ref|NC_008596.1|	2121528	2122016	RNAP_WT_STAT_np_412	303.402	RefSeq	gene	2121822	2123135	+	ID=gene2043;Dbxref=GeneID:4533667;Name=MSMEG_2044;gbkey=Gene;locus_tag=MSMEG_2044;rule=5'overlap;genes=MSMEG_2044
gi|118467340|ref|NC_008596.1|	2127617	2127823	RNAP_WT_STAT_np_413	9.83139	RefSeq	gene	2127094	2127675	+	ID=gene2048;Dbxref=GeneID:4534326;Name=MSMEG_2049;gbkey=Gene;locus_tag=MSMEG_2049;rule=3'overlap;genes=MSMEG_2049,MSMEG_2050
gi|118467340|ref|NC_008596.1|	2129260	2129597	RNAP_WT_STAT_np_414	13.7551	RefSeq	gene	2127764	2129329	-	ID=gene2049;Dbxref=GeneID:4534944;Name=nuoN;gbkey=Gene;gene=nuoN;locus_tag=MSMEG_2050;rule=5'overlap;genes=MSMEG_2050
gi|118467340|ref|NC_008596.1|	2129869	2130085	RNAP_WT_STAT_np_415	5.66365	RefSeq	gene	2129331	2130920	-	ID=gene2050;Dbxref=GeneID:4530833;Name=nuoM;gbkey=Gene;gene=nuoM;locus_tag=MSMEG_2051;rule=annot.overlap;genes=MSMEG_2051
gi|118467340|ref|NC_008596.1|	2132624	2133296	RNAP_WT_STAT_np_416	49.8471	RefSeq	gene	2130914	2132803	-	ID=gene2051;Dbxref=GeneID:4534054;Name=nuoL;gbkey=Gene;gene=nuoL;locus_tag=MSMEG_2052;rule=5'overlap;genes=MSMEG_2052,MSMEG_2053
gi|118467340|ref|NC_008596.1|	2134107	2134435	RNAP_WT_STAT_np_417	47.1165	RefSeq	gene	2133871	2134413	-	ID=gene2054;Dbxref=GeneID:4535706;Name=nuoI;gbkey=Gene;gene=nuoI;locus_tag=MSMEG_2055;rule=5'overlap;genes=MSMEG_2055
gi|118467340|ref|NC_008596.1|	2138328	2138520	RNAP_WT_STAT_np_418	10.6365	RefSeq	gene	2138102	2139433	-	ID=gene2057;Dbxref=GeneID:4532209;Name=nuoF;gbkey=Gene;gene=nuoF;locus_tag=MSMEG_2058;rule=annot.overlap;genes=MSMEG_2058
gi|118467340|ref|NC_008596.1|	2139962	2143944	RNAP_WT_STAT_np_419	2048.74	RefSeq	gene	2139430	2140167	-	ID=gene2058;Dbxref=GeneID:4535338;Name=MSMEG_2059;gbkey=Gene;locus_tag=MSMEG_2059;rule=5'overlap;genes=MSMEG_2059,MSMEG_2060,MSMEG_2061,MSMEG_2062,MSMEG_2063,MSMEG_2064
gi|118467340|ref|NC_008596.1|	2152885	2153389	RNAP_WT_STAT_np_420	35.1572	RefSeq	gene	2152022	2153125	-	ID=gene2074;Dbxref=GeneID:4536133;Name=hmgA;gbkey=Gene;gene=hmgA;locus_tag=MSMEG_2075;rule=5'overlap;genes=MSMEG_2075
gi|118467340|ref|NC_008596.1|	2155233	2155639	RNAP_WT_STAT_np_421	729.042	RefSeq	gene	2155501	2156478	+	ID=gene2077;Dbxref=GeneID:4533257;Name=MSMEG_2078;gbkey=Gene;locus_tag=MSMEG_2078;rule=5'overlap;genes=MSMEG_2078
gi|118467340|ref|NC_008596.1|	2162840	2163311	RNAP_WT_STAT_np_422	132.213	RefSeq	gene	2161613	2162981	-	ID=gene2084;Dbxref=GeneID:4536526;Name=MSMEG_2085;Note=NADPH-ferredoxin reductase fpra%3B this gene contains a frame shift which is not the result of sequencing error%3B identified by match to protein family HMM PF07992;gbkey=Gene;locus_tag=MSMEG_2085;pseudo=true;rule=5'overlap;genes=MSMEG_2085,MSMEG_2086
gi|118467340|ref|NC_008596.1|	2169021	2169746	RNAP_WT_STAT_np_423	1307.58	RefSeq	gene	2169257	2169625	+	ID=gene2092;Dbxref=GeneID:4531793;Name=MSMEG_2093;gbkey=Gene;locus_tag=MSMEG_2093;rule=5'overlap;genes=MSMEG_2093
gi|118467340|ref|NC_008596.1|	2184410	2184749	RNAP_WT_STAT_np_424	11.0757	RefSeq	gene	2183185	2184645	+	ID=gene2105;Dbxref=GeneID:4535336;Name=MSMEG_2107;gbkey=Gene;locus_tag=MSMEG_2107;rule=3'overlap;genes=MSMEG_2107,MSMEG_2106
gi|118467340|ref|NC_008596.1|	2189281	2190023	RNAP_WT_STAT_np_425	14.2222	RefSeq	gene	2189849	2190382	+	ID=gene2112;Dbxref=GeneID:4533393;Name=MSMEG_2115;gbkey=Gene;locus_tag=MSMEG_2115;rule=5'overlap;genes=MSMEG_2115
gi|118467340|ref|NC_008596.1|	2190119	2190744	RNAP_WT_STAT_np_426	209.217	RefSeq	gene	2190275	2190532	-	ID=gene2113;Dbxref=GeneID:4531682;Name=MSMEG_2113;gbkey=Gene;locus_tag=MSMEG_2113;rule=5'overlap;genes=MSMEG_2113,MSMEG_2114
gi|118467340|ref|NC_008596.1|	2212973	2213459	RNAP_WT_STAT_np_427	1411.01	RefSeq	gene	2213142	2213214	+	ID=gene2137;Dbxref=GeneID:4531782;Name=MSMEG_2138;gbkey=Gene;locus_tag=MSMEG_2138;rule=5'overlap;genes=MSMEG_2138
gi|118467340|ref|NC_008596.1|	2215652	2216836	RNAP_WT_STAT_np_428	45.5195	RefSeq	gene	2215760	2216200	-	ID=gene2142;Dbxref=GeneID:4531423;Name=MSMEG_2143;gbkey=Gene;locus_tag=MSMEG_2143;rule=5'overlap;genes=MSMEG_2143,MSMEG_2144
gi|118467340|ref|NC_008596.1|	2218327	2218665	RNAP_WT_STAT_np_429	282.764	RefSeq	gene	2217440	2221084	+	ID=gene2145;Dbxref=GeneID:4535278;Name=MSMEG_2146;gbkey=Gene;locus_tag=MSMEG_2146;rule=annot.overlap;genes=MSMEG_2146
gi|118467340|ref|NC_008596.1|	2223111	2223349	RNAP_WT_STAT_np_430	48.9785	RefSeq	gene	2222742	2224376	+	ID=gene2147;Dbxref=GeneID:4531967;Name=MSMEG_2148;gbkey=Gene;locus_tag=MSMEG_2148;rule=annot.overlap;genes=MSMEG_2148
gi|118467340|ref|NC_008596.1|	2224849	2225146	RNAP_WT_STAT_np_431	113.228	RefSeq	gene	2224483	2224938	+	ID=gene2148;Dbxref=GeneID:4531162;Name=MSMEG_2149;gbkey=Gene;locus_tag=MSMEG_2149;rule=3'overlap;genes=MSMEG_2149,MSMEG_2150
gi|118467340|ref|NC_008596.1|	2234177	2234508	RNAP_WT_STAT_np_432	153.459	RefSeq	gene	2234027	2237583	+	ID=gene2160;Dbxref=GeneID:4534170;Name=MSMEG_2161;Note=FadD9 protein%3B this region contains one or more premature stops and/or frameshifts which are not the result of sequencing error;gbkey=Gene;locus_tag=MSMEG_2161;pseudo=true;rule=annot.overlap;genes=MSMEG_2161
gi|118467340|ref|NC_008596.1|	2237512	2237685	RNAP_WT_STAT_np_433	5.5316	RefSeq	gene	2237715	2238554	+	ID=gene2161;Dbxref=GeneID:4531332;Name=MSMEG_2162;gbkey=Gene;locus_tag=MSMEG_2162;rule=5'within_50bp;genes=MSMEG_2162
gi|118467340|ref|NC_008596.1|	2249863	2250151	RNAP_WT_STAT_np_434	45.8156	RefSeq	gene	2248470	2249870	-	ID=gene2171;Dbxref=GeneID:4534420;Name=MSMEG_2172;gbkey=Gene;locus_tag=MSMEG_2172;rule=5'overlap;genes=MSMEG_2172,MSMEG_2173
gi|118467340|ref|NC_008596.1|	2250483	2250921	RNAP_WT_STAT_np_435	358.372	RefSeq	gene	2250877	2253087	+	ID=gene2173;Dbxref=GeneID:4537001;Name=MSMEG_2174;gbkey=Gene;locus_tag=MSMEG_2174;rule=5'overlap;genes=MSMEG_2174
gi|118467340|ref|NC_008596.1|	2256438	2256640	RNAP_WT_STAT_np_436	25.6111	RefSeq	gene	2256454	2257758	+	ID=gene2178;Dbxref=GeneID:4536151;Name=MSMEG_2179;gbkey=Gene;locus_tag=MSMEG_2179;rule=5'overlap;genes=MSMEG_2179
gi|118467340|ref|NC_008596.1|	2273646	2274484	RNAP_WT_STAT_np_437	846.967	RefSeq	gene	2273072	2273773	-	ID=gene2194;Dbxref=GeneID:4536563;Name=MSMEG_2195;gbkey=Gene;locus_tag=MSMEG_2195;rule=5'overlap;genes=MSMEG_2195,MSMEG_2197
gi|118467340|ref|NC_008596.1|	2276873	2277220	RNAP_WT_STAT_np_438	147.825	RefSeq	gene	2275150	2276997	-	ID=gene2196;Dbxref=GeneID:4535449;Name=MSMEG_2196;gbkey=Gene;locus_tag=MSMEG_2196;rule=5'overlap;genes=MSMEG_2196
gi|118467340|ref|NC_008596.1|	2279864	2280216	RNAP_WT_STAT_np_439	201.283	RefSeq	gene	2279195	2279959	-	ID=gene2198;Dbxref=GeneID:4533810;Name=MSMEG_2199;gbkey=Gene;locus_tag=MSMEG_2199;rule=5'overlap;genes=MSMEG_2199
gi|118467340|ref|NC_008596.1|	2302038	2302240	RNAP_WT_STAT_np_440	20.7621	RefSeq	gene	2302131	2303000	+	ID=gene2222;Dbxref=GeneID:4535576;Name=MSMEG_2223;gbkey=Gene;locus_tag=MSMEG_2223;rule=5'overlap;genes=MSMEG_2223
gi|118467340|ref|NC_008596.1|	2333488	2333742	RNAP_WT_STAT_np_441	16.5999	RefSeq	gene	2333717	2335201	+	ID=gene2251;Dbxref=GeneID:4532732;Name=MSMEG_2252;gbkey=Gene;locus_tag=MSMEG_2252;rule=5'overlap;genes=MSMEG_2252
gi|118467340|ref|NC_008596.1|	2340414	2340688	RNAP_WT_STAT_np_442	46.5782	RefSeq	gene	2339303	2340538	+	ID=gene2256;Dbxref=GeneID:4536071;Name=MSMEG_2257;gbkey=Gene;locus_tag=MSMEG_2257;rule=3'overlap;genes=MSMEG_2257,MSMEG_2258,MSMEG_2259
gi|118467340|ref|NC_008596.1|	2352745	2354629	RNAP_WT_STAT_np_443	1469.98	RefSeq	gene	2352990	2353769	-	ID=gene2270;Dbxref=GeneID:4535519;Name=hypB;gbkey=Gene;gene=hypB;locus_tag=MSMEG_2271;rule=5'overlap;genes=MSMEG_2271,MSMEG_2272,MSMEG_2273
gi|118467340|ref|NC_008596.1|	2358872	2359273	RNAP_WT_STAT_np_444	116.092	RefSeq	gene	2357919	2358992	+	ID=gene2275;Dbxref=GeneID:4532742;Name=hypE;gbkey=Gene;gene=hypE;locus_tag=MSMEG_2276;rule=3'overlap;genes=MSMEG_2276,MSMEG_2277
gi|118467340|ref|NC_008596.1|	2367480	2367907	RNAP_WT_STAT_np_445	152.795	RefSeq	gene	2366364	2367686	-	ID=gene2282;Dbxref=GeneID:4530866;Name=MSMEG_2283;gbkey=Gene;locus_tag=MSMEG_2283;rule=5'overlap;genes=MSMEG_2283,MSMEG_2284
gi|118467340|ref|NC_008596.1|	2370715	2371092	RNAP_WT_STAT_np_446	548.661	RefSeq	gene	2370008	2370769	-	ID=gene2286;Dbxref=GeneID:4536790;Name=MSMEG_2287;gbkey=Gene;locus_tag=MSMEG_2287;rule=5'overlap;genes=MSMEG_2287,MSMEG_2288
gi|118467340|ref|NC_008596.1|	2380016	2383448	RNAP_WT_STAT_np_447	1591.99	RefSeq	gene	2380379	2380618	+	ID=gene2296;Dbxref=GeneID:4531348;Name=MSMEG_2297;gbkey=Gene;locus_tag=MSMEG_2297;rule=5'overlap;genes=MSMEG_2297,MSMEG_2298,MSMEG_2299,MSMEG_2300
gi|118467340|ref|NC_008596.1|	2389183	2389865	RNAP_WT_STAT_np_448	65.27	RefSeq	gene	2388350	2389228	+	ID=gene2306;Dbxref=GeneID:4534907;Name=MSMEG_2307;gbkey=Gene;locus_tag=MSMEG_2307;rule=3'overlap;genes=MSMEG_2307,MSMEG_2308
gi|118467340|ref|NC_008596.1|	2390236	2390896	RNAP_WT_STAT_np_449	60.879	RefSeq	gene	2389298	2390485	-	ID=gene2307;Dbxref=GeneID:4537395;Name=MSMEG_2308;gbkey=Gene;locus_tag=MSMEG_2308;rule=5'overlap;genes=MSMEG_2308,MSMEG_2309
gi|118467340|ref|NC_008596.1|	2393660	2395106	RNAP_WT_STAT_np_450	322.582	RefSeq	gene	2393815	2394789	+	ID=gene2312;Dbxref=GeneID:4535368;Name=nrdF2;gbkey=Gene;gene=nrdF2;locus_tag=MSMEG_2313;rule=5'overlap;genes=MSMEG_2313,MSMEG_2314
gi|118467340|ref|NC_008596.1|	2400401	2400703	RNAP_WT_STAT_np_451	33.5129	RefSeq	gene	2399432	2400481	-	ID=gene2316;Dbxref=GeneID:4537072;Name=MSMEG_2317;gbkey=Gene;locus_tag=MSMEG_2317;rule=5'overlap;genes=MSMEG_2317
gi|118467340|ref|NC_008596.1|	2402136	2402626	RNAP_WT_STAT_np_452	197.893	RefSeq	gene	2402237	2403963	+	ID=gene2319;Dbxref=GeneID:4530905;Name=ctaD;Note=cytochrome C oxidase subunit I%3B this gene contains a frame shift which is not the result of sequencing error%3B identified by match to protein family HMM PF00115%3B match to protein family HMM TIGR02891;gbkey=Gene;gene=ctaD;locus_tag=MSMEG_2320;pseudo=true;rule=annot.overlap;genes=MSMEG_2320
gi|118467340|ref|NC_008596.1|	2402801	2403204	RNAP_WT_STAT_np_453	35.5623	RefSeq	gene	2402237	2403963	+	ID=gene2319;Dbxref=GeneID:4530905;Name=ctaD;Note=cytochrome C oxidase subunit I%3B this gene contains a frame shift which is not the result of sequencing error%3B identified by match to protein family HMM PF00115%3B match to protein family HMM TIGR02891;gbkey=Gene;gene=ctaD;locus_tag=MSMEG_2320;pseudo=true;rule=annot.overlap;genes=MSMEG_2320
gi|118467340|ref|NC_008596.1|	2403290	2404272	RNAP_WT_STAT_np_454	245.386	RefSeq	gene	2404009	2405250	+	ID=gene2320;Dbxref=GeneID:4537335;Name=serB;gbkey=Gene;gene=serB;locus_tag=MSMEG_2321;rule=5'overlap;genes=MSMEG_2321
gi|118467340|ref|NC_008596.1|	2412446	2412795	RNAP_WT_STAT_np_455	159.176	RefSeq	gene	2412595	2413296	+	ID=gene2330;Dbxref=GeneID:4532579;Name=MSMEG_2331;gbkey=Gene;locus_tag=MSMEG_2331;rule=3'overlap;genes=MSMEG_2331
gi|118467340|ref|NC_008596.1|	2413092	2413405	RNAP_WT_STAT_np_456	14.3627	RefSeq	gene	2412595	2413296	+	ID=gene2330;Dbxref=GeneID:4532579;Name=MSMEG_2331;gbkey=Gene;locus_tag=MSMEG_2331;rule=3'overlap;genes=MSMEG_2331,MSMEG_2332
gi|118467340|ref|NC_008596.1|	2414881	2415313	RNAP_WT_STAT_np_457	780.251	RefSeq	gene	2413328	2414872	-	ID=gene2331;Dbxref=GeneID:4531176;Name=MSMEG_2332;gbkey=Gene;locus_tag=MSMEG_2332;rule=5'within_50bp;genes=MSMEG_2332,MSMEG_2334
gi|118467340|ref|NC_008596.1|	2417656	2418158	RNAP_WT_STAT_np_458	958.431	RefSeq	gene	2417125	2417951	-	ID=gene2335;Dbxref=GeneID:4537033;Name=MSMEG_2336;Note=conserved hypothetical protein%3B this gene contains a frame shift which is not the result of sequencing error;gbkey=Gene;locus_tag=MSMEG_2336;pseudo=true;rule=5'overlap;genes=MSMEG_2336,MSMEG_2337
gi|118467340|ref|NC_008596.1|	2420690	2420995	RNAP_WT_STAT_np_459	118.991	RefSeq	gene	2419579	2420901	-	ID=gene2338;Dbxref=GeneID:4531837;Name=MSMEG_2339;gbkey=Gene;locus_tag=MSMEG_2339;rule=5'overlap;genes=MSMEG_2339,MSMEG_2340
gi|118467340|ref|NC_008596.1|	2425750	2428756	RNAP_WT_STAT_np_460	1215.7	RefSeq	gene	2425365	2426033	-	ID=gene2344;Dbxref=GeneID:4535505;Name=MSMEG_2345;Note=lycopene cyclase%3B this gene contains a frame shift which is not the result of sequencing error;gbkey=Gene;locus_tag=MSMEG_2345;pseudo=true;rule=5'overlap;genes=MSMEG_2345,MSMEG_2346,MSMEG_2347
gi|118467340|ref|NC_008596.1|	2437687	2438013	RNAP_WT_STAT_np_461	277.316	RefSeq	gene	2437787	2438995	+	ID=gene2356;Dbxref=GeneID:4533600;Name=MSMEG_2357;gbkey=Gene;locus_tag=MSMEG_2357;rule=5'overlap;genes=MSMEG_2357
gi|118467340|ref|NC_008596.1|	2448875	2449067	RNAP_WT_STAT_np_462	8.54855	RefSeq	gene	2449026	2450537	+	ID=gene2366;Dbxref=GeneID:4532486;Name=gatB;gbkey=Gene;gene=gatB;locus_tag=MSMEG_2367;rule=5'overlap;genes=MSMEG_2367
gi|118467340|ref|NC_008596.1|	2450978	2451370	RNAP_WT_STAT_np_463	29.9634	RefSeq	gene	2450596	2451234	-	ID=gene2367;Dbxref=GeneID:4531009;Name=MSMEG_2368;gbkey=Gene;locus_tag=MSMEG_2368;rule=5'overlap;genes=MSMEG_2368
gi|118467340|ref|NC_008596.1|	2452552	2453142	RNAP_WT_STAT_np_464	87.8022	RefSeq	gene	2452620	2453462	+	ID=gene2369;Dbxref=GeneID:4535878;Name=MSMEG_2370;gbkey=Gene;locus_tag=MSMEG_2370;rule=5'overlap;genes=MSMEG_2370
gi|118467340|ref|NC_008596.1|	2453296	2454180	RNAP_WT_STAT_np_465	106.763	RefSeq	gene	2453493	2453882	-	ID=gene2370;Dbxref=GeneID:4533651;Name=MSMEG_2371;gbkey=Gene;locus_tag=MSMEG_2371;rule=5'overlap;genes=MSMEG_2371
gi|118467340|ref|NC_008596.1|	2458000	2458908	RNAP_WT_STAT_np_466	489.592	RefSeq	gene	2457779	2458390	-	ID=gene2374;Dbxref=GeneID:4537349;Name=wrbA;gbkey=Gene;gene=wrbA;locus_tag=MSMEG_2375;rule=5'overlap;genes=MSMEG_2375,MSMEG_2376
gi|118467340|ref|NC_008596.1|	2467798	2468384	RNAP_WT_STAT_np_467	1191.95	RefSeq	gene	2467984	2468058	+	ID=gene2383;Dbxref=GeneID:4533347;Name=MSMEG_2384;gbkey=Gene;locus_tag=MSMEG_2384;rule=5'overlap;genes=MSMEG_2384,MSMEG_2385
gi|118467340|ref|NC_008596.1|	2470330	2470763	RNAP_WT_STAT_np_468	981.437	RefSeq	gene	2470672	2471265	+	ID=gene2387;Dbxref=GeneID:4536114;Name=leuD;gbkey=Gene;gene=leuD;locus_tag=MSMEG_2388;rule=5'overlap;genes=MSMEG_2388
gi|118467340|ref|NC_008596.1|	2471267	2471834	RNAP_WT_STAT_np_469	127.518	RefSeq	gene	2471469	2472095	+	ID=gene2388;Dbxref=GeneID:4534852;Name=hup;gbkey=Gene;gene=hup;locus_tag=MSMEG_2389;rule=5'overlap;genes=MSMEG_2389
gi|118467340|ref|NC_008596.1|	2472654	2473583	RNAP_WT_STAT_np_470	2348.4	RefSeq	gene	2472156	2473124	-	ID=gene2389;Dbxref=GeneID:4536888;Name=MSMEG_2390;gbkey=Gene;locus_tag=MSMEG_2390;rule=5'overlap;genes=MSMEG_2390
gi|118467340|ref|NC_008596.1|	2481598	2482976	RNAP_WT_STAT_np_471	1504.36	RefSeq	gene	2482174	2482803	+	ID=gene2399;Dbxref=GeneID:4531245;Name=MSMEG_2401;gbkey=Gene;locus_tag=MSMEG_2401;rule=5'overlap;genes=MSMEG_2401,MSMEG_2400
gi|118467340|ref|NC_008596.1|	2489593	2489932	RNAP_WT_STAT_np_472	204.966	RefSeq	gene	2488797	2489648	-	ID=gene2406;Dbxref=GeneID:4534133;Name=MSMEG_2407;gbkey=Gene;locus_tag=MSMEG_2407;rule=5'overlap;genes=MSMEG_2407
gi|118467340|ref|NC_008596.1|	2492955	2493496	RNAP_WT_STAT_np_473	66.3318	RefSeq	gene	2493061	2496444	+	ID=gene2411;Dbxref=GeneID:4533162;Name=pyc;gbkey=Gene;gene=pyc;locus_tag=MSMEG_2412;rule=5'overlap;genes=MSMEG_2412
gi|118467340|ref|NC_008596.1|	2497390	2497775	RNAP_WT_STAT_np_474	545.548	RefSeq	gene	2497580	2498158	+	ID=gene2414;Dbxref=GeneID:4536073;Name=MSMEG_2415;gbkey=Gene;locus_tag=MSMEG_2415;rule=5'overlap;genes=MSMEG_2415
gi|118467340|ref|NC_008596.1|	2498070	2499418	RNAP_WT_STAT_np_475	1296.85	RefSeq	gene	2498281	2499018	+	ID=gene2415;Dbxref=GeneID:4536007;Name=MSMEG_2416;gbkey=Gene;locus_tag=MSMEG_2416;rule=5'overlap;genes=MSMEG_2416,MSMEG_2417
gi|118467340|ref|NC_008596.1|	2501138	2502263	RNAP_WT_STAT_np_476	261.509	RefSeq	gene	2501271	2502047	-	ID=gene2419;Dbxref=GeneID:4532221;Name=MSMEG_2420;gbkey=Gene;locus_tag=MSMEG_2420;rule=5'overlap;genes=MSMEG_2420,MSMEG_2421
gi|118467340|ref|NC_008596.1|	2502865	2503821	RNAP_WT_STAT_np_477	1661.9	RefSeq	gene	2502907	2506494	+	ID=gene2422;Dbxref=GeneID:4531338;Name=smc;gbkey=Gene;gene=smc;locus_tag=MSMEG_2423;rule=5'overlap;genes=MSMEG_2423
gi|118467340|ref|NC_008596.1|	2509684	2509923	RNAP_WT_STAT_np_478	25.5796	RefSeq	gene	2509665	2510003	+	ID=gene2425;Dbxref=GeneID:4537573;Name=MSMEG_2426;gbkey=Gene;locus_tag=MSMEG_2426;rule=5'within_50bp;genes=MSMEG_2426
gi|118467340|ref|NC_008596.1|	2519538	2519871	RNAP_WT_STAT_np_479	159.821	RefSeq	gene	2519767	2520237	+	ID=gene2434;Dbxref=GeneID:4533080;Name=rpsP;gbkey=Gene;gene=rpsP;locus_tag=MSMEG_2435;rule=5'overlap;genes=MSMEG_2435
gi|118467340|ref|NC_008596.1|	2522526	2523119	RNAP_WT_STAT_np_480	887.868	RefSeq	gene	2521737	2522681	-	ID=gene2438;Dbxref=GeneID:4536379;Name=MSMEG_2439;gbkey=Gene;locus_tag=MSMEG_2439;rule=5'overlap;genes=MSMEG_2439,MSMEG_2440
gi|118467340|ref|NC_008596.1|	2525485	2525688	RNAP_WT_STAT_np_481	10.8446	RefSeq	gene	2525199	2525504	+	ID=gene2442;Dbxref=GeneID:4536347;Name=MSMEG_2443;gbkey=Gene;locus_tag=MSMEG_2443;rule=3'overlap;genes=MSMEG_2443,MSMEG_2444
gi|118467340|ref|NC_008596.1|	2527543	2527747	RNAP_WT_STAT_np_482	15.49	RefSeq	gene	2526276	2527730	-	ID=gene2444;Dbxref=GeneID:4532287;Name=MSMEG_2445;gbkey=Gene;locus_tag=MSMEG_2445;rule=5'overlap;genes=MSMEG_2445
gi|118467340|ref|NC_008596.1|	2527970	2528297	RNAP_WT_STAT_np_483	108.847	RefSeq	gene	2527780	2528202	-	ID=gene2445;Dbxref=GeneID:4536902;Name=MSMEG_2446;gbkey=Gene;locus_tag=MSMEG_2446;rule=5'overlap;genes=MSMEG_2446
gi|118467340|ref|NC_008596.1|	2532521	2532754	RNAP_WT_STAT_np_484	20.9034	RefSeq	gene	2531510	2532895	+	ID=gene2449;Dbxref=GeneID:4537742;Name=MSMEG_2450;gbkey=Gene;locus_tag=MSMEG_2450;rule=annot.overlap;genes=MSMEG_2450
gi|118467340|ref|NC_008596.1|	2581824	2582110	RNAP_WT_STAT_np_485	51.3137	RefSeq	gene	2581723	2582772	+	ID=gene2495;Dbxref=GeneID:4537229;Name=MSMEG_2496;gbkey=Gene;locus_tag=MSMEG_2496;rule=annot.overlap;genes=MSMEG_2496
gi|118467340|ref|NC_008596.1|	2604589	2605087	RNAP_WT_STAT_np_486	1900.43	RefSeq	gene	2604148	2604666	-	ID=gene2517;Dbxref=GeneID:4532163;Name=MSMEG_2518;gbkey=Gene;locus_tag=MSMEG_2518;rule=5'overlap;genes=MSMEG_2518,MSMEG_2519
gi|118467340|ref|NC_008596.1|	2606806	2607154	RNAP_WT_STAT_np_487	164.884	RefSeq	gene	2606795	2608255	+	ID=gene2520;Dbxref=GeneID:4531345;Name=MSMEG_2521;gbkey=Gene;locus_tag=MSMEG_2521;rule=5'within_50bp;genes=MSMEG_2521
gi|118467340|ref|NC_008596.1|	2616042	2616303	RNAP_WT_STAT_np_488	36.1408	RefSeq	gene	2615039	2616163	-	ID=gene2527;Dbxref=GeneID:4533276;Name=MSMEG_2528;gbkey=Gene;locus_tag=MSMEG_2528;rule=5'overlap;genes=MSMEG_2528
gi|118467340|ref|NC_008596.1|	2624865	2625076	RNAP_WT_STAT_np_489	17.3019	RefSeq	gene	2624947	2625693	+	ID=gene2539;Dbxref=GeneID:4535313;Name=pyrH;gbkey=Gene;gene=pyrH;locus_tag=MSMEG_2540;rule=5'overlap;genes=MSMEG_2540
gi|118467340|ref|NC_008596.1|	2637612	2638209	RNAP_WT_STAT_np_490	104.461	RefSeq	gene	2637301	2637849	-	ID=gene2552;Dbxref=GeneID:4531709;Name=MSMEG_2553;gbkey=Gene;locus_tag=MSMEG_2553;rule=5'overlap;genes=MSMEG_2553
gi|118467340|ref|NC_008596.1|	2638914	2639399	RNAP_WT_STAT_np_491	349.558	RefSeq	gene	2637892	2639031	-	ID=gene2553;Dbxref=GeneID:4536648;Name=MSMEG_2554;gbkey=Gene;locus_tag=MSMEG_2554;rule=5'overlap;genes=MSMEG_2554
gi|118467340|ref|NC_008596.1|	2655408	2655761	RNAP_WT_STAT_np_492	128.918	RefSeq	gene	2655727	2656023	+	ID=gene2570;Dbxref=GeneID:4536900;Name=MSMEG_2571;gbkey=Gene;locus_tag=MSMEG_2571;rule=5'overlap;genes=MSMEG_2571
gi|118467340|ref|NC_008596.1|	2657914	2658113	RNAP_WT_STAT_np_493	10.6398	RefSeq	gene	2657470	2658036	+	ID=gene2573;Dbxref=GeneID:4532734;Name=MSMEG_2574;gbkey=Gene;locus_tag=MSMEG_2574;rule=3'overlap;genes=MSMEG_2574,MSMEG_2575
gi|118467340|ref|NC_008596.1|	2661055	2661439	RNAP_WT_STAT_np_494	247.738	RefSeq	gene	2661219	2662439	+	ID=gene2578;Dbxref=GeneID:4534732;Name=MSMEG_2579;gbkey=Gene;locus_tag=MSMEG_2579;rule=5'overlap;genes=MSMEG_2579
gi|118467340|ref|NC_008596.1|	2662186	2662651	RNAP_WT_STAT_np_495	54.0984	RefSeq	gene	2662456	2663622	+	ID=gene2579;Dbxref=GeneID:4537421;Name=ispG;gbkey=Gene;gene=ispG;gene_synonym=gcpE;locus_tag=MSMEG_2580;rule=5'overlap;genes=MSMEG_2580
gi|118467340|ref|NC_008596.1|	2663537	2663894	RNAP_WT_STAT_np_496	88.7019	RefSeq	gene	2663721	2664533	+	ID=gene2580;Dbxref=GeneID:4536982;Name=MSMEG_2581;gbkey=Gene;locus_tag=MSMEG_2581;rule=5'overlap;genes=MSMEG_2581
gi|118467340|ref|NC_008596.1|	2667723	2667979	RNAP_WT_STAT_np_497	15.9886	RefSeq	gene	2667790	2668377	+	ID=gene2584;Dbxref=GeneID:4536663;Name=MSMEG_2585;gbkey=Gene;locus_tag=MSMEG_2585;rule=5'overlap;genes=MSMEG_2585
gi|118467340|ref|NC_008596.1|	2672481	2672762	RNAP_WT_STAT_np_498	75.2386	RefSeq	gene	2672585	2673241	+	ID=gene2590;Dbxref=GeneID:4533458;Name=MSMEG_2591;gbkey=Gene;locus_tag=MSMEG_2591;rule=5'overlap;genes=MSMEG_2591
gi|118467340|ref|NC_008596.1|	2673715	2674142	RNAP_WT_STAT_np_499	75.4197	RefSeq	gene	2673315	2673878	+	ID=gene2591;Dbxref=GeneID:4536631;Name=MSMEG_2592;gbkey=Gene;locus_tag=MSMEG_2592;rule=3'overlap;genes=MSMEG_2592,MSMEG_2593
gi|118467340|ref|NC_008596.1|	2674650	2677779	RNAP_WT_STAT_np_500	1531.2	RefSeq	gene	2673880	2675709	-	ID=gene2592;Dbxref=GeneID:4536361;Name=MSMEG_2593;gbkey=Gene;locus_tag=MSMEG_2593;rule=5'overlap;genes=MSMEG_2593,MSMEG_2594
gi|118467340|ref|NC_008596.1|	2685901	2686299	RNAP_WT_STAT_np_501	10.1982	RefSeq	gene	2686214	2686618	+	ID=gene2603;Dbxref=GeneID:4531307;Name=pcaC;gbkey=Gene;gene=pcaC;locus_tag=MSMEG_2604;rule=5'overlap;genes=MSMEG_2604
gi|118467340|ref|NC_008596.1|	2693023	2693312	RNAP_WT_STAT_np_502	53.6452	RefSeq	gene	2693158	2694690	+	ID=gene2612;Dbxref=GeneID:4534593;Name=mqo;gbkey=Gene;gene=mqo;locus_tag=MSMEG_2613;rule=5'overlap;genes=MSMEG_2613
gi|118467340|ref|NC_008596.1|	2705465	2706075	RNAP_WT_STAT_np_503	1578.59	RefSeq	gene	2704955	2705503	-	ID=gene2622;Dbxref=GeneID:4535258;Name=MSMEG_2623;gbkey=Gene;locus_tag=MSMEG_2623;rule=5'overlap;genes=MSMEG_2623,MSMEG_2624
gi|118467340|ref|NC_008596.1|	2707126	2707960	RNAP_WT_STAT_np_504	931.463	RefSeq	gene	2707322	2707672	+	ID=gene2625;Dbxref=GeneID:4532229;Name=MSMEG_2626;gbkey=Gene;locus_tag=MSMEG_2626;rule=5'overlap;genes=MSMEG_2626
gi|118467340|ref|NC_008596.1|	2718691	2718927	RNAP_WT_STAT_np_505	34.5197	RefSeq	gene	2718150	2719415	+	ID=gene2636;Dbxref=GeneID:4533429;Name=MSMEG_2637;gbkey=Gene;locus_tag=MSMEG_2637;rule=annot.overlap;genes=MSMEG_2637
gi|118467340|ref|NC_008596.1|	2733620	2733899	RNAP_WT_STAT_np_506	36.8859	RefSeq	gene	2733015	2733725	-	ID=gene2651;Dbxref=GeneID:4537353;Name=MSMEG_2652;gbkey=Gene;locus_tag=MSMEG_2652;rule=5'overlap;genes=MSMEG_2652,MSMEG_2653
gi|118467340|ref|NC_008596.1|	2734698	2735034	RNAP_WT_STAT_np_507	151.676	RefSeq	gene	2734886	2735155	+	ID=gene2653;Dbxref=GeneID:4534444;Name=rpsO;gbkey=Gene;gene=rpsO;locus_tag=MSMEG_2654;rule=5'overlap;genes=MSMEG_2654
gi|118467340|ref|NC_008596.1|	2735601	2736186	RNAP_WT_STAT_np_508	1334.56	RefSeq	gene	2735997	2738288	+	ID=gene2655;Dbxref=GeneID:4532155;Name=gpsI;gbkey=Gene;gene=gpsI;locus_tag=MSMEG_2656;rule=5'overlap;genes=MSMEG_2656
gi|118467340|ref|NC_008596.1|	2749486	2749775	RNAP_WT_STAT_np_509	50.6748	RefSeq	gene	2748751	2749500	-	ID=gene2668;Dbxref=GeneID:4531388;Name=MSMEG_2669;gbkey=Gene;locus_tag=MSMEG_2669;rule=5'overlap;genes=MSMEG_2669,MSMEG_2670
gi|118467340|ref|NC_008596.1|	2750210	2750470	RNAP_WT_STAT_np_510	12.1151	RefSeq	gene	2750372	2750836	+	ID=gene2670;Dbxref=GeneID:4533432;Name=folA;gbkey=Gene;gene=folA;locus_tag=MSMEG_2671;rule=5'overlap;genes=MSMEG_2671
gi|118467340|ref|NC_008596.1|	2752041	2752389	RNAP_WT_STAT_np_511	231.55	RefSeq	gene	2751938	2753338	+	ID=gene2673;Dbxref=GeneID:4533461;Name=MSMEG_2675;gbkey=Gene;locus_tag=MSMEG_2675;rule=annot.overlap;genes=MSMEG_2675
gi|118467340|ref|NC_008596.1|	2755500	2755834	RNAP_WT_STAT_np_512	142.52	RefSeq	gene	2754283	2755590	-	ID=gene2676;Dbxref=GeneID:4534498;Name=MSMEG_2677;gbkey=Gene;locus_tag=MSMEG_2677;rule=5'overlap;genes=MSMEG_2677
gi|118467340|ref|NC_008596.1|	2761309	2761488	RNAP_WT_STAT_np_513	20.5006	RefSeq	gene	2761296	2762198	+	ID=gene2683;Dbxref=GeneID:4532741;Name=dapA;gbkey=Gene;gene=dapA;locus_tag=MSMEG_2684;rule=5'within_50bp;genes=MSMEG_2684
gi|118467340|ref|NC_008596.1|	2768808	2769102	RNAP_WT_STAT_np_514	147.311	RefSeq	gene	2768903	2769508	+	ID=gene2691;Dbxref=GeneID:4531819;Name=pgsA;gbkey=Gene;gene=pgsA;locus_tag=MSMEG_2692;rule=5'overlap;genes=MSMEG_2692
gi|118467340|ref|NC_008596.1|	2770005	2770250	RNAP_WT_STAT_np_515	17.7835	RefSeq	gene	2770097	2770435	+	ID=gene2693;Dbxref=GeneID:4536039;Name=MSMEG_2694;gbkey=Gene;locus_tag=MSMEG_2694;rule=5'overlap;genes=MSMEG_2694
gi|118467340|ref|NC_008596.1|	2770458	2770795	RNAP_WT_STAT_np_516	70.0363	RefSeq	gene	2770675	2771514	+	ID=gene2694;Dbxref=GeneID:4537457;Name=MSMEG_2695;gbkey=Gene;locus_tag=MSMEG_2695;rule=5'overlap;genes=MSMEG_2695
gi|118467340|ref|NC_008596.1|	2774506	2775152	RNAP_WT_STAT_np_517	2054.86	RefSeq	gene	2774673	2774876	+	ID=gene2700;Dbxref=GeneID:4537615;Name=MSMEG_2701;gbkey=Gene;locus_tag=MSMEG_2701;rule=5'overlap;genes=MSMEG_2701
gi|118467340|ref|NC_008596.1|	2776196	2776467	RNAP_WT_STAT_np_518	20.6535	RefSeq	gene	2776054	2776338	-	ID=gene2702;Dbxref=GeneID:4534818;Name=hypC;gbkey=Gene;gene=hypC;locus_tag=MSMEG_2703;rule=5'overlap;genes=MSMEG_2703
gi|118467340|ref|NC_008596.1|	2784017	2784681	RNAP_WT_STAT_np_519	142.372	RefSeq	gene	2783783	2784265	-	ID=gene2712;Dbxref=GeneID:4537712;Name=MSMEG_2713;gbkey=Gene;locus_tag=MSMEG_2713;rule=5'overlap;genes=MSMEG_2713,MSMEG_2714
gi|118467340|ref|NC_008596.1|	2784918	2785802	RNAP_WT_STAT_np_520	107.927	RefSeq	gene	2784414	2785739	-	ID=gene2714;Dbxref=GeneID:4534113;Name=MSMEG_2715;gbkey=Gene;locus_tag=MSMEG_2715;rule=5'overlap;genes=MSMEG_2715
gi|118467340|ref|NC_008596.1|	2786062	2786522	RNAP_WT_STAT_np_521	148.698	RefSeq	gene	2785736	2786392	-	ID=gene2715;Dbxref=GeneID:4536686;Name=MSMEG_2716;gbkey=Gene;locus_tag=MSMEG_2716;rule=5'overlap;genes=MSMEG_2716
gi|118467340|ref|NC_008596.1|	2786729	2787202	RNAP_WT_STAT_np_522	98.5915	RefSeq	gene	2786389	2786949	-	ID=gene2716;Dbxref=GeneID:4536863;Name=MSMEG_2717;gbkey=Gene;locus_tag=MSMEG_2717;rule=5'overlap;genes=MSMEG_2717
gi|118467340|ref|NC_008596.1|	2787624	2791183	RNAP_WT_STAT_np_523	2069.83	RefSeq	gene	2787037	2787960	-	ID=gene2717;Dbxref=GeneID:4534071;Name=MSMEG_2718;gbkey=Gene;locus_tag=MSMEG_2718;rule=5'overlap;genes=MSMEG_2718,MSMEG_2719,MSMEG_2720
gi|118467340|ref|NC_008596.1|	2791919	2792286	RNAP_WT_STAT_np_524	131.782	RefSeq	gene	2791809	2792138	-	ID=gene2721;Dbxref=GeneID:4534343;Name=hypA;gbkey=Gene;gene=hypA;locus_tag=MSMEG_2722;rule=5'overlap;genes=MSMEG_2722
gi|118467340|ref|NC_008596.1|	2795363	2795614	RNAP_WT_STAT_np_525	24.2925	RefSeq	gene	2794901	2795581	-	ID=gene2725;Dbxref=GeneID:4533250;Name=MSMEG_2726;gbkey=Gene;locus_tag=MSMEG_2726;rule=5'overlap;genes=MSMEG_2726
gi|118467340|ref|NC_008596.1|	2796985	2797272	RNAP_WT_STAT_np_526	22.6086	RefSeq	gene	2796447	2797232	-	ID=gene2727;Dbxref=GeneID:4537481;Name=MSMEG_2728;gbkey=Gene;locus_tag=MSMEG_2728;rule=5'overlap;genes=MSMEG_2728
gi|118467340|ref|NC_008596.1|	2804297	2804644	RNAP_WT_STAT_np_527	118.184	RefSeq	gene	2804420	2805832	+	ID=gene2735;Dbxref=GeneID:4531279;Name=MSMEG_2736;gbkey=Gene;locus_tag=MSMEG_2736;rule=5'overlap;genes=MSMEG_2736
gi|118467340|ref|NC_008596.1|	2805568	2807721	RNAP_WT_STAT_np_528	708.539	RefSeq	gene	2805853	2807556	-	ID=gene2736;Dbxref=GeneID:4534139;Name=MSMEG_2737;gbkey=Gene;locus_tag=MSMEG_2737;rule=5'overlap;genes=MSMEG_2737
gi|118467340|ref|NC_008596.1|	2810056	2810325	RNAP_WT_STAT_np_529	21.7134	RefSeq	gene	2810192	2812627	+	ID=gene2738;Dbxref=GeneID:4533006;Name=MSMEG_2739;gbkey=Gene;locus_tag=MSMEG_2739;rule=5'overlap;genes=MSMEG_2739
gi|118467340|ref|NC_008596.1|	2814316	2815650	RNAP_WT_STAT_np_530	149.311	RefSeq	gene	2814351	2814803	+	ID=gene2742;Dbxref=GeneID:4532794;Name=nrdR;gbkey=Gene;gene=nrdR;locus_tag=MSMEG_2743;rule=5'overlap;genes=MSMEG_2743,MSMEG_2744
gi|118467340|ref|NC_008596.1|	2816374	2816806	RNAP_WT_STAT_np_531	44.9831	RefSeq	gene	2815547	2816577	-	ID=gene2744;Dbxref=GeneID:4531177;Name=MSMEG_2745;Note=hydrolase%3B this gene contains a frame shift which is not the result of sequencing error%3B identified by match to protein family HMM PF00561;gbkey=Gene;locus_tag=MSMEG_2745;pseudo=true;rule=5'overlap;genes=MSMEG_2745
gi|118467340|ref|NC_008596.1|	2817616	2817935	RNAP_WT_STAT_np_532	445.813	RefSeq	gene	2816586	2817632	-	ID=gene2745;Dbxref=GeneID:4536529;Name=MSMEG_2746;gbkey=Gene;locus_tag=MSMEG_2746;rule=5'overlap;genes=MSMEG_2746,MSMEG_2747
gi|118467340|ref|NC_008596.1|	2821063	2824302	RNAP_WT_STAT_np_533	1453.53	RefSeq	gene	2821344	2822036	-	ID=gene2749;Dbxref=GeneID:4535760;Name=MSMEG_2750;gbkey=Gene;locus_tag=MSMEG_2750;rule=5'overlap;genes=MSMEG_2750,MSMEG_2751,MSMEG_2752,MSMEG_2753,MSMEG_2754
gi|118467340|ref|NC_008596.1|	2824842	2825843	RNAP_WT_STAT_np_534	271.44	RefSeq	gene	2824118	2825110	-	ID=gene2754;Dbxref=GeneID:4537526;Name=MSMEG_2755;gbkey=Gene;locus_tag=MSMEG_2755;rule=5'overlap;genes=MSMEG_2755,MSMEG_2756,MSMEG_2757
gi|118467340|ref|NC_008596.1|	2826394	2827122	RNAP_WT_STAT_np_535	16.3944	RefSeq	gene	2826225	2827625	-	ID=gene2758;Dbxref=GeneID:4535335;Name=MSMEG_2758;gbkey=Gene;locus_tag=MSMEG_2758;rule=5'overlap;genes=MSMEG_2758
gi|118467340|ref|NC_008596.1|	2827225	2827911	RNAP_WT_STAT_np_536	1711.84	RefSeq	gene	2826225	2827625	-	ID=gene2758;Dbxref=GeneID:4535335;Name=MSMEG_2758;gbkey=Gene;locus_tag=MSMEG_2758;rule=5'overlap;genes=MSMEG_2758
gi|118467340|ref|NC_008596.1|	2830297	2830550	RNAP_WT_STAT_np_537	33.3021	RefSeq	gene	2830449	2830751	+	ID=gene2762;Dbxref=GeneID:4531651;Name=MSMEG_2763;gbkey=Gene;locus_tag=MSMEG_2763;rule=5'overlap;genes=MSMEG_2763
gi|118467340|ref|NC_008596.1|	2831147	2831500	RNAP_WT_STAT_np_538	237.655	RefSeq	gene	2830772	2831251	-	ID=gene2763;Dbxref=GeneID:4533201;Name=MSMEG_2764;gbkey=Gene;locus_tag=MSMEG_2764;rule=5'overlap;genes=MSMEG_2764,MSMEG_2765
gi|118467340|ref|NC_008596.1|	2833261	2834007	RNAP_WT_STAT_np_539	164.596	RefSeq	gene	2832575	2833276	-	ID=gene2766;Dbxref=GeneID:4535261;Name=MSMEG_2767;gbkey=Gene;locus_tag=MSMEG_2767;rule=5'overlap;genes=MSMEG_2767,MSMEG_2768,MSMEG_2770
gi|118467340|ref|NC_008596.1|	2837775	2838148	RNAP_WT_STAT_np_540	132.691	RefSeq	gene	2837995	2839188	+	ID=gene2772;Dbxref=GeneID:4534120;Name=MSMEG_2773;gbkey=Gene;locus_tag=MSMEG_2773;rule=5'overlap;genes=MSMEG_2773
gi|118467340|ref|NC_008596.1|	2840156	2840677	RNAP_WT_STAT_np_541	23.3142	RefSeq	gene	2839197	2840276	-	ID=gene2773;Dbxref=GeneID:4532352;Name=MSMEG_2774;gbkey=Gene;locus_tag=MSMEG_2774;rule=5'overlap;genes=MSMEG_2774,MSMEG_2775
gi|118467340|ref|NC_008596.1|	2841954	2842194	RNAP_WT_STAT_np_542	29.6101	RefSeq	gene	2841956	2843872	+	ID=gene2775;Dbxref=GeneID:4534451;Name=dxs;gbkey=Gene;gene=dxs;locus_tag=MSMEG_2776;rule=5'overlap;genes=MSMEG_2776
gi|118467340|ref|NC_008596.1|	2845977	2846266	RNAP_WT_STAT_np_543	56.1253	RefSeq	gene	2844852	2846099	-	ID=gene2777;Dbxref=GeneID:4532645;Name=MSMEG_2778;gbkey=Gene;locus_tag=MSMEG_2778;rule=5'overlap;genes=MSMEG_2778
gi|118467340|ref|NC_008596.1|	2846440	2846818	RNAP_WT_STAT_np_544	312.495	RefSeq	gene	2846102	2846683	-	ID=gene2778;Dbxref=GeneID:4533629;Name=MSMEG_2779;gbkey=Gene;locus_tag=MSMEG_2779;rule=5'overlap;genes=MSMEG_2779,MSMEG_2780
gi|118467340|ref|NC_008596.1|	2849901	2850763	RNAP_WT_STAT_np_545	86.5923	RefSeq	gene	2849980	2850276	+	ID=gene2782;Dbxref=GeneID:4537153;Name=MSMEG_2783;gbkey=Gene;locus_tag=MSMEG_2783;rule=5'overlap;genes=MSMEG_2783,MSMEG_2784
gi|118467340|ref|NC_008596.1|	2854905	2855120	RNAP_WT_STAT_np_546	26.922	RefSeq	gene	2854529	2855566	+	ID=gene2787;Dbxref=GeneID:4536574;Name=MSMEG_2788;gbkey=Gene;locus_tag=MSMEG_2788;rule=annot.overlap;genes=MSMEG_2788
gi|118467340|ref|NC_008596.1|	2863481	2863839	RNAP_WT_STAT_np_547	249.012	RefSeq	gene	2862579	2863511	-	ID=gene2796;Dbxref=GeneID:4533855;Name=MSMEG_2797;gbkey=Gene;locus_tag=MSMEG_2797;rule=5'overlap;genes=MSMEG_2797,MSMEG_2799
gi|118467340|ref|NC_008596.1|	2867188	2868122	RNAP_WT_STAT_np_548	895.115	RefSeq	gene	2867294	2867707	+	ID=gene2801;Dbxref=GeneID:4532446;Name=MSMEG_2802;gbkey=Gene;locus_tag=MSMEG_2802;rule=5'overlap;genes=MSMEG_2802,MSMEG_2803,MSMEG_2804
gi|118467340|ref|NC_008596.1|	2869128	2869602	RNAP_WT_STAT_np_549	10.0924	RefSeq	gene	2869035	2869382	+	ID=gene2804;Dbxref=GeneID:4536348;Name=MSMEG_2806;gbkey=Gene;locus_tag=MSMEG_2806;rule=3'overlap;genes=MSMEG_2806,MSMEG_2805
gi|118467340|ref|NC_008596.1|	2881996	2882356	RNAP_WT_STAT_np_550	108.095	RefSeq	gene	2881499	2881834	-	ID=gene2818;Dbxref=GeneID:4535621;Name=MSMEG_2819;gbkey=Gene;locus_tag=MSMEG_2819;rule=nearest.5';genes=MSMEG_2819
gi|118467340|ref|NC_008596.1|	2882900	2883131	RNAP_WT_STAT_np_551	9.67175	RefSeq	gene	2882879	2884048	+	ID=gene2819;Dbxref=GeneID:4531346;Name=MSMEG_2820;gbkey=Gene;locus_tag=MSMEG_2820;rule=5'within_50bp;genes=MSMEG_2820
gi|118467340|ref|NC_008596.1|	2884486	2885290	RNAP_WT_STAT_np_552	375	RefSeq	gene	2884682	2884843	+	ID=gene2820;Dbxref=GeneID:4536784;Name=MSMEG_2822;Note=transposase%2C truncation;gbkey=Gene;locus_tag=MSMEG_2822;pseudo=true;rule=5'overlap;genes=MSMEG_2822
gi|118467340|ref|NC_008596.1|	2886922	2887455	RNAP_WT_STAT_np_553	79.4233	RefSeq	gene	2885869	2887335	+	ID=gene2822;Dbxref=GeneID:4536881;Name=MSMEG_2824;gbkey=Gene;locus_tag=MSMEG_2824;rule=3'overlap;genes=MSMEG_2824,MSMEG_2823
gi|118467340|ref|NC_008596.1|	2888609	2889035	RNAP_WT_STAT_np_554	421.769	RefSeq	gene	2888641	2888826	+	ID=gene2824;Dbxref=GeneID:4531927;Name=MSMEG_2825;Note=IS6120%2C transposase%2C truncation%3B identified by similarity to SP:P35883;gbkey=Gene;locus_tag=MSMEG_2825;pseudo=true;rule=5'overlap;genes=MSMEG_2825
gi|118467340|ref|NC_008596.1|	2890006	2890602	RNAP_WT_STAT_np_555	130.967	RefSeq	gene	2888948	2890171	-	ID=gene2825;Dbxref=GeneID:4533808;Name=MSMEG_2826;gbkey=Gene;locus_tag=MSMEG_2826;rule=5'overlap;genes=MSMEG_2826,MSMEG_2828
gi|118467340|ref|NC_008596.1|	2891841	2892059	RNAP_WT_STAT_np_556	30.1378	RefSeq	gene	2891747	2892448	-	ID=gene2828;Dbxref=GeneID:4535973;Name=MSMEG_2829;gbkey=Gene;locus_tag=MSMEG_2829;rule=annot.overlap;genes=MSMEG_2829
gi|118467340|ref|NC_008596.1|	2893772	2894070	RNAP_WT_STAT_np_557	17.8346	RefSeq	gene	2892622	2893989	-	ID=gene2829;Dbxref=GeneID:4536062;Name=MSMEG_2830;gbkey=Gene;locus_tag=MSMEG_2830;rule=5'overlap;genes=MSMEG_2830
gi|118467340|ref|NC_008596.1|	2894960	2896121	RNAP_WT_STAT_np_558	1266.96	RefSeq	gene	2894648	2894974	-	ID=gene2831;Dbxref=GeneID:4532737;Name=MSMEG_2832;gbkey=Gene;locus_tag=MSMEG_2832;rule=5'overlap;genes=MSMEG_2832,MSMEG_2833,MSMEG_2834,MSMEG_2835,MSMEG_2836,MSMEG_2837
gi|118467340|ref|NC_008596.1|	2947512	2947792	RNAP_WT_STAT_np_559	81.5901	RefSeq	gene	2947132	2949054	+	ID=gene2883;Dbxref=GeneID:4535438;Name=MSMEG_2884;gbkey=Gene;locus_tag=MSMEG_2884;rule=annot.overlap;genes=MSMEG_2884
gi|118467340|ref|NC_008596.1|	2989951	2990164	RNAP_WT_STAT_np_560	7.99331	RefSeq	gene	2988894	2990078	-	ID=gene2925;Dbxref=GeneID:4535642;Name=MSMEG_2926;gbkey=Gene;locus_tag=MSMEG_2926;rule=5'overlap;genes=MSMEG_2926
gi|118467340|ref|NC_008596.1|	2990423	2990835	RNAP_WT_STAT_np_561	189.339	RefSeq	gene	2990071	2990718	-	ID=gene2926;Dbxref=GeneID:4535203;Name=MSMEG_2927;gbkey=Gene;locus_tag=MSMEG_2927;rule=5'overlap;genes=MSMEG_2927
gi|118467340|ref|NC_008596.1|	2999456	2999720	RNAP_WT_STAT_np_562	30.6005	RefSeq	gene	2999713	3000624	+	ID=gene2936;Dbxref=GeneID:4533765;Name=MSMEG_2937;gbkey=Gene;locus_tag=MSMEG_2937;rule=5'overlap;genes=MSMEG_2937
gi|118467340|ref|NC_008596.1|	3002175	3002359	RNAP_WT_STAT_np_563	10.9138	RefSeq	gene	3002244	3002999	+	ID=gene2939;Dbxref=GeneID:4535717;Name=MSMEG_2940;gbkey=Gene;locus_tag=MSMEG_2940;rule=5'overlap;genes=MSMEG_2940
gi|118467340|ref|NC_008596.1|	3011061	3011440	RNAP_WT_STAT_np_564	329.793	RefSeq	gene	3011031	3011849	+	ID=gene2949;Dbxref=GeneID:4535165;Name=MSMEG_2950;gbkey=Gene;locus_tag=MSMEG_2950;rule=5'within_50bp;genes=MSMEG_2950
gi|118467340|ref|NC_008596.1|	3020285	3020507	RNAP_WT_STAT_np_565	11.5424	RefSeq	gene	3020304	3021023	+	ID=gene2957;Dbxref=GeneID:4533143;Name=MSMEG_2958;gbkey=Gene;locus_tag=MSMEG_2958;rule=3'overlap;genes=MSMEG_2958
gi|118467340|ref|NC_008596.1|	3020812	3021557	RNAP_WT_STAT_np_566	1325.79	RefSeq	gene	3020304	3021023	+	ID=gene2957;Dbxref=GeneID:4533143;Name=MSMEG_2958;gbkey=Gene;locus_tag=MSMEG_2958;rule=3'overlap;genes=MSMEG_2958,MSMEG_2959
gi|118467340|ref|NC_008596.1|	3028353	3028685	RNAP_WT_STAT_np_567	50.0002	RefSeq	gene	3028533	3030926	+	ID=gene2964;Dbxref=GeneID:4536380;Name=relA;gbkey=Gene;gene=relA;locus_tag=MSMEG_2965;rule=5'overlap;genes=MSMEG_2965
gi|118467340|ref|NC_008596.1|	3048433	3049125	RNAP_WT_STAT_np_568	31.8896	RefSeq	gene	3048445	3048876	+	ID=gene2982;Dbxref=GeneID:4536050;Name=MSMEG_2983;gbkey=Gene;locus_tag=MSMEG_2983;rule=5'overlap;genes=MSMEG_2983
gi|118467340|ref|NC_008596.1|	3076107	3076557	RNAP_WT_STAT_np_569	1103.62	RefSeq	gene	3074647	3076152	-	ID=gene3006;Dbxref=GeneID:4531585;Name=MSMEG_3007;gbkey=Gene;locus_tag=MSMEG_3007;rule=5'overlap;genes=MSMEG_3007,MSMEG_3008
gi|118467340|ref|NC_008596.1|	3077977	3078293	RNAP_WT_STAT_np_570	70.005	RefSeq	gene	3076326	3078044	+	ID=gene3007;Dbxref=GeneID:4536692;Name=MSMEG_3008;gbkey=Gene;locus_tag=MSMEG_3008;rule=3'overlap;genes=MSMEG_3008,MSMEG_3009
gi|118467340|ref|NC_008596.1|	3083482	3083868	RNAP_WT_STAT_np_571	48.4703	RefSeq	gene	3083458	3083838	-	ID=gene3013;Dbxref=GeneID:4537009;Name=MSMEG_3014;gbkey=Gene;locus_tag=MSMEG_3014;rule=5'overlap;genes=MSMEG_3014
gi|118467340|ref|NC_008596.1|	3094969	3095692	RNAP_WT_STAT_np_572	569.373	RefSeq	gene	3095235	3095540	-	ID=gene3021;Dbxref=GeneID:4536684;Name=MSMEG_3022;gbkey=Gene;locus_tag=MSMEG_3022;rule=5'overlap;genes=MSMEG_3022
gi|118467340|ref|NC_008596.1|	3095934	3096395	RNAP_WT_STAT_np_573	366.967	RefSeq	gene	3095627	3096315	-	ID=gene3022;Dbxref=GeneID:4531596;Name=MSMEG_3023;Note=conserved hypothetical protein%3B this gene contains a frame shift which is not the result of sequencing error;gbkey=Gene;locus_tag=MSMEG_3023;pseudo=true;rule=5'overlap;genes=MSMEG_3023,MSMEG_3024
gi|118467340|ref|NC_008596.1|	3107316	3107642	RNAP_WT_STAT_np_574	235.543	RefSeq	gene	3107613	3108176	+	ID=gene3034;Dbxref=GeneID:4532568;Name=efp;gbkey=Gene;gene=efp;locus_tag=MSMEG_3035;rule=5'overlap;genes=MSMEG_3035
gi|118467340|ref|NC_008596.1|	3108783	3109038	RNAP_WT_STAT_np_575	41.3112	RefSeq	gene	3108872	3111491	+	ID=gene3036;Dbxref=GeneID:4536993;Name=MSMEG_3037;Note=regulatory protein%3B this gene contains a frame shift which is not the result of sequencing error%3B identified by match to protein family HMM PF00196;gbkey=Gene;locus_tag=MSMEG_3037;pseudo=true;rule=5'overlap;genes=MSMEG_3037
gi|118467340|ref|NC_008596.1|	3114691	3115288	RNAP_WT_STAT_np_576	1345.5	RefSeq	gene	3114301	3114978	-	ID=gene3040;Dbxref=GeneID:4532044;Name=MSMEG_3041;gbkey=Gene;locus_tag=MSMEG_3041;rule=5'overlap;genes=MSMEG_3041,MSMEG_3042
gi|118467340|ref|NC_008596.1|	3118071	3118376	RNAP_WT_STAT_np_577	129.235	RefSeq	gene	3118410	3119558	+	ID=gene3045;Dbxref=GeneID:4532131;Name=carA;gbkey=Gene;gene=carA;locus_tag=MSMEG_3046;rule=5'within_50bp;genes=MSMEG_3046
gi|118467340|ref|NC_008596.1|	3125726	3126200	RNAP_WT_STAT_np_578	1392.3	RefSeq	gene	3125908	3126033	-	ID=gene3051;Dbxref=GeneID:4533197;Name=MSMEG_3052;gbkey=Gene;locus_tag=MSMEG_3052;rule=5'overlap;genes=MSMEG_3052,MSMEG_3053
gi|118467340|ref|NC_008596.1|	3141899	3142245	RNAP_WT_STAT_np_579	159.361	RefSeq	gene	3142059	3142244	+	ID=gene3067;Dbxref=GeneID:4535143;Name=MSMEG_3068;gbkey=Gene;locus_tag=MSMEG_3068;rule=5'overlap;genes=MSMEG_3068
gi|118467340|ref|NC_008596.1|	3143634	3143969	RNAP_WT_STAT_np_580	36.9661	RefSeq	gene	3142257	3143939	-	ID=gene3068;Dbxref=GeneID:4537584;Name=MSMEG_3069;gbkey=Gene;locus_tag=MSMEG_3069;rule=5'overlap;genes=MSMEG_3069
gi|118467340|ref|NC_008596.1|	3145428	3145606	RNAP_WT_STAT_np_581	13.8908	RefSeq	gene	3145459	3146778	+	ID=gene3071;Dbxref=GeneID:4533671;Name=MSMEG_3072;gbkey=Gene;locus_tag=MSMEG_3072;rule=5'overlap;genes=MSMEG_3072
gi|118467340|ref|NC_008596.1|	3148016	3148240	RNAP_WT_STAT_np_582	7.82428	RefSeq	gene	3147737	3148219	-	ID=gene3074;Dbxref=GeneID:4535859;Name=MSMEG_3075;gbkey=Gene;locus_tag=MSMEG_3075;rule=5'overlap;genes=MSMEG_3075
gi|118467340|ref|NC_008596.1|	3149951	3150528	RNAP_WT_STAT_np_583	248.899	RefSeq	gene	3148216	3150126	-	ID=gene3075;Dbxref=GeneID:4530995;Name=ggt;gbkey=Gene;gene=ggt;locus_tag=MSMEG_3076;rule=5'overlap;genes=MSMEG_3076,MSMEG_3077,MSMEG_3078
gi|118467340|ref|NC_008596.1|	3155346	3155566	RNAP_WT_STAT_np_584	35.6936	RefSeq	gene	3155445	3155837	+	ID=gene3081;Dbxref=GeneID:4533436;Name=MSMEG_3082;gbkey=Gene;locus_tag=MSMEG_3082;rule=5'overlap;genes=MSMEG_3082
gi|118467340|ref|NC_008596.1|	3160323	3160864	RNAP_WT_STAT_np_585	61.2489	RefSeq	gene	3160365	3160601	+	ID=gene3086;Dbxref=GeneID:4533634;Name=secG;gbkey=Gene;gene=secG;locus_tag=MSMEG_3087;rule=5'overlap;genes=MSMEG_3087,MSMEG_3088
gi|118467340|ref|NC_008596.1|	3172512	3173182	RNAP_WT_STAT_np_586	136.652	RefSeq	gene	3172746	3173117	-	ID=gene3097;Dbxref=GeneID:4531958;Name=MSMEG_3098;gbkey=Gene;locus_tag=MSMEG_3098;rule=5'overlap;genes=MSMEG_3098
gi|118467340|ref|NC_008596.1|	3179560	3179889	RNAP_WT_STAT_np_587	12.9037	RefSeq	gene	3177527	3179617	-	ID=gene3102;Dbxref=GeneID:4531163;Name=tkt;gbkey=Gene;gene=tkt;locus_tag=MSMEG_3103;rule=5'overlap;genes=MSMEG_3103,MSMEG_3104,MSMEG_3105
gi|118467340|ref|NC_008596.1|	3184319	3184536	RNAP_WT_STAT_np_588	39.6311	RefSeq	gene	3183900	3184715	-	ID=gene3108;Dbxref=GeneID:4531606;Name=MSMEG_3109;gbkey=Gene;locus_tag=MSMEG_3109;rule=annot.overlap;genes=MSMEG_3109
gi|118467340|ref|NC_008596.1|	3196372	3196579	RNAP_WT_STAT_np_589	42.2377	RefSeq	gene	3196382	3197227	+	ID=gene3120;Dbxref=GeneID:4536080;Name=MSMEG_3121;gbkey=Gene;locus_tag=MSMEG_3121;rule=5'overlap;genes=MSMEG_3121
gi|118467340|ref|NC_008596.1|	3197813	3198158	RNAP_WT_STAT_np_590	21.7165	RefSeq	gene	3197224	3198657	+	ID=gene3121;Dbxref=GeneID:4533734;Name=sufB;gbkey=Gene;gene=sufB;locus_tag=MSMEG_3122;rule=annot.overlap;genes=MSMEG_3122
gi|118467340|ref|NC_008596.1|	3198624	3198813	RNAP_WT_STAT_np_591	13.2001	RefSeq	gene	3198660	3199871	+	ID=gene3122;Dbxref=GeneID:4535156;Name=sufD;gbkey=Gene;gene=sufD;locus_tag=MSMEG_3123;rule=5'overlap;genes=MSMEG_3123
gi|118467340|ref|NC_008596.1|	3199757	3200106	RNAP_WT_STAT_np_592	27.8865	RefSeq	gene	3199871	3200644	+	ID=gene3123;Dbxref=GeneID:4537106;Name=sufC;gbkey=Gene;gene=sufC;locus_tag=MSMEG_3124;rule=5'overlap;genes=MSMEG_3124
gi|118467340|ref|NC_008596.1|	3200503	3200895	RNAP_WT_STAT_np_593	37.0094	RefSeq	gene	3200647	3201891	+	ID=gene3124;Dbxref=GeneID:4536130;Name=MSMEG_3125;gbkey=Gene;locus_tag=MSMEG_3125;rule=5'overlap;genes=MSMEG_3125
gi|118467340|ref|NC_008596.1|	3201782	3202100	RNAP_WT_STAT_np_594	46.3505	RefSeq	gene	3201888	3202382	+	ID=gene3125;Dbxref=GeneID:4532521;Name=MSMEG_3126;gbkey=Gene;locus_tag=MSMEG_3126;rule=5'overlap;genes=MSMEG_3126
gi|118467340|ref|NC_008596.1|	3202667	3202944	RNAP_WT_STAT_np_595	29.5286	RefSeq	gene	3202379	3202720	+	ID=gene3126;Dbxref=GeneID:4533298;Name=MSMEG_3127;gbkey=Gene;locus_tag=MSMEG_3127;rule=3'overlap;genes=MSMEG_3127,MSMEG_3128
gi|118467340|ref|NC_008596.1|	3211561	3212036	RNAP_WT_STAT_np_596	979.299	RefSeq	gene	3211820	3212194	+	ID=gene3137;Dbxref=GeneID:4534156;Name=trx;gbkey=Gene;gene=trx;locus_tag=MSMEG_3138;rule=5'overlap;genes=MSMEG_3138
gi|118467340|ref|NC_008596.1|	3212140	3212486	RNAP_WT_STAT_np_597	138.529	RefSeq	gene	3212249	3213070	+	ID=gene3138;Dbxref=GeneID:4533853;Name=MSMEG_3139;gbkey=Gene;locus_tag=MSMEG_3139;rule=5'overlap;genes=MSMEG_3139
gi|118467340|ref|NC_008596.1|	3212884	3213123	RNAP_WT_STAT_np_598	53.1516	RefSeq	gene	3213101	3214729	+	ID=gene3139;Dbxref=GeneID:4535404;Name=MSMEG_3140;gbkey=Gene;locus_tag=MSMEG_3140;rule=5'overlap;genes=MSMEG_3140
gi|118467340|ref|NC_008596.1|	3214686	3215804	RNAP_WT_STAT_np_599	1717.13	RefSeq	gene	3214859	3215056	+	ID=gene3140;Dbxref=GeneID:4534758;Name=MSMEG_3141;gbkey=Gene;locus_tag=MSMEG_3141;rule=5'overlap;genes=MSMEG_3141,MSMEG_3142
gi|118467340|ref|NC_008596.1|	3218497	3218776	RNAP_WT_STAT_np_600	20.2031	RefSeq	gene	3215760	3218591	-	ID=gene3142;Dbxref=GeneID:4536477;Name=acnA;gbkey=Gene;gene=acnA;locus_tag=MSMEG_3143;rule=5'overlap;genes=MSMEG_3143
gi|118467340|ref|NC_008596.1|	3219480	3219717	RNAP_WT_STAT_np_601	21.1037	RefSeq	gene	3219661	3221154	+	ID=gene3144;Dbxref=GeneID:4535215;Name=MSMEG_3145;gbkey=Gene;locus_tag=MSMEG_3145;rule=5'overlap;genes=MSMEG_3145
gi|118467340|ref|NC_008596.1|	3221850	3222131	RNAP_WT_STAT_np_602	65.2485	RefSeq	gene	3222173	3223219	+	ID=gene3146;Dbxref=GeneID:4533120;Name=moxR;gbkey=Gene;gene=moxR;locus_tag=MSMEG_3147;rule=5'within_50bp;genes=MSMEG_3147
gi|118467340|ref|NC_008596.1|	3228832	3229515	RNAP_WT_STAT_np_603	47.2524	RefSeq	gene	3228033	3228908	-	ID=gene3152;Dbxref=GeneID:4531748;Name=MSMEG_3153;gbkey=Gene;locus_tag=MSMEG_3153;rule=5'overlap;genes=MSMEG_3153,MSMEG_3154,MSMEG_3155
gi|118467340|ref|NC_008596.1|	3231509	3231979	RNAP_WT_STAT_np_604	479.318	RefSeq	gene	3231067	3231804	-	ID=gene3156;Dbxref=GeneID:4532182;Name=MSMEG_3157;gbkey=Gene;locus_tag=MSMEG_3157;rule=5'overlap;genes=MSMEG_3157,MSMEG_3158
gi|118467340|ref|NC_008596.1|	3237499	3237715	RNAP_WT_STAT_np_605	22.2722	RefSeq	gene	3237553	3238818	+	ID=gene3161;Dbxref=GeneID:4532845;Name=MSMEG_3162;gbkey=Gene;locus_tag=MSMEG_3162;rule=3'overlap;genes=MSMEG_3162
gi|118467340|ref|NC_008596.1|	3238666	3239177	RNAP_WT_STAT_np_606	89.211	RefSeq	gene	3237553	3238818	+	ID=gene3161;Dbxref=GeneID:4532845;Name=MSMEG_3162;gbkey=Gene;locus_tag=MSMEG_3162;rule=3'overlap;genes=MSMEG_3162,MSMEG_3163
gi|118467340|ref|NC_008596.1|	3239444	3240153	RNAP_WT_STAT_np_607	647.882	RefSeq	gene	3238864	3239595	-	ID=gene3162;Dbxref=GeneID:4535555;Name=MSMEG_3163;gbkey=Gene;locus_tag=MSMEG_3163;rule=5'overlap;genes=MSMEG_3163,MSMEG_3164
gi|118467340|ref|NC_008596.1|	3240627	3240836	RNAP_WT_STAT_np_608	28.3473	RefSeq	gene	3240241	3240942	+	ID=gene3164;Dbxref=GeneID:4531931;Name=MSMEG_3165;gbkey=Gene;locus_tag=MSMEG_3165;rule=annot.overlap;genes=MSMEG_3165
gi|118467340|ref|NC_008596.1|	3242066	3242514	RNAP_WT_STAT_np_609	146.519	RefSeq	gene	3240950	3242272	-	ID=gene3165;Dbxref=GeneID:4535031;Name=MSMEG_3166;gbkey=Gene;locus_tag=MSMEG_3166;rule=5'overlap;genes=MSMEG_3166,MSMEG_3168
gi|118467340|ref|NC_008596.1|	3242943	3243331	RNAP_WT_STAT_np_610	433.527	RefSeq	gene	3243269	3246391	+	ID=gene3168;Dbxref=GeneID:4531287;Name=ileS;gbkey=Gene;gene=ileS;locus_tag=MSMEG_3169;rule=5'overlap;genes=MSMEG_3169
gi|118467340|ref|NC_008596.1|	3248499	3248631	RNAP_WT_STAT_np_611	41.7064	RefSeq	gene	3248071	3248559	-	ID=gene3171;Dbxref=GeneID:4535723;Name=MSMEG_3171;gbkey=Gene;locus_tag=MSMEG_3171;rule=5'overlap;genes=MSMEG_3171
gi|118467340|ref|NC_008596.1|	3252914	3253321	RNAP_WT_STAT_np_612	202.997	RefSeq	gene	3253007	3256561	+	ID=gene3177;Dbxref=GeneID:4532730;Name=dnaE;gbkey=Gene;gene=dnaE;locus_tag=MSMEG_3178;rule=3'overlap;genes=MSMEG_3178
gi|118467340|ref|NC_008596.1|	3254434	3254871	RNAP_WT_STAT_np_613	27.7689	RefSeq	gene	3253007	3256561	+	ID=gene3177;Dbxref=GeneID:4532730;Name=dnaE;gbkey=Gene;gene=dnaE;locus_tag=MSMEG_3178;rule=3'overlap;genes=MSMEG_3178
gi|118467340|ref|NC_008596.1|	3255023	3255417	RNAP_WT_STAT_np_614	5.04039	RefSeq	gene	3253007	3256561	+	ID=gene3177;Dbxref=GeneID:4532730;Name=dnaE;gbkey=Gene;gene=dnaE;locus_tag=MSMEG_3178;rule=3'overlap;genes=MSMEG_3178
gi|118467340|ref|NC_008596.1|	3256161	3256969	RNAP_WT_STAT_np_615	77.2754	RefSeq	gene	3253007	3256561	+	ID=gene3177;Dbxref=GeneID:4532730;Name=dnaE;gbkey=Gene;gene=dnaE;locus_tag=MSMEG_3178;rule=3'overlap;genes=MSMEG_3178,MSMEG_3179
gi|118467340|ref|NC_008596.1|	3257509	3258449	RNAP_WT_STAT_np_616	1867.72	RefSeq	gene	3257923	3258243	+	ID=gene3181;Dbxref=GeneID:4534250;Name=MSMEG_3182;gbkey=Gene;locus_tag=MSMEG_3182;rule=5'overlap;genes=MSMEG_3182,MSMEG_3183
gi|118467340|ref|NC_008596.1|	3263722	3264845	RNAP_WT_STAT_np_617	1097.25	RefSeq	gene	3261518	3263795	-	ID=gene3184;Dbxref=GeneID:4537717;Name=MSMEG_3185;Note=maltooligosyl trehalose synthase%3B this gene contains a frame shift which is not the result of sequencing error%3B identified by match to protein family HMM PF00128;gbkey=Gene;locus_tag=MSMEG_3185;pseudo=true;rule=5'overlap;genes=MSMEG_3185
gi|118467340|ref|NC_008596.1|	3283922	3284356	RNAP_WT_STAT_np_618	101	RefSeq	gene	3283704	3284072	-	ID=gene3203;Dbxref=GeneID:4535940;Name=MSMEG_3204;gbkey=Gene;locus_tag=MSMEG_3204;rule=5'overlap;genes=MSMEG_3204,MSMEG_3205
gi|118467340|ref|NC_008596.1|	3302545	3302903	RNAP_WT_STAT_np_619	291.502	RefSeq	gene	3302712	3307268	+	ID=gene3224;Dbxref=GeneID:4532649;Name=MSMEG_3225;gbkey=Gene;locus_tag=MSMEG_3225;rule=5'overlap;genes=MSMEG_3225
gi|118467340|ref|NC_008596.1|	3308740	3309138	RNAP_WT_STAT_np_620	172.594	RefSeq	gene	3308803	3310221	+	ID=gene3226;Dbxref=GeneID:4534311;Name=pyk;gbkey=Gene;gene=pyk;locus_tag=MSMEG_3227;rule=annot.overlap;genes=MSMEG_3227
gi|118467340|ref|NC_008596.1|	3309757	3309941	RNAP_WT_STAT_np_621	11.4095	RefSeq	gene	3308803	3310221	+	ID=gene3226;Dbxref=GeneID:4534311;Name=pyk;gbkey=Gene;gene=pyk;locus_tag=MSMEG_3227;rule=annot.overlap;genes=MSMEG_3227
gi|118467340|ref|NC_008596.1|	3311057	3311255	RNAP_WT_STAT_np_622	13.9064	RefSeq	gene	3310245	3311108	+	ID=gene3227;Dbxref=GeneID:4534389;Name=MSMEG_3228;gbkey=Gene;locus_tag=MSMEG_3228;rule=3'overlap;genes=MSMEG_3228,MSMEG_3229
gi|118467340|ref|NC_008596.1|	3317431	3318611	RNAP_WT_STAT_np_623	1061.95	RefSeq	gene	3316161	3317624	-	ID=gene3232;Dbxref=GeneID:4536091;Name=MSMEG_3233;gbkey=Gene;locus_tag=MSMEG_3233;rule=5'overlap;genes=MSMEG_3233,MSMEG_3234,MSMEG_3235
gi|118467340|ref|NC_008596.1|	3327065	3327669	RNAP_WT_STAT_np_624	254.152	RefSeq	gene	3326308	3327319	-	ID=gene3242;Dbxref=GeneID:4535296;Name=MSMEG_3243;Note=adenylate cyclase%3B this gene contains a frame shift which is not the result of sequencing error%3B identified by match to protein family HMM PF00211;gbkey=Gene;locus_tag=MSMEG_3243;pseudo=true;rule=5'overlap;genes=MSMEG_3243,MSMEG_3244
gi|118467340|ref|NC_008596.1|	3328492	3328850	RNAP_WT_STAT_np_625	78.1814	RefSeq	gene	3328690	3328766	-	ID=gene3244;Dbxref=GeneID:4533642;Name=MSMEG_3245;gbkey=Gene;locus_tag=MSMEG_3245;rule=5'overlap;genes=MSMEG_3245
gi|118467340|ref|NC_008596.1|	3329266	3329761	RNAP_WT_STAT_np_626	235.697	RefSeq	gene	3329756	3330919	+	ID=gene3246;Dbxref=GeneID:4531507;Name=MSMEG_3247;gbkey=Gene;locus_tag=MSMEG_3247;rule=5'overlap;genes=MSMEG_3247
gi|118467340|ref|NC_008596.1|	3336048	3337803	RNAP_WT_STAT_np_627	1305.33	RefSeq	gene	3335279	3336166	-	ID=gene3252;Dbxref=GeneID:4532014;Name=MSMEG_3253;gbkey=Gene;locus_tag=MSMEG_3253;rule=5'overlap;genes=MSMEG_3253,MSMEG_3254,MSMEG_3255,MSMEG_3256
gi|118467340|ref|NC_008596.1|	3354819	3355077	RNAP_WT_STAT_np_628	88.2228	RefSeq	gene	3354888	3355973	+	ID=gene3272;Dbxref=GeneID:4531576;Name=MSMEG_3273;gbkey=Gene;locus_tag=MSMEG_3273;rule=5'overlap;genes=MSMEG_3273
gi|118467340|ref|NC_008596.1|	3363556	3364069	RNAP_WT_STAT_np_629	798.234	RefSeq	gene	3362546	3363814	-	ID=gene3280;Dbxref=GeneID:4536642;Name=MSMEG_3281;gbkey=Gene;locus_tag=MSMEG_3281;rule=5'overlap;genes=MSMEG_3281,MSMEG_3282
gi|118467340|ref|NC_008596.1|	3369611	3371117	RNAP_WT_STAT_np_630	199.979	RefSeq	gene	3369713	3370798	+	ID=gene3288;Dbxref=GeneID:4537601;Name=MSMEG_3289;gbkey=Gene;locus_tag=MSMEG_3289;rule=5'overlap;genes=MSMEG_3289,MSMEG_3290
gi|118467340|ref|NC_008596.1|	3379941	3380316	RNAP_WT_STAT_np_631	314.021	RefSeq	gene	3380231	3381091	+	ID=gene3300;Dbxref=GeneID:4536046;Name=MSMEG_3301;gbkey=Gene;locus_tag=MSMEG_3301;rule=5'overlap;genes=MSMEG_3301
gi|118467340|ref|NC_008596.1|	3383237	3383745	RNAP_WT_STAT_np_632	397.488	RefSeq	gene	3383593	3384945	+	ID=gene3303;Dbxref=GeneID:4533892;Name=MSMEG_3304;gbkey=Gene;locus_tag=MSMEG_3304;rule=5'overlap;genes=MSMEG_3304
gi|118467340|ref|NC_008596.1|	3384956	3385216	RNAP_WT_STAT_np_633	52.0107	RefSeq	gene	3384988	3385890	+	ID=gene3304;Dbxref=GeneID:4533054;Name=MSMEG_3305;gbkey=Gene;locus_tag=MSMEG_3305;rule=5'overlap;genes=MSMEG_3305
gi|118467340|ref|NC_008596.1|	3390319	3390789	RNAP_WT_STAT_np_634	97.2211	RefSeq	gene	3390024	3390854	+	ID=gene3309;Dbxref=GeneID:4536137;Name=MSMEG_3310;gbkey=Gene;locus_tag=MSMEG_3310;rule=annot.overlap;genes=MSMEG_3310
gi|118467340|ref|NC_008596.1|	3404483	3405052	RNAP_WT_STAT_np_635	1170.16	RefSeq	gene	3404121	3404624	-	ID=gene3324;Dbxref=GeneID:4534673;Name=MSMEG_3325;gbkey=Gene;locus_tag=MSMEG_3325;rule=5'overlap;genes=MSMEG_3325
gi|118467340|ref|NC_008596.1|	3406436	3407028	RNAP_WT_STAT_np_636	146.766	RefSeq	gene	3406544	3406639	-	ID=gene3326;Dbxref=GeneID:4534692;Name=MSMEG_3327;gbkey=Gene;locus_tag=MSMEG_3327;rule=5'overlap;genes=MSMEG_3327
gi|118467340|ref|NC_008596.1|	3407238	3407978	RNAP_WT_STAT_np_637	302.521	RefSeq	gene	3406973	3407374	-	ID=gene3327;Dbxref=GeneID:4533396;Name=MSMEG_3328;gbkey=Gene;locus_tag=MSMEG_3328;rule=5'overlap;genes=MSMEG_3328,MSMEG_3329,MSMEG_3330
gi|118467340|ref|NC_008596.1|	3408147	3408745	RNAP_WT_STAT_np_638	549.073	RefSeq	gene	3407950	3408447	-	ID=gene3330;Dbxref=GeneID:4532425;Name=MSMEG_3331;gbkey=Gene;locus_tag=MSMEG_3331;rule=5'overlap;genes=MSMEG_3331,MSMEG_3332
gi|118467340|ref|NC_008596.1|	3417304	3417328	RNAP_WT_STAT_np_639	13.3376	RefSeq	gene	3417007	3418218	-	ID=gene3340;Dbxref=GeneID:4534529;Name=MSMEG_3341;gbkey=Gene;locus_tag=MSMEG_3341;rule=annot.overlap;genes=MSMEG_3341
gi|118467340|ref|NC_008596.1|	3421247	3421662	RNAP_WT_STAT_np_640	447.99	RefSeq	gene	3420444	3421532	-	ID=gene3343;Dbxref=GeneID:4537632;Name=MSMEG_3344;gbkey=Gene;locus_tag=MSMEG_3344;rule=5'overlap;genes=MSMEG_3344
gi|118467340|ref|NC_008596.1|	3437387	3437628	RNAP_WT_STAT_np_641	41.5662	RefSeq	gene	3437657	3438670	+	ID=gene3364;Dbxref=GeneID:4534462;Name=MSMEG_3365;gbkey=Gene;locus_tag=MSMEG_3365;rule=5'within_50bp;genes=MSMEG_3365
gi|118467340|ref|NC_008596.1|	3447526	3447713	RNAP_WT_STAT_np_642	13.959	RefSeq	gene	3447605	3448519	+	ID=gene3375;Dbxref=GeneID:4535493;Name=MSMEG_3376;gbkey=Gene;locus_tag=MSMEG_3376;rule=5'overlap;genes=MSMEG_3376
gi|118467340|ref|NC_008596.1|	3453107	3453826	RNAP_WT_STAT_np_643	324.967	RefSeq	gene	3452634	3453251	-	ID=gene3380;Dbxref=GeneID:4532291;Name=MSMEG_3381;gbkey=Gene;locus_tag=MSMEG_3381;rule=5'overlap;genes=MSMEG_3381,MSMEG_3382
gi|118467340|ref|NC_008596.1|	3465032	3465396	RNAP_WT_STAT_np_644	338.118	RefSeq	gene	3464591	3465574	+	ID=gene3392;Dbxref=GeneID:4530941;Name=MSMEG_3393;gbkey=Gene;locus_tag=MSMEG_3393;rule=annot.overlap;genes=MSMEG_3393
gi|118467340|ref|NC_008596.1|	3467133	3467389	RNAP_WT_STAT_np_645	25.0686	RefSeq	gene	3466818	3467594	-	ID=gene3395;Dbxref=GeneID:4535782;Name=MSMEG_3396;gbkey=Gene;locus_tag=MSMEG_3396;rule=annot.overlap;genes=MSMEG_3396
gi|118467340|ref|NC_008596.1|	3499906	3500226	RNAP_WT_STAT_np_646	115.393	RefSeq	gene	3499988	3501115	+	ID=gene3428;Dbxref=GeneID:4537248;Name=MSMEG_3429;gbkey=Gene;locus_tag=MSMEG_3429;rule=5'overlap;genes=MSMEG_3429
gi|118467340|ref|NC_008596.1|	3503318	3503818	RNAP_WT_STAT_np_647	158.341	RefSeq	gene	3502304	3503770	+	ID=gene3431;Dbxref=GeneID:4531457;Name=MSMEG_3433;gbkey=Gene;locus_tag=MSMEG_3433;rule=3'overlap;genes=MSMEG_3433,MSMEG_3432
gi|118467340|ref|NC_008596.1|	3508752	3509640	RNAP_WT_STAT_np_648	1401.01	RefSeq	gene	3508887	3509057	-	ID=gene3437;Dbxref=GeneID:4536976;Name=MSMEG_3438;gbkey=Gene;locus_tag=MSMEG_3438;rule=5'overlap;genes=MSMEG_3438,MSMEG_3439,MSMEG_3440
gi|118467340|ref|NC_008596.1|	3510383	3510818	RNAP_WT_STAT_np_649	106.979	RefSeq	gene	3509255	3510631	+	ID=gene3439;Dbxref=GeneID:4534481;Name=sdaA;gbkey=Gene;gene=sdaA;locus_tag=MSMEG_3440;rule=3'overlap;genes=MSMEG_3440,MSMEG_3441
gi|118467340|ref|NC_008596.1|	3511941	3512918	RNAP_WT_STAT_np_650	997.431	RefSeq	gene	3512255	3512413	+	ID=gene3442;Dbxref=GeneID:4531436;Name=MSMEG_3443;gbkey=Gene;locus_tag=MSMEG_3443;rule=5'overlap;genes=MSMEG_3443
gi|118467340|ref|NC_008596.1|	3519888	3520338	RNAP_WT_STAT_np_651	1897.78	RefSeq	gene	3519095	3519946	-	ID=gene3450;Dbxref=GeneID:4533203;Name=MSMEG_3451;gbkey=Gene;locus_tag=MSMEG_3451;rule=5'overlap;genes=MSMEG_3451,MSMEG_3452
gi|118467340|ref|NC_008596.1|	3525781	3527308	RNAP_WT_STAT_np_652	1891.02	RefSeq	gene	3524499	3526022	-	ID=gene3458;Dbxref=GeneID:4534125;Name=MSMEG_3459;gbkey=Gene;locus_tag=MSMEG_3459;rule=5'overlap;genes=MSMEG_3459,MSMEG_3460,MSMEG_3461
gi|118467340|ref|NC_008596.1|	3543481	3544638	RNAP_WT_STAT_np_653	1656.8	RefSeq	gene	3542549	3543670	-	ID=gene3475;Dbxref=GeneID:4531681;Name=MSMEG_3476;gbkey=Gene;locus_tag=MSMEG_3476;rule=5'overlap;genes=MSMEG_3476,MSMEG_3477
gi|118467340|ref|NC_008596.1|	3554290	3554574	RNAP_WT_STAT_np_654	77.339	RefSeq	gene	3553689	3554375	-	ID=gene3488;Dbxref=GeneID:4537088;Name=MSMEG_3489;gbkey=Gene;locus_tag=MSMEG_3489;rule=5'overlap;genes=MSMEG_3489
gi|118467340|ref|NC_008596.1|	3555591	3556039	RNAP_WT_STAT_np_655	126.365	RefSeq	gene	3554508	3555722	-	ID=gene3489;Dbxref=GeneID:4535096;Name=MSMEG_3490;gbkey=Gene;locus_tag=MSMEG_3490;rule=5'overlap;genes=MSMEG_3490
gi|118467340|ref|NC_008596.1|	3558017	3559014	RNAP_WT_STAT_np_656	891.502	RefSeq	gene	3558309	3558770	+	ID=gene3493;Dbxref=GeneID:4535586;Name=MSMEG_3494;gbkey=Gene;locus_tag=MSMEG_3494;rule=5'overlap;genes=MSMEG_3494
gi|118467340|ref|NC_008596.1|	3572411	3572823	RNAP_WT_STAT_np_657	678.783	RefSeq	gene	3572774	3574159	+	ID=gene3509;Dbxref=GeneID:4532669;Name=MSMEG_3511;gbkey=Gene;locus_tag=MSMEG_3511;rule=annot.overlap;genes=MSMEG_3511
gi|118467340|ref|NC_008596.1|	3573406	3573600	RNAP_WT_STAT_np_658	18.7611	RefSeq	gene	3572774	3574159	+	ID=gene3509;Dbxref=GeneID:4532669;Name=MSMEG_3511;gbkey=Gene;locus_tag=MSMEG_3511;rule=annot.overlap;genes=MSMEG_3511
gi|118467340|ref|NC_008596.1|	3577660	3577877	RNAP_WT_STAT_np_659	20.4159	RefSeq	gene	3576626	3577834	-	ID=gene3512;Dbxref=GeneID:4534906;Name=MSMEG_3513;gbkey=Gene;locus_tag=MSMEG_3513;rule=5'overlap;genes=MSMEG_3513
gi|118467340|ref|NC_008596.1|	3585195	3586126	RNAP_WT_STAT_np_660	273.401	RefSeq	gene	3585553	3585981	-	ID=gene3521;Dbxref=GeneID:4532264;Name=MSMEG_3522;gbkey=Gene;locus_tag=MSMEG_3522;rule=5'overlap;genes=MSMEG_3522
gi|118467340|ref|NC_008596.1|	3590616	3591107	RNAP_WT_STAT_np_661	21.9152	RefSeq	gene	3590198	3590848	+	ID=gene3527;Dbxref=GeneID:4533526;Name=MSMEG_3529;gbkey=Gene;locus_tag=MSMEG_3529;rule=3'overlap;genes=MSMEG_3529,MSMEG_3528
gi|118467340|ref|NC_008596.1|	3592118	3592350	RNAP_WT_STAT_np_662	43.3109	RefSeq	gene	3591737	3592342	-	ID=gene3529;Dbxref=GeneID:4531811;Name=MSMEG_3530;gbkey=Gene;locus_tag=MSMEG_3530;rule=5'overlap;genes=MSMEG_3530
gi|118467340|ref|NC_008596.1|	3597981	3598453	RNAP_WT_STAT_np_663	186.659	RefSeq	gene	3598192	3600066	+	ID=gene3535;Dbxref=GeneID:4534459;Name=MSMEG_3536;gbkey=Gene;locus_tag=MSMEG_3536;rule=5'overlap;genes=MSMEG_3536
gi|118467340|ref|NC_008596.1|	3599961	3600816	RNAP_WT_STAT_np_664	163.107	RefSeq	gene	3600074	3600313	+	ID=gene3536;Dbxref=GeneID:4537694;Name=MSMEG_3537;gbkey=Gene;locus_tag=MSMEG_3537;rule=5'overlap;genes=MSMEG_3537
gi|118467340|ref|NC_008596.1|	3601076	3602270	RNAP_WT_STAT_np_665	163.66	RefSeq	gene	3600326	3601186	-	ID=gene3537;Dbxref=GeneID:4534933;Name=MSMEG_3538;gbkey=Gene;locus_tag=MSMEG_3538;rule=5'overlap;genes=MSMEG_3538,MSMEG_3539,MSMEG_3540,MSMEG_3542
gi|118467340|ref|NC_008596.1|	3603216	3603535	RNAP_WT_STAT_np_666	177.837	RefSeq	gene	3602815	3603345	-	ID=gene3542;Dbxref=GeneID:4537228;Name=MSMEG_3543;gbkey=Gene;locus_tag=MSMEG_3543;rule=5'overlap;genes=MSMEG_3543
gi|118467340|ref|NC_008596.1|	3603933	3604596	RNAP_WT_STAT_np_667	106.507	RefSeq	gene	3603465	3604370	-	ID=gene3543;Dbxref=GeneID:4537411;Name=MSMEG_3544;gbkey=Gene;locus_tag=MSMEG_3544;rule=5'overlap;genes=MSMEG_3544
gi|118467340|ref|NC_008596.1|	3604901	3605366	RNAP_WT_STAT_np_668	192.491	RefSeq	gene	3604423	3605046	-	ID=gene3544;Dbxref=GeneID:4533711;Name=MSMEG_3545;gbkey=Gene;locus_tag=MSMEG_3545;rule=5'overlap;genes=MSMEG_3545,MSMEG_3546
gi|118467340|ref|NC_008596.1|	3619348	3619611	RNAP_WT_STAT_np_669	8.74837	RefSeq	gene	3617957	3619402	-	ID=gene3556;Dbxref=GeneID:4532253;Name=MSMEG_3557;gbkey=Gene;locus_tag=MSMEG_3557;rule=5'overlap;genes=MSMEG_3557
gi|118467340|ref|NC_008596.1|	3620212	3622047	RNAP_WT_STAT_np_670	777.802	RefSeq	gene	3619557	3620492	-	ID=gene3557;Dbxref=GeneID:4536235;Name=MSMEG_3558;gbkey=Gene;locus_tag=MSMEG_3558;rule=5'overlap;genes=MSMEG_3558,MSMEG_3559,MSMEG_3560
gi|118467340|ref|NC_008596.1|	3623005	3623372	RNAP_WT_STAT_np_671	225.32	RefSeq	gene	3621908	3623269	-	ID=gene3560;Dbxref=GeneID:4534417;Name=glnA;gbkey=Gene;gene=glnA;locus_tag=MSMEG_3561;rule=5'overlap;genes=MSMEG_3561
gi|118467340|ref|NC_008596.1|	3625898	3626809	RNAP_WT_STAT_np_672	1723.49	RefSeq	gene	3623967	3626027	-	ID=gene3562;Dbxref=GeneID:4533478;Name=MSMEG_3563;gbkey=Gene;locus_tag=MSMEG_3563;rule=5'overlap;genes=MSMEG_3563,MSMEG_3564
gi|118467340|ref|NC_008596.1|	3635567	3635889	RNAP_WT_STAT_np_673	48.8222	RefSeq	gene	3635643	3636122	+	ID=gene3574;Dbxref=GeneID:4536122;Name=MSMEG_3575;gbkey=Gene;locus_tag=MSMEG_3575;rule=5'overlap;genes=MSMEG_3575
gi|118467340|ref|NC_008596.1|	3637630	3637982	RNAP_WT_STAT_np_674	221.459	RefSeq	gene	3637429	3637878	-	ID=gene3576;Dbxref=GeneID:4533653;Name=MSMEG_3577;gbkey=Gene;locus_tag=MSMEG_3577;rule=5'overlap;genes=MSMEG_3577
gi|118467340|ref|NC_008596.1|	3641588	3642784	RNAP_WT_STAT_np_675	254.67	RefSeq	gene	3641776	3642765	+	ID=gene3579;Dbxref=GeneID:4534020;Name=MSMEG_3580;gbkey=Gene;locus_tag=MSMEG_3580;rule=5'overlap;genes=MSMEG_3580
gi|118467340|ref|NC_008596.1|	3655993	3656391	RNAP_WT_STAT_np_676	237.198	RefSeq	gene	3656099	3656827	+	ID=gene3592;Dbxref=GeneID:4537445;Name=MSMEG_3593;gbkey=Gene;locus_tag=MSMEG_3593;rule=5'overlap;genes=MSMEG_3593
gi|118467340|ref|NC_008596.1|	3656609	3657112	RNAP_WT_STAT_np_677	401.324	RefSeq	gene	3656839	3658068	+	ID=gene3593;Dbxref=GeneID:4531006;Name=MSMEG_3594;gbkey=Gene;locus_tag=MSMEG_3594;rule=5'overlap;genes=MSMEG_3594
gi|118467340|ref|NC_008596.1|	3657873	3658343	RNAP_WT_STAT_np_678	148.698	RefSeq	gene	3658215	3658883	+	ID=gene3594;Dbxref=GeneID:4534439;Name=MSMEG_3595;gbkey=Gene;locus_tag=MSMEG_3595;rule=5'overlap;genes=MSMEG_3595
gi|118467340|ref|NC_008596.1|	3676594	3676903	RNAP_WT_STAT_np_679	46.2167	RefSeq	gene	3676719	3677468	+	ID=gene3611;Dbxref=GeneID:4532122;Name=MSMEG_3612;gbkey=Gene;locus_tag=MSMEG_3612;rule=5'overlap;genes=MSMEG_3612
gi|118467340|ref|NC_008596.1|	3679048	3680181	RNAP_WT_STAT_np_680	821.032	RefSeq	gene	3678705	3679718	-	ID=gene3614;Dbxref=GeneID:4537739;Name=MSMEG_3615;gbkey=Gene;locus_tag=MSMEG_3615;rule=5'overlap;genes=MSMEG_3615,MSMEG_3616
gi|118467340|ref|NC_008596.1|	3681752	3682411	RNAP_WT_STAT_np_681	1864.8	RefSeq	gene	3680844	3681905	-	ID=gene3617;Dbxref=GeneID:4537593;Name=MSMEG_3618;gbkey=Gene;locus_tag=MSMEG_3618;rule=5'overlap;genes=MSMEG_3618,MSMEG_3619
gi|118467340|ref|NC_008596.1|	3683760	3684819	RNAP_WT_STAT_np_682	1560.16	RefSeq	gene	3683996	3685369	+	ID=gene3620;Dbxref=GeneID:4531957;Name=ndh;gbkey=Gene;gene=ndh;locus_tag=MSMEG_3621;rule=3'overlap;genes=MSMEG_3621
gi|118467340|ref|NC_008596.1|	3685183	3685603	RNAP_WT_STAT_np_683	113.437	RefSeq	gene	3683996	3685369	+	ID=gene3620;Dbxref=GeneID:4531957;Name=ndh;gbkey=Gene;gene=ndh;locus_tag=MSMEG_3621;rule=3'overlap;genes=MSMEG_3621,MSMEG_3622
gi|118467340|ref|NC_008596.1|	3691295	3691585	RNAP_WT_STAT_np_684	131.163	RefSeq	gene	3691404	3691811	+	ID=gene3629;Dbxref=GeneID:4536688;Name=MSMEG_3630;gbkey=Gene;locus_tag=MSMEG_3630;rule=5'overlap;genes=MSMEG_3630
gi|118467340|ref|NC_008596.1|	3691708	3692081	RNAP_WT_STAT_np_685	135.283	RefSeq	gene	3691826	3692782	+	ID=gene3630;Dbxref=GeneID:4537551;Name=MSMEG_3631;gbkey=Gene;locus_tag=MSMEG_3631;rule=5'overlap;genes=MSMEG_3631
gi|118467340|ref|NC_008596.1|	3699435	3699891	RNAP_WT_STAT_np_686	583.185	RefSeq	gene	3699761	3701146	+	ID=gene3636;Dbxref=GeneID:4537745;Name=MSMEG_3637;gbkey=Gene;locus_tag=MSMEG_3637;rule=5'overlap;genes=MSMEG_3637
gi|118467340|ref|NC_008596.1|	3702992	3703326	RNAP_WT_STAT_np_687	58.9945	RefSeq	gene	3703284	3705449	+	ID=gene3639;Dbxref=GeneID:4537600;Name=glcB;gbkey=Gene;gene=glcB;locus_tag=MSMEG_3640;rule=5'overlap;genes=MSMEG_3640
gi|118467340|ref|NC_008596.1|	3710572	3712607	RNAP_WT_STAT_np_688	1475.95	RefSeq	gene	3707851	3710691	-	ID=gene3641;Dbxref=GeneID:4537548;Name=gcvP;gbkey=Gene;gene=gcvP;locus_tag=MSMEG_3642;rule=5'overlap;genes=MSMEG_3642,MSMEG_3643,MSMEG_3644,MSMEG_3645
gi|118467340|ref|NC_008596.1|	3713042	3713990	RNAP_WT_STAT_np_689	494.997	RefSeq	gene	3712479	3713243	-	ID=gene3645;Dbxref=GeneID:4533498;Name=MSMEG_3646;gbkey=Gene;locus_tag=MSMEG_3646;rule=5'overlap;genes=MSMEG_3646,MSMEG_3647
gi|118467340|ref|NC_008596.1|	3726566	3727638	RNAP_WT_STAT_np_690	266.832	RefSeq	gene	3726804	3727496	-	ID=gene3660;Dbxref=GeneID:4532059;Name=MSMEG_3661;gbkey=Gene;locus_tag=MSMEG_3661;rule=5'overlap;genes=MSMEG_3661
gi|118467340|ref|NC_008596.1|	3738422	3738749	RNAP_WT_STAT_np_691	9.93318	RefSeq	gene	3737317	3738537	-	ID=gene3671;Dbxref=GeneID:4536699;Name=MSMEG_3671;gbkey=Gene;locus_tag=MSMEG_3671;rule=5'overlap;genes=MSMEG_3671
gi|118467340|ref|NC_008596.1|	3740963	3741279	RNAP_WT_STAT_np_692	178.26	RefSeq	gene	3741065	3741475	+	ID=gene3673;Dbxref=GeneID:4537448;Name=MSMEG_3674;gbkey=Gene;locus_tag=MSMEG_3674;rule=5'overlap;genes=MSMEG_3674
gi|118467340|ref|NC_008596.1|	3746973	3747040	RNAP_WT_STAT_np_693	132.659	RefSeq	gene	3746956	3747261	+	ID=gene3679;Dbxref=GeneID:4533332;Name=MSMEG_3680;gbkey=Gene;locus_tag=MSMEG_3680;rule=5'within_50bp;genes=MSMEG_3680
gi|118467340|ref|NC_008596.1|	3750567	3750999	RNAP_WT_STAT_np_694	292.969	RefSeq	gene	3750763	3751188	+	ID=gene3685;Dbxref=GeneID:4537477;Name=MSMEG_3686;gbkey=Gene;locus_tag=MSMEG_3686;rule=5'overlap;genes=MSMEG_3686
gi|118467340|ref|NC_008596.1|	3752645	3755282	RNAP_WT_STAT_np_695	1890.32	RefSeq	gene	3752918	3753229	-	ID=gene3687;Dbxref=GeneID:4531105;Name=MSMEG_3688;gbkey=Gene;locus_tag=MSMEG_3688;rule=5'overlap;genes=MSMEG_3688,MSMEG_3689,MSMEG_3690
gi|118467340|ref|NC_008596.1|	3761033	3761364	RNAP_WT_STAT_np_696	104.906	RefSeq	gene	3761143	3761553	+	ID=gene3694;Dbxref=GeneID:4534594;Name=MSMEG_3695;gbkey=Gene;locus_tag=MSMEG_3695;rule=5'overlap;genes=MSMEG_3695
gi|118467340|ref|NC_008596.1|	3762054	3762264	RNAP_WT_STAT_np_697	35.043	RefSeq	gene	3761653	3762354	+	ID=gene3695;Dbxref=GeneID:4532997;Name=MSMEG_3696;gbkey=Gene;locus_tag=MSMEG_3696;rule=annot.overlap;genes=MSMEG_3696
gi|118467340|ref|NC_008596.1|	3763480	3763792	RNAP_WT_STAT_np_698	95.9164	RefSeq	gene	3762362	3763684	-	ID=gene3696;Dbxref=GeneID:4534999;Name=MSMEG_3697;gbkey=Gene;locus_tag=MSMEG_3697;rule=5'overlap;genes=MSMEG_3697
gi|118467340|ref|NC_008596.1|	3766171	3766890	RNAP_WT_STAT_np_699	79.1625	RefSeq	gene	3766881	3767561	+	ID=gene3701;Dbxref=GeneID:4533272;Name=MSMEG_3703;gbkey=Gene;locus_tag=MSMEG_3703;rule=5'overlap;genes=MSMEG_3703
gi|118467340|ref|NC_008596.1|	3767046	3767706	RNAP_WT_STAT_np_700	1210.19	RefSeq	gene	3767728	3768630	+	ID=gene3702;Dbxref=GeneID:4537676;Name=MSMEG_3704;gbkey=Gene;locus_tag=MSMEG_3704;rule=5'within_50bp;genes=MSMEG_3704
gi|118467340|ref|NC_008596.1|	3770005	3770382	RNAP_WT_STAT_np_701	15.9388	RefSeq	gene	3770113	3772422	+	ID=gene3704;Dbxref=GeneID:4533494;Name=aceA;gbkey=Gene;gene=aceA;locus_tag=MSMEG_3706;rule=5'overlap;genes=MSMEG_3706
gi|118467340|ref|NC_008596.1|	3772215	3772693	RNAP_WT_STAT_np_702	206.13	RefSeq	gene	3772431	3773042	+	ID=gene3705;Dbxref=GeneID:4534453;Name=MSMEG_3707;gbkey=Gene;locus_tag=MSMEG_3707;rule=5'overlap;genes=MSMEG_3707
gi|118467340|ref|NC_008596.1|	3772931	3773293	RNAP_WT_STAT_np_703	387.411	RefSeq	gene	3773112	3774191	+	ID=gene3706;Dbxref=GeneID:4534153;Name=MSMEG_3708;gbkey=Gene;locus_tag=MSMEG_3708;rule=5'overlap;genes=MSMEG_3708
gi|118467340|ref|NC_008596.1|	3777904	3778423	RNAP_WT_STAT_np_704	2282.91	RefSeq	gene	3778220	3785944	+	ID=gene3713;Dbxref=GeneID:4533079;Name=MSMEG_3715;gbkey=Gene;locus_tag=MSMEG_3715;rule=annot.overlap;genes=MSMEG_3715
gi|118467340|ref|NC_008596.1|	3778580	3778851	RNAP_WT_STAT_np_705	65.8895	RefSeq	gene	3778220	3785944	+	ID=gene3713;Dbxref=GeneID:4533079;Name=MSMEG_3715;gbkey=Gene;locus_tag=MSMEG_3715;rule=annot.overlap;genes=MSMEG_3715
gi|118467340|ref|NC_008596.1|	3782429	3782629	RNAP_WT_STAT_np_706	16.7767	RefSeq	gene	3778220	3785944	+	ID=gene3713;Dbxref=GeneID:4533079;Name=MSMEG_3715;gbkey=Gene;locus_tag=MSMEG_3715;rule=annot.overlap;genes=MSMEG_3715
gi|118467340|ref|NC_008596.1|	3800410	3800784	RNAP_WT_STAT_np_707	658.484	RefSeq	gene	3800546	3800622	-	ID=gene3732;Dbxref=GeneID:4531971;Name=MSMEG_3734;gbkey=Gene;locus_tag=MSMEG_3734;rule=5'overlap;genes=MSMEG_3734
gi|118467340|ref|NC_008596.1|	3800990	3801350	RNAP_WT_STAT_np_708	257.404	RefSeq	gene	3800703	3801659	-	ID=gene3733;Dbxref=GeneID:4532577;Name=MSMEG_3735;gbkey=Gene;locus_tag=MSMEG_3735;rule=annot.overlap;genes=MSMEG_3735
gi|118467340|ref|NC_008596.1|	3806326	3806557	RNAP_WT_STAT_np_709	35.0629	RefSeq	gene	3805614	3806444	-	ID=gene3739;Dbxref=GeneID:4532807;Name=MSMEG_3741;gbkey=Gene;locus_tag=MSMEG_3741;rule=5'overlap;genes=MSMEG_3741
gi|118467340|ref|NC_008596.1|	3808058	3808329	RNAP_WT_STAT_np_710	41.5873	RefSeq	gene	3807352	3808185	-	ID=gene3741;Dbxref=GeneID:4534937;Name=soj;gbkey=Gene;gene=soj;locus_tag=MSMEG_3743;rule=5'overlap;genes=MSMEG_3743
gi|118467340|ref|NC_008596.1|	3811449	3811926	RNAP_WT_STAT_np_711	1278.21	RefSeq	gene	3809912	3811684	-	ID=gene3744;Dbxref=GeneID:4531438;Name=pyrG;gbkey=Gene;gene=pyrG;locus_tag=MSMEG_3746;rule=5'overlap;genes=MSMEG_3746
gi|118467340|ref|NC_008596.1|	3812496	3813058	RNAP_WT_STAT_np_712	51.4005	RefSeq	gene	3811821	3812761	-	ID=gene3745;Dbxref=GeneID:4534111;Name=MSMEG_3747;Note=conserved hypothetical protein%3B this gene contains a frame shift which is not the result of sequencing error;gbkey=Gene;locus_tag=MSMEG_3747;pseudo=true;rule=5'overlap;genes=MSMEG_3747
gi|118467340|ref|NC_008596.1|	3813728	3814080	RNAP_WT_STAT_np_713	34.1854	RefSeq	gene	3812765	3813961	-	ID=gene3746;Dbxref=GeneID:4537297;Name=MSMEG_3748;gbkey=Gene;locus_tag=MSMEG_3748;rule=5'overlap;genes=MSMEG_3748
gi|118467340|ref|NC_008596.1|	3817655	3817915	RNAP_WT_STAT_np_714	72.5697	RefSeq	gene	3817594	3817800	-	ID=gene3750;Dbxref=GeneID:4535920;Name=MSMEG_3752;gbkey=Gene;locus_tag=MSMEG_3752;rule=5'overlap;genes=MSMEG_3752
gi|118467340|ref|NC_008596.1|	3819798	3825639	RNAP_WT_STAT_np_715	1445.25	RefSeq	gene	3818844	3819833	-	ID=gene3752;Dbxref=GeneID:4532157;Name=MSMEG_3754;gbkey=Gene;locus_tag=MSMEG_3754;rule=5'overlap;genes=MSMEG_3754,MSMEG_3755,MSMEG_3756,MSMEG_3757
gi|118467340|ref|NC_008596.1|	3830409	3830795	RNAP_WT_STAT_np_716	46.3964	RefSeq	gene	3830530	3830739	-	ID=gene3763;Dbxref=GeneID:4535650;Name=MSMEG_3764;gbkey=Gene;locus_tag=MSMEG_3764;rule=5'overlap;genes=MSMEG_3764
gi|118467340|ref|NC_008596.1|	3831091	3831486	RNAP_WT_STAT_np_717	82.3807	RefSeq	gene	3830749	3831285	-	ID=gene3764;Dbxref=GeneID:4530973;Name=MSMEG_3766;gbkey=Gene;locus_tag=MSMEG_3766;rule=5'overlap;genes=MSMEG_3766
gi|118467340|ref|NC_008596.1|	3861589	3862751	RNAP_WT_STAT_np_718	1787.72	RefSeq	gene	3861482	3861676	-	ID=gene3790;Dbxref=GeneID:4536924;Name=rpmI;gbkey=Gene;gene=rpmI;locus_tag=MSMEG_3792;rule=5'overlap;genes=MSMEG_3792,MSMEG_3793,MSMEG_3794,MSMEG_3795
gi|118467340|ref|NC_008596.1|	3864374	3864625	RNAP_WT_STAT_np_719	68.8413	RefSeq	gene	3863058	3866327	+	ID=gene3794;Dbxref=GeneID:4537473;Name=lysS;gbkey=Gene;gene=lysS;locus_tag=MSMEG_3796;rule=annot.overlap;genes=MSMEG_3796
gi|118467340|ref|NC_008596.1|	3880602	3881011	RNAP_WT_STAT_np_720	507.799	RefSeq	gene	3877922	3880816	-	ID=gene3807;Dbxref=GeneID:4534415;Name=uvrA;gbkey=Gene;gene=uvrA;locus_tag=MSMEG_3808;rule=5'overlap;genes=MSMEG_3808,MSMEG_3810
gi|118467340|ref|NC_008596.1|	3881857	3882184	RNAP_WT_STAT_np_721	44.5425	RefSeq	gene	3881645	3882088	-	ID=gene3809;Dbxref=GeneID:4533772;Name=MSMEG_3811;gbkey=Gene;locus_tag=MSMEG_3811;rule=5'overlap;genes=MSMEG_3811
gi|118467340|ref|NC_008596.1|	3903524	3903908	RNAP_WT_STAT_np_722	17.1507	RefSeq	gene	3903380	3904819	-	ID=gene3831;Dbxref=GeneID:4536667;Name=rpsA;gbkey=Gene;gene=rpsA;locus_tag=MSMEG_3833;rule=5'overlap;genes=MSMEG_3833
gi|118467340|ref|NC_008596.1|	3904331	3905284	RNAP_WT_STAT_np_723	1173.32	RefSeq	gene	3903380	3904819	-	ID=gene3831;Dbxref=GeneID:4536667;Name=rpsA;gbkey=Gene;gene=rpsA;locus_tag=MSMEG_3833;rule=5'overlap;genes=MSMEG_3833
gi|118467340|ref|NC_008596.1|	3905848	3906048	RNAP_WT_STAT_np_724	26.5588	RefSeq	gene	3905761	3906219	-	ID=gene3834;Dbxref=GeneID:4532113;Name=MSMEG_3836;gbkey=Gene;locus_tag=MSMEG_3836;rule=annot.overlap;genes=MSMEG_3836
gi|118467340|ref|NC_008596.1|	3927304	3927749	RNAP_WT_STAT_np_725	794.212	RefSeq	gene	3926606	3927340	-	ID=gene3853;Dbxref=GeneID:4531129;Name=MSMEG_3855;gbkey=Gene;locus_tag=MSMEG_3855;rule=5'overlap;genes=MSMEG_3855
gi|118467340|ref|NC_008596.1|	3928980	3929467	RNAP_WT_STAT_np_726	769.778	RefSeq	gene	3928773	3929126	-	ID=gene3855;Dbxref=GeneID:4535688;Name=MSMEG_3857;gbkey=Gene;locus_tag=MSMEG_3857;rule=5'overlap;genes=MSMEG_3857,MSMEG_3858
gi|118467340|ref|NC_008596.1|	3930339	3930679	RNAP_WT_STAT_np_727	264.313	RefSeq	gene	3929678	3930475	-	ID=gene3857;Dbxref=GeneID:4535206;Name=MSMEG_3859;gbkey=Gene;locus_tag=MSMEG_3859;rule=5'overlap;genes=MSMEG_3859
gi|118467340|ref|NC_008596.1|	3938017	3938797	RNAP_WT_STAT_np_728	64.0814	RefSeq	gene	3934939	3938574	-	ID=gene3862;Dbxref=GeneID:4531705;Name=cobN;gbkey=Gene;gene=cobN;locus_tag=MSMEG_3864;rule=5'overlap;genes=MSMEG_3864,MSMEG_3865
gi|118467340|ref|NC_008596.1|	3942716	3943118	RNAP_WT_STAT_np_729	1331.09	RefSeq	gene	3942049	3942978	-	ID=gene3867;Dbxref=GeneID:4535605;Name=MSMEG_3869;gbkey=Gene;locus_tag=MSMEG_3869;rule=5'overlap;genes=MSMEG_3869,MSMEG_3870
gi|118467340|ref|NC_008596.1|	3952481	3953088	RNAP_WT_STAT_np_730	94.7147	RefSeq	gene	3951760	3952518	-	ID=gene3877;Dbxref=GeneID:4536285;Name=MSMEG_3879;gbkey=Gene;locus_tag=MSMEG_3879;rule=5'overlap;genes=MSMEG_3879,MSMEG_3880
gi|118467340|ref|NC_008596.1|	3954333	3954555	RNAP_WT_STAT_np_731	10.4833	RefSeq	gene	3954112	3954516	-	ID=gene3880;Dbxref=GeneID:4531518;Name=MSMEG_3882;gbkey=Gene;locus_tag=MSMEG_3882;rule=5'overlap;genes=MSMEG_3882,MSMEG_3883
gi|118467340|ref|NC_008596.1|	3955296	3955596	RNAP_WT_STAT_np_732	22.26	RefSeq	gene	3954552	3955568	+	ID=gene3881;Dbxref=GeneID:4532739;Name=MSMEG_3883;gbkey=Gene;locus_tag=MSMEG_3883;rule=3'overlap;genes=MSMEG_3883,MSMEG_3884
gi|118467340|ref|NC_008596.1|	3959894	3960674	RNAP_WT_STAT_np_733	1340.04	RefSeq	gene	3959166	3960119	-	ID=gene3884;Dbxref=GeneID:4534970;Name=tatC;gbkey=Gene;gene=tatC;locus_tag=MSMEG_3886;rule=5'overlap;genes=MSMEG_3886,MSMEG_3887
gi|118467340|ref|NC_008596.1|	3962233	3962692	RNAP_WT_STAT_np_734	228.371	RefSeq	gene	3961466	3962462	-	ID=gene3887;Dbxref=GeneID:4534207;Name=MSMEG_3889;Note=conserved hypothetical protein%3B this gene contains a frame shift which is not the result of sequencing error;gbkey=Gene;locus_tag=MSMEG_3889;pseudo=true;rule=5'overlap;genes=MSMEG_3889
gi|118467340|ref|NC_008596.1|	3963095	3964115	RNAP_WT_STAT_np_735	184.686	RefSeq	gene	3962479	3963837	-	ID=gene3888;Dbxref=GeneID:4534506;Name=MSMEG_3890;gbkey=Gene;locus_tag=MSMEG_3890;rule=5'overlap;genes=MSMEG_3890,MSMEG_3891
gi|118467340|ref|NC_008596.1|	3967130	3967410	RNAP_WT_STAT_np_736	8.57103	RefSeq	gene	3966564	3967304	-	ID=gene3892;Dbxref=GeneID:4535010;Name=MSMEG_3894;gbkey=Gene;locus_tag=MSMEG_3894;rule=5'overlap;genes=MSMEG_3894
gi|118467340|ref|NC_008596.1|	3967680	3968550	RNAP_WT_STAT_np_737	781.015	RefSeq	gene	3967301	3968143	-	ID=gene3893;Dbxref=GeneID:4534165;Name=MSMEG_3895;gbkey=Gene;locus_tag=MSMEG_3895;rule=5'overlap;genes=MSMEG_3895,MSMEG_3896
gi|118467340|ref|NC_008596.1|	3973987	3975341	RNAP_WT_STAT_np_738	97.6089	RefSeq	gene	3974235	3976076	-	ID=gene3900;Dbxref=GeneID:4536085;Name=MSMEG_3902;gbkey=Gene;locus_tag=MSMEG_3902;rule=5'overlap;genes=MSMEG_3902
gi|118467340|ref|NC_008596.1|	3975700	3976334	RNAP_WT_STAT_np_739	156.969	RefSeq	gene	3974235	3976076	-	ID=gene3900;Dbxref=GeneID:4536085;Name=MSMEG_3902;gbkey=Gene;locus_tag=MSMEG_3902;rule=5'overlap;genes=MSMEG_3902,MSMEG_3903
gi|118467340|ref|NC_008596.1|	3984894	3985992	RNAP_WT_STAT_np_740	123.392	RefSeq	gene	3984847	3985164	-	ID=gene3914;Dbxref=GeneID:4532492;Name=MSMEG_3916;gbkey=Gene;locus_tag=MSMEG_3916;rule=5'overlap;genes=MSMEG_3916
gi|118467340|ref|NC_008596.1|	3986337	3986568	RNAP_WT_STAT_np_741	14.1779	RefSeq	gene	3985843	3986388	-	ID=gene3915;Dbxref=GeneID:4532033;Name=MSMEG_3917;gbkey=Gene;locus_tag=MSMEG_3917;rule=5'overlap;genes=MSMEG_3917
gi|118467340|ref|NC_008596.1|	3986831	3987318	RNAP_WT_STAT_np_742	27.4654	RefSeq	gene	3986453	3986902	-	ID=gene3916;Dbxref=GeneID:4532975;Name=MSMEG_3918;gbkey=Gene;locus_tag=MSMEG_3918;rule=5'overlap;genes=MSMEG_3918
gi|118467340|ref|NC_008596.1|	4012541	4012740	RNAP_WT_STAT_np_743	19.2534	RefSeq	gene	4011176	4012672	-	ID=gene3940;Dbxref=GeneID:4531062;Name=MSMEG_3942;gbkey=Gene;locus_tag=MSMEG_3942;rule=5'overlap;genes=MSMEG_3942
gi|118467340|ref|NC_008596.1|	4029276	4029621	RNAP_WT_STAT_np_744	63.5753	RefSeq	gene	4028808	4029335	-	ID=gene3956;Dbxref=GeneID:4532921;Name=MSMEG_3958;gbkey=Gene;locus_tag=MSMEG_3958;rule=5'overlap;genes=MSMEG_3958,MSMEG_3959
gi|118467340|ref|NC_008596.1|	4031305	4031782	RNAP_WT_STAT_np_745	269.09	RefSeq	gene	4030991	4031584	+	ID=gene3959;Dbxref=GeneID:4531965;Name=MSMEG_3961;gbkey=Gene;locus_tag=MSMEG_3961;rule=3'overlap;genes=MSMEG_3961,MSMEG_3962
gi|118467340|ref|NC_008596.1|	4032668	4033152	RNAP_WT_STAT_np_746	2041.58	RefSeq	gene	4031670	4032854	-	ID=gene3960;Dbxref=GeneID:4534117;Name=MSMEG_3962;gbkey=Gene;locus_tag=MSMEG_3962;rule=5'overlap;genes=MSMEG_3962
gi|118467340|ref|NC_008596.1|	4040126	4040566	RNAP_WT_STAT_np_747	666.715	RefSeq	gene	4039051	4041021	-	ID=gene3971;Dbxref=GeneID:4532138;Name=MSMEG_3973;gbkey=Gene;locus_tag=MSMEG_3973;rule=annot.overlap;genes=MSMEG_3973
gi|118467340|ref|NC_008596.1|	4049042	4049653	RNAP_WT_STAT_np_748	116.7	RefSeq	gene	4049025	4049669	-	ID=gene3978;Dbxref=GeneID:4537302;Name=MSMEG_3980;gbkey=Gene;locus_tag=MSMEG_3980;rule=5'within_50bp;genes=MSMEG_3980
gi|118467340|ref|NC_008596.1|	4050010	4050335	RNAP_WT_STAT_np_749	275.306	RefSeq	gene	4049735	4050916	-	ID=gene3979;Dbxref=GeneID:4533541;Name=MSMEG_3981;gbkey=Gene;locus_tag=MSMEG_3981;rule=annot.overlap;genes=MSMEG_3981
gi|118467340|ref|NC_008596.1|	4087759	4088012	RNAP_WT_STAT_np_750	80.8634	RefSeq	gene	4088051	4089346	+	ID=gene4012;Dbxref=GeneID:4536734;Name=MSMEG_4014;gbkey=Gene;locus_tag=MSMEG_4014;rule=5'within_50bp;genes=MSMEG_4014
gi|118467340|ref|NC_008596.1|	4114370	4114736	RNAP_WT_STAT_np_751	386.993	RefSeq	gene	4114106	4114864	+	ID=gene4040;Dbxref=GeneID:4536261;Name=MSMEG_4042;gbkey=Gene;locus_tag=MSMEG_4042;rule=annot.overlap;genes=MSMEG_4042
gi|118467340|ref|NC_008596.1|	4117454	4117860	RNAP_WT_STAT_np_752	167.162	RefSeq	gene	4115906	4117693	-	ID=gene4042;Dbxref=GeneID:4532903;Name=MSMEG_4044;gbkey=Gene;locus_tag=MSMEG_4044;rule=5'overlap;genes=MSMEG_4044
gi|118467340|ref|NC_008596.1|	4143996	4144223	RNAP_WT_STAT_np_753	30.8109	RefSeq	gene	4144114	4145160	+	ID=gene4069;Dbxref=GeneID:4531593;Name=MSMEG_4072;gbkey=Gene;locus_tag=MSMEG_4072;rule=5'overlap;genes=MSMEG_4072
gi|118467340|ref|NC_008596.1|	4160710	4160951	RNAP_WT_STAT_np_754	66.0925	RefSeq	gene	4159822	4160979	-	ID=gene4082;Dbxref=GeneID:4535409;Name=MSMEG_4084;gbkey=Gene;locus_tag=MSMEG_4084;rule=5'within_50bp;genes=MSMEG_4084
gi|118467340|ref|NC_008596.1|	4192861	4193233	RNAP_WT_STAT_np_755	276.662	RefSeq	gene	4191803	4193470	-	ID=gene4110;Dbxref=GeneID:4531111;Name=MSMEG_4112;gbkey=Gene;locus_tag=MSMEG_4112;rule=annot.overlap;genes=MSMEG_4112
gi|118467340|ref|NC_008596.1|	4201900	4202244	RNAP_WT_STAT_np_756	110.65	RefSeq	gene	4201359	4202099	-	ID=gene4119;Dbxref=GeneID:4536368;Name=MSMEG_4121;gbkey=Gene;locus_tag=MSMEG_4121;rule=5'overlap;genes=MSMEG_4121
gi|118467340|ref|NC_008596.1|	4205925	4206131	RNAP_WT_STAT_np_757	27.5246	RefSeq	gene	4204972	4206159	+	ID=gene4122;Dbxref=GeneID:4535918;Name=MSMEG_4124;gbkey=Gene;locus_tag=MSMEG_4124;rule=annot.overlap;genes=MSMEG_4124
gi|118467340|ref|NC_008596.1|	4215209	4215539	RNAP_WT_STAT_np_758	172.156	RefSeq	gene	4213877	4215222	+	ID=gene4132;Dbxref=GeneID:4534591;Name=MSMEG_4134;Note=TnpC protein%3B this gene contains a frame shift which is not the result of sequencing error;gbkey=Gene;locus_tag=MSMEG_4134;pseudo=true;rule=3'overlap;genes=MSMEG_4134
gi|118467340|ref|NC_008596.1|	4231214	4231745	RNAP_WT_STAT_np_759	442.929	RefSeq	gene	4231173	4231424	-	ID=gene4149;Dbxref=GeneID:4536225;Name=MSMEG_4151;gbkey=Gene;locus_tag=MSMEG_4151;rule=5'overlap;genes=MSMEG_4151
gi|118467340|ref|NC_008596.1|	4237926	4238734	RNAP_WT_STAT_np_760	1429.63	RefSeq	gene	4237954	4238103	+	ID=gene4156;Dbxref=GeneID:4535794;Name=MSMEG_4158;gbkey=Gene;locus_tag=MSMEG_4158;rule=5'overlap;genes=MSMEG_4158
gi|118467340|ref|NC_008596.1|	4239380	4239684	RNAP_WT_STAT_np_761	102.051	RefSeq	gene	4238141	4239460	-	ID=gene4157;Dbxref=GeneID:4533452;Name=MSMEG_4159;gbkey=Gene;locus_tag=MSMEG_4159;rule=5'overlap;genes=MSMEG_4159
gi|118467340|ref|NC_008596.1|	4239936	4240181	RNAP_WT_STAT_np_762	14.1848	RefSeq	gene	4239712	4240125	+	ID=gene4159;Dbxref=GeneID:4537623;Name=MSMEG_4161;gbkey=Gene;locus_tag=MSMEG_4161;rule=3'overlap;genes=MSMEG_4161
gi|118467340|ref|NC_008596.1|	4242791	4243168	RNAP_WT_STAT_np_763	482.736	RefSeq	gene	4242311	4243027	-	ID=gene4162;Dbxref=GeneID:4532898;Name=MSMEG_4164;gbkey=Gene;locus_tag=MSMEG_4164;rule=5'overlap;genes=MSMEG_4164
gi|118467340|ref|NC_008596.1|	4244731	4245054	RNAP_WT_STAT_np_764	113.19	RefSeq	gene	4244495	4245649	-	ID=gene4164;Dbxref=GeneID:4536636;Name=MSMEG_4166;gbkey=Gene;locus_tag=MSMEG_4166;rule=annot.overlap;genes=MSMEG_4166
gi|118467340|ref|NC_008596.1|	4245902	4246200	RNAP_WT_STAT_np_765	77.7139	RefSeq	gene	4245646	4246779	-	ID=gene4165;Dbxref=GeneID:4532281;Name=MSMEG_4167;gbkey=Gene;locus_tag=MSMEG_4167;rule=annot.overlap;genes=MSMEG_4167
gi|118467340|ref|NC_008596.1|	4247427	4247667	RNAP_WT_STAT_np_766	52.9438	RefSeq	gene	4246781	4248370	-	ID=gene4166;Dbxref=GeneID:4534496;Name=MSMEG_4168;gbkey=Gene;locus_tag=MSMEG_4168;rule=annot.overlap;genes=MSMEG_4168
gi|118467340|ref|NC_008596.1|	4258503	4258819	RNAP_WT_STAT_np_767	50.057	RefSeq	gene	4258399	4258680	-	ID=gene4179;Dbxref=GeneID:4531059;Name=hisE;gbkey=Gene;gene=hisE;locus_tag=MSMEG_4181;rule=5'overlap;genes=MSMEG_4181
gi|118467340|ref|NC_008596.1|	4260014	4260337	RNAP_WT_STAT_np_768	173.96	RefSeq	gene	4258730	4260226	-	ID=gene4180;Dbxref=GeneID:4534892;Name=MSMEG_4182;gbkey=Gene;locus_tag=MSMEG_4182;rule=5'overlap;genes=MSMEG_4182
gi|118467340|ref|NC_008596.1|	4264834	4265638	RNAP_WT_STAT_np_769	277.338	RefSeq	gene	4261269	4265009	-	ID=gene4183;Dbxref=GeneID:4536551;Name=metH;gbkey=Gene;gene=metH;locus_tag=MSMEG_4185;rule=5'overlap;genes=MSMEG_4185,MSMEG_4186
gi|118467340|ref|NC_008596.1|	4269824	4270049	RNAP_WT_STAT_np_770	18.5212	RefSeq	gene	4268754	4269992	-	ID=gene4187;Dbxref=GeneID:4534157;Name=cysS;gbkey=Gene;gene=cysS;locus_tag=MSMEG_4189;rule=5'overlap;genes=MSMEG_4189
gi|118467340|ref|NC_008596.1|	4272212	4272528	RNAP_WT_STAT_np_771	96.3406	RefSeq	gene	4271851	4272438	-	ID=gene4190;Dbxref=GeneID:4537486;Name=MSMEG_4192;gbkey=Gene;locus_tag=MSMEG_4192;rule=5'overlap;genes=MSMEG_4192
gi|118467340|ref|NC_008596.1|	4273885	4274630	RNAP_WT_STAT_np_772	580.676	RefSeq	gene	4273156	4273986	-	ID=gene4192;Dbxref=GeneID:4531825;Name=MSMEG_4194;gbkey=Gene;locus_tag=MSMEG_4194;rule=5'overlap;genes=MSMEG_4194,MSMEG_4195,MSMEG_4196
gi|118467340|ref|NC_008596.1|	4275330	4275708	RNAP_WT_STAT_np_773	216.489	RefSeq	gene	4275571	4275840	+	ID=gene4195;Dbxref=GeneID:4531035;Name=MSMEG_4197;gbkey=Gene;locus_tag=MSMEG_4197;rule=5'overlap;genes=MSMEG_4197
gi|118467340|ref|NC_008596.1|	4277962	4278210	RNAP_WT_STAT_np_774	24.3299	RefSeq	gene	4277491	4278825	-	ID=gene4198;Dbxref=GeneID:4536553;Name=MSMEG_4200;gbkey=Gene;locus_tag=MSMEG_4200;rule=5'overlap;genes=MSMEG_4200
gi|118467340|ref|NC_008596.1|	4278809	4279225	RNAP_WT_STAT_np_775	459.218	RefSeq	gene	4277491	4278825	-	ID=gene4198;Dbxref=GeneID:4536553;Name=MSMEG_4200;gbkey=Gene;locus_tag=MSMEG_4200;rule=5'overlap;genes=MSMEG_4200,MSMEG_4201
gi|118467340|ref|NC_008596.1|	4282250	4282664	RNAP_WT_STAT_np_776	28.67	RefSeq	gene	4280469	4282310	-	ID=gene4201;Dbxref=GeneID:4531018;Name=MSMEG_4203;gbkey=Gene;locus_tag=MSMEG_4203;rule=5'overlap;genes=MSMEG_4203,MSMEG_4204
gi|118467340|ref|NC_008596.1|	4283757	4284052	RNAP_WT_STAT_np_777	191.473	RefSeq	gene	4283833	4286454	+	ID=gene4203;Dbxref=GeneID:4536401;Name=MSMEG_4205;gbkey=Gene;locus_tag=MSMEG_4205;rule=5'overlap;genes=MSMEG_4205
gi|118467340|ref|NC_008596.1|	4289981	4294325	RNAP_WT_STAT_np_778	1342.02	RefSeq	gene	4286460	4290514	-	ID=gene4204;Dbxref=GeneID:4532784;Name=MSMEG_4206;Note=Molybdopterin oxidoreductase%3B this gene contains a frame shift which is not the result of sequencing error%3B identified by match to protein family HMM PF00384;gbkey=Gene;locus_tag=MSMEG_4206;pseudo=true;rule=5'overlap;genes=MSMEG_4206,MSMEG_4207,MSMEG_4208,MSMEG_4209,MSMEG_4210,MSMEG_4211
gi|118467340|ref|NC_008596.1|	4298518	4298946	RNAP_WT_STAT_np_779	243.074	RefSeq	gene	4298656	4299333	+	ID=gene4213;Dbxref=GeneID:4531951;Name=MSMEG_4215;gbkey=Gene;locus_tag=MSMEG_4215;rule=5'overlap;genes=MSMEG_4215
gi|118467340|ref|NC_008596.1|	4299698	4300100	RNAP_WT_STAT_np_780	490.948	RefSeq	gene	4299335	4299844	-	ID=gene4214;Dbxref=GeneID:4537197;Name=MSMEG_4216;gbkey=Gene;locus_tag=MSMEG_4216;rule=5'overlap;genes=MSMEG_4216
gi|118467340|ref|NC_008596.1|	4300532	4300911	RNAP_WT_STAT_np_781	115.526	RefSeq	gene	4299939	4300757	-	ID=gene4215;Dbxref=GeneID:4532396;Name=MSMEG_4217;gbkey=Gene;locus_tag=MSMEG_4217;rule=5'overlap;genes=MSMEG_4217
gi|118467340|ref|NC_008596.1|	4301062	4301675	RNAP_WT_STAT_np_782	951.073	RefSeq	gene	4300998	4301288	-	ID=gene4216;Dbxref=GeneID:4533030;Name=MSMEG_4218;gbkey=Gene;locus_tag=MSMEG_4218;rule=5'overlap;genes=MSMEG_4218
gi|118467340|ref|NC_008596.1|	4301864	4302163	RNAP_WT_STAT_np_783	34.3055	RefSeq	gene	4301451	4302095	-	ID=gene4217;Dbxref=GeneID:4535339;Name=MSMEG_4219;gbkey=Gene;locus_tag=MSMEG_4219;rule=5'overlap;genes=MSMEG_4219
gi|118467340|ref|NC_008596.1|	4303332	4303777	RNAP_WT_STAT_np_784	132.712	RefSeq	gene	4302930	4303643	-	ID=gene4219;Dbxref=GeneID:4534202;Name=MSMEG_4221;gbkey=Gene;locus_tag=MSMEG_4221;rule=5'overlap;genes=MSMEG_4221,MSMEG_4223
gi|118467340|ref|NC_008596.1|	4304687	4305019	RNAP_WT_STAT_np_785	52.5685	RefSeq	gene	4303689	4304846	-	ID=gene4221;Dbxref=GeneID:4534205;Name=ftsZ;gbkey=Gene;gene=ftsZ;locus_tag=MSMEG_4222;rule=5'overlap;genes=MSMEG_4222,MSMEG_4224
gi|118467340|ref|NC_008596.1|	4319985	4320919	RNAP_WT_STAT_np_786	310.846	RefSeq	gene	4319171	4320151	-	ID=gene4233;Dbxref=GeneID:4537686;Name=mraW;gbkey=Gene;gene=mraW;locus_tag=MSMEG_4235;rule=5'overlap;genes=MSMEG_4235,MSMEG_4236
gi|118467340|ref|NC_008596.1|	4321142	4321947	RNAP_WT_STAT_np_787	1610.9	RefSeq	gene	4321263	4321664	-	ID=gene4235;Dbxref=GeneID:4534040;Name=MSMEG_4237;gbkey=Gene;locus_tag=MSMEG_4237;rule=5'overlap;genes=MSMEG_4237,MSMEG_4238
gi|118467340|ref|NC_008596.1|	4322979	4323346	RNAP_WT_STAT_np_788	212.017	RefSeq	gene	4322593	4323288	+	ID=gene4237;Dbxref=GeneID:4534956;Name=MSMEG_4239;gbkey=Gene;locus_tag=MSMEG_4239;rule=3'overlap;genes=MSMEG_4239
gi|118467340|ref|NC_008596.1|	4325865	4326195	RNAP_WT_STAT_np_789	60.0536	RefSeq	gene	4324544	4326061	+	ID=gene4239;Dbxref=GeneID:4537700;Name=MSMEG_4241;gbkey=Gene;locus_tag=MSMEG_4241;rule=3'overlap;genes=MSMEG_4241,MSMEG_4242
gi|118467340|ref|NC_008596.1|	4326313	4326702	RNAP_WT_STAT_np_790	135.492	RefSeq	gene	4326128	4326532	-	ID=gene4240;Dbxref=GeneID:4531844;Name=MSMEG_4242;gbkey=Gene;locus_tag=MSMEG_4242;rule=5'overlap;genes=MSMEG_4242,MSMEG_4243
gi|118467340|ref|NC_008596.1|	4327504	4328003	RNAP_WT_STAT_np_791	66.9115	RefSeq	gene	4326578	4327846	+	ID=gene4241;Dbxref=GeneID:4533717;Name=MSMEG_4243;gbkey=Gene;locus_tag=MSMEG_4243;rule=3'overlap;genes=MSMEG_4243,MSMEG_4244
gi|118467340|ref|NC_008596.1|	4330646	4331044	RNAP_WT_STAT_np_792	379.206	RefSeq	gene	4329722	4330684	-	ID=gene4244;Dbxref=GeneID:4537107;Name=MSMEG_4246;gbkey=Gene;locus_tag=MSMEG_4246;rule=5'overlap;genes=MSMEG_4246,MSMEG_4247
gi|118467340|ref|NC_008596.1|	4331966	4332237	RNAP_WT_STAT_np_793	18.3723	RefSeq	gene	4330759	4332081	+	ID=gene4245;Dbxref=GeneID:4533530;Name=MSMEG_4247;gbkey=Gene;locus_tag=MSMEG_4247;rule=3'overlap;genes=MSMEG_4247,MSMEG_4248
gi|118467340|ref|NC_008596.1|	4334869	4335221	RNAP_WT_STAT_np_794	97.2513	RefSeq	gene	4334612	4335049	-	ID=gene4249;Dbxref=GeneID:4536595;Name=MSMEG_4251;gbkey=Gene;locus_tag=MSMEG_4251;rule=5'overlap;genes=MSMEG_4251
gi|118467340|ref|NC_008596.1|	4340422	4341033	RNAP_WT_STAT_np_795	157.146	RefSeq	gene	4339480	4340625	-	ID=gene4254;Dbxref=GeneID:4530869;Name=MSMEG_4256;gbkey=Gene;locus_tag=MSMEG_4256;rule=5'overlap;genes=MSMEG_4256
gi|118467340|ref|NC_008596.1|	4344298	4344510	RNAP_WT_STAT_np_796	17.5587	RefSeq	gene	4344261	4344872	+	ID=gene4258;Dbxref=GeneID:4535511;Name=MSMEG_4260;gbkey=Gene;locus_tag=MSMEG_4260;rule=5'within_50bp;genes=MSMEG_4260
gi|118467340|ref|NC_008596.1|	4344837	4344975	RNAP_WT_STAT_np_797	12.5492	RefSeq	gene	4344911	4345717	+	ID=gene4259;Dbxref=GeneID:4534034;Name=MSMEG_4261;gbkey=Gene;locus_tag=MSMEG_4261;rule=5'overlap;genes=MSMEG_4261
gi|118467340|ref|NC_008596.1|	4345759	4345954	RNAP_WT_STAT_np_798	4.80159	RefSeq	gene	4345696	4346922	+	ID=gene4260;Dbxref=GeneID:4537735;Name=MSMEG_4262;gbkey=Gene;locus_tag=MSMEG_4262;rule=annot.overlap;genes=MSMEG_4262
gi|118467340|ref|NC_008596.1|	4346842	4347147	RNAP_WT_STAT_np_799	20.0035	RefSeq	gene	4346919	4348559	+	ID=gene4261;Dbxref=GeneID:4535113;Name=MSMEG_4263;gbkey=Gene;locus_tag=MSMEG_4263;rule=annot.overlap;genes=MSMEG_4263
gi|118467340|ref|NC_008596.1|	4347462	4347671	RNAP_WT_STAT_np_800	6.43918	RefSeq	gene	4346919	4348559	+	ID=gene4261;Dbxref=GeneID:4535113;Name=MSMEG_4263;gbkey=Gene;locus_tag=MSMEG_4263;rule=annot.overlap;genes=MSMEG_4263
gi|118467340|ref|NC_008596.1|	4350430	4350780	RNAP_WT_STAT_np_801	84.7352	RefSeq	gene	4349701	4350594	-	ID=gene4263;Dbxref=GeneID:4531475;Name=MSMEG_4265;gbkey=Gene;locus_tag=MSMEG_4265;rule=5'overlap;genes=MSMEG_4265,MSMEG_4266
gi|118467340|ref|NC_008596.1|	4355392	4355717	RNAP_WT_STAT_np_802	101.97	RefSeq	gene	4355564	4356217	+	ID=gene4269;Dbxref=GeneID:4535308;Name=MSMEG_4271;gbkey=Gene;locus_tag=MSMEG_4271;rule=5'overlap;genes=MSMEG_4271
gi|118467340|ref|NC_008596.1|	4355982	4356885	RNAP_WT_STAT_np_803	1653.4	RefSeq	gene	4356255	4356611	-	ID=gene4270;Dbxref=GeneID:4533082;Name=MSMEG_4272;gbkey=Gene;locus_tag=MSMEG_4272;rule=5'overlap;genes=MSMEG_4272,MSMEG_4273
gi|118467340|ref|NC_008596.1|	4359646	4361144	RNAP_WT_STAT_np_804	204.988	RefSeq	gene	4359885	4360991	-	ID=gene4275;Dbxref=GeneID:4532447;Name=ilvE;gbkey=Gene;gene=ilvE;locus_tag=MSMEG_4276;rule=5'overlap;genes=MSMEG_4276
gi|118467340|ref|NC_008596.1|	4361276	4361744	RNAP_WT_STAT_np_805	915.582	RefSeq	gene	4361041	4362138	-	ID=gene4276;Dbxref=GeneID:4531056;Name=gcvT;gbkey=Gene;gene=gcvT;locus_tag=MSMEG_4278;rule=5'overlap;genes=MSMEG_4278
gi|118467340|ref|NC_008596.1|	4361910	4362403	RNAP_WT_STAT_np_806	127.777	RefSeq	gene	4361041	4362138	-	ID=gene4276;Dbxref=GeneID:4531056;Name=gcvT;gbkey=Gene;gene=gcvT;locus_tag=MSMEG_4278;rule=5'overlap;genes=MSMEG_4278,MSMEG_4279
gi|118467340|ref|NC_008596.1|	4366998	4367342	RNAP_WT_STAT_np_807	30.9824	RefSeq	gene	4366658	4367005	-	ID=gene4280;Dbxref=GeneID:4532349;Name=MSMEG_4282;gbkey=Gene;locus_tag=MSMEG_4282;rule=5'overlap;genes=MSMEG_4282,MSMEG_4283
gi|118467340|ref|NC_008596.1|	4371494	4371777	RNAP_WT_STAT_np_808	10.7989	RefSeq	gene	4371586	4372338	+	ID=gene4285;Dbxref=GeneID:4537191;Name=MSMEG_4287;gbkey=Gene;locus_tag=MSMEG_4287;rule=5'overlap;genes=MSMEG_4287
gi|118467340|ref|NC_008596.1|	4374532	4374960	RNAP_WT_STAT_np_809	332.851	RefSeq	gene	4374158	4374631	-	ID=gene4287;Dbxref=GeneID:4533836;Name=MSMEG_4288;gbkey=Gene;locus_tag=MSMEG_4288;rule=5'overlap;genes=MSMEG_4288,MSMEG_4290
gi|118467340|ref|NC_008596.1|	4380358	4380644	RNAP_WT_STAT_np_810	47.0266	RefSeq	gene	4377492	4380491	-	ID=gene4291;Dbxref=GeneID:4532101;Name=MSMEG_4293;gbkey=Gene;locus_tag=MSMEG_4293;rule=5'overlap;genes=MSMEG_4293
gi|118467340|ref|NC_008596.1|	4381674	4381960	RNAP_WT_STAT_np_811	92.7418	RefSeq	gene	4380541	4381881	-	ID=gene4292;Dbxref=GeneID:4533434;Name=glnA;gbkey=Gene;gene=glnA;locus_tag=MSMEG_4294;rule=5'overlap;genes=MSMEG_4294
gi|118467340|ref|NC_008596.1|	4386506	4386840	RNAP_WT_STAT_np_812	126.976	RefSeq	gene	4385129	4386526	-	ID=gene4295;Dbxref=GeneID:4534256;Name=MSMEG_4297;gbkey=Gene;locus_tag=MSMEG_4297;rule=5'overlap;genes=MSMEG_4297,MSMEG_4298
gi|118467340|ref|NC_008596.1|	4390738	4391028	RNAP_WT_STAT_np_813	30.0827	RefSeq	gene	4389120	4390904	-	ID=gene4299;Dbxref=GeneID:4534894;Name=MSMEG_4301;gbkey=Gene;locus_tag=MSMEG_4301;rule=5'overlap;genes=MSMEG_4301
gi|118467340|ref|NC_008596.1|	4392566	4393047	RNAP_WT_STAT_np_814	60.5827	custom	gene	4392642	4392993	-	ID=gene99998;locus_tag=MSMEG_rnpB;gene=rnpB;Name=rnpB;rule=5'overlap;genes=MSMEG_rnpB
gi|118467340|ref|NC_008596.1|	4405671	4406346	RNAP_WT_STAT_np_815	249.226	RefSeq	gene	4405775	4405846	-	ID=gene4317;Dbxref=GeneID:4530931;Name=MSMEG_4319;gbkey=Gene;locus_tag=MSMEG_4319;rule=5'overlap;genes=MSMEG_4319
gi|118467340|ref|NC_008596.1|	4406482	4406945	RNAP_WT_STAT_np_816	249.226	RefSeq	gene	4406378	4406815	-	ID=gene4319;Dbxref=GeneID:4536832;Name=MSMEG_4321;gbkey=Gene;locus_tag=MSMEG_4321;rule=5'overlap;genes=MSMEG_4321
gi|118467340|ref|NC_008596.1|	4412557	4413045	RNAP_WT_STAT_np_817	576.754	RefSeq	gene	4413021	4413320	+	ID=gene4324;Dbxref=GeneID:4537238;Name=acpP;gbkey=Gene;gene=acpP;locus_tag=MSMEG_4326;rule=5'overlap;genes=MSMEG_4326
gi|118467340|ref|NC_008596.1|	4414396	4415030	RNAP_WT_STAT_np_818	712.165	RefSeq	gene	4414597	4415850	+	ID=gene4326;Dbxref=GeneID:4535003;Name=MSMEG_4328;gbkey=Gene;locus_tag=MSMEG_4328;rule=5'overlap;genes=MSMEG_4328
gi|118467340|ref|NC_008596.1|	4415492	4416091	RNAP_WT_STAT_np_819	54.5166	RefSeq	gene	4415919	4417343	+	ID=gene4327;Dbxref=GeneID:4537303;Name=MSMEG_4329;gbkey=Gene;locus_tag=MSMEG_4329;rule=5'overlap;genes=MSMEG_4329
gi|118467340|ref|NC_008596.1|	4424321	4424984	RNAP_WT_STAT_np_820	1781.29	RefSeq	gene	4424220	4424732	-	ID=gene4334;Dbxref=GeneID:4536486;Name=MSMEG_4336;gbkey=Gene;locus_tag=MSMEG_4336;rule=5'overlap;genes=MSMEG_4336
gi|118467340|ref|NC_008596.1|	4426689	4427150	RNAP_WT_STAT_np_821	190.647	RefSeq	gene	4425730	4426827	-	ID=gene4336;Dbxref=GeneID:4532074;Name=MSMEG_4338;gbkey=Gene;locus_tag=MSMEG_4338;rule=5'overlap;genes=MSMEG_4338
gi|118467340|ref|NC_008596.1|	4428346	4428899	RNAP_WT_STAT_np_822	175.209	RefSeq	gene	4426949	4428589	-	ID=gene4337;Dbxref=GeneID:4534447;Name=MSMEG_4339;gbkey=Gene;locus_tag=MSMEG_4339;rule=5'overlap;genes=MSMEG_4339,MSMEG_4340
gi|118467340|ref|NC_008596.1|	4435552	4435771	RNAP_WT_STAT_np_823	27.267	RefSeq	gene	4434329	4435885	-	ID=gene4346;Dbxref=GeneID:4534283;Name=MSMEG_4348;gbkey=Gene;locus_tag=MSMEG_4348;rule=annot.overlap;genes=MSMEG_4348
gi|118467340|ref|NC_008596.1|	4441377	4441562	RNAP_WT_STAT_np_824	20.6544	RefSeq	gene	4441468	4442991	+	ID=gene4352;Dbxref=GeneID:4534755;Name=MSMEG_4354;gbkey=Gene;locus_tag=MSMEG_4354;rule=5'overlap;genes=MSMEG_4354
gi|118467340|ref|NC_008596.1|	4447369	4447961	RNAP_WT_STAT_np_825	546.141	RefSeq	gene	4447171	4447407	-	ID=gene4357;Dbxref=GeneID:4534946;Name=MSMEG_4359;gbkey=Gene;locus_tag=MSMEG_4359;rule=5'overlap;genes=MSMEG_4359
gi|118467340|ref|NC_008596.1|	4448703	4449093	RNAP_WT_STAT_np_826	194.375	RefSeq	gene	4447509	4448855	-	ID=gene4359;Dbxref=GeneID:4535058;Name=MSMEG_4360;gbkey=Gene;locus_tag=MSMEG_4360;rule=5'overlap;genes=MSMEG_4360
gi|118467340|ref|NC_008596.1|	4454442	4454707	RNAP_WT_STAT_np_827	41.6861	RefSeq	gene	4453016	4454593	-	ID=gene4364;Dbxref=GeneID:4533328;Name=MSMEG_4366;gbkey=Gene;locus_tag=MSMEG_4366;rule=5'overlap;genes=MSMEG_4366
gi|118467340|ref|NC_008596.1|	4465450	4466412	RNAP_WT_STAT_np_828	313.015	RefSeq	gene	4465578	4466222	+	ID=gene4377;Dbxref=GeneID:4534782;Name=MSMEG_4379;gbkey=Gene;locus_tag=MSMEG_4379;rule=5'overlap;genes=MSMEG_4379,MSMEG_4380
gi|118467340|ref|NC_008596.1|	4473056	4475964	RNAP_WT_STAT_np_829	2070.15	RefSeq	gene	4473309	4475720	+	ID=gene4382;Dbxref=GeneID:4531125;Name=MSMEG_4384;gbkey=Gene;locus_tag=MSMEG_4384;rule=5'overlap;genes=MSMEG_4384,MSMEG_4385
gi|118467340|ref|NC_008596.1|	4488288	4488670	RNAP_WT_STAT_np_830	618.25	RefSeq	gene	4488131	4488526	-	ID=gene4395;Dbxref=GeneID:4536601;Name=MSMEG_4397;gbkey=Gene;locus_tag=MSMEG_4397;rule=5'overlap;genes=MSMEG_4397,MSMEG_4398
gi|118467340|ref|NC_008596.1|	4491221	4491471	RNAP_WT_STAT_np_831	64.0814	RefSeq	gene	4491063	4491788	-	ID=gene4399;Dbxref=GeneID:4533122;Name=MSMEG_4401;gbkey=Gene;locus_tag=MSMEG_4401;rule=annot.overlap;genes=MSMEG_4401
gi|118467340|ref|NC_008596.1|	4492860	4493066	RNAP_WT_STAT_np_832	28.5188	RefSeq	gene	4492467	4493168	+	ID=gene4400;Dbxref=GeneID:4535589;Name=MSMEG_4402;gbkey=Gene;locus_tag=MSMEG_4402;rule=annot.overlap;genes=MSMEG_4402
gi|118467340|ref|NC_008596.1|	4494286	4494607	RNAP_WT_STAT_np_833	123.334	RefSeq	gene	4493176	4494498	-	ID=gene4401;Dbxref=GeneID:4532118;Name=MSMEG_4403;gbkey=Gene;locus_tag=MSMEG_4403;rule=5'overlap;genes=MSMEG_4403
gi|118467340|ref|NC_008596.1|	4514134	4514474	RNAP_WT_STAT_np_834	10.3447	RefSeq	gene	4513754	4516585	-	ID=gene4429;Dbxref=GeneID:4532179;Name=MSMEG_4431;gbkey=Gene;locus_tag=MSMEG_4431;rule=5'overlap;genes=MSMEG_4431
gi|118467340|ref|NC_008596.1|	4516324	4516675	RNAP_WT_STAT_np_835	288.021	RefSeq	gene	4513754	4516585	-	ID=gene4429;Dbxref=GeneID:4532179;Name=MSMEG_4431;gbkey=Gene;locus_tag=MSMEG_4431;rule=5'overlap;genes=MSMEG_4431
gi|118467340|ref|NC_008596.1|	4518530	4518866	RNAP_WT_STAT_np_836	227.246	RefSeq	gene	4518221	4519033	+	ID=gene4432;Dbxref=GeneID:4536680;Name=MSMEG_4434;gbkey=Gene;locus_tag=MSMEG_4434;rule=annot.overlap;genes=MSMEG_4434
gi|118467340|ref|NC_008596.1|	4532587	4532930	RNAP_WT_STAT_np_837	18.474	RefSeq	gene	4532821	4532894	-	ID=gene4450;Dbxref=GeneID:4533344;Name=MSMEG_4452;gbkey=Gene;locus_tag=MSMEG_4452;rule=5'overlap;genes=MSMEG_4452
gi|118467340|ref|NC_008596.1|	4535662	4535999	RNAP_WT_STAT_np_838	37.0112	RefSeq	gene	4534603	4535847	+	ID=gene4453;Dbxref=GeneID:4535167;Name=MSMEG_4455;gbkey=Gene;locus_tag=MSMEG_4455;rule=3'overlap;genes=MSMEG_4455,MSMEG_4456
gi|118467340|ref|NC_008596.1|	4557859	4558074	RNAP_WT_STAT_np_839	21.1788	RefSeq	gene	4556672	4558594	+	ID=gene4472;Dbxref=GeneID:4532017;Name=MSMEG_4474;gbkey=Gene;locus_tag=MSMEG_4474;rule=annot.overlap;genes=MSMEG_4474
gi|118467340|ref|NC_008596.1|	4561006	4562211	RNAP_WT_STAT_np_840	126.448	RefSeq	gene	4559577	4561130	-	ID=gene4475;Dbxref=GeneID:4533152;Name=MSMEG_4477;gbkey=Gene;locus_tag=MSMEG_4477;rule=5'overlap;genes=MSMEG_4477,MSMEG_4478,MSMEG_4479,MSMEG_4480,MSMEG_4481
gi|118467340|ref|NC_008596.1|	4572277	4572654	RNAP_WT_STAT_np_841	172.397	RefSeq	gene	4571664	4572506	-	ID=gene4489;Dbxref=GeneID:4532871;Name=recO;gbkey=Gene;gene=recO;locus_tag=MSMEG_4491;rule=5'overlap;genes=MSMEG_4491,MSMEG_4492
gi|118467340|ref|NC_008596.1|	4578049	4578491	RNAP_WT_STAT_np_842	438.146	RefSeq	gene	4577310	4578356	-	ID=gene4495;Dbxref=GeneID:4533692;Name=MSMEG_4497;gbkey=Gene;locus_tag=MSMEG_4497;rule=5'overlap;genes=MSMEG_4497,MSMEG_4498,MSMEG_4500
gi|118467340|ref|NC_008596.1|	4583016	4583407	RNAP_WT_STAT_np_843	25.7343	RefSeq	gene	4582259	4583290	-	ID=gene4503;Dbxref=GeneID:4531615;Name=hrcA;gbkey=Gene;gene=hrcA;locus_tag=MSMEG_4505;rule=5'overlap;genes=MSMEG_4505
gi|118467340|ref|NC_008596.1|	4614094	4614451	RNAP_WT_STAT_np_844	185.096	RefSeq	gene	4612935	4614107	-	ID=gene4523;Dbxref=GeneID:4536953;Name=MSMEG_4525;gbkey=Gene;locus_tag=MSMEG_4525;rule=5'overlap;genes=MSMEG_4525,MSMEG_4527
gi|118467340|ref|NC_008596.1|	4620677	4621090	RNAP_WT_STAT_np_845	1191.81	RefSeq	gene	4620359	4621408	-	ID=gene4531;Dbxref=GeneID:4535623;Name=MSMEG_4533;gbkey=Gene;locus_tag=MSMEG_4533;rule=5'within_50bp;genes=MSMEG_4533
gi|118467340|ref|NC_008596.1|	4621456	4621707	RNAP_WT_STAT_np_846	59.9355	RefSeq	gene	4620359	4621408	-	ID=gene4531;Dbxref=GeneID:4535623;Name=MSMEG_4533;gbkey=Gene;locus_tag=MSMEG_4533;rule=5'within_50bp;genes=MSMEG_4533
gi|118467340|ref|NC_008596.1|	4625259	4625752	RNAP_WT_STAT_np_847	413.166	RefSeq	gene	4624067	4625287	-	ID=gene4534;Dbxref=GeneID:4534957;Name=MSMEG_4536;gbkey=Gene;locus_tag=MSMEG_4536;rule=5'overlap;genes=MSMEG_4536,MSMEG_4537
gi|118467340|ref|NC_008596.1|	4646195	4647107	RNAP_WT_STAT_np_848	817.626	RefSeq	gene	4646256	4646960	-	ID=gene4552;Dbxref=GeneID:4535540;Name=MSMEG_4554;gbkey=Gene;locus_tag=MSMEG_4554;rule=5'overlap;genes=MSMEG_4554
gi|118467340|ref|NC_008596.1|	4654291	4656078	RNAP_WT_STAT_np_849	480.105	RefSeq	gene	4653276	4654298	-	ID=gene4559;Dbxref=GeneID:4534722;Name=MSMEG_4561;gbkey=Gene;locus_tag=MSMEG_4561;rule=5'overlap;genes=MSMEG_4561,MSMEG_4562,MSMEG_4563,MSMEG_4564,MSMEG_4565
gi|118467340|ref|NC_008596.1|	4657791	4658031	RNAP_WT_STAT_np_850	27.8099	RefSeq	gene	4657101	4658643	-	ID=gene4564;Dbxref=GeneID:4534824;Name=MSMEG_4566;Note=conserved 13e12 repeat family protein%3B this gene contains a frame shift which is not the result of sequencing error;gbkey=Gene;locus_tag=MSMEG_4566;pseudo=true;rule=annot.overlap;genes=MSMEG_4566
gi|118467340|ref|NC_008596.1|	4659607	4659864	RNAP_WT_STAT_np_851	22.5601	RefSeq	gene	4659585	4660424	-	ID=gene4566;Dbxref=GeneID:4531240;Name=MSMEG_4567;gbkey=Gene;locus_tag=MSMEG_4567;rule=annot.overlap;genes=MSMEG_4567
gi|118467340|ref|NC_008596.1|	4662985	4663474	RNAP_WT_STAT_np_852	1287.94	RefSeq	gene	4661412	4663040	-	ID=gene4568;Dbxref=GeneID:4535448;Name=MSMEG_4570;gbkey=Gene;locus_tag=MSMEG_4570;rule=5'overlap;genes=MSMEG_4570,MSMEG_4571
gi|118467340|ref|NC_008596.1|	4668185	4668499	RNAP_WT_STAT_np_853	48.8222	RefSeq	gene	4667078	4668343	-	ID=gene4573;Dbxref=GeneID:4535765;Name=MSMEG_4575;gbkey=Gene;locus_tag=MSMEG_4575;rule=5'overlap;genes=MSMEG_4575
gi|118467340|ref|NC_008596.1|	4669032	4669320	RNAP_WT_STAT_np_854	73.9212	RefSeq	gene	4668449	4669255	-	ID=gene4574;Dbxref=GeneID:4531461;Name=MSMEG_4576;gbkey=Gene;locus_tag=MSMEG_4576;rule=5'overlap;genes=MSMEG_4576
gi|118467340|ref|NC_008596.1|	4678046	4678285	RNAP_WT_STAT_np_855	27.267	RefSeq	gene	4677428	4678480	-	ID=gene4584;Dbxref=GeneID:4534344;Name=MSMEG_4586;gbkey=Gene;locus_tag=MSMEG_4586;rule=annot.overlap;genes=MSMEG_4586
gi|118467340|ref|NC_008596.1|	4682649	4682951	RNAP_WT_STAT_np_856	122.268	RefSeq	gene	4681779	4683116	-	ID=gene4588;Dbxref=GeneID:4531101;Name=ssuD;gbkey=Gene;gene=ssuD;locus_tag=MSMEG_4590;rule=annot.overlap;genes=MSMEG_4590
gi|118467340|ref|NC_008596.1|	4684376	4685274	RNAP_WT_STAT_np_857	375.67	RefSeq	gene	4684539	4685030	+	ID=gene4591;Dbxref=GeneID:4536578;Name=MSMEG_4593;gbkey=Gene;locus_tag=MSMEG_4593;rule=5'overlap;genes=MSMEG_4593,MSMEG_4595
gi|118467340|ref|NC_008596.1|	4685643	4686069	RNAP_WT_STAT_np_858	45.6164	RefSeq	gene	4685629	4685778	-	ID=gene4593;Dbxref=GeneID:4532376;Name=MSMEG_4594;gbkey=Gene;locus_tag=MSMEG_4594;rule=5'overlap;genes=MSMEG_4594
gi|118467340|ref|NC_008596.1|	4686930	4687738	RNAP_WT_STAT_np_859	377.174	RefSeq	gene	4687021	4687713	-	ID=gene4595;Dbxref=GeneID:4534259;Name=lppH;gbkey=Gene;gene=lppH;locus_tag=MSMEG_4597;rule=5'overlap;genes=MSMEG_4597
gi|118467340|ref|NC_008596.1|	4690950	4691207	RNAP_WT_STAT_np_860	19.1781	RefSeq	gene	4690381	4691154	-	ID=gene4600;Dbxref=GeneID:4536209;Name=MSMEG_4601;gbkey=Gene;locus_tag=MSMEG_4601;rule=5'overlap;genes=MSMEG_4601,MSMEG_4603
gi|118467340|ref|NC_008596.1|	4692213	4692675	RNAP_WT_STAT_np_861	1856.84	RefSeq	gene	4692127	4692264	-	ID=gene4602;Dbxref=GeneID:4532089;Name=MSMEG_4604;gbkey=Gene;locus_tag=MSMEG_4604;rule=5'overlap;genes=MSMEG_4604
gi|118467340|ref|NC_008596.1|	4699017	4699341	RNAP_WT_STAT_np_862	79.8657	RefSeq	gene	4698213	4698959	-	ID=gene4612;Dbxref=GeneID:4535067;Name=MSMEG_4614;gbkey=Gene;locus_tag=MSMEG_4614;rule=nearest.5';genes=MSMEG_4614
gi|118467340|ref|NC_008596.1|	4702755	4703266	RNAP_WT_STAT_np_863	1048.57	RefSeq	gene	4700974	4703016	-	ID=gene4615;Dbxref=GeneID:4536944;Name=nadE;gbkey=Gene;gene=nadE;locus_tag=MSMEG_4617;rule=5'overlap;genes=MSMEG_4617,MSMEG_4618
gi|118467340|ref|NC_008596.1|	4703528	4703941	RNAP_WT_STAT_np_864	357.97	RefSeq	gene	4703663	4704511	+	ID=gene4617;Dbxref=GeneID:4532313;Name=MSMEG_4620;gbkey=Gene;locus_tag=MSMEG_4620;rule=5'overlap;genes=MSMEG_4620
gi|118467340|ref|NC_008596.1|	4708894	4709086	RNAP_WT_STAT_np_865	13.3279	RefSeq	gene	4707553	4709010	-	ID=gene4621;Dbxref=GeneID:4536351;Name=obgE;gbkey=Gene;gene=obgE;gene_synonym=cgtA,obg,yhbZ;locus_tag=MSMEG_4623;rule=5'overlap;genes=MSMEG_4623
gi|118467340|ref|NC_008596.1|	4709586	4709901	RNAP_WT_STAT_np_866	156.579	RefSeq	gene	4709385	4709696	-	ID=gene4623;Dbxref=GeneID:4533252;Name=rplU;gbkey=Gene;gene=rplU;locus_tag=MSMEG_4625;rule=5'overlap;genes=MSMEG_4625
gi|118467340|ref|NC_008596.1|	4712724	4713403	RNAP_WT_STAT_np_867	1839.78	RefSeq	gene	4709887	4713000	-	ID=gene4624;Dbxref=GeneID:4531291;Name=MSMEG_4626;gbkey=Gene;locus_tag=MSMEG_4626;rule=5'overlap;genes=MSMEG_4626
gi|118467340|ref|NC_008596.1|	4722356	4722652	RNAP_WT_STAT_np_868	125.101	RefSeq	gene	4720471	4722462	-	ID=gene4631;Dbxref=GeneID:4535554;Name=MSMEG_4633;gbkey=Gene;locus_tag=MSMEG_4633;rule=5'overlap;genes=MSMEG_4633,MSMEG_4634,MSMEG_4635
gi|118467340|ref|NC_008596.1|	4728331	4728691	RNAP_WT_STAT_np_869	100.622	RefSeq	gene	4728044	4728505	-	ID=gene4639;Dbxref=GeneID:4536068;Name=MSMEG_4640;gbkey=Gene;locus_tag=MSMEG_4640;rule=5'overlap;genes=MSMEG_4640,MSMEG_4642
gi|118467340|ref|NC_008596.1|	4743033	4743342	RNAP_WT_STAT_np_870	25.8841	RefSeq	gene	4742250	4743161	+	ID=gene4653;Dbxref=GeneID:4533275;Name=MSMEG_4655;gbkey=Gene;locus_tag=MSMEG_4655;rule=3'overlap;genes=MSMEG_4655,MSMEG_4656
gi|118467340|ref|NC_008596.1|	4745019	4745288	RNAP_WT_STAT_np_871	16.4521	RefSeq	gene	4744059	4745117	-	ID=gene4655;Dbxref=GeneID:4531076;Name=MSMEG_4657;gbkey=Gene;locus_tag=MSMEG_4657;rule=5'overlap;genes=MSMEG_4657
gi|118467340|ref|NC_008596.1|	4746087	4746414	RNAP_WT_STAT_np_872	69.4382	RefSeq	gene	4745120	4746109	-	ID=gene4656;Dbxref=GeneID:4531801;Name=MSMEG_4658;gbkey=Gene;locus_tag=MSMEG_4658;rule=5'overlap;genes=MSMEG_4658
gi|118467340|ref|NC_008596.1|	4747047	4747435	RNAP_WT_STAT_np_873	98.5568	RefSeq	gene	4746349	4747086	-	ID=gene4657;Dbxref=GeneID:4535917;Name=MSMEG_4659;gbkey=Gene;locus_tag=MSMEG_4659;rule=5'overlap;genes=MSMEG_4659,MSMEG_4661
gi|118467340|ref|NC_008596.1|	4754816	4755319	RNAP_WT_STAT_np_874	90.6995	RefSeq	gene	4753970	4754908	-	ID=gene4665;Dbxref=GeneID:4531986;Name=MSMEG_4667;gbkey=Gene;locus_tag=MSMEG_4667;rule=5'overlap;genes=MSMEG_4667,MSMEG_4668
gi|118467340|ref|NC_008596.1|	4759683	4761366	RNAP_WT_STAT_np_875	1040.69	RefSeq	gene	4759715	4760995	-	ID=gene4669;Dbxref=GeneID:4536733;Name=clpX;gbkey=Gene;gene=clpX;locus_tag=MSMEG_4671;rule=5'overlap;genes=MSMEG_4671
gi|118467340|ref|NC_008596.1|	4762501	4762820	RNAP_WT_STAT_np_876	103.398	RefSeq	gene	4762105	4762716	-	ID=gene4671;Dbxref=GeneID:4531883;Name=clpP;gbkey=Gene;gene=clpP;locus_tag=MSMEG_4673;rule=5'overlap;genes=MSMEG_4673
gi|118467340|ref|NC_008596.1|	4764262	4764675	RNAP_WT_STAT_np_877	404.19	RefSeq	gene	4764298	4764371	-	ID=gene4673;Dbxref=GeneID:4533342;Name=MSMEG_4675;gbkey=Gene;locus_tag=MSMEG_4675;rule=5'overlap;genes=MSMEG_4675,MSMEG_4676
gi|118467340|ref|NC_008596.1|	4765778	4766019	RNAP_WT_STAT_np_878	51.9121	RefSeq	gene	4765880	4767085	+	ID=gene4678;Dbxref=GeneID:4534831;Name=lipP;gbkey=Gene;gene=lipP;locus_tag=MSMEG_4680;rule=5'overlap;genes=MSMEG_4680
gi|118467340|ref|NC_008596.1|	4767075	4767258	RNAP_WT_STAT_np_879	26.2179	RefSeq	gene	4767137	4767955	+	ID=gene4679;Dbxref=GeneID:4532231;Name=MSMEG_4681;gbkey=Gene;locus_tag=MSMEG_4681;rule=5'overlap;genes=MSMEG_4681
gi|118467340|ref|NC_008596.1|	4779054	4779261	RNAP_WT_STAT_np_880	15.1526	RefSeq	gene	4778559	4779137	-	ID=gene4692;Dbxref=GeneID:4531736;Name=MSMEG_4694;gbkey=Gene;locus_tag=MSMEG_4694;rule=5'overlap;genes=MSMEG_4694
gi|118467340|ref|NC_008596.1|	4782246	4782486	RNAP_WT_STAT_np_881	20.9067	RefSeq	gene	4781935	4782342	-	ID=gene4696;Dbxref=GeneID:4531298;Name=MSMEG_4698;gbkey=Gene;locus_tag=MSMEG_4698;rule=5'overlap;genes=MSMEG_4698
gi|118467340|ref|NC_008596.1|	4797235	4797945	RNAP_WT_STAT_np_882	49.3702	RefSeq	gene	4795874	4797340	-	ID=gene4703;Dbxref=GeneID:4533187;Name=MSMEG_4705;gbkey=Gene;locus_tag=MSMEG_4705;rule=5'overlap;genes=MSMEG_4705,MSMEG_4706
gi|118467340|ref|NC_008596.1|	4798341	4798625	RNAP_WT_STAT_np_883	35.0176	RefSeq	gene	4797653	4798507	-	ID=gene4705;Dbxref=GeneID:4532611;Name=MSMEG_4707;gbkey=Gene;locus_tag=MSMEG_4707;rule=5'overlap;genes=MSMEG_4707
gi|118467340|ref|NC_008596.1|	4799854	4802169	RNAP_WT_STAT_np_884	427.802	RefSeq	gene	4800165	4801385	-	ID=gene4708;Dbxref=GeneID:4531744;Name=MSMEG_4710;gbkey=Gene;locus_tag=MSMEG_4710;rule=5'overlap;genes=MSMEG_4710
gi|118467340|ref|NC_008596.1|	4802344	4802544	RNAP_WT_STAT_np_885	6.48469	RefSeq	gene	4801382	4802458	-	ID=gene4709;Dbxref=GeneID:4531476;Name=MSMEG_4711;gbkey=Gene;locus_tag=MSMEG_4711;rule=5'overlap;genes=MSMEG_4711
gi|118467340|ref|NC_008596.1|	4803268	4803851	RNAP_WT_STAT_np_886	1752.63	RefSeq	gene	4802460	4803572	-	ID=gene4710;Dbxref=GeneID:4531309;Name=MSMEG_4712;gbkey=Gene;locus_tag=MSMEG_4712;rule=5'overlap;genes=MSMEG_4712
gi|118467340|ref|NC_008596.1|	4812223	4812731	RNAP_WT_STAT_np_887	184.776	RefSeq	gene	4810498	4812360	-	ID=gene4717;Dbxref=GeneID:4531688;Name=MSMEG_4719;gbkey=Gene;locus_tag=MSMEG_4719;rule=5'overlap;genes=MSMEG_4719,MSMEG_4720
gi|118467340|ref|NC_008596.1|	4817673	4818024	RNAP_WT_STAT_np_888	249.702	RefSeq	gene	4817832	4817907	+	ID=gene4723;Dbxref=GeneID:4533650;Name=MSMEG_4725;gbkey=Gene;locus_tag=MSMEG_4725;rule=5'overlap;genes=MSMEG_4725
gi|118467340|ref|NC_008596.1|	4818655	4818943	RNAP_WT_STAT_np_889	76.5696	RefSeq	gene	4819204	4825539	+	ID=gene4725;Dbxref=GeneID:4534621;Name=MSMEG_4727;gbkey=Gene;locus_tag=MSMEG_4727;rule=nearest.5';genes=MSMEG_4727
gi|118467340|ref|NC_008596.1|	4847670	4848136	RNAP_WT_STAT_np_890	201.883	RefSeq	gene	4846538	4847740	-	ID=gene4743;Dbxref=GeneID:4534947;Name=MSMEG_4745;gbkey=Gene;locus_tag=MSMEG_4745;rule=5'overlap;genes=MSMEG_4745,MSMEG_4746
gi|118467340|ref|NC_008596.1|	4883005	4883285	RNAP_WT_STAT_np_891	69.2872	RefSeq	gene	4883097	4883573	+	ID=gene4779;Dbxref=GeneID:4536607;Name=MSMEG_4781;gbkey=Gene;locus_tag=MSMEG_4781;rule=5'overlap;genes=MSMEG_4781
gi|118467340|ref|NC_008596.1|	4890354	4890651	RNAP_WT_STAT_np_892	134.339	RefSeq	gene	4890445	4891767	+	ID=gene4788;Dbxref=GeneID:4532988;Name=MSMEG_4790;gbkey=Gene;locus_tag=MSMEG_4790;rule=5'overlap;genes=MSMEG_4790
gi|118467340|ref|NC_008596.1|	4896881	4897277	RNAP_WT_STAT_np_893	1748.6	RefSeq	gene	4896209	4896982	-	ID=gene4794;Dbxref=GeneID:4537160;Name=MSMEG_4796;gbkey=Gene;locus_tag=MSMEG_4796;rule=5'overlap;genes=MSMEG_4796,MSMEG_4797
gi|118467340|ref|NC_008596.1|	4903662	4903955	RNAP_WT_STAT_np_894	82.3209	RefSeq	gene	4903779	4904126	+	ID=gene4802;Dbxref=GeneID:4530990;Name=MSMEG_4804;gbkey=Gene;locus_tag=MSMEG_4804;rule=3'overlap;genes=MSMEG_4804
gi|118467340|ref|NC_008596.1|	4904089	4904374	RNAP_WT_STAT_np_895	21.9637	RefSeq	gene	4903779	4904126	+	ID=gene4802;Dbxref=GeneID:4530990;Name=MSMEG_4804;gbkey=Gene;locus_tag=MSMEG_4804;rule=3'overlap;genes=MSMEG_4804,MSMEG_4805
gi|118467340|ref|NC_008596.1|	4915642	4915857	RNAP_WT_STAT_np_896	31.5893	RefSeq	gene	4915625	4916416	+	ID=gene4815;Dbxref=GeneID:4535332;Name=MSMEG_4817;gbkey=Gene;locus_tag=MSMEG_4817;rule=5'within_50bp;genes=MSMEG_4817
gi|118467340|ref|NC_008596.1|	4928024	4928670	RNAP_WT_STAT_np_897	436.657	RefSeq	gene	4927584	4928201	-	ID=gene4829;Dbxref=GeneID:4531169;Name=MSMEG_4831;gbkey=Gene;locus_tag=MSMEG_4831;rule=5'overlap;genes=MSMEG_4831
gi|118467340|ref|NC_008596.1|	4932874	4933136	RNAP_WT_STAT_np_898	50.5969	RefSeq	gene	4932660	4933868	-	ID=gene4834;Dbxref=GeneID:4536290;Name=MSMEG_4836;gbkey=Gene;locus_tag=MSMEG_4836;rule=annot.overlap;genes=MSMEG_4836
gi|118467340|ref|NC_008596.1|	4942281	4942645	RNAP_WT_STAT_np_899	11.3388	RefSeq	gene	4942335	4942997	+	ID=gene4845;Dbxref=GeneID:4533962;Name=MSMEG_4847;gbkey=Gene;locus_tag=MSMEG_4847;rule=5'overlap;genes=MSMEG_4847
gi|118467340|ref|NC_008596.1|	4942867	4943130	RNAP_WT_STAT_np_900	20.7355	RefSeq	gene	4943034	4943165	+	ID=gene4846;Dbxref=GeneID:4533196;Name=MSMEG_4848;gbkey=Gene;locus_tag=MSMEG_4848;rule=5'overlap;genes=MSMEG_4848
gi|118467340|ref|NC_008596.1|	4992743	4993014	RNAP_WT_STAT_np_901	49.6377	RefSeq	gene	4992841	4992927	-	ID=gene4895;Dbxref=GeneID:4531978;Name=MSMEG_4897;gbkey=Gene;locus_tag=MSMEG_4897;rule=5'overlap;genes=MSMEG_4897
gi|118467340|ref|NC_008596.1|	4993399	4993685	RNAP_WT_STAT_np_902	80.0578	RefSeq	gene	4993399	4993743	+	ID=gene4897;Dbxref=GeneID:4532322;Name=MSMEG_4900;gbkey=Gene;locus_tag=MSMEG_4900;rule=5'overlap;genes=MSMEG_4900
gi|118467340|ref|NC_008596.1|	4995204	4995991	RNAP_WT_STAT_np_903	152.309	RefSeq	gene	4995163	4995921	-	ID=gene4900;Dbxref=GeneID:4532848;Name=MSMEG_4902;gbkey=Gene;locus_tag=MSMEG_4902;rule=5'overlap;genes=MSMEG_4902
gi|118467340|ref|NC_008596.1|	4997313	4997572	RNAP_WT_STAT_np_904	22.2411	RefSeq	gene	4996814	4997473	-	ID=gene4902;Dbxref=GeneID:4536143;Name=MSMEG_4904;gbkey=Gene;locus_tag=MSMEG_4904;rule=5'overlap;genes=MSMEG_4904
gi|118467340|ref|NC_008596.1|	5000701	5001199	RNAP_WT_STAT_np_905	42.2069	RefSeq	gene	5000259	5000837	-	ID=gene4907;Dbxref=GeneID:4535179;Name=MSMEG_4909;gbkey=Gene;locus_tag=MSMEG_4909;rule=5'overlap;genes=MSMEG_4909,MSMEG_4910
gi|118467340|ref|NC_008596.1|	5010033	5010464	RNAP_WT_STAT_np_906	812.784	RefSeq	gene	5009741	5011819	+	ID=gene4914;Dbxref=GeneID:4532624;Name=MSMEG_4916;gbkey=Gene;locus_tag=MSMEG_4916;rule=annot.overlap;genes=MSMEG_4916
gi|118467340|ref|NC_008596.1|	5011634	5011995	RNAP_WT_STAT_np_907	33.4993	RefSeq	gene	5011827	5014037	+	ID=gene4915;Dbxref=GeneID:4535775;Name=glgB;gbkey=Gene;gene=glgB;locus_tag=MSMEG_4918;rule=3'overlap;genes=MSMEG_4918
gi|118467340|ref|NC_008596.1|	5013835	5014148	RNAP_WT_STAT_np_908	12.7056	RefSeq	gene	5011827	5014037	+	ID=gene4915;Dbxref=GeneID:4535775;Name=glgB;gbkey=Gene;gene=glgB;locus_tag=MSMEG_4918;rule=3'overlap;genes=MSMEG_4918,MSMEG_4917
gi|118467340|ref|NC_008596.1|	5016452	5017328	RNAP_WT_STAT_np_909	183.371	RefSeq	gene	5015379	5016614	-	ID=gene4918;Dbxref=GeneID:4534455;Name=MSMEG_4920;gbkey=Gene;locus_tag=MSMEG_4920;rule=5'overlap;genes=MSMEG_4920,MSMEG_4921
gi|118467340|ref|NC_008596.1|	5021398	5021656	RNAP_WT_STAT_np_910	64.9527	RefSeq	gene	5021497	5022819	+	ID=gene4924;Dbxref=GeneID:4532020;Name=MSMEG_4926;gbkey=Gene;locus_tag=MSMEG_4926;rule=5'overlap;genes=MSMEG_4926
gi|118467340|ref|NC_008596.1|	5024062	5030022	RNAP_WT_STAT_np_911	510.351	RefSeq	gene	5024201	5024318	-	ID=gene4927;Dbxref=GeneID:4531792;Name=rrfB;gbkey=Gene;gene=rrfB;locus_tag=MSMEG_4929;rule=5'overlap;genes=MSMEG_4929,MSMEG_4930,MSMEG_4931
gi|118467340|ref|NC_008596.1|	5040394	5040622	RNAP_WT_STAT_np_912	65.0114	RefSeq	gene	5040459	5041781	+	ID=gene4943;Dbxref=GeneID:4532582;Name=MSMEG_4945;gbkey=Gene;locus_tag=MSMEG_4945;rule=5'overlap;genes=MSMEG_4945
gi|118467340|ref|NC_008596.1|	5042445	5042754	RNAP_WT_STAT_np_913	236.144	RefSeq	gene	5041789	5042490	-	ID=gene4944;Dbxref=GeneID:4532153;Name=MSMEG_4946;gbkey=Gene;locus_tag=MSMEG_4946;rule=5'overlap;genes=MSMEG_4946
gi|118467340|ref|NC_008596.1|	5046612	5047146	RNAP_WT_STAT_np_914	543.739	RefSeq	gene	5046684	5046911	-	ID=gene4949;Dbxref=GeneID:4537250;Name=rpmE;gbkey=Gene;gene=rpmE;locus_tag=MSMEG_4951;rule=5'overlap;genes=MSMEG_4951
gi|118467340|ref|NC_008596.1|	5051369	5051894	RNAP_WT_STAT_np_915	1793.85	RefSeq	gene	5049428	5051422	-	ID=gene4952;Dbxref=GeneID:4531491;Name=rho;gbkey=Gene;gene=rho;locus_tag=MSMEG_4954;rule=5'overlap;genes=MSMEG_4954
gi|118467340|ref|NC_008596.1|	5058169	5059090	RNAP_WT_STAT_np_916	545.922	RefSeq	gene	5058252	5058327	+	ID=gene4958;Dbxref=GeneID:4531974;Name=MSMEG_4960;gbkey=Gene;locus_tag=MSMEG_4960;rule=5'overlap;genes=MSMEG_4960
gi|118467340|ref|NC_008596.1|	5065163	5065487	RNAP_WT_STAT_np_917	160.212	RefSeq	gene	5065204	5066415	+	ID=gene4966;Dbxref=GeneID:4535633;Name=MSMEG_4968;gbkey=Gene;locus_tag=MSMEG_4968;rule=5'overlap;genes=MSMEG_4968
gi|118467340|ref|NC_008596.1|	5069485	5070026	RNAP_WT_STAT_np_918	46.7181	RefSeq	gene	5068972	5069505	-	ID=gene4970;Dbxref=GeneID:4531027;Name=MSMEG_4972;gbkey=Gene;locus_tag=MSMEG_4972;rule=5'overlap;genes=MSMEG_4972,MSMEG_4973
gi|118467340|ref|NC_008596.1|	5088036	5089504	RNAP_WT_STAT_np_919	1224.63	RefSeq	gene	5087389	5088138	-	ID=gene4988;Dbxref=GeneID:4536780;Name=MSMEG_4990;gbkey=Gene;locus_tag=MSMEG_4990;rule=5'overlap;genes=MSMEG_4990,MSMEG_4992,MSMEG_4991,MSMEG_4993,MSMEG_4994
gi|118467340|ref|NC_008596.1|	5109169	5109577	RNAP_WT_STAT_np_920	325.774	RefSeq	gene	5108808	5109329	-	ID=gene5008;Dbxref=GeneID:4535069;Name=MSMEG_5010;gbkey=Gene;locus_tag=MSMEG_5010;rule=5'overlap;genes=MSMEG_5010,MSMEG_5012
gi|118467340|ref|NC_008596.1|	5110293	5112326	RNAP_WT_STAT_np_921	142.895	RefSeq	gene	5109663	5110502	+	ID=gene5011;Dbxref=GeneID:4533161;Name=MSMEG_5013;gbkey=Gene;locus_tag=MSMEG_5013;rule=3'overlap;genes=MSMEG_5013,MSMEG_5014
gi|118467340|ref|NC_008596.1|	5112513	5114158	RNAP_WT_STAT_np_922	399.901	RefSeq	gene	5110506	5112737	-	ID=gene5012;Dbxref=GeneID:4536678;Name=MSMEG_5014;gbkey=Gene;locus_tag=MSMEG_5014;rule=5'overlap;genes=MSMEG_5014,MSMEG_5015,MSMEG_5016
gi|118467340|ref|NC_008596.1|	5116643	5116875	RNAP_WT_STAT_np_923	19.9115	RefSeq	gene	5115599	5116885	-	ID=gene5017;Dbxref=GeneID:4535248;Name=MSMEG_5019;gbkey=Gene;locus_tag=MSMEG_5019;rule=5'within_50bp;genes=MSMEG_5019
gi|118467340|ref|NC_008596.1|	5138081	5138385	RNAP_WT_STAT_np_924	71.4415	RefSeq	gene	5136571	5138316	-	ID=gene5040;Dbxref=GeneID:4536753;Name=MSMEG_5042;gbkey=Gene;locus_tag=MSMEG_5042;rule=5'overlap;genes=MSMEG_5042
gi|118467340|ref|NC_008596.1|	5145373	5145736	RNAP_WT_STAT_np_925	291.69	RefSeq	gene	5143822	5145528	-	ID=gene5044;Dbxref=GeneID:4535233;Name=MSMEG_5046;gbkey=Gene;locus_tag=MSMEG_5046;rule=5'overlap;genes=MSMEG_5046
gi|118467340|ref|NC_008596.1|	5146908	5147141	RNAP_WT_STAT_np_926	23.2361	RefSeq	gene	5147070	5147831	+	ID=gene5046;Dbxref=GeneID:4533202;Name=MSMEG_5048;gbkey=Gene;locus_tag=MSMEG_5048;rule=5'overlap;genes=MSMEG_5048
gi|118467340|ref|NC_008596.1|	5147655	5148154	RNAP_WT_STAT_np_927	110.257	RefSeq	gene	5147981	5151664	+	ID=gene5047;Dbxref=GeneID:4535402;Name=kgd;gbkey=Gene;gene=kgd;locus_tag=MSMEG_5049;rule=annot.overlap;genes=MSMEG_5049
gi|118467340|ref|NC_008596.1|	5148458	5148793	RNAP_WT_STAT_np_928	50.8103	RefSeq	gene	5147981	5151664	+	ID=gene5047;Dbxref=GeneID:4535402;Name=kgd;gbkey=Gene;gene=kgd;locus_tag=MSMEG_5049;rule=annot.overlap;genes=MSMEG_5049
gi|118467340|ref|NC_008596.1|	5151524	5151788	RNAP_WT_STAT_np_929	18.9918	RefSeq	gene	5151761	5153071	+	ID=gene5048;Dbxref=GeneID:4536637;Name=MSMEG_5051;gbkey=Gene;locus_tag=MSMEG_5051;rule=5'overlap;genes=MSMEG_5051
gi|118467340|ref|NC_008596.1|	5158651	5158979	RNAP_WT_STAT_np_930	69.6469	RefSeq	gene	5158285	5158890	-	ID=gene5055;Dbxref=GeneID:4533669;Name=MSMEG_5057;gbkey=Gene;locus_tag=MSMEG_5057;rule=5'overlap;genes=MSMEG_5057
gi|118467340|ref|NC_008596.1|	5159885	5160220	RNAP_WT_STAT_np_931	50.1314	RefSeq	gene	5158887	5160107	-	ID=gene5056;Dbxref=GeneID:4533200;Name=MSMEG_5058;gbkey=Gene;locus_tag=MSMEG_5058;rule=5'overlap;genes=MSMEG_5058
gi|118467340|ref|NC_008596.1|	5160431	5161179	RNAP_WT_STAT_np_932	47.876	RefSeq	gene	5160112	5160948	-	ID=gene5057;Dbxref=GeneID:4531623;Name=MSMEG_5059;gbkey=Gene;locus_tag=MSMEG_5059;rule=5'overlap;genes=MSMEG_5059
gi|118467340|ref|NC_008596.1|	5161958	5162332	RNAP_WT_STAT_np_933	95.869	RefSeq	gene	5161862	5163259	-	ID=gene5059;Dbxref=GeneID:4533355;Name=MSMEG_5061;gbkey=Gene;locus_tag=MSMEG_5061;rule=5'overlap;genes=MSMEG_5061
gi|118467340|ref|NC_008596.1|	5163010	5163461	RNAP_WT_STAT_np_934	725.28	RefSeq	gene	5161862	5163259	-	ID=gene5059;Dbxref=GeneID:4533355;Name=MSMEG_5061;gbkey=Gene;locus_tag=MSMEG_5061;rule=5'overlap;genes=MSMEG_5061
gi|118467340|ref|NC_008596.1|	5163894	5164130	RNAP_WT_STAT_np_935	38.0069	RefSeq	gene	5164005	5164454	+	ID=gene5061;Dbxref=GeneID:4536378;Name=MSMEG_5063;gbkey=Gene;locus_tag=MSMEG_5063;rule=5'overlap;genes=MSMEG_5063
gi|118467340|ref|NC_008596.1|	5167314	5167503	RNAP_WT_STAT_np_936	16.5223	RefSeq	gene	5167401	5168702	+	ID=gene5065;Dbxref=GeneID:4536968;Name=MSMEG_5067;gbkey=Gene;locus_tag=MSMEG_5067;rule=5'overlap;genes=MSMEG_5067
gi|118467340|ref|NC_008596.1|	5171612	5173290	RNAP_WT_STAT_np_937	1813.82	RefSeq	gene	5170258	5171754	-	ID=gene5068;Dbxref=GeneID:4535055;Name=MSMEG_5070;gbkey=Gene;locus_tag=MSMEG_5070;rule=5'overlap;genes=MSMEG_5070,MSMEG_5071,MSMEG_5072,MSMEG_5073
gi|118467340|ref|NC_008596.1|	5178059	5179989	RNAP_WT_STAT_np_938	1801.48	RefSeq	gene	5178352	5179566	-	ID=gene5077;Dbxref=GeneID:4531618;Name=glgC;gbkey=Gene;gene=glgC;locus_tag=MSMEG_5078;rule=5'overlap;genes=MSMEG_5078,MSMEG_5080
gi|118467340|ref|NC_008596.1|	5180623	5181394	RNAP_WT_STAT_np_939	1167.51	RefSeq	gene	5180979	5181146	-	ID=gene5079;Dbxref=GeneID:4534173;Name=MSMEG_5081;gbkey=Gene;locus_tag=MSMEG_5081;rule=5'overlap;genes=MSMEG_5081
gi|118467340|ref|NC_008596.1|	5182119	5182337	RNAP_WT_STAT_np_940	23.1359	RefSeq	gene	5181889	5182272	-	ID=gene5081;Dbxref=GeneID:4535269;Name=MSMEG_5083;gbkey=Gene;locus_tag=MSMEG_5083;rule=5'overlap;genes=MSMEG_5083
gi|118467340|ref|NC_008596.1|	5183125	5183485	RNAP_WT_STAT_np_941	164.332	RefSeq	gene	5182312	5183223	-	ID=gene5082;Dbxref=GeneID:4534977;Name=MSMEG_5084;gbkey=Gene;locus_tag=MSMEG_5084;rule=5'overlap;genes=MSMEG_5084
gi|118467340|ref|NC_008596.1|	5193200	5193419	RNAP_WT_STAT_np_942	14.9196	RefSeq	gene	5193071	5193205	+	ID=gene5090;Dbxref=GeneID:4536958;Name=MSMEG_5092;gbkey=Gene;locus_tag=MSMEG_5092;rule=3'overlap;genes=MSMEG_5092
gi|118467340|ref|NC_008596.1|	5195292	5195607	RNAP_WT_STAT_np_943	148.965	RefSeq	gene	5194184	5195506	-	ID=gene5092;Dbxref=GeneID:4533026;Name=MSMEG_5094;gbkey=Gene;locus_tag=MSMEG_5094;rule=5'overlap;genes=MSMEG_5094
gi|118467340|ref|NC_008596.1|	5204603	5204858	RNAP_WT_STAT_np_944	85.3398	RefSeq	gene	5203097	5204719	-	ID=gene5100;Dbxref=GeneID:4536214;Name=MSMEG_5102;gbkey=Gene;locus_tag=MSMEG_5102;rule=5'overlap;genes=MSMEG_5102
gi|118467340|ref|NC_008596.1|	5209726	5209971	RNAP_WT_STAT_np_945	22.7748	RefSeq	gene	5209709	5210374	-	ID=gene5106;Dbxref=GeneID:4534939;Name=MSMEG_5107;gbkey=Gene;locus_tag=MSMEG_5107;rule=5'overlap;genes=MSMEG_5107
gi|118467340|ref|NC_008596.1|	5210213	5210463	RNAP_WT_STAT_np_946	13.3418	RefSeq	gene	5209709	5210374	-	ID=gene5106;Dbxref=GeneID:4534939;Name=MSMEG_5107;gbkey=Gene;locus_tag=MSMEG_5107;rule=5'overlap;genes=MSMEG_5107
gi|118467340|ref|NC_008596.1|	5211023	5211255	RNAP_WT_STAT_np_947	23.2327	RefSeq	gene	5210371	5211210	-	ID=gene5107;Dbxref=GeneID:4537241;Name=MSMEG_5109;gbkey=Gene;locus_tag=MSMEG_5109;rule=5'overlap;genes=MSMEG_5109
gi|118467340|ref|NC_008596.1|	5211958	5213064	RNAP_WT_STAT_np_948	182.43	RefSeq	gene	5212083	5212454	+	ID=gene5109;Dbxref=GeneID:4536346;Name=MSMEG_5111;gbkey=Gene;locus_tag=MSMEG_5111;rule=5'overlap;genes=MSMEG_5111,MSMEG_5112,MSMEG_5115
gi|118467340|ref|NC_008596.1|	5215283	5217149	RNAP_WT_STAT_np_949	1078.18	RefSeq	gene	5215682	5216635	-	ID=gene5116;Dbxref=GeneID:4535972;Name=MSMEG_5117;gbkey=Gene;locus_tag=MSMEG_5117;rule=5'overlap;genes=MSMEG_5117
gi|118467340|ref|NC_008596.1|	5217302	5217695	RNAP_WT_STAT_np_950	17.4568	RefSeq	gene	5216637	5218265	-	ID=gene5117;Dbxref=GeneID:4534098;Name=pruA;gbkey=Gene;gene=pruA;locus_tag=MSMEG_5119;rule=5'overlap;genes=MSMEG_5119
gi|118467340|ref|NC_008596.1|	5218029	5218549	RNAP_WT_STAT_np_951	241.465	RefSeq	gene	5216637	5218265	-	ID=gene5117;Dbxref=GeneID:4534098;Name=pruA;gbkey=Gene;gene=pruA;locus_tag=MSMEG_5119;rule=5'overlap;genes=MSMEG_5119,MSMEG_5120
gi|118467340|ref|NC_008596.1|	5219801	5220078	RNAP_WT_STAT_np_952	32.3869	RefSeq	gene	5218349	5219926	+	ID=gene5118;Dbxref=GeneID:4536390;Name=MSMEG_5120;gbkey=Gene;locus_tag=MSMEG_5120;rule=3'overlap;genes=MSMEG_5120,MSMEG_5121
gi|118467340|ref|NC_008596.1|	5228299	5228827	RNAP_WT_STAT_np_953	227.206	RefSeq	gene	5225815	5228439	-	ID=gene5124;Dbxref=GeneID:4534460;Name=fbiC;gbkey=Gene;gene=fbiC;locus_tag=MSMEG_5126;rule=5'overlap;genes=MSMEG_5126,MSMEG_5127
gi|118467340|ref|NC_008596.1|	5229843	5230331	RNAP_WT_STAT_np_954	463.962	RefSeq	gene	5229798	5230202	-	ID=gene5126;Dbxref=GeneID:4532436;Name=MSMEG_5128;gbkey=Gene;locus_tag=MSMEG_5128;rule=5'overlap;genes=MSMEG_5128
gi|118467340|ref|NC_008596.1|	5233538	5233763	RNAP_WT_STAT_np_955	40.5836	RefSeq	gene	5233598	5234785	+	ID=gene5129;Dbxref=GeneID:4536581;Name=MSMEG_5131;gbkey=Gene;locus_tag=MSMEG_5131;rule=3'overlap;genes=MSMEG_5131
gi|118467340|ref|NC_008596.1|	5234623	5235039	RNAP_WT_STAT_np_956	140.37	RefSeq	gene	5233598	5234785	+	ID=gene5129;Dbxref=GeneID:4536581;Name=MSMEG_5131;gbkey=Gene;locus_tag=MSMEG_5131;rule=3'overlap;genes=MSMEG_5131,MSMEG_5132
gi|118467340|ref|NC_008596.1|	5236875	5238003	RNAP_WT_STAT_np_957	825.793	RefSeq	gene	5237084	5237347	+	ID=gene5133;Dbxref=GeneID:4537004;Name=MSMEG_5135;gbkey=Gene;locus_tag=MSMEG_5135;rule=5'overlap;genes=MSMEG_5135,MSMEG_5136
gi|118467340|ref|NC_008596.1|	5238438	5238794	RNAP_WT_STAT_np_958	63.3235	RefSeq	gene	5237887	5238618	-	ID=gene5135;Dbxref=GeneID:4531522;Name=narI;gbkey=Gene;gene=narI;locus_tag=MSMEG_5137;rule=5'overlap;genes=MSMEG_5137
gi|118467340|ref|NC_008596.1|	5239027	5239349	RNAP_WT_STAT_np_959	15.9841	RefSeq	gene	5238618	5239256	-	ID=gene5136;Dbxref=GeneID:4537713;Name=narJ;gbkey=Gene;gene=narJ;locus_tag=MSMEG_5138;rule=5'overlap;genes=MSMEG_5138
gi|118467340|ref|NC_008596.1|	5240028	5240577	RNAP_WT_STAT_np_960	36.0904	RefSeq	gene	5239253	5240899	-	ID=gene5137;Dbxref=GeneID:4535587;Name=narH;gbkey=Gene;gene=narH;locus_tag=MSMEG_5139;rule=5'overlap;genes=MSMEG_5139
gi|118467340|ref|NC_008596.1|	5240727	5241531	RNAP_WT_STAT_np_961	21.6604	RefSeq	gene	5239253	5240899	-	ID=gene5137;Dbxref=GeneID:4535587;Name=narH;gbkey=Gene;gene=narH;locus_tag=MSMEG_5139;rule=5'overlap;genes=MSMEG_5139
gi|118467340|ref|NC_008596.1|	5241880	5243400	RNAP_WT_STAT_np_962	121.92	RefSeq	gene	5240896	5244570	-	ID=gene5138;Dbxref=GeneID:4532273;Name=MSMEG_5140;gbkey=Gene;locus_tag=MSMEG_5140;rule=5'overlap;genes=MSMEG_5140
gi|118467340|ref|NC_008596.1|	5243596	5243764	RNAP_WT_STAT_np_963	4.7695	RefSeq	gene	5240896	5244570	-	ID=gene5138;Dbxref=GeneID:4532273;Name=MSMEG_5140;gbkey=Gene;locus_tag=MSMEG_5140;rule=5'overlap;genes=MSMEG_5140
gi|118467340|ref|NC_008596.1|	5244329	5244596	RNAP_WT_STAT_np_964	15.0399	RefSeq	gene	5240896	5244570	-	ID=gene5138;Dbxref=GeneID:4532273;Name=MSMEG_5140;gbkey=Gene;locus_tag=MSMEG_5140;rule=5'overlap;genes=MSMEG_5140
gi|118467340|ref|NC_008596.1|	5245500	5245964	RNAP_WT_STAT_np_965	1097.63	RefSeq	gene	5244596	5245825	-	ID=gene5139;Dbxref=GeneID:4537308;Name=MSMEG_5141;gbkey=Gene;locus_tag=MSMEG_5141;rule=5'overlap;genes=MSMEG_5141
gi|118467340|ref|NC_008596.1|	5246256	5246528	RNAP_WT_STAT_np_966	48.8208	RefSeq	gene	5245838	5247265	-	ID=gene5140;Dbxref=GeneID:4532563;Name=MSMEG_5142;gbkey=Gene;locus_tag=MSMEG_5142;rule=annot.overlap;genes=MSMEG_5142
gi|118467340|ref|NC_008596.1|	5250661	5250954	RNAP_WT_STAT_np_967	105.561	RefSeq	gene	5248344	5250791	-	ID=gene5142;Dbxref=GeneID:4532377;Name=MSMEG_5144;gbkey=Gene;locus_tag=MSMEG_5144;rule=5'overlap;genes=MSMEG_5144
gi|118467340|ref|NC_008596.1|	5255024	5255263	RNAP_WT_STAT_np_968	12.3181	RefSeq	gene	5254991	5256124	-	ID=gene5148;Dbxref=GeneID:4530975;Name=pimE;gbkey=Gene;gene=pimE;locus_tag=MSMEG_5149;rule=annot.overlap;genes=MSMEG_5149
gi|118467340|ref|NC_008596.1|	5257790	5258181	RNAP_WT_STAT_np_969	43.7654	RefSeq	gene	5258052	5258201	-	ID=gene5152;Dbxref=GeneID:4533781;Name=MSMEG_5154;gbkey=Gene;locus_tag=MSMEG_5154;rule=5'within_50bp;genes=MSMEG_5154
gi|118467340|ref|NC_008596.1|	5258708	5258989	RNAP_WT_STAT_np_970	19.6093	RefSeq	gene	5258247	5258900	+	ID=gene5153;Dbxref=GeneID:4534365;Name=MSMEG_5155;gbkey=Gene;locus_tag=MSMEG_5155;rule=3'overlap;genes=MSMEG_5155,MSMEG_5156
gi|118467340|ref|NC_008596.1|	5259840	5260029	RNAP_WT_STAT_np_971	10.5722	RefSeq	gene	5259912	5261111	+	ID=gene5156;Dbxref=GeneID:4531828;Name=MSMEG_5158;gbkey=Gene;locus_tag=MSMEG_5158;rule=5'overlap;genes=MSMEG_5158
gi|118467340|ref|NC_008596.1|	5266338	5266618	RNAP_WT_STAT_np_972	115.562	RefSeq	gene	5266487	5266834	+	ID=gene5163;Dbxref=GeneID:4535241;Name=MSMEG_5165;gbkey=Gene;locus_tag=MSMEG_5165;rule=5'overlap;genes=MSMEG_5165
gi|118467340|ref|NC_008596.1|	5270826	5271353	RNAP_WT_STAT_np_973	151.402	RefSeq	gene	5271099	5271269	-	ID=gene5167;Dbxref=GeneID:4534106;Name=MSMEG_5169;gbkey=Gene;locus_tag=MSMEG_5169;rule=5'overlap;genes=MSMEG_5169
gi|118467340|ref|NC_008596.1|	5274026	5274761	RNAP_WT_STAT_np_974	142.241	RefSeq	gene	5274219	5274575	-	ID=gene5172;Dbxref=GeneID:4535610;Name=MSMEG_5174;gbkey=Gene;locus_tag=MSMEG_5174;rule=5'overlap;genes=MSMEG_5174,MSMEG_5175
gi|118467340|ref|NC_008596.1|	5279017	5279212	RNAP_WT_STAT_np_975	13.4368	RefSeq	gene	5276743	5279016	-	ID=gene5176;Dbxref=GeneID:4533786;Name=MSMEG_5178;gbkey=Gene;locus_tag=MSMEG_5178;rule=5'within_50bp;genes=MSMEG_5178,MSMEG_5179
gi|118467340|ref|NC_008596.1|	5279775	5280492	RNAP_WT_STAT_np_976	937.471	RefSeq	gene	5279899	5280030	+	ID=gene5178;Dbxref=GeneID:4534664;Name=MSMEG_5180;gbkey=Gene;locus_tag=MSMEG_5180;rule=5'overlap;genes=MSMEG_5180
gi|118467340|ref|NC_008596.1|	5281631	5281973	RNAP_WT_STAT_np_977	463.42	RefSeq	gene	5281804	5282817	-	ID=gene5180;Dbxref=GeneID:4536531;Name=MSMEG_5182;gbkey=Gene;locus_tag=MSMEG_5182;rule=3'overlap;genes=MSMEG_5182
gi|118467340|ref|NC_008596.1|	5285961	5286435	RNAP_WT_STAT_np_978	49.8378	RefSeq	gene	5285867	5286256	-	ID=gene5184;Dbxref=GeneID:4537613;Name=MSMEG_5186;gbkey=Gene;locus_tag=MSMEG_5186;rule=5'overlap;genes=MSMEG_5186,MSMEG_5187
gi|118467340|ref|NC_008596.1|	5288229	5289058	RNAP_WT_STAT_np_979	15.6549	RefSeq	gene	5287602	5288285	-	ID=gene5186;Dbxref=GeneID:4536036;Name=MSMEG_5188;gbkey=Gene;locus_tag=MSMEG_5188;rule=5'overlap;genes=MSMEG_5188
gi|118467340|ref|NC_008596.1|	5289187	5289498	RNAP_WT_STAT_np_980	68.3135	RefSeq	gene	5288282	5289418	-	ID=gene5187;Dbxref=GeneID:4536377;Name=MSMEG_5189;gbkey=Gene;locus_tag=MSMEG_5189;rule=5'overlap;genes=MSMEG_5189
gi|118467340|ref|NC_008596.1|	5313365	5313741	RNAP_WT_STAT_np_981	116.751	RefSeq	gene	5313276	5313614	-	ID=gene5215;Dbxref=GeneID:4531304;Name=MSMEG_5217;gbkey=Gene;locus_tag=MSMEG_5217;rule=5'overlap;genes=MSMEG_5217
gi|118467340|ref|NC_008596.1|	5315867	5316314	RNAP_WT_STAT_np_982	73.0565	RefSeq	gene	5315767	5316321	-	ID=gene5219;Dbxref=GeneID:4535966;Name=MSMEG_5221;gbkey=Gene;locus_tag=MSMEG_5221;rule=5'within_50bp;genes=MSMEG_5221
gi|118467340|ref|NC_008596.1|	5319578	5319829	RNAP_WT_STAT_np_983	24.8281	RefSeq	gene	5318699	5319643	-	ID=gene5222;Dbxref=GeneID:4530979;Name=ispH;gbkey=Gene;gene=ispH;gene_synonym=lytB;locus_tag=MSMEG_5224;rule=5'overlap;genes=MSMEG_5224,MSMEG_5225
gi|118467340|ref|NC_008596.1|	5323212	5323834	RNAP_WT_STAT_np_984	242.395	RefSeq	gene	5322977	5323501	-	ID=gene5227;Dbxref=GeneID:4535437;Name=MSMEG_5229;gbkey=Gene;locus_tag=MSMEG_5229;rule=5'overlap;genes=MSMEG_5229
gi|118467340|ref|NC_008596.1|	5327038	5327275	RNAP_WT_STAT_np_985	32.5598	RefSeq	gene	5327291	5328478	+	ID=gene5234;Dbxref=GeneID:4534255;Name=MSMEG_5237;gbkey=Gene;locus_tag=MSMEG_5237;rule=5'within_50bp;genes=MSMEG_5237
gi|118467340|ref|NC_008596.1|	5330965	5331191	RNAP_WT_STAT_np_986	20.6821	RefSeq	gene	5331034	5332440	+	ID=gene5238;Dbxref=GeneID:4532307;Name=fumC;gbkey=Gene;gene=fumC;locus_tag=MSMEG_5240;rule=3'overlap;genes=MSMEG_5240
gi|118467340|ref|NC_008596.1|	5332322	5332651	RNAP_WT_STAT_np_987	14.0161	RefSeq	gene	5331034	5332440	+	ID=gene5238;Dbxref=GeneID:4532307;Name=fumC;gbkey=Gene;gene=fumC;locus_tag=MSMEG_5240;rule=3'overlap;genes=MSMEG_5240,MSMEG_5241
gi|118467340|ref|NC_008596.1|	5336562	5336827	RNAP_WT_STAT_np_988	30.7479	RefSeq	gene	5336164	5336799	-	ID=gene5242;Dbxref=GeneID:4535692;Name=MSMEG_5244;gbkey=Gene;locus_tag=MSMEG_5244;rule=5'overlap;genes=MSMEG_5244
gi|118467340|ref|NC_008596.1|	5338375	5338815	RNAP_WT_STAT_np_989	136.101	RefSeq	gene	5337654	5338643	-	ID=gene5244;Dbxref=GeneID:4532679;Name=MSMEG_5246;gbkey=Gene;locus_tag=MSMEG_5246;rule=5'overlap;genes=MSMEG_5246
gi|118467340|ref|NC_008596.1|	5339939	5340357	RNAP_WT_STAT_np_990	482.736	RefSeq	gene	5338763	5340076	-	ID=gene5245;Dbxref=GeneID:4535132;Name=MSMEG_5247;gbkey=Gene;locus_tag=MSMEG_5247;rule=5'overlap;genes=MSMEG_5247
gi|118467340|ref|NC_008596.1|	5354221	5354419	RNAP_WT_STAT_np_991	31.3326	RefSeq	gene	5353479	5354345	-	ID=gene5259;Dbxref=GeneID:4531344;Name=MSMEG_5261;gbkey=Gene;locus_tag=MSMEG_5261;rule=5'overlap;genes=MSMEG_5261
gi|118467340|ref|NC_008596.1|	5354754	5355236	RNAP_WT_STAT_np_992	1573.68	RefSeq	gene	5355102	5355596	+	ID=gene5261;Dbxref=GeneID:4535793;Name=greA;gbkey=Gene;gene=greA;locus_tag=MSMEG_5263;rule=5'overlap;genes=MSMEG_5263
gi|118467340|ref|NC_008596.1|	5355506	5355866	RNAP_WT_STAT_np_993	130.536	RefSeq	gene	5355634	5356314	+	ID=gene5262;Dbxref=GeneID:4533205;Name=MSMEG_5264;gbkey=Gene;locus_tag=MSMEG_5264;rule=5'overlap;genes=MSMEG_5264
gi|118467340|ref|NC_008596.1|	5358390	5358917	RNAP_WT_STAT_np_994	143.677	RefSeq	gene	5357517	5358707	+	ID=gene5264;Dbxref=GeneID:4533982;Name=MSMEG_5267;gbkey=Gene;locus_tag=MSMEG_5267;rule=3'overlap;genes=MSMEG_5267,MSMEG_5266
gi|118467340|ref|NC_008596.1|	5360725	5360925	RNAP_WT_STAT_np_995	18.8266	RefSeq	gene	5359516	5360649	-	ID=gene5266;Dbxref=GeneID:4533699;Name=MSMEG_5268;gbkey=Gene;locus_tag=MSMEG_5268;rule=nearest.5';genes=MSMEG_5268
gi|118467340|ref|NC_008596.1|	5362086	5362526	RNAP_WT_STAT_np_996	98.6343	RefSeq	gene	5360957	5362348	-	ID=gene5268;Dbxref=GeneID:4532297;Name=MSMEG_5270;gbkey=Gene;locus_tag=MSMEG_5270;rule=5'overlap;genes=MSMEG_5270
gi|118467340|ref|NC_008596.1|	5363056	5363819	RNAP_WT_STAT_np_997	708.504	RefSeq	gene	5362378	5363424	-	ID=gene5269;Dbxref=GeneID:4534118;Name=MSMEG_5271;gbkey=Gene;locus_tag=MSMEG_5271;rule=5'overlap;genes=MSMEG_5271,MSMEG_5272
gi|118467340|ref|NC_008596.1|	5367237	5367579	RNAP_WT_STAT_np_998	74.0113	RefSeq	gene	5367202	5368038	-	ID=gene5273;Dbxref=GeneID:4536788;Name=MSMEG_5275;gbkey=Gene;locus_tag=MSMEG_5275;rule=5'overlap;genes=MSMEG_5275
gi|118467340|ref|NC_008596.1|	5367842	5368203	RNAP_WT_STAT_np_999	210.094	RefSeq	gene	5367202	5368038	-	ID=gene5273;Dbxref=GeneID:4536788;Name=MSMEG_5275;gbkey=Gene;locus_tag=MSMEG_5275;rule=5'overlap;genes=MSMEG_5275
gi|118467340|ref|NC_008596.1|	5371504	5372048	RNAP_WT_STAT_np_1000	1733.77	RefSeq	gene	5370047	5371777	+	ID=gene5276;Dbxref=GeneID:4532878;Name=MSMEG_5278;gbkey=Gene;locus_tag=MSMEG_5278;rule=3'overlap;genes=MSMEG_5278,MSMEG_5279
gi|118467340|ref|NC_008596.1|	5384380	5385027	RNAP_WT_STAT_np_1001	254.67	RefSeq	gene	5382807	5384423	-	ID=gene5289;Dbxref=GeneID:4532100;Name=MSMEG_5291;gbkey=Gene;locus_tag=MSMEG_5291;rule=5'overlap;genes=MSMEG_5291,MSMEG_5292,MSMEG_5293
gi|118467340|ref|NC_008596.1|	5389064	5389484	RNAP_WT_STAT_np_1002	190.321	RefSeq	gene	5389047	5389361	-	ID=gene5297;Dbxref=GeneID:4534072;Name=MSMEG_5298;gbkey=Gene;locus_tag=MSMEG_5298;rule=5'overlap;genes=MSMEG_5298
gi|118467340|ref|NC_008596.1|	5390504	5392646	RNAP_WT_STAT_np_1003	1184.59	RefSeq	gene	5390951	5392324	-	ID=gene5300;Dbxref=GeneID:4537736;Name=MSMEG_5302;gbkey=Gene;locus_tag=MSMEG_5302;rule=5'overlap;genes=MSMEG_5302,MSMEG_5303
gi|118467340|ref|NC_008596.1|	5394034	5394469	RNAP_WT_STAT_np_1004	121.943	RefSeq	gene	5394189	5395772	+	ID=gene5302;Dbxref=GeneID:4537176;Name=MSMEG_5304;gbkey=Gene;locus_tag=MSMEG_5304;rule=5'overlap;genes=MSMEG_5304
gi|118467340|ref|NC_008596.1|	5398515	5398740	RNAP_WT_STAT_np_1005	10.4543	RefSeq	gene	5397936	5398649	+	ID=gene5305;Dbxref=GeneID:4535780;Name=MSMEG_5307;gbkey=Gene;locus_tag=MSMEG_5307;rule=3'overlap;genes=MSMEG_5307,MSMEG_5308
gi|118467340|ref|NC_008596.1|	5399545	5400265	RNAP_WT_STAT_np_1006	1899.73	RefSeq	gene	5398656	5399762	-	ID=gene5306;Dbxref=GeneID:4537403;Name=MSMEG_5308;gbkey=Gene;locus_tag=MSMEG_5308;rule=5'overlap;genes=MSMEG_5308
gi|118467340|ref|NC_008596.1|	5411032	5411642	RNAP_WT_STAT_np_1007	27.9318	RefSeq	gene	5409749	5411089	-	ID=gene5320;Dbxref=GeneID:4535369;Name=MSMEG_5322;gbkey=Gene;locus_tag=MSMEG_5322;rule=5'overlap;genes=MSMEG_5322
gi|118467340|ref|NC_008596.1|	5414308	5415082	RNAP_WT_STAT_np_1008	1000.82	RefSeq	gene	5414528	5414827	+	ID=gene5326;Dbxref=GeneID:4536546;Name=MSMEG_5328;gbkey=Gene;locus_tag=MSMEG_5328;rule=5'overlap;genes=MSMEG_5328
gi|118467340|ref|NC_008596.1|	5420584	5421127	RNAP_WT_STAT_np_1009	22.9468	RefSeq	gene	5420674	5421282	-	ID=gene5332;Dbxref=GeneID:4534004;Name=MSMEG_5334;gbkey=Gene;locus_tag=MSMEG_5334;rule=3'overlap;genes=MSMEG_5334
gi|118467340|ref|NC_008596.1|	5424149	5424387	RNAP_WT_STAT_np_1010	65.6537	RefSeq	gene	5424226	5425299	+	ID=gene5337;Dbxref=GeneID:4531145;Name=MSMEG_5339;gbkey=Gene;locus_tag=MSMEG_5339;rule=5'overlap;genes=MSMEG_5339
gi|118467340|ref|NC_008596.1|	5426932	5427951	RNAP_WT_STAT_np_1011	508.482	RefSeq	gene	5427211	5427540	-	ID=gene5340;Dbxref=GeneID:4532271;Name=MSMEG_5342;gbkey=Gene;locus_tag=MSMEG_5342;rule=5'overlap;genes=MSMEG_5342,MSMEG_5343
gi|118467340|ref|NC_008596.1|	5438560	5438894	RNAP_WT_STAT_np_1012	11.4124	RefSeq	gene	5437985	5438560	-	ID=gene5353;Dbxref=GeneID:4533219;Name=MSMEG_5355;gbkey=Gene;locus_tag=MSMEG_5355;rule=5'overlap;genes=MSMEG_5355
gi|118467340|ref|NC_008596.1|	5442880	5443564	RNAP_WT_STAT_np_1013	28.7701	RefSeq	gene	5442992	5443366	+	ID=gene5361;Dbxref=GeneID:4533668;Name=MSMEG_5363;gbkey=Gene;locus_tag=MSMEG_5363;rule=5'overlap;genes=MSMEG_5363
gi|118467340|ref|NC_008596.1|	5445803	5446192	RNAP_WT_STAT_np_1014	361.557	RefSeq	gene	5446146	5447081	+	ID=gene5366;Dbxref=GeneID:4532980;Name=ehuB;gbkey=Gene;gene=ehuB;locus_tag=MSMEG_5368;rule=5'overlap;genes=MSMEG_5368
gi|118467340|ref|NC_008596.1|	5451591	5451813	RNAP_WT_STAT_np_1015	35.93	RefSeq	gene	5449234	5451729	-	ID=gene5370;Dbxref=GeneID:4534327;Name=MSMEG_5372;gbkey=Gene;locus_tag=MSMEG_5372;rule=5'overlap;genes=MSMEG_5372
gi|118467340|ref|NC_008596.1|	5455767	5456619	RNAP_WT_STAT_np_1016	1120.46	RefSeq	gene	5456430	5457752	+	ID=gene5376;Dbxref=GeneID:4535395;Name=MSMEG_5378;gbkey=Gene;locus_tag=MSMEG_5378;rule=5'overlap;genes=MSMEG_5378
gi|118467340|ref|NC_008596.1|	5457848	5458066	RNAP_WT_STAT_np_1017	37.1357	RefSeq	gene	5457760	5458461	-	ID=gene5377;Dbxref=GeneID:4531727;Name=MSMEG_5379;gbkey=Gene;locus_tag=MSMEG_5379;rule=5'within_50bp;genes=MSMEG_5379
gi|118467340|ref|NC_008596.1|	5458495	5458873	RNAP_WT_STAT_np_1018	42.1261	RefSeq	gene	5457760	5458461	-	ID=gene5377;Dbxref=GeneID:4531727;Name=MSMEG_5379;gbkey=Gene;locus_tag=MSMEG_5379;rule=5'within_50bp;genes=MSMEG_5379
gi|118467340|ref|NC_008596.1|	5466012	5466225	RNAP_WT_STAT_np_1019	25.0686	RefSeq	gene	5465768	5466640	+	ID=gene5385;Dbxref=GeneID:4531677;Name=MSMEG_5387;gbkey=Gene;locus_tag=MSMEG_5387;rule=annot.overlap;genes=MSMEG_5387
gi|118467340|ref|NC_008596.1|	5466698	5467127	RNAP_WT_STAT_np_1020	363.367	RefSeq	gene	5466725	5466973	+	ID=gene5386;Dbxref=GeneID:4537498;Name=MSMEG_5388;gbkey=Gene;locus_tag=MSMEG_5388;rule=5'overlap;genes=MSMEG_5388,MSMEG_5390
gi|118467340|ref|NC_008596.1|	5467417	5467713	RNAP_WT_STAT_np_1021	67.7609	RefSeq	gene	5467389	5468102	-	ID=gene5388;Dbxref=GeneID:4537032;Name=MSMEG_5389;gbkey=Gene;locus_tag=MSMEG_5389;rule=annot.overlap;genes=MSMEG_5389
gi|118467340|ref|NC_008596.1|	5476283	5476584	RNAP_WT_STAT_np_1022	89.5069	RefSeq	gene	5475722	5476414	+	ID=gene5394;Dbxref=GeneID:4537656;Name=MSMEG_5396;gbkey=Gene;locus_tag=MSMEG_5396;rule=3'overlap;genes=MSMEG_5396,MSMEG_5397
gi|118467340|ref|NC_008596.1|	5480747	5481864	RNAP_WT_STAT_np_1023	251.894	RefSeq	gene	5479546	5481138	-	ID=gene5398;Dbxref=GeneID:4532233;Name=MSMEG_5400;gbkey=Gene;locus_tag=MSMEG_5400;rule=5'overlap;genes=MSMEG_5400,MSMEG_5401
gi|118467340|ref|NC_008596.1|	5482068	5482676	RNAP_WT_STAT_np_1024	33.1386	RefSeq	gene	5481632	5482420	-	ID=gene5400;Dbxref=GeneID:4532689;Name=MSMEG_5402;gbkey=Gene;locus_tag=MSMEG_5402;rule=5'overlap;genes=MSMEG_5402,MSMEG_5404
gi|118467340|ref|NC_008596.1|	5484357	5484634	RNAP_WT_STAT_np_1025	49.5291	RefSeq	gene	5482552	5484423	+	ID=gene5401;Dbxref=GeneID:4536830;Name=MSMEG_5404;gbkey=Gene;locus_tag=MSMEG_5404;rule=3'overlap;genes=MSMEG_5404,MSMEG_5403
gi|118467340|ref|NC_008596.1|	5486744	5487463	RNAP_WT_STAT_np_1026	1031.07	RefSeq	gene	5487002	5487118	+	ID=gene5404;Dbxref=GeneID:4537535;Name=MSMEG_5406;gbkey=Gene;locus_tag=MSMEG_5406;rule=5'overlap;genes=MSMEG_5406,MSMEG_5407
gi|118467340|ref|NC_008596.1|	5491220	5491442	RNAP_WT_STAT_np_1027	37.565	RefSeq	gene	5491336	5492376	+	ID=gene5410;Dbxref=GeneID:4536712;Name=MSMEG_5412;gbkey=Gene;locus_tag=MSMEG_5412;rule=5'overlap;genes=MSMEG_5412
gi|118467340|ref|NC_008596.1|	5496555	5496962	RNAP_WT_STAT_np_1028	238.648	RefSeq	gene	5495931	5496605	-	ID=gene5414;Dbxref=GeneID:4534177;Name=MSMEG_5416;gbkey=Gene;locus_tag=MSMEG_5416;rule=5'overlap;genes=MSMEG_5416,MSMEG_5417,MSMEG_5418
gi|118467340|ref|NC_008596.1|	5508478	5508799	RNAP_WT_STAT_np_1029	161.563	RefSeq	gene	5505030	5508677	-	ID=gene5421;Dbxref=GeneID:4536494;Name=mfd;gbkey=Gene;gene=mfd;locus_tag=MSMEG_5423;rule=5'overlap;genes=MSMEG_5423
gi|118467340|ref|NC_008596.1|	5509165	5509535	RNAP_WT_STAT_np_1030	190.456	RefSeq	gene	5508726	5509340	-	ID=gene5422;Dbxref=GeneID:4534196;Name=MSMEG_5424;gbkey=Gene;locus_tag=MSMEG_5424;rule=5'overlap;genes=MSMEG_5424,MSMEG_5425
gi|118467340|ref|NC_008596.1|	5510794	5511020	RNAP_WT_STAT_np_1031	24.0631	RefSeq	gene	5509565	5511013	+	ID=gene5424;Dbxref=GeneID:4532260;Name=glmU;gbkey=Gene;gene=glmU;locus_tag=MSMEG_5426;rule=3'overlap;genes=MSMEG_5426
gi|118467340|ref|NC_008596.1|	5517202	5517407	RNAP_WT_STAT_np_1032	22.1123	RefSeq	gene	5516811	5517245	+	ID=gene5432;Dbxref=GeneID:4533823;Name=MSMEG_5434;gbkey=Gene;locus_tag=MSMEG_5434;rule=3'overlap;genes=MSMEG_5434,MSMEG_5435
gi|118467340|ref|NC_008596.1|	5518860	5519331	RNAP_WT_STAT_np_1033	132.985	RefSeq	gene	5517344	5518981	-	ID=gene5433;Dbxref=GeneID:4531735;Name=MSMEG_5435;gbkey=Gene;locus_tag=MSMEG_5435;rule=5'overlap;genes=MSMEG_5435
gi|118467340|ref|NC_008596.1|	5521156	5521572	RNAP_WT_STAT_np_1034	397.901	RefSeq	gene	5520425	5521288	+	ID=gene5435;Dbxref=GeneID:4533424;Name=MSMEG_5437;gbkey=Gene;locus_tag=MSMEG_5437;rule=3'overlap;genes=MSMEG_5437,MSMEG_5438
gi|118467340|ref|NC_008596.1|	5521898	5522501	RNAP_WT_STAT_np_1035	664.841	RefSeq	gene	5521390	5522283	-	ID=gene5436;Dbxref=GeneID:4531120;Name=ksgA;gbkey=Gene;gene=ksgA;locus_tag=MSMEG_5438;rule=5'overlap;genes=MSMEG_5438
gi|118467340|ref|NC_008596.1|	5530536	5530789	RNAP_WT_STAT_np_1036	47.4203	RefSeq	gene	5529526	5530779	+	ID=gene5443;Dbxref=GeneID:4533188;Name=pabB;gbkey=Gene;gene=pabB;locus_tag=MSMEG_5446;rule=3'overlap;genes=MSMEG_5446,MSMEG_5445
gi|118467340|ref|NC_008596.1|	5547121	5547408	RNAP_WT_STAT_np_1037	105.278	RefSeq	gene	5547113	5548270	+	ID=gene5462;Dbxref=GeneID:4534685;Name=MSMEG_5464;gbkey=Gene;locus_tag=MSMEG_5464;rule=5'within_50bp;genes=MSMEG_5464
gi|118467340|ref|NC_008596.1|	5549904	5550429	RNAP_WT_STAT_np_1038	327.038	RefSeq	gene	5550049	5550124	-	ID=gene5465;Dbxref=GeneID:4530935;Name=MSMEG_5467;gbkey=Gene;locus_tag=MSMEG_5467;rule=5'overlap;genes=MSMEG_5467
gi|118467340|ref|NC_008596.1|	5551119	5551611	RNAP_WT_STAT_np_1039	541.304	RefSeq	gene	5550191	5551345	-	ID=gene5466;Dbxref=GeneID:4533473;Name=MSMEG_5468;gbkey=Gene;locus_tag=MSMEG_5468;rule=5'overlap;genes=MSMEG_5468
gi|118467340|ref|NC_008596.1|	5553254	5553667	RNAP_WT_STAT_np_1040	84.1736	RefSeq	gene	5552239	5553486	-	ID=gene5468;Dbxref=GeneID:4534724;Name=MSMEG_5470;gbkey=Gene;locus_tag=MSMEG_5470;rule=5'overlap;genes=MSMEG_5470
gi|118467340|ref|NC_008596.1|	5562570	5562848	RNAP_WT_STAT_np_1041	92.2364	RefSeq	gene	5562618	5562938	+	ID=gene5477;Dbxref=GeneID:4532467;Name=MSMEG_5479;gbkey=Gene;locus_tag=MSMEG_5479;rule=5'overlap;genes=MSMEG_5479
gi|118467340|ref|NC_008596.1|	5564928	5565961	RNAP_WT_STAT_np_1042	202.392	RefSeq	gene	5564562	5565209	-	ID=gene5481;Dbxref=GeneID:4533136;Name=MSMEG_5483;gbkey=Gene;locus_tag=MSMEG_5483;rule=5'overlap;genes=MSMEG_5483,MSMEG_5484
gi|118467340|ref|NC_008596.1|	5569996	5570740	RNAP_WT_STAT_np_1043	322.169	RefSeq	gene	5569498	5570190	-	ID=gene5486;Dbxref=GeneID:4532340;Name=MSMEG_5488;gbkey=Gene;locus_tag=MSMEG_5488;rule=5'overlap;genes=MSMEG_5488,MSMEG_5489
gi|118467340|ref|NC_008596.1|	5588771	5589076	RNAP_WT_STAT_np_1044	144.007	RefSeq	gene	5588558	5589319	+	ID=gene5502;Dbxref=GeneID:4533845;Name=MSMEG_5504;gbkey=Gene;locus_tag=MSMEG_5504;rule=annot.overlap;genes=MSMEG_5504
gi|118467340|ref|NC_008596.1|	5589230	5590270	RNAP_WT_STAT_np_1045	1000.87	RefSeq	gene	5589415	5589999	+	ID=gene5503;Dbxref=GeneID:4531017;Name=MSMEG_5505;gbkey=Gene;locus_tag=MSMEG_5505;rule=5'overlap;genes=MSMEG_5505
gi|118467340|ref|NC_008596.1|	5590494	5590862	RNAP_WT_STAT_np_1046	82.2568	RefSeq	gene	5590070	5590582	-	ID=gene5504;Dbxref=GeneID:4536102;Name=MSMEG_5506;gbkey=Gene;locus_tag=MSMEG_5506;rule=5'overlap;genes=MSMEG_5506
gi|118467340|ref|NC_008596.1|	5606132	5606506	RNAP_WT_STAT_np_1047	129.499	RefSeq	gene	5604926	5606389	-	ID=gene5515;Dbxref=GeneID:4531178;Name=MSMEG_5517;gbkey=Gene;locus_tag=MSMEG_5517;rule=5'overlap;genes=MSMEG_5517
gi|118467340|ref|NC_008596.1|	5607219	5607498	RNAP_WT_STAT_np_1048	40.1106	RefSeq	gene	5606450	5607349	-	ID=gene5516;Dbxref=GeneID:4537572;Name=MSMEG_5518;gbkey=Gene;locus_tag=MSMEG_5518;rule=5'overlap;genes=MSMEG_5518
gi|118467340|ref|NC_008596.1|	5616122	5616560	RNAP_WT_STAT_np_1049	1140.95	RefSeq	gene	5616372	5617415	+	ID=gene5524;Dbxref=GeneID:4536504;Name=MSMEG_5526;gbkey=Gene;locus_tag=MSMEG_5526;rule=5'overlap;genes=MSMEG_5526
gi|118467340|ref|NC_008596.1|	5617066	5617666	RNAP_WT_STAT_np_1050	151.421	RefSeq	gene	5617416	5618099	+	ID=gene5525;Dbxref=GeneID:4534834;Name=MSMEG_5527;gbkey=Gene;locus_tag=MSMEG_5527;rule=5'overlap;genes=MSMEG_5527
gi|118467340|ref|NC_008596.1|	5625060	5625516	RNAP_WT_STAT_np_1051	834.464	RefSeq	gene	5622802	5625153	-	ID=gene5532;Dbxref=GeneID:4533238;Name=pcrA;gbkey=Gene;gene=pcrA;locus_tag=MSMEG_5534;rule=5'overlap;genes=MSMEG_5534,MSMEG_5535,MSMEG_5536
gi|118467340|ref|NC_008596.1|	5627542	5628121	RNAP_WT_STAT_np_1052	661.649	RefSeq	gene	5625750	5627759	-	ID=gene5535;Dbxref=GeneID:4535977;Name=MSMEG_5537;gbkey=Gene;locus_tag=MSMEG_5537;rule=5'overlap;genes=MSMEG_5537,MSMEG_5539
gi|118467340|ref|NC_008596.1|	5628732	5629044	RNAP_WT_STAT_np_1053	24.9376	RefSeq	gene	5627890	5628903	+	ID=gene5536;Dbxref=GeneID:4531007;Name=MSMEG_5539;gbkey=Gene;locus_tag=MSMEG_5539;rule=3'overlap;genes=MSMEG_5539,MSMEG_5538
gi|118467340|ref|NC_008596.1|	5632257	5633674	RNAP_WT_STAT_np_1054	1767.92	RefSeq	gene	5632038	5632613	-	ID=gene5539;Dbxref=GeneID:4536804;Name=MSMEG_5540;gbkey=Gene;locus_tag=MSMEG_5540;rule=5'overlap;genes=MSMEG_5540,MSMEG_5542,MSMEG_5543
gi|118467340|ref|NC_008596.1|	5639316	5639895	RNAP_WT_STAT_np_1055	295.506	RefSeq	gene	5639461	5640474	+	ID=gene5548;Dbxref=GeneID:4531333;Name=MSMEG_5550;Note=protein-glutamate methylesterase%3B this gene contains a frame shift which is not the result of sequencing error%3B identified by match to protein family HMM PF01339;gbkey=Gene;locus_tag=MSMEG_5550;pseudo=true;rule=5'overlap;genes=MSMEG_5550
gi|118467340|ref|NC_008596.1|	5643033	5643331	RNAP_WT_STAT_np_1056	11.1847	RefSeq	gene	5643114	5643251	-	ID=gene5551;Dbxref=GeneID:4535869;Name=MSMEG_5552;gbkey=Gene;locus_tag=MSMEG_5552;rule=5'overlap;genes=MSMEG_5552
gi|118467340|ref|NC_008596.1|	5643944	5644351	RNAP_WT_STAT_np_1057	191.849	RefSeq	gene	5643478	5644194	-	ID=gene5552;Dbxref=GeneID:4533142;Name=MSMEG_5554;gbkey=Gene;locus_tag=MSMEG_5554;rule=5'overlap;genes=MSMEG_5554,MSMEG_5555
gi|118467340|ref|NC_008596.1|	5645176	5645466	RNAP_WT_STAT_np_1058	43.0388	RefSeq	gene	5645336	5646550	+	ID=gene5554;Dbxref=GeneID:4533809;Name=MSMEG_5556;gbkey=Gene;locus_tag=MSMEG_5556;rule=5'overlap;genes=MSMEG_5556
gi|118467340|ref|NC_008596.1|	5658695	5659181	RNAP_WT_STAT_np_1059	191.418	RefSeq	gene	5656824	5659091	-	ID=gene5568;Dbxref=GeneID:4535131;Name=MSMEG_5570;gbkey=Gene;locus_tag=MSMEG_5570;rule=5'overlap;genes=MSMEG_5570
gi|118467340|ref|NC_008596.1|	5664178	5664493	RNAP_WT_STAT_np_1060	80.0538	RefSeq	gene	5663425	5664351	-	ID=gene5573;Dbxref=GeneID:4536972;Name=MSMEG_5575;gbkey=Gene;locus_tag=MSMEG_5575;rule=5'overlap;genes=MSMEG_5575,MSMEG_5576
gi|118467340|ref|NC_008596.1|	5668930	5669355	RNAP_WT_STAT_np_1061	197.039	RefSeq	gene	5668970	5669956	+	ID=gene5578;Dbxref=GeneID:4537230;Name=MSMEG_5580;gbkey=Gene;locus_tag=MSMEG_5580;rule=3'overlap;genes=MSMEG_5580
gi|118467340|ref|NC_008596.1|	5669598	5670158	RNAP_WT_STAT_np_1062	64.1896	RefSeq	gene	5668970	5669956	+	ID=gene5578;Dbxref=GeneID:4537230;Name=MSMEG_5580;gbkey=Gene;locus_tag=MSMEG_5580;rule=3'overlap;genes=MSMEG_5580,MSMEG_5581
gi|118467340|ref|NC_008596.1|	5670367	5671416	RNAP_WT_STAT_np_1063	1225.65	RefSeq	gene	5669968	5670690	-	ID=gene5579;Dbxref=GeneID:4531464;Name=MSMEG_5581;gbkey=Gene;locus_tag=MSMEG_5581;rule=5'overlap;genes=MSMEG_5581,MSMEG_5582
gi|118467340|ref|NC_008596.1|	5675154	5677245	RNAP_WT_STAT_np_1064	838.829	RefSeq	gene	5675106	5675636	-	ID=gene5584;Dbxref=GeneID:4531337;Name=MSMEG_5585;gbkey=Gene;locus_tag=MSMEG_5585;rule=5'overlap;genes=MSMEG_5585,MSMEG_5587,MSMEG_5588,MSMEG_5589,MSMEG_5591
gi|118467340|ref|NC_008596.1|	5678967	5679288	RNAP_WT_STAT_np_1065	107.332	RefSeq	gene	5678088	5679185	-	ID=gene5589;Dbxref=GeneID:4531533;Name=MSMEG_5590;gbkey=Gene;locus_tag=MSMEG_5590;rule=5'overlap;genes=MSMEG_5590,MSMEG_5592
gi|118467340|ref|NC_008596.1|	5692915	5693345	RNAP_WT_STAT_np_1066	97.2792	RefSeq	gene	5693137	5693385	+	ID=gene5605;Dbxref=GeneID:4534388;Name=MSMEG_5607;gbkey=Gene;locus_tag=MSMEG_5607;rule=5'overlap;genes=MSMEG_5607
gi|118467340|ref|NC_008596.1|	5701168	5701486	RNAP_WT_STAT_np_1067	251.047	RefSeq	gene	5700826	5701302	-	ID=gene5615;Dbxref=GeneID:4534043;Name=MSMEG_5617;gbkey=Gene;locus_tag=MSMEG_5617;rule=5'overlap;genes=MSMEG_5617
gi|118467340|ref|NC_008596.1|	5720290	5720661	RNAP_WT_STAT_np_1068	74.9348	RefSeq	gene	5720095	5720538	-	ID=gene5632;Dbxref=GeneID:4532477;Name=MSMEG_5634;gbkey=Gene;locus_tag=MSMEG_5634;rule=5'overlap;genes=MSMEG_5634
gi|118467340|ref|NC_008596.1|	5735352	5735850	RNAP_WT_STAT_np_1069	868.97	RefSeq	gene	5735881	5736054	+	ID=gene5644;Dbxref=GeneID:4537447;Name=MSMEG_5646;gbkey=Gene;locus_tag=MSMEG_5646;rule=5'within_50bp;genes=MSMEG_5646
gi|118467340|ref|NC_008596.1|	5737199	5737621	RNAP_WT_STAT_np_1070	161.78	RefSeq	gene	5736936	5737325	-	ID=gene5646;Dbxref=GeneID:4536353;Name=MSMEG_5648;gbkey=Gene;locus_tag=MSMEG_5648;rule=5'overlap;genes=MSMEG_5648
gi|118467340|ref|NC_008596.1|	5740716	5740911	RNAP_WT_STAT_np_1071	24.1087	RefSeq	gene	5739055	5740743	-	ID=gene5648;Dbxref=GeneID:4534512;Name=MSMEG_5650;gbkey=Gene;locus_tag=MSMEG_5650;rule=5'overlap;genes=MSMEG_5650,MSMEG_5651
gi|118467340|ref|NC_008596.1|	5754944	5755479	RNAP_WT_STAT_np_1072	91.9479	RefSeq	gene	5753419	5755335	-	ID=gene5659;Dbxref=GeneID:4535346;Name=MSMEG_5661;gbkey=Gene;locus_tag=MSMEG_5661;rule=5'overlap;genes=MSMEG_5661,MSMEG_5662
gi|118467340|ref|NC_008596.1|	5764569	5764756	RNAP_WT_STAT_np_1073	16.8487	RefSeq	gene	5763378	5764682	-	ID=gene5670;Dbxref=GeneID:4537175;Name=gltA;gbkey=Gene;gene=gltA;locus_tag=MSMEG_5672;rule=5'overlap;genes=MSMEG_5672
gi|118467340|ref|NC_008596.1|	5769896	5770207	RNAP_WT_STAT_np_1074	101.459	RefSeq	gene	5769670	5769984	-	ID=gene5677;Dbxref=GeneID:4533263;Name=MSMEG_5679;gbkey=Gene;locus_tag=MSMEG_5679;rule=5'overlap;genes=MSMEG_5679,MSMEG_5680
gi|118467340|ref|NC_008596.1|	5770742	5770958	RNAP_WT_STAT_np_1075	11.5878	RefSeq	gene	5770593	5772266	-	ID=gene5679;Dbxref=GeneID:4536947;Name=MSMEG_5681;gbkey=Gene;locus_tag=MSMEG_5681;rule=annot.overlap;genes=MSMEG_5681
gi|118467340|ref|NC_008596.1|	5775356	5775830	RNAP_WT_STAT_np_1076	169.808	RefSeq	gene	5775478	5776308	+	ID=gene5683;Dbxref=GeneID:4537431;Name=MSMEG_5685;gbkey=Gene;locus_tag=MSMEG_5685;rule=3'overlap;genes=MSMEG_5685
gi|118467340|ref|NC_008596.1|	5776285	5776494	RNAP_WT_STAT_np_1077	13.6123	RefSeq	gene	5775478	5776308	+	ID=gene5683;Dbxref=GeneID:4537431;Name=MSMEG_5685;gbkey=Gene;locus_tag=MSMEG_5685;rule=3'overlap;genes=MSMEG_5685,MSMEG_5686
gi|118467340|ref|NC_008596.1|	5783055	5783623	RNAP_WT_STAT_np_1078	1526.78	RefSeq	gene	5782812	5783261	-	ID=gene5694;Dbxref=GeneID:4534399;Name=MSMEG_5696;gbkey=Gene;locus_tag=MSMEG_5696;rule=5'overlap;genes=MSMEG_5696,MSMEG_5697
gi|118467340|ref|NC_008596.1|	5784898	5785774	RNAP_WT_STAT_np_1079	801.163	RefSeq	gene	5784902	5785144	+	ID=gene5697;Dbxref=GeneID:4531760;Name=MSMEG_5699;gbkey=Gene;locus_tag=MSMEG_5699;rule=5'overlap;genes=MSMEG_5699,MSMEG_5700
gi|118467340|ref|NC_008596.1|	5793210	5793243	RNAP_WT_STAT_np_1080	28.8816	RefSeq	gene	5793234	5793848	-	ID=gene5706;Dbxref=GeneID:4536217;Name=MSMEG_5708;gbkey=Gene;locus_tag=MSMEG_5708;rule=3'overlap;genes=MSMEG_5708
gi|118467340|ref|NC_008596.1|	5793900	5794186	RNAP_WT_STAT_np_1081	53.3838	RefSeq	gene	5793898	5794431	-	ID=gene5707;Dbxref=GeneID:4537576;Name=MSMEG_5709;gbkey=Gene;locus_tag=MSMEG_5709;rule=annot.overlap;genes=MSMEG_5709
gi|118467340|ref|NC_008596.1|	5800405	5800824	RNAP_WT_STAT_np_1082	416.302	RefSeq	gene	5799650	5800642	-	ID=gene5714;Dbxref=GeneID:4536860;Name=MSMEG_5715;gbkey=Gene;locus_tag=MSMEG_5715;rule=5'overlap;genes=MSMEG_5715,MSMEG_5717
gi|118467340|ref|NC_008596.1|	5801243	5801556	RNAP_WT_STAT_np_1083	25.4974	RefSeq	gene	5801244	5801774	-	ID=gene5716;Dbxref=GeneID:4531462;Name=MSMEG_5718;gbkey=Gene;locus_tag=MSMEG_5718;rule=3'overlap;genes=MSMEG_5718
gi|118467340|ref|NC_008596.1|	5806291	5806986	RNAP_WT_STAT_np_1084	1055.21	RefSeq	gene	5805343	5806554	-	ID=gene5719;Dbxref=GeneID:4535747;Name=MSMEG_5721;gbkey=Gene;locus_tag=MSMEG_5721;rule=5'overlap;genes=MSMEG_5721,MSMEG_5722
gi|118467340|ref|NC_008596.1|	5824888	5825289	RNAP_WT_STAT_np_1085	414.08	RefSeq	gene	5824860	5825105	-	ID=gene5738;Dbxref=GeneID:4532697;Name=MSMEG_5740;gbkey=Gene;locus_tag=MSMEG_5740;rule=5'overlap;genes=MSMEG_5740
gi|118467340|ref|NC_008596.1|	5825582	5826029	RNAP_WT_STAT_np_1086	614.722	RefSeq	gene	5825153	5825788	-	ID=gene5739;Dbxref=GeneID:4530966;Name=MSMEG_5741;gbkey=Gene;locus_tag=MSMEG_5741;rule=5'overlap;genes=MSMEG_5741
gi|118467340|ref|NC_008596.1|	5827597	5827900	RNAP_WT_STAT_np_1087	139.566	RefSeq	gene	5826814	5827632	-	ID=gene5741;Dbxref=GeneID:4537118;Name=MSMEG_5743;gbkey=Gene;locus_tag=MSMEG_5743;rule=5'overlap;genes=MSMEG_5743
gi|118467340|ref|NC_008596.1|	5828835	5829148	RNAP_WT_STAT_np_1088	90.5719	RefSeq	gene	5828137	5828853	-	ID=gene5744;Dbxref=GeneID:4533535;Name=MSMEG_5746;gbkey=Gene;locus_tag=MSMEG_5746;rule=5'overlap;genes=MSMEG_5746
gi|118467340|ref|NC_008596.1|	5833980	5834824	RNAP_WT_STAT_np_1089	1627.83	RefSeq	gene	5834094	5834167	-	ID=gene5753;Dbxref=GeneID:4533345;Name=MSMEG_5755;gbkey=Gene;locus_tag=MSMEG_5755;rule=5'overlap;genes=MSMEG_5755,MSMEG_5756,MSMEG_5757,MSMEG_5758
gi|118467340|ref|NC_008596.1|	5842030	5842272	RNAP_WT_STAT_np_1090	32.4159	RefSeq	gene	5841139	5842152	-	ID=gene5765;Dbxref=GeneID:4533546;Name=MSMEG_5767;gbkey=Gene;locus_tag=MSMEG_5767;rule=5'overlap;genes=MSMEG_5767,MSMEG_5768
gi|118467340|ref|NC_008596.1|	5843026	5843575	RNAP_WT_STAT_np_1091	1655.29	RefSeq	gene	5842827	5843261	-	ID=gene5767;Dbxref=GeneID:4534155;Name=MSMEG_5769;gbkey=Gene;locus_tag=MSMEG_5769;rule=5'overlap;genes=MSMEG_5769
gi|118467340|ref|NC_008596.1|	5843702	5844034	RNAP_WT_STAT_np_1092	188.816	RefSeq	gene	5843430	5843888	-	ID=gene5768;Dbxref=GeneID:4536318;Name=MSMEG_5770;gbkey=Gene;locus_tag=MSMEG_5770;rule=5'overlap;genes=MSMEG_5770
gi|118467340|ref|NC_008596.1|	5844262	5844676	RNAP_WT_STAT_np_1093	1072.82	RefSeq	gene	5843975	5844388	-	ID=gene5769;Dbxref=GeneID:4532501;Name=MSMEG_5771;gbkey=Gene;locus_tag=MSMEG_5771;rule=5'overlap;genes=MSMEG_5771,MSMEG_5773
gi|118467340|ref|NC_008596.1|	5846695	5847187	RNAP_WT_STAT_np_1094	1544.94	RefSeq	gene	5847201	5849369	+	ID=gene5773;Dbxref=GeneID:4535683;Name=MSMEG_5775;gbkey=Gene;locus_tag=MSMEG_5775;rule=5'within_50bp;genes=MSMEG_5775
gi|118467340|ref|NC_008596.1|	5849388	5849724	RNAP_WT_STAT_np_1095	90.8652	RefSeq	gene	5849446	5850114	+	ID=gene5774;Dbxref=GeneID:4533325;Name=phoU;gbkey=Gene;gene=phoU;locus_tag=MSMEG_5776;rule=5'overlap;genes=MSMEG_5776
gi|118467340|ref|NC_008596.1|	5857245	5857708	RNAP_WT_STAT_np_1096	653.282	RefSeq	gene	5856707	5857492	-	ID=gene5782;Dbxref=GeneID:4536659;Name=MSMEG_5784;gbkey=Gene;locus_tag=MSMEG_5784;rule=5'overlap;genes=MSMEG_5784,MSMEG_5785
gi|118467340|ref|NC_008596.1|	5858892	5859269	RNAP_WT_STAT_np_1097	190.371	RefSeq	gene	5858967	5859149	-	ID=gene5785;Dbxref=GeneID:4535904;Name=MSMEG_5787;gbkey=Gene;locus_tag=MSMEG_5787;rule=5'overlap;genes=MSMEG_5787,MSMEG_5788
gi|118467340|ref|NC_008596.1|	5860907	5861244	RNAP_WT_STAT_np_1098	83.9304	RefSeq	gene	5860943	5861041	+	ID=gene5789;Dbxref=GeneID:4536615;Name=MSMEG_5791;gbkey=Gene;locus_tag=MSMEG_5791;rule=5'overlap;genes=MSMEG_5791,MSMEG_5792
gi|118467340|ref|NC_008596.1|	5861619	5862770	RNAP_WT_STAT_np_1099	492.199	RefSeq	gene	5861703	5861984	+	ID=gene5791;Dbxref=GeneID:4531250;Name=MSMEG_5793;gbkey=Gene;locus_tag=MSMEG_5793;rule=5'overlap;genes=MSMEG_5793,MSMEG_5794
gi|118467340|ref|NC_008596.1|	5864779	5865464	RNAP_WT_STAT_np_1100	1232.92	RefSeq	gene	5865007	5865180	+	ID=gene5795;Dbxref=GeneID:4530962;Name=MSMEG_5797;gbkey=Gene;locus_tag=MSMEG_5797;rule=5'overlap;genes=MSMEG_5797
gi|118467340|ref|NC_008596.1|	5866110	5866624	RNAP_WT_STAT_np_1101	139.815	RefSeq	gene	5865211	5866293	-	ID=gene5796;Dbxref=GeneID:4531413;Name=purM;gbkey=Gene;gene=purM;locus_tag=MSMEG_5798;rule=5'overlap;genes=MSMEG_5798,MSMEG_5799
gi|118467340|ref|NC_008596.1|	5867623	5868357	RNAP_WT_STAT_np_1102	60.6462	RefSeq	gene	5866339	5867736	+	ID=gene5797;Dbxref=GeneID:4534208;Name=MSMEG_5799;gbkey=Gene;locus_tag=MSMEG_5799;rule=3'overlap;genes=MSMEG_5799,MSMEG_5800
gi|118467340|ref|NC_008596.1|	5869040	5869354	RNAP_WT_STAT_np_1103	92.9683	RefSeq	gene	5867744	5869279	-	ID=gene5798;Dbxref=GeneID:4537244;Name=purF;gbkey=Gene;gene=purF;locus_tag=MSMEG_5800;rule=5'overlap;genes=MSMEG_5800
gi|118467340|ref|NC_008596.1|	5873987	5874299	RNAP_WT_STAT_np_1104	19.1807	RefSeq	gene	5874133	5874816	+	ID=gene5806;Dbxref=GeneID:4532982;Name=MSMEG_5808;gbkey=Gene;locus_tag=MSMEG_5808;rule=5'overlap;genes=MSMEG_5808
gi|118467340|ref|NC_008596.1|	5883152	5883463	RNAP_WT_STAT_np_1105	71.9383	RefSeq	gene	5882145	5883410	+	ID=gene5814;Dbxref=GeneID:4533105;Name=MSMEG_5816;gbkey=Gene;locus_tag=MSMEG_5816;rule=3'overlap;genes=MSMEG_5816,MSMEG_5817
gi|118467340|ref|NC_008596.1|	5883743	5884087	RNAP_WT_STAT_np_1106	114.156	RefSeq	gene	5883420	5883806	-	ID=gene5815;Dbxref=GeneID:4534018;Name=MSMEG_5817;gbkey=Gene;locus_tag=MSMEG_5817;rule=5'overlap;genes=MSMEG_5817,MSMEG_5818
gi|118467340|ref|NC_008596.1|	5885441	5885679	RNAP_WT_STAT_np_1107	47.0374	RefSeq	gene	5885520	5885951	+	ID=gene5818;Dbxref=GeneID:4535929;Name=MSMEG_5820;gbkey=Gene;locus_tag=MSMEG_5820;rule=5'overlap;genes=MSMEG_5820
gi|118467340|ref|NC_008596.1|	5894960	5895184	RNAP_WT_STAT_np_1108	11.528	RefSeq	gene	5894923	5895273	-	ID=gene5825;Dbxref=GeneID:4532877;Name=MSMEG_5827;gbkey=Gene;locus_tag=MSMEG_5827;rule=annot.overlap;genes=MSMEG_5827
gi|118467340|ref|NC_008596.1|	5898457	5898712	RNAP_WT_STAT_np_1109	36.765	RefSeq	gene	5898597	5899271	-	ID=gene5829;Dbxref=GeneID:4533743;Name=purQ;gbkey=Gene;gene=purQ;locus_tag=MSMEG_5831;rule=3'overlap;genes=MSMEG_5831
gi|118467340|ref|NC_008596.1|	5899282	5899557	RNAP_WT_STAT_np_1110	42.5025	RefSeq	gene	5899268	5899516	-	ID=gene5830;Dbxref=GeneID:4531281;Name=purS;gbkey=Gene;gene=purS;locus_tag=MSMEG_5832;rule=5'overlap;genes=MSMEG_5832
gi|118467340|ref|NC_008596.1|	5900093	5900279	RNAP_WT_STAT_np_1111	12.37	RefSeq	gene	5900103	5900858	+	ID=gene5832;Dbxref=GeneID:4533537;Name=MSMEG_5834;gbkey=Gene;locus_tag=MSMEG_5834;rule=5'overlap;genes=MSMEG_5834
gi|118467340|ref|NC_008596.1|	5915187	5915429	RNAP_WT_STAT_np_1112	24.3672	RefSeq	gene	5913636	5915339	+	ID=gene5846;Dbxref=GeneID:4536345;Name=MSMEG_5849;gbkey=Gene;locus_tag=MSMEG_5849;rule=3'overlap;genes=MSMEG_5849,MSMEG_5848
gi|118467340|ref|NC_008596.1|	5916494	5917519	RNAP_WT_STAT_np_1113	733.147	RefSeq	gene	5915336	5916760	-	ID=gene5847;Dbxref=GeneID:4534808;Name=MSMEG_5848;gbkey=Gene;locus_tag=MSMEG_5848;rule=5'overlap;genes=MSMEG_5848,MSMEG_5850,MSMEG_5851
gi|118467340|ref|NC_008596.1|	5935940	5936490	RNAP_WT_STAT_np_1114	225.679	RefSeq	gene	5934730	5936157	-	ID=gene5869;Dbxref=GeneID:4536891;Name=MSMEG_5870;gbkey=Gene;locus_tag=MSMEG_5870;rule=5'overlap;genes=MSMEG_5870
gi|118467340|ref|NC_008596.1|	5936723	5937062	RNAP_WT_STAT_np_1115	82.0445	RefSeq	gene	5936199	5936918	-	ID=gene5870;Dbxref=GeneID:4534376;Name=phoP;gbkey=Gene;gene=phoP;locus_tag=MSMEG_5872;rule=5'overlap;genes=MSMEG_5872,MSMEG_5873
gi|118467340|ref|NC_008596.1|	5937737	5938701	RNAP_WT_STAT_np_1116	1222.19	RefSeq	gene	5937904	5937978	+	ID=gene5872;Dbxref=GeneID:4531972;Name=MSMEG_5874;gbkey=Gene;locus_tag=MSMEG_5874;rule=5'overlap;genes=MSMEG_5874,MSMEG_5876,MSMEG_5875
gi|118467340|ref|NC_008596.1|	5939420	5939956	RNAP_WT_STAT_np_1117	831.622	RefSeq	gene	5938617	5939687	-	ID=gene5875;Dbxref=GeneID:4533762;Name=MSMEG_5877;gbkey=Gene;locus_tag=MSMEG_5877;rule=5'overlap;genes=MSMEG_5877
gi|118467340|ref|NC_008596.1|	5940350	5940671	RNAP_WT_STAT_np_1118	154.934	RefSeq	gene	5939853	5940551	-	ID=gene5876;Dbxref=GeneID:4536836;Name=MSMEG_5878;gbkey=Gene;locus_tag=MSMEG_5878;rule=5'overlap;genes=MSMEG_5878
gi|118467340|ref|NC_008596.1|	5948606	5949938	RNAP_WT_STAT_np_1119	833.336	RefSeq	gene	5947663	5948610	-	ID=gene5884;Dbxref=GeneID:4533157;Name=MSMEG_5886;gbkey=Gene;locus_tag=MSMEG_5886;rule=5'overlap;genes=MSMEG_5886,MSMEG_5887,MSMEG_5888,MSMEG_5889
gi|118467340|ref|NC_008596.1|	5950067	5950819	RNAP_WT_STAT_np_1120	308.991	RefSeq	gene	5950199	5950363	+	ID=gene5888;Dbxref=GeneID:4534183;Name=MSMEG_5890;gbkey=Gene;locus_tag=MSMEG_5890;rule=5'overlap;genes=MSMEG_5890,MSMEG_5892
gi|118467340|ref|NC_008596.1|	5951560	5952164	RNAP_WT_STAT_np_1121	297.752	RefSeq	gene	5950364	5951875	+	ID=gene5889;Dbxref=GeneID:4532640;Name=MSMEG_5892;gbkey=Gene;locus_tag=MSMEG_5892;rule=3'overlap;genes=MSMEG_5892,MSMEG_5891
gi|118467340|ref|NC_008596.1|	5952840	5953154	RNAP_WT_STAT_np_1122	48.2916	RefSeq	gene	5951872	5952933	-	ID=gene5890;Dbxref=GeneID:4534784;Name=MSMEG_5891;gbkey=Gene;locus_tag=MSMEG_5891;rule=5'overlap;genes=MSMEG_5891
gi|118467340|ref|NC_008596.1|	5954023	5954295	RNAP_WT_STAT_np_1123	100.3	RefSeq	gene	5953462	5954094	-	ID=gene5892;Dbxref=GeneID:4535919;Name=MSMEG_5894;gbkey=Gene;locus_tag=MSMEG_5894;rule=5'overlap;genes=MSMEG_5894
gi|118467340|ref|NC_008596.1|	5963364	5963830	RNAP_WT_STAT_np_1124	194.009	RefSeq	gene	5962620	5963384	-	ID=gene5900;Dbxref=GeneID:4531652;Name=MSMEG_5902;gbkey=Gene;locus_tag=MSMEG_5902;rule=5'overlap;genes=MSMEG_5902
gi|118467340|ref|NC_008596.1|	5983349	5983658	RNAP_WT_STAT_np_1125	110.53	RefSeq	gene	5982929	5984107	+	ID=gene5921;Dbxref=GeneID:4535548;Name=MSMEG_5923;gbkey=Gene;locus_tag=MSMEG_5923;rule=annot.overlap;genes=MSMEG_5923
gi|118467340|ref|NC_008596.1|	5984193	5984446	RNAP_WT_STAT_np_1126	27.6876	RefSeq	gene	5984266	5984898	+	ID=gene5922;Dbxref=GeneID:4531465;Name=MSMEG_5924;gbkey=Gene;locus_tag=MSMEG_5924;rule=5'overlap;genes=MSMEG_5924
gi|118467340|ref|NC_008596.1|	5993855	5994440	RNAP_WT_STAT_np_1127	77.2076	RefSeq	gene	5994025	5994357	-	ID=gene5932;Dbxref=GeneID:4535467;Name=MSMEG_5934;gbkey=Gene;locus_tag=MSMEG_5934;rule=5'overlap;genes=MSMEG_5934
gi|118467340|ref|NC_008596.1|	5996444	5997216	RNAP_WT_STAT_np_1128	118.536	RefSeq	gene	5994502	5996577	-	ID=gene5933;Dbxref=GeneID:4536410;Name=MSMEG_5935;gbkey=Gene;locus_tag=MSMEG_5935;rule=5'overlap;genes=MSMEG_5935,MSMEG_5938,MSMEG_5936
gi|118467340|ref|NC_008596.1|	5999987	6000145	RNAP_WT_STAT_np_1129	33.4792	RefSeq	gene	6000020	6001720	+	ID=gene5939;Dbxref=GeneID:4536963;Name=MSMEG_5941;gbkey=Gene;locus_tag=MSMEG_5941;rule=5'overlap;genes=MSMEG_5941
gi|118467340|ref|NC_008596.1|	6005008	6005400	RNAP_WT_STAT_np_1130	12.9813	RefSeq	gene	6002532	6005153	-	ID=gene5941;Dbxref=GeneID:4532435;Name=MSMEG_5942;gbkey=Gene;locus_tag=MSMEG_5942;rule=5'overlap;genes=MSMEG_5942,MSMEG_5944
gi|118467340|ref|NC_008596.1|	6006309	6006761	RNAP_WT_STAT_np_1131	573.628	RefSeq	gene	6005369	6006970	+	ID=gene5942;Dbxref=GeneID:4536633;Name=MSMEG_5944;gbkey=Gene;locus_tag=MSMEG_5944;rule=annot.overlap;genes=MSMEG_5944
gi|118467340|ref|NC_008596.1|	6006903	6007228	RNAP_WT_STAT_np_1132	190.357	RefSeq	gene	6007005	6007583	+	ID=gene5943;Dbxref=GeneID:4535343;Name=MSMEG_5945;gbkey=Gene;locus_tag=MSMEG_5945;rule=5'overlap;genes=MSMEG_5945
gi|118467340|ref|NC_008596.1|	6007556	6007852	RNAP_WT_STAT_np_1133	28.8464	RefSeq	gene	6007711	6008229	+	ID=gene5944;Dbxref=GeneID:4532962;Name=cysE;gbkey=Gene;gene=cysE;locus_tag=MSMEG_5947;rule=5'overlap;genes=MSMEG_5947
gi|118467340|ref|NC_008596.1|	6011482	6012033	RNAP_WT_STAT_np_1134	315.064	RefSeq	gene	6010413	6011549	-	ID=gene5947;Dbxref=GeneID:4531067;Name=MSMEG_5949;gbkey=Gene;locus_tag=MSMEG_5949;rule=5'overlap;genes=MSMEG_5949,MSMEG_5950
gi|118467340|ref|NC_008596.1|	6012820	6013281	RNAP_WT_STAT_np_1135	74.3763	RefSeq	gene	6012352	6013476	+	ID=gene5949;Dbxref=GeneID:4532410;Name=MSMEG_5951;gbkey=Gene;locus_tag=MSMEG_5951;rule=annot.overlap;genes=MSMEG_5951
gi|118467340|ref|NC_008596.1|	6014161	6014488	RNAP_WT_STAT_np_1136	24.8493	RefSeq	gene	6014129	6014881	+	ID=gene5951;Dbxref=GeneID:4535075;Name=MSMEG_5953;gbkey=Gene;locus_tag=MSMEG_5953;rule=5'within_50bp;genes=MSMEG_5953
gi|118467340|ref|NC_008596.1|	6016055	6016528	RNAP_WT_STAT_np_1137	1387.88	RefSeq	gene	6015525	6016190	+	ID=gene5953;Dbxref=GeneID:4533721;Name=MSMEG_5955;gbkey=Gene;locus_tag=MSMEG_5955;rule=3'overlap;genes=MSMEG_5955,MSMEG_5956
gi|118467340|ref|NC_008596.1|	6016924	6017451	RNAP_WT_STAT_np_1138	1014.39	RefSeq	gene	6016202	6017173	-	ID=gene5954;Dbxref=GeneID:4531444;Name=MSMEG_5956;gbkey=Gene;locus_tag=MSMEG_5956;rule=5'overlap;genes=MSMEG_5956
gi|118467340|ref|NC_008596.1|	6024091	6024854	RNAP_WT_STAT_np_1139	158.006	RefSeq	gene	6023439	6024206	-	ID=gene5960;Dbxref=GeneID:4532114;Name=MSMEG_5962;gbkey=Gene;locus_tag=MSMEG_5962;rule=5'overlap;genes=MSMEG_5962
gi|118467340|ref|NC_008596.1|	6025078	6026539	RNAP_WT_STAT_np_1140	1149.66	RefSeq	gene	6024203	6026290	-	ID=gene5961;Dbxref=GeneID:4535952;Name=MSMEG_5963;gbkey=Gene;locus_tag=MSMEG_5963;rule=5'overlap;genes=MSMEG_5963
gi|118467340|ref|NC_008596.1|	6027932	6028262	RNAP_WT_STAT_np_1141	65.7347	RefSeq	gene	6028304	6029836	+	ID=gene5963;Dbxref=GeneID:4535638;Name=MSMEG_5965;gbkey=Gene;locus_tag=MSMEG_5965;rule=5'within_50bp;genes=MSMEG_5965
gi|118467340|ref|NC_008596.1|	6029239	6032622	RNAP_WT_STAT_np_1142	1420.18	RefSeq	gene	6029863	6030627	-	ID=gene5964;Dbxref=GeneID:4531841;Name=MSMEG_5966;gbkey=Gene;locus_tag=MSMEG_5966;rule=5'overlap;genes=MSMEG_5966,MSMEG_5967
gi|118467340|ref|NC_008596.1|	6033799	6035413	RNAP_WT_STAT_np_1143	981.836	RefSeq	gene	6032735	6034267	-	ID=gene5966;Dbxref=GeneID:4530900;Name=MSMEG_5968;gbkey=Gene;locus_tag=MSMEG_5968;rule=5'overlap;genes=MSMEG_5968
gi|118467340|ref|NC_008596.1|	6035525	6036086	RNAP_WT_STAT_np_1144	83.7963	RefSeq	gene	6034371	6035585	-	ID=gene5967;Dbxref=GeneID:4532638;Name=MSMEG_5969;gbkey=Gene;locus_tag=MSMEG_5969;rule=5'overlap;genes=MSMEG_5969,MSMEG_5970
gi|118467340|ref|NC_008596.1|	6036505	6036937	RNAP_WT_STAT_np_1145	61.5824	RefSeq	gene	6035857	6037233	+	ID=gene5968;Dbxref=GeneID:4535594;Name=MSMEG_5970;gbkey=Gene;locus_tag=MSMEG_5970;rule=3'overlap;genes=MSMEG_5970
gi|118467340|ref|NC_008596.1|	6037066	6037456	RNAP_WT_STAT_np_1146	57.0109	RefSeq	gene	6035857	6037233	+	ID=gene5968;Dbxref=GeneID:4535594;Name=MSMEG_5970;gbkey=Gene;locus_tag=MSMEG_5970;rule=3'overlap;genes=MSMEG_5970
gi|118467340|ref|NC_008596.1|	6056158	6056401	RNAP_WT_STAT_np_1147	30.7902	RefSeq	gene	6055221	6056327	-	ID=gene5987;Dbxref=GeneID:4537051;Name=MSMEG_5989;gbkey=Gene;locus_tag=MSMEG_5989;rule=5'overlap;genes=MSMEG_5989
gi|118467340|ref|NC_008596.1|	6074465	6074833	RNAP_WT_STAT_np_1148	135.084	RefSeq	gene	6074416	6074934	+	ID=gene6008;Dbxref=GeneID:4535816;Name=MSMEG_6010;gbkey=Gene;locus_tag=MSMEG_6010;rule=5'within_50bp;genes=MSMEG_6010
gi|118467340|ref|NC_008596.1|	6082572	6082890	RNAP_WT_STAT_np_1149	101.351	RefSeq	gene	6081669	6082838	+	ID=gene6015;Dbxref=GeneID:4536459;Name=MSMEG_6017;gbkey=Gene;locus_tag=MSMEG_6017;rule=3'overlap;genes=MSMEG_6017,MSMEG_6018
gi|118467340|ref|NC_008596.1|	6084747	6085013	RNAP_WT_STAT_np_1150	19.988	RefSeq	gene	6084175	6084954	-	ID=gene6017;Dbxref=GeneID:4534270;Name=MSMEG_6019;gbkey=Gene;locus_tag=MSMEG_6019;rule=5'overlap;genes=MSMEG_6019
gi|118467340|ref|NC_008596.1|	6092315	6092885	RNAP_WT_STAT_np_1151	1591.41	RefSeq	gene	6091393	6093327	-	ID=gene6023;Dbxref=GeneID:4532175;Name=MSMEG_6024;gbkey=Gene;locus_tag=MSMEG_6024;rule=annot.overlap;genes=MSMEG_6024
gi|118467340|ref|NC_008596.1|	6096442	6096631	RNAP_WT_STAT_np_1152	14.0853	RefSeq	gene	6096471	6097322	+	ID=gene6027;Dbxref=GeneID:4531745;Name=MSMEG_6029;gbkey=Gene;locus_tag=MSMEG_6029;rule=5'overlap;genes=MSMEG_6029
gi|118467340|ref|NC_008596.1|	6103310	6103628	RNAP_WT_STAT_np_1153	103.088	RefSeq	gene	6102657	6103556	-	ID=gene6034;Dbxref=GeneID:4536437;Name=MSMEG_6036;gbkey=Gene;locus_tag=MSMEG_6036;rule=5'overlap;genes=MSMEG_6036
gi|118467340|ref|NC_008596.1|	6109672	6110018	RNAP_WT_STAT_np_1154	92.3067	RefSeq	gene	6107545	6109689	-	ID=gene6039;Dbxref=GeneID:4533039;Name=MSMEG_6041;gbkey=Gene;locus_tag=MSMEG_6041;rule=5'overlap;genes=MSMEG_6041,MSMEG_6042
gi|118467340|ref|NC_008596.1|	6139548	6139914	RNAP_WT_STAT_np_1155	381.46	RefSeq	gene	6138388	6139821	-	ID=gene6072;Dbxref=GeneID:4532680;Name=cysS;gbkey=Gene;gene=cysS;locus_tag=MSMEG_6074;rule=5'overlap;genes=MSMEG_6074
gi|118467340|ref|NC_008596.1|	6140701	6141697	RNAP_WT_STAT_np_1156	835.537	RefSeq	gene	6140339	6141007	-	ID=gene6074;Dbxref=GeneID:4536829;Name=ispD;gbkey=Gene;gene=ispD;locus_tag=MSMEG_6076;rule=5'overlap;genes=MSMEG_6076,MSMEG_6077
gi|118467340|ref|NC_008596.1|	6144706	6148538	RNAP_WT_STAT_np_1157	1191.27	RefSeq	gene	6144973	6145758	-	ID=gene6079;Dbxref=GeneID:4536328;Name=MSMEG_6081;gbkey=Gene;locus_tag=MSMEG_6081;rule=5'overlap;genes=MSMEG_6081,MSMEG_6082,MSMEG_6083,MSMEG_6084
gi|118467340|ref|NC_008596.1|	6149942	6150146	RNAP_WT_STAT_np_1158	4.80979	RefSeq	gene	6149846	6151165	+	ID=gene6085;Dbxref=GeneID:4531501;Name=MSMEG_6087;gbkey=Gene;locus_tag=MSMEG_6087;rule=annot.overlap;genes=MSMEG_6087
gi|118467340|ref|NC_008596.1|	6152273	6153026	RNAP_WT_STAT_np_1159	1018.42	RefSeq	gene	6151715	6152521	-	ID=gene6087;Dbxref=GeneID:4533504;Name=MSMEG_6089;gbkey=Gene;locus_tag=MSMEG_6089;rule=5'overlap;genes=MSMEG_6089,MSMEG_6090
gi|118467340|ref|NC_008596.1|	6153200	6154254	RNAP_WT_STAT_np_1160	37.7734	RefSeq	gene	6152971	6155517	-	ID=gene6089;Dbxref=GeneID:4533739;Name=MSMEG_6091;gbkey=Gene;locus_tag=MSMEG_6091;rule=5'overlap;genes=MSMEG_6091
gi|118467340|ref|NC_008596.1|	6155230	6156276	RNAP_WT_STAT_np_1161	1482.28	RefSeq	gene	6152971	6155517	-	ID=gene6089;Dbxref=GeneID:4533739;Name=MSMEG_6091;gbkey=Gene;locus_tag=MSMEG_6091;rule=5'overlap;genes=MSMEG_6091,MSMEG_6093,MSMEG_6092
gi|118467340|ref|NC_008596.1|	6163245	6163598	RNAP_WT_STAT_np_1162	194.664	RefSeq	gene	6161892	6163442	-	ID=gene6097;Dbxref=GeneID:4531906;Name=MSMEG_6099;gbkey=Gene;locus_tag=MSMEG_6099;rule=5'overlap;genes=MSMEG_6099
gi|118467340|ref|NC_008596.1|	6168401	6168818	RNAP_WT_STAT_np_1163	35.9467	RefSeq	gene	6166447	6168759	-	ID=gene6103;Dbxref=GeneID:4531167;Name=MSMEG_6105;gbkey=Gene;locus_tag=MSMEG_6105;rule=5'overlap;genes=MSMEG_6105
gi|118467340|ref|NC_008596.1|	6177398	6177614	RNAP_WT_STAT_np_1164	8.4723	RefSeq	gene	6177612	6178142	+	ID=gene6113;Dbxref=GeneID:4535718;Name=MSMEG_6116;gbkey=Gene;locus_tag=MSMEG_6116;rule=5'overlap;genes=MSMEG_6116
gi|118467340|ref|NC_008596.1|	6189835	6190174	RNAP_WT_STAT_np_1165	235.339	RefSeq	gene	6190044	6190403	+	ID=gene6125;Dbxref=GeneID:4531900;Name=MSMEG_6127;gbkey=Gene;locus_tag=MSMEG_6127;rule=5'overlap;genes=MSMEG_6127
gi|118467340|ref|NC_008596.1|	6190312	6190858	RNAP_WT_STAT_np_1166	187.186	RefSeq	gene	6190437	6190883	+	ID=gene6126;Dbxref=GeneID:4532990;Name=MSMEG_6129;gbkey=Gene;locus_tag=MSMEG_6129;rule=5'overlap;genes=MSMEG_6129
gi|118467340|ref|NC_008596.1|	6193870	6194281	RNAP_WT_STAT_np_1167	325.991	RefSeq	gene	6192886	6194094	-	ID=gene6129;Dbxref=GeneID:4530965;Name=MSMEG_6131;gbkey=Gene;locus_tag=MSMEG_6131;rule=5'overlap;genes=MSMEG_6131
gi|118467340|ref|NC_008596.1|	6199604	6200032	RNAP_WT_STAT_np_1168	453.663	RefSeq	gene	6198808	6199776	-	ID=gene6134;Dbxref=GeneID:4536986;Name=MSMEG_6136;gbkey=Gene;locus_tag=MSMEG_6136;rule=5'overlap;genes=MSMEG_6136,MSMEG_6137
gi|118467340|ref|NC_008596.1|	6213683	6214395	RNAP_WT_STAT_np_1169	265.703	RefSeq	gene	6214302	6215708	+	ID=gene6144;Dbxref=GeneID:4535527;Name=MSMEG_6146;gbkey=Gene;locus_tag=MSMEG_6146;rule=5'overlap;genes=MSMEG_6146
gi|118467340|ref|NC_008596.1|	6216968	6217253	RNAP_WT_STAT_np_1170	93.9371	RefSeq	gene	6217061	6218383	+	ID=gene6146;Dbxref=GeneID:4533045;Name=MSMEG_6148;gbkey=Gene;locus_tag=MSMEG_6148;rule=5'overlap;genes=MSMEG_6148
gi|118467340|ref|NC_008596.1|	6220819	6221161	RNAP_WT_STAT_np_1171	144.233	RefSeq	gene	6220991	6221063	-	ID=gene6150;Dbxref=GeneID:4531979;Name=MSMEG_6152;gbkey=Gene;locus_tag=MSMEG_6152;rule=5'overlap;genes=MSMEG_6152
gi|118467340|ref|NC_008596.1|	6224060	6224368	RNAP_WT_STAT_np_1172	105.671	RefSeq	gene	6224166	6225488	+	ID=gene6153;Dbxref=GeneID:4534792;Name=MSMEG_6155;gbkey=Gene;locus_tag=MSMEG_6155;rule=5'overlap;genes=MSMEG_6155
gi|118467340|ref|NC_008596.1|	6225596	6225808	RNAP_WT_STAT_np_1173	26.0793	RefSeq	gene	6225496	6226197	-	ID=gene6154;Dbxref=GeneID:4532417;Name=MSMEG_6156;gbkey=Gene;locus_tag=MSMEG_6156;rule=annot.overlap;genes=MSMEG_6156
gi|118467340|ref|NC_008596.1|	6229044	6229245	RNAP_WT_STAT_np_1174	17.3103	RefSeq	gene	6226360	6229170	-	ID=gene6155;Dbxref=GeneID:4535825;Name=topA;gbkey=Gene;gene=topA;locus_tag=MSMEG_6157;rule=5'overlap;genes=MSMEG_6157
gi|118467340|ref|NC_008596.1|	6229666	6230510	RNAP_WT_STAT_np_1175	1003.52	RefSeq	gene	6229274	6229867	-	ID=gene6156;Dbxref=GeneID:4537185;Name=MSMEG_6158;gbkey=Gene;locus_tag=MSMEG_6158;rule=5'overlap;genes=MSMEG_6158,MSMEG_6159,MSMEG_6160
gi|118467340|ref|NC_008596.1|	6232970	6233271	RNAP_WT_STAT_np_1176	113.795	RefSeq	gene	6233070	6234392	+	ID=gene6159;Dbxref=GeneID:4535006;Name=MSMEG_6161;gbkey=Gene;locus_tag=MSMEG_6161;rule=5'overlap;genes=MSMEG_6161
gi|118467340|ref|NC_008596.1|	6234491	6234712	RNAP_WT_STAT_np_1177	28.9589	RefSeq	gene	6234400	6235101	-	ID=gene6160;Dbxref=GeneID:4532411;Name=MSMEG_6162;gbkey=Gene;locus_tag=MSMEG_6162;rule=5'overlap;genes=MSMEG_6162
gi|118467340|ref|NC_008596.1|	6235046	6235345	RNAP_WT_STAT_np_1178	209.035	RefSeq	gene	6234400	6235101	-	ID=gene6160;Dbxref=GeneID:4532411;Name=MSMEG_6162;gbkey=Gene;locus_tag=MSMEG_6162;rule=5'overlap;genes=MSMEG_6162
gi|118467340|ref|NC_008596.1|	6240945	6241572	RNAP_WT_STAT_np_1179	1552.4	RefSeq	gene	6240784	6241332	-	ID=gene6170;Dbxref=GeneID:4537306;Name=MSMEG_6172;gbkey=Gene;locus_tag=MSMEG_6172;rule=5'overlap;genes=MSMEG_6172,MSMEG_6173
gi|118467340|ref|NC_008596.1|	6242149	6243025	RNAP_WT_STAT_np_1180	1508.98	custom	gene	6242368	6242672	+	ID=gene99999;locus_tag=MSMEG_Ms1;gene=Ms1;Name=Ms1;rule=5'overlap;genes=MSMEG_Ms1
gi|118467340|ref|NC_008596.1|	6248311	6248699	RNAP_WT_STAT_np_1181	628.582	RefSeq	gene	6247672	6250494	+	ID=gene6177;Dbxref=GeneID:4534714;Name=MSMEG_6179;gbkey=Gene;locus_tag=MSMEG_6179;rule=annot.overlap;genes=MSMEG_6179
gi|118467340|ref|NC_008596.1|	6251059	6251549	RNAP_WT_STAT_np_1182	438.891	RefSeq	gene	6250558	6251238	-	ID=gene6178;Dbxref=GeneID:4535921;Name=MSMEG_6180;gbkey=Gene;locus_tag=MSMEG_6180;rule=5'overlap;genes=MSMEG_6180,MSMEG_6182
gi|118467340|ref|NC_008596.1|	6256469	6257092	RNAP_WT_STAT_np_1183	326.02	RefSeq	gene	6256824	6257498	+	ID=gene6187;Dbxref=GeneID:4530875;Name=MSMEG_6189;gbkey=Gene;locus_tag=MSMEG_6189;rule=3'overlap;genes=MSMEG_6189
gi|118467340|ref|NC_008596.1|	6257406	6257692	RNAP_WT_STAT_np_1184	44.6081	RefSeq	gene	6256824	6257498	+	ID=gene6187;Dbxref=GeneID:4530875;Name=MSMEG_6189;gbkey=Gene;locus_tag=MSMEG_6189;rule=3'overlap;genes=MSMEG_6189,MSMEG_6190
gi|118467340|ref|NC_008596.1|	6262826	6263235	RNAP_WT_STAT_np_1185	804.112	RefSeq	gene	6262025	6263446	-	ID=gene6194;Dbxref=GeneID:4537683;Name=MSMEG_6196;gbkey=Gene;locus_tag=MSMEG_6196;rule=annot.overlap;genes=MSMEG_6196
gi|118467340|ref|NC_008596.1|	6266367	6267573	RNAP_WT_STAT_np_1186	1575.33	RefSeq	gene	6264963	6266579	-	ID=gene6196;Dbxref=GeneID:4535135;Name=MSMEG_6198;gbkey=Gene;locus_tag=MSMEG_6198;rule=5'overlap;genes=MSMEG_6198,MSMEG_6199,MSMEG_6200,MSMEG_6201
gi|118467340|ref|NC_008596.1|	6269842	6270143	RNAP_WT_STAT_np_1187	82.2272	RefSeq	gene	6269949	6270935	+	ID=gene6200;Dbxref=GeneID:4531879;Name=MSMEG_6202;gbkey=Gene;locus_tag=MSMEG_6202;rule=5'overlap;genes=MSMEG_6202
gi|118467340|ref|NC_008596.1|	6272168	6272568	RNAP_WT_STAT_np_1188	439.698	RefSeq	gene	6272367	6272440	+	ID=gene6202;Dbxref=GeneID:4530930;Name=MSMEG_6204;gbkey=Gene;locus_tag=MSMEG_6204;rule=5'overlap;genes=MSMEG_6204
gi|118467340|ref|NC_008596.1|	6275638	6277504	RNAP_WT_STAT_np_1189	657.295	RefSeq	gene	6275706	6276398	+	ID=gene6208;Dbxref=GeneID:4533448;Name=MSMEG_6210;gbkey=Gene;locus_tag=MSMEG_6210;rule=5'overlap;genes=MSMEG_6210,MSMEG_6211,MSMEG_6212
gi|118467340|ref|NC_008596.1|	6277716	6278338	RNAP_WT_STAT_np_1190	55.7207	RefSeq	gene	6277327	6278220	-	ID=gene6211;Dbxref=GeneID:4537344;Name=MSMEG_6213;gbkey=Gene;locus_tag=MSMEG_6213;rule=5'overlap;genes=MSMEG_6213
gi|118467340|ref|NC_008596.1|	6295455	6295699	RNAP_WT_STAT_np_1191	33.6392	RefSeq	gene	6294559	6295710	-	ID=gene6229;Dbxref=GeneID:4533198;Name=MSMEG_6230;gbkey=Gene;locus_tag=MSMEG_6230;rule=5'within_50bp;genes=MSMEG_6230
gi|118467340|ref|NC_008596.1|	6297258	6297557	RNAP_WT_STAT_np_1192	67.9228	RefSeq	gene	6295741	6297402	-	ID=gene6230;Dbxref=GeneID:4536096;Name=katA;gbkey=Gene;gene=katA;locus_tag=MSMEG_6232;rule=5'overlap;genes=MSMEG_6232
gi|118467340|ref|NC_008596.1|	6298276	6298634	RNAP_WT_STAT_np_1193	476.809	RefSeq	gene	6297491	6298297	-	ID=gene6231;Dbxref=GeneID:4533620;Name=MSMEG_6233;gbkey=Gene;locus_tag=MSMEG_6233;rule=5'overlap;genes=MSMEG_6233,MSMEG_6234
gi|118467340|ref|NC_008596.1|	6299779	6300064	RNAP_WT_STAT_np_1194	25.3479	RefSeq	gene	6299856	6300536	+	ID=gene6233;Dbxref=GeneID:4532656;Name=MSMEG_6235;gbkey=Gene;locus_tag=MSMEG_6235;rule=5'overlap;genes=MSMEG_6235
gi|118467340|ref|NC_008596.1|	6300472	6300775	RNAP_WT_STAT_np_1195	24.7992	RefSeq	gene	6300742	6301623	+	ID=gene6234;Dbxref=GeneID:4534508;Name=MSMEG_6237;gbkey=Gene;locus_tag=MSMEG_6237;rule=5'overlap;genes=MSMEG_6237
gi|118467340|ref|NC_008596.1|	6301478	6302231	RNAP_WT_STAT_np_1196	73.3162	RefSeq	gene	6301620	6302270	-	ID=gene6235;Dbxref=GeneID:4537744;Name=MSMEG_6236;gbkey=Gene;locus_tag=MSMEG_6236;rule=5'within_50bp;genes=MSMEG_6236
gi|118467340|ref|NC_008596.1|	6302798	6303588	RNAP_WT_STAT_np_1197	20.9034	RefSeq	gene	6302267	6303418	-	ID=gene6236;Dbxref=GeneID:4532801;Name=MSMEG_6238;gbkey=Gene;locus_tag=MSMEG_6238;rule=5'overlap;genes=MSMEG_6238
gi|118467340|ref|NC_008596.1|	6304418	6304908	RNAP_WT_STAT_np_1198	28.8811	RefSeq	gene	6303617	6304816	-	ID=gene6237;Dbxref=GeneID:4535294;Name=MSMEG_6239;gbkey=Gene;locus_tag=MSMEG_6239;rule=5'overlap;genes=MSMEG_6239
gi|118467340|ref|NC_008596.1|	6316640	6316943	RNAP_WT_STAT_np_1199	83.9365	RefSeq	gene	6315542	6316813	-	ID=gene6248;Dbxref=GeneID:4532453;Name=MSMEG_6250;gbkey=Gene;locus_tag=MSMEG_6250;rule=5'overlap;genes=MSMEG_6250
gi|118467340|ref|NC_008596.1|	6322653	6322887	RNAP_WT_STAT_np_1200	29.8797	RefSeq	gene	6321515	6322780	-	ID=gene6255;Dbxref=GeneID:4535118;Name=MSMEG_6257;gbkey=Gene;locus_tag=MSMEG_6257;rule=5'overlap;genes=MSMEG_6257,MSMEG_6258
gi|118467340|ref|NC_008596.1|	6334427	6334842	RNAP_WT_STAT_np_1201	807.888	RefSeq	gene	6334613	6334762	-	ID=gene6268;Dbxref=GeneID:4537425;Name=MSMEG_6270;gbkey=Gene;locus_tag=MSMEG_6270;rule=5'overlap;genes=MSMEG_6270,MSMEG_6271
gi|118467340|ref|NC_008596.1|	6340326	6340901	RNAP_WT_STAT_np_1202	35.6102	RefSeq	gene	6340016	6340402	+	ID=gene6271;Dbxref=GeneID:4535649;Name=MSMEG_6273;gbkey=Gene;locus_tag=MSMEG_6273;rule=3'overlap;genes=MSMEG_6273,MSMEG_6274,MSMEG_6275
gi|118467340|ref|NC_008596.1|	6341111	6341489	RNAP_WT_STAT_np_1203	57.3142	RefSeq	gene	6340409	6341422	-	ID=gene6273;Dbxref=GeneID:4532602;Name=MSMEG_6275;gbkey=Gene;locus_tag=MSMEG_6275;rule=5'overlap;genes=MSMEG_6275
gi|118467340|ref|NC_008596.1|	6345196	6345551	RNAP_WT_STAT_np_1204	27.0876	RefSeq	gene	6344931	6345239	-	ID=gene6278;Dbxref=GeneID:4534244;Name=MSMEG_6280;gbkey=Gene;locus_tag=MSMEG_6280;rule=5'overlap;genes=MSMEG_6280,MSMEG_6281
gi|118467340|ref|NC_008596.1|	6346584	6346932	RNAP_WT_STAT_np_1205	228.574	RefSeq	gene	6346190	6346627	-	ID=gene6280;Dbxref=GeneID:4535862;Name=MSMEG_6282;gbkey=Gene;locus_tag=MSMEG_6282;rule=5'overlap;genes=MSMEG_6282,MSMEG_6283
gi|118467340|ref|NC_008596.1|	6347908	6348363	RNAP_WT_STAT_np_1206	64.0535	RefSeq	gene	6348114	6349427	+	ID=gene6282;Dbxref=GeneID:4532050;Name=MSMEG_6284;gbkey=Gene;locus_tag=MSMEG_6284;rule=3'overlap;genes=MSMEG_6284
gi|118467340|ref|NC_008596.1|	6348968	6349525	RNAP_WT_STAT_np_1207	25.3888	RefSeq	gene	6348114	6349427	+	ID=gene6282;Dbxref=GeneID:4532050;Name=MSMEG_6284;gbkey=Gene;locus_tag=MSMEG_6284;rule=3'overlap;genes=MSMEG_6284,MSMEG_6285
gi|118467340|ref|NC_008596.1|	6352694	6353202	RNAP_WT_STAT_np_1208	224.778	RefSeq	gene	6351487	6352773	-	ID=gene6284;Dbxref=GeneID:4537464;Name=MSMEG_6286;gbkey=Gene;locus_tag=MSMEG_6286;rule=5'overlap;genes=MSMEG_6286,MSMEG_6287,MSMEG_6288
gi|118467340|ref|NC_008596.1|	6369136	6369414	RNAP_WT_STAT_np_1209	68.5485	RefSeq	gene	6368286	6369332	-	ID=gene6300;Dbxref=GeneID:4533888;Name=ligC;gbkey=Gene;gene=ligC;locus_tag=MSMEG_6302;rule=5'overlap;genes=MSMEG_6302,MSMEG_6304
gi|118467340|ref|NC_008596.1|	6372030	6372535	RNAP_WT_STAT_np_1210	819.296	RefSeq	gene	6372152	6373030	+	ID=gene6304;Dbxref=GeneID:4533375;Name=gltX;gbkey=Gene;gene=gltX;locus_tag=MSMEG_6306;rule=5'overlap;genes=MSMEG_6306
gi|118467340|ref|NC_008596.1|	6382686	6382962	RNAP_WT_STAT_np_1211	8.18477	RefSeq	gene	6382820	6383470	+	ID=gene6315;Dbxref=GeneID:4532379;Name=MSMEG_6317;gbkey=Gene;locus_tag=MSMEG_6317;rule=5'overlap;genes=MSMEG_6317
gi|118467340|ref|NC_008596.1|	6390449	6390962	RNAP_WT_STAT_np_1212	348.856	RefSeq	gene	6389612	6390985	-	ID=gene6320;Dbxref=GeneID:4537099;Name=MSMEG_6322;gbkey=Gene;locus_tag=MSMEG_6322;rule=5'within_50bp;genes=MSMEG_6322
gi|118467340|ref|NC_008596.1|	6393651	6394117	RNAP_WT_STAT_np_1213	1871.95	RefSeq	gene	6393822	6393912	-	ID=gene6324;Dbxref=GeneID:4531778;Name=MSMEG_6326;gbkey=Gene;locus_tag=MSMEG_6326;rule=5'overlap;genes=MSMEG_6326
gi|118467340|ref|NC_008596.1|	6407637	6408079	RNAP_WT_STAT_np_1214	1166.48	RefSeq	gene	6407249	6407746	-	ID=gene6342;Dbxref=GeneID:4534683;Name=MSMEG_6343;gbkey=Gene;locus_tag=MSMEG_6343;rule=5'overlap;genes=MSMEG_6343,MSMEG_6345
gi|118467340|ref|NC_008596.1|	6410245	6410958	RNAP_WT_STAT_np_1215	315.623	RefSeq	gene	6410366	6410438	-	ID=gene6347;Dbxref=GeneID:4531777;Name=MSMEG_6349;gbkey=Gene;locus_tag=MSMEG_6349;rule=5'overlap;genes=MSMEG_6349,MSMEG_6350,MSMEG_6351
gi|118467340|ref|NC_008596.1|	6413051	6413658	RNAP_WT_STAT_np_1216	170.618	RefSeq	gene	6413230	6413949	+	ID=gene6352;Dbxref=GeneID:4536703;Name=MSMEG_6354;gbkey=Gene;locus_tag=MSMEG_6354;rule=5'overlap;genes=MSMEG_6354
gi|118467340|ref|NC_008596.1|	6413819	6414212	RNAP_WT_STAT_np_1217	129.443	RefSeq	gene	6414246	6414500	+	ID=gene6353;Dbxref=GeneID:4533126;Name=MSMEG_6355;gbkey=Gene;locus_tag=MSMEG_6355;rule=5'within_50bp;genes=MSMEG_6355
gi|118467340|ref|NC_008596.1|	6415106	6415467	RNAP_WT_STAT_np_1218	330.936	RefSeq	gene	6414574	6415206	-	ID=gene6354;Dbxref=GeneID:4537372;Name=MSMEG_6356;gbkey=Gene;locus_tag=MSMEG_6356;rule=5'overlap;genes=MSMEG_6356
gi|118467340|ref|NC_008596.1|	6417159	6418433	RNAP_WT_STAT_np_1219	899.326	RefSeq	gene	6417690	6417776	-	ID=gene6358;Dbxref=GeneID:4531779;Name=MSMEG_6360;gbkey=Gene;locus_tag=MSMEG_6360;rule=5'overlap;genes=MSMEG_6360,MSMEG_6361,MSMEG_6362
gi|118467340|ref|NC_008596.1|	6420439	6420781	RNAP_WT_STAT_np_1220	276.744	RefSeq	gene	6419371	6420567	-	ID=gene6361;Dbxref=GeneID:4531411;Name=MSMEG_6363;gbkey=Gene;locus_tag=MSMEG_6363;rule=5'overlap;genes=MSMEG_6363
gi|118467340|ref|NC_008596.1|	6464134	6464501	RNAP_WT_STAT_np_1221	223.011	RefSeq	gene	6462325	6464217	-	ID=gene6391;Dbxref=GeneID:4536267;Name=MSMEG_6393;gbkey=Gene;locus_tag=MSMEG_6393;rule=5'overlap;genes=MSMEG_6393
gi|118467340|ref|NC_008596.1|	6468015	6468299	RNAP_WT_STAT_np_1222	68.4377	RefSeq	gene	6467091	6468098	-	ID=gene6396;Dbxref=GeneID:4534272;Name=MSMEG_6398;gbkey=Gene;locus_tag=MSMEG_6398;rule=5'overlap;genes=MSMEG_6398
gi|118467340|ref|NC_008596.1|	6469037	6469413	RNAP_WT_STAT_np_1223	276.805	RefSeq	gene	6468235	6469248	-	ID=gene6397;Dbxref=GeneID:4535515;Name=MSMEG_6399;gbkey=Gene;locus_tag=MSMEG_6399;rule=5'overlap;genes=MSMEG_6399
gi|118467340|ref|NC_008596.1|	6476083	6476591	RNAP_WT_STAT_np_1224	457.297	RefSeq	gene	6474878	6476116	-	ID=gene6402;Dbxref=GeneID:4534537;Name=glf;gbkey=Gene;gene=glf;locus_tag=MSMEG_6404;rule=5'overlap;genes=MSMEG_6404,MSMEG_6405
gi|118467340|ref|NC_008596.1|	6476898	6477616	RNAP_WT_STAT_np_1225	174.532	RefSeq	gene	6477408	6479018	+	ID=gene6404;Dbxref=GeneID:4536917;Name=MSMEG_6406;gbkey=Gene;locus_tag=MSMEG_6406;rule=3'overlap;genes=MSMEG_6406
gi|118467340|ref|NC_008596.1|	6477885	6478297	RNAP_WT_STAT_np_1226	344.991	RefSeq	gene	6477408	6479018	+	ID=gene6404;Dbxref=GeneID:4536917;Name=MSMEG_6406;gbkey=Gene;locus_tag=MSMEG_6406;rule=3'overlap;genes=MSMEG_6406
gi|118467340|ref|NC_008596.1|	6478968	6479254	RNAP_WT_STAT_np_1227	35.0212	RefSeq	gene	6477408	6479018	+	ID=gene6404;Dbxref=GeneID:4536917;Name=MSMEG_6406;gbkey=Gene;locus_tag=MSMEG_6406;rule=3'overlap;genes=MSMEG_6406,MSMEG_6407
gi|118467340|ref|NC_008596.1|	6485480	6485885	RNAP_WT_STAT_np_1228	276.956	RefSeq	gene	6484302	6485555	-	ID=gene6411;Dbxref=GeneID:4531455;Name=serS;gbkey=Gene;gene=serS;locus_tag=MSMEG_6413;rule=5'overlap;genes=MSMEG_6413,MSMEG_6414
gi|118467340|ref|NC_008596.1|	6487496	6487888	RNAP_WT_STAT_np_1229	197.322	RefSeq	gene	6487586	6487774	+	ID=gene6414;Dbxref=GeneID:4536258;Name=MSMEG_6417;gbkey=Gene;locus_tag=MSMEG_6417;rule=5'overlap;genes=MSMEG_6417
gi|118467340|ref|NC_008596.1|	6495855	6496483	RNAP_WT_STAT_np_1230	1654.96	RefSeq	gene	6496047	6496190	+	ID=gene6424;Dbxref=GeneID:4535536;Name=MSMEG_6426;gbkey=Gene;locus_tag=MSMEG_6426;rule=5'overlap;genes=MSMEG_6426,MSMEG_6427
gi|118467340|ref|NC_008596.1|	6496958	6497405	RNAP_WT_STAT_np_1231	386.34	RefSeq	gene	6497167	6497700	+	ID=gene6426;Dbxref=GeneID:4535730;Name=MSMEG_6428;gbkey=Gene;locus_tag=MSMEG_6428;rule=5'overlap;genes=MSMEG_6428
gi|118467340|ref|NC_008596.1|	6498340	6498527	RNAP_WT_STAT_np_1232	23.7214	RefSeq	gene	6498402	6498830	+	ID=gene6429;Dbxref=GeneID:4533891;Name=MSMEG_6431;gbkey=Gene;locus_tag=MSMEG_6431;rule=5'overlap;genes=MSMEG_6431
gi|118467340|ref|NC_008596.1|	6498661	6499125	RNAP_WT_STAT_np_1233	122.309	RefSeq	gene	6498318	6500012	-	ID=gene6428;Dbxref=GeneID:4533625;Name=MSMEG_6430;gbkey=Gene;locus_tag=MSMEG_6430;rule=annot.overlap;genes=MSMEG_6430
gi|118467340|ref|NC_008596.1|	6501500	6501867	RNAP_WT_STAT_np_1234	587.643	RefSeq	gene	6500573	6501679	-	ID=gene6431;Dbxref=GeneID:4536929;Name=MSMEG_6433;gbkey=Gene;locus_tag=MSMEG_6433;rule=5'overlap;genes=MSMEG_6433
gi|118467340|ref|NC_008596.1|	6504585	6504801	RNAP_WT_STAT_np_1235	62.0492	RefSeq	gene	6504708	6505196	+	ID=gene6436;Dbxref=GeneID:4531526;Name=MSMEG_6438;gbkey=Gene;locus_tag=MSMEG_6438;rule=5'overlap;genes=MSMEG_6438
gi|118467340|ref|NC_008596.1|	6510797	6511029	RNAP_WT_STAT_np_1236	16.7947	RefSeq	gene	6509909	6510913	-	ID=gene6443;Dbxref=GeneID:4533911;Name=MSMEG_6445;gbkey=Gene;locus_tag=MSMEG_6445;rule=5'overlap;genes=MSMEG_6445,MSMEG_6446
gi|118467340|ref|NC_008596.1|	6511606	6511858	RNAP_WT_STAT_np_1237	55.325	RefSeq	gene	6511011	6512072	+	ID=gene6444;Dbxref=GeneID:4536476;Name=MSMEG_6446;gbkey=Gene;locus_tag=MSMEG_6446;rule=annot.overlap;genes=MSMEG_6446
gi|118467340|ref|NC_008596.1|	6519662	6520066	RNAP_WT_STAT_np_1238	348.365	RefSeq	gene	6519757	6519897	-	ID=gene6454;Dbxref=GeneID:4531929;Name=MSMEG_6456;gbkey=Gene;locus_tag=MSMEG_6456;rule=5'overlap;genes=MSMEG_6456
gi|118467340|ref|NC_008596.1|	6526737	6527370	RNAP_WT_STAT_np_1239	135.449	RefSeq	gene	6522132	6526760	-	ID=gene6457;Dbxref=GeneID:4534175;Name=MSMEG_6459;gbkey=Gene;locus_tag=MSMEG_6459;rule=5'overlap;genes=MSMEG_6459,MSMEG_6462
gi|118467340|ref|NC_008596.1|	6528601	6528803	RNAP_WT_STAT_np_1240	23.3527	RefSeq	gene	6528498	6529199	-	ID=gene6461;Dbxref=GeneID:4535364;Name=MSMEG_6463;gbkey=Gene;locus_tag=MSMEG_6463;rule=annot.overlap;genes=MSMEG_6463
gi|118467340|ref|NC_008596.1|	6530456	6530715	RNAP_WT_STAT_np_1241	102.887	RefSeq	gene	6530521	6531897	+	ID=gene6463;Dbxref=GeneID:4533792;Name=MSMEG_6465;gbkey=Gene;locus_tag=MSMEG_6465;rule=5'overlap;genes=MSMEG_6465
gi|118467340|ref|NC_008596.1|	6532590	6533554	RNAP_WT_STAT_np_1242	790.347	RefSeq	gene	6532853	6533404	-	ID=gene6465;Dbxref=GeneID:4537312;Name=MSMEG_6467;gbkey=Gene;locus_tag=MSMEG_6467;rule=5'overlap;genes=MSMEG_6467
gi|118467340|ref|NC_008596.1|	6540020	6540405	RNAP_WT_STAT_np_1243	38.6867	RefSeq	gene	6540054	6540569	+	ID=gene6475;Dbxref=GeneID:4534468;Name=msrA;gbkey=Gene;gene=msrA;locus_tag=MSMEG_6477;rule=3'overlap;genes=MSMEG_6477
gi|118467340|ref|NC_008596.1|	6540506	6540962	RNAP_WT_STAT_np_1244	161.2	RefSeq	gene	6540054	6540569	+	ID=gene6475;Dbxref=GeneID:4534468;Name=msrA;gbkey=Gene;gene=msrA;locus_tag=MSMEG_6477;rule=3'overlap;genes=MSMEG_6477,MSMEG_6478
gi|118467340|ref|NC_008596.1|	6560313	6560513	RNAP_WT_STAT_np_1245	21.6468	RefSeq	gene	6559895	6560428	-	ID=gene6495;Dbxref=GeneID:4534474;Name=MSMEG_6497;gbkey=Gene;locus_tag=MSMEG_6497;rule=5'overlap;genes=MSMEG_6497
gi|118467340|ref|NC_008596.1|	6560912	6561194	RNAP_WT_STAT_np_1246	37.5145	RefSeq	gene	6560975	6561772	+	ID=gene6497;Dbxref=GeneID:4534719;Name=MSMEG_6499;gbkey=Gene;locus_tag=MSMEG_6499;rule=5'overlap;genes=MSMEG_6499
gi|118467340|ref|NC_008596.1|	6561694	6562140	RNAP_WT_STAT_np_1247	332.722	RefSeq	gene	6561852	6563714	+	ID=gene6498;Dbxref=GeneID:4532885;Name=MSMEG_6500;gbkey=Gene;locus_tag=MSMEG_6500;rule=5'overlap;genes=MSMEG_6500
gi|118467340|ref|NC_008596.1|	6567639	6567861	RNAP_WT_STAT_np_1248	10.1935	RefSeq	gene	6567776	6569893	+	ID=gene6505;Dbxref=GeneID:4535183;Name=glgX;gbkey=Gene;gene=glgX;locus_tag=MSMEG_6507;rule=5'overlap;genes=MSMEG_6507
gi|118467340|ref|NC_008596.1|	6569787	6570260	RNAP_WT_STAT_np_1249	1211.56	RefSeq	gene	6570166	6570633	+	ID=gene6506;Dbxref=GeneID:4531450;Name=MSMEG_6508;gbkey=Gene;locus_tag=MSMEG_6508;rule=5'overlap;genes=MSMEG_6508
gi|118467340|ref|NC_008596.1|	6572128	6572426	RNAP_WT_STAT_np_1250	163.195	RefSeq	gene	6572351	6573508	+	ID=gene6509;Dbxref=GeneID:4536191;Name=MSMEG_6511;gbkey=Gene;locus_tag=MSMEG_6511;rule=5'overlap;genes=MSMEG_6511
gi|118467340|ref|NC_008596.1|	6576475	6580677	RNAP_WT_STAT_np_1251	1626.69	RefSeq	gene	6574647	6576638	-	ID=gene6511;Dbxref=GeneID:4536018;Name=MSMEG_6513;gbkey=Gene;locus_tag=MSMEG_6513;rule=5'overlap;genes=MSMEG_6513,MSMEG_6514,MSMEG_6515,MSMEG_6517,MSMEG_6516,MSMEG_6518,MSMEG_6519
gi|118467340|ref|NC_008596.1|	6585853	6586200	RNAP_WT_STAT_np_1252	45.9575	RefSeq	gene	6584753	6585904	-	ID=gene6522;Dbxref=GeneID:4534737;Name=MSMEG_6524;gbkey=Gene;locus_tag=MSMEG_6524;rule=5'overlap;genes=MSMEG_6524,MSMEG_6525
gi|118467340|ref|NC_008596.1|	6594248	6594476	RNAP_WT_STAT_np_1253	13.009	RefSeq	gene	6594233	6594799	-	ID=gene6534;Dbxref=GeneID:4531226;Name=MSMEG_6536;gbkey=Gene;locus_tag=MSMEG_6536;rule=annot.overlap;genes=MSMEG_6536
gi|118467340|ref|NC_008596.1|	6596150	6596547	RNAP_WT_STAT_np_1254	629.841	RefSeq	gene	6596379	6597620	+	ID=gene6537;Dbxref=GeneID:4533696;Name=MSMEG_6540;gbkey=Gene;locus_tag=MSMEG_6540;rule=5'overlap;genes=MSMEG_6540
gi|118467340|ref|NC_008596.1|	6598419	6599262	RNAP_WT_STAT_np_1255	1330.55	RefSeq	gene	6597610	6598509	-	ID=gene6538;Dbxref=GeneID:4533077;Name=MSMEG_6539;gbkey=Gene;locus_tag=MSMEG_6539;rule=5'overlap;genes=MSMEG_6539,MSMEG_6541
gi|118467340|ref|NC_008596.1|	6601441	6602184	RNAP_WT_STAT_np_1256	409.336	RefSeq	gene	6599984	6601626	-	ID=gene6541;Dbxref=GeneID:4532010;Name=MSMEG_6543;Note=GAF domain protein%3B this gene contains a frame shift which is not the result of sequencing error%3B identified by match to protein family HMM PF01590;gbkey=Gene;locus_tag=MSMEG_6543;pseudo=true;rule=5'overlap;genes=MSMEG_6543,MSMEG_6544
gi|118467340|ref|NC_008596.1|	6614141	6614511	RNAP_WT_STAT_np_1257	169.717	RefSeq	gene	6613539	6614441	-	ID=gene6556;Dbxref=GeneID:4532958;Name=MSMEG_6557;gbkey=Gene;locus_tag=MSMEG_6557;rule=5'overlap;genes=MSMEG_6557
gi|118467340|ref|NC_008596.1|	6634992	6635197	RNAP_WT_STAT_np_1258	14.3914	RefSeq	gene	6635047	6636249	+	ID=gene6580;Dbxref=GeneID:4534527;Name=MSMEG_6583;gbkey=Gene;locus_tag=MSMEG_6583;rule=5'overlap;genes=MSMEG_6583
gi|118467340|ref|NC_008596.1|	6645372	6645956	RNAP_WT_STAT_np_1259	149.189	RefSeq	gene	6641661	6645611	-	ID=gene6586;Dbxref=GeneID:4533566;Name=hrpA;gbkey=Gene;gene=hrpA;locus_tag=MSMEG_6587;rule=5'overlap;genes=MSMEG_6587
gi|118467340|ref|NC_008596.1|	6656929	6657184	RNAP_WT_STAT_np_1260	95.4629	RefSeq	gene	6656133	6657125	+	ID=gene6598;Dbxref=GeneID:4537546;Name=MSMEG_6600;gbkey=Gene;locus_tag=MSMEG_6600;rule=3'overlap;genes=MSMEG_6600,MSMEG_6601
gi|118467340|ref|NC_008596.1|	6663342	6663629	RNAP_WT_STAT_np_1261	11.3551	RefSeq	gene	6663038	6663502	-	ID=gene6608;Dbxref=GeneID:4531640;Name=MSMEG_6609;gbkey=Gene;locus_tag=MSMEG_6609;rule=5'overlap;genes=MSMEG_6609
gi|118467340|ref|NC_008596.1|	6665096	6665398	RNAP_WT_STAT_np_1262	68.3138	RefSeq	gene	6664363	6665364	-	ID=gene6610;Dbxref=GeneID:4532512;Name=moxR;gbkey=Gene;gene=moxR;locus_tag=MSMEG_6612;rule=5'overlap;genes=MSMEG_6612
gi|118467340|ref|NC_008596.1|	6667355	6669486	RNAP_WT_STAT_np_1263	539.94	RefSeq	gene	6666377	6667543	-	ID=gene6612;Dbxref=GeneID:4536896;Name=MSMEG_6614;gbkey=Gene;locus_tag=MSMEG_6614;rule=5'overlap;genes=MSMEG_6614,MSMEG_6615,MSMEG_6616
gi|118467340|ref|NC_008596.1|	6673878	6674606	RNAP_WT_STAT_np_1264	256.816	RefSeq	gene	6672830	6674105	-	ID=gene6617;Dbxref=GeneID:4536058;Name=MSMEG_6619;Note=conserved hypothetical protein%3B this gene contains a frame shift which is not the result of sequencing error;gbkey=Gene;locus_tag=MSMEG_6619;pseudo=true;rule=5'overlap;genes=MSMEG_6619,MSMEG_6620
gi|118467340|ref|NC_008596.1|	6681155	6681410	RNAP_WT_STAT_np_1265	23.47	RefSeq	gene	6681119	6682018	-	ID=gene6628;Dbxref=GeneID:4532528;Name=mdcH;gbkey=Gene;gene=mdcH;locus_tag=MSMEG_6629;rule=annot.overlap;genes=MSMEG_6629
gi|118467340|ref|NC_008596.1|	6685733	6686402	RNAP_WT_STAT_np_1266	1007.32	RefSeq	gene	6685394	6686005	-	ID=gene6633;Dbxref=GeneID:4532682;Name=MSMEG_6635;gbkey=Gene;locus_tag=MSMEG_6635;rule=5'overlap;genes=MSMEG_6635
gi|118467340|ref|NC_008596.1|	6687041	6687328	RNAP_WT_STAT_np_1267	33.2065	RefSeq	gene	6686470	6687090	-	ID=gene6634;Dbxref=GeneID:4532672;Name=MSMEG_6636;gbkey=Gene;locus_tag=MSMEG_6636;rule=5'overlap;genes=MSMEG_6636,MSMEG_6637
gi|118467340|ref|NC_008596.1|	6689751	6690311	RNAP_WT_STAT_np_1268	387.553	RefSeq	gene	6687551	6689866	-	ID=gene6636;Dbxref=GeneID:4533405;Name=metE;gbkey=Gene;gene=metE;locus_tag=MSMEG_6638;rule=5'overlap;genes=MSMEG_6638
gi|118467340|ref|NC_008596.1|	6693401	6694113	RNAP_WT_STAT_np_1269	400.12	RefSeq	gene	6693546	6694457	+	ID=gene6641;Dbxref=GeneID:4533515;Name=MSMEG_6644;gbkey=Gene;locus_tag=MSMEG_6644;rule=3'overlap;genes=MSMEG_6644
gi|118467340|ref|NC_008596.1|	6694398	6694550	RNAP_WT_STAT_np_1270	17.4046	RefSeq	gene	6693546	6694457	+	ID=gene6641;Dbxref=GeneID:4533515;Name=MSMEG_6644;gbkey=Gene;locus_tag=MSMEG_6644;rule=3'overlap;genes=MSMEG_6644,MSMEG_6643
gi|118467340|ref|NC_008596.1|	6695689	6695923	RNAP_WT_STAT_np_1271	47.6973	RefSeq	gene	6694441	6695859	-	ID=gene6642;Dbxref=GeneID:4531757;Name=MSMEG_6643;gbkey=Gene;locus_tag=MSMEG_6643;rule=5'overlap;genes=MSMEG_6643
gi|118467340|ref|NC_008596.1|	6703822	6704213	RNAP_WT_STAT_np_1272	161.267	RefSeq	gene	6704173	6704352	+	ID=gene6648;Dbxref=GeneID:4535769;Name=MSMEG_6650;gbkey=Gene;locus_tag=MSMEG_6650;rule=5'overlap;genes=MSMEG_6650
gi|118467340|ref|NC_008596.1|	6704851	6705255	RNAP_WT_STAT_np_1273	1392.76	RefSeq	gene	6704714	6705124	-	ID=gene6650;Dbxref=GeneID:4535162;Name=MSMEG_6652;gbkey=Gene;locus_tag=MSMEG_6652;rule=5'overlap;genes=MSMEG_6652
gi|118467340|ref|NC_008596.1|	6707515	6708538	RNAP_WT_STAT_np_1274	798.817	RefSeq	gene	6705093	6708340	-	ID=gene6651;Dbxref=GeneID:4536048;Name=MSMEG_6653;Note=hypothetical protein%3B this gene contains a frame shift which is not the result of sequencing error%3B identified by Glimmer2;gbkey=Gene;locus_tag=MSMEG_6653;pseudo=true;rule=5'overlap;genes=MSMEG_6653,MSMEG_6654
gi|118467340|ref|NC_008596.1|	6712051	6712295	RNAP_WT_STAT_np_1275	35.297	RefSeq	gene	6710711	6712219	-	ID=gene6654;Dbxref=GeneID:4531084;Name=MSMEG_6656;gbkey=Gene;locus_tag=MSMEG_6656;rule=5'overlap;genes=MSMEG_6656
gi|118467340|ref|NC_008596.1|	6716687	6717096	RNAP_WT_STAT_np_1276	14.4135	RefSeq	gene	6716996	6717841	+	ID=gene6660;Dbxref=GeneID:4531849;Name=MSMEG_6662;gbkey=Gene;locus_tag=MSMEG_6662;rule=5'overlap;genes=MSMEG_6662
gi|118467340|ref|NC_008596.1|	6719288	6720034	RNAP_WT_STAT_np_1277	729.971	RefSeq	gene	6718615	6719460	-	ID=gene6662;Dbxref=GeneID:4534645;Name=MSMEG_6664;gbkey=Gene;locus_tag=MSMEG_6664;rule=5'overlap;genes=MSMEG_6664,MSMEG_6665
gi|118467340|ref|NC_008596.1|	6723882	6724308	RNAP_WT_STAT_np_1278	573.477	RefSeq	gene	6724124	6725167	+	ID=gene6669;Dbxref=GeneID:4531223;Name=MSMEG_6671;gbkey=Gene;locus_tag=MSMEG_6671;rule=5'overlap;genes=MSMEG_6671
gi|118467340|ref|NC_008596.1|	6728618	6729094	RNAP_WT_STAT_np_1279	608.899	RefSeq	gene	6727730	6728623	-	ID=gene6672;Dbxref=GeneID:4533206;Name=MSMEG_6674;gbkey=Gene;locus_tag=MSMEG_6674;rule=5'overlap;genes=MSMEG_6674,MSMEG_6675,MSMEG_6676
gi|118467340|ref|NC_008596.1|	6729492	6729795	RNAP_WT_STAT_np_1280	28.0097	RefSeq	gene	6729674	6730159	+	ID=gene6675;Dbxref=GeneID:4532389;Name=MSMEG_6678;gbkey=Gene;locus_tag=MSMEG_6678;rule=3'overlap;genes=MSMEG_6678
gi|118467340|ref|NC_008596.1|	6730081	6730422	RNAP_WT_STAT_np_1281	126.434	RefSeq	gene	6729674	6730159	+	ID=gene6675;Dbxref=GeneID:4532389;Name=MSMEG_6678;gbkey=Gene;locus_tag=MSMEG_6678;rule=3'overlap;genes=MSMEG_6678,MSMEG_6677
gi|118467340|ref|NC_008596.1|	6747120	6747409	RNAP_WT_STAT_np_1282	95.3433	RefSeq	gene	6747206	6748528	+	ID=gene6695;Dbxref=GeneID:4536157;Name=MSMEG_6697;gbkey=Gene;locus_tag=MSMEG_6697;rule=5'overlap;genes=MSMEG_6697
gi|118467340|ref|NC_008596.1|	6748637	6748841	RNAP_WT_STAT_np_1283	24.4711	RefSeq	gene	6748536	6749162	-	ID=gene6696;Dbxref=GeneID:4534492;Name=MSMEG_6698;gbkey=Gene;locus_tag=MSMEG_6698;rule=annot.overlap;genes=MSMEG_6698
gi|118467340|ref|NC_008596.1|	6773751	6774279	RNAP_WT_STAT_np_1284	1625.95	RefSeq	gene	6773260	6773889	-	ID=gene6724;Dbxref=GeneID:4532458;Name=MSMEG_6726;gbkey=Gene;locus_tag=MSMEG_6726;rule=5'overlap;genes=MSMEG_6726,MSMEG_6727
gi|118467340|ref|NC_008596.1|	6775353	6775600	RNAP_WT_STAT_np_1285	11.58	RefSeq	gene	6775459	6775947	+	ID=gene6726;Dbxref=GeneID:4536912;Name=MSMEG_6728;gbkey=Gene;locus_tag=MSMEG_6728;rule=5'overlap;genes=MSMEG_6728
gi|118467340|ref|NC_008596.1|	6785585	6785833	RNAP_WT_STAT_np_1286	111.66	RefSeq	gene	6785045	6785728	-	ID=gene6736;Dbxref=GeneID:4536875;Name=MSMEG_6738;gbkey=Gene;locus_tag=MSMEG_6738;rule=5'overlap;genes=MSMEG_6738
gi|118467340|ref|NC_008596.1|	6786304	6786691	RNAP_WT_STAT_np_1287	127.108	RefSeq	gene	6786544	6787548	+	ID=gene6738;Dbxref=GeneID:4535991;Name=MSMEG_6740;gbkey=Gene;locus_tag=MSMEG_6740;rule=5'overlap;genes=MSMEG_6740
gi|118467340|ref|NC_008596.1|	6790842	6791202	RNAP_WT_STAT_np_1288	53.1071	RefSeq	gene	6790305	6791048	+	ID=gene6743;Dbxref=GeneID:4532841;Name=MSMEG_6745;gbkey=Gene;locus_tag=MSMEG_6745;rule=3'overlap;genes=MSMEG_6745,MSMEG_6746
gi|118467340|ref|NC_008596.1|	6802533	6805940	RNAP_WT_STAT_np_1289	65.019	RefSeq	gene	6801980	6802741	-	ID=gene6755;Dbxref=GeneID:4533827;Name=MSMEG_6757;gbkey=Gene;locus_tag=MSMEG_6757;rule=5'overlap;genes=MSMEG_6757,MSMEG_6758,MSMEG_6759,MSMEG_6761
gi|118467340|ref|NC_008596.1|	6806302	6807263	RNAP_WT_STAT_np_1290	136.775	RefSeq	gene	6805277	6806983	+	ID=gene6758;Dbxref=GeneID:4533585;Name=MSMEG_6761;gbkey=Gene;locus_tag=MSMEG_6761;rule=3'overlap;genes=MSMEG_6761,MSMEG_6760
gi|118467340|ref|NC_008596.1|	6818192	6818393	RNAP_WT_STAT_np_1291	22.4786	RefSeq	gene	6816577	6818328	-	ID=gene6766;Dbxref=GeneID:4533715;Name=MSMEG_6768;gbkey=Gene;locus_tag=MSMEG_6768;rule=5'overlap;genes=MSMEG_6768
gi|118467340|ref|NC_008596.1|	6821990	6822242	RNAP_WT_STAT_np_1292	43.4514	RefSeq	gene	6822091	6823278	+	ID=gene6771;Dbxref=GeneID:4534478;Name=MSMEG_6773;gbkey=Gene;locus_tag=MSMEG_6773;rule=5'overlap;genes=MSMEG_6773
gi|118467340|ref|NC_008596.1|	6825410	6825653	RNAP_WT_STAT_np_1293	58.7839	RefSeq	gene	6825514	6826359	+	ID=gene6774;Dbxref=GeneID:4534638;Name=MSMEG_6776;gbkey=Gene;locus_tag=MSMEG_6776;rule=5'overlap;genes=MSMEG_6776
gi|118467340|ref|NC_008596.1|	6827021	6827359	RNAP_WT_STAT_np_1294	54.4969	RefSeq	gene	6826399	6827178	+	ID=gene6775;Dbxref=GeneID:4537586;Name=MSMEG_6777;gbkey=Gene;locus_tag=MSMEG_6777;rule=3'overlap;genes=MSMEG_6777,MSMEG_6778
gi|118467340|ref|NC_008596.1|	6827448	6827709	RNAP_WT_STAT_np_1295	44.5226	RefSeq	gene	6827190	6827630	-	ID=gene6776;Dbxref=GeneID:4532744;Name=MSMEG_6778;gbkey=Gene;locus_tag=MSMEG_6778;rule=5'overlap;genes=MSMEG_6778
gi|118467340|ref|NC_008596.1|	6834347	6834724	RNAP_WT_STAT_np_1296	32.8405	RefSeq	gene	6833969	6834760	-	ID=gene6784;Dbxref=GeneID:4533146;Name=tpiA;gbkey=Gene;gene=tpiA;locus_tag=MSMEG_6785;rule=5'within_50bp;genes=MSMEG_6785
gi|118467340|ref|NC_008596.1|	6835109	6835456	RNAP_WT_STAT_np_1297	429.567	RefSeq	gene	6834753	6835211	-	ID=gene6785;Dbxref=GeneID:4531552;Name=MSMEG_6787;gbkey=Gene;locus_tag=MSMEG_6787;rule=5'overlap;genes=MSMEG_6787
gi|118467340|ref|NC_008596.1|	6837968	6838158	RNAP_WT_STAT_np_1298	15.9808	RefSeq	gene	6838029	6838949	+	ID=gene6788;Dbxref=GeneID:4535020;Name=MSMEG_6790;gbkey=Gene;locus_tag=MSMEG_6790;rule=5'overlap;genes=MSMEG_6790
gi|118467340|ref|NC_008596.1|	6865131	6865494	RNAP_WT_STAT_np_1299	34.5748	RefSeq	gene	6865435	6867597	+	ID=gene6814;Dbxref=GeneID:4533484;Name=MSMEG_6816;gbkey=Gene;locus_tag=MSMEG_6816;rule=5'overlap;genes=MSMEG_6816
gi|118467340|ref|NC_008596.1|	6872797	6873089	RNAP_WT_STAT_np_1300	120.783	RefSeq	gene	6872926	6873837	+	ID=gene6820;Dbxref=GeneID:4533381;Name=MSMEG_6822;gbkey=Gene;locus_tag=MSMEG_6822;rule=5'overlap;genes=MSMEG_6822
gi|118467340|ref|NC_008596.1|	6887472	6887820	RNAP_WT_STAT_np_1301	373.396	RefSeq	gene	6887256	6887666	-	ID=gene6834;Dbxref=GeneID:4534895;Name=MSMEG_6836;gbkey=Gene;locus_tag=MSMEG_6836;rule=5'overlap;genes=MSMEG_6836,MSMEG_6838
gi|118467340|ref|NC_008596.1|	6918413	6918695	RNAP_WT_STAT_np_1302	123.883	RefSeq	gene	6917828	6918790	-	ID=gene6867;Dbxref=GeneID:4533871;Name=MSMEG_6869;gbkey=Gene;locus_tag=MSMEG_6869;rule=annot.overlap;genes=MSMEG_6869
gi|118467340|ref|NC_008596.1|	6935361	6935856	RNAP_WT_STAT_np_1303	76.0638	RefSeq	gene	6934366	6935613	+	ID=gene6885;Dbxref=GeneID:4533115;Name=MSMEG_6887;gbkey=Gene;locus_tag=MSMEG_6887;rule=3'overlap;genes=MSMEG_6887,MSMEG_6888
gi|118467340|ref|NC_008596.1|	6937642	6938003	RNAP_WT_STAT_np_1304	63.9512	RefSeq	gene	6937486	6937740	+	ID=gene6889;Dbxref=GeneID:4535140;Name=MSMEG_6891;Note=ribonuclease H%3B this region contains one or more premature stops and/or frameshifts which are not the result of sequencing error;gbkey=Gene;locus_tag=MSMEG_6891;pseudo=true;rule=3'overlap;genes=MSMEG_6891,MSMEG_6892
gi|118467340|ref|NC_008596.1|	6940831	6941483	RNAP_WT_STAT_np_1305	163.838	RefSeq	gene	6937984	6941058	-	ID=gene6890;Dbxref=GeneID:4532570;Name=MSMEG_6892;gbkey=Gene;locus_tag=MSMEG_6892;rule=5'overlap;genes=MSMEG_6892,MSMEG_6893
gi|118467340|ref|NC_008596.1|	6942020	6942299	RNAP_WT_STAT_np_1306	145.823	RefSeq	gene	6941588	6942043	-	ID=gene6892;Dbxref=GeneID:4533037;Name=rplI;gbkey=Gene;gene=rplI;locus_tag=MSMEG_6894;rule=5'overlap;genes=MSMEG_6894
gi|118467340|ref|NC_008596.1|	6948021	6948569	RNAP_WT_STAT_np_1307	44.6655	RefSeq	gene	6945615	6947972	-	ID=gene6898;Dbxref=GeneID:4536904;Name=MSMEG_6900;gbkey=Gene;locus_tag=MSMEG_6900;rule=5'within_50bp;genes=MSMEG_6900,MSMEG_6901,MSMEG_6902
gi|118467340|ref|NC_008596.1|	6949516	6949731	RNAP_WT_STAT_np_1308	22.4774	RefSeq	gene	6949596	6950150	+	ID=gene6901;Dbxref=GeneID:4534840;Name=MSMEG_6903;gbkey=Gene;locus_tag=MSMEG_6903;rule=5'overlap;genes=MSMEG_6903
gi|118467340|ref|NC_008596.1|	6951280	6951551	RNAP_WT_STAT_np_1309	36.8796	RefSeq	gene	6951391	6952305	+	ID=gene6903;Dbxref=GeneID:4531539;Name=MSMEG_6906;gbkey=Gene;locus_tag=MSMEG_6906;rule=5'overlap;genes=MSMEG_6906
gi|118467340|ref|NC_008596.1|	6953123	6953466	RNAP_WT_STAT_np_1310	70.7302	RefSeq	gene	6953210	6953875	+	ID=gene6905;Dbxref=GeneID:4536770;Name=MSMEG_6908;gbkey=Gene;locus_tag=MSMEG_6908;rule=5'overlap;genes=MSMEG_6908
gi|118467340|ref|NC_008596.1|	6961997	6962354	RNAP_WT_STAT_np_1311	155.6	RefSeq	gene	6962147	6963091	+	ID=gene6912;Dbxref=GeneID:4536289;Name=MSMEG_6919;gbkey=Gene;locus_tag=MSMEG_6919;rule=5'overlap;genes=MSMEG_6919
gi|118467340|ref|NC_008596.1|	6962489	6964282	RNAP_WT_STAT_np_1312	753.481	RefSeq	gene	6963161	6963529	+	ID=gene6913;Dbxref=GeneID:4535172;Name=MSMEG_6920;gbkey=Gene;locus_tag=MSMEG_6920;rule=5'overlap;genes=MSMEG_6920,MSMEG_6921,MSMEG_6922
gi|118467340|ref|NC_008596.1|	6968321	6968646	RNAP_WT_STAT_np_1313	71.7786	RefSeq	gene	6966955	6968397	-	ID=gene6918;Dbxref=GeneID:4536847;Name=MSMEG_6926;gbkey=Gene;locus_tag=MSMEG_6926;rule=5'overlap;genes=MSMEG_6926,MSMEG_6927
gi|118467340|ref|NC_008596.1|	6973557	6973832	RNAP_WT_STAT_np_1314	92.3067	RefSeq	gene	6971795	6975445	+	ID=gene6921;Dbxref=GeneID:4531312;Name=MSMEG_6929;gbkey=Gene;locus_tag=MSMEG_6929;rule=annot.overlap;genes=MSMEG_6929
gi|118467340|ref|NC_008596.1|	6978153	6978666	RNAP_WT_STAT_np_1315	1346.73	RefSeq	gene	6978405	6979595	+	ID=gene6927;Dbxref=GeneID:4531699;Name=MSMEG_6935;gbkey=Gene;locus_tag=MSMEG_6935;rule=5'overlap;genes=MSMEG_6935
gi|118467340|ref|NC_008596.1|	6985969	6986653	RNAP_WT_STAT_np_1316	815.153	RefSeq	gene	6985943	6986086	-	ID=gene6936;Dbxref=GeneID:4534316;Name=rpmH;gbkey=Gene;gene=rpmH;locus_tag=MSMEG_6946;rule=5'overlap;genes=MSMEG_6946,MSMEG_6947

## Sheet: legend
columns	description
seq	sequence id
peak_start	peak start
peak_end	peak end
peakid	id of a peak
ppval	-log10 p-value
source	Annotation source
type	Annotation type
annot_start	Annotation start
annot_end	Annotation end
annot_strand	Annotation strand
annotation_desc	semicolumn delimitited annotation description corresponding to gff3 format with "rule" and "genes" custom tags
custom tag "rule"	which rule was used to assign the annotation
custom tag "genes"	gene(s) assigned based on the rule
