# Supplementary material for: RIP-seq reveals RNAs that interact with RNA polymerase and primary sigma factors in bacteria
Source: Nucleic Acids Res. 2024 Feb 13;52(8):4604–26. doi: 10.1093/nar/gkae081 (PMC11077062; doi:10.1093/nar/gkae081)
Supplement: gkae081_Supplemental_Files [file gkae081_supplemental_files.zip › Table_S4_Mtuberculosis_reads-count_foldchange.xlsx]

## Sheet: counts_genes_Mtuberculosis
	gene_name	Mtb-INPUT-A	Mtb-INPUT-B	Mtb-anti-RNAP-A	Mtb-anti-RNAP-B	Mtb-anti-sigma-A	Mtb-anti-sigma-B	Mtb-input_C	Mtb-anti-sigma-C	Mtb-anti-RNAP-C
Rv0001	dnaA	0	0	7	39	0	18	4	56	284
Rv0002	dnaN	0	1	14	30	0	8	3	0	98
Rv0003	recF	0	0	0	9	3	0	0	0	36
Rv0004	Rv0004	0	0	0	14	0	0	0	0	6
Rv0005	gyrB	1	3	10	55	0	54	19	0	589
Rv0006	gyrA	1	0	6	43	3	50	12	15	259
Rv0007	Rv0007	0	1	7	13	5	0	2	0	146
Rv0008c	Rv0008c	0	0	2	0	0	0	0	0	34
Rv0009	ppiA	0	0	0	1	0	1	2	0	20
Rv0010c	Rv0010c	0	0	0	0	0	12	0	0	11
Rv0011c	Rv0011c	0	1	2	15	0	6	1	0	60
Rv0012	Rv0012	0	1	0	0	0	0	3	0	119
Rv0013	trpG	0	0	0	13	0	0	0	0	11
Rv0014c	pknB	0	0	0	0	0	0	1	0	16
Rv0015c	pknA	0	0	0	1	0	1	2	13	14
Rv0016c	pbpA	0	0	4	16	0	4	1	0	67
Rv0017c	rodA	0	0	0	2	0	0	0	0	40
Rv0018c	pstP	0	0	0	6	0	0	1	0	26
Rv0019c	fhaB	0	0	9	1	0	4	2	0	133
Rv0020c	fhaA	0	0	3	16	0	20	13	0	166
Rv0021c	Rv0021c	0	0	0	0	0	0	1	0	8
Rv0022c	whiB5	0	0	0	0	0	0	0	0	0
Rv0023	Rv0023	0	0	0	6	0	0	0	0	0
Rv0024	Rv0024	0	0	0	0	0	0	0	0	0
Rv0025	Rv0025	0	0	0	0	0	0	0	0	0
Rv0026	Rv0026	0	0	0	2	0	0	0	0	9
Rv0027	Rv0027	0	0	0	0	0	0	0	0	6
Rv0028	Rv0028	0	0	0	0	0	0	0	0	0
Rv0029	Rv0029	0	0	0	31	0	12	0	0	80
Rv0030	Rv0030	0	0	0	5	0	4	0	0	26
Rv0032	bioF2	0	0	0	0	0	0	0	0	3
Rv0033	acpA	0	0	0	0	0	0	0	0	0
Rv0034	Rv0034	0	0	0	0	0	0	0	0	0
Rv0035	fadD34	0	0	0	0	0	0	0	0	7
Rv0036c	Rv0036c	0	0	3	0	0	0	2	0	8
Rv0037c	Rv0037c	0	0	1	0	0	0	3	20	3
Rv0038	Rv0038	0	0	2	7	0	14	2	0	171
Rv0039c	Rv0039c	0	0	0	0	0	0	2	0	4
Rv0040c	mtc28	0	0	6	0	0	0	5	0	126
Rv0041	leuS	0	0	1	7	0	0	0	0	57
Rv0042c	Rv0042c	0	0	0	1	0	0	4	0	5
Rv0043c	Rv0043c	0	0	1	0	0	4	1	0	19
Rv0044c	Rv0044c	0	0	0	0	0	0	0	0	4
Rv0045c	Rv0045c	0	0	1	0	0	0	2	0	132
Rv0046c	ino1	0	0	5	11	0	5	19	48	409
Rv0047c	Rv0047c	0	0	0	0	0	0	2	0	18
Rv0048c	Rv0048c	0	0	0	0	0	4	0	0	13
Rv0049	Rv0049	0	0	0	0	0	0	0	0	39
Rv0050	ponA1	1	1	1	14	0	24	6	0	106
Rv0051	Rv0051	0	0	0	2	0	8	0	0	0
Rv0052	Rv0052	0	0	0	0	0	0	0	0	1
Rv0053	rpsF	0	0	4	0	0	0	2	0	120
Rv0054	ssb	0	0	0	0	0	1	0	0	29
Rv0055	rpsR1	0	0	0	0	0	0	0	0	0
Rv0056	rplI	0	0	0	0	0	0	0	0	47
Rv0057	Rv0057	0	0	2	1	0	6	0	0	7
Rv0058	dnaB	0	0	3	0	0	7	2	0	193
Rv0059	Rv0059	0	0	0	0	0	0	0	0	0
Rv0060	Rv0060	0	1	1	4	0	0	1	0	79
Rv0061c	Rv0061c	0	0	0	21	0	12	4	0	8
Rv0062	celA1	0	0	1	0	0	0	1	0	31
Rv0063	Rv0063	0	0	0	1	0	0	0	0	8
Rv0063a	Rv0063a	0	0	1	0	0	0	0	0	0
Rv0064	Rv0064	4	1	0	56	0	16	4	0	82
Rv0064A	vapB1	0	0	0	4	0	0	0	0	0
Rv0065	vapC1	0	0	0	2	0	0	0	0	0
Rv0066c	icd2	1	0	0	5	0	6	5	1	118
Rv0067c	Rv0067c	0	0	0	0	0	0	0	0	42
Rv0068	Rv0068	0	0	0	0	0	0	0	0	1
Rv0069c	sdaA	0	0	0	2	0	0	1	0	39
Rv0070c	glyA2	0	0	0	2	0	0	6	0	139
Rv0071	Rv0071	0	0	0	0	0	0	0	0	0
Rv0072	Rv0072	0	0	4	0	0	0	3	0	56
Rv0073	Rv0073	0	0	0	0	0	0	2	0	45
Rv0074	Rv0074	0	0	0	11	0	0	3	0	12
Rv0075	Rv0075	0	1	0	19	0	1	1	0	91
Rv0076c	Rv0076c	0	1	1	0	0	0	2	0	13
Rv0077c	Rv0077c	0	0	0	0	0	3	0	0	27
Rv0078	Rv0078	0	0	0	0	0	0	0	0	0
Rv0078A	Rv0078A	0	0	2	0	0	0	0	0	34
Rv0078B	Rv0078B	0	0	0	0	0	0	0	0	11
Rv0079	Rv0079	1	0	14	35	5	35	29	18	319
Rv0080	Rv0080	2	0	6	0	0	0	7	0	86
Rv0081	Rv0081	0	0	0	0	1	0	2	0	0
Rv0082	Rv0082	0	0	0	0	7	0	0	0	13
Rv0083	Rv0083	0	0	0	0	0	0	1	0	7
Rv0084	hycD	0	0	0	19	0	0	4	0	0
Rv0085	hycP	0	0	0	0	0	0	0	0	0
Rv0086	hycQ	0	0	0	1	0	0	1	0	0
Rv0087	hycE	0	0	0	0	0	6	0	0	0
Rv0088	Rv0088	0	0	12	0	0	0	2	0	70
Rv0089	Rv0089	0	0	1	0	0	0	0	0	37
Rv0090	Rv0090	0	0	0	6	0	0	0	0	8
Rv0091	mtn	1	0	0	0	0	0	1	0	0
Rv0092	ctpA	0	0	0	0	0	2	0	0	9
Rv0093c	Rv0093c	0	0	0	0	0	1	6	0	13
Rv0094c	Rv0094c	0	0	0	0	0	3	1	5	1
Rv0095c	Rv0095c	0	0	0	0	0	0	0	0	5
Rv0096	PPE1	0	0	0	0	0	0	0	0	0
Rv0097	Rv0097	0	0	1	1	0	0	1	0	3
Rv0098	fcoT	0	0	0	0	0	0	0	0	0
Rv0099	fadD10	0	0	3	0	0	6	2	0	10
Rv0100	Rv0100	0	0	0	0	0	0	0	0	0
Rv0101	nrp	0	0	6	1	0	0	2	0	20
Rv0102	Rv0102	0	0	0	9	0	10	1	0	34
Rv0103c	ctpB	0	0	0	9	0	3	1	0	17
Rv0104	Rv0104	0	0	0	16	0	1	1	9	4
Rv0105c	rpmB1	0	0	0	0	0	0	0	0	0
Rv0106	Rv0106	0	0	1	0	0	0	3	14	7
Rv0107c	ctpI	0	2	1	27	0	28	12	0	159
Rv0108c	Rv0108c	0	0	4	36	0	0	16	0	397
Rv0109	PE_PGRS1	0	0	1	2	0	0	2	0	2
Rv0110	Rv0110	0	0	3	0	0	0	1	0	0
Rv0111	Rv0111	0	0	0	0	0	0	0	0	0
Rv0112	gca	0	0	0	8	0	0	0	0	14
Rv0113	gmhA	0	0	0	0	0	0	1	0	8
Rv0114	gmhB	0	0	0	0	0	0	0	0	2
Rv0115	hddA	0	0	0	0	0	0	3	0	25
Rv0115a	Rv0115a	0	0	1	13	0	0	1	0	37
Rv0116c	ldtA	0	0	0	0	0	11	6	0	55
Rv0117	oxyS	0	0	0	1	0	2	1	0	37
Rv0118c	oxcA	0	0	0	0	0	0	5	0	83
Rv0119	fadD7	0	0	0	0	0	0	1	0	20
Rv0120c	fusA2	1	1	7	12	0	23	34	61	456
Rv0121c	Rv0121c	0	0	0	2	0	0	0	0	22
Rv0122	Rv0122	0	0	0	5	0	0	0	0	0
Rv0123	Rv0123	0	0	0	0	0	0	1	0	33
Rv0124	PE_PGRS2	0	0	1	2	0	0	0	0	3
Rv0125	pepA	0	0	1	7	0	0	16	0	171
Rv0126	treS	0	1	0	3	0	1	5	0	51
Rv0127	mak	0	0	3	16	0	1	1	24	12
Rv0128	Rv0128	0	0	0	1	0	3	2	0	2
Rv0129c	fbpC	0	0	1	0	0	0	4	0	132
Rv0130	htdZ	0	0	0	0	0	0	1	0	0
Rv0131c	fadE1	0	0	1	0	0	3	2	0	47
Rv0132c	fgd2	0	0	0	0	0	0	1	0	0
Rv0133	Rv0133	0	0	0	0	0	0	0	0	14
Rv0134	ephF	0	0	0	9	0	0	1	0	7
Rv0135c	Rv0135c	1	0	10	38	0	9	1	0	68
Rv0136	cyp138	0	0	0	0	0	0	4	0	38
Rv0137c	msrA	0	0	0	12	0	1	0	0	22
Rv0138	Rv0138	0	0	0	0	0	0	1	0	13
Rv0139	Rv0139	0	0	0	1	0	0	3	0	9
Rv0140	Rv0140	0	0	0	10	0	0	0	0	9
Rv0141c	Rv0141c	0	0	3	0	0	0	1	0	49
Rv0142	Rv0142	0	0	1	5	0	0	5	0	38
Rv0143c	Rv0143c	0	0	0	0	0	20	2	0	3
Rv0144	Rv0144	1	0	18	32	1	21	10	42	378
Rv0145	Rv0145	3	3	44	112	4	79	41	1	653
Rv0146	Rv0146	0	0	0	29	0	14	2	0	57
Rv0147	Rv0147	0	0	19	23	0	10	12	0	348
Rv0148	Rv0148	0	0	10	31	0	15	5	23	80
Rv0149	Rv0149	0	0	0	4	0	28	4	0	74
Rv0150c	Rv0150c	0	0	0	0	0	0	0	0	0
Rv0151c	PE1	0	0	0	0	0	0	3	9	8
Rv0152c	PE2	0	0	0	0	0	1	0	0	0
Rv0153c	ptbB	0	0	0	0	0	2	1	0	55
Rv0154c	fadE2	0	0	4	0	0	0	1	1	235
Rv0155	pntAa	0	0	0	0	0	0	0	0	0
Rv0156	pntAb	0	0	0	0	0	0	0	0	25
Rv0157	pntB	0	0	0	2	0	0	2	0	46
Rv0157A	Rv0157A	0	0	0	1	8	3	1	0	43
Rv0158	Rv0158	0	0	0	0	0	0	0	0	11
Rv0159c	PE3	0	0	0	0	0	0	0	0	0
Rv0160c	PE4	0	0	1	3	0	0	0	0	0
Rv0161	Rv0161	0	1	1	0	0	0	0	0	3
Rv0162c	adhE1	0	0	0	0	0	0	3	0	4
Rv0163	Rv0163	0	0	0	0	0	0	0	0	0
Rv0164	TB18.5	0	0	0	0	0	0	0	0	36
Rv0165c	mce1R	0	0	1	1	8	1	7	3	95
Rv0166	fadD5	0	0	11	23	0	4	22	79	812
Rv0167	yrbE1A	0	1	5	19	0	6	19	0	376
Rv0168	yrbE1B	0	1	3	4	0	0	4	0	32
Rv0169	mce1A	2	0	1	3	0	7	11	11	336
Rv0170	mce1B	0	0	1	14	0	0	9	13	227
Rv0171	mce1C	0	0	62	31	0	11	18	7	3604
Rv0172	mce1D	0	2	4	35	0	13	14	11	271
Rv0173	lprK	0	0	22	38	1	0	7	0	156
Rv0174	mce1F	0	0	5	16	3	18	13	62	316
Rv0175	Rv0175	0	1	6	41	0	9	4	0	104
Rv0176	Rv0176	0	0	0	0	1	3	1	15	13
Rv0177	Rv0177	0	0	1	14	0	8	0	0	5
Rv0178	Rv0178	0	1	1	10	0	0	2	0	61
Rv0179c	lprO	0	0	0	0	0	0	3	0	13
Rv0180c	Rv0180c	0	0	0	5	0	0	1	2	44
Rv0181c	Rv0181c	0	0	0	0	0	5	0	0	0
Rv0182c	sigG	0	0	0	0	0	0	3	0	33
Rv0183	Rv0183	0	0	0	0	0	0	0	0	11
Rv0184	Rv0184	0	0	0	0	0	0	0	0	0
Rv0185	Rv0185	0	0	0	0	0	0	0	0	6
Rv0186	bglS	0	0	0	9	0	1	1	0	8
Rv0186A	mymT	0	0	1	24	0	1	5	3	9
Rv0187	Rv0187	0	0	0	1	0	0	1	0	20
Rv0188	Rv0188	0	5	10	165	0	30	17	0	184
Rv0189c	ilvD	0	0	8	0	0	0	6	0	87
Rv0190	Rv0190	0	0	8	11	0	8	1	0	66
Rv0191	Rv0191	0	0	0	0	0	0	1	0	1
Rv0192	Rv0192	0	0	0	1	0	0	2	0	6
Rv0193c	Rv0193c	0	0	0	0	0	0	2	0	39
Rv0194	Rv0194	0	0	0	0	0	0	1	0	25
Rv0195	Rv0195	0	0	0	0	0	0	0	0	0
Rv0196	Rv0196	0	0	0	0	0	0	0	0	0
Rv0197	Rv0197	0	0	0	0	0	0	1	0	36
Rv0198c	zmp1	0	0	1	4	0	8	2	0	24
Rv0199	Rv0199	0	0	0	0	0	0	1	0	0
Rv0200	Rv0200	0	0	0	0	0	3	2	0	60
Rv0201c	Rv0201c	0	0	3	35	0	1	1	0	29
Rv0202c	mmpL11	0	0	1	36	0	18	3	0	76
Rv0203	Rv0203	0	0	0	0	0	0	0	0	0
Rv0204c	Rv0204c	0	1	0	0	0	0	1	0	22
Rv0205	Rv0205	0	0	0	0	0	0	0	0	6
Rv0206c	mmpL3	1	1	16	66	1	38	37	5	320
Rv0207c	Rv0207c	0	0	5	28	0	16	6	23	131
Rv0208c	Rv0208c	0	1	2	0	0	5	9	0	93
Rv0209	Rv0209	0	0	0	0	0	4	2	0	16
Rv0210	Rv0210	0	0	2	2	0	4	3	0	11
Rv0211	pckA	0	0	5	22	0	10	5	16	247
Rv0212c	nadR	0	0	0	0	0	4	0	0	31
Rv0213c	Rv0213c	0	0	0	0	0	0	0	0	1
Rv0214	fadD4	0	0	0	0	0	0	0	0	35
Rv0216	Rv0216	0	0	0	0	0	0	2	0	8
Rv0217c	lipW	0	0	0	0	0	0	0	0	14
Rv0218	Rv0218	0	0	0	0	0	0	0	0	0
Rv0219	Rv0219	0	0	0	0	0	0	0	0	0
Rv0220	lipC	0	0	8	43	0	10	18	2	271
Rv0221	Rv0221	0	1	0	19	0	7	2	0	146
Rv0222	echA1	0	0	0	6	0	12	3	0	33
Rv0223c	Rv0223c	0	0	0	3	0	0	4	0	64
Rv0224c	Rv0224c	0	0	0	0	0	0	0	0	0
Rv0225	Rv0225	0	0	0	0	0	0	1	0	2
Rv0226c	Rv0226c	0	0	0	0	0	0	0	0	5
Rv0227c	Rv0227c	0	0	0	1	0	8	2	0	72
Rv0228	Rv0228	1	0	0	0	0	0	0	0	0
Rv0229c	Rv0229c	0	2	0	0	0	5	1	0	102
Rv0230c	php	0	0	2	25	0	1	1	15	272
Rv0231	fadE4	0	0	5	12	0	0	1	0	10
Rv0232	Rv0232	0	0	0	0	1	4	0	0	11
Rv0233	nrdB	1	0	0	3	0	0	1	0	43
Rv0234c	gabD1	0	0	0	0	0	0	3	0	34
Rv0235c	Rv0235c	0	0	0	0	0	0	0	0	15
Rv0236A	Rv0236A	0	0	1	11	0	0	0	0	15
Rv0236c	aftD	0	1	7	0	0	1	0	0	28
Rv0237	lpqI	0	0	2	0	0	0	0	3	5
Rv0238	Rv0238	0	0	0	0	0	0	0	0	3
Rv0239	vapB24	0	0	1	1	0	0	1	0	30
Rv0240	vapC24	0	0	0	0	0	0	0	0	1
Rv0241c	htdX	0	0	0	27	0	11	1	0	26
Rv0242c	fabG4	1	0	1	0	0	1	0	0	16
Rv0243	fadA2	0	0	1	11	1	0	14	26	165
Rv0244c	fadE5	0	0	0	0	0	0	11	44	130
Rv0245	Rv0245	0	0	0	3	0	9	2	0	25
Rv0246	Rv0246	0	0	0	0	0	0	0	0	18
Rv0247c	Rv0247c	0	0	1	0	0	0	1	5	26
Rv0248c	Rv0248c	0	0	0	2	0	8	2	0	82
Rv0249c	Rv0249c	0	0	2	4	0	3	3	0	80
Rv0250c	Rv0250c	0	0	4	5	0	0	2	0	104
Rv0251c	hsp	0	0	0	0	0	25	13	0	197
Rv0252	nirB	2	2	44	128	3	147	121	203	1336
Rv0253	nirD	0	0	7	27	0	28	30	9	232
Rv0254c	cobU	0	0	0	0	0	0	0	0	3
Rv0255c	cobQ1	0	0	0	0	0	2	0	0	53
Rv0256c	PPE2	0	0	0	4	0	3	2	0	15
Rv0257	Rv0257	0	0	0	0	0	0	0	0	0
Rv0258c	Rv0258c	0	0	4	0	0	0	0	0	33
Rv0259c	Rv0259c	0	0	0	0	0	6	1	31	24
Rv0260c	Rv0260c	1	0	0	8	0	0	0	0	17
Rv0261c	narK3	0	0	2	0	0	0	0	0	4
Rv0262c	aac	0	0	0	0	0	1	0	0	32
Rv0263c	Rv0263c	0	0	0	7	0	2	6	9	104
Rv0264c	Rv0264c	0	0	0	0	0	0	5	0	27
Rv0265c	Rv0265c	0	0	0	0	0	1	0	0	30
Rv0266c	oplA	0	0	5	0	0	0	1	0	41
Rv0267	narU	0	0	0	0	0	0	0	0	14
Rv0268c	Rv0268c	1	1	6	53	0	13	5	0	254
Rv0269c	Rv0269c	0	0	0	0	0	0	0	0	1
Rv0270	fadD2	0	0	0	33	1	4	17	0	118
Rv0271c	fadE6	0	1	7	0	0	6	2	0	21
Rv0272c	Rv0272c	0	0	4	2	0	0	4	20	59
Rv0273c	Rv0273c	0	0	2	0	0	0	3	0	0
Rv0274	Rv0274	0	0	3	0	0	0	0	0	79
Rv0275c	Rv0275c	0	0	5	25	0	7	3	0	55
Rv0276	Rv0276	0	1	8	36	0	8	18	0	237
Rv0277c	vapC25	0	0	4	12	0	4	3	0	22
Rv0278c	Rv0278c	0	0	3	0	0	0	4	0	1
Rv0279c	PE_PGRS4	2	0	0	1	5	2	3	0	6
Rv0280	PPE3	0	0	15	46	5	10	8	17	221
Rv0281	Rv0281	0	1	20	31	0	6	1	0	51
Rv0282	eccA3	1	2	10	61	0	5	27	1	859
Rv0283	eccB3	0	0	17	11	0	6	17	1	195
Rv0284	eccC3	3	0	0	68	0	37	17	52	299
Rv0285	PE5	0	1	2	0	0	0	4	17	48
Rv0286	PPE4	0	0	3	0	0	7	10	0	68
Rv0287	esxG	0	0	10	13	0	11	6	2	77
Rv0288	esxH	1	0	3	17	0	0	13	42	110
Rv0289	espG3	0	1	10	18	0	19	25	29	190
Rv0290	eccD3	2	2	11	2	8	2	19	7	0
Rv0291	mycP3	0	0	0	16	0	9	4	17	40
Rv0292	eccE3	0	0	1	48	0	7	1	15	0
Rv0293c	Rv0293c	0	0	0	8	0	0	5	0	23
Rv0294	tam	0	0	0	0	0	0	0	0	0
Rv0295c	Rv0295c	0	0	0	0	0	5	3	0	68
Rv0296c	Rv0296c	0	0	0	0	0	0	0	0	0
Rv0297	PE_PGRS5	5	8	41	104	6	50	67	17	386
Rv0298	Rv0298	0	0	1	6	0	11	3	0	35
Rv0299	Rv0299	0	0	0	1	0	0	1	0	2
Rv0300	vapB2	0	0	1	0	0	0	3	0	16
Rv0301	vapC2	0	0	2	14	0	0	0	0	18
Rv0302	Rv0302	0	0	1	0	0	0	1	0	87
Rv0303	Rv0303	0	0	0	0	0	4	1	0	3
Rv0304c	PPE5	0	0	0	12	0	0	1	0	25
Rv0305c	PPE6	0	0	4	36	0	3	4	0	130
Rv0306	Rv0306	0	0	0	0	0	0	1	0	9
Rv0307c	Rv0307c	0	0	0	15	0	0	2	0	46
Rv0308	Rv0308	0	0	0	0	0	2	0	0	0
Rv0309	Rv0309	0	0	0	7	0	1	7	0	67
Rv0310c	Rv0310c	0	0	0	0	0	0	0	0	0
Rv0311	Rv0311	0	0	0	0	0	0	0	0	39
Rv0312	Rv0312	0	0	0	0	0	0	4	0	18
Rv0313	Rv0313	0	0	21	2	4	15	7	0	112
Rv0314c	Rv0314c	0	0	0	0	0	5	3	0	70
Rv0315	Rv0315	0	0	3	0	0	0	2	0	28
Rv0316	Rv0316	0	0	0	0	0	0	0	0	8
Rv0317c	glpQ2	0	0	0	0	0	0	1	0	49
Rv0318c	Rv0318c	0	0	0	0	0	0	2	0	0
Rv0319	pcp	0	0	0	0	0	0	1	0	0
Rv0320	Rv0320	0	0	0	0	0	0	0	0	0
Rv0321	dcd	0	0	0	0	0	0	0	0	12
Rv0322	udgA	0	0	0	0	0	0	0	0	1
Rv0323c	Rv0323c	0	0	1	0	0	0	0	0	5
Rv0324	Rv0324	0	0	0	0	0	0	0	0	27
Rv0325	Rv0325	0	0	0	0	0	0	0	0	0
Rv0326	Rv0326	0	0	0	0	0	0	0	0	0
Rv0327c	cyp135A1	0	0	0	0	0	0	1	0	4
Rv0328	Rv0328	0	0	0	0	0	0	1	0	0
Rv0329c	Rv0329c	0	0	0	0	0	0	0	0	0
Rv0330c	Rv0330c	0	0	0	0	0	0	0	0	0
Rv0331	Rv0331	0	0	0	0	0	0	2	1	2
Rv0332	Rv0332	0	0	0	0	0	0	2	35	51
Rv0333	Rv0333	0	0	0	0	0	0	0	0	0
Rv0334	rmlA	0	0	0	7	0	1	2	0	12
Rv0335c	PE6	0	0	0	0	0	0	0	0	0
Rv0336	Rv0336	0	0	3	7	0	5	0	0	39
Rv0337c	aspC	0	0	0	11	0	0	1	0	60
Rv0338c	Rv0338c	1	0	3	7	0	1	10	8	71
Rv0339c	Rv0339c	0	0	0	3	0	3	0	0	26
Rv0340	Rv0340	0	0	0	0	0	8	0	0	2
Rv0341	iniB	0	0	1	2	0	0	8	25	17
Rv0342	iniA	0	0	0	2	0	3	2	0	52
Rv0343	iniC	0	0	0	9	0	0	0	0	21
Rv0344c	lpqJ	0	0	0	0	0	0	0	0	0
Rv0345	Rv0345	0	0	0	2	0	2	0	0	1
Rv0346c	ansP2	0	0	1	13	0	7	5	0	161
Rv0347	Rv0347	0	0	0	2	0	6	0	0	43
Rv0348	Rv0348	0	0	1	0	0	0	0	0	3
Rv0349	Rv0349	0	0	0	0	0	0	0	0	14
Rv0350	dnaK	0	0	0	13	0	5	28	99	860
Rv0351	grpE	0	1	0	0	0	0	4	75	166
Rv0352	dnaJ1	1	0	3	0	1	7	8	81	88
Rv0353	hspR	0	0	0	3	0	4	1	0	17
Rv0354c	PPE7	0	0	0	5	0	0	0	0	0
Rv0355c	PPE8	0	0	4	0	0	4	2	0	84
Rv0356c	Rv0356c	0	0	0	0	0	0	0	0	0
Rv0357c	purA	0	0	1	0	0	0	0	0	23
Rv0358	Rv0358	0	0	0	0	0	0	0	0	0
Rv0359	Rv0359	0	0	0	0	0	0	0	0	0
Rv0360c	Rv0360c	0	0	0	0	0	0	0	0	10
Rv0361	Rv0361	0	0	0	7	0	10	1	0	106
Rv0362	mgtE	0	0	0	0	0	0	0	0	6
Rv0363c	fba	0	0	3	0	0	0	1	0	73
Rv0364	Rv0364	0	0	0	0	0	0	0	0	14
Rv0365c	Rv0365c	0	0	0	10	0	0	2	0	24
Rv0366c	Rv0366c	0	0	0	0	0	0	0	0	0
Rv0367c	Rv0367c	0	0	0	0	0	0	1	0	14
Rv0368c	Rv0368c	0	0	0	0	0	0	0	0	0
Rv0369c	Rv0369c	0	0	0	0	0	0	0	0	0
Rv0370c	Rv0370c	0	0	0	0	0	0	0	0	0
Rv0371c	Rv0371c	0	0	0	0	0	0	0	0	0
Rv0372c	Rv0372c	0	0	0	0	0	0	0	0	0
Rv0373c	Rv0373c	0	0	12	15	0	0	2	13	21
Rv0374c	Rv0374c	0	0	0	0	0	0	0	0	4
Rv0375c	Rv0375c	0	0	0	0	0	0	0	0	3
Rv0376c	Rv0376c	0	0	0	0	0	0	2	0	0
Rv0377	Rv0377	0	0	6	0	0	0	1	0	7
Rv0378	Rv0378	0	0	0	0	0	0	0	0	0
Rv0379	secE2	0	0	0	0	0	0	0	0	16
Rv0380c	Rv0380c	0	1	0	0	0	0	0	0	0
Rv0381c	Rv0381c	0	0	0	0	0	0	0	0	0
Rv0382c	pyrE	1	0	0	0	0	0	0	0	0
Rv0383c	Rv0383c	0	0	14	39	0	14	7	14	105
Rv0384c	clpB	0	0	9	12	0	0	12	19	212
Rv0385	Rv0385	0	0	0	0	0	0	1	0	3
Rv0386	Rv0386	0	0	0	0	0	0	0	0	6
Rv0389	purT	0	0	0	0	0	0	2	0	17
Rv0390	Rv0390	0	0	0	0	0	0	0	0	0
Rv0391	metZ	0	0	0	0	0	0	0	0	20
Rv0392c	ndhA	0	0	0	0	0	0	3	0	69
Rv0393	Rv0393	0	0	0	0	0	0	0	0	0
Rv0394c	Rv0394c	0	0	0	0	0	0	1	0	21
Rv0395	Rv0395	0	0	0	0	0	0	0	0	0
Rv0396	Rv0396	0	0	0	0	0	0	0	0	0
Rv0397	Rv0397	0	0	0	0	0	0	0	0	0
Rv0397A	Rv0397A	0	0	2	0	0	0	2	0	54
Rv0398c	Rv0398c	0	0	0	5	0	0	1	0	7
Rv0399c	lpqK	0	0	0	0	0	0	1	0	22
Rv0400c	fadE7	0	0	0	0	0	0	1	15	30
Rv0401	Rv0401	0	0	0	0	0	0	0	0	9
Rv0402c	mmpL1	0	0	1	0	0	0	1	0	34
Rv0403c	mmpS1	0	0	0	0	0	0	0	0	0
Rv0404	fadD30	0	0	0	0	0	0	0	0	0
Rv0405	pks6	0	0	0	7	0	0	2	0	25
Rv0406c	Rv0406c	0	0	0	0	0	0	1	0	0
Rv0407	fgd1	1	0	0	0	0	0	1	0	15
Rv0408	pta	0	0	0	3	0	0	1	0	10
Rv0409	ackA	0	0	0	13	0	0	0	0	6
Rv0410c	pknG	0	1	0	0	0	1	4	0	33
Rv0411c	glnH	0	0	4	0	0	0	1	0	56
Rv0412c	Rv0412c	0	0	0	3	0	1	2	0	37
Rv0413	mutT3	0	0	0	0	0	0	3	0	20
Rv0414c	thiE	0	0	0	0	0	0	0	0	0
Rv0415	thiO	0	1	0	15	0	30	3	0	31
Rv0416	thiS	0	0	4	0	0	0	0	0	0
Rv0417	thiG	0	0	1	0	0	1	0	0	3
Rv0418	lpqL	0	0	3	0	0	6	3	0	29
Rv0419	lpqM	0	1	3	3	0	0	10	0	206
Rv0420c	Rv0420c	0	0	0	0	0	0	0	0	0
Rv0421c	Rv0421c	0	0	0	0	0	0	0	0	5
Rv0422c	thiD	0	0	0	0	0	10	2	5	6
Rv0423c	thiC	0	0	9	11	0	10	9	0	96
Rv0424c	Rv0424c	0	1	0	0	0	0	0	0	7
Rv0425c	ctpH	1	2	4	40	7	16	9	0	174
Rv0426c	Rv0426c	0	0	15	32	0	9	11	6	399
Rv0427c	xthA	0	0	0	0	0	0	2	0	28
Rv0428c	Rv0428c	0	0	0	0	0	0	0	0	0
Rv0429c	def	0	0	0	0	0	0	0	0	3
Rv0430	Rv0430	0	0	2	0	0	0	0	0	75
Rv0431	Rv0431	0	0	0	6	0	0	1	0	0
Rv0432	sodC	0	0	4	0	0	0	3	0	26
Rv0433	Rv0433	0	0	2	0	0	5	1	0	63
Rv0434	Rv0434	0	0	0	0	0	11	0	0	5
Rv0435c	Rv0435c	0	0	0	0	0	0	1	0	6
Rv0436c	pssA	0	0	0	14	0	0	2	0	5
Rv0437c	psd	0	0	0	0	0	0	2	0	35
Rv0438c	moeA2	0	0	0	11	0	0	0	0	2
Rv0439c	Rv0439c	0	0	0	0	0	0	0	0	5
Rv0440	groEL2	0	4	13	42	0	52	48	154	1270
Rv0441c	Rv0441c	0	0	2	1	0	0	2	0	3
Rv0442c	PPE10	0	0	0	9	0	3	0	0	41
Rv0443	Rv0443	0	0	0	0	0	3	1	0	19
Rv0444c	rskA	0	0	0	8	0	0	0	0	69
Rv0445c	sigK	0	0	0	6	0	1	0	0	1
Rv0446c	Rv0446c	0	0	2	12	0	0	3	0	2
Rv0447c	ufaA1	1	0	0	0	0	8	0	0	1
Rv0448c	Rv0448c	0	0	0	0	0	3	0	0	3
Rv0449c	Rv0449c	0	1	1	24	0	0	1	0	8
Rv0450c	mmpL4	0	0	0	9	0	3	1	0	107
Rv0451c	mmpS4	0	0	0	0	0	0	0	0	53
Rv0452	Rv0452	0	0	0	0	0	0	0	0	35
Rv0453	PPE11	0	0	0	1	0	0	0	0	0
Rv0455c	Rv0455c	0	0	0	0	0	7	2	0	38
Rv0456A	mazF1	0	0	0	0	0	3	0	0	3
Rv0456B	mazE1	0	0	2	0	0	0	0	0	2
Rv0456c	echA2	0	0	0	4	0	0	0	0	0
Rv0457c	Rv0457c	0	0	0	1	0	0	3	0	0
Rv0458	Rv0458	0	0	1	7	0	3	10	7	155
Rv0459	Rv0459	0	0	0	15	0	3	5	0	89
Rv0460	Rv0460	0	0	0	9	0	0	1	0	16
Rv0461	Rv0461	0	0	0	8	0	4	2	0	1
Rv0462	lpdC	0	0	0	16	0	8	1	0	119
Rv0463	Rv0463	0	0	0	0	0	0	0	0	0
Rv0464c	Rv0464c	0	0	0	2	0	0	0	0	1
Rv0465c	Rv0465c	0	0	0	0	0	0	0	0	28
Rv0466	Rv0466	0	0	0	12	0	0	0	0	81
Rv0467	icl1	0	0	0	15	0	0	7	32	103
Rv0468	fadB2	0	0	0	0	0	0	2	0	10
Rv0469	umaA	0	0	0	11	0	9	2	0	143
Rv0470A	Rv0470A	0	0	0	0	0	0	0	0	0
Rv0470c	pcaA	0	1	0	7	0	0	2	1	160
Rv0471c	Rv0471c	0	0	0	0	0	0	2	0	3
Rv0472c	Rv0472c	0	0	0	0	0	0	1	0	41
Rv0473	Rv0473	0	0	0	16	0	0	5	0	10
Rv0474	Rv0474	0	0	1	0	0	0	1	0	13
Rv0475	hbhA	0	0	6	7	0	31	4	0	209
Rv0476	Rv0476	0	0	1	1	0	0	4	0	36
Rv0477	Rv0477	0	0	0	1	0	21	3	0	43
Rv0478	deoC	0	0	0	0	0	0	0	0	39
Rv0479c	Rv0479c	0	0	3	6	0	4	6	9	113
Rv0480c	Rv0480c	0	0	0	0	0	2	0	0	33
Rv0481c	Rv0481c	0	0	0	0	0	0	0	0	5
Rv0482	murB	0	0	0	0	0	0	0	0	0
Rv0483	lprQ	0	1	0	25	0	0	3	0	40
Rv0484c	Rv0484c	0	0	0	0	0	0	0	0	0
Rv0485	Rv0485	0	0	0	22	0	0	0	0	19
Rv0486	mshA	0	0	0	12	0	0	2	0	24
Rv0487	Rv0487	0	0	2	0	0	0	1	0	8
Rv0488	Rv0488	0	0	0	0	0	0	0	0	0
Rv0489	gpm1	0	1	0	0	0	0	2	0	51
Rv0490	senX3	0	0	1	0	0	8	1	0	97
Rv0491	regX3	1	0	0	6	0	0	2	13	6
Rv0492A	Rv0492A	0	0	0	0	0	0	0	0	0
Rv0492c	Rv0492c	0	0	0	0	0	1	1	0	13
Rv0493c	Rv0493c	0	0	0	0	0	5	2	0	3
Rv0494	Rv0494	0	0	0	0	0	0	0	0	6
Rv0495c	Rv0495c	0	0	0	0	0	0	0	0	15
Rv0496	Rv0496	0	0	2	0	0	1	1	0	10
Rv0497	Rv0497	0	0	1	0	0	0	4	0	38
Rv0498	Rv0498	0	0	0	8	0	0	0	0	2
Rv0499	Rv0499	0	0	0	0	0	0	0	0	0
Rv0500	proC	0	0	0	0	0	0	0	0	4
Rv0500A	Rv0500A	0	0	1	0	0	1	4	0	19
Rv0501	galE2	0	0	19	43	6	19	8	34	259
Rv0502	Rv0502	0	3	19	82	0	67	33	0	556
Rv0503c	cmaA2	0	0	0	0	0	1	2	0	110
Rv0504c	Rv0504c	0	0	0	0	0	8	1	0	0
Rv0505c	serB1	0	0	1	10	0	3	5	0	31
Rv0506	mmpS2	0	0	0	5	0	2	0	0	33
Rv0507	mmpL2	0	0	1	26	0	13	0	0	44
Rv0508	Rv0508	0	0	0	9	0	0	0	0	2
Rv0509	hemA	1	0	4	19	0	7	12	0	209
Rv0510	hemC	1	1	1	8	0	7	4	12	45
Rv0511	hemD	0	0	7	13	0	6	4	29	105
Rv0512	hemB	0	0	0	0	5	0	4	0	7
Rv0513	Rv0513	0	0	0	0	0	0	0	0	21
Rv0514	Rv0514	0	0	0	0	0	0	0	0	0
Rv0515	Rv0515	0	0	2	5	0	6	0	0	38
Rv0516c	Rv0516c	0	0	1	11	0	6	7	3	226
Rv0517	Rv0517	0	0	6	20	0	0	0	1	30
Rv0518	Rv0518	0	0	1	0	0	0	1	0	2
Rv0519c	Rv0519c	0	0	0	0	0	0	0	0	5
Rv0522	gabP	0	0	0	28	0	8	2	0	20
Rv0523c	Rv0523c	0	0	3	0	0	0	1	0	327
Rv0524	hemL	0	0	2	18	0	0	1	0	19
Rv0525	Rv0525	0	0	0	0	0	0	0	0	2
Rv0526	Rv0526	0	0	0	0	0	0	0	0	6
Rv0527	ccdA	0	0	0	0	0	0	3	0	0
Rv0528	Rv0528	0	0	0	0	0	0	0	0	28
Rv0529	ccsA	0	0	0	0	0	0	0	0	3
Rv0530	Rv0530	0	0	2	29	0	6	8	23	14
Rv0530A	Rv0530A	0	0	0	15	0	0	3	0	23
Rv0531	Rv0531	0	0	2	0	0	0	0	0	26
Rv0532	PE_PGRS6	0	0	0	0	0	0	1	0	0
Rv0533c	fabH	0	0	1	0	0	0	3	9	43
Rv0534c	menA	0	0	0	0	0	0	1	0	6
Rv0535	Rv0535	0	0	0	0	0	0	0	0	0
Rv0536	galE3	0	0	0	0	0	0	1	0	0
Rv0537c	Rv0537c	0	0	0	0	0	13	3	18	3
Rv0538	Rv0538	0	0	1	0	0	0	0	0	22
Rv0539	Rv0539	0	0	0	0	0	0	0	0	12
Rv0540	Rv0540	0	0	0	0	0	0	0	0	0
Rv0541c	Rv0541c	0	0	0	0	0	16	0	0	0
Rv0542c	menE	0	0	0	0	0	0	3	0	0
Rv0543c	Rv0543c	0	0	0	6	0	4	4	0	88
Rv0544c	Rv0544c	0	0	0	1	0	0	0	0	0
Rv0545c	pitA	1	0	2	24	0	7	11	22	263
Rv0546c	Rv0546c	0	0	0	0	0	0	0	0	0
Rv0547c	Rv0547c	0	0	0	0	0	0	2	0	29
Rv0548c	menB	0	0	0	0	0	0	0	0	60
Rv0549c	vapC3	0	0	0	0	0	0	1	0	0
Rv0550c	vapB3	0	0	0	0	0	0	0	2	0
Rv0551c	fadD8	0	0	0	0	0	0	2	0	2
Rv0552	Rv0552	0	0	0	0	0	2	1	0	11
Rv0553	menC	0	0	0	0	0	0	1	0	0
Rv0554	bpoC	0	0	0	0	0	0	0	0	0
Rv0555	menD	0	0	0	0	0	0	0	0	2
Rv0556	Rv0556	0	0	0	0	0	2	1	0	0
Rv0557	mgtA	0	0	0	17	0	3	2	0	27
Rv0558	menH	0	0	0	1	0	7	1	0	24
Rv0559c	Rv0559c	0	0	0	5	0	1	1	0	6
Rv0560c	Rv0560c	0	0	0	5	0	0	1	0	70
Rv0561c	Rv0561c	0	0	0	0	0	0	1	0	12
Rv0562	grcC1	0	0	2	5	0	0	2	0	42
Rv0563	htpX	0	0	13	8	0	5	3	0	81
Rv0564c	gpdA1	0	0	0	0	0	0	3	0	31
Rv0565c	Rv0565c	0	0	0	3	0	0	0	0	0
Rv0566c	Rv0566c	0	0	0	0	0	0	1	0	23
Rv0567	Rv0567	0	0	0	0	0	0	1	0	61
Rv0568	cyp135B1	2	0	9	32	0	0	10	6	168
Rv0569	Rv0569	0	0	101	33	3	21	5	0	736
Rv0570	nrdZ	2	1	57	20	11	20	11	0	150
Rv0571c	Rv0571c	0	0	7	7	5	5	5	0	28
Rv0572c	Rv0572c	0	0	3	5	0	0	2	0	0
Rv0573c	pncB2	0	0	0	0	0	0	0	0	12
Rv0574c	Rv0574c	0	1	2	8	0	13	1	0	48
Rv0575c	Rv0575c	0	0	0	0	0	0	0	0	2
Rv0576	Rv0576	0	0	0	26	0	0	3	0	25
Rv0577	TB27.3	0	0	0	11	0	6	2	10	78
Rv0578c	PE_PGRS7	2	4	31	40	8	18	57	56	313
Rv0579	Rv0579	0	0	0	6	0	15	4	0	11
Rv0580c	Rv0580c	0	0	5	0	0	0	6	0	4
Rv0581	vapB26	0	0	0	0	0	9	1	0	4
Rv0582	vapC26	0	0	0	0	0	0	0	0	0
Rv0583c	lpqN	0	0	0	0	0	0	0	0	4
Rv0584	Rv0584	0	0	0	0	0	0	3	0	7
Rv0585c	Rv0585c	0	0	1	0	0	3	1	0	13
Rv0586	mce2R	0	0	0	7	0	0	2	37	52
Rv0587	yrbE2A	1	0	0	8	0	0	0	0	39
Rv0588	Rv0588	0	0	0	5	0	2	0	39	2
Rv0589	mce2A	0	0	0	0	0	4	1	0	26
Rv0591	mce2C	0	0	0	0	0	0	1	0	0
Rv0592	mce2D	0	0	0	0	0	0	0	0	0
Rv0593	lprL	0	0	0	0	0	0	0	0	0
Rv0594	mce2F	0	0	0	0	0	0	0	0	8
Rv0595c	vapC4	0	0	0	8	0	0	0	0	6
Rv0596c	vapB4	0	0	0	0	0	0	0	0	22
Rv0597c	Rv0597c	0	0	0	7	0	0	0	0	10
Rv0598c	vapC27	0	0	0	0	0	0	0	0	0
Rv0599c	vapB27	0	0	0	0	0	0	0	0	13
Rv0600c	Rv0600c	0	0	0	0	0	0	0	0	0
Rv0601c	Rv0601c	0	0	0	0	0	0	0	0	0
Rv0602c	tcrA	0	0	0	0	0	0	0	0	0
Rv0603	Rv0603	0	0	0	0	0	0	0	0	0
Rv0604	lpqO	0	0	0	3	0	1	0	0	1
Rv0605	Rv0605	0	0	0	0	0	0	0	0	18
Rv0607	Rv0607	0	0	0	0	0	0	0	0	0
Rv0608	vapB28	0	0	0	0	0	5	2	0	25
Rv0609	vapC28	0	0	0	0	0	2	0	0	0
Rv0609A	Rv0609A	0	0	0	0	0	0	0	0	0
Rv0610c	Rv0610c	0	0	2	0	0	0	1	0	0
Rv0611c	Rv0611c	0	0	8	1	0	0	0	0	47
Rv0612	Rv0612	0	0	1	17	0	2	2	0	7
Rv0613c	Rv0613c	1	0	1	0	0	11	5	0	132
Rv0614	Rv0614	0	0	0	0	0	0	0	0	0
Rv0615	Rv0615	0	0	9	0	0	0	0	0	1
Rv0616A	vapB29	0	0	0	0	0	0	0	0	0
Rv0617	vapC29	0	0	0	0	0	0	0	0	0
Rv0620	galK	0	0	0	0	0	0	0	0	0
Rv0621	Rv0621	0	0	4	9	0	0	4	0	74
Rv0622	Rv0622	0	0	1	0	0	7	1	0	29
Rv0623	vapB30	0	0	0	0	0	2	0	0	2
Rv0624	vapC30	0	0	0	2	0	0	1	0	8
Rv0625c	Rv0625c	0	0	0	10	0	0	2	0	12
Rv0626	vapB5	0	0	3	4	0	0	1	0	18
Rv0627	vapC5	0	0	0	0	0	3	0	0	45
Rv0628c	Rv0628c	3	1	2	7	0	17	4	17	62
Rv0629c	recD	0	0	0	3	0	0	1	0	12
Rv0630c	recB	0	0	0	0	0	0	1	0	15
Rv0631c	recC	0	0	0	3	0	0	0	0	6
Rv0632c	echA3	0	0	1	0	5	0	1	0	89
Rv0633c	Rv0633c	0	0	0	12	0	0	0	0	37
Rv0634A	Rv0634A	0	0	0	0	0	3	0	1	7
Rv0634B	rpmG2	0	0	7	0	0	9	0	0	21
Rv0634c	Rv0634c	0	0	0	4	0	0	4	0	11
Rv0635	hadA	0	1	0	17	0	0	2	0	66
Rv0636	hadB	0	0	0	21	0	0	3	12	128
Rv0637	hadC	0	0	2	0	0	14	5	12	18
Rv0638	secE1	0	0	7	48	0	35	2	0	118
Rv0639	nusG	0	0	3	72	0	27	6	0	153
Rv0640	rplK	0	0	18	20	0	0	3	0	226
Rv0641	rplA	0	0	6	30	5	5	5	0	205
Rv0642c	mmaA4	0	0	1	66	0	21	11	12	224
Rv0643c	mmaA3	0	0	1	27	0	5	3	0	125
Rv0644c	mmaA2	0	0	2	0	0	2	3	9	49
Rv0645c	mmaA1	0	0	0	0	0	0	3	0	68
Rv0646c	lipG	0	0	1	0	0	7	1	0	7
Rv0647c	Rv0647c	0	0	1	0	0	1	3	0	37
Rv0648	Rv0648	0	0	0	4	0	0	0	0	4
Rv0649	fabD2	0	0	0	0	0	0	0	0	0
Rv0650	Rv0650	0	0	0	0	0	0	0	0	0
Rv0651	rplJ	0	1	5	8	0	8	0	0	40
Rv0652	rplL	0	0	1	10	0	6	0	0	0
Rv0653c	Rv0653c	0	0	0	0	0	0	0	0	1
Rv0654	Rv0654	0	0	8	0	0	0	4	0	49
Rv0655	mkl	2	1	23	64	0	32	43	72	1240
Rv0656c	vapC6	0	0	0	0	0	6	0	0	1
Rv0657c	vapB6	0	0	0	0	0	7	0	0	0
Rv0658c	Rv0658c	0	0	0	8	0	0	0	0	0
Rv0659c	mazF2	0	0	0	0	0	0	1	0	35
Rv0660c	mazE2	0	0	0	0	0	0	0	0	38
Rv0661c	vapC7	0	0	0	0	0	0	0	7	0
Rv0662c	vapB7	0	0	0	0	0	0	0	0	0
Rv0663	atsD	0	0	1	4	0	10	2	0	46
Rv0664	vapB8	0	0	0	0	0	0	0	0	0
Rv0665	vapC8	0	0	0	0	0	0	0	0	0
Rv0666	Rv0666	0	0	0	0	0	0	0	0	0
Rv0667	rpoB	9	5	115	293	23	141	100	69	2634
Rv0668	rpoC	2	5	32	148	20	101	54	26	541
Rv0669c	Rv0669c	0	0	0	0	0	0	2	0	7
Rv0670	end	0	0	1	1	0	0	6	0	36
Rv0671	lpqP	0	0	0	0	0	4	0	0	19
Rv0672	fadE8	0	0	4	7	0	0	1	0	21
Rv0673	echA4	0	0	0	1	0	3	3	37	32
Rv0674	Rv0674	0	0	0	6	0	0	0	0	9
Rv0675	echA5	0	0	0	0	0	3	2	0	3
Rv0676c	mmpL5	0	0	0	18	0	0	10	66	144
Rv0677c	mmpS5	0	0	0	0	0	0	2	0	49
Rv0678	Rv0678	0	0	0	0	0	0	1	0	29
Rv0679c	Rv0679c	0	0	1	0	0	4	1	0	5
Rv0680c	Rv0680c	0	0	7	0	0	0	2	0	1
Rv0681	Rv0681	0	0	0	0	0	0	2	0	29
Rv0682	rpsL	0	0	3	11	0	29	2	14	100
Rv0683	rpsG	0	0	6	20	2	9	2	67	73
Rv0684	fusA1	0	2	17	83	0	53	17	31	382
Rv0685	tuf	3	0	22	97	8	50	35	13	469
Rv0686	Rv0686	0	0	0	6	0	0	1	2	40
Rv0687	Rv0687	0	0	0	0	0	0	1	0	26
Rv0688	Rv0688	0	0	0	24	0	0	0	0	62
Rv0689c	Rv0689c	0	0	0	0	0	0	0	0	0
Rv0690c	Rv0690c	0	0	0	0	0	0	0	0	28
Rv0691A	Rv0691A	0	0	0	0	0	0	0	0	16
Rv0691c	Rv0691c	0	0	0	0	0	0	0	0	0
Rv0692	Rv0692	0	1	3	0	0	0	6	0	46
Rv0693	Rv0693	0	0	5	0	10	18	10	19	124
Rv0694	Rv0694	0	0	7	4	0	0	9	0	184
Rv0695	Rv0695	0	0	5	9	0	14	11	0	157
Rv0696	Rv0696	0	0	0	3	0	0	9	0	93
Rv0697	Rv0697	1	0	0	21	0	0	1	0	11
Rv0698	Rv0698	0	0	0	0	0	0	0	0	35
Rv0699	Rv0699	0	0	0	0	0	0	0	0	0
Rv0700	rpsJ	0	2	26	166	0	51	24	53	224
Rv0701	rplC	2	3	16	133	0	48	26	103	548
Rv0702	rplD	0	0	7	21	0	6	18	68	204
Rv0703	rplW	1	1	5	2	0	12	4	4	95
Rv0704	rplB	0	2	3	43	0	24	10	36	136
Rv0705	rpsS	0	0	13	26	0	10	1	0	71
Rv0706	rplV	0	0	1	22	0	9	3	0	58
Rv0707	rpsC	0	0	1	0	0	0	5	0	122
Rv0708	rplP	0	0	0	0	0	2	2	0	96
Rv0709	rpmC	0	0	2	0	0	3	2	0	38
Rv0710	rpsQ	0	0	1	7	0	7	1	40	73
Rv0711	atsA	0	0	0	14	0	22	3	0	68
Rv0712	Rv0712	0	0	0	1	0	4	0	0	5
Rv0713	Rv0713	0	0	1	1	0	17	5	0	36
Rv0714	rplN	0	0	0	3	0	0	3	0	51
Rv0715	rplX	0	0	0	17	0	1	7	0	63
Rv0716	rplE	1	0	1	1	0	0	3	0	53
Rv0717	rpsN1	0	0	0	0	0	0	0	0	4
Rv0718	rpsH	0	0	1	4	0	0	3	31	196
Rv0719	rplF	0	0	3	10	0	3	2	13	62
Rv0720	rplR	0	0	0	1	0	0	1	0	11
Rv0721	rpsE	0	0	0	4	0	12	6	0	20
Rv0722	rpmD	0	0	0	0	0	0	0	0	8
Rv0723	rplO	0	1	0	6	0	3	5	0	30
Rv0724	sppA	1	2	17	17	1	32	18	10	264
Rv0725c	Rv0725c	0	0	0	0	0	0	0	0	40
Rv0726c	Rv0726c	0	0	0	26	0	1	1	0	51
Rv0727c	fucA	0	0	0	0	0	0	0	0	0
Rv0728c	serA2	0	0	0	0	0	0	0	0	0
Rv0729	xylB	0	0	0	0	0	0	0	0	0
Rv0730	Rv0730	0	0	15	0	0	0	11	0	274
Rv0731c	Rv0731c	0	0	0	0	0	0	0	0	11
Rv0732	secY	0	0	0	0	0	1	3	0	5
Rv0733	adk	0	0	0	8	0	0	8	0	94
Rv0734	mapA	0	0	11	0	0	0	4	0	60
Rv0735	sigL	0	0	1	5	0	0	1	0	19
Rv0736	rslA	0	0	0	0	0	0	0	0	3
Rv0737	Rv0737	0	0	0	0	0	0	0	0	4
Rv0738	Rv0738	0	0	0	6	0	0	3	0	22
Rv0739	Rv0739	0	0	0	0	0	0	0	0	2
Rv0740	Rv0740	0	0	0	9	0	2	4	0	42
Rv0742	Rv0742	0	0	0	0	0	0	2	0	0
Rv0743c	Rv0743c	0	0	0	0	0	0	1	0	3
Rv0744c	Rv0744c	0	0	0	0	0	0	1	0	16
Rv0745	Rv0745	0	0	0	0	0	0	0	0	0
Rv0746	PE_PGRS9	0	0	0	0	1	0	3	0	30
Rv0747	PE_PGRS10	6	5	27	32	0	8	20	50	280
Rv0748	vapB31	0	0	0	0	0	0	1	0	13
Rv0749	vapC31	0	0	0	2	0	0	0	0	14
Rv0749A	Rv0749A	0	0	0	0	0	2	0	0	0
Rv0750	Rv0750	0	0	3	3	0	0	1	0	31
Rv0751c	mmsB	0	0	3	7	1	7	3	0	79
Rv0752c	fadE9	0	0	1	13	0	0	5	0	28
Rv0753c	mmsA	0	0	0	9	0	0	4	0	34
Rv0754	PE_PGRS11	0	0	0	4	0	0	2	0	25
Rv0755c	PPE12	0	1	2	6	0	9	5	0	48
Rv0756c	Rv0756c	0	0	0	1	0	0	3	0	49
Rv0757	phoP	0	0	1	24	0	0	9	0	81
Rv0758	phoR	1	1	0	8	0	0	5	7	55
Rv0759c	Rv0759c	0	0	0	5	0	2	1	0	48
Rv0760c	Rv0760c	0	0	3	0	0	0	0	0	19
Rv0761c	adhB	0	0	2	0	0	0	4	9	339
Rv0762c	Rv0762c	0	1	0	0	0	0	0	0	2
Rv0763c	Rv0763c	0	0	0	0	0	0	1	0	0
Rv0764c	cyp51	0	0	0	0	0	1	0	0	6
Rv0765c	Rv0765c	1	0	0	1	0	0	0	0	0
Rv0766c	cyp123	0	0	0	0	0	0	0	0	2
Rv0767c	Rv0767c	0	0	0	0	0	0	0	0	0
Rv0768	aldA	0	0	0	0	0	0	1	0	14
Rv0769	Rv0769	0	0	0	0	0	0	2	0	18
Rv0770	Rv0770	0	0	0	0	0	0	0	0	0
Rv0771	Rv0771	0	0	0	0	0	0	0	0	2
Rv0772	purD	0	0	1	5	0	0	0	0	17
Rv0773c	ggtA	0	0	0	0	0	0	0	0	0
Rv0774c	Rv0774c	0	0	1	0	0	0	1	0	6
Rv0775	Rv0775	0	0	5	15	0	0	0	0	55
Rv0776c	Rv0776c	0	0	0	0	0	0	0	0	31
Rv0777	purB	1	0	1	15	1	0	2	16	97
Rv0778	cyp126	0	0	0	2	0	0	0	0	35
Rv0779c	Rv0779c	0	0	0	0	0	0	0	0	0
Rv0780	purC	0	0	3	0	0	0	2	0	128
Rv0783c	emrB	0	0	0	0	0	0	1	0	9
Rv0784	Rv0784	0	0	0	10	0	0	0	0	18
Rv0785	Rv0785	0	2	0	0	0	0	2	0	2
Rv0786c	Rv0786c	0	0	0	21	0	2	0	0	0
Rv0787	Rv0787	0	0	0	0	0	0	1	0	0
Rv0787A	Rv0787A	0	0	0	0	0	0	1	0	19
Rv0788	purQ	0	0	6	20	0	3	0	0	45
Rv0789c	Rv0789c	0	0	0	0	0	0	1	0	8
Rv0790c	Rv0790c	0	0	0	10	0	0	0	0	1
Rv0791c	Rv0791c	0	0	0	0	0	0	0	0	19
Rv0792c	Rv0792c	0	0	0	0	0	7	0	0	73
Rv0793	Rv0793	0	0	0	0	0	0	0	0	0
Rv0794c	Rv0794c	0	1	0	5	0	5	1	0	9
Rv0797	Rv0797	0	0	0	1	0	2	1	0	5
Rv0798c	cfp29	0	0	0	0	0	0	1	0	4
Rv0799c	Rv0799c	0	0	0	0	0	0	0	0	14
Rv0800	pepC	0	0	0	0	0	0	0	0	14
Rv0801	Rv0801	0	0	0	0	0	0	0	0	2
Rv0802c	Rv0802c	0	0	0	14	0	0	0	0	0
Rv0803	purL	0	0	0	0	0	0	9	1	59
Rv0804	Rv0804	0	0	0	0	0	0	0	0	3
Rv0805	Rv0805	0	1	8	6	0	5	3	0	122
Rv0806c	cpsY	0	0	1	3	0	11	0	0	61
Rv0807	Rv0807	0	0	0	0	0	2	0	0	25
Rv0808	purF	0	1	7	70	0	6	12	3	170
Rv0809	purM	0	0	0	0	0	8	1	23	42
Rv0810c	Rv0810c	0	0	8	29	0	0	5	0	281
Rv0811c	Rv0811c	0	0	2	0	0	0	1	0	111
Rv0812	Rv0812	0	0	0	5	0	5	0	0	21
Rv0813c	Rv0813c	0	0	0	0	0	7	0	15	28
Rv0814c	Rv0814c	0	0	0	0	0	4	2	0	42
Rv0815c	cysA2	0	0	0	8	2	2	3	9	19
Rv0816c	thiX	0	0	0	0	0	0	0	0	0
Rv0817c	Rv0817c	0	0	0	0	0	0	0	0	3
Rv0818	Rv0818	0	1	4	16	0	1	2	0	12
Rv0819	mshD	0	0	0	7	0	0	1	0	16
Rv0820	phoT	0	0	0	0	0	0	1	0	0
Rv0821c	phoY2	1	1	8	20	2	6	12	12	350
Rv0822c	Rv0822c	0	0	4	29	0	0	4	20	114
Rv0823c	Rv0823c	0	2	16	27	0	3	4	36	150
Rv0824c	desA1	0	2	14	64	1	24	9	0	357
Rv0825c	Rv0825c	0	0	0	0	0	0	0	5	12
Rv0826	Rv0826	0	0	0	0	0	0	1	0	11
Rv0827c	kmtR	0	0	0	0	0	0	0	0	0
Rv0828c	Rv0828c	0	0	0	0	0	0	0	0	0
Rv0830	Rv0830	0	0	0	0	0	0	0	0	0
Rv0831c	Rv0831c	0	0	0	0	0	0	0	0	72
Rv0832	PE_PGRS12	0	0	0	0	0	0	0	0	0
Rv0833	PE_PGRS13	1	0	0	2	0	0	1	0	0
Rv0834c	PE_PGRS14	5	10	23	33	2	28	31	59	119
Rv0835	lpqQ	0	0	0	0	0	0	0	0	0
Rv0836c	Rv0836c	0	0	0	0	0	0	0	0	0
Rv0837c	Rv0837c	0	0	0	0	0	0	0	0	3
Rv0838	lpqR	0	0	0	0	0	0	0	0	0
Rv0839	Rv0839	0	0	0	0	0	0	1	0	5
Rv0840c	pip	0	0	0	63	0	11	2	0	0
Rv0841	Rv0841	0	0	0	0	0	0	0	0	0
Rv0842	Rv0842	0	0	0	0	0	0	0	0	7
Rv0843	Rv0843	0	0	0	2	0	0	0	0	0
Rv0844c	narL	0	0	0	0	0	11	1	0	19
Rv0845	Rv0845	0	0	0	8	0	0	0	0	2
Rv0846c	Rv0846c	0	0	0	0	0	0	2	0	18
Rv0847	lpqS	0	0	0	0	0	3	3	0	47
Rv0848	cysK2	0	0	0	0	0	3	2	0	33
Rv0849	Rv0849	0	0	0	0	0	0	0	0	0
Rv0851c	Rv0851c	0	0	0	0	0	0	3	0	34
Rv0852	Rv0852	0	1	0	11	0	1	0	0	58
Rv0853c	pdc	0	0	0	6	0	0	0	0	17
Rv0854	Rv0854	0	0	0	8	0	0	0	0	55
Rv0855	far	0	0	0	0	0	17	3	0	24
Rv0856	Rv0856	0	0	1	0	0	0	1	0	12
Rv0857	Rv0857	0	0	0	4	0	7	0	0	92
Rv0858c	dapC	0	0	0	0	0	0	1	0	36
Rv0859	Rv0859	0	2	10	7	0	9	10	1	226
Rv0860	fadB	0	0	4	19	0	12	30	21	479
Rv0861c	ercc3	0	2	0	0	0	0	1	1	61
Rv0862c	Rv0862c	0	0	2	4	0	10	2	0	31
Rv0863	Rv0863	0	0	0	0	0	0	0	6	76
Rv0864	moaC2	0	0	4	0	0	6	1	0	82
Rv0865	mog	0	0	7	0	0	0	1	0	7
Rv0866	moaE2	0	0	0	0	0	0	0	0	0
Rv0867c	rpfA	0	0	0	2	0	0	1	0	22
Rv0868c	moaD2	0	0	0	0	0	0	0	0	38
Rv0869c	moaA2	0	2	0	48	0	0	3	0	99
Rv0870c	Rv0870c	0	0	0	15	0	9	9	1	58
Rv0871	cspB	0	0	0	1	0	0	2	0	107
Rv0872c	PE_PGRS15	2	7	53	30	15	56	60	46	372
Rv0873	fadE10	0	0	0	24	0	6	11	28	132
Rv0874c	Rv0874c	0	0	1	12	1	0	1	0	0
Rv0875c	Rv0875c	0	0	0	0	0	0	1	0	0
Rv0876c	Rv0876c	0	0	1	8	0	0	2	0	38
Rv0877	Rv0877	0	0	4	0	0	1	14	14	49
Rv0878c	PPE13	1	1	0	1	0	0	0	0	27
Rv0879c	Rv0879c	0	0	0	0	0	0	0	0	2
Rv0880	Rv0880	0	0	0	0	0	0	0	0	0
Rv0881	Rv0881	0	0	0	0	0	0	0	0	0
Rv0882	Rv0882	0	0	0	0	0	0	0	0	0
Rv0883c	Rv0883c	0	0	0	0	0	0	0	0	43
Rv0884c	serC	0	0	0	2	0	4	2	4	141
Rv0885	Rv0885	0	0	1	23	1	9	22	21	306
Rv0886	fprB	0	0	1	2	8	15	5	0	76
Rv0887c	Rv0887c	0	0	0	0	0	0	0	0	18
Rv0888	Rv0888	0	0	0	22	0	0	3	0	108
Rv0889c	citA	0	0	5	0	0	0	1	0	11
Rv0890c	Rv0890c	0	0	0	8	0	0	0	0	2
Rv0891c	Rv0891c	0	0	0	0	0	0	0	0	0
Rv0892	Rv0892	0	0	0	0	0	9	1	0	6
Rv0893c	Rv0893c	0	0	0	0	0	0	1	0	0
Rv0894	Rv0894	0	0	0	0	0	0	0	0	9
Rv0895	Rv0895	0	0	0	0	0	0	0	0	0
Rv0896	gltA2	0	0	0	24	0	7	13	0	72
Rv0897c	Rv0897c	0	0	0	0	0	0	1	0	15
Rv0898c	Rv0898c	0	0	0	0	0	0	1	0	30
Rv0899	arfA	0	0	0	0	0	0	0	0	103
Rv0900	arfB	0	0	0	0	0	0	1	0	0
Rv0901	arfC	0	0	1	0	0	0	2	0	98
Rv0902c	prrB	0	0	0	0	4	5	1	19	38
Rv0903c	prrA	0	0	0	14	1	0	4	0	45
Rv0904c	accD3	0	1	0	0	0	0	1	0	0
Rv0905	echA6	0	0	0	2	0	0	2	0	60
Rv0906	Rv0906	0	0	0	0	0	0	1	0	7
Rv0907	Rv0907	0	0	0	0	0	0	0	0	2
Rv0908	ctpE	0	0	1	19	0	0	0	0	7
Rv0909	Rv0909	0	0	2	3	0	0	1	0	56
Rv0910	Rv0910	0	0	1	4	0	0	3	0	57
Rv0911	Rv0911	0	0	0	0	0	8	2	0	7
Rv0912	Rv0912	0	0	0	0	0	0	0	0	6
Rv0913c	Rv0913c	0	0	0	1	0	0	1	0	20
Rv0914c	Rv0914c	0	0	0	8	0	14	0	0	22
Rv0915c	PPE14	0	1	3	6	0	0	0	0	15
Rv0916c	PE7	0	0	0	0	0	1	1	0	0
Rv0917	betP	0	0	12	0	0	6	1	0	22
Rv0918	Rv0918	0	0	0	0	0	0	1	0	27
Rv0919	Rv0919	0	0	0	0	0	0	0	0	0
Rv0920c	Rv0920c	0	0	0	0	4	3	0	0	27
Rv0921	Rv0921	0	0	0	9	0	0	1	0	0
Rv0922	Rv0922	1	1	2	29	2	0	18	24	64
Rv0923c	Rv0923c	0	0	0	0	0	0	0	0	0
Rv0924c	mntH	0	0	2	0	0	0	0	0	17
Rv0925c	Rv0925c	0	0	0	0	0	0	2	5	66
Rv0926c	Rv0926c	0	0	0	14	0	12	1	10	15
Rv0927c	Rv0927c	0	0	0	7	0	0	2	0	5
Rv0928	pstS3	0	0	0	0	0	0	0	0	21
Rv0929	pstC2	0	0	0	0	0	0	0	0	0
Rv0930	pstA1	0	0	0	5	0	8	1	0	17
Rv0931c	pknD	0	0	0	26	0	18	11	31	165
Rv0932c	pstS2	0	1	5	47	0	26	9	61	239
Rv0933	pstB	0	0	0	0	0	5	0	0	44
Rv0934	pstS1	0	0	10	0	0	0	2	25	125
Rv0935	pstC1	0	1	0	0	0	16	3	9	13
Rv0936	pstA2	0	0	0	0	0	0	0	0	0
Rv0937c	mku	0	0	2	33	0	11	1	0	71
Rv0938	ligD	0	0	0	4	0	8	6	0	67
Rv0939	Rv0939	0	0	2	59	0	7	8	0	114
Rv0940c	Rv0940c	0	0	1	26	0	0	1	1	76
Rv0941c	Rv0941c	0	1	0	21	0	0	5	0	28
Rv0942	Rv0942	0	0	0	0	0	0	0	0	3
Rv0943c	Rv0943c	0	0	0	0	0	0	0	0	0
Rv0944	Rv0944	0	0	0	0	0	0	0	0	0
Rv0945	Rv0945	0	0	0	2	0	3	0	0	45
Rv0946c	pgi	0	0	0	0	0	3	2	4	72
Rv0948c	Rv0948c	0	0	0	0	0	0	1	0	12
Rv0949	uvrD1	0	0	0	30	0	0	3	0	39
Rv0950c	Rv0950c	0	0	0	0	0	0	1	0	48
Rv0951	sucC	0	0	1	0	0	1	6	35	233
Rv0952	sucD	0	0	0	0	0	2	2	0	61
Rv0953c	Rv0953c	0	0	0	0	0	0	1	0	18
Rv0954	Rv0954	0	1	10	15	0	6	3	0	3
Rv0955	Rv0955	0	0	1	0	0	0	1	0	19
Rv0956	purN	0	0	0	0	0	0	1	0	9
Rv0957	purH	0	0	5	9	0	4	4	9	15
Rv0958	Rv0958	0	0	7	2	0	1	0	3	81
Rv0959	Rv0959	0	0	0	2	0	13	5	5	12
Rv0959A	vapB9	0	1	0	8	0	7	2	0	12
Rv0960	vapC9	0	2	0	8	0	5	1	0	0
Rv0961	Rv0961	0	0	0	0	0	0	1	0	0
Rv0962c	lprP	0	0	0	0	0	0	0	0	0
Rv0963c	Rv0963c	0	0	0	0	0	0	0	0	0
Rv0964c	Rv0964c	0	0	0	0	0	10	1	0	0
Rv0965c	Rv0965c	0	0	0	0	0	0	0	0	27
Rv0966c	Rv0966c	0	0	0	0	0	0	1	0	18
Rv0967	csoR	0	5	1	6	9	10	1	39	124
Rv0968	Rv0968	0	0	2	3	0	0	10	0	121
Rv0969	ctpV	0	2	4	5	1	13	25	5	290
Rv0970	Rv0970	0	0	0	2	0	2	0	6	0
Rv0971c	echA7	0	0	0	0	0	0	0	28	1
Rv0972c	fadE12	0	0	0	0	0	0	1	18	15
Rv0973c	accA2	0	0	0	0	0	0	2	77	0
Rv0974c	accD2	0	0	0	0	0	0	3	10	0
Rv0975c	fadE13	0	0	0	0	0	0	2	8	5
Rv0976c	Rv0976c	0	0	0	0	0	0	2	98	0
Rv0977	PE_PGRS16	0	0	0	0	1	0	2	6	49
Rv0978c	PE_PGRS17	0	0	0	0	0	0	0	0	0
Rv0979A	rpmF	0	0	0	0	0	0	0	0	22
Rv0979c	Rv0979c	0	0	0	0	0	0	0	0	0
Rv0980c	PE_PGRS18	0	0	0	0	0	0	0	0	0
Rv0981	mprA	0	0	7	5	0	5	4	0	22
Rv0982	mprB	0	0	4	45	6	23	1	16	62
Rv0983	pepD	0	0	0	28	0	25	13	0	198
Rv0984	moaB2	1	2	3	11	0	0	10	19	98
Rv0985c	mscL	0	0	0	0	0	1	0	0	8
Rv0986	Rv0986	0	0	0	0	0	0	0	0	0
Rv0987	Rv0987	0	0	0	4	0	7	0	0	19
Rv0988	Rv0988	0	0	0	0	0	18	1	0	44
Rv0989c	grcC2	0	0	0	0	0	2	0	0	17
Rv0990c	Rv0990c	0	0	0	0	0	0	0	0	12
Rv0991c	Rv0991c	0	0	0	0	0	0	3	0	128
Rv0992c	Rv0992c	0	0	5	0	0	0	0	0	0
Rv0993	galU	0	0	5	13	0	6	2	0	96
Rv0994	moeA1	1	0	1	24	0	4	13	0	162
Rv0995	rimJ	0	0	2	0	0	2	3	0	7
Rv0996	Rv0996	0	0	0	0	0	0	2	0	6
Rv0997	Rv0997	0	0	0	3	0	0	0	0	44
Rv0997a	Rv0997a	0	0	0	19	0	1	2	0	14
Rv0998	Rv0998	0	0	0	0	0	0	2	0	16
Rv0999	Rv0999	0	0	2	0	0	0	1	0	7
Rv1000c	Rv1000c	0	0	0	0	0	0	0	0	0
Rv1001	arcA	0	0	2	12	0	2	1	6	21
Rv1002c	Rv1002c	0	0	0	0	0	0	0	0	7
Rv1003	Rv1003	0	0	0	0	0	0	0	0	3
Rv1004c	Rv1004c	0	0	3	0	0	0	1	0	15
Rv1005c	Rv1005c	0	0	0	0	0	0	3	0	61
Rv1006	Rv1006	1	0	10	67	0	20	5	11	142
Rv1007c	metS	0	0	0	0	0	0	2	0	40
Rv1008	tatD	0	0	0	0	0	0	0	0	0
Rv1009	rpfB	0	0	0	0	0	0	3	45	74
Rv1010	ksgA	0	0	0	0	0	0	2	0	16
Rv1011	ispE	0	0	8	0	0	0	0	0	14
Rv1012	Rv1012	0	0	0	0	0	0	0	0	0
Rv1013	pks16	0	0	0	0	0	2	3	13	56
Rv1014c	pth	0	0	0	4	0	0	0	0	0
Rv1015c	rplY	0	0	0	0	0	7	2	0	62
Rv1016c	lpqT	0	0	1	0	0	0	1	0	16
Rv1017c	prsA	0	0	3	0	0	0	3	17	265
Rv1018c	glmU	0	0	0	11	0	1	3	1	53
Rv1019	Rv1019	0	0	8	8	0	0	5	0	60
Rv1020	mfd	0	0	8	2	0	1	0	0	62
Rv1021	Rv1021	0	0	0	0	0	0	0	0	16
Rv1022	lpqU	0	0	0	2	0	0	2	0	32
Rv1023	eno	0	0	4	0	0	0	6	0	61
Rv1024	Rv1024	0	0	0	14	0	0	1	0	19
Rv1025	Rv1025	0	0	1	0	6	0	0	0	10
Rv1026	Rv1026	0	0	0	0	0	0	1	0	0
Rv1027c	kdpE	0	0	0	0	0	0	0	0	5
Rv1028A	kdpF	0	0	2	0	0	0	0	0	0
Rv1028c	kdpD	0	1	1	13	0	0	0	0	1
Rv1029	kdpA	0	0	0	0	0	0	0	0	9
Rv1030	kdpB	0	0	0	0	0	0	0	0	8
Rv1031	kdpC	0	0	0	0	0	0	0	0	3
Rv1032c	trcS	0	0	0	3	0	0	0	0	6
Rv1033c	trcR	0	0	0	3	0	2	0	0	21
Rv1037c	esxI	0	1	7	5	0	3	7	13	62
Rv1038c	esxJ	0	0	1	3	0	3	4	16	109
Rv1039c	PPE15	0	0	0	0	0	0	0	0	2
Rv1040c	PE8	0	0	0	0	0	0	0	0	1
Rv1041c	Rv1041c	0	0	0	0	0	1	0	0	4
Rv1042c	Rv1042c	0	0	0	0	0	12	0	0	0
Rv1043c	Rv1043c	0	0	0	0	0	0	0	0	0
Rv1044	Rv1044	0	0	0	0	0	0	0	0	0
Rv1045	Rv1045	0	0	0	0	0	0	0	0	0
Rv1047	Rv1047	0	0	4	3	0	0	0	0	3
Rv1048c	Rv1048c	0	0	0	0	0	6	0	0	9
Rv1049	Rv1049	0	0	0	0	0	0	2	0	0
Rv1050	Rv1050	0	0	0	0	0	0	0	0	10
Rv1051c	Rv1051c	0	0	0	0	0	0	0	0	0
Rv1052	Rv1052	0	0	0	0	0	0	1	0	29
Rv1056	Rv1056	0	0	0	7	0	0	3	0	48
Rv1057	Rv1057	0	0	0	0	0	4	0	0	43
Rv1058	fadD14	0	0	3	0	0	0	1	0	40
Rv1059	Rv1059	0	0	0	0	0	0	0	0	12
Rv1060	Rv1060	0	0	1	0	0	0	2	0	0
Rv1061	Rv1061	0	0	0	0	0	5	0	0	63
Rv1062	Rv1062	0	0	0	0	0	0	0	0	0
Rv1063c	Rv1063c	0	0	0	1	0	0	3	0	2
Rv1064c	lpqV	0	0	0	0	0	0	0	0	0
Rv1065	Rv1065	0	0	1	0	0	0	1	0	25
Rv1066	Rv1066	0	0	2	0	0	0	0	0	0
Rv1067c	PE_PGRS19	0	0	1	0	0	0	1	0	5
Rv1068c	PE_PGRS20	0	0	0	2	0	0	1	0	0
Rv1069c	Rv1069c	0	0	0	0	0	1	2	0	0
Rv1070c	echA8	0	0	0	0	0	0	0	0	31
Rv1071c	echA9	0	0	0	0	0	0	0	0	14
Rv1072	Rv1072	2	2	18	44	0	29	55	18	621
Rv1073	Rv1073	2	3	8	58	0	9	9	0	203
Rv1074c	fadA3	0	0	7	48	0	1	6	0	340
Rv1075c	Rv1075c	0	0	0	0	0	0	0	0	0
Rv1076	lipU	0	0	0	0	0	0	0	0	38
Rv1077	cbs	0	0	0	0	0	1	4	0	71
Rv1078	Rv1078	0	0	0	0	0	0	7	5	11
Rv1079	metB	0	0	7	20	0	0	3	0	111
Rv1080c	greA	0	2	7	52	0	0	13	0	630
Rv1081c	Rv1081c	0	0	0	0	0	0	1	0	15
Rv1082	mca	0	0	3	0	0	8	2	0	25
Rv1083	Rv1083	0	0	0	0	0	0	0	0	30
Rv1084	Rv1084	0	0	0	0	0	0	0	0	7
Rv1085c	Rv1085c	0	0	0	0	0	0	1	0	8
Rv1086	Rv1086	0	0	5	4	0	0	4	0	17
Rv1087	PE_PGRS21	2	0	20	20	0	10	23	20	159
Rv1088	PE9	0	0	1	0	0	0	0	0	0
Rv1088a	Rv1088a	0	0	0	0	0	0	0	0	10
Rv1091	PE_PGRS22	0	0	1	0	3	0	14	0	24
Rv1092c	coaA	0	0	0	0	0	0	0	14	2
Rv1093	glyA1	0	0	3	20	0	0	4	5	134
Rv1094	desA2	1	3	55	84	0	71	19	55	2037
Rv1095	phoH2	1	1	6	20	0	2	8	26	121
Rv1096	Rv1096	0	0	1	13	0	3	2	0	53
Rv1097c	Rv1097c	0	0	4	0	0	0	0	0	3
Rv1098c	fum	0	0	1	1	0	2	2	0	51
Rv1099c	glpX	0	0	1	0	0	0	1	0	64
Rv1100	Rv1100	0	0	0	0	0	6	5	0	15
Rv1101c	Rv1101c	0	0	0	2	0	2	2	0	14
Rv1102c	mazF3	0	0	0	0	0	0	1	0	31
Rv1103c	mazE3	0	0	6	2	0	0	5	0	145
Rv1106c	Rv1106c	0	0	0	0	0	0	0	0	16
Rv1107c	xseB	0	0	0	0	0	0	0	0	14
Rv1108c	xseA	0	0	0	0	0	0	2	0	5
Rv1109c	Rv1109c	0	1	4	8	0	16	10	0	303
Rv1110	lytB2	2	0	1	1	0	12	9	0	140
Rv1111c	Rv1111c	0	1	0	0	0	0	0	0	20
Rv1112	Rv1112	0	0	0	0	0	0	0	0	0
Rv1113	vapB32	0	0	0	0	0	0	1	0	0
Rv1114	vapC32	0	0	0	0	0	0	0	0	0
Rv1115	Rv1115	0	1	0	0	0	0	1	0	0
Rv1116	Rv1116	0	0	0	0	0	0	0	0	0
Rv1117	Rv1117	0	0	0	9	0	3	2	0	53
Rv1118c	Rv1118c	0	0	0	0	0	0	0	0	3
Rv1119c	Rv1119c	0	0	0	0	0	0	1	0	0
Rv1120c	Rv1120c	0	0	0	0	0	0	0	0	0
Rv1121	zwf1	0	0	2	0	0	15	3	0	51
Rv1122	gnd2	0	0	1	0	0	0	0	0	0
Rv1123c	bpoB	0	0	0	0	0	0	0	0	0
Rv1124	ephC	0	0	3	4	0	0	2	0	8
Rv1125	Rv1125	0	0	0	0	0	0	0	0	32
Rv1126c	Rv1126c	0	0	0	0	0	0	1	0	28
Rv1127c	ppdK	0	0	2	3	0	2	3	0	23
Rv1128c	Rv1128c	0	0	0	0	0	0	1	0	4
Rv1129c	Rv1129c	0	0	1	0	0	0	0	0	4
Rv1130	prpD	0	0	0	0	0	0	14	59	406
Rv1131	prpC	0	0	1	0	0	0	20	45	258
Rv1132	Rv1132	0	0	0	0	0	1	1	0	35
Rv1133c	metE	1	0	2	11	0	13	27	52	314
Rv1134	Rv1134	0	0	0	0	0	0	0	0	0
Rv1135c	PPE16	0	0	0	0	0	8	0	0	12
Rv1138a	Rv1138a	0	0	0	0	0	0	0	0	0
Rv1138c	Rv1138c	0	0	0	14	0	0	1	0	24
Rv1139c	Rv1139c	0	0	0	1	0	0	0	0	3
Rv1140	Rv1140	0	0	5	0	0	0	0	0	0
Rv1141c	echA11	0	0	1	0	0	0	0	0	28
Rv1142c	echA10	0	0	1	10	0	0	1	0	34
Rv1143	mcr	0	0	8	0	0	0	0	0	11
Rv1144	Rv1144	0	0	0	0	0	5	0	0	1
Rv1145	Rv1145	0	0	0	0	0	0	0	4	24
Rv1146	Rv1146	1	0	3	0	0	0	1	0	3
Rv1147	Rv1147	0	0	0	0	0	1	0	0	11
Rv1148c	Rv1148c	0	0	0	1	0	0	0	0	31
Rv1149	Rv1149	0	1	3	11	0	6	1	0	39
Rv1151c	Rv1151c	0	0	5	0	0	0	0	0	24
Rv1152	Rv1152	0	0	1	2	0	0	2	0	4
Rv1153c	omt	0	3	0	0	0	0	0	0	0
Rv1154c	Rv1154c	0	0	0	0	0	0	0	0	0
Rv1155	Rv1155	0	1	0	0	0	0	0	0	13
Rv1155a	Rv1155a	0	0	0	0	0	0	0	0	1
Rv1156	Rv1156	0	1	3	14	0	10	6	7	74
Rv1157c	Rv1157c	0	0	0	0	0	0	1	0	10
Rv1158c	Rv1158c	0	0	0	0	0	0	1	8	2
Rv1159	pimE	0	0	0	4	0	0	1	12	21
Rv1159A	Rv1159A	0	0	0	0	0	0	1	0	11
Rv1160	mutT2	0	0	0	0	0	0	1	0	3
Rv1161	narG	20	26	139	590	38	359	562	386	5808
Rv1162	narH	0	7	44	252	12	128	71	240	1431
Rv1163	narJ	0	0	3	49	0	41	13	0	169
Rv1164	narI	0	0	6	0	0	13	8	0	53
Rv1165	typA	0	2	4	9	0	2	9	35	131
Rv1166	lpqW	0	0	0	1	0	1	1	0	5
Rv1167c	Rv1167c	1	1	0	17	0	0	2	0	74
Rv1168c	PPE17	0	0	17	35	0	4	3	0	85
Rv1169c	lipX	0	0	2	0	0	0	0	0	5
Rv1170	mshB	0	1	3	16	0	0	1	0	34
Rv1171	Rv1171	0	1	3	8	0	0	3	0	22
Rv1172c	PE12	0	1	3	42	0	11	5	0	49
Rv1173	fbiC	0	0	9	0	0	11	6	0	148
Rv1174c	TB8.4	0	1	0	7	0	15	3	0	34
Rv1175c	fadH	0	0	4	3	0	0	6	0	34
Rv1176c	Rv1176c	0	0	0	0	0	0	0	0	0
Rv1177	fdxC	0	0	2	11	0	0	0	0	137
Rv1178	Rv1178	0	0	0	7	0	11	5	0	29
Rv1179c	Rv1179c	0	1	17	1	0	9	4	0	86
Rv1180	pks3	0	0	5	42	9	21	31	38	403
Rv1181	pks4	3	6	60	172	14	119	146	96	2163
Rv1182	papA3	0	1	29	90	14	41	29	30	717
Rv1183	mmpL10	0	5	10	140	0	65	22	18	437
Rv1184c	Rv1184c	0	1	14	52	0	24	12	4	630
Rv1185c	fadD21	0	0	4	48	0	16	7	6	760
Rv1186c	Rv1186c	0	0	0	13	0	0	1	0	51
Rv1187	rocA	0	0	0	7	0	11	5	34	178
Rv1188	Rv1188	0	0	0	2	0	0	2	0	19
Rv1189	sigI	0	0	0	0	0	0	0	0	0
Rv1190	Rv1190	0	1	0	0	0	0	0	0	0
Rv1191	Rv1191	0	0	0	0	0	0	1	0	7
Rv1192	Rv1192	1	0	0	10	0	0	3	7	54
Rv1193	fadD36	0	0	1	0	0	0	3	0	27
Rv1194c	Rv1194c	0	0	5	18	0	0	2	0	282
Rv1195	PE13	0	0	0	0	0	0	1	1	20
Rv1196	PPE18	0	0	2	17	0	4	13	0	67
Rv1197	esxK	0	3	6	25	0	16	16	44	382
Rv1198	esxL	0	0	2	12	0	12	9	0	151
Rv1199c	Rv1199c	0	0	2	1	0	5	0	0	7
Rv1200	Rv1200	0	0	0	7	0	0	1	0	8
Rv1201c	dapD	0	0	4	0	0	0	1	0	45
Rv1202	dapE	0	0	0	0	0	0	0	1	32
Rv1203c	Rv1203c	0	0	0	0	0	1	0	0	20
Rv1204c	Rv1204c	0	0	0	9	0	0	2	0	0
Rv1205	Rv1205	0	0	1	11	0	0	1	22	69
Rv1206	fadD6	0	2	0	0	0	0	3	0	92
Rv1207	folP2	0	1	2	0	0	1	2	0	55
Rv1208	gpgS	0	0	0	0	0	0	0	0	24
Rv1209	Rv1209	0	0	0	0	0	0	0	5	0
Rv1210	tagA	0	0	1	0	0	0	1	0	16
Rv1211	Rv1211	0	0	4	8	0	3	3	0	67
Rv1212c	glgA	0	0	0	0	0	0	1	0	36
Rv1213	glgC	0	0	3	8	0	0	1	2	19
Rv1214c	PE14	1	0	0	0	0	0	0	0	0
Rv1215c	Rv1215c	0	0	3	0	0	0	2	0	10
Rv1216c	Rv1216c	0	0	0	0	0	0	0	10	0
Rv1217c	Rv1217c	2	0	0	0	0	0	1	0	0
Rv1218c	Rv1218c	0	0	0	0	0	0	0	0	2
Rv1219c	Rv1219c	0	0	0	0	0	0	1	0	25
Rv1220c	Rv1220c	0	0	0	8	0	0	0	0	0
Rv1221	sigE	2	0	22	52	10	12	1	0	119
Rv1222	rseA	2	1	8	28	0	10	12	0	59
Rv1223	htrA	0	0	3	45	9	6	13	0	242
Rv1224	tatB	0	0	3	1	0	9	2	0	29
Rv1225c	Rv1225c	0	0	0	0	0	0	0	0	1
Rv1226c	Rv1226c	0	0	2	3	0	0	0	22	0
Rv1227c	Rv1227c	0	0	0	2	0	0	1	0	7
Rv1228	lpqX	0	0	0	0	0	0	0	0	0
Rv1228a	Rv1228a	0	0	0	1	0	0	0	0	0
Rv1229c	mrp	0	2	3	17	0	0	5	0	80
Rv1230c	Rv1230c	0	0	1	3	0	2	0	0	169
Rv1231c	Rv1231c	0	0	5	0	0	0	0	0	6
Rv1232c	Rv1232c	0	0	0	0	0	8	2	0	23
Rv1233c	Rv1233c	0	0	0	5	0	0	0	0	5
Rv1234	Rv1234	0	0	0	0	0	0	2	0	24
Rv1235	lpqY	0	0	2	0	0	12	0	0	23
Rv1236	sugA	0	0	0	0	0	0	1	0	41
Rv1237	sugB	0	0	0	0	0	0	1	0	20
Rv1238	sugC	0	1	6	0	0	0	0	0	91
Rv1239c	corA	0	0	0	16	0	0	1	0	50
Rv1240	mdh	0	0	0	4	0	1	5	22	74
Rv1241	vapB33	1	0	0	0	0	0	0	0	57
Rv1242	vapC33	0	0	0	0	0	6	0	0	0
Rv1243c	PE_PGRS23	0	0	0	0	0	1	0	1	0
Rv1244	lpqZ	0	0	0	0	0	0	0	43	0
Rv1245c	Rv1245c	1	0	0	3	0	0	1	0	23
Rv1246c	relE	0	0	0	0	0	0	0	0	0
Rv1247c	relB	0	0	0	0	0	0	0	0	28
Rv1248c	Rv1248c	0	0	7	61	2	10	29	10	447
Rv1249c	Rv1249c	0	0	3	0	11	6	1	0	92
Rv1250	Rv1250	0	0	0	4	0	0	0	0	14
Rv1251c	Rv1251c	0	0	0	0	0	0	1	0	0
Rv1252c	lprE	0	0	0	5	0	0	0	0	13
Rv1253	deaD	0	0	0	8	0	2	10	0	52
Rv1254	Rv1254	0	0	1	0	0	0	1	1	19
Rv1255c	Rv1255c	0	0	0	0	0	0	0	0	0
Rv1256c	cyp130	0	0	0	1	0	0	0	0	6
Rv1257c	Rv1257c	0	0	7	0	0	0	4	0	121
Rv1258c	Rv1258c	0	0	0	0	0	0	0	0	23
Rv1259	udgB	0	0	0	0	0	0	0	0	0
Rv1260	Rv1260	0	0	0	0	0	0	1	0	17
Rv1261c	Rv1261c	0	0	0	0	0	0	1	0	7
Rv1262c	Rv1262c	0	0	0	0	0	0	0	0	10
Rv1263	amiB2	0	0	0	0	0	0	0	0	5
Rv1264	Rv1264	0	0	8	13	0	2	1	0	55
Rv1265	Rv1265	0	0	0	40	0	2	10	19	157
Rv1266c	pknH	0	0	4	13	0	0	2	0	207
Rv1267c	embR	0	0	0	0	0	1	0	0	5
Rv1268c	Rv1268c	0	0	0	0	0	0	1	0	7
Rv1269c	Rv1269c	0	0	0	0	0	0	1	0	0
Rv1270c	lprA	0	1	0	5	0	0	3	0	90
Rv1271c	Rv1271c	0	0	0	0	0	0	1	0	0
Rv1272c	Rv1272c	0	0	0	10	0	0	2	0	15
Rv1273c	Rv1273c	0	0	0	0	0	0	0	0	0
Rv1274	lprB	0	0	0	2	0	0	4	0	118
Rv1275	lprC	0	0	2	7	0	0	1	0	83
Rv1276c	Rv1276c	0	0	0	0	0	0	0	0	0
Rv1277	Rv1277	0	0	0	0	0	0	0	0	3
Rv1278	Rv1278	0	0	0	5	0	6	2	0	24
Rv1279	Rv1279	0	0	0	0	0	0	2	0	7
Rv1280c	oppA	0	0	1	2	0	0	3	0	41
Rv1281c	oppD	0	0	0	0	0	5	0	0	0
Rv1282c	oppC	0	0	0	0	0	0	0	0	21
Rv1283c	oppB	0	0	0	0	0	0	1	0	26
Rv1284	canA	0	0	2	0	0	0	1	0	52
Rv1285	cysD	0	0	19	24	0	7	5	0	160
Rv1286	Rv1286	0	0	3	0	0	4	5	12	109
Rv1287	Rv1287	0	0	4	22	3	0	1	6	0
Rv1288	Rv1288	0	0	0	7	0	2	3	0	23
Rv1289	Rv1289	0	0	0	0	0	0	0	0	0
Rv1290A	Rv1290A	0	0	0	0	0	0	0	0	0
Rv1290c	Rv1290c	0	0	0	0	0	0	1	0	0
Rv1291c	Rv1291c	0	0	0	0	0	0	0	0	20
Rv1292	argS	0	0	0	1	0	4	1	0	18
Rv1293	lysA	0	0	4	0	0	0	3	0	25
Rv1294	thrA	0	0	2	1	0	15	2	0	17
Rv1295	thrC	0	0	7	5	0	0	2	0	9
Rv1296	thrB	0	1	0	0	0	0	0	0	34
Rv1297	rho	2	3	30	80	1	54	31	42	883
Rv1298	rpmE	0	0	1	28	0	8	5	0	58
Rv1299	prfA	1	1	3	41	0	10	11	0	172
Rv1300	hemK	0	0	3	0	0	0	6	0	29
Rv1301	Rv1301	0	0	0	9	0	4	5	0	53
Rv1302	rfe	0	0	1	11	15	2	4	38	16
Rv1303	Rv1303	0	0	1	8	0	2	3	0	213
Rv1304	atpB	0	0	0	12	0	0	1	0	77
Rv1305	atpE	0	0	0	10	0	0	2	0	9
Rv1306	atpF	0	1	0	10	0	0	4	0	61
Rv1307	atpH	0	0	2	9	0	0	7	28	138
Rv1308	atpA	1	1	21	28	0	4	16	35	486
Rv1309	atpG	0	0	9	0	0	0	5	19	156
Rv1310	atpD	1	0	6	30	0	22	9	17	187
Rv1311	atpC	0	1	2	17	0	0	3	0	146
Rv1312	Rv1312	0	0	0	11	0	0	0	0	0
Rv1313c	Rv1313c	0	0	0	6	0	0	2	0	9
Rv1314c	Rv1314c	0	0	0	3	0	0	0	0	1
Rv1315	murA	0	1	5	11	0	6	4	0	50
Rv1316c	ogt	0	0	0	3	0	0	0	0	9
Rv1317c	alkA	1	0	2	6	0	0	2	0	52
Rv1318c	Rv1318c	0	0	0	0	0	0	0	0	48
Rv1319c	Rv1319c	0	0	1	5	0	0	1	0	8
Rv1320c	Rv1320c	0	0	1	0	0	9	4	0	34
Rv1321	Rv1321	0	0	0	3	0	2	2	0	35
Rv1322	Rv1322	0	0	4	2	0	0	0	0	3
Rv1322A	Rv1322A	0	0	0	14	0	0	6	0	218
Rv1323	fadA4	0	2	1	79	0	12	15	129	692
Rv1324	Rv1324	0	0	3	1	0	0	2	33	82
Rv1325c	PE_PGRS24	0	0	2	1	2	6	4	0	20
Rv1326c	glgB	0	0	7	7	0	14	3	25	28
Rv1327c	glgE	0	1	5	14	0	10	2	3	53
Rv1328	glgP	1	0	1	12	0	0	4	0	35
Rv1329c	dinG	0	0	0	0	0	0	2	20	11
Rv1330c	pncB1	0	0	0	0	0	0	0	0	0
Rv1331	Rv1331	0	0	0	0	0	0	3	0	51
Rv1332	Rv1332	0	1	0	7	0	8	5	0	47
Rv1333	Rv1333	0	0	0	21	0	1	0	0	13
Rv1334	mec	0	0	0	0	0	0	0	0	0
Rv1335	cysO	0	0	0	0	0	0	0	0	0
Rv1336	cysM	0	0	1	32	0	0	0	0	27
Rv1337	Rv1337	0	0	0	9	0	6	1	0	13
Rv1338	murI	0	0	0	0	0	3	0	0	0
Rv1339	Rv1339	0	0	1	14	0	0	0	0	0
Rv1340	rphA	0	0	0	0	0	4	1	0	28
Rv1341	Rv1341	0	0	0	0	0	2	1	0	0
Rv1342c	Rv1342c	0	0	0	3	0	0	1	0	121
Rv1343c	lprD	0	0	0	0	0	0	1	0	0
Rv1344	mbtL	0	0	0	0	0	0	0	0	0
Rv1345	mbtM	0	0	0	0	0	0	1	0	16
Rv1346	mbtN	0	0	1	20	0	2	2	0	1
Rv1347c	mbtK	0	0	0	0	0	0	0	0	0
Rv1348	irtA	0	0	11	18	0	0	0	11	23
Rv1349	irtB	0	0	0	0	0	0	1	0	0
Rv1350	fabG2	0	0	0	0	0	0	0	0	0
Rv1351	Rv1351	0	0	0	0	0	0	0	0	0
Rv1352	Rv1352	0	0	6	27	0	15	4	0	39
Rv1353c	Rv1353c	0	0	0	0	0	2	0	0	0
Rv1354c	Rv1354c	0	0	0	0	0	0	0	0	0
Rv1355c	moeY	0	0	0	1	0	0	0	0	26
Rv1356c	Rv1356c	0	0	0	2	0	0	0	0	0
Rv1357c	Rv1357c	0	0	0	0	0	0	0	0	0
Rv1358	Rv1358	0	0	0	6	0	0	0	0	0
Rv1359	Rv1359	0	0	0	0	0	0	0	0	0
Rv1360	Rv1360	0	0	0	7	0	4	3	0	45
Rv1361c	PPE19	0	3	17	44	0	28	45	31	306
Rv1362c	Rv1362c	0	0	8	0	0	0	3	0	25
Rv1363c	Rv1363c	0	0	7	0	2	2	4	10	143
Rv1364c	Rv1364c	0	0	0	0	0	0	2	0	17
Rv1365c	rsfA	0	0	0	5	0	0	2	0	192
Rv1366	Rv1366	0	0	0	0	0	0	0	0	0
Rv1366A	Rv1366A	0	0	0	0	0	0	1	0	8
Rv1367c	Rv1367c	0	0	0	4	0	0	3	28	33
Rv1368	lprF	0	2	13	31	20	1	19	45	503
Rv1371	Rv1371	0	0	0	0	0	0	0	0	0
Rv1372	Rv1372	0	0	0	0	0	0	0	0	5
Rv1373	Rv1373	0	0	0	2	0	3	1	0	5
Rv1374c	Rv1374c	0	0	0	0	0	0	0	0	0
Rv1375	Rv1375	0	0	9	6	0	25	5	0	75
Rv1376	Rv1376	0	0	0	0	0	0	1	0	0
Rv1377c	Rv1377c	0	1	0	0	0	0	2	0	31
Rv1378c	Rv1378c	0	0	0	1	3	2	0	0	0
Rv1379	pyrR	0	0	1	0	0	0	2	0	0
Rv1380	pyrB	0	0	0	0	0	0	0	0	0
Rv1381	pyrC	0	0	0	0	0	0	0	16	7
Rv1382	Rv1382	0	0	0	0	0	0	0	0	0
Rv1383	carA	0	0	0	0	0	0	0	0	0
Rv1384	carB	0	0	0	0	0	0	1	0	22
Rv1385	pyrF	0	0	0	0	0	0	0	0	21
Rv1386	PE15	0	0	0	1	0	0	2	0	21
Rv1387	PPE20	0	0	5	6	0	1	7	0	208
Rv1388	mihF	0	0	2	12	0	0	6	45	129
Rv1389	gmk	0	0	6	19	0	0	8	3	91
Rv1390	rpoZ	0	0	0	23	0	1	0	6	238
Rv1391	dfp	2	1	2	18	0	0	8	21	46
Rv1392	metK	0	0	2	3	0	8	11	0	69
Rv1393c	Rv1393c	0	0	3	19	0	0	2	0	51
Rv1394c	cyp132	0	1	0	0	0	3	2	0	11
Rv1395	Rv1395	0	0	0	0	0	0	2	0	11
Rv1396c	PE_PGRS25	0	2	0	66	9	13	4	0	30
Rv1397c	vapC10	0	10	7	430	9	182	23	0	337
Rv1398c	vapB10	2	12	42	442	15	270	59	5	2724
Rv1399c	nlhH	0	0	0	0	0	0	1	0	0
Rv1400c	lipI	0	0	0	0	0	0	0	0	0
Rv1401	Rv1401	0	0	0	5	0	0	2	0	0
Rv1402	priA	0	0	2	15	0	9	2	0	0
Rv1403c	Rv1403c	0	0	0	0	0	0	0	0	0
Rv1404	Rv1404	1	3	0	0	0	0	3	0	125
Rv1405c	Rv1405c	0	1	0	24	0	3	0	0	16
Rv1406	fmt	0	0	0	1	0	0	0	0	36
Rv1407	fmu	0	0	0	0	0	0	0	0	0
Rv1408	rpe	0	0	4	11	0	0	1	0	2
Rv1409	ribG	0	0	0	7	0	0	3	0	19
Rv1410c	Rv1410c	0	1	0	25	0	0	6	0	36
Rv1411c	lprG	0	0	1	3	0	0	6	0	84
Rv1412	ribC	0	0	0	0	0	0	1	0	0
Rv1413	Rv1413	0	0	0	0	0	0	1	0	26
Rv1414	Rv1414	0	0	0	0	0	0	0	0	0
Rv1415	ribA2	0	0	0	25	0	11	7	12	109
Rv1416	ribH	0	0	0	13	0	9	3	0	90
Rv1417	Rv1417	0	0	0	0	0	0	2	0	0
Rv1418	lprH	0	0	9	0	1	0	0	0	70
Rv1419	Rv1419	0	0	0	0	0	0	9	0	203
Rv1420	uvrC	0	0	2	8	0	7	0	0	69
Rv1421	Rv1421	0	0	0	4	0	6	2	0	21
Rv1422	Rv1422	0	0	9	17	0	0	2	0	9
Rv1423	whiA	0	0	0	0	0	6	4	0	29
Rv1424c	Rv1424c	0	0	0	0	0	0	0	0	5
Rv1425	Rv1425	0	0	24	5	0	4	6	42	790
Rv1426c	lipO	0	0	0	0	0	0	1	0	30
Rv1427c	fadD12	0	0	0	0	0	0	0	0	14
Rv1428c	Rv1428c	0	0	0	1	0	0	0	0	36
Rv1429	Rv1429	1	0	1	0	0	0	0	0	3
Rv1430	PE16	0	0	1	1	0	0	0	0	4
Rv1431	Rv1431	0	0	0	2	0	10	1	0	11
Rv1432	Rv1432	0	0	2	4	0	3	0	0	9
Rv1433	Rv1433	0	0	0	0	0	0	0	0	3
Rv1434	Rv1434	0	0	2	0	0	0	0	0	16
Rv1435c	Rv1435c	0	0	0	0	0	0	1	0	2
Rv1436	gap	0	0	3	4	0	7	2	0	151
Rv1437	pgk	0	1	1	10	0	11	2	0	6
Rv1438	tpi	0	0	0	0	1	0	2	0	0
Rv1439c	Rv1439c	0	0	0	0	0	0	1	0	16
Rv1440	secG	0	0	3	1	0	0	3	0	46
Rv1441c	PE_PGRS26	0	0	0	0	6	0	4	1	70
Rv1442	bisC	0	0	10	22	0	34	4	16	218
Rv1443c	Rv1443c	0	0	0	0	0	8	3	0	26
Rv1444c	Rv1444c	0	0	4	1	0	0	3	0	176
Rv1445c	devB	0	0	0	0	0	0	2	0	46
Rv1446c	opcA	0	1	1	0	0	0	0	0	10
Rv1447c	zwf2	0	0	1	15	0	7	2	0	86
Rv1448c	tal	0	0	2	0	0	0	2	0	167
Rv1449c	tkt	0	3	7	18	0	8	12	49	156
Rv1450c	PE_PGRS27	0	0	0	13	0	0	1	0	26
Rv1451	Rv1451	0	0	0	11	0	0	1	0	52
Rv1452c	PE_PGRS28	0	1	1	0	0	0	0	0	9
Rv1453	Rv1453	0	0	0	12	0	0	0	0	17
Rv1454c	qor	0	0	0	0	0	0	2	0	7
Rv1455	Rv1455	0	0	0	0	0	0	0	0	0
Rv1456c	Rv1456c	0	0	0	0	0	0	0	0	0
Rv1457c	Rv1457c	0	0	0	1	0	0	0	0	5
Rv1458c	Rv1458c	0	0	1	3	0	0	2	0	50
Rv1459c	Rv1459c	0	0	5	2	7	2	1	0	7
Rv1460	Rv1460	0	0	8	2	0	0	3	0	68
Rv1461	Rv1461	0	0	8	99	0	29	15	31	385
Rv1462	Rv1462	0	0	13	3	0	12	6	0	114
Rv1463	Rv1463	0	0	0	2	0	1	5	0	149
Rv1464	csd	0	0	0	8	0	6	5	0	54
Rv1465	Rv1465	0	0	0	0	0	2	1	0	2
Rv1466	Rv1466	0	0	18	11	0	0	3	0	215
Rv1467c	fadE15	0	0	68	48	0	13	8	43	325
Rv1468c	PE_PGRS29	1	0	19	14	0	0	11	10	49
Rv1469	ctpD	0	0	0	0	4	0	4	4	39
Rv1470	trxA	0	0	0	2	0	5	0	0	29
Rv1471	trxB1	0	0	0	8	0	0	1	0	16
Rv1472	echA12	0	0	1	1	0	0	1	0	91
Rv1473	Rv1473	0	0	0	9	0	19	12	0	119
Rv1473A	Rv1473A	0	0	3	0	0	0	0	0	24
Rv1474c	Rv1474c	0	0	0	0	0	0	1	0	29
Rv1475c	acn	0	1	2	0	0	0	5	7	115
Rv1476	Rv1476	0	0	0	0	0	0	0	0	27
Rv1477	ripA	0	0	7	0	0	0	1	0	15
Rv1478	Rv1478	0	0	0	0	0	0	0	0	12
Rv1479	moxR1	0	1	6	0	0	2	9	0	120
Rv1480	Rv1480	1	0	0	1	0	0	3	0	48
Rv1481	Rv1481	0	0	0	0	0	0	0	0	4
Rv1482c	Rv1482c	0	0	0	0	8	0	0	0	4
Rv1483	fabG1	0	0	2	0	0	0	0	0	101
Rv1484	inhA	0	0	2	0	0	8	1	0	91
Rv1485	hemZ	0	0	0	0	0	0	0	0	23
Rv1486c	Rv1486c	0	1	0	6	12	0	6	0	21
Rv1487	Rv1487	0	0	1	1	0	10	2	0	17
Rv1488	Rv1488	0	0	2	44	0	8	16	68	205
Rv1489	Rv1489	0	0	0	3	0	8	1	35	34
Rv1489A	Rv1489A	0	2	1	0	0	0	0	0	7
Rv1490	Rv1490	0	0	2	0	0	0	0	0	13
Rv1491c	Rv1491c	0	0	0	2	1	3	2	0	58
Rv1492	mutA	1	0	2	0	0	0	2	2	36
Rv1493	mutB	0	0	0	5	0	0	3	21	8
Rv1494	mazE4	0	0	0	0	0	0	0	0	19
Rv1495	mazF4	0	0	0	0	0	0	0	0	0
Rv1496	Rv1496	0	0	0	8	0	10	0	0	0
Rv1497	lipL	0	0	0	0	0	1	3	0	11
Rv1498A	Rv1498A	0	0	3	0	0	0	0	0	0
Rv1498c	Rv1498c	0	0	0	0	0	0	2	0	25
Rv1499	Rv1499	0	0	0	0	0	0	0	0	0
Rv1500	Rv1500	0	0	2	6	0	0	1	0	14
Rv1501	Rv1501	0	0	0	0	0	4	1	0	18
Rv1502	Rv1502	0	0	0	1	0	0	0	0	17
Rv1505c	Rv1505c	0	0	0	0	0	0	0	0	0
Rv1506c	Rv1506c	0	0	3	14	0	7	1	0	28
Rv1507A	Rv1507A	0	0	0	0	0	0	0	0	0
Rv1507c	Rv1507c	0	0	0	0	0	2	0	0	37
Rv1508A	Rv1508A	0	0	0	0	0	15	0	0	2
Rv1508c	Rv1508c	0	0	1	0	0	0	2	0	27
Rv1509	Rv1509	0	0	0	0	0	0	0	3	18
Rv1510	Rv1510	0	0	1	0	0	0	2	0	0
Rv1511	gmdA	0	0	0	0	0	0	2	3	23
Rv1512	epiA	0	0	0	0	0	0	2	1	21
Rv1513	Rv1513	0	0	0	14	0	0	1	0	50
Rv1514c	Rv1514c	0	0	0	10	0	0	0	0	1
Rv1515c	Rv1515c	0	0	0	0	0	0	1	0	1
Rv1516c	Rv1516c	0	0	5	0	0	0	0	0	15
Rv1517	Rv1517	0	0	0	0	0	0	0	0	0
Rv1518	Rv1518	0	0	0	0	0	0	0	0	0
Rv1519	Rv1519	0	0	0	0	0	0	5	0	0
Rv1520	Rv1520	0	0	0	0	0	10	1	0	61
Rv1521	fadD25	0	0	2	7	2	14	12	0	109
Rv1522c	mmpL12	0	0	5	3	0	9	1	4	96
Rv1523	Rv1523	0	1	0	0	0	0	0	0	14
Rv1524	Rv1524	0	0	0	0	0	0	0	0	0
Rv1525	wbbL2	0	0	0	0	0	0	0	0	0
Rv1526c	Rv1526c	0	0	0	0	0	0	0	0	11
Rv1527c	pks5	0	1	0	3	0	3	5	6	147
Rv1528c	papA4	0	0	10	6	0	4	0	0	34
Rv1529	fadD24	0	0	1	3	0	0	0	0	19
Rv1530	adh	0	0	0	0	0	0	1	0	6
Rv1531	Rv1531	0	0	0	1	0	0	2	0	26
Rv1532c	Rv1532c	0	0	0	0	0	0	0	0	5
Rv1533	Rv1533	0	0	0	10	0	7	5	7	87
Rv1534	Rv1534	0	0	2	5	0	0	5	0	55
Rv1535	Rv1535	4	6	32	194	23	177	157	18	858
Rv1536	ileS	0	8	57	615	10	378	72	134	1516
Rv1537	dinX	0	0	0	6	10	1	0	0	1
Rv1538c	ansA	0	0	0	0	0	0	5	0	52
Rv1539	lspA	0	0	0	0	0	0	0	0	12
Rv1540	Rv1540	0	2	0	0	0	4	1	0	11
Rv1541c	lprI	0	0	11	30	0	0	3	0	269
Rv1542c	glbN	0	0	0	6	0	0	4	0	236
Rv1543	Rv1543	0	0	0	0	0	0	1	0	49
Rv1544	Rv1544	0	0	0	0	0	11	4	0	34
Rv1545	Rv1545	0	0	0	0	0	0	1	0	15
Rv1546	Rv1546	0	0	0	0	0	0	0	0	3
Rv1547	dnaE1	0	0	0	58	1	17	4	24	144
Rv1548c	PPE21	0	0	0	4	0	8	0	0	8
Rv1550	fadD11	0	0	0	3	0	0	1	0	4
Rv1551	plsB1	0	0	0	0	0	0	0	0	0
Rv1552	frdA	1	0	0	7	0	17	1	20	89
Rv1553	frdB	0	0	0	0	0	0	3	0	22
Rv1554	frdC	0	0	4	0	0	0	0	5	1
Rv1555	frdD	0	0	0	0	0	0	0	0	1
Rv1556	Rv1556	0	0	0	0	0	0	0	0	58
Rv1557	mmpL6	0	1	0	10	0	9	0	0	10
Rv1558	Rv1558	0	0	1	4	0	3	2	0	59
Rv1559	ilvA	0	0	0	3	0	9	9	0	18
Rv1560	vapB11	0	0	0	0	0	0	0	0	0
Rv1561	vapC11	0	0	0	0	0	1	0	0	6
Rv1562c	treZ	0	0	0	9	0	4	0	0	0
Rv1563c	treY	0	0	1	2	0	0	2	0	2
Rv1564c	treX	0	0	3	0	0	2	1	0	85
Rv1565c	Rv1565c	0	0	2	0	0	0	0	0	34
Rv1566c	Rv1566c	0	0	0	0	0	0	0	0	1
Rv1567c	Rv1567c	0	0	0	0	0	0	0	0	0
Rv1568	bioA	0	0	0	0	0	0	0	0	18
Rv1569	bioF1	0	0	0	0	0	0	0	0	16
Rv1570	bioD	0	0	1	0	0	0	1	0	0
Rv1571	Rv1571	0	0	0	0	0	0	0	0	0
Rv1573	Rv1573	0	0	0	0	0	0	0	0	0
Rv1574	Rv1574	0	0	0	0	0	0	0	0	4
Rv1575	Rv1575	0	0	0	1	0	0	0	0	0
Rv1576c	Rv1576c	0	0	0	0	0	0	0	0	4
Rv1577c	Rv1577c	0	0	0	28	0	11	0	0	61
Rv1578c	Rv1578c	0	0	0	0	0	0	0	0	0
Rv1579c	Rv1579c	0	0	0	0	0	0	1	0	0
Rv1580c	Rv1580c	0	0	0	0	0	0	0	0	0
Rv1581c	Rv1581c	0	0	0	0	0	0	0	0	0
Rv1582c	Rv1582c	0	0	0	8	0	0	1	0	0
Rv1583c	Rv1583c	0	0	0	0	0	0	0	0	1
Rv1584c	Rv1584c	0	0	0	6	21	0	0	0	5
Rv1585c	Rv1585c	0	0	0	0	0	0	0	0	0
Rv1586c	Rv1586c	0	0	0	0	0	0	3	0	9
Rv1587c	Rv1587c	0	0	0	0	0	0	0	5	0
Rv1588c	Rv1588c	0	0	0	0	0	0	0	0	30
Rv1589	bioB	0	0	0	0	0	0	2	0	30
Rv1590	Rv1590	1	0	0	7	0	0	0	0	0
Rv1591	Rv1591	0	0	0	0	0	0	0	0	0
Rv1592c	Rv1592c	0	0	0	5	0	0	0	0	5
Rv1593c	Rv1593c	0	0	0	0	0	0	4	0	81
Rv1594	nadA	0	0	0	3	0	3	8	29	145
Rv1595	nadB	0	0	1	0	0	0	4	0	98
Rv1596	nadC	0	0	0	0	0	0	0	20	28
Rv1597	Rv1597	0	0	0	0	0	0	1	0	28
Rv1598c	Rv1598c	0	0	1	0	0	0	2	0	31
Rv1599	hisD	0	0	0	3	0	0	2	0	41
Rv1600	hisC1	0	0	0	0	0	0	2	0	23
Rv1601	hisB	0	0	0	0	0	0	0	0	5
Rv1602	hisH	0	0	1	0	0	0	1	0	2
Rv1603	hisA	0	0	4	0	0	0	2	0	36
Rv1604	impA	0	0	0	12	0	0	0	0	0
Rv1605	hisF	0	0	1	0	0	0	1	0	16
Rv1606	hisI	0	0	0	0	0	0	1	0	0
Rv1607	chaA	0	0	0	0	0	1	0	0	6
Rv1608c	bcpB	0	0	0	0	0	0	1	0	56
Rv1609	trpE	0	0	2	0	0	0	3	0	67
Rv1610	Rv1610	0	0	0	0	0	0	0	0	26
Rv1611	trpC	0	0	7	0	0	0	3	0	168
Rv1612	trpB	0	0	0	13	0	0	1	0	6
Rv1613	trpA	0	0	0	0	0	0	0	0	21
Rv1614	lgt	0	1	0	6	0	0	1	0	68
Rv1615	Rv1615	0	0	0	6	0	0	1	0	0
Rv1616	Rv1616	0	0	0	0	0	0	0	0	38
Rv1617	pykA	0	0	2	0	0	8	9	6	100
Rv1618	tesB1	0	0	1	0	0	1	2	0	14
Rv1619	Rv1619	0	0	3	1	0	3	1	0	1
Rv1620c	cydC	0	0	6	1	0	2	12	15	143
Rv1621c	cydD	0	0	5	3	0	10	12	3	228
Rv1622c	cydB	0	2	26	25	0	9	23	0	934
Rv1623c	cydA	0	0	8	9	4	23	30	93	364
Rv1624c	Rv1624c	0	0	0	1	0	0	1	0	0
Rv1625c	cya	0	0	0	6	0	24	5	0	25
Rv1626	Rv1626	0	0	2	0	0	1	4	1	50
Rv1627c	Rv1627c	0	0	0	2	0	0	3	0	63
Rv1628c	Rv1628c	0	2	0	3	0	16	1	0	46
Rv1629	polA	0	1	0	0	0	0	2	0	11
Rv1630	rpsA	0	3	16	47	0	18	24	30	747
Rv1631	coaE	0	0	2	6	0	11	6	0	15
Rv1632c	Rv1632c	0	0	1	0	0	0	0	0	4
Rv1633	uvrB	1	0	5	0	0	6	4	15	101
Rv1634	Rv1634	0	0	0	16	0	10	0	0	12
Rv1635c	Rv1635c	0	0	0	5	0	19	0	0	25
Rv1636	TB15.3	0	0	0	11	0	9	5	0	188
Rv1637c	Rv1637c	0	0	0	0	0	10	2	0	20
Rv1638	uvrA	0	0	4	7	0	2	1	7	176
Rv1638A	Rv1638A	0	1	8	22	3	2	8	7	467
Rv1639c	Rv1639c	2	3	18	117	9	24	31	3	824
Rv1640c	lysX	0	0	0	29	0	5	1	0	73
Rv1641	infC	0	4	16	64	6	101	24	35	1025
Rv1642	rpmI	1	0	2	24	0	1	3	0	84
Rv1643	rplT	0	0	1	43	11	12	8	26	178
Rv1644	tsnR	0	0	2	0	0	4	2	0	23
Rv1645c	Rv1645c	0	0	0	0	0	18	1	0	15
Rv1646	PE17	0	1	7	29	1	14	19	17	563
Rv1647	Rv1647	0	0	0	1	0	2	0	0	26
Rv1648	Rv1648	0	0	7	6	0	0	1	1	3
Rv1649	pheS	0	0	1	0	0	0	0	0	2
Rv1650	pheT	0	0	0	0	0	0	1	45	6
Rv1651c	PE_PGRS30	0	0	5	15	0	8	9	1	9
Rv1652	argC	0	0	0	0	0	0	1	0	11
Rv1653	argJ	0	0	0	3	0	0	0	0	8
Rv1654	argB	0	0	1	10	0	0	0	0	7
Rv1655	argD	0	1	2	0	0	0	3	11	9
Rv1656	argF	0	0	1	0	0	0	1	0	20
Rv1657	argR	0	0	0	0	0	0	0	0	3
Rv1658	argG	0	0	1	7	0	7	3	0	4
Rv1659	argH	0	0	0	0	0	0	2	0	0
Rv1660	pks10	0	1	0	1	0	0	5	0	80
Rv1661	pks7	3	0	4	26	8	0	14	1	87
Rv1662	pks8	0	0	3	7	0	9	6	26	104
Rv1663	pks17	0	0	1	13	0	0	1	0	35
Rv1664	pks9	0	0	0	0	0	0	1	0	4
Rv1665	pks11	0	1	3	3	0	0	3	0	86
Rv1666c	cyp139	0	0	0	7	0	0	0	0	2
Rv1669	Rv1669	0	0	0	0	0	0	0	0	2
Rv1670	Rv1670	0	0	0	0	0	0	0	0	0
Rv1671	Rv1671	0	1	0	0	0	0	0	0	0
Rv1672c	Rv1672c	0	0	0	0	0	0	1	0	14
Rv1673c	Rv1673c	0	0	0	0	0	0	0	0	0
Rv1674c	Rv1674c	0	0	0	0	0	10	0	0	7
Rv1675c	cmr	0	0	0	0	0	0	1	0	0
Rv1676	Rv1676	0	0	0	0	0	8	1	0	100
Rv1677	dsbF	0	0	0	1	0	0	2	0	24
Rv1678	Rv1678	0	0	0	0	0	0	5	0	2
Rv1679	fadE16	0	0	3	0	0	8	4	0	16
Rv1680	Rv1680	0	0	0	0	0	2	0	0	46
Rv1681	moeX	0	0	0	0	0	0	0	0	48
Rv1682	Rv1682	0	0	0	0	0	0	0	0	8
Rv1683	Rv1683	0	0	2	12	0	12	8	11	227
Rv1684	Rv1684	0	0	0	13	0	0	0	0	0
Rv1685c	Rv1685c	0	0	0	0	0	9	0	0	2
Rv1686c	Rv1686c	0	0	0	0	0	0	0	0	0
Rv1687c	Rv1687c	0	0	0	0	0	0	0	0	1
Rv1688	mpg	0	1	0	0	0	0	0	0	9
Rv1689	tyrS	0	0	0	14	0	0	4	0	44
Rv1690	lprJ	0	0	2	25	0	0	0	0	58
Rv1691	Rv1691	0	0	5	6	0	0	3	0	25
Rv1692	Rv1692	0	0	1	0	0	0	1	15	16
Rv1693	Rv1693	0	0	0	1	0	0	2	0	5
Rv1694	tlyA	0	1	1	0	0	1	1	0	3
Rv1695	ppnK	0	0	0	9	0	0	1	0	26
Rv1696	recN	0	0	2	0	0	0	1	0	46
Rv1697	Rv1697	0	0	1	0	0	0	3	50	20
Rv1698	mctB	0	0	0	0	0	0	0	0	17
Rv1699	pyrG	0	0	8	4	0	11	1	0	94
Rv1700	Rv1700	0	0	0	0	0	0	0	0	19
Rv1701	Rv1701	0	0	0	14	0	0	1	0	0
Rv1702c	Rv1702c	0	0	0	0	0	0	0	0	0
Rv1703c	Rv1703c	0	0	0	19	0	0	4	19	35
Rv1704c	cycA	0	0	1	0	0	0	2	0	52
Rv1705c	PPE22	0	0	0	0	0	0	1	0	46
Rv1706A	Rv1706A	0	0	0	0	0	0	0	0	0
Rv1706c	PPE23	0	0	0	1	0	9	5	0	35
Rv1707	Rv1707	0	0	1	34	0	9	5	0	43
Rv1708	Rv1708	0	0	0	0	0	0	0	0	12
Rv1709	scpA	1	0	0	0	0	5	0	0	2
Rv1710	scpB	0	1	0	0	0	0	0	0	27
Rv1711	Rv1711	0	0	0	0	0	6	0	0	28
Rv1712	cmk	0	0	0	21	0	9	1	0	14
Rv1713	engA	0	0	0	0	0	0	1	0	71
Rv1714	Rv1714	0	0	0	0	0	0	0	0	0
Rv1715	fadB3	0	0	0	0	0	0	1	0	0
Rv1716	Rv1716	0	0	0	0	0	0	0	0	0
Rv1717	Rv1717	0	0	0	0	0	0	0	0	0
Rv1718	Rv1718	0	0	0	0	0	0	0	0	0
Rv1719	Rv1719	0	0	0	0	0	0	1	0	0
Rv1720c	vapC12	0	0	0	1	0	0	0	0	0
Rv1721c	vapB12	0	0	0	0	0	0	0	0	67
Rv1722	Rv1722	0	0	0	0	0	0	2	0	7
Rv1723	Rv1723	0	0	0	0	0	0	0	0	0
Rv1724c	Rv1724c	0	0	0	0	0	0	0	0	0
Rv1725c	Rv1725c	0	0	0	20	0	0	2	0	0
Rv1726	Rv1726	0	0	0	0	0	0	0	0	22
Rv1727	Rv1727	0	0	0	0	0	0	1	0	0
Rv1728c	Rv1728c	0	0	0	0	0	0	1	0	13
Rv1729c	Rv1729c	0	0	0	5	0	1	0	0	0
Rv1730c	Rv1730c	0	0	0	0	0	0	1	0	3
Rv1731	gabD2	1	1	6	15	0	0	7	2	206
Rv1732c	Rv1732c	0	0	1	6	0	0	3	38	48
Rv1733c	Rv1733c	3	1	21	38	14	29	17	24	162
Rv1734c	Rv1734c	0	0	0	0	0	0	0	0	0
Rv1735a	Rv1735a	0	0	0	0	0	0	0	0	0
Rv1735c	Rv1735c	0	0	0	0	0	0	0	0	0
Rv1736c	narX	3	0	6	1	6	6	4	47	29
Rv1737c	narK2	1	1	55	10	8	17	19	0	530
Rv1738	Rv1738	4	0	424	142	22	49	32	111	3306
Rv1739c	Rv1739c	0	0	2	0	0	0	0	0	1
Rv1740	vapB34	0	0	0	2	0	1	0	0	22
Rv1741	vapC34	0	0	2	10	0	3	0	0	4
Rv1742	Rv1742	0	0	1	0	0	2	1	0	1
Rv1743	pknE	0	0	1	27	0	0	1	0	54
Rv1744c	Rv1744c	0	0	0	0	0	0	0	0	0
Rv1745c	idi	0	0	0	0	0	0	0	0	11
Rv1746	pknF	0	0	0	2	0	0	1	0	20
Rv1747	Rv1747	0	0	0	1	0	6	5	0	43
Rv1748	Rv1748	0	0	0	0	0	4	0	0	26
Rv1749c	Rv1749c	0	0	0	13	0	0	0	0	0
Rv1750c	fadD1	0	0	0	12	0	8	1	0	40
Rv1751	Rv1751	0	0	6	10	0	0	6	0	173
Rv1752	Rv1752	0	0	0	7	0	0	0	0	15
Rv1753c	PPE24	0	0	0	0	0	5	0	0	5
Rv1754c	Rv1754c	0	0	0	0	0	0	0	0	0
Rv1758	cut1	0	0	0	0	0	0	0	0	0
Rv1759c	wag22	0	0	4	0	0	1	1	0	23
Rv1760	Rv1760	1	1	2	14	0	0	1	5	41
Rv1761c	Rv1761c	0	0	0	0	0	0	0	0	0
Rv1762c	Rv1762c	0	0	0	0	0	0	0	0	43
Rv1765c	Rv1765c	0	0	2	1	0	2	1	0	17
Rv1766	Rv1766	0	0	0	0	0	0	1	0	0
Rv1767	Rv1767	0	0	10	0	0	0	0	0	46
Rv1768	PE_PGRS31	1	0	2	11	0	0	5	3	7
Rv1769	Rv1769	0	0	0	0	0	0	3	0	24
Rv1770	Rv1770	0	0	3	3	0	0	3	0	48
Rv1771	Rv1771	0	0	0	0	0	10	2	0	52
Rv1772	Rv1772	0	0	0	75	0	33	13	0	245
Rv1773c	Rv1773c	0	0	0	0	0	0	0	0	4
Rv1774	Rv1774	0	0	0	6	0	0	3	0	19
Rv1775	Rv1775	0	0	0	0	0	0	1	0	14
Rv1776c	Rv1776c	0	0	0	0	0	0	2	0	0
Rv1777	cyp144	0	0	0	0	0	0	0	0	0
Rv1778c	Rv1778c	0	0	0	0	0	0	2	0	0
Rv1779c	Rv1779c	0	0	8	0	0	0	1	0	46
Rv1780	Rv1780	0	0	4	2	0	0	0	0	1
Rv1781c	malQ	0	0	0	0	0	0	1	0	13
Rv1782	eccB5	1	3	11	25	0	11	14	53	358
Rv1783	eccC5	10	4	20	128	17	59	44	94	713
Rv1785c	cyp143	0	0	0	1	0	0	1	24	0
Rv1786	Rv1786	0	0	0	0	0	0	0	0	29
Rv1787	PPE25	0	0	0	0	0	0	0	0	0
Rv1788	PE18	0	0	0	0	0	0	0	0	0
Rv1789	PPE26	1	2	1	2	0	2	11	14	59
Rv1790	PPE27	0	0	0	0	0	0	0	0	0
Rv1791	PE19	0	0	1	14	0	13	3	2	205
Rv1793	esxN	0	2	50	144	14	50	12	0	523
Rv1794	Rv1794	0	0	5	73	8	6	13	7	123
Rv1795	eccD5	0	1	0	59	0	13	13	0	122
Rv1796	mycP5	0	0	3	9	4	31	9	0	152
Rv1797	eccE5	1	0	2	15	0	20	10	0	84
Rv1798	eccA5	0	0	0	29	0	7	5	18	99
Rv1799	lppT	0	0	0	7	0	0	0	0	17
Rv1800	PPE28	0	1	0	6	0	7	3	0	25
Rv1801	PPE29	0	0	0	5	0	0	0	0	4
Rv1802	PPE30	0	0	0	0	0	0	3	0	13
Rv1803c	PE_PGRS32	0	0	2	7	0	1	1	0	10
Rv1804c	Rv1804c	0	0	0	0	0	0	0	0	1
Rv1805c	Rv1805c	0	0	0	0	0	0	0	0	0
Rv1806	PE20	0	2	1	30	0	26	4	0	196
Rv1808	PPE32	0	3	2	63	0	38	13	0	101
Rv1809	PPE33	0	3	2	85	0	60	20	2	183
Rv1810	Rv1810	0	3	15	150	0	94	6	9	185
Rv1811	mgtC	0	0	0	23	0	2	0	0	35
Rv1812c	Rv1812c	0	0	0	1	0	0	1	0	12
Rv1813c	Rv1813c	0	1	11	43	0	12	9	0	260
Rv1814	erg3	0	0	0	5	0	0	0	6	42
Rv1815	Rv1815	0	0	0	0	0	11	1	0	42
Rv1816	Rv1816	0	0	0	0	0	0	0	0	18
Rv1817	Rv1817	0	0	0	0	0	14	1	0	25
Rv1818c	PE_PGRS33	2	0	1	2	2	0	9	14	32
Rv1819c	bacA	0	0	0	0	0	0	1	0	1
Rv1820	ilvG	0	0	2	12	0	0	4	17	2
Rv1821	secA2	0	0	4	39	3	11	15	57	368
Rv1822	pgsA2	0	0	0	1	0	0	0	0	0
Rv1823	Rv1823	0	0	0	4	0	0	0	0	1
Rv1824	Rv1824	0	0	0	0	0	0	0	0	22
Rv1825	Rv1825	1	0	2	0	0	1	0	0	15
Rv1826	gcvH	0	0	0	24	0	0	4	3	39
Rv1827	garA	0	3	4	27	1	12	6	0	346
Rv1828	Rv1828	0	0	0	19	0	0	9	13	81
Rv1829	Rv1829	0	0	14	22	7	16	14	0	462
Rv1830	Rv1830	0	0	0	12	0	4	5	0	197
Rv1831	Rv1831	0	0	0	6	0	6	2	0	22
Rv1832	gcvB	0	0	5	25	0	7	6	42	88
Rv1833c	Rv1833c	0	0	3	6	0	0	3	6	4
Rv1834	lipZ	0	0	0	0	0	0	1	0	3
Rv1835c	Rv1835c	0	0	0	0	0	8	0	0	3
Rv1836c	Rv1836c	0	0	0	0	0	2	4	0	19
Rv1837c	glcB	0	2	15	22	2	3	8	26	175
Rv1838c	vapC13	0	0	0	0	0	0	0	0	0
Rv1839c	vapB13	0	0	0	10	0	0	0	0	1
Rv1840c	PE_PGRS34	0	0	5	0	0	10	5	0	1
Rv1841c	Rv1841c	0	0	0	0	0	0	1	0	43
Rv1842c	Rv1842c	0	0	2	20	2	16	0	0	60
Rv1843c	guaB1	0	1	14	14	0	7	13	0	139
Rv1844c	gnd1	0	1	10	21	0	9	3	7	167
Rv1845c	blaR	1	0	4	2	0	0	2	0	19
Rv1846c	blaI	0	0	40	71	0	0	20	0	2261
Rv1847	Rv1847	0	0	1	0	0	0	1	0	24
Rv1848	ureA	0	0	2	0	0	4	2	0	3
Rv1849	ureB	0	0	0	0	0	4	0	0	16
Rv1850	ureC	1	0	1	0	0	0	15	1	297
Rv1851	ureF	0	0	0	0	0	0	3	0	52
Rv1852	ureG	0	0	0	9	0	0	2	0	3
Rv1853	ureD	0	0	0	0	0	0	2	0	51
Rv1854c	ndh	0	0	0	4	0	1	2	10	82
Rv1855c	Rv1855c	0	0	1	21	0	6	3	13	18
Rv1856c	Rv1856c	1	0	5	0	0	3	8	0	505
Rv1857	modA	0	0	4	0	0	0	3	0	146
Rv1858	modB	0	0	0	0	0	0	0	0	0
Rv1859	modC	0	0	0	10	0	6	1	0	26
Rv1860	apa	0	0	4	1	0	0	6	0	82
Rv1861	Rv1861	0	0	0	0	0	0	0	0	3
Rv1862	adhA	0	2	0	3	0	7	3	0	25
Rv1863c	Rv1863c	0	0	0	4	0	10	3	0	29
Rv1864c	Rv1864c	0	0	0	0	0	0	2	0	11
Rv1865c	Rv1865c	0	0	0	0	0	6	1	0	37
Rv1866	Rv1866	0	0	0	0	0	0	1	0	8
Rv1867	Rv1867	0	0	0	0	0	0	0	0	23
Rv1868	Rv1868	0	0	0	3	0	1	4	0	49
Rv1869c	Rv1869c	0	1	0	5	0	30	5	0	53
Rv1870c	Rv1870c	0	2	2	126	2	41	7	0	72
Rv1871c	Rv1871c	0	4	24	253	30	81	68	2	1276
Rv1872c	lldD2	3	9	100	306	4	163	196	221	3872
Rv1873	Rv1873	0	0	0	0	0	0	0	0	0
Rv1874	Rv1874	0	0	0	7	0	0	2	0	26
Rv1875	Rv1875	0	0	1	23	0	1	1	0	21
Rv1876	bfrA	0	0	1	6	0	0	1	0	57
Rv1877	Rv1877	0	0	1	10	0	0	3	0	24
Rv1878	glnA3	0	0	0	0	0	2	0	0	25
Rv1879	Rv1879	0	0	0	0	0	0	0	0	22
Rv1880c	cyp140	0	0	1	2	0	4	8	0	101
Rv1881c	lppE	0	0	3	0	0	1	0	0	45
Rv1882c	Rv1882c	0	0	0	0	0	6	0	0	7
Rv1883c	Rv1883c	0	0	0	0	0	2	1	0	53
Rv1884c	rpfC	0	0	0	0	0	0	1	0	91
Rv1885c	Rv1885c	1	0	0	0	0	0	2	0	0
Rv1886c	fbpB	0	0	6	2	0	12	6	0	81
Rv1887	Rv1887	0	1	7	47	10	10	7	0	151
Rv1890c	Rv1890c	0	0	0	0	0	0	0	0	8
Rv1891	Rv1891	0	0	4	9	0	0	5	0	178
Rv1892	Rv1892	0	0	0	0	0	3	1	0	7
Rv1893	Rv1893	0	0	1	5	0	0	1	0	130
Rv1894c	Rv1894c	0	0	3	0	0	0	4	0	15
Rv1895	Rv1895	0	0	0	0	0	2	0	0	37
Rv1896c	Rv1896c	0	0	0	0	0	0	0	0	1
Rv1897c	Rv1897c	0	0	0	0	0	0	0	0	0
Rv1898	Rv1898	0	0	9	0	0	2	1	0	28
Rv1899c	lppD	0	0	42	31	0	1	4	0	353
Rv1900c	lipJ	0	0	0	0	0	6	2	0	86
Rv1901	cinA	0	0	0	0	0	0	2	0	22
Rv1902c	nanT	0	0	0	0	0	0	2	0	0
Rv1903	Rv1903	0	0	0	0	0	0	1	0	2
Rv1904	Rv1904	0	1	17	56	0	22	11	0	248
Rv1905c	aao	0	1	0	11	0	15	1	0	52
Rv1906c	Rv1906c	0	1	0	17	1	2	2	0	37
Rv1907c	Rv1907c	0	2	0	0	0	10	3	42	6
Rv1908c	katG	1	2	26	84	11	27	80	189	1148
Rv1909c	furA	0	0	2	1	0	0	1	0	48
Rv1910c	Rv1910c	0	1	6	7	0	0	2	0	0
Rv1911c	lppC	0	0	1	10	0	0	3	0	56
Rv1912c	fadB5	0	0	0	0	0	0	0	22	2
Rv1913	Rv1913	0	0	0	0	0	0	0	0	9
Rv1914c	Rv1914c	0	0	1	3	1	0	0	0	0
Rv1915	aceAa	0	0	1	2	0	29	7	12	178
Rv1916	aceAb	0	0	2	10	0	6	1	0	94
Rv1917c	PPE34	0	0	0	0	0	0	0	0	24
Rv1918c	PPE35	0	1	0	0	0	1	4	0	115
Rv1919c	Rv1919c	0	0	0	0	0	12	0	0	38
Rv1920	Rv1920	0	0	1	3	2	0	2	0	55
Rv1921c	lppF	0	0	0	0	0	0	0	0	10
Rv1922	Rv1922	0	0	0	0	0	0	0	0	14
Rv1923	lipD	0	0	1	0	0	4	2	0	49
Rv1924c	Rv1924c	0	0	0	0	0	0	1	0	0
Rv1925	fadD31	0	1	3	1	6	22	12	19	196
Rv1926c	mpt63	0	0	0	21	0	0	5	15	70
Rv1927	Rv1927	0	1	0	17	0	0	0	0	18
Rv1928c	Rv1928c	0	0	0	0	0	0	1	0	2
Rv1929c	Rv1929c	0	0	0	8	0	0	1	0	27
Rv1930c	Rv1930c	0	0	0	0	0	0	0	0	9
Rv1931c	Rv1931c	0	0	0	0	0	0	0	18	7
Rv1932	tpx	0	0	0	0	0	0	1	0	12
Rv1933c	fadE18	0	0	0	0	0	0	0	0	0
Rv1934c	fadE17	0	0	0	0	0	0	0	0	2
Rv1935c	echA13	0	0	0	0	0	0	0	0	8
Rv1936	Rv1936	0	0	0	0	0	0	0	0	0
Rv1937	Rv1937	0	0	0	0	0	0	4	0	6
Rv1938	ephB	0	0	2	0	0	0	1	0	7
Rv1939	Rv1939	0	0	0	0	0	0	0	0	0
Rv1940	ribA1	0	0	0	0	0	0	0	0	25
Rv1941	Rv1941	0	0	0	0	0	1	0	0	0
Rv1942c	mazF5	0	0	0	0	0	0	0	0	0
Rv1943c	mazE5	0	0	0	0	0	1	0	0	13
Rv1944c	Rv1944c	0	0	0	0	0	0	0	0	34
Rv1945	Rv1945	0	0	0	0	0	0	0	0	16
Rv1946c	lppG	0	0	0	0	0	0	1	0	0
Rv1947	Rv1947	0	0	0	0	0	0	0	0	0
Rv1948c	Rv1948c	0	0	0	0	0	0	0	0	0
Rv1950c	Rv1950c	0	0	0	0	0	0	1	0	4
Rv1951c	Rv1951c	0	0	0	0	0	0	2	0	17
Rv1952	vapB14	0	0	0	0	0	0	0	0	12
Rv1953	vapC14	0	0	0	0	0	0	1	0	0
Rv1954c	Rv1954c	0	0	0	0	0	0	0	0	0
Rv1955	higB	0	0	0	0	0	0	2	0	54
Rv1956	higA	0	0	0	0	0	0	0	0	0
Rv1957	Rv1957	0	0	0	8	0	8	0	0	6
Rv1958c	Rv1958c	0	0	0	0	0	0	0	0	0
Rv1959c	parE1	0	0	0	0	0	0	0	0	16
Rv1960c	parD1	0	0	0	0	0	0	0	0	2
Rv1961	Rv1961	0	0	0	0	0	0	1	0	0
Rv1962A	vapB35	0	0	0	0	0	0	0	0	0
Rv1962c	vapC35	0	0	0	0	0	0	0	0	0
Rv1963c	mce3R	0	0	0	4	0	0	0	0	18
Rv1964	yrbE3A	0	0	0	0	0	0	0	0	0
Rv1965	yrbE3B	0	0	0	0	0	0	1	0	0
Rv1966	mce3A	0	0	0	0	0	11	1	0	17
Rv1967	mce3B	0	0	0	0	0	0	0	0	1
Rv1968	mce3C	0	0	0	0	0	0	0	0	7
Rv1969	mce3D	0	0	0	0	0	8	0	0	0
Rv1970	lprM	0	0	0	0	0	0	1	0	0
Rv1971	mce3F	0	0	0	0	0	0	0	0	0
Rv1972	Rv1972	0	0	0	0	0	0	0	0	0
Rv1973	Rv1973	0	0	0	0	0	0	0	0	0
Rv1974	Rv1974	0	0	0	0	0	0	0	0	0
Rv1975	Rv1975	0	0	3	0	0	1	0	0	0
Rv1976c	Rv1976c	0	0	0	0	0	2	0	0	10
Rv1977	Rv1977	0	0	2	3	0	7	1	0	23
Rv1978	Rv1978	0	0	2	5	0	1	0	0	2
Rv1979c	Rv1979c	0	3	0	4	0	2	0	0	18
Rv1980c	mpt64	0	1	2	47	12	8	3	0	163
Rv1981c	nrdF1	0	0	0	16	0	0	0	0	44
Rv1982A	vapB36	0	0	0	0	0	0	0	0	0
Rv1982c	vapC36	0	0	0	0	0	0	0	0	22
Rv1983	PE_PGRS35	0	0	11	46	0	0	3	0	43
RV1984a	RV1984a	0	0	0	0	0	0	1	0	16
Rv1984c	cfp21	0	0	0	0	0	0	0	0	19
Rv1985c	Rv1985c	0	0	0	0	0	0	0	0	31
Rv1986	Rv1986	0	0	12	3	0	0	0	0	12
Rv1987	Rv1987	0	0	0	0	0	0	2	0	24
Rv1988	erm(37)	0	0	0	14	0	0	6	0	35
Rv1989c	Rv1989c	0	0	1	10	0	4	0	0	25
Rv1990c	Rv1990c	0	0	0	0	0	0	3	0	48
Rv1991A	mazE6	0	0	0	0	0	0	2	0	20
Rv1991c	mazF6	0	0	0	0	0	0	0	0	8
Rv1992c	ctpG	0	0	0	3	0	12	4	32	69
Rv1993c	Rv1993c	0	0	0	1	0	0	3	0	1
Rv1994c	cmtR	0	0	0	2	0	5	2	0	7
Rv1995	Rv1995	0	0	0	0	0	0	0	0	0
Rv1996	Rv1996	2	1	57	113	19	51	50	47	1031
Rv1997	ctpF	0	0	8	28	0	20	8	29	118
Rv1998c	Rv1998c	0	0	0	0	0	0	1	0	8
Rv1999c	Rv1999c	0	0	0	0	0	0	0	0	0
Rv2000	Rv2000	1	0	0	0	0	3	0	0	0
Rv2001	Rv2001	0	0	0	0	0	0	0	0	12
Rv2002	fabG3	0	0	3	4	0	0	1	0	77
Rv2003c	Rv2003c	0	0	0	0	0	0	0	0	40
Rv2004c	Rv2004c	0	0	21	3	0	0	4	0	49
Rv2005c	Rv2005c	9	0	62	5	2	11	21	23	223
Rv2006	otsB1	0	0	7	1	0	6	2	0	39
[truncated: 1,979 more rows]

## Sheet: counts_intergenic_Mtuberculosis
	Mtb-INPUT-A	Mtb-INPUT-B	Mtb-anti-RNAP-A	Mtb-anti-RNAP-B	Mtb-anti-sigma-A	Mtb-anti-sigma-B	Mtb-input_C	Mtb-anti-sigma-C	Mtb-anti-RNAP-C
IGR_Rv0001_Rv0002	0	0	0	0	0	0	1	0	115
IGR_Rv0002_Rv0003	0	0	0	4	0	0	1	0	0
IGR_Rv0004_Rv0005	0	0	1	18	0	0	1	0	30
IGR_Rv0005_Rv0006	0	0	0	0	0	0	2	0	2
IGR_Rv0006_Rv0007	0	0	0	16	0	8	1	0	26
IGR_Rv0007_Rvnt01	0	0	0	2	0	1	0	0	0
IGR_Rv0008c_Rv0009	0	0	0	0	0	0	0	0	0
IGR_Rv0009_Rv0010c	0	0	0	0	0	1	1	0	23
IGR_Rv0010c_Rv0011c	0	0	1	1	0	3	1	0	38
IGR_Rv0011c_Rv0012	0	0	3	0	0	0	1	0	1
IGR_Rv0012_Rv0013	0	0	0	0	0	0	0	0	6
IGR_Rv0018c_Rv0019c	0	0	0	6	0	0	0	0	16
IGR_Rv0019c_Rv0020c	0	0	11	5	0	0	4	0	258
IGR_Rv0020c_Rvnt03	0	0	0	0	0	0	0	0	0
IGR_Rv0021c_Rv0022c	0	0	0	0	0	0	0	0	0
IGR_Rv0022c_Rv0023	0	0	0	0	0	0	0	0	0
IGR_Rv0024_Rv0025	0	0	0	0	0	0	0	0	0
IGR_Rv0025_Rv0026	0	0	0	0	0	0	0	0	4
IGR_Rv0026_Rv0027	0	0	0	2	0	0	0	0	6
IGR_Rv0027_Rv0028	0	0	0	0	0	0	0	0	13
IGR_Rv0028_Rv0029	0	0	1	0	0	1	0	0	22
IGR_Rv0029_Rv0030	0	0	0	0	0	0	0	0	15
IGR_Rv0030_Rv0032	0	0	0	6	1	1	1	0	62
IGR_Rv0035_Rv0036c	0	0	0	0	0	0	1	0	8
IGR_Rv0036c_Rv0037c	0	0	0	0	0	0	0	0	0
IGR_Rv0037c_Rv0038	0	0	0	0	0	0	0	0	0
IGR_Rv0038_Rv0039c	0	0	0	0	0	7	0	0	8
IGR_Rv0039c_Rv0040c	0	0	0	0	0	0	1	0	0
IGR_Rv0040c_Rv0041	0	0	0	0	0	0	0	0	8
IGR_Rv0041_Rv0042c	0	0	0	0	0	0	0	0	13
IGR_Rv0042c_Rv0043c	0	0	0	21	0	2	1	0	0
IGR_Rv0043c_Rv0044c	0	0	0	0	0	0	0	0	18
IGR_Rv0044c_Rv0045c	0	0	0	0	0	0	0	0	0
IGR_Rv0045c_Rv0046c	0	0	1	0	0	0	1	0	102
IGR_Rv0046c_Rv0047c	0	1	0	19	0	13	0	0	4
IGR_Rv0047c_Rv0048c	0	0	0	4	0	0	0	0	6
IGR_Rv0048c_Rv0049	0	0	0	0	0	0	0	0	0
IGR_Rv0049_Rv0050	0	0	0	0	0	1	4	1	24
IGR_Rv0051_Rv0052	0	0	0	0	0	0	0	0	5
IGR_Rv0052_Rv0053	0	0	0	0	0	0	1	2	8
IGR_Rv0053_Rv0054	0	0	4	3	0	0	0	0	49
IGR_Rv0054_Rv0055	0	0	0	0	0	0	0	0	0
IGR_Rv0055_Rv0056	0	0	0	0	0	0	0	0	0
IGR_Rv0056_Rv0057	0	0	0	0	0	0	0	0	0
IGR_Rv0058_Rv0059	0	0	0	0	0	0	0	0	15
IGR_Rv0059_Rv0060	0	0	0	0	0	0	0	0	0
IGR_Rv0060_Rv0061c	0	1	0	0	0	0	1	0	11
IGR_Rv0061c_Rv0062	0	0	0	0	1	12	1	0	21
IGR_Rv0062_Rv0063	0	0	0	0	0	0	2	0	0
IGR_Rv0063_Rv0063a	0	0	0	0	0	0	0	0	0
IGR_Rv0063a_Rv0064	0	0	0	0	0	0	0	0	0
IGR_Rv0064_Rv0064A	0	0	0	8	0	0	0	0	0
IGR_Rv0065_Rv0066c	0	0	0	2	0	0	1	0	0
IGR_Rv0066c_Rv0067c	0	0	0	0	0	0	0	0	0
IGR_Rv0067c_Rv0068	0	0	0	0	0	0	0	0	0
IGR_Rv0068_Rv0069c	0	0	0	2	0	0	0	0	4
IGR_Rv0070c_Rv0071	0	1	8	42	0	4	6	0	281
IGR_Rv0071_Rv0072	0	0	0	2	0	9	1	0	62
IGR_Rv0072_Rv0073	0	0	0	0	0	3	0	0	6
IGR_Rv0073_Rv0074	0	0	0	8	0	0	0	0	3
IGR_Rv0074_Rv0075	0	0	0	0	0	0	0	0	0
IGR_Rv0075_Rv0076c	0	1	0	0	0	1	0	0	0
IGR_Rv0076c_Rv0077c	0	0	0	7	0	0	0	0	18
IGR_Rv0077c_Rv0078	0	0	0	0	0	0	0	0	0
IGR_Rv0078_Rv0078A	0	0	0	13	0	0	1	0	3
IGR_Rv0078B_Rv0079	0	0	7	0	0	0	1	0	20
IGR_Rv0080_Rv0081	0	0	0	0	0	0	2	0	6
IGR_Rv0081_Rv0082	0	0	0	0	0	0	0	0	0
IGR_Rv0083_Rv0084	0	0	0	0	0	0	0	0	0
IGR_Rv0084_Rv0085	0	0	0	0	0	0	0	0	0
IGR_Rv0087_Rv0088	0	0	0	0	0	0	0	0	0
IGR_Rv0088_Rv0089	0	0	1	0	0	0	0	0	18
IGR_Rv0089_Rv0090	0	0	0	0	0	0	0	0	0
IGR_Rv0090_Rv0091	0	0	0	6	0	0	0	0	0
IGR_Rv0091_Rv0092	0	0	0	0	0	0	0	0	1
IGR_Rv0093c_Rv0094c	0	0	0	0	0	0	0	0	0
IGR_Rv0094c_Rv0095c	0	0	0	0	0	0	0	0	2
IGR_Rv0095c_Rv0096	0	0	0	0	0	0	0	0	0
IGR_Rv0096_Rv0097	0	0	0	0	0	0	0	0	0
IGR_Rv0098_Rv0099	0	0	0	0	0	0	0	0	0
IGR_Rv0099_Rv0100	0	0	0	0	0	0	0	0	4
IGR_Rv0101_Rv0102	0	0	0	0	0	0	0	0	0
IGR_Rv0102_Rv0103c	0	0	7	5	0	6	0	0	28
IGR_Rv0103c_Rv0104	0	0	0	0	0	0	0	0	0
IGR_Rv0104_Rv0105c	0	0	0	0	0	0	0	0	6
IGR_Rv0105c_Rv0106	0	0	0	0	0	0	0	0	0
IGR_Rv0106_Rv0107c	0	0	0	0	0	0	1	0	0
IGR_Rv0107c_Rv0108c	0	0	0	36	0	4	15	0	312
IGR_Rv0108c_Rv0109	0	0	0	0	0	0	0	0	2
IGR_Rv0109_Rv0110	0	0	0	0	0	0	0	0	0
IGR_Rv0110_Rv0111	0	0	3	0	0	0	0	0	0
IGR_Rv0111_Rv0112	0	0	0	0	0	0	0	0	12
IGR_Rv0112_Rv0113	0	0	0	0	0	0	0	0	0
IGR_Rv0113_Rv0114	0	0	0	0	0	0	0	0	0
IGR_Rv0115_Rv0115a	0	0	1	25	0	2	1	0	48
IGR_Rv0115a_Rv0116c	0	0	5	15	0	0	2	0	35
IGR_Rv0116c_Rv0117	0	0	0	1	0	0	0	0	2
IGR_Rv0118c_Rv0119	0	0	0	0	0	0	0	0	0
IGR_Rv0120c_Rv0121c	0	0	0	0	0	0	1	0	1
IGR_Rv0121c_Rv0122	0	0	0	0	0	0	0	0	0
IGR_Rv0123_Rv0124	0	0	0	0	0	0	0	0	32
IGR_Rv0124_Rv0125	0	0	0	0	0	0	0	0	0
IGR_Rv0125_Rv0126	0	0	0	0	0	0	3	0	41
IGR_Rv0126_Rv0127	0	0	0	1	0	0	2	0	0
IGR_Rv0127_Rv0128	0	0	0	2	0	0	0	0	0
IGR_Rv0128_Rv0129c	0	0	0	1	0	0	0	0	0
IGR_Rv0129c_Rv0130	0	0	0	7	0	0	0	16	0
IGR_Rv0130_Rv0131c	0	0	1	0	0	0	0	0	0
IGR_Rv0131c_Rv0132c	0	0	0	0	0	0	0	0	0
IGR_Rv0132c_Rv0133	0	0	0	0	0	0	0	0	0
IGR_Rv0133_Rv0134	0	0	0	0	0	0	1	0	17
IGR_Rv0135c_Rv0136	0	0	1	0	0	0	0	0	9
IGR_Rv0136_Rv0137c	0	0	0	0	0	0	0	0	36
IGR_Rv0137c_Rv0138	0	0	0	0	0	0	0	0	10
IGR_Rv0139_Rv0140	0	0	0	0	0	0	0	0	0
IGR_Rv0141c_Rv0142	0	0	0	0	0	0	1	0	14
IGR_Rv0142_Rv0143c	0	0	0	0	0	0	0	0	0
IGR_Rv0143c_Rv0144	0	0	0	0	0	0	0	0	0
IGR_Rv0144_Rv0145	0	1	3	27	0	5	1	0	31
IGR_Rv0145_Rv0146	0	0	0	3	0	10	3	0	10
IGR_Rv0146_Rv0147	0	0	0	0	0	4	0	0	8
IGR_Rv0147_Rv0148	0	0	0	0	0	0	0	0	20
IGR_Rv0148_Rv0149	0	0	0	1	0	1	0	0	33
IGR_Rv0150c_Rv0151c	0	0	0	9	0	0	1	0	25
IGR_Rv0151c_Rv0152c	0	0	0	0	0	0	0	0	11
IGR_Rv0152c_Rv0153c	0	0	0	0	0	2	0	0	14
IGR_Rv0153c_Rv0154c	0	0	0	0	0	0	0	0	0
IGR_Rv0154c_Rv0155	0	0	0	0	0	0	0	0	8
IGR_Rv0157_Rv0157A	0	0	0	0	8	8	1	0	79
IGR_Rv0157A_Rv0158	0	0	0	0	0	0	0	0	6
IGR_Rv0158_Rv0159c	0	0	0	0	0	0	0	0	9
IGR_Rv0159c_Rv0160c	0	0	0	0	0	0	0	0	0
IGR_Rv0160c_Rv0161	0	0	0	0	0	1	0	0	0
IGR_Rv0161_Rv0162c	0	1	0	0	0	0	0	0	0
IGR_Rv0163_Rv0164	0	0	0	0	0	0	0	0	19
IGR_Rv0164_Rv0165c	0	0	0	0	8	0	0	0	28
IGR_Rv0165c_Rv0166	0	0	2	6	0	0	0	0	36
IGR_Rv0166_Rv0167	0	0	32	37	0	25	12	25	1143
IGR_Rv0167_Rv0168	0	0	0	17	0	0	3	0	2
IGR_Rv0168_Rv0169	0	0	0	0	0	0	1	0	0
IGR_Rv0174_Rv0175	0	0	0	0	0	0	2	0	21
IGR_Rv0178_Rv0179c	0	0	0	0	0	0	0	0	2
IGR_Rv0179c_Rv0180c	0	0	0	0	0	0	1	0	12
IGR_Rv0180c_Rv0181c	0	0	0	0	0	3	0	0	0
IGR_Rv0181c_Rv0182c	0	0	0	0	0	0	0	0	0
IGR_Rv0183_Rv0184	0	0	0	0	0	0	0	0	4
IGR_Rv0185_Rv0186	0	0	0	0	0	0	0	0	7
IGR_Rv0186_Rv0186A	0	1	0	22	0	9	1	0	0
IGR_Rv0186A_Rv0187	0	0	0	2	0	0	1	3	0
IGR_Rv0187_Rv0188	0	0	0	0	0	1	1	0	1
IGR_Rv0188_Rv0189c	0	0	5	126	0	13	7	0	155
IGR_Rv0189c_Rv0190	0	0	0	0	0	0	0	0	0
IGR_Rv0190_Rv0191	0	0	0	0	0	6	0	0	6
IGR_Rv0191_Rv0192	0	0	0	1	0	0	0	0	0
IGR_Rv0192_Rv0193c	0	0	0	0	0	0	0	0	0
IGR_Rv0193c_Rv0194	0	0	0	0	0	0	0	0	4
IGR_Rv0194_Rv0195	0	0	0	16	0	0	0	0	13
IGR_Rv0195_Rv0196	0	0	0	0	0	0	0	0	0
IGR_Rv0198c_Rv0199	0	0	1	4	0	3	0	0	0
IGR_Rv0202c_Rv0203	0	0	0	0	0	0	0	0	5
IGR_Rv0203_Rv0204c	0	0	0	0	0	0	1	0	0
IGR_Rv0204c_Rv0205	0	0	0	0	0	0	0	0	0
IGR_Rv0206c_Rv0207c	0	0	0	2	0	2	0	0	42
IGR_Rv0207c_Rv0208c	0	0	5	1	0	0	1	0	5
IGR_Rv0208c_Rv0209	0	0	0	0	0	0	0	0	0
IGR_Rv0210_Rv0211	0	0	0	0	0	0	0	0	3
IGR_Rv0211_Rv0212c	0	0	1	12	0	12	0	0	32
IGR_Rv0213c_Rv0214	0	0	0	0	0	0	0	0	0
IGR_Rv0214_Rv0216	0	0	0	0	0	7	0	0	7
IGR_Rv0217c_Rv0218	0	0	0	0	0	0	0	0	0
IGR_Rv0218_Rv0219	0	0	0	0	0	0	0	0	0
IGR_Rv0219_Rv0220	0	0	0	0	0	0	0	0	0
IGR_Rv0220_Rv0221	0	0	0	0	0	0	3	0	21
IGR_Rv0221_Rv0222	0	0	0	0	0	3	0	0	9
IGR_Rv0222_Rv0223c	0	0	0	6	0	0	1	0	32
IGR_Rv0223c_Rv0224c	0	0	0	0	0	0	0	0	3
IGR_Rv0224c_Rv0225	0	0	0	0	0	0	0	0	0
IGR_Rv0225_Rv0226c	0	0	0	0	0	0	0	0	0
IGR_Rv0226c_Rv0227c	0	0	0	0	0	0	0	0	2
IGR_Rv0227c_Rv0228	0	0	0	4	0	0	0	0	0
IGR_Rv0228_Rv0229c	0	1	0	0	0	0	0	0	1
IGR_Rv0230c_Rv0231	0	0	0	0	0	0	0	0	2
IGR_Rv0231_Rv0232	0	0	0	0	9	0	0	0	0
IGR_Rv0233_Rv0234c	1	0	0	0	0	0	0	0	8
IGR_Rv0234c_Rv0235c	0	0	0	0	0	0	0	0	0
IGR_Rv0235c_Rv0236c	0	0	0	0	0	0	0	0	0
IGR_Rv0236A_Rv0237	0	0	1	0	0	0	0	0	0
IGR_Rv0236c_Rv0236A	0	0	0	0	0	0	0	0	0
IGR_Rv0237_Rv0238	0	0	0	0	0	0	0	0	0
IGR_Rv0238_Rv0239	0	0	0	0	0	0	0	0	1
IGR_Rv0239_Rv0240	0	0	0	1	0	3	0	0	6
IGR_Rv0240_Rv0241c	0	0	0	19	0	0	0	0	5
IGR_Rv0241c_Rv0242c	0	0	0	0	0	0	1	0	6
IGR_Rv0242c_Rv0243	0	0	0	0	0	0	0	0	0
IGR_Rv0243_RVnc0008	0	0	0	0	0	0	2	0	0
IGR_Rv0244c_Rv0245	0	0	1	0	0	0	0	0	7
IGR_Rv0245_Rv0246	0	0	0	7	0	0	0	0	8
IGR_Rv0248c_Rv0249c	0	0	0	0	0	0	0	0	2
IGR_Rv0249c_Rv0250c	0	0	0	3	0	0	0	0	20
IGR_Rv0250c_Rv0251c	0	0	0	0	0	29	1	0	95
IGR_Rv0251c_Rv0252	0	0	0	0	0	0	0	0	27
IGR_Rv0252_Rv0253	0	0	5	17	0	3	3	3	156
IGR_Rv0253_Rv0254c	0	0	0	0	0	2	3	9	50
IGR_Rv0254c_Rv0255c	0	0	0	0	0	0	0	0	0
IGR_Rv0255c_Rv0256c	0	0	2	0	0	0	0	0	27
IGR_Rv0256c_Rv0257	0	0	1	2	0	0	0	0	17
IGR_Rv0257_Rv0258c	0	0	0	0	0	0	0	0	14
IGR_Rv0258c_Rv0259c	0	0	0	0	0	0	0	0	36
IGR_Rv0260c_Rv0261c	0	0	0	13	0	0	0	0	0
IGR_Rv0261c_Rv0262c	0	0	0	0	0	0	0	0	0
IGR_Rv0262c_Rv0263c	0	0	0	0	0	0	0	0	0
IGR_Rv0263c_Rv0264c	0	0	0	0	0	0	1	0	11
IGR_Rv0264c_Rv0265c	0	0	0	0	0	0	0	0	0
IGR_Rv0265c_Rv0266c	0	0	0	0	0	0	0	0	0
IGR_Rv0266c_Rv0267	0	0	0	0	0	0	0	0	1
IGR_Rv0267_Rv0268c	0	2	2	10	0	4	1	0	0
IGR_Rv0268c_Rv0269c	0	0	0	0	0	0	0	0	1
IGR_Rv0269c_Rv0270	0	0	0	0	0	0	0	0	0
IGR_Rv0270_Rv0271c	0	0	0	0	0	0	2	0	15
IGR_Rv0271c_Rv0272c	0	0	0	0	0	0	0	0	6
IGR_Rv0273c_Rv0274	0	0	0	0	0	0	1	0	0
IGR_Rv0275c_Rv0276	0	0	0	0	0	0	0	0	8
IGR_Rv0276_Rv0277c	0	0	0	9	0	0	0	0	0
IGR_Rv0277c_Rv0278c	0	0	9	13	0	3	3	0	31
IGR_Rv0278c_Rv0279c	0	0	0	0	0	0	0	0	6
IGR_Rv0279c_Rv0280	0	0	0	0	0	0	0	0	0
IGR_Rv0280_Rv0281	1	0	25	16	4	7	1	0	175
IGR_Rv0281_Rv0282	1	1	0	28	0	9	2	0	183
IGR_Rv0285_Rv0286	0	0	0	0	0	0	0	0	46
IGR_Rv0286_Rv0287	0	0	0	12	0	9	4	2	22
IGR_Rv0287_Rv0288	0	1	8	0	1	0	0	0	11
IGR_Rv0288_Rv0289	2	0	3	5	0	8	15	52	143
IGR_Rv0289_Rv0290	0	0	0	0	0	0	5	41	0
IGR_Rv0293c_Rv0294	0	0	0	0	0	0	0	0	0
IGR_Rv0295c_Rv0296c	0	0	0	0	0	0	0	0	0
IGR_Rv0296c_Rv0297	0	0	5	1	0	0	0	0	22
IGR_Rv0297_Rv0298	1	0	10	7	0	8	2	0	87
IGR_Rv0299_Rv0300	0	0	0	0	0	0	1	0	0
IGR_Rv0301_Rv0302	0	0	1	10	0	0	0	0	1
IGR_Rv0303_Rv0304c	0	0	0	0	0	0	0	0	1
IGR_Rv0304c_Rv0305c	0	0	0	3	0	2	0	0	21
IGR_Rv0305c_Rv0306	0	0	0	1	0	0	0	0	7
IGR_Rv0307c_Rv0308	0	0	0	0	0	0	0	0	0
IGR_Rv0308_Rv0309	0	0	0	0	0	0	0	0	0
IGR_Rv0309_Rv0310c	0	0	0	0	0	0	0	0	37
IGR_Rv0310c_Rv0311	0	0	0	0	0	0	0	0	0
IGR_Rv0311_Rv0312	0	0	0	3	0	0	0	0	15
IGR_Rv0312_Rv0313	0	0	2	12	0	9	0	0	1
IGR_Rv0313_Rv0314c	0	0	0	0	0	0	0	0	26
IGR_Rv0314c_Rv0315	0	0	0	0	0	0	0	0	0
IGR_Rv0315_Rv0316	0	0	0	0	0	0	0	0	0
IGR_Rv0316_Rv0317c	0	0	0	0	0	0	0	0	11
IGR_Rv0317c_Rvnt04	0	0	5	0	0	0	1	0	36
IGR_Rv0318c_Rv0319	0	0	0	0	0	0	0	0	0
IGR_Rv0319_Rv0320	0	0	0	0	0	0	0	0	0
IGR_Rv0320_Rv0321	0	0	0	0	0	0	0	0	0
IGR_Rv0321_Rv0322	0	0	0	0	0	0	0	0	0
IGR_Rv0323c_Rv0324	0	0	1	0	0	0	0	0	0
IGR_Rv0324_Rv0325	0	0	0	0	0	0	0	0	0
IGR_Rv0325_Rv0326	0	0	0	0	0	0	0	0	0
IGR_Rv0327c_Rv0328	0	0	0	0	0	0	0	0	0
IGR_Rv0329c_Rv0330c	0	0	0	0	0	0	0	0	0
IGR_Rv0330c_Rv0331	0	0	0	0	0	0	0	0	0
IGR_Rv0331_Rv0332	0	0	0	1	0	0	0	1	0
IGR_Rv0332_Rv0333	0	0	6	0	0	0	0	0	0
IGR_Rv0333_Rv0334	0	0	0	0	0	0	0	0	0
IGR_Rv0334_Rv0335c	0	0	0	0	0	0	0	0	7
IGR_Rv0335c_Rv0336	0	0	2	0	0	0	0	0	1
IGR_Rv0336_Rv0337c	0	0	0	11	0	0	0	0	0
IGR_Rv0337c_Rv0338c	0	0	5	0	0	0	0	0	41
IGR_Rv0338c_Rv0339c	0	0	0	0	0	0	0	0	0
IGR_Rv0339c_Rv0340	0	0	0	0	0	0	0	0	0
IGR_Rv0340_Rv0341	0	0	0	0	0	0	0	0	1
IGR_Rv0341_Rv0342	0	0	0	0	0	0	1	0	5
IGR_Rv0343_Rv0344c	0	0	0	0	0	23	0	6	0
IGR_Rv0344c_Rv0345	0	0	0	0	0	2	0	0	0
IGR_Rv0345_Rv0346c	0	0	0	0	0	0	0	0	18
IGR_Rv0346c_Rv0347	0	0	0	0	0	4	0	0	49
IGR_Rv0347_Rv0348	0	0	0	0	0	0	0	0	0
IGR_Rv0348_Rv0349	0	0	0	0	0	0	0	0	14
IGR_Rv0349_Rv0350	0	0	0	0	0	0	0	0	3
IGR_Rv0351_Rv0352	0	0	0	0	0	0	0	34	4
IGR_Rv0353_Rv0354c	0	0	2	29	0	6	1	0	31
IGR_Rv0354c_Rv0355c	0	0	0	0	0	0	0	10	0
IGR_Rv0355c_Rv0356c	0	0	4	0	0	0	0	0	1
IGR_Rv0357c_Rv0358	0	0	0	0	0	0	0	0	2
IGR_Rv0358_Rv0359	0	0	0	0	0	3	0	0	0
IGR_Rv0359_Rv0360c	0	0	0	0	0	0	0	0	0
IGR_Rv0360c_Rv0361	0	0	0	0	0	0	0	0	0
IGR_Rv0361_Rv0362	0	0	0	0	0	0	0	0	12
IGR_Rv0362_Rv0363c	0	0	0	0	0	0	0	0	0
IGR_Rv0363c_Rv0364	0	0	0	4	0	0	1	0	7
IGR_Rv0365c_Rv0366c	0	0	0	0	0	0	0	0	0
IGR_Rv0366c_Rv0367c	0	0	0	0	0	0	0	0	1
IGR_Rv0367c_Rv0368c	0	0	0	0	0	0	0	0	0
IGR_Rv0368c_Rv0369c	0	0	0	0	0	0	0	0	0
IGR_Rv0369c_Rv0370c	0	0	0	0	0	0	0	0	0
IGR_Rv0372c_Rv0373c	0	0	0	0	0	0	0	0	0
IGR_Rv0374c_Rv0375c	0	0	0	0	0	0	0	0	0
IGR_Rv0375c_Rv0376c	0	0	0	0	0	0	0	0	0
IGR_Rv0376c_Rv0377	0	0	0	0	0	0	0	0	0
IGR_Rv0377_Rv0378	0	0	0	0	0	0	0	0	2
IGR_Rv0378_Rv0379	0	0	0	0	0	0	0	0	0
IGR_Rv0379_Rv0380c	0	0	0	0	0	0	0	0	0
IGR_Rv0380c_Rv0381c	0	0	0	0	0	0	0	0	0
IGR_Rv0381c_Rv0382c	0	0	0	0	0	0	0	0	0
IGR_Rv0382c_Rv0383c	0	0	2	0	0	0	0	0	3
IGR_Rv0383c_Rv0384c	0	0	1	0	0	0	2	0	0
IGR_Rv0384c_Rv0385	0	0	0	0	0	0	1	0	0
IGR_Rv0385_Rv0386	0	0	0	0	0	0	0	0	0
IGR_Rv0386_Rv0389	0	0	2	0	0	0	0	0	5
IGR_Rv0392c_Rv0393	0	0	0	0	0	0	0	0	5
IGR_Rv0393_Rv0394c	0	0	0	0	0	0	0	0	0
IGR_Rv0394c_Rv0395	0	0	0	0	0	0	0	0	0
IGR_Rv0395_Rv0396	0	0	0	0	0	0	0	0	0
IGR_Rv0396_Rv0397	0	0	0	0	0	0	0	0	0
IGR_Rv0397_Rv0397A	0	0	0	0	0	0	0	0	1
IGR_Rv0397A_Rv0398c	0	0	0	0	0	0	1	0	0
IGR_Rv0398c_Rv0399c	0	0	0	0	0	1	0	0	0
IGR_Rv0399c_Rv0400c	0	0	0	0	0	0	1	0	2
IGR_Rv0400c_Rv0401	0	0	0	0	0	0	0	0	0
IGR_Rv0401_Rv0402c	0	0	0	0	0	0	0	0	21
IGR_Rv0403c_Rv0404	0	0	0	0	6	0	0	0	4
IGR_Rv0406c_Rv0407	0	0	0	0	0	0	0	0	0
IGR_Rv0409_Rv0410c	0	0	0	0	0	1	0	0	0
IGR_Rv0412c_Rv0413	0	0	0	0	0	0	0	0	7
IGR_Rv0414c_Rv0415	0	0	0	0	0	0	0	0	5
IGR_Rv0417_Rv0418	0	0	2	0	0	0	0	0	0
IGR_Rv0418_Rv0419	0	0	0	0	0	0	1	0	15
IGR_Rv0420c_Rv0421c	0	0	0	0	0	0	0	0	5
IGR_Rv0422c_Rv0423c	0	0	0	0	0	1	2	5	5
IGR_Rv0423c_Rv0424c	0	0	0	1	0	0	0	0	9
IGR_Rv0424c_Rv0425c	0	0	2	0	0	0	0	0	3
IGR_Rv0425c_Rv0426c	0	0	0	2	0	0	0	6	83
IGR_Rv0426c_Rv0427c	0	0	0	9	0	0	0	0	78
IGR_Rv0427c_Rv0428c	0	0	0	0	0	0	0	0	0
IGR_Rv0429c_Rv0430	0	0	1	0	0	0	1	0	12
IGR_Rv0430_Rv0431	0	0	0	0	0	0	0	0	6
IGR_Rv0431_Rv0432	0	0	0	0	0	0	1	0	0
IGR_Rv0432_Rv0433	0	0	0	0	0	0	0	0	26
IGR_Rv0433_Rv0434	0	0	0	0	0	0	0	0	0
IGR_Rv0434_Rv0435c	0	0	0	0	0	0	0	0	0
IGR_Rv0437c_Rv0438c	0	0	0	0	0	0	0	0	0
IGR_Rv0438c_Rv0439c	0	0	0	0	0	0	0	0	32
IGR_Rv0439c_Rv0440	0	0	0	0	0	2	1	0	16
IGR_Rv0440_Rv0441c	0	0	0	7	0	0	3	0	139
IGR_Rv0441c_Rv0442c	0	0	0	0	0	0	0	0	0
IGR_Rv0442c_Rv0443	0	0	0	0	0	0	0	0	0
IGR_Rv0443_Rv0444c	0	0	0	1	0	3	2	0	44
IGR_Rv0444c_Rv0445c	0	0	0	0	0	0	0	0	26
IGR_Rv0445c_Rv0446c	0	0	0	6	0	0	1	0	0
IGR_Rv0446c_Rv0447c	0	0	0	0	0	0	0	0	0
IGR_Rv0448c_Rv0449c	0	0	0	0	0	0	0	0	0
IGR_Rv0449c_Rv0450c	0	0	0	0	0	0	0	0	0
IGR_Rv0451c_Rv0452	0	0	0	5	0	0	0	0	33
IGR_Rv0452_Rv0453	0	0	0	0	0	0	0	0	18
IGR_Rv0453_Rv0455c	0	0	1	32	0	0	1	0	58
IGR_Rv0455c_Rv0456c	0	0	4	0	0	0	0	0	0
IGR_Rv0456B_Rv0457c	0	0	0	0	0	0	0	0	0
IGR_Rv0456c_Rv0456A	0	0	0	0	0	0	0	0	0
IGR_Rv0457c_Rv0458	0	0	0	0	0	0	0	0	0
IGR_Rv0459_Rv0460	0	0	0	9	0	0	0	0	0
IGR_Rv0460_Rv0461	0	0	0	14	0	0	2	0	65
IGR_Rv0461_Rv0462	0	0	0	0	0	0	0	0	0
IGR_Rv0462_Rv0463	0	0	0	0	0	0	0	0	0
IGR_Rv0463_Rv0464c	0	0	0	0	0	0	0	0	0
IGR_Rv0465c_Rv0466	0	0	0	0	0	0	0	0	7
IGR_Rv0466_Rv0467	0	0	0	0	0	0	0	0	6
IGR_Rv0467_Rv0468	0	0	0	0	0	0	1	0	0
IGR_Rv0468_Rv0469	0	0	0	0	0	0	0	0	14
IGR_Rv0469_Rv0470c	0	0	3	0	0	7	0	0	22
IGR_Rv0470c_Rv0470A	0	0	0	0	0	0	0	1	6
IGR_Rv0471c_Rv0472c	0	0	0	0	0	0	0	0	0
IGR_Rv0472c_Rv0473	0	0	0	0	0	0	0	0	0
IGR_Rv0473_Rv0474	0	0	0	0	0	0	0	0	0
IGR_Rv0474_Rv0475	0	0	0	0	0	0	0	0	86
IGR_Rv0475_Rv0476	0	0	0	0	0	0	0	0	41
IGR_Rv0476_Rv0477	0	0	2	0	0	7	1	0	3
IGR_Rv0478_Rv0479c	0	0	0	6	0	0	0	9	46
IGR_Rv0480c_Rv0481c	0	0	3	0	0	0	0	0	0
IGR_Rv0481c_Rv0482	0	0	0	0	0	0	0	0	0
IGR_Rv0482_Rv0483	0	0	0	0	0	0	0	0	0
IGR_Rv0484c_Rv0485	0	0	0	21	0	0	0	0	13
IGR_Rv0485_Rv0486	0	0	0	0	0	0	0	0	0
IGR_Rv0487_Rv0488	0	0	3	0	0	0	0	0	0
IGR_Rv0488_Rv0489	0	0	0	0	0	3	0	0	0
IGR_Rv0489_Rv0490	0	0	0	1	0	0	0	0	0
IGR_Rv0490_Rv0491	0	0	0	0	0	0	0	0	68
IGR_Rv0493c_Rv0494	0	0	0	0	0	5	0	0	0
IGR_Rv0495c_Rv0496	0	0	0	0	0	0	0	0	0
IGR_Rv0497_Rv0498	0	0	0	0	0	0	0	0	7
IGR_Rv0498_Rv0499	0	0	0	0	0	0	0	0	0
IGR_Rv0499_Rv0500	0	0	0	0	0	0	0	0	0
IGR_Rv0500_Rv0500A	0	0	1	0	0	0	0	0	0
IGR_Rv0500A_Rv0501	1	0	10	8	0	2	3	0	76
IGR_Rv0501_Rv0502	0	0	3	15	0	4	3	0	138
IGR_Rv0502_Rv0503c	0	0	0	0	0	15	0	0	37
IGR_Rv0503c_Rv0504c	0	0	0	0	0	1	0	0	0
IGR_Rv0504c_Rv0505c	0	0	0	2	0	3	0	0	0
IGR_Rv0505c_Rv0506	0	0	1	0	0	2	0	0	4
IGR_Rv0508_Rv0509	0	0	0	0	0	0	0	0	4
IGR_Rv0509_Rv0510	0	0	0	0	0	0	0	16	3
IGR_Rv0510_Rv0511	0	0	0	3	0	0	3	0	13
IGR_Rv0511_Rv0512	0	0	0	0	0	0	0	0	13
IGR_Rv0512_Rv0513	0	0	0	5	0	0	0	0	0
IGR_Rv0514_Rv0515	0	0	0	0	0	0	0	0	0
IGR_Rv0516c_Rv0517	0	0	0	0	0	0	0	20	0
IGR_Rv0517_Rv0518	0	0	1	21	0	0	0	0	0
IGR_Rv0518_Rv0519c	0	0	0	0	0	0	0	0	29
IGR_Rv0519c_Rv0522	0	0	2	0	0	0	0	0	9
IGR_Rv0523c_Rv0524	0	0	3	0	0	0	1	0	329
IGR_Rv0525_Rv0526	0	0	0	0	0	0	3	0	1
IGR_Rv0527_Rv0528	0	0	0	0	0	0	0	0	0
IGR_Rv0529_Rv0530	0	0	0	0	0	0	0	0	0
IGR_Rv0530A_Rv0531	0	0	0	0	0	0	1	0	26
IGR_Rv0531_Rv0532	0	0	0	0	0	0	0	0	0
IGR_Rv0533c_Rv0534c	0	0	0	0	0	0	1	0	14
IGR_Rv0534c_Rv0535	0	0	0	0	0	0	0	0	0
IGR_Rv0536_Rv0537c	0	0	0	0	0	0	0	0	0
IGR_Rv0537c_Rv0538	0	0	0	0	0	4	0	0	20
IGR_Rv0538_Rv0539	0	0	0	13	0	0	0	0	53
IGR_Rv0540_Rv0541c	0	0	0	0	0	0	0	0	0
IGR_Rv0541c_Rv0542c	0	0	0	0	0	0	0	0	0
IGR_Rv0542c_Rv0543c	0	0	0	6	0	0	3	0	59
IGR_Rv0543c_Rv0544c	0	0	0	1	0	0	0	0	1
IGR_Rv0545c_Rv0546c	0	0	0	0	0	0	1	0	31
IGR_Rv0546c_Rv0547c	0	0	0	0	0	0	0	0	0
IGR_Rv0547c_Rv0548c	0	0	0	0	0	0	0	0	0
IGR_Rv0548c_Rv0549c	0	0	0	0	0	0	0	0	6
IGR_Rv0550c_Rv0551c	0	0	0	0	0	0	0	0	0
IGR_Rv0551c_Rv0552	0	0	0	0	0	0	0	0	0
IGR_Rv0554_Rv0555	0	0	0	0	0	0	0	0	0
IGR_Rv0556_Rv0557	0	0	0	0	0	0	0	0	0
IGR_Rv0557_Rv0558	0	0	0	1	0	0	0	0	0
IGR_Rv0558_Rv0559c	0	0	0	5	0	0	0	0	0
IGR_Rv0559c_Rv0560c	0	0	0	8	0	0	0	0	0
IGR_Rv0560c_Rv0561c	0	0	0	0	0	0	0	0	0
IGR_Rv0561c_Rv0562	0	0	0	0	0	0	0	0	0
IGR_Rv0562_Rv0563	0	0	0	0	0	0	0	0	0
IGR_Rv0563_Rv0564c	0	0	11	24	0	1	0	0	50
IGR_Rv0564c_Rv0565c	0	0	0	0	0	0	1	0	3
IGR_Rv0565c_Rv0566c	1	0	0	0	0	0	0	0	0
IGR_Rv0566c_Rvnt05	0	0	0	0	0	0	0	0	0
IGR_Rv0567_Rv0568	0	0	0	0	0	0	0	0	2
IGR_Rv0568_Rv0569	0	0	10	4	0	3	0	0	31
IGR_Rv0569_Rv0570	0	0	47	7	0	7	3	0	116
IGR_Rv0570_Rv0571c	0	0	0	0	0	0	0	0	0
IGR_Rv0571c_Rv0572c	0	0	1	0	0	1	1	0	2
IGR_Rv0572c_Rv0573c	0	0	57	10	0	0	0	0	199
IGR_Rv0573c_Rv0574c	0	4	0	0	0	0	0	0	0
IGR_Rv0574c_Rv0575c	0	0	0	0	0	0	0	0	0
IGR_Rv0575c_Rv0576	0	0	0	0	0	0	0	0	0
IGR_Rv0576_Rv0577	0	0	0	0	0	0	0	0	22
IGR_Rv0577_Rv0578c	0	0	0	0	0	0	1	0	0
IGR_Rv0578c_Rv0579	0	0	11	9	0	0	3	0	17
IGR_Rv0579_Rv0580c	0	0	0	0	0	0	2	0	18
IGR_Rv0580c_Rv0581	0	0	0	0	0	9	0	0	0
IGR_Rv0582_Rv0583c	0	0	0	0	0	0	0	0	2
IGR_Rv0583c_Rv0584	0	0	0	0	0	0	0	0	1
IGR_Rv0584_Rv0585c	0	0	0	0	0	0	0	0	3
IGR_Rv0585c_Rv0586	0	0	0	0	0	0	0	0	0
IGR_Rv0587_Rv0588	0	0	0	0	0	0	0	0	0
IGR_Rv0588_Rv0589	0	0	0	0	0	0	0	0	0
IGR_Rv0589_Rv0591	0	0	1	0	0	0	0	10	47
IGR_Rv0593_Rv0594	0	0	0	0	0	0	0	0	0
IGR_Rv0594_Rv0595c	0	0	0	0	0	0	0	0	0
IGR_Rv0596c_Rv0597c	0	0	0	0	0	0	0	0	0
IGR_Rv0597c_Rv0598c	0	0	0	0	0	0	1	0	2
IGR_Rv0599c_Rv0600c	0	0	0	0	0	0	0	0	0
IGR_Rv0600c_Rv0601c	0	0	0	0	0	0	0	0	0
IGR_Rv0601c_Rv0602c	0	0	0	0	0	0	0	0	0
IGR_Rv0602c_Rv0603	0	0	0	0	0	0	0	0	0
IGR_Rv0603_Rv0604	0	0	0	0	0	0	0	0	0
IGR_Rv0604_Rv0605	0	0	0	0	0	2	0	0	0
IGR_Rv0605_Rv0607	0	0	0	0	0	0	0	0	25
IGR_Rv0607_Rv0608	0	0	0	0	0	0	0	0	0
IGR_Rv0609A_RVnc0005	0	0	0	8	0	0	0	0	0
IGR_Rv0610c_Rv0611c	0	0	0	0	0	0	0	0	0
IGR_Rv0611c_Rv0612	0	0	9	8	0	4	2	0	44
IGR_Rv0612_Rv0613c	0	0	0	0	0	0	0	0	0
IGR_Rv0615_Rv0616A	0	0	9	0	0	1	0	0	1
IGR_Rv0617_Rv0620	0	0	1	0	0	0	0	0	6
IGR_Rv0620_Rv0621	0	0	0	0	0	0	0	0	2
IGR_Rv0621_Rv0622	0	0	0	0	0	0	0	0	20
IGR_Rv0622_Rv0623	0	0	0	0	0	7	0	0	15
IGR_Rv0624_Rv0625c	0	0	0	0	0	0	0	0	0
IGR_Rv0625c_Rv0626	0	0	0	0	0	0	0	0	0
IGR_Rv0627_Rv0628c	0	0	0	0	0	0	0	0	0
IGR_Rv0628c_Rv0629c	0	0	2	0	0	0	0	0	0
IGR_Rv0631c_Rv0632c	0	0	0	0	0	0	0	0	9
IGR_Rv0632c_Rv0633c	0	0	0	0	0	0	0	0	3
IGR_Rv0633c_Rv0634c	0	0	0	4	0	0	1	0	2
IGR_Rv0634A_Rvnt06	0	0	0	0	0	0	0	0	9
IGR_Rv0634B_Rv0635	0	0	2	6	0	0	0	0	12
IGR_Rv0634c_Rv0634A	0	0	0	0	0	0	0	0	3
IGR_Rv0636_Rv0637	0	0	0	4	0	0	0	0	15
IGR_Rv0637_Rvnt08	0	0	11	11	0	5	1	0	73
IGR_Rv0638_Rv0639	0	0	0	13	0	0	3	0	3
IGR_Rv0639_Rv0640	0	0	4	7	0	0	2	0	48
IGR_Rv0640_Rv0641	0	0	0	0	0	0	0	0	37
IGR_Rv0641_Rv0642c	0	0	0	29	0	0	1	0	0
IGR_Rv0642c_Rv0643c	0	0	1	16	0	8	2	0	36
IGR_Rv0643c_Rv0644c	0	0	0	0	0	0	3	0	1
IGR_Rv0644c_Rv0645c	0	0	0	0	0	2	0	0	2
IGR_Rv0645c_Rv0646c	0	0	0	0	0	0	0	0	0
IGR_Rv0646c_Rv0647c	0	0	0	0	0	0	0	0	0
IGR_Rv0647c_Rv0648	0	0	0	0	0	0	0	0	0
IGR_Rv0650_Rv0651	0	1	0	0	0	5	0	0	15
IGR_Rv0651_Rv0652	0	0	2	3	0	3	0	0	0
IGR_Rv0653c_Rv0654	0	0	0	0	0	0	0	0	0
IGR_Rv0654_Rv0655	0	0	0	0	0	0	1	0	1
IGR_Rv0655_Rv0656c	0	0	0	35	0	5	3	0	95
IGR_Rv0656c_Rv0657c	0	0	0	0	0	13	0	0	1
IGR_Rv0657c_Rv0658c	0	0	0	0	0	0	0	0	0
IGR_Rv0658c_Rv0659c	0	0	0	8	0	0	1	0	66
IGR_Rv0660c_Rv0661c	0	0	0	0	0	0	0	0	0
IGR_Rv0662c_Rv0663	0	0	0	0	0	0	0	0	0
IGR_Rv0663_Rv0664	0	0	0	0	0	0	0	0	0
IGR_Rv0666_Rv0667	1	0	11	111	0	37	2	0	152
IGR_Rv0667_Rv0668	0	0	0	9	0	0	1	0	4
IGR_Rv0668_Rv0669c	0	0	5	16	0	0	0	0	57
IGR_Rv0669c_Rv0670	0	0	3	0	0	0	1	0	29
IGR_Rv0670_Rv0671	0	0	0	0	0	0	0	0	0
IGR_Rv0671_Rv0672	0	0	0	0	0	0	0	0	12
IGR_Rv0672_Rv0673	0	0	0	0	0	0	0	6	19
IGR_Rv0673_Rv0674	0	0	0	0	0	0	0	0	0
IGR_Rv0675_Rv0676c	0	0	0	0	0	0	0	0	21
IGR_Rv0677c_Rv0678	0	0	0	0	0	0	0	0	4
IGR_Rv0678_Rv0679c	0	0	0	0	0	0	0	0	23
IGR_Rv0679c_Rv0680c	0	0	0	0	0	2	0	0	1
IGR_Rv0680c_Rv0681	0	0	0	0	0	0	2	0	9
IGR_Rv0681_Rv0682	0	0	0	0	0	25	0	0	9
IGR_Rv0683_Rv0684	0	0	0	6	0	0	0	0	38
IGR_Rv0684_Rv0685	0	2	3	50	0	3	14	16	141
IGR_Rv0685_Rv0686	0	0	0	0	0	0	5	0	18
IGR_Rv0686_Rv0687	0	0	2	0	0	0	0	0	0
IGR_Rv0687_Rv0688	0	0	0	0	0	0	0	0	9
IGR_Rv0689c_Rv0690c	0	0	0	6	0	0	0	0	13
IGR_Rv0691c_Rv0691A	0	0	0	0	0	0	0	0	84
IGR_Rv0693_Rv0694	0	0	0	0	0	0	0	0	0
IGR_Rv0694_Rv0695	0	0	0	0	0	0	1	0	0
IGR_Rv0695_Rv0696	0	0	0	4	0	0	0	0	7
IGR_Rv0696_Rv0697	0	0	0	0	0	0	1	0	0
IGR_Rv0697_Rv0698	0	0	0	0	0	0	0	0	25
IGR_Rv0698_Rv0699	0	0	0	0	0	0	0	0	0
IGR_Rv0699_Rv0700	0	0	35	70	0	39	13	18	58
IGR_Rv0700_Rv0701	0	2	6	28	0	16	10	20	163
IGR_Rv0703_Rv0704	1	2	3	26	4	0	2	16	105
IGR_Rv0704_Rv0705	0	0	6	0	0	0	1	0	28
IGR_Rv0707_Rv0708	0	0	0	0	0	0	1	0	0
IGR_Rv0710_Rv0711	0	0	0	0	0	0	0	0	13
IGR_Rv0711_Rv0712	0	0	0	0	0	0	1	0	0
IGR_Rv0712_Rv0713	0	0	0	0	0	0	0	0	1
IGR_Rv0713_Rv0714	0	0	5	4	0	1	0	0	35
IGR_Rv0716_Rv0717	0	0	0	0	0	0	0	0	7
IGR_Rv0717_Rv0718	0	0	1	4	0	0	0	0	44
IGR_Rv0718_Rv0719	0	0	3	0	0	0	0	0	21
IGR_Rv0719_Rv0720	0	0	0	0	0	0	0	0	0
IGR_Rv0720_Rv0721	0	0	0	0	0	0	0	0	16
IGR_Rv0721_Rv0722	0	0	0	2	0	0	0	0	15
IGR_Rv0723_Rv0724	0	0	0	0	0	0	0	0	3
IGR_Rv0724_Rv0725c	0	2	2	0	0	0	1	0	0
IGR_Rv0725c_Rv0726c	0	0	0	7	0	0	0	0	0
IGR_Rv0726c_Rv0727c	0	0	2	0	0	0	0	0	9
IGR_Rv0728c_Rv0729	0	0	0	0	0	0	0	0	0
IGR_Rv0729_Rv0730	0	0	0	0	0	0	0	0	0
IGR_Rv0730_Rv0731c	0	0	1	0	0	0	0	0	12
IGR_Rv0731c_Rv0732	0	0	0	0	0	0	0	0	12
IGR_Rv0733_Rv0734	0	0	2	0	0	0	2	0	22
IGR_Rv0734_Rv0735	0	0	2	0	0	0	0	0	22
IGR_Rv0735_Rv0736	0	0	0	0	0	0	1	0	0
IGR_Rv0736_Rv0737	0	0	0	0	0	0	0	0	0
IGR_Rv0737_Rv0738	0	0	0	0	0	0	0	0	0
IGR_Rv0738_Rv0739	0	0	0	0	0	0	2	0	0
IGR_Rv0739_Rv0740	0	0	0	0	0	0	1	0	4
IGR_Rv0740_Rv0742	0	0	0	7	0	0	3	0	48
IGR_Rv0742_Rv0743c	0	0	0	6	0	0	0	0	0
IGR_Rv0744c_Rv0745	0	0	0	0	0	0	0	0	0
IGR_Rv0745_Rv0746	0	0	0	0	0	0	0	0	0
IGR_Rv0746_Rv0747	0	0	0	3	0	0	1	0	21
IGR_Rv0747_Rv0748	0	0	3	0	0	0	2	0	13
IGR_Rv0748_Rv0749	0	0	0	21	0	0	0	0	0
IGR_Rv0749_Rv0749A	0	0	0	5	0	1	0	0	0
IGR_Rv0749A_Rv0750	0	0	0	0	0	0	1	0	0
IGR_Rv0750_Rv0751c	0	0	0	3	0	0	0	0	0
IGR_Rv0751c_Rv0752c	0	0	0	0	0	0	0	0	0
IGR_Rv0752c_Rv0753c	0	0	0	0	0	0	0	0	37
IGR_Rv0753c_Rv0754	0	0	0	0	0	0	0	0	6
IGR_Rv0754_Rv0755c	0	0	0	0	0	0	0	0	0
IGR_Rv0755c_Rvnt09	0	0	4	72	0	4	5	0	95
IGR_Rv0756c_Rv0757	0	0	2	0	0	0	0	0	64
IGR_Rv0757_Rv0758	0	0	0	4	0	0	6	0	18
IGR_Rv0759c_Rv0760c	0	0	0	3	0	0	1	0	15
IGR_Rv0760c_Rv0761c	0	0	0	0	0	6	0	0	32
IGR_Rv0761c_Rv0762c	0	0	0	0	0	0	0	0	1
IGR_Rv0762c_Rv0763c	0	0	0	0	0	0	1	0	0
IGR_Rv0763c_Rv0764c	0	0	0	0	0	0	0	0	0
IGR_Rv0767c_Rv0768	0	0	0	0	0	0	0	0	0
IGR_Rv0768_Rv0769	0	0	0	0	0	0	0	0	0
IGR_Rv0769_Rv0770	0	0	0	0	0	0	0	0	8
IGR_Rv0771_Rv0772	0	0	0	0	0	0	0	0	0
IGR_Rv0773c_Rv0774c	0	0	0	0	0	0	0	0	0
IGR_Rv0774c_Rv0775	0	0	0	11	0	0	0	0	27
IGR_Rv0776c_Rv0777	0	0	0	0	0	0	0	0	0
IGR_Rv0777_Rv0778	0	0	0	16	0	0	1	0	6
IGR_Rv0779c_Rv0780	0	0	0	0	0	0	0	0	0
IGR_Rv0780_Rv0783c	0	0	0	3	0	0	1	0	9
IGR_Rv0783c_Rv0784	0	0	0	0	0	0	0	0	0
IGR_Rv0784_Rv0785	0	0	0	0	0	0	0	0	0
IGR_Rv0785_Rv0786c	0	0	0	0	0	0	0	0	0
IGR_Rv0787_Rv0787A	0	0	0	0	0	0	1	0	2
IGR_Rv0788_Rv0789c	0	0	0	0	0	0	1	0	0
IGR_Rv0789c_Rv0790c	0	0	0	0	0	0	0	0	9
IGR_Rv0792c_Rv0793	0	0	0	0	0	0	0	0	0
IGR_Rv0793_Rv0794c	0	0	0	7	0	0	0	0	0
IGR_Rv0794c_Rv0797	0	0	2	0	0	2	0	0	11
IGR_Rv0799c_Rv0800	0	0	0	0	0	0	0	0	0
IGR_Rv0800_Rv0801	0	0	0	0	0	0	0	0	0
IGR_Rv0802c_Rv0803	0	0	0	0	0	0	0	0	2
IGR_Rv0804_Rv0805	0	0	0	0	0	0	0	0	1
IGR_Rv0806c_Rv0807	0	0	0	0	0	2	0	0	17
IGR_Rv0807_Rv0808	0	0	0	0	0	0	0	0	25
IGR_Rv0808_Rv0809	0	0	1	0	0	0	1	0	16
IGR_Rv0809_Rv0810c	0	0	8	8	0	0	1	0	117
IGR_Rv0810c_Rv0811c	0	0	1	4	0	0	3	0	35
IGR_Rv0811c_Rv0812	0	0	0	0	0	0	0	0	0
IGR_Rv0812_Rv0813c	0	0	0	0	0	8	0	0	0
IGR_Rv0813c_Rv0814c	0	0	0	16	5	2	0	0	25
IGR_Rv0814c_Rv0815c	0	1	0	0	0	2	0	5	0
IGR_Rv0815c_Rv0816c	0	0	0	5	2	0	0	0	0
IGR_Rv0817c_Rv0818	0	0	0	0	0	0	0	0	0
IGR_Rv0819_Rv0820	0	0	0	0	0	0	0	0	0
IGR_Rv0820_Rv0821c	0	1	0	25	0	0	0	0	38
IGR_Rv0821c_Rv0822c	0	0	0	0	0	0	0	0	2
IGR_Rv0822c_Rv0823c	0	0	2	0	0	0	1	0	26
IGR_Rv0823c_Rv0824c	0	1	7	4	0	0	2	0	95
IGR_Rv0824c_Rv0825c	0	0	0	0	0	0	0	0	0
IGR_Rv0825c_Rv0826	0	0	0	0	0	0	0	0	5
IGR_Rv0826_Rv0827c	0	0	0	0	0	0	0	0	0
IGR_Rv0827c_Rv0828c	0	0	0	0	0	0	0	0	0
IGR_Rv0828c_Rv0830	0	0	0	2	0	2	1	1	0
IGR_Rv0830_Rv0831c	0	0	0	0	0	0	0	0	0
IGR_Rv0831c_Rvnt10	0	0	0	0	0	0	0	0	0
IGR_Rv0833_Rv0834c	0	0	0	11	0	3	0	0	18
IGR_Rv0834c_Rv0835	0	0	2	9	0	0	0	0	17
IGR_Rv0835_Rv0836c	0	0	3	0	0	0	1	0	39
IGR_Rv0836c_Rv0837c	0	0	0	0	0	0	0	0	0
IGR_Rv0837c_Rv0838	0	0	0	0	0	0	0	0	0
IGR_Rv0838_Rv0839	0	0	0	0	0	0	0	0	0
IGR_Rv0839_Rv0840c	0	0	0	0	0	0	0	0	0
IGR_Rv0840c_Rv0841	0	0	0	70	0	21	0	0	0
IGR_Rv0841_Rv0842	0	3	13	138	0	101	14	0	1812
IGR_Rv0843_Rv0844c	0	0	0	8	0	0	0	0	1
IGR_Rv0844c_Rv0845	0	0	0	0	0	0	0	0	1
IGR_Rv0845_Rv0846c	0	0	0	2	0	0	0	0	0
IGR_Rv0846c_Rv0847	0	0	0	0	0	0	0	0	1
IGR_Rv0847_Rv0848	0	0	0	0	0	10	0	0	0
IGR_Rv0849_Rv0851c	0	0	0	0	0	0	0	0	0
IGR_Rv0851c_Rv0852	0	0	1	0	0	0	0	0	22
IGR_Rv0852_Rv0853c	0	0	1	3	0	0	0	0	23
IGR_Rv0853c_Rv0854	0	0	0	0	0	0	0	0	0
IGR_Rv0854_Rv0855	0	0	3	0	0	0	0	0	4
IGR_Rv0855_Rv0856	0	0	0	0	0	0	1	0	23
IGR_Rv0856_Rv0857	0	0	0	0	0	0	0	0	51
IGR_Rv0858c_Rv0859	0	0	1	0	0	0	0	0	30
IGR_Rv0859_Rv0860	0	0	2	0	0	0	0	42	0
IGR_Rv0860_Rv0861c	0	0	0	0	0	0	0	0	0
IGR_Rv0861c_Rv0862c	0	0	0	3	0	10	0	0	25
IGR_Rv0863_Rv0864	0	0	0	0	0	0	1	0	2
IGR_Rv0866_Rv0867c	0	0	0	0	0	0	0	0	0
IGR_Rv0867c_Rv0868c	0	0	0	9	0	1	0	0	11
IGR_Rv0868c_Rv0869c	0	0	0	0	0	0	0	0	0
IGR_Rv0870c_Rv0871	0	0	0	0	0	0	0	0	2
IGR_Rv0871_Rv0872c	0	1	33	18	1	10	30	0	206
IGR_Rv0872c_Rv0873	0	0	0	1	0	0	0	0	22
IGR_Rv0873_Rv0874c	0	0	0	0	0	0	1	0	6
IGR_Rv0874c_Rv0875c	0	0	0	0	0	0	0	0	0
IGR_Rv0876c_Rv0877	0	0	0	0	0	0	0	0	10
IGR_Rv0877_Rv0878c	0	0	1	0	0	0	0	0	0
IGR_Rv0878c_Rv0879c	0	0	0	0	0	0	0	0	6
IGR_Rv0879c_Rv0880	0	0	0	0	0	0	0	0	0
IGR_Rv0883c_Rv0884c	0	0	0	0	0	0	1	0	3
IGR_Rv0884c_Rv0885	0	0	0	0	0	4	0	0	8
IGR_Rv0885_Rv0886	0	0	0	10	0	0	0	0	0
IGR_Rv0887c_Rv0888	0	0	0	27	0	0	1	0	21
IGR_Rv0888_Rv0889c	0	0	0	0	0	0	0	0	0
IGR_Rv0889c_Rv0890c	0	0	0	0	0	0	0	0	0
IGR_Rv0890c_Rv0891c	0	0	0	0	0	0	0	0	0
IGR_Rv0891c_Rv0892	0	0	0	0	0	9	0	0	1
IGR_Rv0893c_Rv0894	0	0	0	0	0	0	0	0	0
IGR_Rv0894_Rv0895	0	0	0	0	0	0	0	0	0
IGR_Rv0895_Rv0896	0	0	0	0	0	0	0	0	0
IGR_Rv0896_Rv0897c	0	0	0	0	0	0	1	0	0
IGR_Rv0897c_Rv0898c	0	0	0	0	0	0	0	0	0
IGR_Rv0898c_Rv0899	0	0	0	0	0	0	0	0	1
IGR_Rv0899_Rv0900	0	0	0	0	0	0	0	0	1
IGR_Rv0901_Rv0902c	0	0	0	0	4	0	0	0	14
IGR_Rv0902c_Rv0903c	0	0	0	14	0	0	0	0	0
IGR_Rv0903c_Rv0904c	0	0	0	0	0	0	0	0	0
IGR_Rv0904c_Rv0905	0	0	0	0	0	0	0	0	0
IGR_Rv0905_Rv0906	0	0	0	0	0	0	0	0	0
IGR_Rv0906_Rv0907	0	0	0	0	0	0	0	0	0
IGR_Rv0908_Rv0909	0	0	0	0	0	0	0	0	28
IGR_Rv0909_Rv0910	0	0	0	0	0	3	0	0	55
IGR_Rv0910_Rv0911	0	0	1	5	0	0	1	0	0
IGR_Rv0911_Rv0912	0	0	0	0	0	9	0	0	0
IGR_Rv0912_Rv0913c	0	0	0	3	0	0	1	0	19
IGR_Rv0913c_Rv0914c	0	0	0	0	0	12	0	0	0
IGR_Rv0914c_Rv0915c	0	0	0	9	0	0	0	0	1
IGR_Rv0915c_Rv0916c	0	0	0	0	0	0	0	0	0
IGR_Rv0916c_Rv0917	0	0	0	0	0	0	1	0	4
IGR_Rv0917_Rv0918	0	0	0	0	0	0	1	0	13
IGR_Rv0919_Rvnt14	0	1	0	0	0	0	0	0	0
IGR_Rv0920c_Rv0921	0	0	0	0	0	0	0	0	10
IGR_Rv0922_Rv0923c	0	0	1	3	1	0	11	19	43
IGR_Rv0924c_Rv0925c	0	0	0	0	0	0	0	0	6
IGR_Rv0925c_Rv0926c	0	0	0	0	0	0	0	0	8
IGR_Rv0926c_Rv0927c	0	0	0	0	0	0	0	0	4
IGR_Rv0927c_Rv0928	0	0	0	0	0	0	0	0	0
IGR_Rv0928_Rv0929	0	0	0	0	0	0	0	0	15
IGR_Rv0931c_Rv0932c	0	0	0	0	0	5	0	0	0
IGR_Rv0932c_Rv0933	0	0	0	0	0	5	0	0	6
IGR_Rv0933_Rv0934	0	0	0	0	0	0	0	0	8
IGR_Rv0934_Rv0935	0	0	0	0	0	0	1	0	41
IGR_Rv0935_Rv0936	0	0	0	0	0	0	0	0	0
IGR_Rv0937c_Rv0938	0	0	0	0	0	0	0	0	0
IGR_Rv0939_Rv0940c	0	0	0	0	0	0	0	21	22
IGR_Rv0940c_Rv0941c	0	0	0	0	0	0	0	1	4
IGR_Rv0941c_Rv0942	0	1	0	0	0	0	2	0	30
IGR_Rv0942_Rv0943c	0	0	0	0	0	0	0	0	3
IGR_Rv0943c_Rv0944	0	0	0	0	0	0	0	0	0
IGR_Rv0944_Rv0945	0	0	0	0	0	0	0	0	0
IGR_Rv0945_Rv0946c	0	0	0	0	0	0	0	0	6
IGR_Rv0946c_Rv0948c	0	0	0	0	0	0	0	0	1
IGR_Rv0948c_Rv0949	0	0	0	0	0	0	2	0	5
IGR_Rv0949_Rv0950c	0	0	0	7	0	0	0	0	3
IGR_Rv0950c_Rv0951	0	0	0	0	0	0	0	0	21
IGR_Rv0951_Rv0952	0	0	0	0	0	0	0	0	4
IGR_Rv0952_Rv0953c	0	0	0	0	0	0	0	0	0
IGR_Rv0953c_Rv0954	0	0	0	0	0	0	0	0	0
IGR_Rv0954_Rv0955	0	0	1	0	0	0	2	0	50
IGR_Rv0955_Rv0956	0	0	0	0	0	0	0	0	0
IGR_Rv0957_Rv0958	0	0	0	0	0	0	0	0	4
IGR_Rv0959_Rv0959A	0	0	0	0	0	0	0	0	0
IGR_Rv0960_Rv0961	0	0	0	8	0	0	1	0	0
IGR_Rv0961_Rv0962c	0	0	0	0	0	0	0	0	0
IGR_Rv0962c_Rv0963c	0	0	0	0	0	0	0	0	3
IGR_Rv0963c_Rv0964c	0	0	0	0	0	0	0	0	0
IGR_Rv0964c_Rv0965c	0	0	0	0	0	0	1	0	9
IGR_Rv0965c_Rv0966c	0	0	0	0	0	0	1	0	7
IGR_Rv0966c_Rv0967	0	0	0	0	0	0	0	0	3
IGR_Rv0967_Rv0968	0	0	1	0	9	0	2	40	44
IGR_Rv0968_Rv0969	0	0	2	0	0	0	1	5	115
IGR_Rv0970_Rv0971c	0	0	0	0	0	0	0	0	0
IGR_Rv0973c_Rv0974c	0	0	0	0	0	0	0	0	10
IGR_Rv0974c_Rv0975c	0	0	0	0	0	0	0	0	0
IGR_Rv0976c_Rv0977	0	0	0	0	0	0	0	0	0
IGR_Rv0977_Rv0978c	0	0	0	0	0	0	0	0	0
IGR_Rv0978c_Rv0979c	0	0	0	0	0	0	0	0	1
IGR_Rv0979A_Rv0980c	0	0	0	13	0	0	0	0	32
IGR_Rv0979c_Rv0979A	0	0	0	0	0	0	0	0	4
IGR_Rv0980c_Rv0981	0	0	0	0	0	5	0	0	7
IGR_Rv0982_Rv0983	0	0	1	0	0	5	0	0	7
IGR_Rv0984_Rv0985c	0	0	0	0	0	0	4	0	2
IGR_Rv0985c_Rv0986	0	0	0	15	0	0	0	0	0
IGR_Rv0987_Rv0988	0	0	0	0	0	0	0	0	3
IGR_Rv0988_Rv0989c	0	0	0	9	0	2	0	0	24
IGR_Rv0989c_Rv0990c	0	0	0	0	0	0	0	0	0
IGR_Rv0990c_Rv0991c	0	0	0	0	0	0	1	0	30
IGR_Rv0991c_Rv0992c	0	0	0	0	0	0	0	0	0
IGR_Rv0992c_Rv0993	0	0	0	6	0	0	0	0	0
IGR_Rv0993_Rv0994	0	0	3	2	0	5	1	0	12
IGR_Rv0994_Rv0995	0	0	0	0	0	6	0	0	1
IGR_Rv0995_Rv0996	0	0	0	0	0	0	0	0	1
IGR_Rv0996_Rvnt15	0	0	0	0	0	0	0	0	0
IGR_Rv0997_Rv0998	0	0	0	0	0	0	0	0	0
IGR_Rv0997a_Rv0997	0	0	0	3	0	1	1	0	24
IGR_Rv0998_Rv0999	0	0	0	0	0	0	0	0	0
IGR_Rv0999_Rv1000c	0	0	0	0	0	0	0	0	0
IGR_Rv1000c_Rv1001	0	0	0	0	0	0	0	0	0
IGR_Rv1001_Rv1002c	0	0	0	0	0	0	0	0	0
IGR_Rv1002c_Rv1003	0	0	0	0	0	0	0	0	0
IGR_Rv1003_Rv1004c	0	0	0	0	0	0	0	0	0
IGR_Rv1004c_Rv1005c	0	0	0	0	0	0	0	0	1
IGR_Rv1005c_Rv1006	0	0	5	27	0	5	0	0	47
IGR_Rv1006_Rv1007c	0	0	0	0	0	0	0	0	0
IGR_Rv1007c_Rv1008	0	0	0	0	0	0	0	0	0
IGR_Rv1008_Rv1009	0	0	1	11	0	0	0	0	17
IGR_Rv1010_Rv1011	0	0	0	0	0	0	0	0	0
IGR_Rv1011_Rv1012	0	0	0	0	0	0	0	0	0
IGR_Rv1012_Rv1013	0	0	0	0	0	0	0	0	5
IGR_Rv1013_Rv1014c	0	0	0	0	0	0	0	0	0
IGR_Rv1014c_Rv1015c	1	0	0	6	0	0	0	0	0
IGR_Rv1015c_Rv1016c	0	0	0	2	0	0	1	0	50
IGR_Rv1016c_Rv1017c	0	0	0	0	0	0	0	0	0
IGR_Rv1017c_Rv1018c	0	0	0	0	0	0	0	0	1
IGR_Rv1018c_Rvnt16	0	0	0	0	0	0	0	0	0
IGR_Rv1019_Rv1020	0	0	7	0	0	0	1	0	0
IGR_Rv1021_Rv1022	0	0	0	0	0	0	0	0	0
IGR_Rv1022_Rv1023	0	0	0	0	0	0	0	0	0
IGR_Rv1023_Rv1024	0	0	0	0	0	0	0	0	0
IGR_Rv1024_Rv1025	0	0	0	0	0	0	1	0	7
IGR_Rv1026_Rv1027c	0	0	0	0	0	7	0	0	30
IGR_Rv1028c_Rv1028A	0	0	2	0	0	0	0	0	10
IGR_Rv1031_Rv1032c	0	0	0	0	0	0	0	0	13
IGR_Rv1032c_Rv1033c	0	0	0	0	0	0	0	0	10
IGR_Rv1033c_Rv1037c	0	0	0	0	0	0	0	0	13
IGR_Rv1037c_Rv1038c	0	0	0	0	0	0	0	0	11
IGR_Rv1038c_Rv1039c	0	0	0	0	0	0	0	0	0
IGR_Rv1039c_Rv1040c	0	0	0	0	0	0	0	0	0
IGR_Rv1040c_Rv1041c	0	0	0	4	0	2	2	0	21
IGR_Rv1042c_Rv1043c	0	0	0	0	0	12	0	0	0
IGR_Rv1043c_Rv1044	0	0	0	0	0	0	1	0	0
IGR_Rv1045_Rv1047	0	1	15	25	0	28	4	0	893
IGR_Rv1047_Rv1048c	0	0	0	0	0	0	2	3	2
IGR_Rv1048c_Rv1049	0	0	0	0	0	0	0	0	0
IGR_Rv1049_Rv1050	0	0	0	0	0	0	0	0	0
IGR_Rv1050_Rv1051c	0	0	0	0	0	0	0	0	0
IGR_Rv1051c_Rv1052	0	0	4	0	0	10	0	0	12
IGR_Rv1052_Rvnt17	0	0	11	43	0	0	3	0	95
IGR_Rv1056_Rv1057	0	0	1	10	0	8	0	0	33
IGR_Rv1057_Rv1058	0	0	0	0	0	0	0	0	0
IGR_Rv1058_Rv1059	0	0	0	0	0	0	0	0	15
IGR_Rv1059_Rv1060	0	0	0	0	0	0	0	0	0
IGR_Rv1060_Rv1061	0	0	0	0	0	0	0	0	0
IGR_Rv1061_Rv1062	0	0	0	0	0	0	0	0	0
IGR_Rv1063c_Rv1064c	0	0	0	0	0	0	0	0	0
IGR_Rv1064c_Rv1065	0	0	0	0	0	0	0	0	5
IGR_Rv1066_Rv1067c	0	0	0	0	0	0	0	0	0
IGR_Rv1067c_Rv1068c	0	0	0	0	0	0	0	0	0
IGR_Rv1068c_Rv1069c	0	0	0	0	0	0	0	0	0
IGR_Rv1070c_Rv1071c	0	0	0	0	0	0	0	0	0
IGR_Rv1071c_Rv1072	0	0	0	0	0	4	1	0	25
IGR_Rv1072_Rv1073	1	0	10	45	0	15	9	8	126
IGR_Rv1073_Rv1074c	0	0	0	13	0	0	0	0	0
IGR_Rv1074c_Rv1075c	0	0	0	1	0	0	0	0	0
IGR_Rv1075c_Rv1076	0	0	0	0	0	0	0	0	1
IGR_Rv1076_Rv1077	0	0	0	0	0	0	0	0	2
IGR_Rv1077_Rv1078	0	0	0	2	0	0	0	0	12
IGR_Rv1078_Rv1079	0	0	3	0	0	0	3	0	73
IGR_Rv1079_Rv1080c	0	0	0	0	0	8	2	0	22
IGR_Rv1080c_Rv1081c	0	0	2	21	4	1	1	0	29
IGR_Rv1081c_Rv1082	0	0	0	0	0	0	0	0	0
IGR_Rv1084_Rv1085c	0	0	0	0	0	0	0	0	7
IGR_Rv1085c_Rv1086	0	0	0	0	0	0	0	0	0
IGR_Rv1086_Rv1087	0	0	0	0	0	0	0	0	3
IGR_Rv1087_Rv1088	0	0	0	3	0	0	0	0	41
IGR_Rv1088_Rv1088a	0	0	0	0	0	0	0	0	0
IGR_Rv1088a_Rv1091	1	0	0	0	0	0	0	0	4
IGR_Rv1091_Rv1092c	0	0	0	0	0	0	0	0	0
IGR_Rv1092c_RVnc0034	0	0	0	0	0	0	0	0	1
IGR_Rv1093_Rv1094	0	0	0	0	0	0	1	0	10
IGR_Rv1094_Rv1095	0	0	6	0	3	3	6	0	13
IGR_Rv1095_Rv1096	0	0	0	0	0	0	0	0	12
IGR_Rv1096_Rv1097c	0	0	0	0	0	0	0	0	0
IGR_Rv1098c_Rv1099c	0	0	0	0	0	0	0	0	10
IGR_Rv1100_Rv1101c	0	0	0	0	0	0	0	0	0
IGR_Rv1101c_Rv1102c	0	0	0	0	0	0	1	0	24
IGR_Rv1103c_Rv1106c	0	2	0	0	0	0	4	0	31
IGR_Rv1106c_Rv1107c	0	0	3	0	0	0	1	0	0
IGR_Rv1109c_Rv1110	0	0	0	0	0	0	0	0	0
IGR_Rv1110_Rv1111c	0	0	0	0	0	0	0	0	12
IGR_Rv1111c_Rv1112	0	0	0	0	0	0	0	0	11
IGR_Rv1112_Rv1113	0	0	0	0	0	0	0	0	0
IGR_Rv1114_Rv1115	0	1	0	0	0	0	0	0	0
IGR_Rv1115_Rv1116	0	0	0	0	0	0	0	0	0
IGR_Rv1116_Rv1117	0	0	0	0	0	0	1	0	2
IGR_Rv1117_Rv1118c	0	0	0	0	0	0	0	0	17
IGR_Rv1118c_Rv1119c	0	0	0	0	0	0	0	0	33
IGR_Rv1120c_Rv1121	0	0	0	0	0	0	0	0	0
IGR_Rv1121_Rv1122	0	0	0	0	0	0	0	0	0
IGR_Rv1123c_Rv1124	0	0	0	0	0	0	0	0	0
IGR_Rv1124_Rv1125	0	0	0	0	0	0	0	0	0
IGR_Rv1125_Rv1126c	0	0	0	0	0	0	1	0	0
IGR_Rv1127c_Rv1128c	0	0	0	3	0	0	1	0	7
IGR_Rv1128c_Rv1129c	0	0	0	0	0	0	1	0	0
IGR_Rv1129c_Rv1130	0	0	0	0	0	0	0	0	0
IGR_Rv1131_Rv1132	0	0	0	0	0	0	0	0	2
IGR_Rv1132_Rv1133c	0	0	0	0	0	0	0	1	5
IGR_Rv1133c_Rv1134	0	0	8	30	0	21	15	0	219
IGR_Rv1134_Rv1135c	0	0	1	0	0	0	0	0	0
IGR_Rv1135c_Rv1138a	0	0	0	0	0	0	0	0	0
IGR_Rv1138a_Rv1138c	0	0	0	0	0	0	0	0	0
IGR_Rv1139c_Rv1140	0	0	0	0	0	0	0	0	0
IGR_Rv1140_Rv1141c	0	0	5	0	0	0	0	0	0
IGR_Rv1141c_Rv1142c	0	0	0	1	0	0	0	0	0
IGR_Rv1142c_Rv1143	0	0	4	0	0	0	0	0	3
IGR_Rv1143_Rv1144	0	0	0	0	0	0	0	0	0
IGR_Rv1144_Rv1145	0	0	15	12	0	25	29	17	467
IGR_Rv1145_Rv1146	0	0	0	0	0	0	0	0	0
IGR_Rv1146_Rv1147	0	0	0	0	0	1	0	0	0
IGR_Rv1147_Rv1148c	0	0	1	0	0	2	1	0	66
IGR_Rv1148c_Rv1149	0	0	0	0	0	0	0	0	0
IGR_Rv1149_Rv1151c	0	0	0	3	0	0	1	0	9
IGR_Rv1151c_Rv1152	0	0	0	0	0	0	0	0	0
IGR_Rv1155_Rv1155a	0	0	0	0	0	0	0	0	3
IGR_Rv1155a_Rv1156	0	0	0	0	0	0	0	0	12
IGR_Rv1156_Rv1157c	0	0	2	0	0	0	3	0	20
IGR_Rv1157c_Rv1158c	0	0	0	0	0	0	0	0	0
IGR_Rv1158c_Rv1159	0	0	0	0	0	0	0	0	0
IGR_Rv1159A_Rv1160	0	0	0	0	0	0	0	0	0
IGR_Rv1160_Rv1161	0	0	35	35	0	21	7	10	264
IGR_Rv1161_Rv1162	0	0	9	8	0	23	2	4	128
IGR_Rv1162_Rv1163	0	0	4	4	0	14	6	24	202
IGR_Rv1163_Rv1164	0	0	0	0	0	0	0	0	0
IGR_Rv1164_Rv1165	0	0	1	0	0	0	1	0	18
IGR_Rv1165_Rv1166	0	0	0	0	0	0	0	0	20
IGR_Rv1166_Rv1167c	0	0	0	0	0	0	0	0	0
IGR_Rv1167c_Rv1168c	0	1	4	25	0	0	2	0	10
IGR_Rv1168c_Rv1169c	0	0	0	0	0	0	0	0	0
IGR_Rv1169c_Rv1170	0	0	1	0	0	0	0	0	24
IGR_Rv1170_Rv1171	0	0	2	23	0	0	2	0	8
IGR_Rv1171_Rv1172c	0	1	0	13	0	0	0	0	5
IGR_Rv1172c_Rv1173	0	0	2	8	0	2	1	0	54
IGR_Rv1173_Rv1174c	0	0	0	3	0	0	1	0	15
IGR_Rv1174c_Rv1175c	0	0	0	7	0	4	1	0	6
IGR_Rv1176c_Rv1177	0	0	0	0	0	0	0	0	16
IGR_Rv1177_Rv1178	0	0	1	0	0	8	0	0	60
IGR_Rv1178_Rv1179c	0	0	3	0	0	0	0	0	4
IGR_Rv1179c_Rv1180	0	0	0	0	0	0	3	0	33
IGR_Rv1180_Rv1181	0	0	2	0	0	0	0	0	44
IGR_Rv1181_Rv1182	0	0	24	22	0	6	4	0	228
IGR_Rv1182_Rv1183	0	0	7	0	0	2	10	0	116
IGR_Rv1183_Rv1184c	0	0	0	0	0	1	2	0	20
IGR_Rv1184c_Rv1185c	0	0	6	11	0	0	0	0	272
IGR_Rv1185c_Rv1186c	0	0	0	4	0	0	0	0	46
IGR_Rv1186c_Rv1187	0	0	0	0	0	0	0	0	0
IGR_Rv1188_Rv1189	0	0	0	0	0	0	0	0	0
IGR_Rv1189_Rv1190	0	0	0	0	0	0	0	0	0
IGR_Rv1190_Rv1191	0	0	0	0	0	0	0	0	0
IGR_Rv1191_Rv1192	0	0	0	0	0	0	0	0	3
IGR_Rv1192_Rv1193	1	0	0	0	0	0	1	7	15
IGR_Rv1193_Rv1194c	0	0	0	0	0	0	0	0	0
IGR_Rv1194c_Rv1195	0	0	0	0	0	0	0	0	15
IGR_Rv1195_Rv1196	0	0	0	0	0	0	1	1	23
IGR_Rv1196_Rv1197	0	0	0	0	0	0	2	0	7
IGR_Rv1197_Rv1198	0	3	0	11	0	8	1	24	27
IGR_Rv1198_Rv1199c	0	0	0	0	0	10	1	2	47
IGR_Rv1199c_Rv1200	0	0	11	5	0	5	0	11	94
IGR_Rv1201c_Rv1202	0	0	0	0	0	0	0	0	0
IGR_Rv1203c_Rv1204c	0	0	0	0	0	0	0	0	17
IGR_Rv1204c_Rv1205	0	0	0	0	0	0	2	0	0
IGR_Rv1205_Rv1206	0	0	1	4	0	0	0	0	93
IGR_Rv1206_Rv1207	0	0	0	0	0	0	0	0	0
IGR_Rv1208_Rv1209	0	0	0	0	0	0	0	0	0
IGR_Rv1210_Rv1211	0	0	0	0	0	0	0	0	7
IGR_Rv1211_Rv1212c	0	0	4	0	0	0	3	0	2
IGR_Rv1212c_Rv1213	0	0	0	0	0	0	0	0	0
IGR_Rv1213_Rv1214c	1	0	0	5	0	0	1	0	17
IGR_Rv1214c_Rv1215c	0	0	0	2	0	0	1	0	10
IGR_Rv1215c_Rv1216c	0	0	0	21	0	3	0	0	0
IGR_Rv1216c_Rv1217c	0	0	0	0	0	0	0	0	0
IGR_Rv1219c_Rv1220c	0	0	0	8	0	0	0	0	0
IGR_Rv1220c_Rv1221	0	0	0	0	0	0	0	0	0
IGR_Rv1221_Rv1222	0	0	0	0	0	0	2	0	0
IGR_Rv1222_Rv1223	2	1	3	18	0	0	7	0	27
IGR_Rv1223_Rv1224	0	0	0	0	0	3	0	0	5
IGR_Rv1224_Rv1225c	0	0	0	0	0	0	0	1	0
IGR_Rv1225c_Rv1226c	0	0	0	0	1	0	0	0	0
IGR_Rv1227c_Rv1228	0	1	0	2	0	7	0	0	15
IGR_Rv1228_Rv1228a	0	0	0	8	0	0	0	0	89
IGR_Rv1228a_Rv1229c	0	0	0	0	0	0	0	0	0
IGR_Rv1229c_Rv1230c	0	0	0	0	0	0	1	0	0
IGR_Rv1230c_Rv1231c	0	0	1	4	0	0	0	0	195
IGR_Rv1232c_Rv1233c	0	0	0	0	0	0	0	0	0
IGR_Rv1233c_Rv1234	0	0	0	0	0	0	0	0	0
IGR_Rv1234_Rv1235	0	0	0	0	0	0	0	0	0
IGR_Rv1236_Rv1237	0	0	0	0	0	0	0	0	0
IGR_Rv1237_Rv1238	0	0	0	0	0	0	0	0	0
IGR_Rv1238_Rv1239c	0	0	1	0	0	0	0	0	6
IGR_Rv1239c_Rv1240	0	0	0	0	0	0	0	0	0
IGR_Rv1240_Rv1241	0	0	0	4	0	0	0	0	21
IGR_Rv1242_Rv1243c	0	0	0	0	0	0	0	0	0
IGR_Rv1243c_Rv1244	0	0	0	0	0	0	0	0	0
IGR_Rv1244_Rv1245c	0	1	0	0	0	0	0	0	1
IGR_Rv1245c_Rv1246c	0	0	0	0	0	0	0	0	0
IGR_Rv1247c_Rv1248c	0	0	1	0	2	0	0	0	44
IGR_Rv1248c_Rv1249c	0	0	0	0	0	6	0	0	0
IGR_Rv1249c_Rv1250	0	0	3	11	0	0	0	0	27
IGR_Rv1251c_Rv1252c	0	0	0	0	0	0	0	0	11
IGR_Rv1252c_Rv1253	0	0	0	0	0	0	0	0	0
IGR_Rv1256c_Rv1257c	0	0	0	0	0	0	0	0	0
IGR_Rv1259_Rv1260	0	0	0	0	0	0	0	0	0
IGR_Rv1260_Rv1261c	0	0	0	0	0	0	1	0	31
IGR_Rv1261c_Rv1262c	0	0	0	0	0	0	0	0	1
IGR_Rv1262c_Rv1263	0	0	0	0	0	0	0	0	0
IGR_Rv1263_Rv1264	0	0	0	0	0	0	0	0	0
IGR_Rv1264_RVnc0013	0	0	9	0	0	3	0	0	95
IGR_Rv1265_Rv1266c	0	0	0	0	0	0	5	0	35
IGR_Rv1266c_Rv1267c	0	0	0	0	0	0	0	0	0
IGR_Rv1267c_Rv1268c	0	0	0	12	0	0	0	0	0
IGR_Rv1268c_Rv1269c	0	0	0	0	0	0	1	0	20
IGR_Rv1269c_Rv1270c	0	0	0	0	0	0	0	0	0
IGR_Rv1270c_Rv1271c	0	0	0	0	0	4	0	0	1
IGR_Rv1271c_Rv1272c	0	0	0	1	0	0	0	0	37
IGR_Rv1273c_Rv1274	0	0	0	0	0	0	0	0	0
IGR_Rv1275_Rv1276c	0	0	0	1	0	0	0	0	23
IGR_Rv1276c_Rv1277	0	0	0	0	0	0	0	0	0
IGR_Rv1278_Rv1279	0	0	0	0	0	0	0	0	0
IGR_Rv1279_Rv1280c	0	0	0	0	0	0	0	0	0
IGR_Rv1283c_Rv1284	0	0	0	0	0	0	0	0	0
IGR_Rv1284_Rv1285	0	0	0	0	0	0	0	0	14
IGR_Rv1286_Rv1287	0	0	1	0	0	0	0	0	0
IGR_Rv1287_Rv1288	0	0	0	6	0	2	1	0	4
IGR_Rv1288_Rv1289	0	0	0	0	0	0	0	0	0
IGR_Rv1289_Rv1290c	0	0	0	0	0	0	0	0	0
IGR_Rv1290A_Rv1291c	0	0	0	0	0	0	0	0	0
IGR_Rv1290c_Rv1290A	0	0	0	0	0	0	0	0	0
IGR_Rv1291c_Rvnt18	0	0	0	2	0	0	0	1	5
IGR_Rv1293_Rv1294	0	0	0	0	0	0	0	0	0
IGR_Rv1295_Rv1296	0	0	0	0	0	0	1	0	2
IGR_Rv1296_Rv1297	0	0	1	10	0	6	0	0	120
IGR_Rv1297_Rv1298	0	0	1	27	2	10	1	0	54
IGR_Rv1298_Rv1299	0	0	0	12	0	0	3	0	42
IGR_Rv1300_Rv1301	0	0	1	0	0	12	0	0	10
IGR_Rv1301_Rv1302	0	0	0	11	0	0	0	0	0
IGR_Rv1302_Rv1303	0	0	8	17	19	0	3	0	364
IGR_Rv1304_Rv1305	0	0	0	20	0	0	0	0	14
IGR_Rv1305_Rv1306	0	0	0	0	0	0	0	0	0
IGR_Rv1306_Rv1307	0	0	0	0	0	0	3	0	47
IGR_Rv1307_Rv1308	0	0	0	0	0	0	1	0	0
IGR_Rv1308_Rv1309	0	0	0	0	0	0	0	0	5
IGR_Rv1309_Rv1310	0	0	0	0	0	0	0	0	16
IGR_Rv1310_Rv1311	0	0	0	0	0	0	0	0	16
IGR_Rv1311_Rv1312	0	0	0	0	0	0	0	0	27
IGR_Rv1312_Rv1313c	0	0	0	0	0	0	0	0	3
IGR_Rv1313c_Rv1314c	0	0	0	5	0	1	0	0	1
IGR_Rv1314c_Rv1315	0	0	0	0	0	0	0	0	0
IGR_Rv1315_RVnc0021	0	0	0	2	1	1	0	0	2
IGR_Rv1317c_Rv1318c	0	0	0	0	0	0	0	0	6
IGR_Rv1318c_Rv1319c	0	0	0	0	0	0	0	0	0
IGR_Rv1319c_Rv1320c	0	0	0	1	0	0	0	0	0
IGR_Rv1320c_Rv1321	0	0	0	0	0	0	1	0	0
IGR_Rv1321_Rv1322	0	0	0	13	0	0	0	0	0
IGR_Rv1322_Rv1322A	0	0	0	4	0	0	0	0	6
IGR_Rv1322A_Rv1323	0	0	0	15	0	0	0	0	53
IGR_Rv1323_Rv1324	0	0	5	1	0	0	1	0	16
IGR_Rv1324_Rv1325c	0	0	0	0	0	0	1	0	0
IGR_Rv1325c_Rv1326c	0	0	1	0	0	14	0	0	0
IGR_Rv1326c_Rv1327c	0	0	0	0	0	0	0	0	0
IGR_Rv1327c_Rv1328	0	0	0	4	0	0	0	0	0
IGR_Rv1328_Rv1329c	0	0	0	0	0	0	0	0	2
IGR_Rv1329c_Rv1330c	0	0	0	0	0	0	0	0	0
IGR_Rv1330c_Rv1331	0	0	0	0	0	0	0	0	0
IGR_Rv1332_Rv1333	0	0	0	0	0	0	1	0	6
IGR_Rv1333_Rv1334	0	0	0	0	0	0	0	0	0
IGR_Rv1334_Rv1335	0	0	0	0	0	0	0	0	0
IGR_Rv1335_Rv1336	0	0	0	0	0	0	0	0	0
IGR_Rv1338_Rv1339	0	0	0	0	0	0	0	0	0
IGR_Rv1339_Rv1340	0	0	0	0	0	0	0	0	0
IGR_Rv1340_Rv1341	0	0	0	0	0	0	1	0	18
IGR_Rv1343c_Rv1344	0	0	0	0	0	0	0	0	0
IGR_Rv1347c_Rvnt19	0	0	0	0	0	0	0	0	0
IGR_Rv1349_Rv1350	0	0	0	0	0	0	0	0	0
IGR_Rv1351_Rv1352	0	0	0	0	0	0	0	0	11
IGR_Rv1352_Rv1353c	0	0	0	7	5	2	0	0	5
IGR_Rv1353c_Rv1354c	0	0	0	0	0	0	0	0	0
IGR_Rv1354c_Rv1355c	0	0	0	0	0	0	0	0	0
IGR_Rv1356c_Rv1357c	0	0	0	3	0	0	0	0	0
IGR_Rv1357c_Rv1358	0	0	0	0	0	0	0	0	5
IGR_Rv1358_Rv1359	0	0	0	0	0	0	0	0	0
IGR_Rv1359_Rv1360	0	0	0	0	0	5	0	0	5
IGR_Rv1360_Rv1361c	0	0	11	0	0	0	1	0	0
IGR_Rv1361c_Rv1362c	0	0	0	0	0	2	0	0	0
IGR_Rv1363c_RVnc0015	0	0	0	0	0	0	1	0	38
IGR_Rv1364c_Rv1365c	0	0	0	0	0	0	0	0	0
IGR_Rv1365c_Rv1366	0	0	0	4	0	0	1	0	60
IGR_Rv1366A_Rv1367c	0	0	0	0	0	0	0	0	24
IGR_Rv1367c_Rv1368	0	0	0	0	0	3	3	0	18
IGR_Rv1368_Rv1371	0	0	0	4	0	2	3	0	80
IGR_Rv1372_Rv1373	0	0	0	0	0	0	0	0	7
IGR_Rv1373_Rv1374c	0	0	0	0	0	0	0	0	8
IGR_Rv1374c_Rv1375	0	0	0	3	0	1	3	0	87
IGR_Rv1377c_Rv1378c	0	0	0	0	0	0	0	0	0
IGR_Rv1385_Rv1386	0	0	0	9	0	9	0	0	6
IGR_Rv1387_Rv1388	0	0	5	0	0	0	0	0	21
IGR_Rv1388_Rv1389	0	0	0	11	0	0	7	34	49
IGR_Rv1389_Rv1390	0	0	5	11	0	0	0	0	15
IGR_Rv1390_Rv1391	0	0	0	0	0	4	1	6	97
IGR_Rv1391_Rv1392	0	0	0	16	0	1	4	0	4
IGR_Rv1392_Rv1393c	0	0	1	0	0	0	0	0	0
IGR_Rv1394c_Rv1395	0	0	0	0	0	0	0	0	0
IGR_Rv1395_Rv1396c	0	0	0	0	0	0	0	0	0
IGR_Rv1396c_Rv1397c	0	3	3	210	0	132	4	0	101
IGR_Rv1398c_Rv1399c	0	0	0	0	0	0	0	0	0
IGR_Rv1399c_Rv1400c	0	0	0	0	0	0	0	0	0
IGR_Rv1400c_Rv1401	0	0	0	0	0	0	3	0	0
IGR_Rv1401_Rv1402	0	0	2	0	0	0	2	0	0
IGR_Rv1402_Rv1403c	0	0	0	0	0	0	0	0	0
IGR_Rv1403c_Rv1404	0	0	0	0	0	0	1	0	17
IGR_Rv1404_Rv1405c	0	0	0	0	0	5	0	0	14
IGR_Rv1405c_Rv1406	0	0	0	2	0	0	0	0	6
IGR_Rv1407_Rv1408	0	0	0	0	0	0	0	0	0
IGR_Rv1410c_Rv1411c	0	0	0	0	0	0	2	0	12
IGR_Rv1411c_Rv1412	0	0	0	0	0	0	0	0	0
IGR_Rv1412_Rv1413	0	0	0	0	0	0	0	0	12
IGR_Rv1414_Rv1415	0	0	0	0	0	0	0	0	4
IGR_Rv1417_Rv1418	0	0	0	0	0	0	0	0	0
IGR_Rv1418_Rv1419	0	0	2	3	0	0	0	0	60
IGR_Rv1419_Rv1420	0	0	0	0	0	0	1	0	38
IGR_Rv1423_Rv1424c	0	0	0	0	0	0	0	0	2
IGR_Rv1424c_Rv1425	0	0	0	0	0	0	0	0	0
IGR_Rv1425_Rv1426c	0	0	0	0	0	0	0	0	0
IGR_Rv1427c_Rv1428c	0	0	0	0	0	0	0	0	0
IGR_Rv1428c_Rv1429	0	0	0	0	0	0	0	0	29
IGR_Rv1429_Rv1430	0	0	0	3	0	0	0	0	4
IGR_Rv1430_Rv1431	0	0	0	0	0	0	0	0	2
IGR_Rv1432_Rv1433	0	0	0	0	0	3	0	0	0
IGR_Rv1433_Rv1434	0	0	0	0	0	0	0	0	0
IGR_Rv1435c_Rv1436	0	0	0	0	0	0	0	0	5
IGR_Rv1436_Rv1437	0	0	0	0	0	0	1	0	0
IGR_Rv1438_Rv1439c	0	0	0	0	0	0	4	0	0
IGR_Rv1439c_Rv1440	0	0	0	0	0	0	0	0	0
IGR_Rv1440_Rv1441c	0	0	3	1	0	0	2	0	135
IGR_Rv1441c_Rv1442	0	0	0	0	0	0	0	0	0
IGR_Rv1442_Rv1443c	0	0	6	19	0	0	2	0	35
IGR_Rv1443c_Rv1444c	0	0	6	0	0	3	6	0	103
IGR_Rv1444c_Rv1445c	0	0	0	0	0	0	0	0	0
IGR_Rv1446c_Rv1447c	0	0	1	0	0	0	0	0	18
IGR_Rv1448c_Rv1449c	0	0	0	0	0	0	0	0	2
IGR_Rv1449c_Rv1450c	0	0	3	0	0	0	0	0	23
IGR_Rv1450c_Rv1451	0	0	0	14	0	0	0	0	11
IGR_Rv1451_Rv1452c	0	0	0	0	0	0	0	0	12
IGR_Rv1452c_Rv1453	0	0	0	0	0	0	0	0	0
IGR_Rv1453_Rv1454c	0	0	0	12	0	0	0	0	0
IGR_Rv1454c_Rv1455	0	0	0	0	0	0	0	0	0
IGR_Rv1456c_Rv1457c	0	0	0	4	0	0	0	2	10
IGR_Rv1458c_Rv1459c	0	0	1	0	0	0	0	0	17
IGR_Rv1459c_Rv1460	0	0	0	0	0	0	0	0	0
IGR_Rv1463_Rv1464	0	0	0	0	0	0	0	0	14
IGR_Rv1466_Rv1467c	0	0	1	5	0	0	2	0	95
IGR_Rv1467c_Rv1468c	0	0	2	0	0	0	0	0	9
IGR_Rv1468c_Rv1469	1	0	0	0	0	0	0	0	0
IGR_Rv1469_Rv1470	0	0	0	0	0	5	0	0	1
IGR_Rv1470_Rv1471	0	0	0	0	0	0	0	0	1
IGR_Rv1471_Rv1472	0	0	0	0	0	0	0	0	0
IGR_Rv1472_Rv1473	0	0	0	0	0	4	0	0	20
IGR_Rv1473_Rv1473A	0	0	3	0	0	0	0	0	0
IGR_Rv1473A_Rv1474c	0	0	0	0	0	0	0	0	0
IGR_Rv1474c_Rv1475c	0	0	0	0	0	0	0	0	5
IGR_Rv1475c_Rv1476	0	0	0	0	0	0	0	0	0
IGR_Rv1476_Rv1477	0	0	0	7	0	0	0	0	0
IGR_Rv1477_Rv1478	0	0	0	0	0	0	0	0	0
IGR_Rv1478_Rv1479	0	0	0	1	0	4	0	0	47
IGR_Rv1480_Rv1481	0	0	0	0	0	0	0	0	0
IGR_Rv1481_Rv1482c	0	0	0	0	0	0	0	0	0
IGR_Rv1482c_Rv1483	0	0	0	0	0	0	0	0	4
IGR_Rv1483_Rv1484	0	1	0	0	0	0	0	0	4
IGR_Rv1484_Rv1485	0	0	2	0	0	0	1	0	0
IGR_Rv1486c_Rv1487	0	0	0	0	0	0	0	0	0
IGR_Rv1487_Rv1488	0	0	0	0	0	3	2	0	8
IGR_Rv1488_Rv1489	0	0	0	0	0	0	0	0	2
IGR_Rv1489_Rv1489A	0	0	0	0	0	8	0	0	42
IGR_Rv1489A_Rv1490	0	0	0	2	0	0	0	0	2
IGR_Rv1490_Rv1491c	0	0	2	4	0	0	0	0	20
IGR_Rv1491c_Rv1492	0	0	0	6	0	3	0	0	0
IGR_Rv1493_Rv1494	0	0	0	0	0	0	0	0	12
IGR_Rv1496_Rv1497	0	0	0	0	0	0	0	0	0
IGR_Rv1497_Rv1498c	0	0	0	0	0	0	0	0	0
IGR_Rv1498A_Rv1499	0	0	0	0	0	0	0	0	0
IGR_Rv1498c_Rv1498A	1	0	3	1	0	3	2	0	8
IGR_Rv1499_Rv1500	0	0	0	0	0	0	0	0	0
IGR_Rv1500_Rv1501	0	0	0	0	0	0	0	0	0
IGR_Rv1501_Rv1502	0	0	0	0	0	0	0	0	1
IGR_Rv1502_Rv1505c	0	0	0	2	0	0	0	0	11
IGR_Rv1506c_Rv1507c	0	0	3	6	0	9	1	0	25
IGR_Rv1507A_Rv1508c	0	0	0	0	0	0	0	0	13
IGR_Rv1509_Rv1510	0	0	0	0	0	0	0	0	0
IGR_Rv1510_Rv1511	0	0	0	0	1	0	2	0	62
IGR_Rv1513_Rv1514c	0	0	0	0	0	0	0	0	0
IGR_Rv1514c_Rv1515c	0	0	0	0	0	0	0	0	0
IGR_Rv1515c_Rv1516c	0	0	0	0	0	0	0	0	0
IGR_Rv1516c_Rv1517	0	0	0	0	0	0	0	0	1
IGR_Rv1517_Rv1518	0	0	0	0	0	0	0	0	0
IGR_Rv1518_Rv1519	0	0	0	0	0	0	0	0	0
IGR_Rv1519_Rv1520	0	0	0	0	0	0	1	0	5
IGR_Rv1520_Rv1521	0	0	0	0	0	0	0	0	0
IGR_Rv1521_Rv1522c	0	0	0	0	0	14	4	0	70
IGR_Rv1522c_Rv1523	0	0	0	0	0	0	0	0	0
IGR_Rv1523_Rv1524	0	0	0	0	0	0	0	0	0
IGR_Rv1524_Rv1525	0	0	0	0	0	0	0	0	0
IGR_Rv1526c_Rv1527c	0	0	1	0	0	0	0	0	0
IGR_Rv1527c_Rv1528c	0	0	1	12	0	6	0	0	15
IGR_Rv1528c_Rv1529	0	0	0	0	0	0	0	0	1
IGR_Rv1529_Rv1530	0	0	0	0	0	0	0	0	0
IGR_Rv1531_Rv1532c	0	1	0	1	0	0	0	0	8
IGR_Rv1532c_Rv1533	0	0	0	0	0	0	0	0	0
IGR_Rv1534_Rv1535	43	56	1068	1321	64	464	249	134	20046
IGR_Rv1535_Rv1536	2	9	81	327	30	164	102	87	1226
IGR_Rv1536_Rv1537	0	0	11	15	0	6	0	18	105
IGR_Rv1538c_Rv1539	0	0	0	0	0	0	0	0	0
IGR_Rv1540_Rv1541c	0	0	0	0	0	0	1	0	0
IGR_Rv1541c_Rv1542c	0	0	1	11	0	0	4	0	231
IGR_Rv1542c_Rv1543	0	0	0	0	0	0	0	0	2
IGR_Rv1543_Rv1544	0	0	0	4	0	1	2	0	35
IGR_Rv1544_Rv1545	0	0	0	0	0	0	0	0	0
IGR_Rv1545_Rv1546	0	0	0	0	0	0	0	0	4
IGR_Rv1546_Rv1547	0	0	0	0	0	0	0	0	0
IGR_Rv1547_Rv1548c	0	0	0	3	0	0	0	0	0
IGR_Rv1548c_Rv1550	0	0	0	0	0	0	0	0	7
IGR_Rv1550_Rv1551	0	0	0	0	0	0	0	0	0
IGR_Rv1551_Rv1552	0	0	0	0	0	3	1	0	89
IGR_Rv1552_Rv1553	0	0	0	0	0	0	1	0	3
IGR_Rv1555_Rv1556	0	0	0	0	0	0	0	0	0
IGR_Rv1556_Rv1557	0	0	0	0	0	0	0	0	0
IGR_Rv1557_Rv1558	0	0	0	5	0	0	0	0	4
IGR_Rv1558_Rv1559	0	0	1	0	0	0	0	0	0
IGR_Rv1559_Rv1560	0	0	0	0	0	0	0	0	0
IGR_Rv1560_Rv1561	0	0	0	0	0	11	0	0	0
IGR_Rv1561_Rv1562c	0	0	0	0	0	0	0	0	0
IGR_Rv1563c_Rv1564c	0	0	0	0	0	0	0	0	0
IGR_Rv1564c_Rv1565c	0	0	0	0	0	0	0	0	6
IGR_Rv1565c_Rv1566c	0	0	0	0	0	0	0	0	1
IGR_Rv1566c_Rv1567c	0	0	0	0	0	0	0	0	0
IGR_Rv1567c_Rv1568	0	0	0	0	0	0	0	0	7
IGR_Rv1571_Rv1573	0	0	0	0	0	0	0	0	0
IGR_Rv1573_Rv1574	0	0	0	0	0	0	0	0	0
IGR_Rv1576c_Rv1577c	0	0	0	0	0	0	0	0	0
IGR_Rv1577c_Rv1578c	0	0	0	6	0	3	0	0	18
IGR_Rv1578c_Rv1579c	0	0	0	0	0	0	0	0	0
IGR_Rv1580c_Rv1581c	0	0	0	0	0	7	0	0	0
IGR_Rv1581c_Rv1582c	0	0	0	0	0	0	1	0	0
IGR_Rv1584c_Rv1585c	0	0	2	6	0	0	0	0	0
IGR_Rv1587c_Rv1588c	0	0	0	0	0	0	0	0	0
IGR_Rv1588c_Rv1589	0	0	0	0	0	0	0	0	4
IGR_Rv1591_Rv1592c	0	0	0	0	0	0	0	0	1
IGR_Rv1592c_Rv1593c	0	0	0	0	0	0	0	0	34
IGR_Rv1593c_Rv1594	0	0	0	0	0	0	1	0	11
IGR_Rv1596_Rv1597	0	0	0	0	0	0	0	0	0
IGR_Rv1597_Rv1598c	0	0	0	0	0	0	0	0	14
IGR_Rv1598c_Rv1599	0	0	0	0	0	0	0	0	0
IGR_Rv1602_Rv1603	0	1	0	0	0	0	0	0	0
IGR_Rv1603_Rv1604	0	0	0	0	0	0	2	0	0
IGR_Rv1604_Rv1605	0	0	0	0	0	0	0	0	22
IGR_Rv1606_Rv1607	0	0	1	0	0	0	2	0	8
IGR_Rv1607_Rv1608c	0	0	0	0	0	0	0	0	18
IGR_Rv1608c_Rv1609	0	0	0	0	0	0	0	0	0
IGR_Rv1610_Rv1611	0	0	0	0	0	0	0	0	50
IGR_Rv1611_Rv1612	0	0	0	0	0	0	0	0	0
IGR_Rv1614_Rv1615	0	0	0	7	0	6	0	0	46
IGR_Rv1616_Rv1617	0	0	0	0	0	0	0	0	11
IGR_Rv1617_Rv1618	0	0	1	0	0	0	1	0	0
IGR_Rv1618_Rv1619	0	0	0	0	0	3	0	0	0
IGR_Rv1621c_Rv1622c	0	0	2	3	0	0	5	0	27
IGR_Rv1622c_Rv1623c	0	0	1	0	0	0	0	12	20
IGR_Rv1623c_Rv1624c	0	0	0	0	0	0	0	0	5
IGR_Rv1624c_Rv1625c	0	0	2	0	0	0	1	0	3
IGR_Rv1625c_Rvnt20	0	0	0	0	0	0	0	0	0
IGR_Rv1626_Rv1627c	0	0	0	0	0	0	0	0	0
IGR_Rv1628c_Rv1629	0	0	0	5	0	0	0	0	0
IGR_Rv1629_Rv1630	0	1	0	0	0	0	1	0	1
IGR_Rv1630_Rv1631	0	0	6	1	0	0	1	0	37
IGR_Rv1631_Rv1632c	0	0	6	0	0	0	3	0	18
IGR_Rv1632c_Rv1633	0	0	0	0	0	0	0	0	2
IGR_Rv1635c_Rv1636	0	0	0	0	0	0	0	0	8
IGR_Rv1636_Rv1637c	0	0	0	0	0	0	2	0	15
IGR_Rv1637c_Rv1638	0	0	0	0	0	0	0	0	0
IGR_Rv1638_Rv1638A	0	0	3	0	0	14	5	0	209
IGR_Rv1638A_Rv1639c	0	0	10	16	0	12	0	0	197
IGR_Rv1639c_Rv1640c	0	0	0	0	0	0	1	0	15
IGR_Rv1640c_Rv1641	2	3	0	20	0	37	33	16	189
IGR_Rv1641_Rv1642	0	0	4	0	0	4	3	10	56
IGR_Rv1642_Rv1643	0	0	0	8	0	2	0	0	22
IGR_Rv1643_Rv1644	0	0	0	20	0	0	0	0	14
IGR_Rv1644_Rv1645c	0	0	0	0	0	0	0	0	0
IGR_Rv1645c_Rv1646	0	0	2	0	1	5	2	0	26
IGR_Rv1646_Rv1647	0	0	0	4	0	0	1	0	0
IGR_Rv1647_Rv1648	0	0	0	0	0	0	0	1	2
IGR_Rv1648_Rv1649	0	0	1	0	0	0	0	0	4
IGR_Rv1650_Rv1651c	0	0	2	0	0	0	0	0	0
IGR_Rv1651c_Rv1652	0	0	0	0	0	0	0	0	9
IGR_Rv1657_Rv1658	0	0	0	0	0	0	0	0	0
IGR_Rv1658_Rv1659	0	0	0	0	0	0	1	0	0
IGR_Rv1659_Rv1660	0	0	0	0	0	0	0	0	1
IGR_Rv1660_Rv1661	0	0	0	2	0	0	0	0	48
IGR_Rv1661_Rv1662	0	0	0	0	0	0	0	0	0
IGR_Rv1663_Rv1664	0	0	0	0	0	0	0	0	25
IGR_Rv1664_Rv1665	0	0	0	0	0	0	0	0	0
IGR_Rv1666c_Rv1669	0	2	0	0	0	8	0	0	26
IGR_Rv1669_Rv1670	0	0	0	0	0	0	0	0	0
IGR_Rv1670_Rv1671	0	0	0	0	0	0	0	0	0
IGR_Rv1671_Rv1672c	0	0	0	0	0	0	0	0	0
IGR_Rv1672c_Rv1673c	0	0	0	0	0	0	0	0	0
IGR_Rv1673c_Rv1674c	0	0	0	0	0	0	0	0	0
IGR_Rv1674c_Rv1675c	0	0	0	0	0	2	0	0	0
IGR_Rv1675c_Rv1676	0	0	0	0	0	0	0	0	0
IGR_Rv1677_Rv1678	0	0	0	0	0	0	0	0	0
IGR_Rv1679_Rv1680	0	0	0	0	0	0	0	0	0
IGR_Rv1681_Rv1682	0	0	0	3	0	0	0	0	9
IGR_Rv1682_Rv1683	0	0	0	0	0	10	0	0	6
IGR_Rv1685c_Rv1686c	0	0	0	0	0	0	1	0	0
IGR_Rv1686c_Rv1687c	0	0	0	0	0	0	0	0	1
IGR_Rv1687c_Rv1688	1	0	0	0	0	0	0	0	0
IGR_Rv1688_Rv1689	0	0	0	0	0	0	0	0	0
IGR_Rv1689_RVnc0010	0	0	0	0	0	0	1	0	0
IGR_Rv1690_Rv1691	0	0	0	0	0	0	0	0	0
IGR_Rv1693_Rv1694	0	0	1	0	0	0	0	0	21
IGR_Rv1695_Rv1696	0	0	0	0	0	0	0	0	4
IGR_Rv1696_Rv1697	0	0	0	0	0	0	0	0	0
IGR_Rv1697_Rv1698	0	0	0	0	0	0	0	0	3
IGR_Rv1698_Rv1699	0	0	3	2	0	0	0	0	4
IGR_Rv1701_Rv1702c	0	0	0	0	0	0	1	0	1
IGR_Rv1702c_Rv1703c	0	1	1	0	0	0	0	0	26
IGR_Rv1704c_Rv1705c	0	0	0	0	0	0	0	0	1
IGR_Rv1705c_Rv1706c	0	0	0	0	0	0	0	0	4
IGR_Rv1706A_Rv1707	0	0	0	20	0	1	0	0	0
IGR_Rv1706c_Rv1706A	0	0	0	5	0	1	1	0	86
IGR_Rv1707_Rv1708	0	0	0	9	0	0	0	0	1
IGR_Rv1713_Rv1714	0	0	0	0	0	0	0	0	0
IGR_Rv1715_Rv1716	0	0	0	0	0	0	0	0	0
IGR_Rv1717_Rv1718	0	0	0	0	0	0	0	0	0
IGR_Rv1718_Rv1719	0	0	0	0	0	0	0	0	0
IGR_Rv1719_Rvnt21	0	0	0	0	0	0	0	0	0
IGR_Rv1721c_Rv1722	0	0	0	5	0	0	0	0	2
IGR_Rv1723_Rv1724c	0	0	0	3	0	0	0	0	0
IGR_Rv1725c_Rv1726	0	0	0	0	0	0	0	0	0
IGR_Rv1726_Rv1727	0	0	0	0	0	0	0	0	0
IGR_Rv1727_Rv1728c	0	0	0	0	0	0	0	0	2
IGR_Rv1729c_Rv1730c	0	0	0	0	0	0	0	0	0
IGR_Rv1730c_Rv1731	0	0	0	0	0	0	0	0	0
IGR_Rv1731_Rv1732c	0	0	0	6	0	0	1	0	11
IGR_Rv1732c_Rv1733c	0	0	1	0	2	0	1	62	1
IGR_Rv1733c_RVnc0036	0	0	0	0	0	0	0	0	0
IGR_Rv1734c_Rv1735c	0	11	24	188	18	153	43	49	627
IGR_Rv1735a_Rv1736c	0	2	0	18	0	36	0	0	5
IGR_Rv1735c_Rv1735a	0	5	9	133	0	82	1	50	4
IGR_Rv1737c_Rv1738	0	0	22	18	0	17	3	14	428
IGR_Rv1738_Rv1739c	0	0	39	35	0	4	6	57	284
IGR_Rv1739c_Rv1740	0	0	0	0	0	10	0	0	0
IGR_Rv1741_Rv1742	0	0	0	0	0	0	0	0	0
IGR_Rv1742_Rv1743	0	0	0	26	0	0	0	0	0
IGR_Rv1743_Rv1744c	0	0	0	4	0	1	0	0	0
IGR_Rv1745c_Rv1746	0	0	0	0	0	0	0	0	21
IGR_Rv1746_Rv1747	0	0	0	2	0	0	0	0	0
IGR_Rv1747_Rv1748	0	0	0	1	0	0	0	0	0
IGR_Rv1749c_Rv1750c	0	0	0	0	0	0	0	0	0
IGR_Rv1750c_Rv1751	0	0	0	0	0	0	1	0	0
IGR_Rv1751_Rv1752	0	0	0	0	0	0	2	0	1
IGR_Rv1752_Rv1753c	0	0	0	0	0	0	0	0	0
IGR_Rv1753c_Rv1754c	0	0	0	0	0	3	0	0	0
IGR_Rv1754c_Rv1758	0	0	0	5	0	10	1	0	18
IGR_Rv1758_Rv1759c	0	0	0	0	0	0	0	0	0
IGR_Rv1759c_Rv1760	0	2	0	12	0	0	0	0	14
IGR_Rv1760_Rv1761c	0	0	4	0	0	0	0	0	30
IGR_Rv1762c_Rv1765c	0	0	0	3	0	0	0	0	14
IGR_Rv1765c_Rv1766	0	0	4	7	3	9	0	0	47
IGR_Rv1766_Rv1767	0	0	0	0	0	0	1	0	25
IGR_Rv1767_Rv1768	0	0	0	0	0	0	0	0	0
IGR_Rv1768_Rv1769	0	0	0	0	0	0	0	0	11
IGR_Rv1769_Rv1770	0	0	0	0	0	0	1	0	0
IGR_Rv1771_Rv1772	0	0	0	8	0	6	0	0	133
IGR_Rv1772_Rv1773c	0	0	4	29	0	20	1	0	13
IGR_Rv1773c_Rv1774	0	0	0	0	0	0	0	0	0
IGR_Rv1775_Rv1776c	0	0	0	0	0	0	0	0	0
IGR_Rv1776c_Rv1777	0	0	0	0	0	0	0	0	0
IGR_Rv1777_Rv1778c	0	0	0	0	0	0	0	0	0
IGR_Rv1778c_Rv1779c	0	0	0	0	0	0	0	0	22
IGR_Rv1779c_Rv1780	0	0	0	0	0	0	0	0	6
IGR_Rv1780_Rv1781c	0	0	0	0	0	0	0	0	0
IGR_Rv1781c_Rv1782	0	0	1	1	0	14	4	0	83
IGR_Rv1783_Rv1785c	0	0	0	1	0	0	2	0	51
IGR_Rv1785c_Rv1786	0	0	0	0	0	0	0	0	0
IGR_Rv1786_Rv1787	0	0	0	0	0	0	0	0	23
IGR_Rv1787_Rv1788	0	0	0	0	0	0	0	0	0
IGR_Rv1788_Rv1789	0	0	0	0	0	0	0	0	0
IGR_Rv1789_Rv1790	0	0	0	0	0	0	3	0	0
IGR_Rv1790_Rv1791	0	0	1	0	0	0	2	0	28
IGR_Rv1791_Rv1793	0	1	7	48	2	53	18	17	660
IGR_Rv1793_Rv1794	0	0	0	32	5	38	2	0	92
IGR_Rv1794_Rv1795	0	1	3	18	1	23	2	0	36
IGR_Rv1798_Rv1799	0	0	0	7	0	0	1	0	13
IGR_Rv1799_Rv1800	0	0	0	0	0	0	0	0	0
IGR_Rv1800_Rv1801	0	0	0	0	0	0	0	0	0
IGR_Rv1801_Rv1802	0	0	0	0	0	0	0	0	1
IGR_Rv1802_Rv1803c	0	0	0	0	0	0	1	0	0
IGR_Rv1803c_Rv1804c	0	0	0	9	0	0	0	0	5
IGR_Rv1804c_Rv1805c	13	3	211	325	0	25	5	0	420
IGR_Rv1805c_Rv1806	0	1	1	41	0	16	2	0	221
IGR_Rv1806_Rv1808	0	1	3	91	0	24	27	93	368
IGR_Rv1808_Rv1809	0	0	2	0	0	9	3	0	18
IGR_Rv1809_Rv1810	0	1	17	116	0	76	6	2	180
IGR_Rv1810_Rv1811	0	0	1	30	0	10	0	0	40
IGR_Rv1811_Rv1812c	0	0	0	0	0	0	0	0	0
IGR_Rv1812c_Rv1813c	0	0	7	0	0	4	0	0	49
IGR_Rv1813c_Rv1814	0	0	29	38	0	9	3	5	302
IGR_Rv1814_Rv1815	0	0	0	0	0	0	0	0	0
IGR_Rv1815_Rv1816	0	0	0	0	0	4	0	0	28
IGR_Rv1816_Rv1817	0	0	1	0	0	0	0	0	31
IGR_Rv1817_Rv1818c	0	0	0	2	0	0	1	0	15
IGR_Rv1818c_Rv1819c	0	0	0	0	0	0	0	7	0
IGR_Rv1819c_Rv1820	0	0	0	0	0	0	0	0	0
IGR_Rv1820_Rv1821	0	0	0	0	0	0	1	0	0
IGR_Rv1821_Rv1822	0	0	0	1	0	0	0	0	24
IGR_Rv1823_Rv1824	0	0	0	0	0	0	0	0	15
IGR_Rv1824_Rv1825	0	0	0	0	0	12	0	0	0
IGR_Rv1825_Rv1826	0	0	0	0	0	0	0	0	3
IGR_Rv1826_Rv1827	0	0	10	9	0	23	4	0	107
IGR_Rv1828_Rv1829	0	0	3	1	0	0	1	0	23
IGR_Rv1829_Rv1830	0	0	4	19	0	15	1	0	71
IGR_Rv1830_Rv1831	0	0	0	0	0	0	0	0	16
IGR_Rv1831_Rv1832	0	0	1	8	0	4	2	0	22
IGR_Rv1832_Rv1833c	0	0	0	1	0	0	0	0	4
IGR_Rv1833c_Rv1834	0	0	0	0	0	0	0	0	0
IGR_Rv1834_Rv1835c	0	0	0	0	0	0	0	0	0
IGR_Rv1835c_Rv1836c	0	0	0	0	0	0	0	0	5
IGR_Rv1836c_Rv1837c	0	0	0	0	0	1	0	0	0
IGR_Rv1837c_Rv1838c	0	0	0	0	0	0	0	0	0
IGR_Rv1839c_Rv1840c	0	0	0	0	0	0	0	0	0
IGR_Rv1840c_Rv1841c	0	0	0	0	0	7	1	0	0
IGR_Rv1842c_Rv1843c	0	0	1	7	0	0	0	0	22
IGR_Rv1843c_Rv1844c	0	0	2	4	0	5	0	0	1
IGR_Rv1844c_Rv1845c	0	0	0	0	0	0	0	0	17
IGR_Rv1845c_Rv1846c	0	0	0	33	0	0	4	0	106
IGR_Rv1846c_Rv1847	0	0	0	2	0	0	0	0	10
IGR_Rv1847_Rv1848	0	0	0	0	0	0	0	0	18
IGR_Rv1851_Rv1852	0	0	0	0	0	0	0	0	27
IGR_Rv1852_Rv1853	0	0	0	0	0	0	0	0	0
IGR_Rv1853_Rv1854c	0	0	0	2	0	0	0	0	0
IGR_Rv1854c_Rv1855c	0	0	0	0	0	0	0	0	0
IGR_Rv1855c_Rv1856c	0	0	10	0	0	0	0	21	0
IGR_Rv1856c_Rv1857	0	0	1	0	0	0	0	0	65
IGR_Rv1857_Rv1858	0	0	0	0	0	0	0	0	0
IGR_Rv1858_Rv1859	0	0	0	0	0	0	0	0	25
IGR_Rv1859_Rv1860	0	0	0	0	0	0	0	0	0
IGR_Rv1860_Rv1861	0	0	1	0	0	0	2	0	11
IGR_Rv1861_Rv1862	0	0	0	0	0	0	0	0	13
IGR_Rv1862_Rv1863c	0	0	0	3	0	0	1	0	3
IGR_Rv1865c_Rv1866	0	0	0	0	0	0	0	0	0
IGR_Rv1866_Rv1867	0	0	0	0	0	0	2	0	0
IGR_Rv1867_Rv1868	0	0	0	0	0	0	0	0	0
IGR_Rv1868_Rv1869c	0	0	0	0	0	0	1	0	0
IGR_Rv1869c_Rv1870c	0	0	0	7	0	1	1	0	0
IGR_Rv1870c_Rv1871c	0	0	6	46	0	21	5	0	143
IGR_Rv1871c_Rv1872c	0	0	25	19	0	11	14	0	499
IGR_Rv1872c_Rv1873	0	0	0	0	0	0	0	0	0
IGR_Rv1873_Rv1874	0	0	0	0	0	0	0	0	0
IGR_Rv1874_Rv1875	0	0	0	7	0	9	0	0	15
IGR_Rv1875_Rv1876	0	0	1	24	0	0	2	0	31
IGR_Rv1876_Rv1877	0	0	1	0	0	0	0	0	20
IGR_Rv1877_Rv1878	0	0	0	0	0	4	3	0	12
IGR_Rv1878_Rv1879	0	0	0	1	0	0	0	0	0
IGR_Rv1879_Rv1880c	0	0	0	0	0	0	0	0	4
IGR_Rv1880c_Rv1881c	0	0	0	0	0	0	0	0	17
IGR_Rv1881c_Rv1882c	0	0	0	0	0	0	0	0	2
IGR_Rv1882c_Rv1883c	0	0	0	0	0	0	2	0	0
IGR_Rv1883c_Rv1884c	0	0	0	0	0	0	0	0	0
IGR_Rv1884c_Rv1885c	0	0	0	0	0	0	0	0	2
IGR_Rv1885c_Rv1886c	0	0	0	0	0	0	1	0	7
IGR_Rv1886c_Rv1887	0	0	1	0	0	0	1	0	25
IGR_Rv1887_Rv1890c	0	0	1	2	0	2	1	0	10
IGR_Rv1890c_Rv1891	0	0	0	0	0	0	0	0	3
IGR_Rv1891_Rv1892	0	0	0	0	0	0	2	0	26
IGR_Rv1892_Rv1893	0	0	0	0	0	0	1	0	0
IGR_Rv1893_Rv1894c	0	0	1	0	0	0	0	0	8
IGR_Rv1894c_Rv1895	0	0	1	0	0	1	0	0	0
IGR_Rv1896c_Rv1897c	0	0	0	0	0	0	0	0	0
IGR_Rv1897c_Rv1898	0	0	1	0	0	0	0	0	17
IGR_Rv1900c_Rv1901	0	0	0	0	0	0	0	0	0
IGR_Rv1901_Rv1902c	0	0	0	0	0	0	0	0	0
IGR_Rv1902c_Rv1903	0	0	1	0	0	0	0	0	0
IGR_Rv1903_Rv1904	0	0	4	18	0	6	2	0	67
IGR_Rv1904_Rv1905c	0	1	9	23	0	6	2	0	23
IGR_Rv1905c_Rv1906c	0	0	0	4	0	2	1	0	15
IGR_Rv1906c_Rv1907c	0	0	0	8	0	0	0	0	8
IGR_Rv1907c_Rv1908c	0	0	0	0	0	0	3	0	8
IGR_Rv1908c_Rv1909c	0	0	0	1	0	4	0	0	11
IGR_Rv1909c_Rv1910c	0	0	0	7	0	0	0	0	0
IGR_Rv1910c_Rv1911c	0	0	0	0	0	0	1	0	3
IGR_Rv1911c_Rv1912c	0	0	0	0	0	0	0	0	4
IGR_Rv1912c_Rv1913	0	0	0	0	0	0	0	0	0
IGR_Rv1914c_Rv1915	0	0	0	0	0	0	0	0	55
IGR_Rv1916_Rv1917c	0	0	0	0	0	12	0	0	34
IGR_Rv1917c_Rv1918c	0	0	0	0	0	0	0	0	24
IGR_Rv1918c_Rv1919c	0	0	0	0	0	10	0	0	1
IGR_Rv1919c_Rv1920	0	0	0	0	0	0	0	0	0
IGR_Rv1920_Rv1921c	0	0	0	0	0	0	0	0	16
IGR_Rv1921c_Rv1922	0	0	0	0	0	0	0	0	0
IGR_Rv1923_Rv1924c	0	0	0	0	12	0	1	0	0
IGR_Rv1924c_Rv1925	0	0	0	0	0	0	0	0	0
IGR_Rv1925_Rv1926c	0	0	0	10	0	0	2	0	0
IGR_Rv1926c_Rv1927	0	0	0	1	0	0	0	0	3
IGR_Rv1927_Rv1928c	0	0	0	1	0	0	0	0	11
IGR_Rv1928c_Rv1929c	0	0	0	0	0	0	0	0	0
IGR_Rv1929c_Rv1930c	0	0	0	0	0	0	0	0	0
IGR_Rv1930c_Rv1931c	0	0	0	0	0	0	0	0	0
IGR_Rv1931c_Rv1932	0	0	0	0	0	0	0	0	0
IGR_Rv1933c_Rv1934c	0	0	0	0	0	0	0	0	0
IGR_Rv1934c_Rv1935c	0	0	0	0	0	0	0	0	0
IGR_Rv1935c_Rv1936	0	0	0	0	0	0	0	0	0
IGR_Rv1936_Rv1937	0	0	0	0	0	0	0	0	0
IGR_Rv1937_Rv1938	0	0	0	0	0	0	0	0	0
IGR_Rv1941_Rv1942c	0	0	0	0	0	0	0	0	0
IGR_Rv1944c_Rv1945	0	0	0	0	0	0	0	0	0
IGR_Rv1945_Rv1946c	0	0	0	1	0	0	1	0	4
IGR_Rv1946c_Rv1947	0	0	0	2	0	0	0	0	0
IGR_Rv1947_Rv1948c	0	0	0	0	0	7	0	0	0
IGR_Rv1948c_Rv1950c	0	0	0	0	0	5	3	0	2
IGR_Rv1951c_Rv1952	0	0	0	0	0	0	0	0	0
IGR_Rv1955_Rv1956	0	0	0	0	0	0	0	0	5
IGR_Rv1958c_Rv1959c	0	0	0	0	0	0	0	0	0
IGR_Rv1961_Rv1962c	0	0	0	0	0	0	0	0	0
IGR_Rv1962A_Rv1963c	0	1	0	0	0	0	0	0	0
IGR_Rv1962c_Rv1962A	0	0	0	6	0	0	0	0	0
IGR_Rv1963c_Rv1964	0	0	0	4	0	0	0	0	0
IGR_Rv1964_Rv1965	0	0	0	0	0	0	0	0	0
IGR_Rv1965_Rv1966	0	0	0	0	0	0	0	0	0
IGR_Rv1971_Rv1972	0	0	0	0	0	0	0	0	6
IGR_Rv1973_Rv1974	0	0	0	0	0	0	0	0	0
IGR_Rv1974_Rv1975	0	0	0	0	0	0	0	0	0
IGR_Rv1975_Rv1976c	0	0	0	0	0	0	1	0	0
IGR_Rv1976c_Rv1977	0	0	0	0	0	0	0	0	58
IGR_Rv1977_Rv1978	0	0	1	3	0	0	4	0	1
IGR_Rv1979c_Rv1980c	0	0	2	5	0	1	0	0	37
IGR_Rv1980c_Rv1981c	0	0	0	3	0	0	0	0	25
IGR_Rv1981c_Rv1982c	0	0	0	8	0	0	0	0	12
IGR_Rv1982A_Rv1983	0	0	3	0	0	0	0	0	8
IGR_Rv1982c_Rv1982A	0	0	0	0	0	0	0	0	20
IGR_RV1984a_Rv1985c	0	0	0	0	0	0	1	0	17
IGR_Rv1984c_RV1984a	0	0	0	0	0	7	0	0	0
IGR_Rv1985c_Rv1986	0	0	0	0	0	0	0	0	0
IGR_Rv1986_Rv1987	0	0	0	0	0	0	0	0	12
IGR_Rv1987_Rv1988	0	0	2	0	9	0	0	0	18
IGR_Rv1988_Rv1989c	0	0	0	8	0	9	0	0	0
IGR_Rv1990c_Rv1991c	0	0	0	0	0	5	0	0	42
IGR_Rv1991A_Rv1992c	0	0	0	0	0	0	0	0	15
IGR_Rv1993c_Rv1994c	0	0	0	2	0	5	1	0	0
IGR_Rv1994c_Rv1995	0	0	0	0	0	0	0	0	3
IGR_Rv1995_Rv1996	0	0	2	1	0	0	0	0	61
IGR_Rv1996_Rv1997	0	0	16	0	0	10	4	10	53
IGR_Rv1997_Rv1998c	0	0	0	0	0	0	1	0	0
IGR_Rv1998c_Rv1999c	0	0	0	0	0	0	0	0	3
IGR_Rv1999c_Rv2000	0	0	0	0	0	0	0	0	0
IGR_Rv2000_Rv2001	0	0	0	0	0	0	0	0	11
IGR_Rv2001_Rv2002	0	0	0	0	0	0	0	0	2
IGR_Rv2002_Rv2003c	0	0	0	0	0	0	0	0	37
IGR_Rv2003c_Rv2004c	0	0	0	0	0	0	2	0	0
IGR_Rv2004c_Rv2005c	0	0	0	4	0	0	1	0	9
IGR_Rv2005c_Rv2006	0	0	1	0	0	0	0	0	6
IGR_Rv2006_Rv2007c	1	0	3	0	0	1	10	0	138
IGR_Rv2007c_Rv2008c	0	0	0	0	0	0	3	0	0
IGR_Rv2008c_Rv2009	0	0	0	0	0	0	0	0	0
IGR_Rv2010_Rv2011c	0	0	0	0	0	0	0	0	0
IGR_Rv2011c_Rv2012	0	0	0	0	0	0	0	0	0
IGR_Rv2012_Rv2015c	0	0	1	1	0	7	0	0	3
IGR_Rv2015c_Rv2016	0	0	0	0	0	0	0	0	0
IGR_Rv2017_Rv2018	0	0	0	0	0	0	0	0	4
IGR_Rv2019_Rv2021c	0	0	0	1	0	0	4	0	41
IGR_Rv2021c_Rv2022c	0	0	0	2	0	0	0	0	27
IGR_Rv2022c_Rv2023c	0	0	0	0	0	0	0	0	3
IGR_Rv2023c_Rv2024c	0	0	0	0	0	0	0	0	12
IGR_Rv2024c_Rv2025c	0	0	0	0	0	0	0	0	3
IGR_Rv2025c_Rv2026c	0	0	0	0	0	0	0	0	0
IGR_Rv2026c_Rv2027c	0	0	0	0	0	0	1	0	1
IGR_Rv2027c_Rv2028c	0	0	0	0	0	0	0	0	0
IGR_Rv2029c_Rv2030c	0	0	10	0	0	0	0	0	22
IGR_Rv2030c_Rv2031c	1	0	11	15	0	15	14	0	38
IGR_Rv2031c_Rv2032	0	0	5	3	0	6	0	0	4
IGR_Rv2032_Rv2033c	2	0	23	0	0	11	4	4	168
IGR_Rv2033c_Rv2034	0	0	0	0	0	1	0	0	0
IGR_Rv2036_Rv2037c	0	0	0	0	0	0	0	0	0
IGR_Rv2037c_Rv2038c	0	0	0	0	0	0	0	0	0
IGR_Rv2038c_Rv2039c	0	0	0	0	0	0	0	0	0
IGR_Rv2041c_Rv2042c	0	0	0	0	0	0	0	0	0
IGR_Rv2043c_Rv2044c	0	0	0	0	0	0	0	0	0
IGR_Rv2044c_Rv2045c	0	0	0	0	0	4	0	0	18
IGR_Rv2045c_Rv2046	0	0	0	0	0	0	0	0	0
IGR_Rv2046_Rv2047c	0	0	0	0	0	0	0	0	0
IGR_Rv2047c_Rv2048c	0	0	0	0	0	0	0	0	3
IGR_Rv2048c_Rv2049c	0	0	0	0	0	0	0	0	16
IGR_Rv2049c_Rv2050	0	0	2	1	0	0	1	0	10
IGR_Rv2051c_Rv2052c	0	0	0	0	0	0	1	0	0
IGR_Rv2052c_Rv2053c	0	0	0	0	0	0	0	0	0
IGR_Rv2053c_Rv2054	0	0	0	0	0	0	0	0	0
IGR_Rv2054_Rv2055c	0	0	0	0	0	0	0	0	17
IGR_Rv2056c_Rv2057c	0	0	1	0	0	0	0	0	0
IGR_Rv2058c_Rv2059	0	0	0	0	0	0	0	0	0
IGR_Rv2061c_Rv2062c	0	0	0	0	0	0	0	0	8
IGR_Rv2062c_Rv2063	0	0	0	5	0	0	2	0	1
IGR_Rv2064_Rv2065	0	0	1	0	0	0	0	0	0
IGR_Rv2067c_Rv2068c	0	0	0	0	0	0	0	0	0
IGR_Rv2068c_Rv2069	0	0	0	0	0	0	0	0	0
IGR_Rv2072c_Rv2073c	0	0	0	0	0	0	0	0	0
IGR_Rv2073c_Rv2074	0	0	0	0	0	0	0	0	0
IGR_Rv2074_Rv2075c	0	0	0	0	0	1	0	0	1
IGR_Rv2075c_Rv2076c	0	0	0	21	0	0	0	0	0
IGR_Rv2076c_Rv2077c	0	0	0	0	0	0	0	0	0
IGR_Rv2077A_Rv2078	0	0	0	0	0	0	0	0	0
IGR_Rv2080_Rv2081c	0	1	0	3	0	0	2	0	58
IGR_Rv2081c_Rv2082	0	0	2	0	0	0	2	0	161
IGR_Rv2084_Rv2085	0	0	0	0	0	1	0	0	21
IGR_Rv2086_Rv2088	0	0	0	0	0	0	0	0	3
IGR_Rv2088_Rv2089c	0	0	0	0	0	1	0	0	0
IGR_Rv2089c_Rv2090	0	0	0	0	0	0	0	0	0
IGR_Rv2090_Rv2091c	0	1	0	0	0	0	0	0	56
IGR_Rv2091c_Rv2092c	0	0	0	0	0	0	0	0	4
IGR_Rv2092c_Rv2093c	0	0	0	0	0	0	0	0	0
IGR_Rv2093c_Rv2094c	0	0	0	2	0	0	0	0	20
IGR_Rv2094c_Rv2095c	0	2	0	0	0	0	0	0	1
IGR_Rv2096c_Rv2097c	0	0	0	0	0	0	0	0	13
IGR_Rv2097c_Rv2100	0	0	0	0	0	4	2	0	22
IGR_Rv2100_Rv2101	0	0	0	0	0	0	1	0	0
IGR_Rv2101_Rv2102	0	0	0	0	0	0	1	0	30
IGR_Rv2103c_Rv2104c	0	0	0	0	0	0	0	0	9
IGR_Rv2104a_Rv2107	0	1	6	2	0	5	1	0	16
IGR_Rv2104c_Rv2104a	0	0	0	0	0	0	0	0	0
IGR_Rv2107_Rv2108	0	0	0	0	0	0	0	0	0
IGR_Rv2108_Rv2109c	0	0	1	9	0	3	1	0	71
IGR_Rv2111c_Rv2112c	0	0	1	2	0	3	1	0	22
IGR_Rv2112c_Rv2113	0	0	0	0	0	0	0	0	0
IGR_Rv2113_Rv2114	0	0	3	0	0	0	1	0	0
IGR_Rv2114_Rv2115c	0	0	3	7	0	0	2	0	4
IGR_Rv2115c_Rv2116	0	0	1	0	0	0	0	0	39
IGR_Rv2116_Rv2117	0	0	0	0	0	0	0	0	0
IGR_Rv2117_Rv2118c	0	0	0	0	0	0	1	0	0
IGR_Rv2118c_Rv2119	0	0	0	0	0	0	0	0	0
IGR_Rv2119_Rv2120c	0	0	0	0	0	0	0	0	0
IGR_Rv2120c_Rv2121c	0	0	0	0	0	0	0	0	0
IGR_Rv2121c_Rv2122c	0	0	0	0	0	0	0	0	0
IGR_Rv2122c_Rv2123	0	0	0	0	0	0	0	0	0
IGR_Rv2124c_Rv2125	0	0	0	0	0	0	0	0	0
IGR_Rv2125_Rv2126c	0	1	0	20	0	0	0	0	0
IGR_Rv2126c_Rv2127	0	0	0	0	0	0	0	0	16
IGR_Rv2128_Rv2129c	0	0	0	1	0	0	1	0	39
IGR_Rv2129c_Rv2130c	0	0	0	0	0	10	0	0	9
IGR_Rv2130c_Rv2131c	0	0	0	0	0	0	0	0	20
IGR_Rv2131c_Rv2132	0	0	0	0	0	0	0	0	0
IGR_Rv2132_Rv2133c	0	0	0	0	0	0	0	0	36
IGR_Rv2133c_Rv2134c	0	0	1	0	0	0	3	0	23
IGR_Rv2134c_Rv2135c	0	0	0	6	0	1	0	0	21
IGR_Rv2136c_Rv2137c	0	2	43	50	9	23	23	0	367
IGR_Rv2137c_Rv2138	0	0	8	6	0	0	0	0	0
IGR_Rv2138_Rv2139	0	0	0	3	0	0	1	0	60
IGR_Rv2139_Rv2140c	0	0	0	0	0	0	0	1	0
IGR_Rv2140c_Rv2141c	0	0	0	0	0	0	0	0	0
IGR_Rv2141c_Rvnt22	0	0	0	0	0	0	0	0	0
IGR_Rv2142A_Rv2143	0	0	0	0	0	0	0	0	0
IGR_Rv2143_Rv2144c	0	0	1	1	0	0	0	0	27
IGR_Rv2144c_Rv2145c	0	0	0	0	0	0	2	0	73
IGR_Rv2145c_Rv2146c	0	0	5	15	0	2	1	0	35
IGR_Rv2146c_Rv2147c	0	0	0	0	0	0	0	0	0
IGR_Rv2148c_Rv2149c	0	0	0	0	0	0	0	0	0
IGR_Rv2149c_Rv2150c	0	0	0	0	0	0	0	0	0
IGR_Rv2150c_Rv2151c	0	0	0	0	0	0	0	0	1
IGR_Rv2154c_Rv2155c	0	0	0	0	0	21	0	0	16
IGR_Rv2155c_Rv2156c	0	0	0	0	0	8	3	0	0
IGR_Rv2158c_Rv2159c	0	3	22	39	0	36	16	21	185
IGR_Rv2159c_Rv2161c	3	0	32	55	2	17	53	97	791
IGR_Rv2161c_Rv2162c	0	0	0	6	6	7	21	24	86
IGR_Rv2162c_Rv2163c	0	0	2	0	0	0	2	0	92
IGR_Rv2165c_Rv2166c	0	0	0	0	0	0	0	0	7
IGR_Rv2166c_Rv2169c	0	0	7	4	0	18	0	0	87
IGR_Rv2169c_Rv2170	0	0	0	13	0	0	1	0	45
IGR_Rv2170_Rv2171	0	0	0	0	0	0	0	0	0
IGR_Rv2172c_Rv2173	0	0	0	0	0	0	0	0	3
IGR_Rv2173_Rv2174	0	0	0	0	0	0	0	0	0
IGR_Rv2175c_Rv2176	0	0	0	0	0	0	0	0	7
IGR_Rv2176_Rv2177c	0	0	0	0	0	0	0	0	0
IGR_Rv2177c_Rv2178c	0	0	0	2	0	0	2	0	2
IGR_Rv2178c_Rv2179c	0	0	0	0	0	0	1	0	15
IGR_Rv2179c_Rv2180c	0	0	0	0	0	0	0	0	0
IGR_Rv2180c_Rv2181	0	0	0	0	0	0	0	0	0
IGR_Rv2182c_Rv2183c	0	0	4	0	0	0	0	0	7
IGR_Rv2184c_Rv2185c	0	0	0	17	0	0	2	0	21
IGR_Rv2185c_Rv2186c	0	0	0	0	0	0	0	0	1
IGR_Rv2186c_Rv2187	0	0	0	0	0	0	0	0	0
IGR_Rv2187_Rv2188c	0	0	0	0	0	0	2	0	1
IGR_Rv2188c_Rv2189c	0	0	0	0	0	0	0	0	0
IGR_Rv2189c_Rv2190c	0	0	0	0	15	0	1	0	0
IGR_Rv2190c_Rv2191	0	0	0	0	0	0	0	0	0
IGR_Rv2192c_Rv2193	0	0	0	0	0	0	0	0	0
IGR_Rv2193_Rv2194	0	0	0	1	0	0	1	0	9
IGR_Rv2196_Rv2197c	0	0	3	17	0	0	2	0	131
IGR_Rv2198c_Rv2199c	0	0	0	14	0	8	2	0	50
IGR_Rv2199c_Rv2200c	0	0	0	0	0	0	0	0	0
IGR_Rv2200c_Rv2201	0	0	0	0	0	0	1	0	1
IGR_Rv2201_Rv2202c	0	0	0	0	0	0	0	0	6
IGR_Rv2202c_Rv2203	0	0	0	0	0	1	0	0	0
IGR_Rv2203_Rv2204c	0	0	0	39	0	0	1	0	5
IGR_Rv2204c_Rv2205c	0	0	0	1	0	2	3	0	27
IGR_Rv2205c_Rv2206	0	0	0	0	0	0	0	0	0
IGR_Rv2206_Rv2207	0	0	0	0	0	0	1	0	3
IGR_Rv2208_Rv2209	0	0	1	9	0	12	4	0	35
IGR_Rv2210c_Rv2211c	0	0	0	0	0	0	0	0	0
IGR_Rv2211c_Rv2212	0	0	0	0	0	0	0	0	0
IGR_Rv2212_Rv2213	0	1	0	15	0	0	0	0	51
IGR_Rv2213_Rv2214c	0	0	0	0	0	0	0	0	18
IGR_Rv2214c_Rv2215	0	0	2	0	0	0	1	0	18
IGR_Rv2216_Rv2217	0	0	0	0	0	0	0	0	1
IGR_Rv2218_Rv2219	0	0	0	5	0	8	0	0	0
IGR_Rv2219_Rv2219A	0	0	5	0	0	0	1	0	0
IGR_Rv2219A_Rv2220	0	0	0	0	0	0	0	0	0
IGR_Rv2220_Rv2221c	0	0	1	10	0	7	5	0	36
IGR_Rv2221c_Rv2222c	0	0	6	0	0	0	1	0	24
IGR_Rv2222c_Rv2223c	0	0	0	0	0	0	0	0	0
IGR_Rv2223c_Rv2224c	0	0	3	0	0	0	0	0	0
IGR_Rv2224c_Rv2224d	0	0	0	0	0	0	0	0	0
IGR_Rv2224d_Rv2225	0	0	0	0	0	11	0	0	14
IGR_Rv2225_Rv2226	0	0	9	1	0	5	1	0	25
IGR_Rv2226_Rvns01	10649	7438	1134	2553	762	1564	5833	282	2412
IGR_Rv2227_Rv2228c	0	0	0	0	0	0	0	0	0
IGR_Rv2231A_Rv2231B	0	0	0	0	0	0	0	0	0
IGR_Rv2231c_Rv2231A	0	0	0	0	0	0	0	0	21
IGR_Rv2236c_Rv2237	0	0	0	0	0	0	0	0	0
IGR_Rv2237_Rv2237A	0	0	1	12	0	0	1	0	65
IGR_Rv2237A_Rvnt23	0	0	0	0	0	0	0	0	0
IGR_Rv2239c_Rv2240c	0	0	0	0	0	0	0	0	4
IGR_Rv2240c_Rv2241	0	0	0	0	0	0	0	0	4
IGR_Rv2241_Rv2242	0	0	0	0	0	0	1	0	1
IGR_Rv2242_Rv2243	0	0	0	0	0	19	0	0	0
IGR_Rv2243_Rv2244	0	0	0	1	0	0	0	0	0
IGR_Rv2245_Rv2246	0	0	2	6	0	1	0	6	2
IGR_Rv2246_Rv2247	0	0	0	2	0	0	0	0	0
IGR_Rv2247_Rv2248	0	0	0	3	0	0	1	0	12
IGR_Rv2248_Rv2249c	0	0	0	0	0	0	0	0	0
IGR_Rv2250c_Rv2251	0	0	0	0	0	0	0	0	0
IGR_Rv2252_Rv2253	0	0	0	0	0	0	0	0	0
IGR_Rv2253_Rv2254c	0	0	0	0	0	0	0	0	0
IGR_Rv2254c_Rv2256a	0	0	0	0	0	0	0	0	0
IGR_Rv2256a_Rv2256c	0	0	0	0	0	0	1	0	2
IGR_Rv2256c_Rv2257c	0	0	7	6	0	0	0	0	111
IGR_Rv2257c_Rv2258c	0	0	0	0	0	0	1	0	2
IGR_Rv2258c_Rv2259	0	0	11	5	0	11	0	0	76
IGR_Rv2260_Rv2263	0	0	0	3	0	0	2	0	50
IGR_Rv2264c_Rv2265	0	0	0	4	0	1	0	0	10
IGR_Rv2265_Rv2266	0	0	0	0	0	0	0	0	0
IGR_Rv2266_Rv2267c	0	0	0	1	0	12	0	0	9
IGR_Rv2268c_Rv2269c	0	0	0	0	0	0	0	0	0
IGR_Rv2269c_Rv2270	0	0	0	0	0	0	0	0	0
IGR_Rv2270_Rv2271	0	0	0	0	0	0	0	0	2
IGR_Rv2271_Rv2272	1	0	0	0	0	0	0	0	0
IGR_Rv2273_Rv2274c	0	0	0	0	0	0	0	0	0
IGR_Rv2274c_Rv2274A	0	0	0	0	0	0	0	0	0
IGR_Rv2276_Rv2277c	0	0	0	0	0	0	0	0	0
IGR_Rv2277c_Rv2280	0	0	9	10	0	1	0	0	22
IGR_Rv2280_Rv2281	0	0	0	4	0	1	0	0	43
IGR_Rv2281_Rv2282c	0	0	0	0	0	1	0	0	0
IGR_Rv2282c_Rv2283	0	0	0	0	0	2	0	0	0
IGR_Rv2283_Rv2284	0	0	0	0	0	0	0	0	0
IGR_Rv2284_Rv2285	0	0	1	0	0	0	0	0	17
IGR_Rv2285_Rv2286c	0	0	0	0	0	0	0	0	0
IGR_Rv2286c_Rv2287	0	0	0	0	0	0	0	0	0
IGR_Rv2289_Rv2290	0	0	0	0	0	3	0	0	25
IGR_Rv2290_Rv2291	0	0	2	18	0	5	0	0	48
IGR_Rv2292c_Rv2293c	0	0	1	0	0	0	0	0	0
IGR_Rv2293c_Rv2294	0	0	2	0	0	0	0	0	35
IGR_Rv2294_Rv2295	0	0	0	0	0	0	0	0	0
IGR_Rv2295_Rv2296	0	0	0	6	0	6	2	0	2
IGR_Rv2296_Rv2297	0	0	4	0	0	0	0	50	43
IGR_Rv2297_Rv2298	0	1	0	9	0	0	0	0	13
IGR_Rv2298_Rv2299c	0	0	0	0	0	0	1	0	0
IGR_Rv2299c_Rv2300c	0	0	0	0	0	0	0	0	0
IGR_Rv2300c_Rv2301	0	0	0	0	0	0	0	0	0
IGR_Rv2301_Rv2302	0	0	0	2	0	0	1	0	5
IGR_Rv2302_Rv2303c	0	0	0	0	0	0	1	0	60
IGR_Rv2304c_Rv2305	0	0	0	14	0	0	0	0	9
IGR_Rv2305_Rv2307c	0	0	0	5	0	6	1	0	2
IGR_Rv2307A_Rv2307B	0	0	0	0	0	1	0	0	8
IGR_Rv2307B_Rv2307D	0	0	0	5	0	0	1	0	0
IGR_Rv2307c_Rv2307A	0	0	0	8	0	21	1	0	37
IGR_Rv2307D_Rv2308	0	0	0	5	0	0	0	0	4
IGR_Rv2308_Rv2308a	0	0	0	0	0	0	0	0	0
IGR_Rv2308a_Rvnt24	0	0	0	0	0	0	0	0	0
IGR_Rv2309A_Rv2310	0	0	0	0	0	0	0	0	0
IGR_Rv2310_Rv2311	0	0	0	0	0	0	0	0	0
IGR_Rv2311_Rv2312	0	0	0	8	0	0	0	0	14
IGR_Rv2312_Rv2313c	0	0	0	1	0	0	0	0	2
IGR_Rv2313c_Rv2314c	0	0	0	0	0	2	0	0	18
IGR_Rv2315c_Rv2316	0	0	0	0	0	0	0	0	0
IGR_Rv2318_Rv2319c	0	0	0	0	0	0	0	0	0
IGR_Rv2320c_Rv2323c	0	0	0	8	0	7	3	0	86
IGR_Rv2323c_Rv2324	0	0	0	0	0	0	0	0	1
IGR_Rv2324_Rv2325c	0	0	0	0	0	2	0	0	8
IGR_Rv2326c_Rv2327	0	0	0	0	0	0	0	0	0
IGR_Rv2327_Rv2328	0	0	0	5	0	0	0	0	42
IGR_Rv2328_Rv2329c	0	0	0	0	0	9	1	0	9
IGR_Rv2329c_Rv2330c	0	0	1	14	0	0	0	0	25
IGR_Rv2330c_Rv2331	0	0	0	0	0	0	0	0	0
IGR_Rv2331_Rv2331A	0	0	0	0	5	0	0	0	0
IGR_Rv2331A_Rv2332	0	0	0	0	0	0	0	0	0
IGR_Rv2333c_Rv2334	0	0	0	0	0	0	0	0	14
IGR_Rv2334_Rv2335	0	0	0	0	0	0	0	0	0
IGR_Rv2335_Rv2336	0	0	0	0	0	0	0	0	16
IGR_Rv2336_Rv2337c	0	0	0	0	0	0	0	0	1
IGR_Rv2337c_Rv2338c	0	0	0	0	1	0	0	0	4
IGR_Rv2338c_Rv2339	0	0	0	0	0	0	1	0	12
IGR_Rv2339_Rv2340c	0	0	0	0	0	1	1	0	18
IGR_Rv2340c_Rvnt25	0	0	1	5	0	2	3	0	54
IGR_Rv2341_Rv2342	0	0	0	0	0	0	0	0	0
IGR_Rv2342_Rv2343c	0	0	0	0	0	0	0	0	6
IGR_Rv2343c_Rv2344c	0	0	0	0	0	0	0	0	1
IGR_Rv2344c_Rv2345	0	0	0	0	0	0	0	0	0
IGR_Rv2345_Rv2346c	0	0	10	15	0	2	5	8	223
IGR_Rv2346c_Rv2347c	0	0	0	20	0	4	7	23	73
IGR_Rv2347c_Rv2348c	0	0	0	21	0	42	13	37	90
IGR_Rv2348c_Rv2349c	0	0	0	0	0	0	0	0	2
IGR_Rv2349c_Rv2350c	0	0	0	0	0	0	0	0	0
IGR_Rv2350c_Rv2351c	0	0	0	1	0	0	0	0	11
IGR_Rv2351c_Rv2352c	0	0	0	0	0	0	0	0	43
IGR_Rv2352c_Rv2353c	0	0	1	0	0	0	1	0	0
IGR_Rv2353c_Rv2357c	0	0	8	37	0	15	5	33	202
IGR_Rv2357c_Rv2358	0	0	0	0	0	0	0	0	0
IGR_Rv2359_Rv2360c	0	0	0	0	0	0	0	0	45
IGR_Rv2362c_Rv2363	0	0	0	0	0	0	0	0	0
IGR_Rv2364c_Rv2365c	0	0	0	0	0	0	0	0	0
IGR_Rv2367c_Rv2368c	0	0	4	0	0	0	0	0	0
IGR_Rv2370c_Rv2371	0	0	0	0	0	0	0	0	0
IGR_Rv2371_Rv2372c	0	0	0	0	0	0	1	0	17
IGR_Rv2372c_Rv2373c	0	0	0	11	0	0	1	0	8
IGR_Rv2373c_Rv2374c	0	0	0	0	0	0	0	0	9
IGR_Rv2374c_Rv2375	0	0	0	0	0	0	1	0	3
IGR_Rv2375_Rv2376c	1	0	20	0	0	1	5	0	173
IGR_Rv2376c_Rv2377c	0	0	0	0	0	0	0	0	2
IGR_Rv2380c_Rv2381c	0	0	0	0	0	0	0	0	0
IGR_Rv2383c_Rv2384	0	0	0	0	0	0	0	0	0
IGR_Rv2384_Rv2385	0	0	0	0	0	0	1	0	0
IGR_Rv2385_Rv2386c	0	0	0	0	0	0	0	0	0
IGR_Rv2386a_Rv2387	0	0	0	2	0	0	0	0	0
IGR_Rv2386c_Rv2386a	0	0	0	0	0	0	0	6	0
IGR_Rv2388c_Rv2389c	0	0	0	0	0	1	0	0	0
IGR_Rv2390c_Rv2391	0	3	25	59	6	47	19	25	572
IGR_Rv2393_Rv2394	1	0	1	60	0	21	13	0	153
IGR_Rv2394_Rv2395	0	0	15	41	0	25	3	24	140
IGR_Rv2395_RVnc0024	0	0	0	6	0	0	0	0	0
IGR_Rv2395B_Rv2396	0	1	9	243	2	51	21	20	157
IGR_Rv2396_Rv2397c	0	0	2	0	0	1	4	1	8
IGR_Rv2397c_Rv2398c	0	0	0	12	0	0	0	0	15
IGR_Rv2400c_Rv2401	0	0	0	15	0	0	0	0	0
IGR_Rv2401A_Rv2402	0	0	0	0	0	0	0	0	8
IGR_Rv2402_Rv2403c	0	0	0	0	0	0	0	0	0
IGR_Rv2404c_Rv2405	0	0	0	0	0	0	0	0	4
IGR_Rv2405_Rv2406c	0	0	0	0	0	6	3	1	162
IGR_Rv2406c_Rv2407	0	0	0	0	0	0	2	0	0
IGR_Rv2407_Rv2408	0	0	0	0	0	0	0	0	0
IGR_Rv2411c_Rv2412	0	0	0	0	0	6	0	0	0
IGR_Rv2412_Rv2413c	0	0	0	3	0	0	1	44	21
IGR_Rv2413c_Rv2414c	0	0	0	0	0	0	0	0	0
IGR_Rv2414c_Rv2415c	0	0	0	0	0	0	0	0	0
IGR_Rv2415c_Rv2416c	0	0	0	0	0	0	0	0	3
IGR_Rv2416c_Rv2417c	0	0	0	0	0	0	0	0	0
IGR_Rv2417c_Rv2418c	0	0	0	0	0	0	0	0	44
IGR_Rv2421c_Rv2422	0	0	0	0	0	0	1	0	5
IGR_Rv2422_Rv2423	0	0	0	0	0	0	0	0	0
IGR_Rv2423_Rv2424c	0	0	0	0	0	0	0	0	0
IGR_Rv2424c_Rv2425c	0	0	0	0	0	0	0	0	0
IGR_Rv2426c_Rv2427c	0	0	0	0	0	0	0	0	2
IGR_Rv2427c_Rv2428	0	0	0	0	0	0	0	0	0
IGR_Rv2428_Rv2429	0	0	0	0	0	0	0	0	0
IGR_Rv2430c_Rv2431c	0	0	0	1	0	1	0	0	0
IGR_Rv2431c_Rv2432c	0	1	5	36	0	3	1	0	118
IGR_Rv2435c_Rv2436	0	0	0	0	0	0	0	0	0
IGR_Rv2436_Rv2437	0	0	0	0	0	0	0	0	0
IGR_Rv2438A_Rv2439c	0	0	0	1	0	0	0	0	0
IGR_Rv2440c_Rv2441c	0	0	8	23	0	14	10	0	487
IGR_Rv2441c_Rv2442c	0	0	0	1	0	14	3	0	169
IGR_Rv2442c_Rv2443	0	0	0	0	0	0	1	0	14
IGR_Rv2444c_Rv2445c	0	0	1	14	0	20	0	0	13
IGR_Rv2445c_Rv2446c	0	0	0	0	0	0	0	0	3
IGR_Rv2448c_Rv2449c	0	0	2	3	0	0	1	0	0
IGR_Rv2449c_Rv2450c	0	0	0	0	0	0	0	0	0
IGR_Rv2450c_Rv2451	0	0	0	0	0	0	0	0	0
IGR_Rv2451_Rv2452c	0	0	0	3	0	0	0	0	0
IGR_Rv2452c_Rv2453c	0	0	0	0	0	0	0	0	0
IGR_Rv2453c_Rv2454c	0	0	0	2	0	0	0	0	0
IGR_Rv2455c_Rv2456c	0	0	0	0	0	0	0	0	12
IGR_Rv2456c_Rv2457c	0	0	2	0	0	0	2	0	75
IGR_Rv2457c_Rv2458	0	0	3	1	0	1	0	0	31
IGR_Rv2458_Rv2459	0	0	0	10	12	2	1	0	13
IGR_Rv2459_Rv2460c	0	0	1	0	0	9	0	0	20
IGR_Rv2461c_Rv2462c	0	0	0	0	0	0	0	0	56
IGR_Rv2462c_Rvnt26	0	0	0	0	0	0	0	0	4
IGR_Rv2463_Rv2464c	0	0	0	0	0	0	0	0	0
IGR_Rv2464c_Rv2465c	0	0	0	2	0	0	0	0	0
IGR_Rv2465c_Rv2466c	0	0	0	0	0	0	1	0	62
IGR_Rv2466c_Rv2467	0	0	0	0	0	0	0	0	0
IGR_Rv2467_Rv2468c	0	0	0	0	0	0	1	0	0
IGR_Rv2468A_Rv2469c	0	0	0	0	0	0	0	0	0
IGR_Rv2469c_Rv2470	0	0	0	0	0	0	0	0	0
IGR_Rv2471_Rv2472	0	0	0	0	0	0	0	0	0
IGR_Rv2472_Rv2473	0	0	0	0	0	10	0	0	0
IGR_Rv2473_Rv2474c	0	0	0	0	0	0	0	0	0
IGR_Rv2474c_Rv2475c	0	0	0	0	0	0	0	0	0
IGR_Rv2476c_Rv2477c	0	0	4	0	0	0	2	0	17
IGR_Rv2477c_Rv2478c	0	0	0	0	0	0	0	0	0
IGR_Rv2478c_Rv2481c	0	0	0	6	0	5	0	0	37
IGR_Rv2481c_Rv2482c	0	0	0	0	0	0	0	0	5
IGR_Rv2484c_Rv2485c	0	0	0	0	0	0	1	0	74
IGR_Rv2485c_Rvnt28	0	0	0	0	0	0	0	0	0
IGR_Rv2486_Rv2487c	0	0	0	0	0	0	0	0	0
IGR_Rv2487c_Rv2488c	0	0	0	0	0	0	0	0	0
IGR_Rv2489c_Rv2490c	0	0	0	0	0	0	0	0	0
IGR_Rv2490a_Rv2491	0	0	0	0	0	0	0	0	0
IGR_Rv2490c_Rv2490a	0	0	0	0	0	0	0	0	0
IGR_Rv2492_Rv2493	0	0	0	0	0	3	0	0	0
IGR_Rv2493_Rv2494	0	0	0	0	0	0	0	0	0
IGR_Rv2494_Rv2495c	0	0	0	11	0	0	0	0	21
IGR_Rv2496c_Rv2497c	0	0	0	0	0	0	0	0	7
IGR_Rv2497c_Rv2498c	1	0	5	26	0	5	1	0	115
IGR_Rv2500c_Rv2501c	0	0	0	0	0	0	0	0	31
IGR_Rv2501c_Rv2502c	0	0	0	0	0	15	0	0	0
IGR_Rv2504c_Rv2505c	0	0	0	0	0	0	0	0	0
IGR_Rv2505c_Rv2506	0	0	0	0	0	0	0	0	5
IGR_Rv2506_Rv2507	0	0	0	0	0	0	0	0	0
IGR_Rv2508c_Rv2509	0	0	0	0	0	0	0	0	0
IGR_Rv2509_Rv2510c	0	0	0	0	0	0	0	0	0
IGR_Rv2510c_Rv2511	0	0	0	0	0	0	0	0	0
IGR_Rv2511_Rvnt29	0	0	0	6	0	4	0	0	0
IGR_Rv2512a_Rv2513	0	0	8	17	0	0	0	0	23
IGR_Rv2512c_Rv2512a	0	0	3	1	0	2	0	0	19
IGR_Rv2513_Rv2514c	0	0	0	1	2	0	0	0	29
IGR_Rv2514c_Rv2515c	0	0	0	0	0	0	0	0	0
IGR_Rv2515c_Rv2516c	0	0	0	0	0	0	1	0	11
IGR_Rv2517c_Rv2518c	0	0	0	0	0	0	0	0	5
IGR_Rv2518c_Rvnt30	0	0	0	1	0	0	0	0	4
IGR_Rv2519_Rv2520c	0	0	0	10	0	0	0	0	0
IGR_Rv2520c_Rv2521	0	0	0	0	0	0	0	0	0
IGR_Rv2523c_Rv2524c	0	0	0	5	0	0	0	0	6
IGR_Rv2524c_Rv2525c	0	0	4	0	0	1	0	0	14
IGR_Rv2525c_Rv2526	0	0	0	0	0	0	0	0	0
IGR_Rv2527_Rv2528c	0	0	0	0	0	0	0	0	0
IGR_Rv2528c_Rv2529	0	0	0	0	0	0	0	0	0
IGR_Rv2530A_Rv2531c	0	0	0	0	0	0	0	0	10
IGR_Rv2531c_Rv2532c	0	0	2	0	0	0	0	0	0
IGR_Rv2533c_Rv2534c	0	0	1	0	0	0	0	12	8
IGR_Rv2534c_Rv2535c	0	0	0	0	0	0	0	0	1
IGR_Rv2535c_Rv2536	0	0	0	0	0	0	0	0	0
IGR_Rv2536_Rv2537c	0	0	0	0	0	0	0	0	0
IGR_Rv2539c_Rv2540c	0	0	6	0	0	0	1	0	0
IGR_Rv2540c_Rv2541	0	0	0	0	0	0	0	0	0
IGR_Rv2541_Rv2542	0	0	0	0	0	0	0	0	0
IGR_Rv2542_Rv2543	0	0	0	0	0	8	0	0	6
IGR_Rv2545_Rv2546	0	0	0	0	0	0	0	0	0
IGR_Rv2546_Rv2547	0	0	0	0	0	0	0	0	0
IGR_Rv2548_Rv2548A	0	0	0	0	0	0	0	0	58
IGR_Rv2548A_Rv2549c	0	0	0	0	0	0	0	0	4
IGR_Rv2550c_Rv2551c	0	0	0	0	0	0	0	0	0
IGR_Rv2551c_Rv2552c	0	0	0	0	0	0	0	0	1
IGR_Rv2555c_Rv2556c	0	0	0	0	0	0	0	0	4
IGR_Rv2556c_Rv2557	0	0	0	0	0	0	0	0	0
IGR_Rv2557_Rv2558	0	0	2	17	0	9	6	51	67
IGR_Rv2558_Rv2559c	0	0	1	0	0	0	1	22	8
IGR_Rv2559c_Rv2560	0	0	0	0	0	6	0	0	0
IGR_Rv2560_Rv2563	0	0	0	2	0	10	1	0	27
IGR_Rv2563_Rv2564	0	0	0	0	0	0	0	0	0
IGR_Rv2564_Rv2565	0	0	1	0	0	0	2	0	10
IGR_Rv2565_Rv2566	0	0	0	0	0	0	1	0	9
IGR_Rv2569c_Rv2570	0	0	0	0	0	0	0	0	0
IGR_Rv2571c_Rv2572c	0	0	2	0	0	0	0	0	0
IGR_Rv2572c_Rv2573	0	0	0	0	0	0	1	0	0
IGR_Rv2573_Rv2574	0	0	0	0	0	0	0	0	0
IGR_Rv2574_Rv2575	0	0	0	0	0	0	0	0	0
IGR_Rv2575_Rv2576c	0	0	0	0	0	0	0	3	0
IGR_Rv2576c_Rv2577	0	0	0	0	0	0	0	0	0
IGR_Rv2577_Rv2578c	0	0	0	0	0	0	0	0	10
IGR_Rv2578c_Rv2579	0	0	0	0	0	0	0	0	0
IGR_Rv2579_Rv2580c	0	0	0	0	0	0	1	0	0
IGR_Rv2581c_Rv2582	0	0	0	0	0	0	0	0	0
IGR_Rv2582_Rv2583c	0	1	0	0	0	0	2	0	26
IGR_Rv2583c_Rv2584c	0	1	0	0	0	0	1	0	8
IGR_Rv2584c_Rv2585c	0	0	0	0	0	0	2	0	8
IGR_Rv2585c_Rv2586c	0	0	0	0	0	5	0	0	21
IGR_Rv2586c_Rv2587c	0	0	0	0	0	0	0	0	0
IGR_Rv2587c_Rv2588c	0	0	0	8	0	0	2	0	19
IGR_Rv2588c_Rv2589	0	0	0	0	0	0	0	0	2
IGR_Rv2589_Rv2590	0	0	0	10	0	2	1	0	9
IGR_Rv2590_Rv2591	0	0	0	0	0	0	2	0	74
IGR_Rv2591_Rv2592c	0	0	0	0	0	0	1	0	0
IGR_Rv2594c_Rv2595	0	0	0	0	0	0	0	0	0
IGR_Rv2596_Rv2597	0	0	0	0	0	0	0	0	0
IGR_Rv2597_Rv2598	0	0	0	26	0	0	0	0	0
IGR_Rv2599_Rv2600	0	0	0	0	0	0	0	0	0
IGR_Rv2601_Rv2601A	0	0	0	0	0	0	0	0	0
IGR_Rv2602_Rv2603c	0	0	0	0	0	0	0	0	0
IGR_Rv2603c_Rv2604c	0	0	0	12	0	2	0	0	0
IGR_Rv2604c_Rv2605c	0	0	0	0	0	0	1	0	0
IGR_Rv2605c_Rv2606c	0	0	0	0	0	0	0	0	2
IGR_Rv2606c_Rv2607	0	0	0	0	0	0	0	0	0
IGR_Rv2607_Rv2608	0	0	0	0	0	0	0	0	0
IGR_Rv2608_Rv2609c	0	0	0	0	0	0	0	0	4
IGR_Rv2610c_Rv2611c	0	0	0	0	0	0	0	0	0
IGR_Rv2614c_Rv2614A	0	0	0	1	0	0	0	0	0
IGR_Rv2615c_Rv2616	0	0	0	0	0	0	0	0	11
IGR_Rv2616_Rv2617c	0	0	0	0	0	0	0	0	1
IGR_Rv2617c_Rv2618	0	0	0	0	0	0	1	0	0
IGR_Rv2619c_Rv2620c	0	0	0	0	0	0	0	0	0
IGR_Rv2621c_Rv2622	0	0	0	0	0	0	0	0	0
IGR_Rv2622_Rv2623	0	0	2	0	0	0	2	0	32
IGR_Rv2623_Rv2624c	0	0	0	0	0	9	2	0	0
IGR_Rv2624c_Rv2625c	0	0	0	0	0	0	0	0	0
IGR_Rv2625c_Rv2626c	0	0	2	0	0	0	3	14	21
IGR_Rv2626c_Rv2627c	0	1	23	7	0	7	0	0	11
IGR_Rv2627c_Rv2628	0	0	0	0	0	0	0	0	0
IGR_Rv2628_Rv2629	0	1	21	64	0	62	6	26	257
IGR_Rv2629_Rv2630	0	0	0	0	0	0	0	8	0
IGR_Rv2630_Rv2631	0	0	1	0	0	0	0	20	19
IGR_Rv2631_Rv2632c	0	0	3	9	0	9	2	0	135
IGR_Rv2632c_Rv2633c	0	0	0	7	0	0	1	0	112
IGR_Rv2633c_Rv2634c	0	0	0	0	0	0	1	0	6
IGR_Rv2634c_Rv2635	0	0	0	0	0	0	0	0	0
IGR_Rv2636_Rv2637	0	0	0	0	0	0	0	0	0
[truncated: 1,039 more rows]

## Sheet: RNAP_st
gene	inputMean	log2FoldChange	lfcSE	padj	product
Rv3301c	0	23.7464	3.30219	NA	phoY1
Rv0899	0	23.3094	3.3216	NA	arfA
Rv2708c	0	22.9236	3.35152	NA	Rv2708c
Rv0863	0	22.889	3.35506	NA	Rv0863
Rv0792c	0	22.8335	3.36081	7.05473e-09	Rv0792c
Rv0831c	0	22.8144	3.36285	7.05473e-09	Rv0831c
Rv3304	0	22.7757	3.36716	7.05473e-09	Rv3304
Rv3703c	0	22.7757	3.36716	7.05473e-09	etgB
Rv1721c	0	22.6965	3.37422	7.05473e-09	vapB12
Rv2068c	0	22.6517	3.38206	7.05473e-09	blaC
Rv1061	0	22.6303	3.38487	7.05473e-09	Rv1061
Rv2211c	0	22.6303	3.38487	7.05473e-09	gcvT
Rv3672c	0	22.5859	3.39082	7.3239e-09	Rv3672c
Rv0548c	0	22.5612	3.39397	7.3239e-09	menB
Rv1556	0	22.4807	3.40064	7.82772e-09	Rv1556
Rv2833c	0	22.4807	3.40064	7.82772e-09	ugpB
Rv3336c	0	22.4635	3.40786	8.2161e-09	trpS
Rv0255c	0	22.3931	3.41985	9.54859e-09	cobQ1
Rv0451c	0	22.3931	3.41985	9.54859e-09	mmpS4
Rv2998	0	22.3116	3.43346	1.24703e-08	Rv2998
Rv0056	0	22.2263	3.44901	1.67831e-08	rplI
Rv1680	0	22.1953	3.45468	1.80275e-08	Rv1680
Rv0627	0	22.165	3.46064	1.92184e-08	vapC5
Rv0933	0	22.1337	3.46688	1.92184e-08	pstB
Rv3319	0	22.1337	3.46688	1.92184e-08	sdhB
Rv3921c	0	22.1337	3.46688	1.92184e-08	Rv3921c
Rv0883c	0	22.0775	3.47344	1.95491e-08	Rv0883c
Rv1057	0	22.0775	3.47344	1.95491e-08	Rv1057
Rv1762c	0	22.0775	3.47344	1.95491e-08	Rv1762c
Rv1318c	0	21.214	3.44359	6.14394e-08	Rv1318c
Rv1681	0	21.214	3.44359	6.14394e-08	moeX
Rv3651	0	21.214	3.44359	6.14394e-08	Rv3651
Rv1390	0	11.3711	2.88884	0.0033142	rpoZ
RVnc0036a	19385.3	11.2873	1.77342	1.95491e-08	MTS2823
Rv2548A	0	11.2127	2.94146	0.00384821	Rv2548A
Rv1230c	0	10.8585	2.75392	NA	Rv1230c
Rv0523c	0.333333	10.8564	2.84207	0.00384821	Rv0523c
Rv2460c	0	10.8538	2.86463	0.00395345	clpP2
Rv2431c	0	10.8031	2.58702	0.00174229	PE25
Rv1177	0	10.6828	2.64613	0.00260543	fdxC
Rv0230c	0.333333	10.6595	2.50071	NA	php
Rv3281	0.333333	10.656	2.42736	0.000870235	accE5
Rv3237c	0	10.5539	2.74412	0.00373242	Rv3237c
Rv2132	0	10.5331	2.93352	0.00566227	Rv2132
Rv3644c	0.333333	10.507	2.59618	NA	Rv3644c
Rv2293c	0	10.49	2.52708	0.00189028	Rv2293c
Rv3029c	0.333333	10.4796	2.57495	0.00231078	fixA
Rv0154c	0.333333	10.4462	2.81888	0.00441347	fadE2
Rv3852	0.333333	10.4052	2.45514	0.00141935	hns
Rv3376	0	10.3841	2.90003	0.00576507	Rv3376
Rv0958	0	10.3612	2.68495	0.00373242	Rv0958
Rv1418	0	10.3611	2.95533	0.00673251	lprH
Rv3196A	0	10.3179	2.59911	0.00312834	Rv3196A
Rv2909c	0	10.3137	2.75443	0.00430824	rpsP
Rv3173c	0	10.302	2.59655	0.00312834	Rv3173c
Rv0569	1.66667	10.2575	2.35359	0.000975767	Rv0569
Rv1483	0	10.2155	3.01372	0.00741603	fabG1
Rv1020	0	10.2038	2.68679	0.0039472	mfd
Rv2289	0.333333	10.1977	2.46894	0.00202149	cdh
Rv3807c	0	10.1945	2.73631	0.00432494	Rv3807c
Rv2368c	0	10.1753	2.62942	0.00373242	phoH1
Rv1767	0	10.1382	2.96809	0.00720695	Rv1767
Rv3044	0	10.1126	2.97233	0.00736034	fecB
Rv1638	0.333333	10.1102	2.51204	0.00269435	uvrA
Rv2327	0	10.0917	2.97279	0.00741603	Rv2327
Rv1348	0	10.0654	2.58947	0.00371979	irtA
Rv0029	0	10.0485	2.88452	0.00681527	Rv0029
Rv2716	0	10.0228	2.78512	0.00553149	Rv2716
Rv1528c	0	10.0213	2.63712	0.0039472	papA4
Rv3856c	0	10.0009	2.59332	0.00373242	Rv3856c
Rv0274	0	9.99865	3.00487	0.00768894	Rv0274
Rv0611c	0	9.98555	2.73923	0.00517191	Rv0611c
Rv0775	0	9.97253	2.59587	0.00375131	Rv0775
Rv3227	0	9.96922	2.99445	0.00768894	aroA
Rv3669	0	9.96491	3.05982	0.00844267	Rv3669
Rv0788	0	9.96307	2.5778	0.00373242	purQ
Rv0857	0	9.9589	2.98421	NA	Rv0857
Rv2975a	0	9.95457	2.935	0.00741603	Rv2975a
Rv2359	0	9.95344	3.01999	NA	zur
Rv3153	0	9.94511	2.67693	0.00437587	nuoI
Rv2707	0	9.94473	2.72836	0.00517191	Rv2707
Rv3893c	0	9.91409	2.91187	0.00736034	PE36
Rv0171	6	9.89736	2.51854	0.0033142	mce1C
Rv0466	0	9.87147	2.93522	0.00754099	Rv0466
Rv0430	0	9.84095	3.03156	0.00844267	Rv0430
Rv1690	0	9.83952	2.61951	0.00423611	lprJ
Rv2792c	0	9.83916	2.76251	0.00607394	Rv2792c
Rv1986	0	9.83426	2.72108	0.00548371	Rv1986
Rv1420	0	9.83281	2.67624	0.0047194	uvrC
Rv3568c	0.333333	9.83223	2.46346	0.00298955	hsaC
Rv0705	0.333333	9.82322	2.39713	0.00222582	rpsS
Rv1842c	0	9.81704	2.63062	0.00432494	Rv1842c
Rv2752c	0.333333	9.79806	2.7166	0.00548371	Rv2752c
Rv3528c	0	9.76709	3.0008	0.00844267	Rv3528c
Rv3364c	0	9.74874	2.93895	0.0077362	Rv3364c
Rv3908	0	9.74339	2.92009	0.00768086	mutT4
Rv3116	0.333333	9.73355	2.78812	0.00681527	moeB2
Rv1577c	0	9.71431	2.90865	0.00768086	Rv1577c
Rv0517	0	9.71252	2.59822	0.00430824	Rv0517
RVnc0040	0	9.70689	2.96473	0.00829024	MTS2975
Rv0688	0	9.68393	2.91689	0.0077362	Rv0688
Rv3223c	0.333333	9.67138	2.53468	0.00384821	sigH
Rv3746c	0	9.65573	3.00999	0.0090715	PE34
Rv2965c	0	9.64552	3.08022	0.0100762	kdtB
Rv1699	0.333333	9.61774	2.50794	0.00376197	pyrG
Rv0444c	0	9.61395	2.97153	0.00857458	rskA
Rv3462c	0.666667	9.60615	2.22262	0.00104485	infA
Rv3576	0	9.59706	2.9056	0.00791154	lppH
Rv2463	0	9.58789	3.08482	0.0103011	lipP
Rv3221c	0	9.58789	3.08482	0.0103011	TB7.3
Rv2218	0.333333	9.58163	2.48665	0.00373242	lipA
Rv3207c	0.333333	9.56321	2.82507	0.00743544	Rv3207c
Rv3698	0	9.56205	2.96509	0.00869867	Rv3698
Rv1893	0.333333	9.55539	2.59332	NA	Rv1893
Rv1738	12	9.55382	2.21792	0.00106685	Rv1738
Rv1194c	0.666667	9.5524	2.42209	0.0033142	Rv1194c
Rv2314c	0	9.53458	3.00091	0.00941194	Rv2314c
Rv2845c	0	9.52961	2.64386	0.0054882	proS
Rv0806c	0	9.51063	2.78515	0.00720695	cpsY
Rv2081c	0.333333	9.50944	2.84397	0.00768086	Rv2081c
Rv2029c	0.333333	9.5008	2.80312	0.00741603	pfkB
Rv0041	0	9.48354	2.74249	0.00688721	leuS
Rv3105c	0	9.48187	2.84899	0.00768894	prfB
Rv2772c	0	9.48143	2.93307	0.00858336	Rv2772c
Rvnt08	0.333333	9.47869	2.44643	0.00373242	trpT
Rv0507	0	9.47845	2.68266	0.00638121	mmpL2
Rv1899c	1.33333	9.46603	2.32438	0.00231078	lppD
Rv2453c	0.333333	9.46182	2.79962	0.00747143	mobA
Rv0462	0.333333	9.44983	2.73926	0.0069244	lpdC
Rv3750c	1	9.44502	2.11003	0.000621942	Rv3750c
Rv1522c	0.333333	9.43882	2.54057	0.00437587	mmpL12
Rv3809c	0	9.43491	2.69634	0.00674282	glf
Rv1238	0.333333	9.42837	2.79712	0.00749744	sugC
Rv1425	2	9.42178	2.46988	0.00384821	Rv1425
Rv2513	0	9.40627	3.04711	0.0105225	Rv2513
Rv0634B	0	9.38232	3.04266	0.010541	rpmG2
Rv1881c	0	9.37917	3.05288	0.0106709	lppE
Rv2445c	0	9.37704	3.04125	0.010541	ndkA
Rv0811c	0.333333	9.37612	2.84579	0.00801177	Rv0811c
Rv1342c	0.333333	9.37324	2.82127	NA	Rv1342c
Rv0190	0.333333	9.36482	2.45502	0.00384821	Rv0190
Rv1011	0	9.35997	3.056	0.0109675	ispE
Rv0336	0	9.34903	2.69571	0.00688721	Rv0336
Rv3106	0	9.34738	3.00218	0.0102925	fprA
Rv3749c	0.333333	9.34143	2.44618	0.00384821	Rv3749c
Rv2680	0	9.33178	2.6962	0.00688721	Rv2680
Rv2688c	0	9.31985	2.72546	0.0071824	Rv2688c
Rv0854	0	9.31638	2.99912	0.0103011	Rv0854
Rv2067c	0	9.309	2.98124	0.0102664	Rv2067c
Rv0982	0.333333	9.29847	2.41265	0.00373242	mprB
Rv3534c	0	9.29333	2.97625	0.0102664	hsaF
Rv1143	0	9.28752	3.07183	0.0117583	mcr
Rv3689	0	9.28481	2.74782	0.00747143	Rv3689
Rv2389c	0	9.28468	3.06353	0.0115678	rpfD
Rv3769	0.333333	9.27795	2.75506	0.00749744	Rv3769
Rv2733c	0.333333	9.26731	2.84795	0.00844267	Rv2733c
Rv3414c	0	9.26236	2.70916	0.0071824	sigD
Rv3212	0	9.26041	3.05818	0.0116019	Rv3212
Rv3172c	0	9.25723	2.70531	0.0071824	Rv3172c
Rv1916	0.333333	9.25352	2.51969	0.0047194	aceAb
Rv0450c	0.333333	9.25263	2.77028	0.00768086	mmpL4
Rv1264	0.333333	9.24503	2.44959	0.00402431	Rv1264
Rv0258c	0	9.23523	3.06142	0.0118216	Rv0258c
Rv2464c	0	9.23523	3.06142	0.0118216	Rv2464c
Rv3574	0	9.23381	3.12015	0.0128894	kstR
Rv2699c	0.333333	9.23232	2.8191	0.00829024	Rv2699c
Rv0361	0.333333	9.22263	2.78174	0.0077362	Rv0361
Rv1249c	0.333333	9.2178	2.83096	0.00844267	Rv1249c
Rv3224	0.333333	9.19151	2.8317	0.00844267	Rv3224
Rv3460c	1.33333	9.18865	2.12796	0.00104485	rpsM
Rv3523	1.33333	9.18263	2.09081	0.000870235	ltp3
Rv1981c	0	9.17696	2.98494	0.0106547	nrdF1
Rv2193	0.666667	9.17322	2.67583	NA	ctaE
Rv1336	0	9.17293	2.70965	0.00743544	cysM
Rv0864	0.333333	9.16625	2.8211	0.00844267	moaC2
Rv3480c	2.66667	9.1659	2.19541	0.00174229	Rv3480c
Rv2259	0.333333	9.15928	2.47266	0.00441347	mscR
Rv1151c	0	9.15678	3.07007	0.0124834	Rv1151c
Rv3170	0.333333	9.15412	2.8138	0.00844267	aofH
Rv0937c	0.333333	9.1541	2.46239	0.00437587	mku
Rv1221	1	9.14298	2.11009	0.0010322	sigE
Rv0515	0	9.14106	2.75197	0.0077362	Rv0515
Rv3814c	0.333333	9.13935	2.7343	0.00768086	Rv3814c
Rv2432c	0	9.13521	2.74745	0.00772854	Rv2432c
Rv2229c	0	9.13314	2.98625	0.0110184	Rv2229c
Rv1564c	0.333333	9.1236	2.83379	0.00878297	treX
Rv1484	0.333333	9.12202	2.85186	0.00909231	inhA
Rv0490	0.333333	9.12023	2.88665	0.00965714	senX3
Rv1266c	0.666667	9.11807	2.435	0.00430824	pknH
Rv0016c	0.333333	9.10812	2.46293	0.00445395	pbpA
Rv2022c	0.666667	9.10002	2.80507	0.00846013	Rv2022c
Rv1846c	6.66667	9.09554	2.47192	0.00470365	blaI
Rv3459c	0.666667	9.0942	2.3371	0.00371135	rpsK
Rv1275	0.333333	9.07785	2.54067	0.00585615	lprC
RVnc0034	0	9.07425	3.15016	0.0150452	MTS0858
Rv0940c	0.333333	9.07352	2.51497	0.00548371	Rv0940c
Rv1541c	1	9.07146	2.33929	0.00373242	lprI
Rv1811	0	9.06032	2.988	0.0115543	mgtC
Rv2188c	0	9.05734	2.75112	0.00801208	pimB
Rv2002	0.333333	9.04917	2.55143	0.00622097	fabG3
Rv0640	1	9.04635	2.34171	0.00373242	rplK
Rv1472	0.333333	9.04631	2.68283	0.00749744	echA12
Rv3811	0.333333	9.04364	2.81429	NA	Rv3811
Rv0281	0.666667	9.03091	2.20923	0.00222817	Rv0281
Rv3465	0	9.01524	2.74087	0.00801208	rmlC
Rv0632c	0.333333	9.00453	2.89062	0.0102925	echA3
Rv0917	0.333333	9.00448	2.82639	0.00925487	betP
Rv2287	0	9.00234	2.83757	0.00951577	yjcE
Rv1779c	0.333333	8.99902	2.8107	0.00909231	Rv1779c
Rv2096c	0	8.99193	3.01389	0.0124834	pafB
Rv1185c	2.33333	8.98692	2.43774	NA	fadD21
Rv3588c	0.333333	8.98629	3.11607	NA	canB
Rv0302	0.333333	8.97409	2.89181	0.0103412	Rv0302
Rv1466	1	8.9727	2.37211	0.00397427	Rv1466
Rv2486	0	8.97191	3.01975	0.0127641	echA14
Rv1640c	0.333333	8.9655	2.72429	0.00801208	lysX
Rv0442c	0	8.96108	3.04036	0.013169	PPE10
Rv2788	0.333333	8.95863	2.89243	0.0103526	sirR
Rv2116	0	8.95758	3.15745	0.0162308	lppK
Rv0363c	0.333333	8.94604	2.84064	0.00992469	fba
Rv3605c	0	8.94306	3.09789	0.014841	Rv3605c
Rv2971	0.333333	8.94299	2.89308	0.0104183	Rv2971
Rv3312A	0.666667	8.94289	2.26228	0.00326746	Rv3312A
Rv0945	0	8.93881	3.1179	0.0154704	Rv0945
Rv2285	0	8.93881	3.1179	0.0154704	Rv2285
Rv0997	0	8.929	3.0983	0.0150105	Rv0997
Rv0008c	0	8.92592	3.1284	0.0158899	Rv0008c
Rv0078A	0	8.92592	3.1284	0.0158899	Rv0078A
Rv1565c	0	8.92592	3.1284	0.0158899	Rv1565c
Rv1094	7.66667	8.91616	2.0492	0.000978742	desA2
Rv1814	0	8.90887	3.07609	0.0146103	erg3
Rv0058	0.666667	8.90615	2.78402	0.00909231	dnaB
Rv0633c	0	8.89977	3.03781	0.0136175	Rv0633c
Rv2163c	0	8.8942	3.1335	0.0162308	pbpB
Rv1516c	0	8.8896	3.11742	0.0159285	Rv1516c
Rv3483c	0.333333	8.88277	2.8329	0.0100464	Rv3483c
Rv0347	0	8.87602	3.12789	0.0162308	Rv0347
Rv1676	0.333333	8.87571	3.12079	NA	Rv1676
Rv3558	0	8.86004	3.12495	0.0162379	PPE64
Rv2472	0.333333	8.85729	2.77649	0.00919189	Rv2472
Rv2603c	0	8.8553	3.09578	0.0157196	Rv2603c
Rv1304	0.333333	8.84635	2.76833	0.00911416	atpB
Rv3912	0	8.83305	3.11395	0.0162308	Rv3912
Rv0089	0	8.83008	3.17797	0.0179294	Rv0089
Rv3318	0	8.83008	3.17797	0.0179294	sdhA
Rv2512a	0	8.82731	2.76585	0.00917939	Rv2512a
Rv0710	0.333333	8.82691	2.58536	0.00720695	rpsQ
Rv3092c	0	8.82249	3.13173	0.0167331	Rv3092c
Rv0638	0.666667	8.81463	2.33403	0.00402431	secE1
Rv1205	0.333333	8.80451	2.5632	0.00707967	Rv1205
Rv1898	0.333333	8.80268	2.83025	0.0103011	Rv1898
Rv3214	0	8.8018	3.05429	0.0150105	gpm2
Rv0003	0	8.80122	3.06714	0.0153909	recF
Rv0067c	0	8.7937	3.48033	0.0271134	Rv0067c
Rv1365c	0.666667	8.79328	2.75471	NA	rsfA
Rv1473A	0	8.79227	3.13705	0.0172134	Rv1473A
Rv2496c	0.333333	8.78183	2.50941	0.00674282	bkdB
Rv0017c	0	8.77634	3.1449	0.0175315	rodA
Rv2110c	0	8.77405	2.7494	0.00917939	prcB
Rv2535c	0.333333	8.77304	2.69104	0.00844267	pepQ
Rv2702	0.333333	8.77154	2.78057	0.00979509	ppgK
Rv0019c	0.666667	8.76519	2.53368	0.00688721	fhaB
Rv0411c	0.333333	8.76216	2.8403	0.010541	glnH
Rv2201	0.333333	8.76146	3.15196	0.0179137	asnB
Rv0038	0.666667	8.75976	2.49382	0.00664576	Rv0038
Rv3400	0	8.7556	3.07092	0.0159285	Rv3400
Rv3252c	0.666667	8.75436	2.44047	0.00566227	alkB
Rv2027c	0.666667	8.74823	2.41737	0.00548371	dosT
Rv0135c	0.666667	8.74799	2.19676	0.00304876	Rv0135c
Rv2217	0	8.74354	2.81856	0.0103412	lipB
Rv1884c	0.333333	8.74019	3.12771	NA	rpfC
Rv2190c	0.333333	8.73318	2.54336	0.00707967	Rv2190c
Rv1467c	2.66667	8.7316	2.33574	0.00430824	fadE15
Rv0934	0.666667	8.73107	2.7385	0.00920862	pstS1
Rv3736	0.333333	8.72898	2.81655	0.0103412	Rv3736
Rv1743	0.333333	8.72885	2.52519	0.00688721	pknE
Rv2237A	0	8.72634	3.19635	0.0192456	Rv2237A
Rv0725c	0	8.72411	3.49521	0.0284301	Rv0725c
Rv2003c	0	8.72411	3.49521	0.0284301	Rv2003c
Rv3158	0	8.72411	3.49521	0.0284301	nuoN
Rv3546	0	8.72131	3.06012	0.0159551	fadA5
Rv2673	0	8.72104	3.15051	0.0182191	aftC
Rv1017c	1	8.71319	2.77162	0.010017	prsA
Rv0301	0	8.70151	2.76779	0.010017	vapC2
Rv2239c	1	8.69044	2.40327	0.00548371	Rv2239c
Rv3331	0.333333	8.68886	2.63448	0.0079959	sugI
Rv0049	0	8.68799	3.50326	0.0291698	Rv0049
Rv0311	0	8.68799	3.50326	0.0291698	Rv0311
Rv0478	0	8.68799	3.50326	0.0291698	deoC
Rv2164c	0	8.68799	3.50326	0.0291698	Rv2164c
Rv3536c	0.333333	8.67562	3.13147	NA	hsaE
Rv0651	0.333333	8.67465	2.50602	0.00688721	rplJ
Rv1448c	0.666667	8.6678	2.80072	0.0103559	tal
Rv0433	0.333333	8.6676	2.87287	0.0118216	Rv0433
Rv3509c	0.333333	8.66645	2.90413	0.0124834	ilvX
Rv3095	0	8.65911	3.09365	0.0172688	Rv3095
Rv3610c	1.66667	8.65807	2.44865	0.00635839	ftsH
Rv3466	0	8.6527	3.21036	0.0206142	Rv3466
Rv0660c	0	8.65095	3.51176	0.0297526	mazE2
Rv0868c	0	8.65095	3.51176	0.0297526	moaD2
Rv1076	0	8.65095	3.51176	0.0297526	lipU
Rv1616	0	8.65095	3.51176	0.0297526	Rv1616
Rv1919c	0	8.65095	3.51176	0.0297526	Rv1919c
Rv2324	0	8.65095	3.51176	0.0297526	Rv2324
Rv2418c	0	8.65095	3.51176	0.0297526	Rv2418c
RVnc0015	0	8.65095	3.51176	0.0297526	mcr15
Rv0531	0	8.64958	3.1776	0.0194318	Rv0531
Rv3608c	0	8.64682	3.09193	0.0173522	folP1
Rv1989c	0	8.64581	2.82513	0.0110071	Rv1989c
Rv2430c	0	8.64339	3.20875	0.0206363	PPE41
Rv0560c	0.333333	8.63495	2.82195	0.0110071	Rv0560c
Rv1436	0.666667	8.63281	2.50026	0.0069166	gap
Rv3661	0.333333	8.62308	2.77677	0.0103011	Rv3661
Rv0001	1.33333	8.61944	2.34477	0.0047194	dnaA
Rv3780	0	8.61941	3.15386	0.0192201	Rv3780
Rv2817c	0	8.6144	3.21797	0.0210265	Rv2817c
Rv1507c	0	8.61292	3.52074	0.0304565	Rv1507c
Rv1895	0	8.61292	3.52074	0.0304565	Rv1895
Rv2683	0	8.61292	3.52074	0.0304565	Rv2683
Rv3427c	0	8.61292	3.52074	0.0304565	Rv3427c
Rv0760c	0	8.60682	3.1738	0.0198712	Rv0760c
Rv1406	0	8.60513	3.21647	0.0210265	fmt
Rv1428c	0	8.60513	3.21647	0.0210265	Rv1428c
Rv0506	0	8.59435	3.13415	0.0189904	mmpS2
Rv0778	0	8.59302	3.18021	0.0202951	cyp126
Rv0266c	0.333333	8.59068	2.84603	0.0118216	oplA
Rv0761c	1.33333	8.59023	2.79512	0.0106547	adhB
Rv0201c	0.333333	8.57957	2.47114	0.00688721	Rv0201c
Rv0164	0	8.57386	3.53024	0.0314066	TB18.5
Rv2664	0	8.57386	3.53024	0.0314066	Rv2664
Rv0909	0.333333	8.57109	2.60353	0.00801208	Rv0909
Rv0236c	0.333333	8.57093	2.84357	0.0118342	aftD
Rv1241	0.333333	8.56802	3.18208	0.0206593	vapB33
Rv1099c	0.333333	8.56775	2.91377	0.0133714	glpX
Rv2860c	0	8.56655	3.18253	0.0206593	glnA4
Rv1231c	0	8.55804	3.20321	0.0211584	Rv1231c
Rv1201c	0.333333	8.54897	2.85469	0.0122446	dapD
Rv2763c	0.333333	8.54299	2.6988	0.00962335	dfrA
Rv0726c	0.333333	8.53679	2.75382	0.0103412	Rv0726c
Rv0214	0	8.53371	3.5403	0.0319442	fadD4
Rv0452	0	8.53371	3.5403	0.0319442	Rv0452
Rv0698	0	8.53371	3.5403	0.0319442	Rv0698
Rv2034	0	8.53371	3.5403	0.0319442	Rv2034
Rv2539c	0	8.53371	3.5403	0.0319442	aroK
Rv2645	0	8.53371	3.5403	0.0319442	Rv2645
Rv3030	0	8.53371	3.5403	0.0319442	Rv3030
Rv3276c	0	8.53371	3.5403	0.0319442	purK
Rv1235	0	8.53008	3.20242	0.021428	lpqY
Rv2280	1	8.52976	2.46362	0.00688721	Rv2280
Rv2588c	0.666667	8.52974	2.83502	0.0118661	yajC
Rv3681c	0.666667	8.52902	2.73579	0.0102925	whiB4
Rv2567	0.333333	8.51869	3.14197	NA	Rv2567
Rv0337c	0.333333	8.51434	2.79193	0.0111873	aspC
Rv1876	0.333333	8.50962	2.60721	0.00843459	bfrA
Rv2785c	1.33333	8.5092	2.24208	0.0039472	rpsO
Rv0141c	0.333333	8.50623	2.86864	0.0128289	Rv0141c
Rv2288	0.333333	8.50585	2.88312	0.0131075	Rv2288
Rv2169c	1.33333	8.50406	2.35208	0.00548371	Rv2169c
Rv2874	0	8.50357	2.80797	0.0116019	dipZ
Rv1141c	0	8.49283	3.24368	0.0234144	echA11
Rv1944c	0	8.49238	3.55098	0.0328581	Rv1944c
Rv3731	0	8.49238	3.55098	0.0328581	ligC
Rv0485	0	8.48992	3.1044	0.0191623	Rv0485
Rv2939	0	8.4828	2.89779	0.0136887	papA5
Rv2336	1	8.48039	2.61286	NA	Rv2336
Rv2672	0.666667	8.47171	2.55468	0.0077362	Rv2672
Rv0852	0.333333	8.4715	2.79184	0.0114945	Rv0852
Rv3848	1	8.46538	2.35952	0.00566227	Rv3848
Rv3313c	0.333333	8.46498	2.77387	0.0111873	add
RVnc0021	0.333333	8.46396	2.53527	0.00768086	mcr3
Rv2904c	2.66667	8.46288	2.24136	NA	rplS
Rv3641c	0	8.45893	3.13907	0.0206219	fic
Rv3190A	0	8.45808	3.15607	0.0210079	Rv3190A
Rv0480c	0	8.44984	3.56232	0.0338931	Rv0480c
Rv2581c	0	8.444	3.15219	0.0210079	Rv2581c
Rv1284	0.333333	8.4401	2.88917	0.0138311	canA
Rv2052c	0	8.4382	3.21229	0.0229429	Rv2052c
Rv3236c	0.333333	8.43302	2.65676	0.00948696	Rv3236c
Rv2290	0.333333	8.43134	2.53832	0.0077362	lppO
Rv2992c	0.333333	8.42345	3.14934	0.0210323	gltS
Rv0469	0.666667	8.42074	2.71579	0.0103412	umaA
Rv3341	0.666667	8.40981	2.40077	0.00674282	metA
Rv2256c	1	8.40703	2.41033	0.00681527	Rv2256c
Rv3345c	0.333333	8.40693	2.64526	0.00940755	PE_PGRS50
Rv0262c	0	8.406	3.57438	0.0352212	aac
Rv1125	0	8.406	3.57438	0.0352212	Rv1125
Rv1202	0	8.406	3.57438	0.0352212	dapE
Rv3634c	0	8.39939	3.23223	0.0243178	galE1
Rv3036c	0	8.39813	2.86088	0.0134736	TB22.2
Rv3472	0	8.39775	2.89453	0.0144549	Rv3472
Rv1148c	0	8.39677	3.26287	0.0252369	Rv1148c
Rv2416c	0.333333	8.39368	2.87818	0.0139809	eis
Rv1303	1	8.39194	2.50751	NA	Rv1303
Rv3058c	0.666667	8.3896	2.58495	0.00844267	Rv3058c
Rv3139	0.666667	8.38888	2.24325	0.00430824	fadE24
Rv1713	0.333333	8.38355	3.15267	0.021615	engA
Rv2219	0.666667	8.38133	2.37598	0.00647932	Rv2219
Rv0780	0.666667	8.37864	2.78316	0.0118342	purC
Rv0007	1	8.37531	2.20871	0.0039472	Rv0007
Rv1791	1	8.368	2.47976	NA	PE19
Rv1239c	0.333333	8.36671	2.78722	0.0120505	corA
Rv3737	0.333333	8.36595	2.71279	0.010541	Rv3737
Rv1909c	0.333333	8.36484	2.67829	0.0102664	furA
Rv0053	0.666667	8.36131	2.77138	0.0118216	rpsF
Rv0212c	0	8.36076	3.58724	0.0363972	nadR
Rv0776c	0	8.36076	3.58724	0.0363972	Rv0776c
Rv1070c	0	8.36076	3.58724	0.0363972	echA8
Rv1985c	0	8.36076	3.58724	0.0363972	Rv1985c
Rv2059	0	8.36076	3.58724	0.0363972	Rv2059
Rv2968c	0	8.36076	3.58724	0.0363972	Rv2968c
Rv3007c	0	8.35982	3.27461	0.0260087	Rv3007c
Rv1442	1.33333	8.35781	2.3488	0.00611097	bisC
Rv3594	0	8.35601	3.15113	0.0219491	Rv3594
Rv0088	0.666667	8.356	2.74266	0.0111873	Rv0088
Rv2630	0	8.35295	3.24352	0.0252369	Rv2630
Rv2905	0.666667	8.35089	2.39524	0.00681527	lppW
Rv3032	0.333333	8.3467	2.87285	0.0143455	Rv3032
Rv3612c	0.333333	8.34611	2.56308	0.00844267	Rv3612c
Rv3544c	0	8.34545	3.23575	0.0250524	fadE28
Rv3875	36.3333	8.34399	2.14428	0.00371135	esxA
Rv1186c	0.333333	8.34271	2.79839	0.0124834	Rv1186c
Rv3906c	0.333333	8.34094	2.68001	0.0102925	Rv3906c
Rv2809	0	8.34002	3.16133	0.0225084	Rv2809
Rv2512c	0	8.33734	2.89964	0.0151843	Rv2512c
Rv1470	0	8.33666	3.23922	0.0252369	trxA
Rv0884c	0.666667	8.3363	2.79819	NA	serC
Rv1513	0.333333	8.33488	2.79585	0.0124834	Rv1513
Rv1451	0.333333	8.33446	2.80666	0.0127658	Rv1451
Rv1168c	1	8.33235	2.30702	0.00548371	PPE17
Rv2890c	1	8.3279	2.24436	0.00441347	rpsB
Rv2291	0.333333	8.32659	2.80343	0.0127658	sseB
Rv0137c	0	8.32464	3.1621	0.0227171	msrA
Rv2830c	0.333333	8.32285	2.88365	0.0148463	vapB22
Rv3050c	1	8.32049	2.38866	0.00681527	Rv3050c
Rv3646c	1	8.32011	2.40987	0.0069166	topA
Rv0265c	0	8.31405	3.60097	0.0378378	Rv0265c
Rv1083	0	8.31405	3.60097	0.0378378	Rv1083
Rv1588c	0	8.31405	3.60097	0.0378378	Rv1588c
Rv2271	0	8.31405	3.60097	0.0378378	Rv2271
Rv2988c	0	8.31405	3.60097	0.0378378	leuC
Rv3379c	0	8.31405	3.60097	0.0378378	dxs2
Rv3518c	0.333333	8.31229	2.5116	0.00777951	cyp142
Rv1696	0.333333	8.29867	2.90196	0.0157196	recN
Rv1058	0.333333	8.29816	2.88607	0.0151843	fadD14
Rv2138	1	8.29729	2.22563	0.00432494	lppL
Rv0993	0.666667	8.29621	2.41187	0.00704469	galU
Rv1611	1	8.29283	2.73061	0.0114175	trpC
Rv0045c	0.666667	8.29102	2.83679	0.0138053	Rv0045c
Rv0030	0	8.29066	3.20588	0.0247853	Rv0030
Rv2778c	0.333333	8.27389	2.93825	0.0167331	Rv2778c
Rv0810c	1.66667	8.27002	2.35786	0.00673251	Rv0810c
Rv1477	0.333333	8.26994	2.88736	0.0155813	ripA
Rv3002c	1	8.26595	2.49631	0.00777951	ilvN
Rv0054	0	8.26576	3.61565	0.0392817	ssb
Rv1786	0	8.26576	3.61565	0.0392817	Rv1786
Rv2046	0	8.26576	3.61565	0.0392817	lppI
Rv2151c	0	8.26576	3.61565	0.0392817	ftsQ
Rv2592c	0	8.26576	3.61565	0.0392817	ruvB
Rv2734	0	8.26576	3.61565	0.0392817	Rv2734
Rv0357c	0	8.26361	3.29891	0.0281104	purA
Rv3802c	0.333333	8.26069	2.68177	0.0106024	Rv3802c
Rv0718	1	8.25837	2.53837	NA	rpsH
Rv2959c	0	8.25759	3.22556	0.0257373	Rv2959c
Rv3730c	0	8.25759	3.22556	0.0257373	Rv3730c
Rv2819c	0.333333	8.25661	3.16409	0.0238966	Rv2819c
Rv0924c	0	8.25514	3.26854	0.027143	mntH
Rv0250c	0.666667	8.25321	2.47301	0.00768086	Rv0250c
Rv2258c	0.666667	8.25098	2.44462	0.00747143	Rv2258c
Rv3849	1	8.25093	2.42455	0.00736034	espR
Rv2903c	3.33333	8.24996	2.19521	0.00423611	lepB
Rv1074c	2	8.24523	2.35609	0.00674282	fadA3
Rv3699	0.333333	8.24321	2.54988	0.00858336	Rv3699
Rv1635c	0	8.24147	3.21939	0.0257373	Rv1635c
Rv3584	1.66667	8.24073	2.57067	NA	lpqE
Rv0236A	0	8.23594	2.90862	0.0162985	Rv0236A
Rv2442c	2	8.23589	2.1474	0.00376197	rplU
Rv1793	4.66667	8.23451	2.0979	0.00332659	esxN
Rv2467	0.333333	8.23434	3.16629	0.0242613	pepN
Rv1444c	1	8.23378	2.542	0.00853376	Rv1444c
Rv1506c	0.333333	8.23067	2.53141	0.00844267	Rv1506c
Rv0339c	0	8.22371	3.24872	0.0268833	Rv0339c
Rv0465c	0	8.21579	3.63138	0.0406934	Rv0465c
Rv0528	0	8.21579	3.63138	0.0406934	Rv0528
Rv0690c	0	8.21579	3.63138	0.0406934	Rv0690c
Rv0813c	0	8.21579	3.63138	0.0406934	Rv0813c
Rv1247c	0	8.21579	3.63138	0.0406934	relB
Rv1596	0	8.21579	3.63138	0.0406934	nadC
Rv1711	0	8.21579	3.63138	0.0406934	Rv1711
Rv2601A	0	8.21579	3.63138	0.0406934	vapB41
Rv2658c	0	8.21579	3.63138	0.0406934	Rv2658c
Rv3678c	0	8.21579	3.63138	0.0406934	Rv3678c
Rv3727	0	8.21579	3.63138	0.0406934	Rv3727
Rv3006	1.66667	8.21559	2.41911	0.00741603	lppZ
Rv3687c	0.666667	8.21557	2.44871	0.00764601	rsfB
Rv3601c	0.333333	8.21491	2.68991	0.0111377	panD
Rv0538	0	8.21293	3.31239	0.0291698	Rv0538
Rv3805c	0.333333	8.21177	3.16857	0.0245608	aftB
Rv3913	0.333333	8.21177	3.16857	0.0245608	trxB2
Rv2926c	1	8.20782	2.58882	0.00953472	Rv2926c
Rv2963	0	8.205	3.31264	0.029273	Rv2963
Rv1434	0	8.20351	3.28245	0.0283322	Rv1434
Rv1844c	1.33333	8.2023	2.16158	0.0039472	gnd1
Rv3847	1.66667	8.2013	2.35838	0.0068671	Rv3847
Rv3598c	0	8.19925	2.95896	0.0181555	lysS
Rv0914c	0	8.19162	3.21459	0.0262216	Rv0914c
Rv2360c	0	8.19162	3.21459	0.0262216	Rv2360c
Rv3677c	0	8.19162	3.21459	0.0262216	Rv3677c
Rv2577	0	8.18884	3.2789	0.0284301	Rv2577
Rv2779c	0.333333	8.18873	3.17095	0.0249096	Rv2779c
Rv0682	0.666667	8.18797	2.44486	0.00768086	rpsL
Rv3679	10.3333	8.18273	1.99152	0.00217086	Rv3679
Rv1333	0	8.17765	3.19644	0.0258128	Rv1333
Rv0343	0	8.17459	3.21466	0.0263928	iniC
Rv2576c	0	8.17352	3.23148	0.0269352	Rv2576c
Rv0567	0.333333	8.16538	3.17341	0.0252369	Rv0567
Rv1520	0.333333	8.16538	3.17341	0.0252369	Rv1520
Rv3548c	0.333333	8.16538	3.17341	0.0252369	Rv3548c
Rv0077c	0	8.16401	3.64827	0.0420768	Rv0077c
Rv0324	0	8.16401	3.64827	0.0420768	Rv0324
Rv0920c	0	8.16401	3.64827	0.0420768	Rv0920c
Rv0965c	0	8.16401	3.64827	0.0420768	Rv0965c
Rv1476	0	8.16401	3.64827	0.0420768	Rv1476
Rv2180c	0	8.16401	3.64827	0.0420768	Rv2180c
Rv3041c	0	8.16401	3.64827	0.0420768	Rv3041c
Rv3226c	0	8.16401	3.64827	0.0420768	Rv3226c
Rv3628	0	8.16401	3.64827	0.0420768	ppa
Rv3742c	0	8.16401	3.64827	0.0420768	Rv3742c
Rv3888c	0	8.16401	3.64827	0.0420768	Rv3888c
Rv1529	0	8.1635	2.98184	0.0190632	fadD24
Rv0683	0.666667	8.1624	2.38394	0.0071824	rpsG
Rv3182	0	8.16034	3.32687	0.030268	Rv3182
Rv1355c	0	8.15273	3.32747	0.0303749	moeY
Rv1647	0	8.15273	3.32747	0.0303749	Rv1647
Rv3228	0	8.14989	3.29742	0.0294967	Rv3228
Rv3867	2	8.14097	2.03537	0.0029384	espH
Rv0115a	0.333333	8.13978	2.59693	0.0100464	Rv0115a
Rv2631	0	8.13871	3.29473	0.0295575	Rv2631
Rv3863	0	8.13596	3.29418	0.0295661	Rv3863
Rv2224c	0.666667	8.13285	2.5363	0.0090881	caeA
Rv0772	0	8.12797	2.96622	0.0190236	purD
Rv0759c	0.333333	8.12746	2.86499	0.0162308	Rv0759c
Rv2331A	0	8.12547	3.22275	0.0273498	Rv2331A
Rv2134c	2.66667	8.12275	2.49133	0.00844267	Rv2134c
Rv0475	1.33333	8.12193	2.42441	0.00768086	hbhA
Rv3723	0.333333	8.11751	2.89173	0.0170497	Rv3723
Rv0075	0.666667	8.11575	2.52507	0.00891495	Rv0075
Rv0750	0.333333	8.11093	2.6203	0.0103559	Rv0750
Rv1610	0	8.11025	3.66645	0.044181	Rv1610
Rv1748	0	8.11025	3.66645	0.044181	Rv1748
Rv2818c	0	8.11025	3.66645	0.044181	Rv2818c
Rv3242c	0.333333	8.10654	2.90494	0.0175315	Rv3242c
Rv3733c	1	8.10293	2.40679	0.00749744	Rv3733c
Rv0470c	1	8.09549	2.5238	NA	pcaA
Rv0908	0	8.09509	2.94865	0.0189304	ctpE
Rv3280	0.333333	8.09274	3.18142	0.0263807	accD5
Rv3499c	0.333333	8.09274	3.18142	0.0263807	mce4A
Rv3684	0.666667	8.09165	2.47428	0.00833421	Rv3684
Rv3648c	5.33333	8.08748	2.18273	0.00441347	cspA
Rv1663	0.333333	8.08337	2.60248	0.0103011	pks17
Rv1856c	3	8.07035	2.59376	0.0102981	Rv1856c
Rv0672	0.333333	8.06673	2.57493	0.0100533	fadE8
Rv1453	0	8.06657	3.24016	0.0287483	Rv1453
Rv3239c	0.666667	8.05748	2.38501	0.00747143	Rv3239c
Rv1638A	3	8.05549	2.2378	0.00553149	Rv1638A
Rv0156	0	8.05444	3.68606	0.0461198	pntAb
Rv0807	0	8.05444	3.68606	0.0461198	Rv0807
Rv1878	0	8.05444	3.68606	0.0461198	glnA3
Rv1940	0	8.05444	3.68606	0.0461198	ribA1
Rv3566c	0	8.05444	3.68606	0.0461198	nat
Rv3773c	0	8.05444	3.68606	0.0461198	Rv3773c
Rv3788	0	8.05444	3.68606	0.0461198	Rv3788
Rv2627c	3	8.0495	2.32866	0.00688721	Rv2627c
Rv0784	0	8.04695	3.25184	0.0294347	Rv0784
Rv2238c	0	8.04589	3.26408	0.0297526	ahpE
Rv0865	0.333333	8.04577	2.93663	0.0190236	mog
Rv0221	1	8.045	2.47439	0.00844267	Rv0221
Rv1542c	1.33333	8.04404	2.73026	NA	glbN
Rv3527	0.333333	8.04333	2.83785	0.0162379	Rv3527
Rv1608c	0.333333	8.04226	3.18732	0.0272531	bcpB
Rv1490	0	8.03596	3.33108	0.0319442	Rv1490
Rv3526	1.66667	8.03454	2.41269	0.00768894	kshA
Rv1750c	0.333333	8.0337	2.83529	0.0162483	fadD1
Rv1648	0.333333	8.03306	2.65821	0.0117703	Rv1648
Rv2051c	1	8.03269	2.51426	0.00911416	ppm1
Rv3766	0.333333	8.0279	2.96625	0.0201022	Rv3766
Rv3894c	1	8.02788	2.66429	0.0118342	eccC2
Rv3618	0	8.02699	3.26591	0.030059	Rv3618
Rv0812	0	8.02574	3.28475	0.0305471	Rv0812
Rv2294	0	8.02393	3.32855	0.0319442	Rv2294
Rv1285	1.66667	8.02018	2.32946	0.00703119	cysD
Rv1552	0.666667	8.01752	2.57804	0.0103011	frdA
Rv0153c	0.333333	8.01633	3.19047	0.0277166	ptbB
Rv2964	0.333333	8.0151	2.9265	0.0190257	purU
Rv0180c	0.333333	8.01226	2.87854	0.0178026	Rv0180c
Rv0211	1.66667	8.01144	2.38516	0.00762752	pckA
Rv0231	0.333333	8.01002	2.57298	0.0102925	fadE4
Rv2784c	0.666667	8.00996	2.3736	0.00747143	lppU
Rv1184c	4.33333	7.99967	2.21813	0.00548371	Rv1184c
Rv2858c	0.333333	7.99775	2.96895	0.0206363	aldC
Rv1145	0	7.99633	3.70728	0.0484813	Rv1145
Rv1208	0	7.99633	3.70728	0.0484813	gpgS
Rv1917c	0	7.99633	3.70728	0.0484813	PPE34
Rv3075c	0	7.99633	3.70728	0.0484813	Rv3075c
Rv1142c	0.333333	7.99372	2.62358	0.0111873	echA10
Rv1759c	0.333333	7.99035	2.91597	0.0190236	wag22
Rv2343c	0.333333	7.98995	3.19374	0.0282491	dnaG
Rv2919c	0.666667	7.9883	2.69836	0.0128894	glnB
Rv1857	1	7.98496	2.75118	0.0144375	modA
Rv3232c	0.333333	7.9837	2.95716	0.0204083	ppk2
Rv1079	1	7.98159	2.35367	0.00741603	metB
Rv2412	0.333333	7.97727	2.59923	0.010762	rpsT
Rv2183c	0	7.9755	2.98069	0.0210265	Rv2183c
Rv2638	1	7.97452	2.25071	0.00626588	Rv2638
Rv1980c	1.33333	7.97018	2.19511	0.0054196	mpt64
Rv0563	1	7.96911	2.38775	0.00768086	htpX
Rv0121c	0	7.96441	3.34795	0.0335545	Rv0121c
Rv1740	0	7.96441	3.34795	0.0335545	vapB34
Rv1883c	0.333333	7.96304	3.19716	0.0287034	Rv1883c
Rv2712c	0.333333	7.96304	3.19716	0.0287034	Rv2712c
Rv3592	0.333333	7.96304	3.19716	0.0287034	Rv3592
Rv0002	1.33333	7.95549	2.12862	0.00430824	dnaN
Rv0503c	0.666667	7.94958	3.0824	NA	cmaA2
Rv0355c	0.666667	7.94878	2.78062	0.0157372	PPE8
Rv1432	0	7.94791	2.99372	0.0218456	Rv1432
Rv1033c	0	7.94479	3.33429	0.0334148	trcR
Rv3457c	1	7.94334	2.36767	0.00764601	rpoA
Rv3098A	0.333333	7.93973	2.91338	0.0193	Rv3098A
Rv1258c	0	7.93577	3.72935	0.0503033	Rv1258c
Rv1485	0	7.93577	3.72935	0.0503033	hemZ
Rv1867	0	7.93577	3.72935	0.0503033	Rv1867
Rv2522c	0	7.93577	3.72935	0.0503033	Rv2522c
Rv2794c	0	7.93577	3.72935	0.0503033	pptT
Rv2832c	0	7.93577	3.72935	0.0503033	ugpC
Rv3098c	0	7.93577	3.72935	0.0503033	Rv3098c
Rv3363c	0	7.93577	3.72935	0.0503033	Rv3363c
Rv3903c	0	7.93577	3.72935	0.0503033	Rv3903c
Rv2488c	0.333333	7.93543	2.97703	0.0213783	Rv2488c
Rv0871	0.666667	7.93366	2.84206	NA	cspB
Rv2498c	0.666667	7.93325	2.38396	0.00768894	citE
Rv1634	0	7.92925	3.28406	0.0319442	Rv1634
Rv2694c	0.666667	7.9287	2.42611	0.0083369	Rv2694c
Rv2374c	1	7.92819	2.68043	0.0128974	hrcA
Rv3868	4.66667	7.92721	2.01432	0.0033142	eccA1
Rv2462c	1.66667	7.92231	2.67307	0.0128472	tig
Rv0587	0.333333	7.92026	2.86519	0.0183138	yrbE2A
Rv2443	0.666667	7.91612	2.52367	0.0100464	dctA
Rv0373c	0.666667	7.91521	2.42102	0.00833421	Rv0373c
Rv0241c	0.333333	7.91271	2.82559	0.0172688	htdX
Rv0686	0.333333	7.90892	2.88327	0.0189904	Rv0686
Rv3166c	0	7.90426	3.32559	0.0336658	Rv3166c
Rv2108	0.333333	7.90322	2.98138	0.0219548	PPE36
Rv3010c	1	7.90289	2.24965	0.00664576	pfkA
Rv0157A	0.333333	7.89553	2.97884	0.0219548	Rv0157A
Rv1447c	0.666667	7.88698	2.49321	0.00962335	zwf2
Rv0901	0.666667	7.88551	2.84573	0.0181555	arfC
Rv1741	0	7.88444	3.0021	0.0229429	vapC34
Rv0060	0.666667	7.88295	2.41936	0.00844267	Rv0060
Rv3744	0.333333	7.87921	3.20836	0.0301758	nmtR
Rv0596c	0	7.87252	3.75454	0.0531512	vapB4
Rv0979A	0	7.87252	3.75454	0.0531512	rpmF
Rv1726	0	7.87252	3.75454	0.0531512	Rv1726
Rv1824	0	7.87252	3.75454	0.0531512	Rv1824
Rv1879	0	7.87252	3.75454	0.0531512	Rv1879
Rv1982c	0	7.87252	3.75454	0.0531512	vapC36
Rv2761c	0	7.87252	3.75454	0.0531512	hsdS
Rv3016	0	7.87252	3.75454	0.0531512	lpqA
Rv3918c	0	7.87252	3.75454	0.0531512	parA
Rv2297	1	7.87182	2.40683	0.00833421	Rv2297
Rv2299c	0.666667	7.87165	2.84622	0.01831	htpG
Rv0524	0.333333	7.87042	2.58179	0.0111873	hemL
Rv2466c	0.666667	7.86905	3.08592	NA	Rv2466c
Rv1841c	0.333333	7.86879	3.24242	0.0315154	Rv1841c
Rv2632c	2	7.86636	2.37802	0.00779795	Rv2632c
Rv3690	0	7.86304	3.41899	0.0385254	Rv3690
Rv3708c	0.666667	7.86298	2.46879	0.0092599	asd
Rv1799	0	7.86229	3.32841	0.0345985	lppT
Rv1324	0.666667	7.86166	2.58042	0.0111873	Rv1324
Rv0987	0	7.86078	3.35083	0.0355578	Rv0987
Rv2091c	2.66667	7.86028	2.25627	0.00681527	Rv2091c
Rv2154c	0	7.85812	3.42216	0.0386874	ftsW
Rv3771c	0	7.85812	3.42216	0.0386874	Rv3771c
Rv1875	0.333333	7.85663	2.61177	0.0118661	Rv1875
Rv0641	1.66667	7.85478	2.35566	0.00768894	rplA
Rv2102	0.333333	7.85244	2.9465	0.021389	Rv2102
Rv0377	0.333333	7.85211	2.96025	0.0219239	Rv0377
Rv0317c	0.333333	7.85012	3.21244	0.0305457	glpQ2
Rv1543	0.333333	7.85012	3.21244	0.0305457	Rv1543
Rv2595	0.333333	7.85012	3.21244	0.0305457	vapB40
Rv2315c	0	7.84478	3.32113	0.0345985	Rv2315c
Rv3053c	0.333333	7.84298	2.89267	0.0198774	nrdH
Rv3423c	0	7.84078	3.33192	0.0352146	alr
Rv1213	0.333333	7.83737	2.60317	0.0118342	glgC
Rv2912c	0.333333	7.83533	3.24521	0.0319442	Rv2912c
Rv0809	0.333333	7.83528	3.24816	0.0319442	purM
Rv1815	0.333333	7.83528	3.24816	0.0319442	Rv1815
Rv2610c	0.333333	7.83528	3.24816	0.0319442	pimA
Rv0268c	2.33333	7.83371	1.99326	0.0033142	Rv0268c
Rv2780	11	7.82047	2.20012	0.00611732	ald
Rv0950c	0.333333	7.82044	3.21672	0.0312965	Rv0950c
Rv2568c	0	7.82007	3.3294	0.0353915	Rv2568c
Rv0853c	0	7.81759	3.35079	0.0363889	pdc
Rv2248	0	7.81586	3.38023	0.0377773	Rv2248
Rv0643c	1	7.81067	2.4395	0.00909231	mmaA3
Rv0513	0	7.8063	3.78202	0.0562287	Rv0513
Rv0928	0	7.8063	3.78202	0.0562287	pstS3
Rv1282c	0	7.8063	3.78202	0.0562287	oppC
Rv1385	0	7.8063	3.78202	0.0562287	pyrF
Rv1613	0	7.8063	3.78202	0.0562287	trpA
Rv2582	0	7.8063	3.78202	0.0562287	ppiB
Rv2943	0.333333	7.80195	2.99589	0.0240853	Rv2943
Rv0472c	0.333333	7.80097	3.2542	0.0326166	Rv0472c
Rv1236	0.333333	7.80097	3.2542	0.0326166	sugA
Rv1001	0.333333	7.80013	2.60434	0.0122446	arcA
Rv3312c	0	7.79886	3.33599	0.0360214	Rv3312c
Rv0011c	0.666667	7.79403	2.3148	0.00749744	Rv0011c
Rv1963c	0	7.79384	3.37544	0.0378378	mce3R
Rv3582c	1	7.7909	2.41598	0.00869867	ispD
Rv2114	0.333333	7.79013	3.22119	0.0319319	Rv2114
Rv2575	0.333333	7.79013	3.22119	0.0319319	Rv2575
Rv2656c	0.333333	7.79004	2.60549	0.0123292	Rv2656c
Rv0501	2.66667	7.78679	2.33375	0.00768086	galE2
Rv3705c	0.666667	7.78558	2.84951	0.0192201	Rv3705c
Rv0889c	0.333333	7.78411	2.95563	0.0227171	citA
Rv0069c	0.333333	7.78376	2.95665	0.0227171	sdaA
Rv3880c	2	7.77975	2.67625	0.0142958	espL
Rv0127	0.333333	7.77885	2.59262	0.0120848	mak
Rv0823c	2	7.7761	2.10299	0.00445395	Rv0823c
Rv3539	0	7.77516	3.41819	0.040021	PPE63
Rv0102	0.333333	7.77467	2.88455	0.0206142	Rv0102
Rv3042c	1	7.77444	2.73488	NA	serB2
Rv2427c	1	7.76992	2.57039	0.0117589	proA
RVnc0036	8.66667	7.76789	2.14113	0.00543911	MTS1338
Rv0402c	0.333333	7.76651	3.00127	0.0247412	mmpL1
Rv2775	0.333333	7.76376	2.87113	0.0201946	Rv2775
Rv3099c	0.666667	7.76292	2.47118	0.0100209	Rv3099c
Rv2952	0.333333	7.7594	2.66151	0.0139809	Rv2952
Rv3477	3	7.75931	1.89669	0.00222817	PE31
Rv1705c	0.333333	7.75918	3.22588	0.0321104	PPE22
Rv3046c	0.333333	7.75918	3.22588	0.0321104	Rv3046c
Rv2936	0.666667	7.7555	2.44551	0.00953158	drrA
Rv3822	2.33333	7.75492	2.40849	NA	Rv3822
Rv0177	0	7.7542	3.06374	0.0268884	Rv0177
Rv0708	0.666667	7.75414	3.09205	NA	rplP
Rv2564	0.666667	7.75414	3.09205	NA	glnQ
Rv3914	1	7.75236	2.78295	0.0177292	trxC
Rv3838c	0.333333	7.75103	2.63419	0.0133061	pheA
Rv2176	0.666667	7.75009	2.49357	0.0103011	pknL
Rv2174	0	7.74853	3.37759	0.0387705	mptA
Rv3416	2.33333	7.74305	2.2842	NA	whiB3
Rv1983	1	7.73861	2.3163	0.00768086	PE_PGRS35
Rv0391	0	7.7369	3.8121	0.0594391	metZ
Rv1203c	0	7.7369	3.8121	0.0594391	Rv1203c
Rv1291c	0	7.7369	3.8121	0.0594391	Rv1291c
Rv2121c	0	7.7369	3.8121	0.0594391	hisG
Rv2171	0	7.7369	3.8121	0.0594391	lppM
Rv2550c	0	7.7369	3.8121	0.0594391	vapB20
Rv2855	0	7.7369	3.8121	0.0594391	mtr
Rv3271c	0	7.7369	3.8121	0.0594391	Rv3271c
Rv3297	0	7.7369	3.8121	0.0594391	nei
Rv1080c	5	7.73124	2.218	NA	greA
Rv0805	1.33333	7.73013	2.23027	0.00688721	Rv0805
Rv2441c	3.33333	7.72913	2.41576	0.00909231	rpmA
Rv0013	0	7.72781	3.36615	0.0386874	trpG
Rv2146c	0	7.72776	3.06811	0.0274598	Rv2146c
Rv3504	0.333333	7.72753	3.23081	0.0328581	fadE26
Rv3631	0.333333	7.72753	3.23081	0.0328581	Rv3631
Rv0636	1	7.72548	2.66859	0.0146431	hadB
Rv1752	0	7.72524	3.38155	0.0393606	Rv1752
Rv3493c	0	7.72383	3.46844	0.0430435	Rv3493c
Rv2281	0	7.7236	3.40345	0.0404075	pitB
Rv1827	3	7.7166	2.18335	NA	garA
Rv0144	3.66667	7.70594	2.19216	0.00664576	Rv0144
Rv1287	0.333333	7.70403	2.94425	0.0235017	Rv1287
Rv1654	0	7.7035	3.07648	0.02816	argB
Rv3593	0.333333	7.70299	2.61638	0.0132564	lpqF
Rv0626	0.333333	7.70271	2.65596	0.0144709	vapB5
Rv0112	0	7.70154	3.3871	0.0400717	gca
Rv2691	0	7.7	3.40397	0.0406934	ceoB
Rv3163c	0	7.7	3.40397	0.0406934	Rv3163c
Rv0292	0.333333	7.69942	2.99446	0.0252833	eccE3
Rv0988	0.333333	7.69517	3.23598	0.0336092	Rv0988
Rv2284	0.333333	7.69368	2.86568	0.0208733	lipM
Rv0902c	0.333333	7.69281	3.27437	0.0353612	prrB
Rv2390c	0.333333	7.69281	3.27437	0.0353612	Rv2390c
Rv2888c	0.333333	7.69022	2.61601	0.0133819	amiC
Rv0117	0.333333	7.6857	3.01066	0.0260087	oxyS
Rv1311	1.33333	7.68445	2.2394	0.00708829	atpC
Rv1810	3	7.68132	2.03083	0.00397427	Rv1810
Rv1363c	1.33333	7.68085	2.72914	0.0167868	Rv1363c
Rv1398c	24.3333	7.67718	1.99955	NA	vapB10
Rv0824c	3.66667	7.67174	2.12347	0.00548371	desA1
Rv1459c	0.333333	7.67022	2.71456	0.0165114	Rv1459c
Rv2916c	1.66667	7.66752	2.47809	0.0103589	ffh
Rv3519	2	7.66577	2.34122	0.00829024	Rv3519
Rv0671	0	7.66391	3.84608	0.0634198	lpqP
Rv0791c	0	7.66391	3.84608	0.0634198	Rv0791c
Rv1494	0	7.66391	3.84608	0.0634198	mazE4
Rv1700	0	7.66391	3.84608	0.0634198	Rv1700
Rv1984c	0	7.66391	3.84608	0.0634198	cfp21
Rv2186c	0	7.66391	3.84608	0.0634198	Rv2186c
Rv2560	0	7.66391	3.84608	0.0634198	Rv2560
Rv2604c	0	7.66391	3.84608	0.0634198	snoP
Rv3377c	0	7.66391	3.84608	0.0634198	Rv3377c
Rv3406	0	7.66391	3.84608	0.0634198	Rv3406
Rv3917c	0.333333	7.66216	2.95229	0.0244313	parB
Rv3884c	0.666667	7.66151	3.09734	NA	eccA2
Rv0719	0.666667	7.65812	2.46053	0.0102925	rplF
Rv1547	1.33333	7.65702	2.6261	0.0139809	dnaE1
Rv0426c	3.66667	7.65612	2.39022	0.00909231	Rv0426c
Rv1865c	0.333333	7.65487	3.28187	0.0363889	Rv1865c
Rv3154	0.333333	7.65487	3.28187	0.0363889	nuoJ
Rv0062	0.333333	7.65453	3.01933	0.0267021	celA1
Rv2770c	0.333333	7.65182	2.64553	0.0146979	PPE44
Rv2854	0	7.64864	3.49691	0.0461198	Rv2854
Rv1977	0.333333	7.64851	2.69165	0.0162141	Rv1977
Rv2004c	1.33333	7.64812	2.44868	0.0102664	Rv2004c
Rv2899c	0.666667	7.64803	2.57605	0.0127658	fdhD
Rv0239	0.333333	7.64454	2.78805	0.0189904	vapB24
Rv0305c	1.33333	7.63957	2.34978	0.00844267	PPE6
Rv0915c	0.333333	7.63676	2.64443	0.0148152	PPE14
Rv2852c	0.666667	7.63453	2.52907	0.0118216	mqo
Rv0173	2.33333	7.63339	2.32171	0.00802461	lprK
Rv2497c	1.66667	7.63285	2.31564	0.0079959	bkdA
RVnc0024	2	7.63283	2.35471	0.00851319	mcr7
RVnc0013	126.333	7.62839	1.80963	0.00153064	mcr11
Rv3438	0	7.62788	3.41093	0.0422083	Rv3438
Rv2094c	1.66667	7.62617	2.51711	NA	tatA
Rv1489	0.333333	7.62325	2.96193	0.0252369	Rv1489
Rv1323	5.66667	7.62321	2.31229	0.0079959	fadA4
Rv2145c	2	7.6225	2.43483	NA	wag31
Rv0197	0.333333	7.61589	3.28982	0.037585	Rv0197
Rv0858c	0.333333	7.61589	3.28982	0.037585	dapC
Rv1212c	0.333333	7.61589	3.28982	0.037585	glgA
Rv3543c	0.333333	7.61517	3.02328	0.0274598	fadE29
Rv1622c	8.33333	7.61197	2.26877	0.00764601	cydB
Rv1006	2	7.61058	2.1064	0.00548371	Rv1006
Rv0577	0.666667	7.61006	2.73356	0.0177996	TB27.3
Rv0777	1	7.60467	2.29292	0.0077362	purB
Rv3240c	4.33333	7.602	2.1825	0.00681527	secA1
Rv3312b	1.33333	7.59848	2.80282	NA	Rv3312b
Rv3198A	0	7.59746	3.46802	0.0457966	Rv3198A
Rv1900c	0.666667	7.59626	3.10144	NA	lipJ
Rv3485c	0.666667	7.59556	2.33128	0.00844267	Rv3485c
Rv1854c	0.666667	7.59472	2.78379	0.019285	ndh
Rv3130c	50.3333	7.59468	2.03895	0.00432494	tgs1
Rv1614	0.666667	7.59253	2.59807	0.0138053	lgt
Rv3464	0.666667	7.5918	2.78488	0.0193	rmlB
Rv0246	0	7.58699	3.88225	0.0677205	Rv0246
Rv0605	0	7.58699	3.88225	0.0677205	Rv0605
Rv0887c	0	7.58699	3.88225	0.0677205	Rv0887c
Rv1509	0	7.58699	3.88225	0.0677205	Rv1509
Rv1568	0	7.58699	3.88225	0.0677205	bioA
Rv1816	0	7.58699	3.88225	0.0677205	Rv1816
Rv3521	0	7.58699	3.88225	0.0677205	Rv3521
Rv2077c	6.66667	7.58557	2.18694	0.00688721	Rv2077c
Rv3810	0.333333	7.58334	2.96906	0.0259971	pirG
Rv2585c	1	7.57969	2.74761	NA	Rv2585c
Rv2380c	0.666667	7.5792	2.8593	0.0219548	mbtE
Rv1393c	0.666667	7.576	2.43271	0.0102925	Rv1393c
Rv0659c	0.333333	7.57582	3.29824	0.0386874	mazF2
Rv1132	0.333333	7.57582	3.29824	0.0386874	Rv1132
Rv0622	0.333333	7.57462	3.03324	0.0284301	Rv0622
Rv3559c	0	7.57355	3.44564	0.0453249	Rv3559c
Rv1450c	0.333333	7.57319	2.9053	0.0239639	PE_PGRS27
Rv3342	0.666667	7.57307	2.57836	0.0134395	Rv3342
RVnc0002	0	7.57174	3.46712	0.0462042	ASdes
Rv0248c	0.666667	7.56929	2.82011	NA	Rv0248c
Rv1502	0	7.56871	3.53543	0.0497188	Rv1502
Rv3279c	0	7.56871	3.53543	0.0497188	birA
Rv3420c	0.333333	7.56798	3.03116	0.0284301	rimI
Rv2006	0.666667	7.56422	2.56838	0.0132357	otsB1
Rv0229c	1	7.56199	2.84162	NA	Rv0229c
Rv0991c	1	7.55793	3.06022	NA	Rv0991c
Rv0280	2.66667	7.55247	2.33132	0.00853376	PPE3
Rv1641	9.33333	7.5473	2.22211	0.00741603	infC
Rv3052c	0.666667	7.5421	2.57156	0.0135372	nrdI
Rv1737c	7	7.54206	2.13135	0.00633211	narK2
Rv2935	1.66667	7.5356	2.18332	0.0069166	ppsE
Rv2200c	3.33333	7.53538	2.2388	0.00749744	ctaC
Rv1296	0.333333	7.53464	3.30446	0.0397306	thrB
Rv2319c	0.333333	7.53459	3.30718	0.0397571	Rv2319c
Rv2421c	0.333333	7.53459	3.30718	0.0397571	nadD
Rv2429	0.333333	7.53459	3.30718	0.0397571	ahpD
Rv3190c	0.333333	7.53459	3.30718	0.0397571	Rv3190c
Rv1309	1.66667	7.53362	2.7252	0.0183138	atpG
Rv1093	1.33333	7.53002	2.39192	0.00994064	glyA1
Rv2509	0.333333	7.52523	3.0096	0.0282623	Rv2509
Rv1891	1.66667	7.52394	2.42814	0.0103412	Rv1891
Rv1138c	0.333333	7.51805	2.91385	0.0250083	Rv1138c
Rv2414c	0.333333	7.5168	2.99997	0.0280831	Rv2414c
Rv3396c	0	7.51651	3.50376	0.0493848	guaA
Rv0888	1	7.51605	2.66918	0.0167331	Rv0888
Rv2954c	1	7.51238	3.0614	NA	Rv2954c
Rv3501c	0.333333	7.51022	2.67216	0.0169179	yrbE4A
Rv3429	0.333333	7.50936	2.71912	0.0183508	PPE59
Rv1806	2	7.50835	2.22937	0.00749744	PE20
Rv0989c	0	7.5057	3.92206	0.072748	grcC2
Rv1698	0	7.5057	3.92206	0.072748	mctB
Rv2312	0	7.5057	3.92206	0.072748	Rv2312
Rv3332	0	7.5057	3.92206	0.072748	nagA
Rv3650	0	7.5057	3.92206	0.072748	PE33
Rv3855	0	7.5057	3.92206	0.072748	ethR
Rv3367	0.333333	7.50542	2.90687	0.0249096	PE_PGRS51
Rv0304c	0.333333	7.50332	2.92211	0.025418	PPE5
Rv1257c	1.33333	7.49976	2.72997	0.0189133	Rv1257c
Rv2907c	0	7.49677	3.51934	0.0503033	rimM
Rv1179c	1.66667	7.49665	2.31711	0.00857458	Rv1179c
Rvnt01	0.333333	7.49219	3.314	0.0407123	ileT
Rv0123	0.333333	7.49214	3.31668	0.0407123	Rv0123
Rv2773c	0.333333	7.49214	3.31668	0.0407123	dapB
Rv3701c	0.333333	7.49214	3.31668	0.0407123	egtD
Rv1250	0	7.48924	3.50439	0.050056	Rv1250
Rv1859	0.333333	7.48842	2.93201	0.0259971	modC
Rv1830	1.66667	7.4872	2.6994	0.0181277	Rv1830
Rv2456c	1.33333	7.47476	2.52607	0.0128894	Rv2456c
Rv1460	1	7.474	2.48008	0.0118342	Rv1460
Rv1929c	0.333333	7.47329	2.9442	0.0265865	Rv1929c
Rv1004c	0.333333	7.4723	3.00902	0.0290374	Rv1004c
Rv1408	0.333333	7.46709	2.72285	0.0189904	rpe
Rv0574c	0.666667	7.46532	2.35987	0.00962335	Rv0574c
Rv1405c	0.333333	7.46271	2.91297	0.0256841	Rv1405c
Rv0822c	1.33333	7.46233	2.35877	0.00962335	Rv0822c
Rv1252c	0	7.46137	3.50842	0.0503033	lprE
Rv2700	0	7.46137	3.50842	0.0503033	Rv2700
Rv3208	0.666667	7.46012	2.62584	0.0162168	Rv3208
Rv2777c	1	7.45987	2.42375	0.0106473	Rv2777c
Rv1695	0.333333	7.45897	2.94229	0.0267021	ppnK
Rv2301	0.666667	7.45592	2.69998	0.0183508	cut2
Rv0146	0.666667	7.45464	2.7027	0.0184176	Rv0146
Rv3132c	1	7.4524	2.31449	0.00878297	devS
Rv2840c	3.33333	7.45015	1.93407	0.00373242	Rv2840c
Rv0511	1.33333	7.44962	2.37543	0.0100464	hemD
Rv3846	1.33333	7.44608	2.68325	0.0180756	sodA
Rv0247c	0.333333	7.44554	3.0576	0.0310664	Rv0247c
Rv0166	7.33333	7.44388	2.50326	0.012701	fadD5
Rv1149	0.666667	7.44216	2.3265	0.00909231	Rv1149
Rv0570	4.66667	7.44188	2.01498	0.0044936	nrdZ
Rv3051c	6.66667	7.43691	1.93235	0.00373242	nrdE
Rv1829	4.66667	7.43651	2.43275	0.011054	Rv1829
Rv0951	2	7.43588	2.82509	NA	sucC
Rv0147	4	7.43583	2.39985	0.0103412	Rv0147
Rv1422	0.666667	7.43321	2.46942	0.0118342	Rv1422
Rv2405	1.66667	7.42854	2.74521	0.0201022	Rv2405
Rv2731	1.66667	7.42775	2.24427	0.00777951	Rv2731
Rv0379	0	7.41984	3.94774	0.0768583	secE2
Rv0691A	0	7.41984	3.94774	0.0768583	Rv0691A
Rv1021	0	7.41984	3.94774	0.0768583	Rv1021
Rv1106c	0	7.41984	3.94774	0.0768583	Rv1106c
Rv1569	0	7.41984	3.94774	0.0768583	bioF1
Rv1849	0	7.41984	3.94774	0.0768583	ureB
Rv1945	0	7.41984	3.94774	0.0768583	Rv1945
Rv1959c	0	7.41984	3.94774	0.0768583	parE1
Rv2251	0	7.41984	3.94774	0.0768583	Rv2251
Rv2407	0	7.41984	3.94774	0.0768583	Rv2407
Rv2805	0	7.41984	3.94774	0.0768583	Rv2805
Rv2972c	0	7.41984	3.94774	0.0768583	Rv2972c
Rv2997	0	7.41984	3.94774	0.0768583	Rv2997
Rv3722c	0	7.41984	3.94774	0.0768583	Rv3722c
Rv1636	1.66667	7.41774	2.70261	0.0189304	TB15.3
Rv0140	0	7.40546	3.51838	0.0528411	Rv0140
Rv1170	0.666667	7.40531	2.31146	0.00909231	mshB
Rv1102c	0.333333	7.40324	3.33758	0.0436955	mazF3
Rv1065	0.333333	7.39974	3.06683	0.0319442	Rv1065
Rv3107c	0.333333	7.39974	3.06683	0.0319442	agpS
Rv2203	0.333333	7.39677	2.99159	0.0294554	Rv2203
Rv1025	0	7.39506	3.60251	0.0573543	Rv1025
Rv2378c	0	7.39506	3.60251	0.0573543	mbtG
Rv2438c	1.66667	7.39077	2.47694	NA	nadE
Rv2901c	0.666667	7.38135	2.8104	0.0229429	Rv2901c
Rv0004	0	7.37709	3.53597	0.0542462	Rv0004
Rv3900c	0	7.37396	3.53787	0.054448	Rv3900c
Rv2153c	0.333333	7.37312	2.74562	0.0208574	murG
Rv0227c	0.666667	7.3704	2.8694	0.0253842	Rv0227c
Rv3267	0.333333	7.36995	2.76466	0.0213783	Rv3267
Rv0749	0	7.36934	3.59137	0.0573981	vapC31
Rv3692	0	7.36934	3.59137	0.0573981	moxR2
Rv2083	0.666667	7.36728	2.74497	0.0208776	Rv2083
Rv0018c	0.333333	7.36664	2.97933	0.0294554	pstP
Rv1322A	2	7.36606	2.70063	0.0192894	Rv1322A
Rv2986c	5.33333	7.36547	2.29835	NA	hupB
Rv2024c	1	7.36233	2.62869	NA	Rv2024c
Rv0400c	0.333333	7.35666	3.3491	0.0453249	fadE7
Rv0898c	0.333333	7.35666	3.3491	0.0453249	Rv0898c
Rv1426c	0.333333	7.35666	3.3491	0.0453249	lipO
Rv2124c	7	7.35529	2.24998	0.00833421	metH
Rv3219	8.66667	7.35422	2.55743	NA	whiB1
Rv1847	0.333333	7.3524	3.0767	0.0329459	Rv1847
Rv2079	0.333333	7.3524	3.0767	0.0329459	Rv2079
Rv2244	3	7.34866	2.20685	0.00768894	acpM
Rv3633	18	7.34713	2.12471	0.00688721	Rv3633
Rv0946c	0.666667	7.34129	3.12085	0.0352212	pgi
Rv2266	2.33333	7.34026	2.33863	0.0100464	cyp124
Rv1339	0	7.33917	3.61406	0.0594391	Rv1339
Rv1500	0.333333	7.339	2.71085	0.0200984	Rv1500
Rv1927	0.333333	7.3385	2.9464	0.0287034	Rv1927
Rv3121	0.333333	7.33841	2.94921	0.028766	cyp141
Rv3302c	0.333333	7.33841	2.94921	0.028766	glpD2
Rv2181	0.666667	7.33704	2.47925	0.0128894	Rv2181
Rv1103c	1.66667	7.33551	2.48623	0.0131075	mazE3
Rv0235c	0	7.32903	3.95028	0.0801643	Rv0235c
Rv0495c	0	7.32903	3.95028	0.0801643	Rv0495c
Rv2053c	0	7.32903	3.95028	0.0801643	fxsA
Rv2063	0	7.32903	3.95028	0.0801643	mazE7
Rv2242	0	7.32903	3.95028	0.0801643	Rv2242
Rv2735c	0	7.32903	3.95028	0.0801643	Rv2735c
Rv3022A	0	7.32903	3.95028	0.0801643	PE29
Rv0639	2	7.32896	2.352	0.0102925	nusG
Rv0202c	1	7.32501	2.43182	0.0118342	mmpL11
Rv1813c	3.33333	7.32491	2.1699	0.00747143	Rv1813c
Rv2534c	2.33333	7.32301	2.72134	0.020684	efp
Rv1765c	0.333333	7.32227	2.80792	0.0239285	Rv1765c
Rv2428	0.666667	7.32122	3.12262	0.0356577	ahpC
Rv1187	1.66667	7.3208	2.72256	NA	rocA
Rv0175	1.66667	7.3206	2.13717	0.0071806	Rv0175
Rv1905c	0.666667	7.31919	2.58601	0.0163396	aao
Rv2615c	1.66667	7.3162	2.34548	0.0102925	PE_PGRS45
Rv0409	0	7.31394	3.56898	0.0576321	ackA
Rv0597c	0	7.31052	3.57378	0.0578161	Rv0597c
Rv3823c	5.33333	7.30985	1.96235	0.00432494	mmpL8
Rv0678	0.333333	7.30849	3.36143	0.0470816	Rv0678
Rv1052	0.333333	7.30849	3.36143	0.0470816	Rv1052
Rv1474c	0.333333	7.30849	3.36143	0.0470816	Rv1474c
Rv3248c	1.33333	7.3081	2.56694	0.0160341	sahH
Rv1751	2	7.30779	2.41191	0.0115772	Rv1751
Rv1308	6	7.30671	2.07578	0.00658368	atpA
Rv1096	0.666667	7.29888	2.52354	0.0146979	Rv1096
Rv1558	0.666667	7.29271	2.58224	0.016537	Rv1558
Rv2476c	4.33333	7.29137	2.14193	0.00736034	gdh
Rv3410c	1	7.29117	2.78838	NA	guaB3
Rv1024	0.333333	7.28868	2.96584	0.030059	Rv1024
Rv2361c	0.333333	7.28839	2.72124	0.0210079	Rv2361c
Rv1327c	1	7.28752	2.21785	0.00802955	glgE
Rv3676	2	7.28474	2.19755	0.0077362	crp
Rv3850	1	7.28066	2.76503	0.0227171	Rv3850
Rv3675	0.666667	7.28023	3.12636	0.0365566	Rv3675
Rv2850c	0.666667	7.27764	2.72172	0.0210437	Rv2850c
Rv3127	7.66667	7.27666	2.31949	0.0100464	Rv3127
Rv0346c	1.66667	7.27577	2.47888	NA	ansP2
Rv0351	1.66667	7.27453	2.82193	NA	grpE
Rv0735	0.333333	7.27431	2.76449	0.0227543	sigL
Rv2454c	1.66667	7.27385	2.45865	0.0128915	Rv2454c
Rv1712	0.333333	7.27384	2.96382	0.0302331	cmk
Rv0275c	1	7.2728	2.36638	0.0106547	Rv0275c
Rv2744c	3.33333	7.2682	2.27574	NA	35kd_ag
Rv0751c	1	7.26491	2.45093	0.0128472	mmsB
Rv2629	10.3333	7.26258	2.15209	0.00747143	Rv2629
Rv3354	0.333333	7.25868	3.37225	0.0487813	Rv3354
Rv1126c	0.333333	7.25863	3.37464	0.0487813	Rv1126c
Rv1340	0.333333	7.25863	3.37464	0.0487813	rphA
Rv1597	0.333333	7.25863	3.37464	0.0487813	Rv1597
Rv2690c	0.333333	7.25863	3.37464	0.0487813	Rv2690c
Rv2843	0.333333	7.25863	3.37464	0.0487813	Rv2843
Rv3104c	0.333333	7.25863	3.37464	0.0487813	Rv3104c
Rv3476c	0.333333	7.25863	3.37464	0.0487813	kgtP
Rv3299c	1.66667	7.25515	2.44455	0.0127856	atsB
Rv0129c	1.33333	7.24816	2.81679	0.0252369	fbpC
Rv3089	1	7.24733	2.53739	0.0158337	fadD13
Rv3487c	7	7.24676	2.42356	0.0123292	lipF
Rv0313	2.33333	7.24489	2.47054	0.0135372	Rv0313
Rv2376c	6.33333	7.24439	2.50663	0.0147331	cfp2
Rv3197	13.3333	7.24366	2.14382	0.00747143	Rv3197
Rv3613c	6.66667	7.24346	2.31065	0.0100464	Rv3613c
Rv0786c	0	7.24228	3.95283	0.0825968	Rv0786c
Rv3065	0	7.24228	3.95283	0.0825968	mmr
Rv1387	2.33333	7.24186	2.45577	0.0131408	PPE20
Rv2216	0	7.24157	3.63858	0.0637149	Rv2216
Rv0397A	0.666667	7.23596	2.84851	0.0265194	Rv0397A
Rv0133	0	7.23208	3.95314	0.0825968	Rv0133
Rv0217c	0	7.23208	3.95314	0.0825968	lipW
Rv0267	0	7.23208	3.95314	0.0825968	narU
Rv0349	0	7.23208	3.95314	0.0825968	Rv0349
Rv0364	0	7.23208	3.95314	0.0825968	Rv0364
Rv0799c	0	7.23208	3.95314	0.0825968	Rv0799c
Rv0800	0	7.23208	3.95314	0.0825968	pepC
Rv1071c	0	7.23208	3.95314	0.0825968	echA9
Rv1107c	0	7.23208	3.95314	0.0825968	xseB
Rv1427c	0	7.23208	3.95314	0.0825968	fadD12
Rv1922	0	7.23208	3.95314	0.0825968	Rv1922
Rv2417c	0	7.23208	3.95314	0.0825968	Rv2417c
Rv3160c	0	7.23208	3.95314	0.0825968	Rv3160c
Rv3321c	0	7.23208	3.95314	0.0825968	vapB44
Rv3403c	0	7.23208	3.95314	0.0825968	Rv3403c
Rv3547	0	7.23208	3.95314	0.0825968	ddn
Rv3562	0	7.23208	3.95314	0.0825968	fadE31
Rv3665c	0	7.23208	3.95314	0.0825968	dppB
Rv3691	0	7.23208	3.95314	0.0825968	Rv3691
Rv3851	0	7.23208	3.95314	0.0825968	Rv3851
Rv3886c	0	7.23208	3.95314	0.0825968	mycP2
Rv2536	1	7.23204	3.07309	NA	Rv2536
Rv3148	1.33333	7.22637	2.44462	0.0129285	nuoD
Rv2082	1.33333	7.2249	2.74568	NA	Rv2082
Rv2482c	2.33333	7.22242	2.15954	0.00768086	plsB2
Rv0516c	2.33333	7.21958	2.50613	NA	Rv0516c
Rv2948c	1	7.21762	2.43684	0.0128813	fadD22
Rv0925c	0.666667	7.21645	3.13248	0.0382131	Rv0925c
Rv3208A	0	7.21073	3.628	0.0638379	TB9.4
Rv1173	2	7.20854	2.73073	0.0224676	fbiC
Rv2144c	0.666667	7.20818	2.55936	0.0167331	Rv2144c
Rv1710	0.333333	7.20703	3.38653	0.0503033	scpB
Rv0918	0.333333	7.20698	3.38884	0.0503033	Rv0918
Rv2692	0.333333	7.20698	3.38884	0.0503033	ceoC
Rv3118	0.333333	7.20698	3.38884	0.0503033	Rv3118
Rv2302	2	7.20344	2.23288	0.00869867	Rv2302
Rv1416	1	7.20285	2.70133	0.0213783	ribH
Rv2553c	0.333333	7.20185	2.99804	0.0323317	Rv2553c
Rv2825c	2.66667	7.19713	2.09959	0.00714848	Rv2825c
Rv2185c	1.66667	7.19448	2.73764	NA	TB16.3
Rv1211	1	7.18962	2.43348	0.0129723	Rv1211
Rv1920	0.666667	7.18875	2.60381	0.0183508	Rv1920
Rv3785	0.666667	7.18875	2.60381	0.0183508	Rv3785
Rv2406c	2.66667	7.18554	2.4655	0.0139831	Rv2406c
Rv1825	0.333333	7.18526	3.07992	0.0363889	Rv1825
Rv1904	4	7.18046	2.15798	0.00768894	Rv1904
Rv3142c	1.66667	7.17657	2.49543	NA	Rv3142c
Rv1630	9	7.17413	2.22609	0.00873481	rpsA
Rv3853	0	7.17136	3.6941	0.0695157	rraA
Rv3200c	0.333333	7.16957	3.08017	0.0365569	Rv3200c
Rv0730	3.66667	7.16715	2.75391	0.0241778	Rv0730
Rv0148	1.66667	7.16649	2.3283	0.0106473	Rv0148
Rv3389c	1	7.16609	2.35604	0.0113331	htdY
Rv3623	0.666667	7.16572	2.53262	0.0163638	lpqG
Rv1461	5	7.16555	2.38665	0.0120505	Rv1461
Rv1462	2	7.16406	2.44798	0.0136887	Rv1462
Rv2633c	2.66667	7.16377	2.56486	0.0174948	Rv2633c
Rv1803c	0.333333	7.16267	2.74396	0.0238616	PE_PGRS32
Rv0249c	1	7.15835	2.50283	0.0157196	Rv0249c
Rv0040c	1.66667	7.1576	2.73932	0.0237081	mtc28
Rv3870	3.66667	7.15706	2.37571	0.0118342	eccCa1
Rv2842c	1	7.1549	2.54039	0.0167331	Rv2842c
Rv3436c	1	7.15428	2.75864	0.024532	glmS
Rv3150	0.333333	7.15341	3.40218	0.0529375	nuoF
Rv0589	0.333333	7.15337	3.40413	0.0529375	mce2A
Rv0687	0.333333	7.15337	3.40413	0.0529375	Rv0687
Rv1283c	0.333333	7.15337	3.40413	0.0529375	oppB
Rv1413	0.333333	7.15337	3.40413	0.0529375	Rv1413
Rv2036	0.333333	7.15337	3.40413	0.0529375	Rv2036
Rv3510c	0.333333	7.15337	3.40413	0.0529375	Rv3510c
Rv2394	10.6667	7.15242	2.07537	0.00697812	ggtB
Rv3491	2	7.15235	2.24958	0.00938972	Rv3491
Rv0282	10	7.15135	2.10622	NA	eccA3
Rv0012	1.33333	7.15077	2.82793	NA	Rv0012
Rv3694c	1.66667	7.15063	2.40813	0.0127658	Rv3694c
Rv3102c	0.666667	7.14971	3.13932	0.0398106	ftsE
Rv3878	1	7.14528	2.68047	0.0213783	espJ
Rv1656	0.333333	7.1452	3.12399	0.0392817	argF
Rv3048c	1.66667	7.14439	2.05685	0.00688721	nrdF2
Rv3583c	19.6667	7.14306	2.00936	0.00611732	Rv3583c
Rv2962c	0.333333	7.1397	2.78709	0.0256841	Rv2962c
Rv0674	0	7.13931	3.67219	0.0691313	Rv0674
Rv0734	1.33333	7.13814	2.73092	0.0236706	mapA
Rv2104c	0	7.13662	3.69642	0.0709777	vapB37
Rv3146	0.666667	7.13634	2.9572	0.0319442	nuoB
Rv2776c	0.666667	7.13436	2.57507	0.018156	Rv2776c
Rv1297	12	7.13329	2.01045	0.00622097	rho
Rv2204c	4	7.13123	2.34385	0.01132	Rv2204c
Rv0905	0.666667	7.13049	2.85045	0.0282491	echA6
Rv0048c	0	7.12807	3.95642	0.086414	Rv0048c
Rv0082	0	7.12807	3.95642	0.086414	Rv0082
Rv0599c	0	7.12807	3.95642	0.086414	vapB27
Rv1943c	0	7.12807	3.95642	0.086414	mazE5
Rv2088	0	7.12807	3.95642	0.086414	pknJ
Rv2960c	0	7.12807	3.95642	0.086414	Rv2960c
Rv3334	0	7.12807	3.95642	0.086414	Rv3334
Rv3361c	0	7.12807	3.95642	0.086414	Rv3361c
Rv3445c	0	7.12807	3.95642	0.086414	esxU
Rv3897c	0	7.12807	3.95642	0.086414	Rv3897c
Rv1015c	0.666667	7.12674	3.14178	0.0404525	rplY
Rv3458c	2.66667	7.12399	2.39555	0.012701	rpsD
Rv3009c	1.33333	7.12219	2.39186	0.0125807	gatB
Rv1642	1.33333	7.11982	2.21546	0.00891495	rpmI
Rv3365c	3.66667	7.11921	2.13359	0.00768086	Rv3365c
Rv0667	38	7.11663	1.99033	0.00583776	rpoB
Rv1182	10	7.10898	2.24668	0.00962335	papA3
Rv3865	1	7.10723	2.43647	0.0139766	espF
Rv0952	0.666667	7.10343	3.14433	0.0407123	sucD
Rv2569c	0	7.10086	3.70641	0.0726646	Rv2569c
Rv1603	0.666667	7.09994	2.83633	0.028196	hisA
Rv3834c	0.333333	7.09772	3.4188	0.0553197	serS
Rv0194	0.333333	7.09768	3.42063	0.0553399	Rv0194
Rv1219c	0.333333	7.09768	3.42063	0.0553399	Rv1219c
Rv1817	0.333333	7.09768	3.42063	0.0553399	Rv1817
Rv3500c	0.333333	7.09768	3.42063	0.0553399	yrbE4B
Rv0005	7.66667	7.09361	2.03956	0.0068671	gyrB
Rv1646	6.66667	7.09214	2.29583	0.0104671	PE17
Rv0043c	0.333333	7.08822	3.13822	0.0407123	Rv0043c
Rv0955	0.333333	7.08822	3.13822	0.0407123	Rv0955
Rv1254	0.333333	7.08822	3.13822	0.0407123	Rv1254
Rv3529c	0.333333	7.08822	3.13822	0.0407123	Rv3529c
Rv0383c	2.33333	7.08779	2.32473	0.0111873	Rv0383c
Rv0558	0.333333	7.08595	3.13799	0.0407432	menH
Rv2932	1.66667	7.08307	2.43984	0.0144275	ppsB
Rv1491c	0.666667	7.08304	2.85478	0.0291698	Rv1491c
Rv3515c	0.666667	7.08247	2.6372	0.0208574	fadD19
Rv0655	15.3333	7.08245	2.13487	0.0077362	mkl
Rv2404c	1	7.0813	2.54094	0.0176866	lepA
Rv1117	0.666667	7.08123	2.78149	0.0263004	Rv1117
Rv0932c	3.33333	7.0807	2.19297	0.00867302	pstS2
Rv0200	0.666667	7.07971	3.14699	0.0412469	Rv0200
Rv2894c	0.333333	7.07811	2.79078	0.0266917	xerC
Rv1109c	3.66667	7.07751	2.30221	0.0106547	Rv1109c
Rv2459	1.66667	7.07539	2.48957	0.0162141	Rv2459
Rv2495c	2.33333	7.07499	2.50704	0.016577	bkdC
Rv2194	1.66667	7.07425	2.25766	0.0100533	qcrC
Rv0926c	0.333333	7.07419	3.02382	0.0360109	Rv0926c
Rv2946c	0.333333	7.07186	3.04088	0.0366753	pks1
Rv3013	0.333333	7.07186	3.04088	0.0366753	Rv3013
Rv0821c	4.66667	7.07074	2.08535	0.00741603	phoY2
Rv3049c	5.66667	7.0707	2.29374	0.010543	Rv3049c
Rv3211	2.33333	7.07035	2.44096	0.0146103	rhlE
Rv1683	2.66667	7.07023	2.47277	NA	Rv1683
Rv3165c	0	7.07016	3.7262	0.0751134	Rv3165c
Rv1458c	0.666667	7.07002	2.61251	0.0201022	Rv1458c
Rv2372c	1	7.06879	2.52092	0.0171842	Rv2372c
Rv2930	2	7.06602	2.11793	0.00768086	fadD26
Rv3590c	0.666667	7.06348	2.54478	0.0180635	PE_PGRS58
Rv3250c	0	7.0609	3.75713	0.0768583	rubB
Rv1731	3	7.05978	2.05632	0.00707967	gabD2
Rv0562	0.666667	7.05712	2.55067	0.0182714	grcC1
Rv2782c	1	7.05634	2.64283	0.0212299	pepR
Rv1098c	0.666667	7.05628	2.67349	0.0224676	fum
Rv0652	0	7.05217	3.75582	0.0770554	rplL
Rv3854c	1	7.05194	2.58567	0.0192894	ethA
Rv0869c	1.66667	7.04861	2.39161	0.013169	moaA2
Rv1704c	0.666667	7.04736	2.89916	0.0313011	cycA
Rv0207c	2	7.04712	2.36433	0.0124834	Rv0207c
Rv0967	2	7.04672	2.31108	NA	csoR
Rv0350	9.33333	7.04614	2.84996	NA	dnaK
Rv2704	0.333333	7.03978	3.43646	0.0576373	Rv2704
Rv3542c	0.333333	7.03978	3.43646	0.0576373	Rv3542c
Rv3887c	0.333333	7.03978	3.43646	0.0576373	eccD2
Rv0259c	0.333333	7.03973	3.43848	0.0576402	Rv0259c
Rv3540c	0.333333	7.03973	3.43848	0.0576402	ltp2
Rv1274	1.33333	7.03961	2.78276	NA	lprB
Rv1463	1.66667	7.03931	2.78177	NA	Rv1463
Rv3343c	0.333333	7.03867	3.07802	0.0392817	PPE54
Rv1837c	3.33333	7.03792	2.14147	0.00802955	glcB
Rv3626c	1	7.03645	3.08399	NA	Rv3626c
Rv3088	2	7.03452	2.4438	0.0150969	tgs4
Rv1159	0.333333	7.0305	3.08142	0.0396095	pimE
Rv2822c	0.333333	7.0288	3.15363	0.0429173	Rv2822c
Rv2210c	0.666667	7.02752	2.96261	0.0338931	ilvE
Rv0090	0	7.02617	3.74015	0.0769356	Rv0090
Rv0101	0.666667	7.02596	2.6176	0.0208776	nrp
Rv2555c	6.33333	7.02525	2.24537	0.0101439	alaS
Rv1038c	1.33333	7.02388	2.54693	0.0184186	esxJ
Rv0586	0.666667	7.02243	2.79888	0.0279195	mce2R
Rv0635	1	7.01864	2.4958	0.0168553	hadA
Rv2710	9	7.01664	2.26274	0.0103412	sigB
Rv3915	3.66667	7.01649	2.19487	0.00910198	Rv3915
Rv0321	0	7.01594	3.9602	0.0905954	dcd
Rv0539	0	7.01594	3.9602	0.0905954	Rv0539
Rv0573c	0	7.01594	3.9602	0.0905954	pncB2
Rv0825c	0	7.01594	3.9602	0.0905954	Rv0825c
Rv0990c	0	7.01594	3.9602	0.0905954	Rv0990c
Rv1059	0	7.01594	3.9602	0.0905954	Rv1059
Rv1135c	0	7.01594	3.9602	0.0905954	PPE16
Rv1478	0	7.01594	3.9602	0.0905954	Rv1478
Rv1539	0	7.01594	3.9602	0.0905954	lspA
Rv1708	0	7.01594	3.9602	0.0905954	Rv1708
Rv1952	0	7.01594	3.9602	0.0905954	vapB14
Rv2001	0	7.01594	3.9602	0.0905954	Rv2001
Rv2282c	0	7.01594	3.9602	0.0905954	Rv2282c
Rv2342	0	7.01594	3.9602	0.0905954	Rv2342
Rv2662	0	7.01594	3.9602	0.0905954	Rv2662
Rv3071	0	7.01594	3.9602	0.0905954	Rv3071
Rv3450c	0	7.01594	3.9602	0.0905954	eccB4
Rv3839	0	7.01594	3.9602	0.0905954	Rv3839
Rv3490	1.66667	7.01547	2.36093	0.0127641	otsA
Rv3080c	1	7.01311	2.37168	0.0129087	pknK
Rv1665	1.33333	7.01103	2.30756	0.0113906	pks11
Rv0307c	0.666667	7.00888	2.76651	0.0268	Rv0307c
Rv0867c	0.333333	7.0088	3.12113	0.0416001	rpfA
Rv1887	2.66667	7.00725	2.1503	0.00844267	Rv1887
Rv3916c	1.66667	6.99664	2.10815	0.0077362	Rv3916c
Rv1368	7	6.99444	2.22867	0.0100464	lprF
Rv2395B	10.6667	6.99324	2.02022	0.00688721	aprB
Rv0103c	0.333333	6.99283	3.05959	0.0392834	ctpB
Rv0684	6.33333	6.99226	2.1534	0.00844267	fusA1
Rv2921c	0.666667	6.99198	2.48614	0.0168553	ftsY
Rv2345	1	6.9907	2.77911	0.0276231	Rv2345
Rv2275	0	6.98949	3.76179	0.0799665	Rv2275
Rv0663	0.666667	6.98639	2.60451	0.0209464	atsD
Rv1639c	12	6.98564	2.00591	0.00681527	Rv1639c
Rv2097c	1.33333	6.98556	2.20528	0.0096039	pafA
Rv2017	0	6.98041	3.83989	0.0844137	Rv2017
Rv0566c	0.333333	6.97931	3.45785	0.0605659	Rv0566c
Rv3201c	0.333333	6.97931	3.45785	0.0605659	Rv3201c
Rv1536	26.6667	6.97225	2.17899	0.00909231	ileS
Rv0233	0.666667	6.97172	2.68848	0.024532	nrdB
Rv1633	1.66667	6.97163	2.53762	0.0189133	uvrB
Rv1923	0.666667	6.97097	2.90694	0.0325938	lipD
Rv3709c	1.66667	6.97093	2.78238	NA	ask
Rv2032	10	6.96907	2.0429	0.00724908	acg
Rv2995c	0.333333	6.96675	3.17037	0.0453249	leuB
Rv1295	0.666667	6.96335	2.55895	0.0194597	thrC
Rv0178	1	6.95962	2.32574	0.0122918	Rv0178
Rv2868c	3	6.95912	2.14095	0.00844267	gcpE
Rv3131	95.3333	6.9566	2.03475	0.0071824	Rv3131
Rv2402	1	6.95642	2.7812	0.0282491	Rv2402
Rv2198c	0.666667	6.95587	2.7816	0.0282623	mmpS3
Rv1130	4.66667	6.95424	3.10886	NA	prpD
Rv2391	95.3333	6.95349	2.11331	0.00801208	sirA
Rv2411c	3	6.95212	2.54546	0.0192216	Rv2411c
Rv0260c	0.333333	6.95096	3.07436	0.0407123	Rv0260c
Rv2410c	2.66667	6.94967	2.39561	0.0144549	Rv2410c
Rv3808c	1	6.94929	2.84244	0.0305252	glfT2
Rv2131c	0.333333	6.94926	3.09506	0.0416064	cysQ
Rv2350c	0	6.94825	3.96261	0.0931389	plcB
Rv2663	0	6.94825	3.96261	0.0931389	Rv2663
Rv0595c	0	6.94708	3.7877	0.0825968	vapC4
Rv1957	0	6.94708	3.7877	0.0825968	Rv1957
Rv2505c	0	6.94708	3.7877	0.0825968	fadD35
Rv2538c	0.666667	6.94619	2.8762	0.0319442	aroB
Rvnt31	0.333333	6.94496	3.14255	0.0443833	valT
Rv3920c	1	6.94348	2.61439	0.0218047	Rv3920c
Rv2617c	0.666667	6.94217	2.8349	0.0304499	Rv2617c
Rv3570c	1.66667	6.93189	2.73885	NA	hsaA
Rv0342	0.666667	6.93045	2.87019	0.0319442	iniA
Rv0460	0.333333	6.93017	3.07871	0.041134	Rv0460
Rv2667	0.333333	6.93017	3.07871	0.041134	clpC2
Rv3725	0.333333	6.93017	3.07871	0.041134	Rv3725
Rv3804c	3.33333	6.92901	2.39744	0.0147331	fbpA
Rv1955	0.666667	6.92857	3.16535	0.0459789	higB
Rv0169	4.33333	6.92372	2.39176	NA	mce1A
Rv3134c	19	6.92371	2.03923	0.00741603	Rv3134c
Rv2931	2	6.91867	2.19581	0.00989682	ppsA
Rv2519	1.33333	6.91769	2.27635	0.0113885	PE26
Rv0131c	0.666667	6.91767	2.91271	0.0337516	fadE1
Rv3497c	0.666667	6.91767	2.91271	0.0337516	mce4C
Rv0399c	0.333333	6.91623	3.47893	0.0637963	lpqK
Rv1384	0.333333	6.91623	3.47893	0.0637963	carB
Rv2420c	0.333333	6.91623	3.47893	0.0637963	Rv2420c
Rv2525c	0.333333	6.91623	3.47893	0.0637963	Rv2525c
Rv2723	0.333333	6.91623	3.47893	0.0637963	Rv2723
Rv3625c	0.333333	6.91623	3.47893	0.0637963	mesJ
Rv3860	0.333333	6.91623	3.47893	0.0637963	Rv3860
Rv2111c	1.66667	6.91383	2.20132	0.0100209	pup
Rv2882c	0.666667	6.91263	2.77244	0.0286188	frr
Rv1760	1	6.91236	2.14183	0.00869412	Rv1760
Rv3824c	5.33333	6.91186	2.13438	0.00853376	papA1
Rv1996	17.6667	6.90978	2.08758	0.00777951	Rv1996
Rv3585	0.333333	6.90765	3.09434	0.0425546	radA
Rv1821	5	6.90712	2.44901	NA	secA2
Rv3663c	1	6.90489	2.77834	0.0289305	dppD
Rv0072	1	6.90338	2.78461	0.0291698	Rv0072
Rvnt11	0.666667	6.90321	3.2654	0.0517774	gluT
Rv2334	0	6.9032	3.81925	0.0857762	cysK1
Rv3799c	6	6.90303	2.39981	0.0151707	accD4
Rv0108c	5.33333	6.90272	2.46071	NA	Rv0108c
Rv0242c	0.333333	6.9018	3.18696	0.0477406	fabG4
Rv1016c	0.333333	6.9018	3.18861	0.0477464	lpqT
Rv1210	0.333333	6.9018	3.18861	0.0477464	tagA
Rv1605	0.333333	6.9018	3.18861	0.0477464	hisF
Rv1692	0.333333	6.9018	3.18861	0.0477464	Rv1692
Rv1316c	0	6.90011	3.84029	0.0871306	ogt
Rv2793c	0.666667	6.89839	2.6534	0.0242661	truB
Rv2623	24.6667	6.89771	2.00917	0.00707967	TB31.7
Rv0706	1	6.89665	2.46773	0.0174278	rplV
Rv0010c	0	6.89425	3.96461	0.0947232	Rv0010c
Rv0078B	0	6.89425	3.96461	0.0947232	Rv0078B
Rv0158	0	6.89425	3.96461	0.0947232	Rv0158
Rv0183	0	6.89425	3.96461	0.0947232	Rv0183
Rv0232	0	6.89425	3.96461	0.0947232	Rv0232
Rv0731c	0	6.89425	3.96461	0.0947232	Rv0731c
Rv1147	0	6.89425	3.96461	0.0947232	Rv1147
Rv1526c	0	6.89425	3.96461	0.0947232	Rv1526c
Rv1745c	0	6.89425	3.96461	0.0947232	idi
Rv2019	0	6.89425	3.96461	0.0947232	Rv2019
Rv2073c	0	6.89425	3.96461	0.0947232	Rv2073c
Rv2152c	0	6.89425	3.96461	0.0947232	murC
Rv2173	0	6.89425	3.96461	0.0947232	idsA2
Rv2234	0	6.89425	3.96461	0.0947232	ptpA
Rv2515c	0	6.89425	3.96461	0.0947232	Rv2515c
Rv2957	0	6.89425	3.96461	0.0947232	Rv2957
Rv2970A	0	6.89425	3.96461	0.0947232	Rv2970A
Rv3422c	0	6.89425	3.96461	0.0947232	Rv3422c
Rv3516	0	6.89425	3.96461	0.0947232	echA19
Rv3531c	0	6.89425	3.96461	0.0947232	Rv3531c
Rv3770c	0	6.89425	3.96461	0.0947232	Rv3770c
Rv3759c	0.666667	6.89154	2.88239	0.0328896	proX
Rv1375	1.66667	6.89043	2.41685	0.0159285	Rv1375
Rv2896c	0.333333	6.88898	3.08222	0.0422858	Rv2896c
Rv0174	4.33333	6.88893	2.46088	0.0172688	mce1F
Rv2245	6	6.88702	2.17948	0.00965714	kasA
Rv1471	0.333333	6.88631	3.09637	0.0432178	trxB1
Rv2206	0.666667	6.88592	2.42896	0.0162379	Rv2206
Rv1746	0.333333	6.88211	3.15826	0.0466774	pknF
Rv1609	1	6.88147	2.81307	0.0304565	trpE
Rv2326c	1	6.88099	2.68974	0.0258128	Rv2326c
Rv0496	0.333333	6.87768	3.16405	0.0471047	Rv0496
Rv1317c	1	6.87674	2.31853	0.0128289	alkA
Rv1771	0.666667	6.87443	3.17256	0.047681	Rv1771
Rv2133c	0.666667	6.87443	3.17256	0.047681	Rv2133c
Rv2563	0.666667	6.87443	3.17256	0.047681	Rv2563
Rv2531c	1.33333	6.8731	2.79156	0.0298359	Rv2531c
Rv3229c	6.33333	6.86998	3.13437	NA	desA3
Rv0170	3	6.86754	2.50808	NA	mce1B
Rv2523c	0.333333	6.86723	3.08928	0.043308	acpS
Rv0621	1.33333	6.86542	2.4235	0.0162564	Rv0621
Rv2403c	0	6.8649	3.87136	0.0905954	lppR
Rv3550	0	6.8649	3.87136	0.0905954	echA20
Rv3024c	1	6.8635	2.49301	0.0186604	trmU
Rv2307D	0	6.86312	3.84922	0.0894913	Rv2307D
Rv2062c	0.666667	6.86235	2.81637	0.0309678	cobN
Rv2914c	1.66667	6.85968	2.54815	0.0206593	pknI
Rv3245c	1.33333	6.85923	2.43543	0.0167331	mtrB
Rv1548c	0	6.85768	3.859	0.0905495	PPE21
Rv0440	17.3333	6.85649	2.31568	0.0128894	groEL2
Rv3496c	1.66667	6.85541	3.06265	NA	mce4D
Rv1643	2.66667	6.85527	2.4485	0.0172688	rplT
Rv0711	1	6.85465	2.71526	0.0271793	atsA
Rv3872	1.33333	6.85277	2.67397	0.0256575	PE35
Rvnt12	1.33333	6.85219	2.75665	0.0289305	aspT
Rv1915	2.33333	6.85044	2.58033	NA	aceAa
Rv0394c	0.333333	6.85021	3.50195	0.0677205	Rv0394c
Rv2619c	0.333333	6.85021	3.50195	0.0677205	Rv2619c
Rv3061c	2.33333	6.84756	2.23846	0.0110167	fadE22
Rv1167c	1.33333	6.84684	2.29512	0.0124834	Rv1167c
Rv0332	0.666667	6.84657	3.17641	0.048569	Rv0332
Rv1853	0.666667	6.84657	3.17641	0.048569	ureD
Rv1782	6	6.84356	2.02161	0.00743544	eccB5
Rv2136c	4	6.84332	2.4423	0.0172281	Rv2136c
Rv1527c	2	6.84284	2.55554	NA	pks5
Rv1595	1.33333	6.84273	2.82674	0.0318359	nadB
Rv3624c	0.333333	6.84257	3.10394	0.0448621	hpt
Rv0876c	0.666667	6.84231	2.58374	0.022057	Rv0876c
Rv0819	0.333333	6.84103	3.11562	0.0453537	mshD
Rv3729	0.666667	6.83984	2.8593	0.0328581	Rv3729
Rv2583c	8.33333	6.8389	2.0282	NA	relA
Rv0187	0.333333	6.83575	3.21011	0.0503033	Rv0187
Rv0913c	0.333333	6.83575	3.21011	0.0503033	Rv0913c
Rv2155c	1.33333	6.83556	2.42036	0.016537	murD
Rv2130c	1	6.83489	2.5556	0.0210323	mshC
Rv0709	0.666667	6.83469	2.88915	0.0343745	rpmC
Rv2703	4.66667	6.83447	2.46556	0.0181555	sigA
Rv3243c	0.333333	6.83366	3.20855	0.0503033	Rv3243c
Rv3667	0.333333	6.83366	3.20855	0.0503033	acs
Rv0861c	1	6.82736	2.88699	0.0344191	ercc3
Rv3876	3.33333	6.8253	1.95708	0.00681527	espI
Rv3696c	0.666667	6.82199	2.59224	0.0227543	glpK
Rv1326c	1	6.82046	2.45102	0.0178195	glgB
Rv2869c	1	6.81958	2.68941	0.0267021	rip
Rv3311	0.666667	6.81817	3.18042	0.0494989	Rv3311
Rv0930	0.333333	6.81688	3.13648	0.0471072	pstA1
Rv1270c	1.33333	6.81542	2.53552	0.0207956	lprA
Rv3572	1.33333	6.81294	2.83934	NA	Rv3572
Rv2215	2.66667	6.81235	2.77159	0.030059	dlaT
Rv0026	0	6.81015	3.91558	0.0947232	Rv0026
Rv0707	1.66667	6.80923	2.82213	0.0319442	rpsC
Rv2331	2	6.80825	2.54194	0.0210079	Rv2331
Rv1207	1	6.80633	2.62111	0.0243583	folP2
Rv2969c	2	6.80444	2.75215	0.0294554	Rv2969c
Rv2711	4	6.80395	2.19705	0.0103526	ideR
Rv1286	1.66667	6.80316	2.77078	0.0301924	Rv1286
Rv0859	4	6.80232	2.23008	0.0111873	Rv0859
Rv3642c	2	6.80099	2.46335	0.0183508	Rv3642c
Rv0006	4.33333	6.79981	2.21006	0.0106547	gyrA
Rv3382c	0.666667	6.7965	2.92333	0.0367145	Rv3382c
Rv0694	3	6.79257	2.47315	0.0189165	Rv0694
Rv0677c	0.666667	6.7892	3.18447	0.0503033	mmpS5
Rv0977	0.666667	6.7892	3.18447	0.0503033	PE_PGRS16
Rv2339	0.666667	6.7892	3.18447	0.0503033	mmpL9
Rv1310	3.33333	6.78788	2.19524	0.0104078	atpD
Rv1111c	0.333333	6.78102	3.52574	0.0715958	Rv1111c
Rv3164c	0.333333	6.78102	3.52574	0.0715958	moxR3
Rv0119	0.333333	6.78099	3.52716	0.0715958	fadD7
Rv1195	0.333333	6.78099	3.52716	0.0715958	PE13
Rv1237	0.333333	6.78099	3.52716	0.0715958	sugB
Rv2037c	0.333333	6.78099	3.52716	0.0715958	Rv2037c
Rv2080	0.333333	6.78099	3.52716	0.0715958	lppJ
Rv1224	0.666667	6.77825	2.65086	0.0258787	tatB
Rv3059	1.66667	6.7778	3.06497	NA	cyp136
Rv1362c	1	6.77543	2.78938	0.0314066	Rv1362c
Rv2401	0	6.77489	3.96926	0.0999366	Rv2401
Rv3554	0.666667	6.77325	2.99739	0.0407123	fdxB
Rv1009	1	6.77177	3.10403	0.0464398	rpfB
Rv1388	2	6.77172	2.44894	0.0183133	mihF
Rv2697c	1.33333	6.77127	2.48081	0.0192591	dut
Rv3419c	0.666667	6.7687	2.52426	0.0209828	gcp
Rv3241c	7	6.76566	2.1519	0.010017	Rv3241c
Rv1653	0	6.76514	3.93143	0.0975202	argJ
Rv2313c	1	6.76415	2.31241	0.0137268	Rv2313c
Rv3869	3.33333	6.76268	2.02726	NA	eccB1
Rv0545c	4	6.76251	2.28143	NA	pitA
Rv3168	0.333333	6.76199	3.23043	0.0534286	Rv3168
Rv3596c	24.3333	6.76078	2.39502	0.016577	clpC1
Rv0157	0.666667	6.75976	2.88922	0.0360109	pntB
Rv2586c	0.666667	6.75927	2.79017	0.0317837	secF
Rv0654	1.33333	6.75721	2.75263	0.0302084	Rv0654
Rv3735	1	6.75547	2.45508	0.0187196	Rv3735
Rv2789c	1	6.75474	2.69579	0.0280831	fadE21
Rv3627c	1	6.75474	2.69579	0.0280831	Rv3627c
Rv0701	10.3333	6.75446	1.96337	0.00704469	rplC
Rv0287	2	6.75237	2.37989	0.0162308	esxG
Rv0642c	3.66667	6.75105	2.45761	0.0189133	mmaA4
Rv0613c	2	6.74916	2.61278	0.0249096	Rv0613c
Rv3272	1.66667	6.74888	2.71592	0.0289307	Rv3272
Rv1918c	1.66667	6.74814	2.82952	NA	PPE35
Rv2625c	1.33333	6.74752	2.5548	0.0224256	Rv2625c
Rv3057c	0.666667	6.74577	2.60586	0.0247247	Rv3057c
Rv3765c	0.666667	6.74309	2.63005	0.0256282	tcrX
Rv2913c	1.33333	6.74286	2.83067	0.0334235	Rv2913c
Rv0487	0.333333	6.73208	3.20886	0.0531512	Rv0487
Rv2483c	4	6.7311	2.51203	0.0210079	plsC
Rv2220	6.33333	6.73042	2.45732	0.0190257	glnA1
Rv2920c	1.33333	6.73004	2.29468	0.0135372	amt
Rv3609c	0.333333	6.72858	3.15467	0.0503033	folE
Rv3719	0.666667	6.72661	2.81003	0.0328432	Rv3719
Rv2295	1.66667	6.72578	2.39888	0.0171842	Rv2295
Rv0862c	0.666667	6.72518	2.59501	0.0245608	Rv0862c
Rv0703	2	6.72512	2.14124	0.0100209	rplW
Rv1337	0.333333	6.72366	3.14797	0.0501471	Rv1337
Rv3283	0.666667	6.72049	2.87486	0.0360214	sseA
Rv0353	0.333333	6.71958	3.19141	0.0527834	hspR
Rv1162	26	6.71926	2.21639	0.0115553	narH
Rv2922c	1	6.71612	2.45929	0.0192216	smc
Rv2628	2	6.71589	2.12481	0.00965714	Rv2628
Rv0271c	1	6.71471	2.60068	0.0249096	fadE6
Rv0315	0.666667	6.71212	2.89012	0.0369309	Rv0315
Rv3372	3.66667	6.71198	2.18377	0.0106547	otsB2
Rv1352	1.33333	6.70947	2.36738	0.0162379	Rv1352
Rv2846c	2.33333	6.70946	2.76557	0.0315282	efpA
Rv0443	0.333333	6.70823	3.5549	0.0762649	Rv0443
Rv0787A	0.333333	6.70823	3.5549	0.0762649	Rv0787A
Rv0844c	0.333333	6.70823	3.5549	0.0762649	narL
Rv2910c	0.333333	6.70823	3.5549	0.0762649	Rv2910c
Rv3358	0.333333	6.70823	3.5549	0.0762649	relK
Rv3404c	0.333333	6.70823	3.5549	0.0762649	Rv3404c
Rv3710	2	6.7043	2.00982	0.00768086	leuA
Rv2741	1	6.70407	2.35623	0.0160988	PE_PGRS47
Rv1798	1.66667	6.70119	2.66476	0.0276355	eccA5
Rv3348	0.333333	6.70081	3.1504	0.0503033	Rv3348
Rv1197	6.33333	6.70013	2.22264	0.0118342	esxK
Rv1911c	1	6.69881	2.51443	0.0214196	lppC
Rv1445c	0.666667	6.69855	3.19832	0.0533966	devB
Rv3607c	0.333333	6.69549	3.18705	0.0529754	folB
Rv2790c	3	6.69522	2.37318	NA	ltp1
Rv0314c	1	6.6921	3.11109	0.0487813	Rv0314c
Rv1292	0.333333	6.69189	3.25745	0.0572011	argS
Rv2565	1.66667	6.69146	2.6995	0.0291698	Rv2565
Rvnt35	0.666667	6.69129	3.31372	0.0605258	gluU
Rv1073	4.66667	6.68886	1.8981	0.00652565	Rv1073
Rv0474	0.333333	6.68641	3.25453	0.0572011	Rv0474
Rv0585c	0.333333	6.68641	3.25453	0.0572011	Rv0585c
Rv2856	0.333333	6.68641	3.25453	0.0572011	nicT
Rv3919c	0.333333	6.68641	3.25453	0.0572011	gid
Rv1770	1	6.68274	2.52186	0.0219702	Rv1770
Rv3054c	0.666667	6.6816	2.90913	0.0386874	Rv3054c
Rv2092c	1.33333	6.68118	2.38735	0.0172688	helY
Rv3711c	0.666667	6.67984	2.89493	0.0379429	dnaQ
Rv0802c	0	6.67964	3.97322	0.104471	Rv0802c
Rv2113	0	6.67964	3.97322	0.104471	Rv2113
Rv3748	0	6.67964	3.97322	0.104471	Rv3748
Rv3830c	0	6.67964	3.97322	0.104471	Rv3830c
Rv0438c	0	6.67658	3.97335	0.104603	moeA2
Rv0392c	1	6.67147	3.11301	0.0494989	ndhA
Rv0070c	2	6.67117	2.78807	NA	glyA2
Rv3047c	0	6.67034	3.97362	0.104877	Rv3047c
Rv3556c	0.666667	6.66989	2.85693	0.0362883	fadA6
Rv0543c	1.33333	6.66951	2.74178	0.0312588	Rv0543c
Rv0073	0.666667	6.66704	3.20339	0.0547571	Rv0073
Rv3837c	0.666667	6.66704	3.20339	0.0547571	Rv3837c
Rv3882c	0.666667	6.66704	3.20339	0.0547571	eccE1
Rv2500c	1	6.66663	2.53053	0.022693	fadE19
Rv1997	2.66667	6.66455	2.36161	0.016577	ctpF
Rv1019	1.66667	6.65955	2.41052	0.0183508	Rv1019
Rv0046c	6.33333	6.65678	2.51546	0.0221303	ino1
Rv2876	1.66667	6.65642	2.34816	0.0162379	Rv2876
Rv3524	0.666667	6.65182	2.57	0.0247297	Rv3524
Rv3339c	0.333333	6.65061	3.17102	0.0531512	icd1
Rv0295c	1	6.65055	3.11501	0.0501938	Rv0295c
Rv0645c	1	6.65055	3.11501	0.0501938	mmaA1
Rv1183	9	6.64574	2.13892	0.0103011	mmpL10
Rv3841	12.6667	6.63835	2.43585	NA	bfrB
Rv2047c	0.666667	6.63771	2.64899	0.0280831	Rv2047c
Rv3094c	0.666667	6.6358	2.62085	0.0268833	Rv3094c
Rv1832	2	6.63414	2.37013	0.0172688	gcvB
Rv0384c	4	6.63287	2.43344	0.0193	clpB
Rv2005c	10	6.63284	2.2366	0.0128289	Rv2005c
Rv0953c	0.333333	6.63153	3.58553	0.0806336	Rv0953c
Rv0966c	0.333333	6.63153	3.58553	0.0806336	Rv0966c
Rv1501	0.333333	6.63153	3.58553	0.0806336	Rv1501
Rv2357c	0.333333	6.63153	3.58553	0.0806336	glyS
Rv2579	0.333333	6.63153	3.58553	0.0806336	dhaA
Rv2978c	0.333333	6.63153	3.58553	0.0806336	Rv2978c
Rv3317	0.333333	6.63153	3.58553	0.0806336	sdhD
Rv3378c	0.333333	6.63153	3.58553	0.0806336	Rv3378c
Rv3781	0.333333	6.63153	3.58553	0.0806336	rfbE
Rv0910	1	6.63126	2.56424	0.0247853	Rv0910
Rv0479c	2	6.63119	2.46348	0.0206593	Rv0479c
Rv0189c	2	6.63072	2.7414	0.0319319	ilvD
Rv3204	0	6.6278	3.97547	0.106736	Rv3204
Rv2127	1	6.62611	2.63962	0.0278739	ansP1
Rv2517c	0	6.62454	3.97561	0.106785	Rv2517c
Rv1599	0.666667	6.624	2.88824	0.0387818	hisD
Rv3220c	1	6.62372	2.70272	0.0303749	Rv3220c
Rv3034c	0.666667	6.62197	2.80496	0.0346614	Rv3034c
Rv3604c	0.666667	6.62197	2.80496	0.0346614	Rv3604c
Rv1584c	0	6.62121	3.97576	0.106937	Rv1584c
Rv2457c	10	6.62059	2.53819	0.0239212	clpX
Rv3843c	2	6.61799	2.07586	0.00920862	Rv3843c
Rv1475c	2	6.61625	2.58028	0.0256282	acn
Rv1872c	69.3333	6.61408	2.10571	0.0100209	lldD2
Rv1082	0.666667	6.61296	2.90483	0.0398797	mca
Rv1307	2.33333	6.60856	2.47006	0.0210265	atpH
Rv1772	4.33333	6.60777	2.68037	0.0297526	Rv1772
Rv2764c	1.33333	6.60683	2.20096	0.0120505	thyA
Rv0856	0.333333	6.60646	3.28119	0.0610905	Rv0856
Rv1440	1	6.60626	2.58926	0.0260896	secG
Rv1419	3	6.60078	3.07568	NA	Rv1419
Rv3266c	0.333333	6.59934	3.21045	0.0572011	rmlD
Rv2996c	2.33333	6.5947	2.56239	0.0252369	serA1
Rv3133c	3.66667	6.59297	2.00417	0.00801208	devR
Rv2109c	0.666667	6.59177	2.79304	0.0346788	prcA
Rv1223	4.33333	6.59078	2.42878	0.0198125	htrA
Rv2556c	0.333333	6.58886	3.25745	0.0601493	Rv2556c
Rv1404	2.33333	6.58794	2.58053	NA	Rv1404
Rv2329c	20	6.58724	2.16583	NA	narK1
Rv2709	0.666667	6.58677	2.44906	0.0207246	Rv2709
Rv1397c	11	6.58639	2.11015	0.0102844	vapC10
Rv1684	0	6.58583	3.9762	0.108431	Rv1684
Rv1749c	0	6.58583	3.9762	0.108431	Rv1749c
Rv1627c	1	6.5855	2.82823	0.0365566	Rv1627c
Rv1871c	24	6.58501	2.25008	0.0136887	Rv1871c
Rv0145	15.6667	6.57794	1.9716	0.00768086	Rv0145
Rv3391	1.66667	6.57635	2.73049	0.0319594	acrA1
Rv3159c	1	6.57579	2.46999	0.0214664	PPE53
Rv0840c	0.666667	6.57465	3.20313	NA	pip
Rv3206c	3.33333	6.57458	2.54648	0.0249096	moeB1
Rv2657c	0.666667	6.57423	2.95374	0.0430544	Rv2657c
Rv2873	3.33333	6.57356	2.3631	0.0178479	mpt83
Rv2346c	18.3333	6.56945	2.27208	0.0147187	esxO
Rv0814c	0.666667	6.56808	3.22017	0.058513	Rv0814c
Rv2035	0.333333	6.56716	3.20743	0.0576402	Rv2035
Rv0066c	2	6.56626	2.5313	NA	icd2
Rv0568	4	6.56569	2.14523	0.0110071	cyp135B1
Rv2115c	15.3333	6.56294	2.06275	0.00934179	mpa
Rv2718c	1	6.56075	2.5927	0.0269001	nrdR
Rv0272c	1.33333	6.55962	2.51475	0.0239212	Rv0272c
Rv1121	1	6.55604	2.83774	0.0378378	zwf1
Rv1621c	4	6.55152	2.5214	0.0243178	cydD
Rv1319c	0.333333	6.55134	2.95266	0.0436529	Rv1319c
Rv1260	0.333333	6.55047	3.61953	0.0855034	Rv1260
Rv1966	0.333333	6.55047	3.61953	0.0855034	mce3A
Rv2774c	0.333333	6.55047	3.61953	0.0855034	Rv2774c
Rv3014c	0.333333	6.55047	3.61953	0.0855034	ligA
Rv3261	0.333333	6.55047	3.61953	0.0855034	fbiA
Rv3715c	1	6.54792	2.6748	0.0304565	recR
Rv2243	1	6.54288	2.30256	0.0162141	fabD
Rv1662	2	6.54027	2.45623	0.0214618	pks8
Rv1557	0.333333	6.53995	3.21551	0.0592322	mmpL6
Rv2799	1	6.53839	2.90111	0.0410661	Rv2799
Rv2990c	4.66667	6.53637	2.18509	0.0123129	Rv2990c
Rv3844	0.333333	6.53563	3.24642	0.0610905	Rv3844
Rv1206	1.66667	6.52911	2.81377	NA	fadD6
Rv0419	3.66667	6.52245	2.34621	0.0179137	lpqM
Rv3721c	1	6.52004	2.78834	0.0360207	dnaZX
Rv2392	29	6.51825	2.2529	0.0146979	cysH
Rv0167	6.66667	6.51691	2.30477	0.0164323	yrbE1A
Rv2395	3	6.51404	2.11256	0.010541	Rv2395
Rv2021c	0.333333	6.51023	3.23315	0.0610905	Rv2021c
Rv0644c	1	6.50956	2.84203	0.0390587	mmaA2
Rv2721c	2	6.50186	2.42075	0.0208574	Rv2721c
Rv1018c	1	6.49911	2.75412	0.0346794	glmU
Rv1007c	0.666667	6.49809	3.23285	0.0614401	metS
Rv0939	2.66667	6.49791	2.39319	0.0197774	Rv0939
Rv1604	0	6.49716	3.9773	0.112912	impA
Rv3448	0	6.49716	3.9773	0.112912	eccD4
Rv1628c	1	6.49541	2.6293	0.0295575	Rv1628c
Rv2484c	8	6.49531	2.09862	0.0103559	Rv2484c
Rv1005c	1	6.49486	3.13121	0.0553399	Rv1005c
Rv2889c	1	6.49486	3.13121	0.0553399	tsf
Rv0508	0	6.49392	3.97734	0.112967	Rv0508
Rv2715	8.33333	6.49028	2.50856	NA	Rv2715
Rv2440c	4.66667	6.48998	2.36349	0.0189262	obg
Rv2591	1.66667	6.48997	2.57733	0.0274681	PE_PGRS44
Rv0878c	0.666667	6.48668	2.85793	0.0403967	PPE13
Rv0172	5.33333	6.48621	2.2153	NA	mce1D
Rv0412c	0.666667	6.4843	2.9097	0.0429203	Rv0412c
Rv0425c	4	6.48372	1.99616	0.00844267	ctpH
Rv0522	0.666667	6.48236	2.82648	0.0387818	gabP
Rv3864	2.33333	6.48154	2.67123	0.0315237	espE
RVnc0035	1.33333	6.4805	2.77069	0.0360207	MTS1082
Rv3161c	1.66667	6.47974	2.6648	0.0312947	Rv3161c
Rv2984	2.66667	6.47826	2.44693	0.0220793	ppk1
Rv2137c	15.6667	6.47705	2.20999	0.0135898	Rv2137c
Rv0502	12	6.47555	2.20368	0.01341	Rv0502
Rv1691	1	6.47546	2.49038	0.0242661	Rv1691
Rv1593c	1.33333	6.47374	3.0938	NA	Rv1593c
Rv0808	4.33333	6.47344	2.1715	0.0124834	purF
Rv2485c	1	6.47118	3.13389	0.0562287	lipQ
Rv0949	1	6.4708	2.71937	0.0335513	uvrD1
Rv0557	0.666667	6.46765	2.83845	0.0397571	mgtA
Rv0954	1.33333	6.46698	2.31871	0.0175927	Rv0954
Rv0014c	0.333333	6.46449	3.65746	0.0909042	pknB
Rv0744c	0.333333	6.46449	3.65746	0.0909042	Rv0744c
Rv1345	0.333333	6.46449	3.65746	0.0909042	mbtM
Rv1439c	0.333333	6.46449	3.65746	0.0909042	Rv1439c
RV1984a	0.333333	6.46449	3.65746	0.0909042	RV1984a
Rv2304c	0.333333	6.46449	3.65746	0.0909042	Rv2304c
Rv2335	0.333333	6.46449	3.65746	0.0909042	cysE
Rv2570	0.333333	6.46449	3.65746	0.0909042	Rv2570
Rv3779	0.333333	6.46449	3.65746	0.0909042	Rv3779
Rv2574	0.333333	6.46448	3.65776	0.0909042	Rv2574
Rv1870c	3	6.46252	2.14657	0.0118342	Rv1870c
Rv0193c	0.666667	6.46177	3.23971	0.0634198	Rv0193c
Rv2606c	1.66667	6.46094	2.54673	0.026663	snzP
Rv2501c	1	6.45591	2.44859	0.0225771	accA1
Rv1732c	1	6.45479	2.55678	0.0271793	Rv1732c
Rv3720	3.33333	6.45006	2.40754	0.0210079	Rv3720
Rv0790c	0	6.44846	3.97793	0.114875	Rv0790c
Rv1514c	0	6.44846	3.97793	0.114875	Rv1514c
Rv1839c	0	6.44846	3.97793	0.114875	vapB13
Rv3371	29.3333	6.4453	2.01619	0.00910198	Rv3371
Rv1886c	2	6.44527	2.49569	0.0249096	fbpB
Rv0459	1.66667	6.44453	2.70057	0.0331679	Rv0459
Rv2195	7	6.44441	2.55093	0.0271174	qcrA
Rv2222c	4	6.44353	2.40827	0.0210265	glnA2
Rv2323c	1.33333	6.43791	3.09634	NA	Rv2323c
Rv2941	3.33333	6.4347	2.52379	NA	fadD28
Rv3877	2	6.43382	2.40985	0.0212299	eccD1
Rv1446c	0.333333	6.43112	3.34312	0.0715958	opcA
Rv3896c	0.666667	6.42623	2.87397	0.0422119	Rv3896c
Rv0455c	0.666667	6.42451	3.24694	0.0649074	Rv0455c
Rv3482c	0.666667	6.42451	3.24694	0.0649074	Rv3482c
Rv3758c	0.666667	6.42451	3.24694	0.0649074	proV
Rv3402c	0.333333	6.42332	3.2661	0.0663504	Rv3402c
Rv2953	1.33333	6.41964	3.09778	NA	Rv2953
Rv2674	1.33333	6.41953	2.78234	0.0379429	msrB
Rv2878c	0.333333	6.41897	3.28474	0.0677205	mpt53
Rv2347c	12	6.41413	2.02963	0.00965714	esxP
Rv1796	3	6.41273	2.46469	0.0242012	mycP5
Rv2502c	0.666667	6.41142	2.65448	0.0319442	accD1
Rv1321	0.666667	6.40898	2.92236	0.0455791	Rv1321
Rv0149	1.33333	6.40777	2.77506	0.0378378	Rv0149
Rv1028c	0.333333	6.40578	3.05919	0.0533973	kdpD
Rv0489	1	6.40484	2.91584	0.0453249	gpm1
Rv0509	4.33333	6.40153	2.25536	0.0162308	hemA
Rv1312	0	6.40126	3.97857	0.117537	Rv1312
Rv3285	2.66667	6.39896	2.38175	0.0208531	accA3
Rv1598c	0.666667	6.39887	2.98548	0.0494989	Rv1598c
Rv2465c	1	6.39769	3.1426	0.0589934	rpiB
Rv0700	8.66667	6.3932	2.1363	0.0122918	rpsJ
Rv2507	1	6.38867	2.60735	0.0303749	Rv2507
Rv0220	6	6.3812	2.41752	0.0224676	lipC
Rv3176c	0.666667	6.3811	2.63493	0.0318052	mesT
Rv3413c	1.33333	6.3811	2.4151	0.0223802	Rv3413c
Rv1315	1.66667	6.38076	2.22175	0.0153198	murA
Rv1850	5.33333	6.38065	2.66852	NA	ureC
Rv0630c	0.333333	6.37297	3.70002	0.0972302	recB
Rv0897c	0.333333	6.37297	3.70002	0.0972302	Rv0897c
Rv0972c	0.333333	6.37297	3.70002	0.0972302	fadE12
Rv1081c	0.333333	6.37297	3.70002	0.0972302	Rv1081c
Rv1545	0.333333	6.37297	3.70002	0.0972302	Rv1545
Rv1645c	0.333333	6.37297	3.70002	0.0972302	Rv1645c
Rv2862c	0.333333	6.37297	3.70002	0.0972302	Rv2862c
Rv2999	0.333333	6.37297	3.70002	0.0972302	lppY
Rv3481c	0.333333	6.37297	3.70002	0.0972302	Rv3481c
Rv3790	0.333333	6.37297	3.70002	0.0972302	dprE1
Rv3793	0.333333	6.37297	3.70002	0.0972302	embC
Rv3489	0.333333	6.37297	3.70005	0.0972302	Rv3489
Rv3522	0.333333	6.37297	3.70005	0.0972302	ltp4
Rv1013	1	6.37233	3.14574	0.0597871	pks16
Rv3732	1	6.37233	3.14574	0.0597871	Rv3732
Rv1198	3	6.36994	2.47039	0.0250722	esxL
Rv1533	1.66667	6.36447	2.7219	0.0360207	Rv1533
Rv0104	0.333333	6.36351	3.30738	0.0715958	Rv0104
Rv2393	47.3333	6.36262	1.98622	0.00909231	che1
Rv1612	0.333333	6.36208	3.29675	0.0710457	trpB
Rv2875	3	6.36121	2.12865	0.012363	mpt70
Rv0724	7	6.36049	2.05031	0.0103412	sppA
Rv3373	1	6.35886	2.89064	0.0452375	echA18
Rv1492	1	6.35871	2.6618	0.0329938	mutA
Rv2524c	41	6.35176	2.04011	0.0102925	fas
Rv0449c	0.666667	6.35101	2.49848	0.0264389	Rv0449c
Rv1906c	1	6.35022	2.54805	0.0286857	Rv1906c
Rv0277c	1	6.34937	2.47535	0.0255928	vapC25
Rv3619c	2.66667	6.34881	2.4132	0.0227604	esxV
Rv3230c	1.33333	6.33851	2.56841	0.0296988	Rv3230c
Rv1452c	0.333333	6.33429	3.38069	0.077595	PE_PGRS28
Rv1095	3.33333	6.3327	2.03039	0.0102925	phoH2
Rv3816c	1	6.33004	2.51883	0.0277034	Rv3816c
Rv3910	2.33333	6.32498	2.38315	0.0218743	Rv3910
Rv3390	1.33333	6.3247	3.10572	0.0589322	lpqD
Rv2425c	0.333333	6.32396	3.32687	0.0746023	Rv2425c
Rv2298	1	6.32316	2.35916	0.0210079	Rv2298
Rv2026c	0.666667	6.32261	2.87436	0.0452375	Rv2026c
Rv3284	0.666667	6.31826	3.00039	0.052777	Rv3284
Rv2726c	1.33333	6.31655	2.5547	0.0294554	dapF
Rv1594	2.66667	6.31508	2.77979	NA	nadA
Rv2187	3	6.31479	2.44123	0.0247853	fadD15
Rv1644	0.666667	6.31378	2.96862	0.0503033	tsnR
Rv2839c	21	6.31125	2.0534	0.0106547	infB
Rv1265	3.33333	6.31026	2.67889	0.0350227	Rv1265
Rv0714	1	6.30976	2.83446	0.0430435	rplN
Rv3295	2.33333	6.30868	2.56406	0.0298972	Rv3295
Rv0263c	2	6.30662	2.73641	0.03817	Rv0263c
Rv0437c	0.666667	6.30655	3.27125	0.0712096	psd
Rv3791	0.666667	6.30655	3.27125	0.0712096	dprE2
Rv3682	4.33333	6.30633	2.40905	NA	ponA2
Rv1056	1	6.30351	2.79432	0.0409299	Rv1056
Rv2212	1	6.30351	2.79432	0.0409299	Rv2212
Rv3028c	1	6.29918	2.74369	0.0386874	fixB
Rv1992c	1.33333	6.2973	2.79657	0.041134	ctpG
Rv3169	1	6.29727	2.89402	0.0470175	Rv3169
Rv2533c	1.33333	6.29713	2.54548	0.0294554	nusB
Rv2069	1	6.29599	2.77539	0.0404525	sigC
Rv0186	0.333333	6.29414	3.32688	0.0758628	bglS
Rv0284	6.66667	6.29373	2.44791	0.0252833	eccC3
Rv3889c	1.33333	6.29314	2.50347	0.0276762	espG2
Rv1860	2	6.29197	2.55175	0.0297526	apa
Rv3674c	0.666667	6.29044	2.64984	0.0338263	nth
Rv1248c	9.66667	6.2903	2.46825	NA	Rv1248c
Rv1415	2.33333	6.28946	2.68287	0.0356577	ribA2
Rv0629c	0.333333	6.28869	3.36205	0.0779919	recD
Rv0818	1	6.28622	2.30661	0.0193	Rv0818
Rv1077	1.33333	6.2849	3.10929	0.0603133	cbs
Rv0685	12.6667	6.28291	2.18886	0.0153716	tuf
Rv0283	5.66667	6.28278	2.44601	0.0253842	eccB3
Rv2951c	1	6.28254	2.83755	0.0440661	Rv2951c
Rv3409c	2.33333	6.28102	2.53493	0.0292243	choD
Rv2448c	3.33333	6.27671	2.53185	0.0291698	valS
Rv0367c	0.333333	6.27515	3.7481	0.105371	Rv0367c
Rv0768	0.333333	6.27515	3.7481	0.105371	aldA
Rv1672c	0.333333	6.27515	3.7481	0.105371	Rv1672c
Rv1775	0.333333	6.27515	3.7481	0.105371	Rv1775
Rv2179c	0.333333	6.27515	3.7481	0.105371	Rv2179c
Rv3038c	0.333333	6.27515	3.7481	0.105371	Rv3038c
Rv3195	0.333333	6.27515	3.7481	0.105371	Rv3195
Rv3292	0.333333	6.27515	3.7481	0.105371	Rv3292
Rv1523	0.333333	6.27514	3.74861	0.105373	Rv1523
Rv1299	4.33333	6.26784	2.05522	0.0111873	prfA
Rv2182c	4.66667	6.26779	2.46182	0.0263004	Rv2182c
Rv2409c	1.33333	6.2673	2.72713	0.0386403	Rv2409c
Rv1851	1	6.26618	3.15969	0.0643914	ureF
Rv2542	0.666667	6.26496	3.28033	0.0732392	Rv2542
Rv1441c	1.33333	6.26459	3.11117	0.0610905	PE_PGRS26
Rv2714	3	6.26263	2.19431	0.0158899	Rv2714
Rv0423c	3	6.26175	2.41141	0.0243583	thiC
Rv1389	2.66667	6.2612	2.3912	0.0234144	gmk
Rv2426c	1	6.26046	2.93806	0.0503033	Rv2426c
Rv1022	0.666667	6.25786	2.97047	0.0526955	lpqU
Rv2895c	1	6.25611	2.37154	0.0225084	viuB
Rv2934	4.66667	6.25597	2.45698	0.0263004	ppsD
Rv3577	0.333333	6.25584	3.36577	0.0799665	Rv3577
Rv0695	3.66667	6.25335	2.45575	0.0263004	Rv0695
Rv1229c	2.33333	6.24739	2.18481	0.0157196	mrp
Rv2050	2.33333	6.24638	2.61685	0.0331383	Rv2050
Rv3479	6.66667	6.24628	2.05534	0.0113885	Rv3479
Rv2518c	1.33333	6.24395	3.11355	0.0620482	ldtB
Rv0198c	0.666667	6.24167	2.69854	0.0377295	zmp1
Rv0874c	0.333333	6.23874	3.40535	0.0825968	Rv0874c
Rv1331	1	6.23836	3.16357	0.0657501	Rv1331
Rv3340	2	6.23817	2.19919	0.0162308	metC
Rv1845c	1	6.23781	2.40717	0.0245608	blaR
Rv0981	1.33333	6.23389	2.48369	0.0278739	mprA
Rv0188	7.33333	6.23322	2.08614	0.012363	Rv0188
Rv3827c	1.33333	6.23289	2.47866	0.0276355	Rv3827c
Rv1508c	0.666667	6.23279	3.01674	0.0561856	Rv1508c
Rv3407	5.66667	6.22969	2.45317	0.0265321	vapB47
Rv1192	1.33333	6.22852	2.53109	0.029891	Rv1192
Rv2927c	2.33333	6.22752	2.77317	0.0416001	Rv2927c
Rv1783	19.3333	6.22349	1.92441	0.00858336	eccC5
Rv2949c	1.33333	6.22303	3.11555	0.0630965	Rv2949c
Rv0848	0.666667	6.22214	3.28998	0.0759361	cysK2
Rv0432	1	6.22085	2.85229	0.0464813	sodC
Rv0747	10.3333	6.22065	1.88684	0.0079959	PE_PGRS10
Rv1360	1	6.21967	2.80572	0.0438127	Rv1360
Rv1172c	2	6.21835	2.18388	0.0160341	PE12
Rv2449c	1	6.21553	2.54722	0.0307675	Rv2449c
Rv1843c	4.66667	6.21477	2.2264	0.0175315	guaB1
Rv1181	51.6667	6.21436	2.09764	0.012875	pks4
Rv3328c	0.666667	6.21429	2.97908	0.0542567	sigJ
Rv0756c	1	6.21344	2.90385	0.049792	Rv0756c
Rv1926c	1.66667	6.21038	2.69734	0.0382898	mpt63
Rv0486	0.666667	6.2078	2.90074	0.0497798	mshA
Rv0716	1.33333	6.20681	2.45192	0.0268833	rplE
Rv0886	1.66667	6.20427	2.58436	0.0324113	fprB
Rv2736c	1.33333	6.20409	2.60428	0.0334235	recX
Rv3645	1.66667	6.20179	2.52783	0.0302483	Rv3645
Rv0860	10	6.19984	2.5425	NA	fadB
Rv1298	1.66667	6.19974	2.45959	0.0273742	rpmE
Rv1925	4.33333	6.19616	2.40971	0.0252833	fadD31
Rv0050	2.66667	6.19588	2.12355	0.0139688	ponA1
Rv2332	1.33333	6.1955	2.80647	0.0445879	mez
Rv0223c	1.33333	6.19292	2.80455	0.0445591	Rv0223c
Rv1163	4.33333	6.19283	2.41627	0.0256575	narJ
Rv0533c	1	6.19282	2.90988	0.0503033	fabH
Rv0064	3	6.19229	2.17401	0.0160146	Rv0064
Rv1293	1	6.19119	2.85642	0.047681	lysA
Rv3800c	33.3333	6.19099	2.03109	0.0111873	pks13
Rv3478	66.6667	6.19091	2.05102	0.0118216	PPE60
Rv0134	0.333333	6.19	3.37816	0.0825968	ephF
Rv2967c	2	6.18915	2.48618	0.0287483	pca
Rv1280c	1	6.18875	2.6381	0.0355578	oppA
Rv2766c	1	6.18107	3.17184	0.0685112	Rv2766c
Rv0118c	1.66667	6.17905	3.09515	NA	oxcA
Rv3871	6.66667	6.17693	2.25057	0.0189304	eccCb1
Rv2159c	35.6667	6.17066	2.25234	0.0190236	Rv2159c
Rv0138	0.333333	6.17007	3.80196	0.114706	Rv0138
Rv0176	0.333333	6.17007	3.80196	0.114706	Rv0176
Rv0492c	0.333333	6.17007	3.80196	0.114706	Rv0492c
Rv0748	0.333333	6.17007	3.80196	0.114706	vapB31
Rv1728c	0.333333	6.17007	3.80196	0.114706	Rv1728c
Rv1781c	0.333333	6.17007	3.80196	0.114706	malQ
Rv2166c	0.333333	6.17007	3.80196	0.114706	Rv2166c
Rv2554c	0.333333	6.17007	3.80196	0.114706	Rv2554c
Rv2915c	0.333333	6.17007	3.80196	0.114706	Rv2915c
Rv1155	0.333333	6.17004	3.80307	0.114747	Rv1155
Rv3859c	33.6667	6.16688	2.30373	NA	gltB
Rv0458	3.33333	6.16674	2.53722	NA	Rv0458
Rv3193c	2	6.16653	2.56116	0.03199	Rv3193c
Rv0983	4.33333	6.1636	2.71125	0.0400717	pepD
Rv0276	6.33333	6.16138	2.23355	0.0184176	Rv0276
Rv3660c	1.33333	6.16041	2.73599	0.041134	Rv3660c
Rv0931c	3.66667	6.15988	2.70191	0.0397355	pknD
Rv1200	0.333333	6.1518	3.40018	0.0855238	Rv1200
Rv1990c	1	6.15154	3.17627	0.0701444	Rv1990c
Rv2213	1	6.15154	3.17627	0.0701444	pepB
Rv1908c	27.6667	6.14891	2.16577	0.0162308	katG
Rv0697	0.666667	6.14809	2.76179	0.0430435	Rv0697
Rv0365c	0.666667	6.14601	2.92064	0.0528411	Rv0365c
Rv1874	0.666667	6.14425	2.93502	0.0534286	Rv1874
Rv1812c	0.333333	6.14408	3.48231	0.0912018	Rv1812c
Rv2956	0.333333	6.14408	3.48231	0.0912018	Rv2956
Rv2925c	2.66667	6.14385	2.4561	0.0282491	rnc
Rv3812	0.666667	6.14162	2.96032	0.0553399	PE_PGRS62
Rv1245c	0.666667	6.13815	2.82725	0.0473571	Rv1245c
Rv0467	2.33333	6.13653	2.70773	0.0406152	icl1
Rv1479	3.33333	6.13509	2.55428	0.0323318	moxR1
Rv1733c	7	6.13303	1.96993	0.0102925	Rv1733c
Rv3074	0.666667	6.13244	3.31118	0.0805909	Rv3074
Rv0704	4	6.13162	2.17493	0.0166996	rplB
Rv0418	1	6.13158	2.87067	0.0501471	lpqL
Rv3461c	0.666667	6.13013	2.75348	0.0430435	rpmJ
Rv3502c	0.666667	6.12471	2.6479	0.0377295	Rv3502c
Rv3587c	0.666667	6.12421	3.12689	0.0674712	Rv3587c
Rv0847	1	6.12139	3.1809	0.0715958	lpqS
Rv3234c	1	6.12139	3.1809	0.0715958	tgs3
Rv2900c	1.66667	6.11867	2.41855	0.0269187	fdhF
Rv3680	3.33333	6.11842	2.39976	0.0261996	Rv3680
Rv2101	2.33333	6.11761	2.7675	NA	helZ
Rv0483	1.33333	6.10975	2.50204	0.0306426	lprQ
Rv1431	0.333333	6.10847	3.46494	0.0913796	Rv1431
Rv3762c	1.33333	6.10794	2.45759	0.0289305	Rv3762c
Rv1626	1.33333	6.10319	2.83961	0.0489188	Rv1626
Rv0405	0.666667	6.09682	2.94556	0.0558044	pks6
Rv3826	1.66667	6.09379	2.49033	0.0304565	fadD23
Rv0298	1	6.09008	2.59317	0.0353915	Rv0298
Rv3441c	2	6.08757	2.27355	0.0210265	mrsA
Rv1589	0.666667	6.08541	3.32285	0.0825968	bioB
Rv1165	3.66667	6.08503	2.22991	0.0192721	typA
Rv3801c	16	6.08339	2.23235	0.0193	fadD32
Rv2540c	3.33333	6.0819	2.59474	NA	aroF
Rv1294	0.666667	6.08118	2.76882	0.0453249	thrA
Rv2235	2.33333	6.07806	2.51753	0.0319442	Rv2235
Rv1240	1.66667	6.07621	2.77975	0.0461198	mdh
Rv1411c	2	6.07615	2.56377	0.034024	lprG
Rv0676c	3.33333	6.0752	2.71167	0.0420768	mmpL5
Rv1794	4.33333	6.07394	2.3762	0.0258907	Rv1794
Rv0408	0.333333	6.07131	3.46655	0.0934629	pta
Rv2940c	12.3333	6.07069	2.01547	0.0118342	mas
Rv1156	2.33333	6.06771	2.23516	0.0197774	Rv1156
Rv0693	3.33333	6.06369	2.77558	0.0461423	Rv0693
Rv3408	2	6.06351	2.49715	0.0314252	vapC47
Rv3883c	2	6.06146	2.387	0.0265321	mycP1
Rv1910c	1	6.05878	2.69493	0.0413754	Rv1910c
Rv0561c	0.333333	6.05657	3.86515	0.12644	Rv0561c
Rv0948c	0.333333	6.05657	3.86515	0.12644	Rv0948c
Rv1932	0.333333	6.05657	3.86515	0.12644	tpx
Rv2640c	0.333333	6.05657	3.86515	0.12644	Rv2640c
Rv0571c	1.66667	6.05303	2.45628	0.0297526	Rv0571c
Rv1488	5.33333	6.05191	2.45882	0.029876	Rv1488
Rv2444c	10.6667	6.04595	1.93855	0.0102925	rne
Rv3286c	0.666667	6.04464	3.05501	0.0649074	sigF
Rv3763	7	6.04355	2.5567	NA	lpqH
Rv0547c	0.666667	6.03677	3.33532	0.0855034	Rv0547c
Rv0681	0.666667	6.03677	3.33532	0.0855034	Rv0681
Rv2580c	0.666667	6.03677	3.33532	0.0855034	hisS
Rv3649	0.666667	6.03677	3.33532	0.0855034	Rv3649
Rv1468c	4	6.03272	2.22404	0.0198551	PE_PGRS29
Rv3614c	59.3333	6.03087	2.3919	0.0273498	espD
Rv0477	1	6.02947	2.92821	0.0568768	Rv0477
Rv0720	0.333333	6.02788	3.54003	0.100753	rplR
Rv1449c	5	6.0254	2.17568	0.0181721	tkt
Rv1620c	4	6.02288	2.56332	0.0353612	cydC
Rv0251c	4.33333	6.02162	3.09418	NA	hsp
Rv2977c	1.66667	6.02111	2.7409	0.0453249	thiL
Rv0080	3	6.02027	2.51675	0.0328581	Rv0080
Rv0020c	4.33333	6.01857	2.46062	0.0304565	fhaA
Rv3494c	1.66667	6.01754	2.53795	0.0339568	mce4F
Rv1124	0.666667	6.01456	2.70659	0.0433599	ephC
Rv0647c	1	6.00478	2.93534	0.0578161	Rv0647c
Rv1306	1.66667	6.00363	2.52221	0.0335513	atpF
Rv0576	1	5.99678	2.78925	0.0488693	Rv0576
Rv1707	1.66667	5.99625	2.46605	0.0312947	Rv1707
Rv2340c	4	5.99602	2.48898	0.0319559	PE_PGRS39
Rv2558	12.6667	5.99508	2.22891	0.0207246	Rv2558
Rv0754	0.666667	5.9943	2.99375	0.0624423	PE_PGRS11
[truncated: 587 more rows]

## Sheet: sigA_st
gene	inputMean	log2FoldChange	lfcSE	padj	product
Rv3900c	0	23.1451	3.47402	6.10857e-09	Rv3900c
Rv1244	0	22.9957	3.47669	6.10857e-09	lpqZ
Rv2988c	0	22.9582	3.47741	6.10857e-09	leuC
Rv2631	0	10.5854	2.72773	0.0117709	Rv2631
Rv2792c	0	9.97596	3.08143	0.0652462	Rv2792c
Rv0588	0	9.64783	3.14927	0.0774867	Rv0588
Rv1584c	0	9.56535	3.50455	0.0859762	Rv1584c
Rv3393	0	9.49255	3.48372	0.0859762	iunH
Rv2710	9	9.39874	2.47838	0.0134933	sigB
Rv3160c	0	9.20731	2.85257	0.0652462	Rv3160c
Rv0971c	0	9.13045	3.50057	0.0859762	echA7
Rv3657c	0	9.13045	3.50057	0.0859762	Rv3657c
RVnc0021	0.333333	9.0987	2.86974	0.0687672	mcr3
Rv3551	0	9.07806	3.50379	0.0859762	Rv3551
Rv2173	0	9.07607	3.52658	0.0859762	idsA2
Rv2858c	0.333333	8.89265	2.91086	0.0774867	aldC
Rv3466	0	8.86762	3.54118	0.0859762	Rv3466
Rv2163c	0	8.84709	3.52064	0.0859762	pbpB
Rv0710	0.333333	8.81405	2.90349	0.0774867	rpsQ
Rv1226c	0	8.78307	3.52615	0.0859762	Rv1226c
Rv1912c	0	8.78307	3.52615	0.0859762	fadB5
Rv3095	0	8.78307	3.52615	0.0859762	Rv3095
Rv2412	0.333333	8.75318	3.25474	0.0859762	rpsT
Rv2416c	0.333333	8.75318	3.25474	0.0859762	eis
Rv2897c	0	8.75092	3.55096	0.0873754	Rv2897c
Rv3568c	0.333333	8.74081	2.94347	0.0792925	hsaC
Rv0976c	0.666667	8.70519	3.23314	NA	Rv0976c
Rv2761c	0	8.69788	3.14465	0.0859762	hsdS
Rv3518c	0.333333	8.67424	3.24937	0.0859762	cyp142
Rv1489	0.333333	8.65955	2.89769	0.0792925	Rv1489
Rv0982	0.333333	8.65677	2.54213	0.0497846	mprB
Rv1596	0	8.64581	3.5393	0.0876173	nadC
Rv2464c	0	8.64581	3.5393	0.0876173	Rv2464c
Rv2630	0	8.64581	3.5393	0.0876173	Rv2630
Rv3369	0	8.64581	3.5393	0.0876173	Rv3369
Rv1650	0.333333	8.64257	3.2496	0.0859762	pheT
Rv2959c	0	8.57194	3.54718	0.0876173	Rv2959c
Rv0813c	0	8.55902	3.14293	0.0859762	Rv0813c
Rv3810	0.333333	8.53107	3.25851	0.0859762	pirG
Rv1537	0	8.52428	3.2644	0.0859762	dinX
Rv1931c	0	8.49409	3.55612	0.0876173	Rv1931c
Rv3359	0	8.49409	3.55612	0.0876173	Rv3359
Rv0259c	0.333333	8.4603	2.91252	0.0830514	Rv0259c
Rv3163c	0	8.40883	3.19664	0.0859762	Rv3163c
Rv0683	0.666667	8.36503	2.60093	0.0652462	rpsG
Rv0973c	0.666667	8.35779	3.22648	0.0859762	accA2
Rv2946c	0.333333	8.32845	2.91485	0.0859762	pks1
Rv1381	0	8.3245	3.57805	NA	pyrC
Rv3376	0	8.30615	3.55744	NA	Rv3376
Rv2963	0	8.21615	3.18293	NA	Rv2963
Rv0902c	0.333333	8.2137	2.62642	0.0724846	prrB
Rv2190c	0.333333	8.20607	3.2921	0.0859762	Rv2190c
Rv0809	0.333333	8.13625	2.90758	0.0859762	purM
Rv1092c	0	8.13227	3.60732	NA	coaA
Rv0127	0.333333	7.97995	3.01658	0.0859762	mak
Rv1842c	0	7.94709	3.26065	NA	Rv1842c
Rv1785c	0.333333	7.94705	3.2822	0.0876173	cyp143
Rv2423	0	7.91039	3.64764	NA	Rv2423
Rv3301c	0	7.91039	3.64764	NA	phoY1
Rv2307c	0.333333	7.90317	3.30745	0.0876173	Rv2307c
Rv3701c	0.333333	7.88576	3.28604	0.0876173	egtD
Rv1249c	0.333333	7.87884	2.95739	0.0859762	Rv1249c
Rv1205	0.333333	7.82176	3.29036	0.0876173	Rv1205
Rv1348	0	7.78517	3.67383	NA	irtA
Rv2716	0	7.78517	3.67383	NA	Rv2716
Rv2819c	0.333333	7.75478	3.29525	0.0909567	Rv2819c
Rv1635c	0	7.70384	3.67151	NA	Rv1635c
Rv3423c	0	7.70384	3.67151	NA	alr
Rv3132c	1	7.70047	2.64177	0.0830514	devS
Rv2029c	0.333333	7.65902	3.32472	0.0936669	pfkB
Rv0292	0.333333	7.59846	2.94258	0.0859762	eccE3
Rv3814c	0.333333	7.57664	3.03979	0.0859762	Rv3814c
Rv0176	0.333333	7.56718	2.74691	0.0859762	Rv0176
Rv0972c	0.333333	7.53286	3.31428	0.0946532	fadE12
Rv0541c	0	7.45957	3.73659	NA	Rv0541c
Rv3921c	0	7.45957	3.73659	NA	Rv3921c
Rv0926c	0.333333	7.41492	2.94338	0.0859762	Rv0926c
Rv2554c	0.333333	7.39831	2.95558	0.0859762	Rv2554c
Rv1508A	0	7.3679	3.76421	NA	Rv1508A
Rv2104a	0	7.3679	3.76421	NA	Rv2104a
Rv2368c	0	7.3679	3.76421	NA	phoH1
Rv2446c	0	7.3679	3.76421	NA	Rv2446c
Rv0157A	0.333333	7.34619	3.02486	0.0876173	Rv0157A
Rv2297	1	7.33857	2.64881	0.0859762	Rv2297
Rv0230c	0.333333	7.32289	3.06141	NA	php
Rv2499c	0.333333	7.32289	3.06141	NA	Rv2499c
Rv0586	0.666667	7.30159	3.2284	0.0965803	mce2R
Rvnt08	0.333333	7.29772	3.31617	NA	trpT
Rv2919c	0.666667	7.29016	2.87724	0.0859762	glnB
Rv1552	0.666667	7.2821	2.64838	0.0859762	frdA
Rv0400c	0.333333	7.27045	3.34308	NA	fadE7
Rv1692	0.333333	7.27045	3.34308	NA	Rv1692
Rv0914c	0	7.26991	3.79661	NA	Rv0914c
Rv2327	0	7.26991	3.79661	NA	Rv2327
Rv2334	0	7.26991	3.79661	NA	cysK1
Rv2415c	0	7.26991	3.79661	NA	Rv2415c
Rv0332	0.666667	7.22146	3.23042	0.0989236	Rv0332
Rv2576c	0	7.22013	3.41493	NA	Rv2576c
Rv3681c	0.666667	7.21245	3.26037	0.0994445	whiB4
Rv0507	0	7.16474	3.83281	NA	mmpL2
Rv2874	0	7.16474	3.83281	NA	dipZ
Rv3885c	0	7.16474	3.83281	NA	eccE2
Rv3312A	0.666667	7.14494	2.67506	0.0859762	Rv3312A
Rv1324	0.666667	7.13661	3.23294	0.0994445	Rv1324
Rv3758c	0.666667	7.13661	3.23294	0.0994445	proV
Rv1697	1	7.12851	3.21048	0.0994445	Rv1697
Rv1302	1.33333	7.12493	2.56984	0.0859762	rfe
Rv0001	1.33333	7.10701	2.81911	0.0859762	dnaA
Rv2503c	1.33333	7.08474	2.85853	0.0873754	scoB
Rv3170	0.333333	7.06453	3.37115	NA	aofH
Rv0010c	0	7.05118	3.875	NA	Rv0010c
Rv0029	0	7.05118	3.875	NA	Rv0029
Rv1042c	0	7.05118	3.875	NA	Rv1042c
Rv1235	0	7.05118	3.875	NA	lpqY
Rv1919c	0	7.05118	3.875	NA	Rv1919c
Rv2360c	0	7.05118	3.875	NA	Rv2360c
Rv2460c	0	7.05118	3.875	NA	clpP2
Rv2707	0	7.05118	3.875	NA	Rv2707
Rv3100c	0	7.05118	3.875	NA	smpB
Rv3396c	0	7.05118	3.875	NA	guaA
RVnc0040	0	7.05118	3.875	NA	MTS2975
Rv0351	1.66667	7.04903	2.96419	0.0876173	grpE
Rv3644c	0.333333	7.02629	3.03808	NA	Rv3644c
Rv3462c	0.666667	7.0147	2.99106	0.0909567	infA
Rv0682	0.666667	7.00894	2.8352	0.0873754	rpsL
Rv2144c	0.666667	6.99915	3.23789	0.099752	Rv2144c
Rv3610c	1.66667	6.99195	2.95927	NA	ftsH
Rv1009	1	6.97665	3.21162	0.099752	rpfB
Rv3256c	1	6.97665	3.21162	0.099752	Rv3256c
Rv3239c	0.666667	6.96939	2.93098	0.0876173	Rv3239c
Rv1159	0.333333	6.94937	3.38918	NA	pimE
Rv0434	0	6.92777	3.92444	NA	Rv0434
Rv0806c	0	6.92777	3.92444	NA	cpsY
Rv1577c	0	6.92777	3.92444	NA	Rv1577c
Rv2053c	0	6.92777	3.92444	NA	fxsA
Rv2110c	0	6.92777	3.92444	NA	prcB
Rv3403c	0	6.92777	3.92444	NA	Rv3403c
Rv2932	1.66667	6.89228	2.85124	0.0876173	ppsB
Rv3749c	0.333333	6.88884	3.37778	NA	Rv3749c
Rv2425c	0.333333	6.8242	3.41085	NA	Rv2425c
Rv0967	2	6.78671	2.28018	0.0792925	csoR
Rv0673	1	6.76775	2.89303	0.0909567	echA4
Rv3367	0.333333	6.76064	3.04716	NA	PE_PGRS51
Rv2947c	0.333333	6.75766	2.86367	NA	pks15
Rv0934	0.666667	6.73612	3.25063	0.107363	pstS1
Rv1732c	1	6.73293	3.21556	0.105564	Rv1732c
Rv3884c	0.666667	6.72482	2.64251	0.0859762	eccA2
Rv2496c	0.333333	6.6871	3.43722	NA	bkdB
Rv2580c	0.666667	6.6714	2.92713	0.0939561	hisS
Rv0988	0.333333	6.67017	3.42059	NA	Rv0988
Rv1645c	0.333333	6.67017	3.42059	NA	Rv1645c
Rv0104	0.333333	6.62231	3.15815	NA	Rv0104
Rv3843c	2	6.57256	2.45823	0.0859762	Rv3843c
Rv3721c	1	6.55345	2.86407	0.0936669	dnaZX
Rv3676	2	6.54268	2.27127	0.0854245	crp
Rv1522c	0.333333	6.53336	3.09803	NA	mmpL12
Rv1221	1	6.53136	2.64731	0.0873754	sigE
Rv1326c	1	6.52632	2.83056	0.0936669	glgB
Rv1907c	1.66667	6.48711	2.58062	0.0859762	Rv1907c
Rv3592	0.333333	6.48157	3.13184	NA	Rv3592
Rv2289	0.333333	6.46066	3.12156	NA	cdh
Rv1736c	2.33333	6.46036	2.29038	0.0859762	narX
Rv0718	1	6.4394	3.22431	0.115996	rpsH
Rv2704	0.333333	6.42469	3.12059	NA	Rv2704
Rv1329c	0.666667	6.41401	3.27345	0.120369	dinG
Rv3545c	1.66667	6.41217	2.95557	0.099752	cyp125
Rv2627c	3	6.40151	2.49746	0.0859762	Rv2627c
Rv2258c	0.666667	6.39884	2.91385	0.099752	Rv2258c
Rv0352	3	6.38363	2.45888	0.0859762	dnaJ1
Rv0638	0.666667	6.34521	3.25554	0.120457	secE1
Rv2358	0.666667	6.33994	3.27993	0.122227	smtB
Rv1992c	1.33333	6.33613	2.83289	0.0989236	ctpG
Rv1817	0.333333	6.31426	3.50774	NA	Rv1817
Rv2692	0.333333	6.31426	3.50774	NA	ceoC
Rv1367c	1	6.29264	3.23057	0.120457	Rv1367c
Rv2743c	1	6.29264	3.23057	0.120457	Rv2743c
Rv2134c	2.66667	6.26315	2.97489	NA	Rv2134c
Rv3269	0.666667	6.26185	3.28731	0.122481	Rv3269
Rv2198c	0.666667	6.22255	2.9684	0.105564	mmpS3
Rv2210c	0.666667	6.21528	3.07227	NA	ilvE
Rv1547	1.33333	6.20951	2.58111	0.0876173	dnaE1
Rv3339c	0.333333	6.20943	3.53801	NA	icd1
Rv3540c	0.333333	6.20943	3.53801	NA	ltp2
Rv3464	0.666667	6.17928	3.29575	0.123562	rmlB
Rv1442	1.33333	6.17681	2.81191	0.099752	bisC
Rv2500c	1	6.16954	2.96471	0.105764	fadE19
Rv0537c	1	6.14776	2.84829	0.099752	Rv0537c
Rv3868	4.66667	6.12133	2.08431	0.0830514	eccA1
Rv3270	8.33333	6.10216	3.07911	NA	ctpC
Rv2902c	0.666667	6.09168	3.30547	0.12753	rnhB
Rv1323	5.66667	6.0808	2.66779	0.0939561	fadA4
Rv0511	1.33333	6.07998	2.86612	0.103147	hemD
Rv2215	2.66667	6.07449	2.87643	0.103147	dlaT
Rv3409c	2.33333	6.05914	2.85835	0.103147	choD
Rv1187	1.66667	6.0585	2.84112	0.103147	rocA
Rv3048c	1.66667	6.03123	2.3951	0.0859762	nrdF2
Rv2155c	1.33333	6.00473	2.8228	0.103147	murD
Rv3837c	0.666667	6.00096	2.9445	NA	Rv3837c
Rv0932c	3.33333	5.99593	2.61191	0.0936669	pstS2
Rv2840c	3.33333	5.99587	2.39309	0.0859762	Rv2840c
Rv1832	2	5.98506	2.86553	0.105764	gcvB
Rv0719	0.666667	5.98018	2.981	NA	rplF
Rv3432c	0.333333	5.97338	3.61266	NA	gadB
Rv0241c	0.333333	5.97332	3.61476	NA	htdX
Rv0844c	0.333333	5.97332	3.61476	NA	narL
Rv0937c	0.333333	5.97332	3.61476	NA	mku
Rv1699	0.333333	5.97332	3.61476	NA	pyrG
Rv1815	0.333333	5.97332	3.61476	NA	Rv1815
Rv1966	0.333333	5.97332	3.61476	NA	mce3A
Rv2021c	0.333333	5.97332	3.61476	NA	Rv2021c
Rv1388	2	5.95334	3.22221	0.12753	mihF
Rv1425	2	5.93247	2.88993	0.109163	Rv1425
Rv1810	3	5.93178	2.56255	0.0934635	Rv1810
Rv3314c	1	5.89152	2.86965	0.109163	deoA
Rv3287c	1.33333	5.87884	2.92315	0.115108	rsbW
Rv1493	1	5.87773	3.25626	0.132974	mutB
Rv1980c	1.33333	5.86899	2.65481	0.0994445	mpt64
Rv3457c	1	5.86706	2.96748	0.118627	rpoA
Rv0015c	0.666667	5.86468	3.05058	NA	pknA
Rv0777	1	5.85673	2.76692	0.103147	purB
Rv0823c	2	5.8542	2.63754	0.0994445	Rv0823c
Rv0577	0.666667	5.84178	2.96966	NA	TB27.3
Rv0102	0.333333	5.83875	3.66338	NA	Rv0102
Rv0361	0.333333	5.83875	3.66338	NA	Rv0361
Rv0705	0.333333	5.83875	3.66338	NA	rpsS
Rv0964c	0.333333	5.83875	3.66338	NA	Rv0964c
Rv1431	0.333333	5.83875	3.66338	NA	Rv1431
Rv1520	0.333333	5.83875	3.66338	NA	Rv1520
Rv2723	0.333333	5.83875	3.66338	NA	Rv2723
Rv3802c	0.333333	5.83875	3.66338	NA	Rv3802c
Rv0501	2.66667	5.83633	2.5132	0.0934635	galE2
Rv3849	1	5.81746	3.23734	0.133011	espR
Rv2890c	1	5.8116	2.73835	0.103147	rpsB
Rv0037c	1	5.80734	3.26201	0.133349	Rv0037c
Rv2766c	1	5.80734	3.26201	0.133349	Rv2766c
Rv0373c	0.666667	5.79152	3.34516	NA	Rv0373c
Rv3391	1.66667	5.77405	3.22701	0.133011	acrA1
Rv1643	2.66667	5.76109	2.51433	0.0936669	rplT
Rv0676c	3.33333	5.75892	3.24289	0.133757	mmpL5
Rv2245	6	5.75427	2.37091	0.0876173	kasA
Rv3342	0.666667	5.74169	3.45785	NA	Rv3342
Rv3410c	1	5.73333	3.26853	0.134546	guaB3
Rv2409c	1.33333	5.71613	2.92931	0.120457	Rv2409c
Rv0148	1.66667	5.69967	2.83772	0.11516	Rv0148
Rv3289c	1.33333	5.69716	2.60993	0.099752	Rv3289c
Rv1467c	2.66667	5.69068	2.85374	0.115996	fadE15
Rv2685	0.666667	5.67574	3.36336	NA	arsB1
Rv3706c	1	5.65532	3.27594	0.139557	Rv3706c
Rv2703	4.66667	5.65072	2.58262	0.099752	sigA
Rv2624c	0.666667	5.6449	2.99113	NA	Rv2624c
Rv2982c	2.33333	5.62355	2.88684	0.120457	gpdA2
Rv0951	2	5.61805	2.96055	0.122481	sucC
Rv2793c	0.666667	5.61477	3.35255	NA	truB
Rv0174	4.33333	5.60897	2.58629	0.099752	mce1F
Rv3580c	1.33333	5.60416	2.85327	0.119687	cysS1
Rv2697c	1.33333	5.58254	3.24805	0.139782	dut
Rv1017c	1	5.57284	3.2844	0.144354	prsA
Rv0143c	0.666667	5.54507	3.36535	NA	Rv0143c
Rv3245c	1.33333	5.53266	2.93867	0.122738	mtrB
Rv2626c	2.66667	5.53215	2.70007	0.109543	hrp1
Rv2241	3	5.52499	2.97456	0.125971	aceE
Rv1855c	1	5.52347	2.92211	0.122481	Rv1855c
Rv0291	1.33333	5.52265	2.87367	0.122227	mycP3
Rv1854c	0.666667	5.50287	3.10193	NA	ndh
Rv0422c	0.666667	5.50168	3.01751	NA	thiD
Rv3133c	3.66667	5.48581	2.10193	0.0859762	devR
Rv2558	12.6667	5.47226	2.3609	0.0934635	Rv2558
Rv3785	0.666667	5.47179	3.37958	NA	Rv3785
Rv3877	2	5.46388	2.86161	0.122481	eccD1
Rv2672	0.666667	5.45541	3.18805	NA	Rv2672
Rv0207c	2	5.45538	2.84177	0.122227	Rv0207c
Rv2977c	1.66667	5.45295	2.88109	0.122481	thiL
Rv3582c	1	5.44155	2.92113	NA	ispD
Rv0144	3.66667	5.42895	2.40502	0.0968052	Rv0144
Rv1662	2	5.41803	2.86291	0.122481	pks8
Rv3122	0.666667	5.41187	3.4116	NA	Rv3122
Rv3705c	0.666667	5.41187	3.4116	NA	Rv3705c
Rv1738	12	5.39945	2.29673	0.0909567	Rv1738
Rv0491	1	5.39888	3.05779	NA	regX3
Rv0272c	1.33333	5.38101	3.2633	0.151931	Rv0272c
Rv0822c	1.33333	5.38101	3.2633	0.151931	Rv0822c
Rv1997	2.66667	5.36266	2.84092	0.122481	ctpF
Rv2347c	12	5.36149	2.2683	0.0898794	esxP
Rv1905c	0.666667	5.35959	3.18621	NA	aao
Rv3051c	6.66667	5.35387	2.37579	0.0969078	nrdE
Rv2411c	3	5.34547	2.84392	0.123044	Rv2411c
Rv0935	1.33333	5.33559	2.64033	0.114454	pstC1
Rv1013	1	5.31342	2.99294	NA	pks16
Rv1703c	1.33333	5.30704	3.26975	0.151985	Rv1703c
Rv0106	1	5.29259	3.31838	NA	Rv0106
Rv0815c	1	5.27595	2.71335	NA	cysA2
Rv0693	3.33333	5.27143	2.51974	0.105564	Rv0693
Rv2701c	0.666667	5.25929	3.44416	NA	suhB
Rv2326c	1	5.25725	3.30109	NA	Rv2326c
Rv3848	1	5.25725	3.30109	NA	Rv3848
Rv0467	2.33333	5.23618	3.23959	0.153604	icl1
Rv3050c	1	5.23404	2.95267	NA	Rv3050c
Rv1240	1.66667	5.23074	2.9782	0.134546	mdh
Rv2930	2	5.22711	2.44187	0.10273	fadD26
Rv0886	1.66667	5.22679	2.88867	0.132563	fprB
Rv1821	5	5.22568	2.61282	0.115996	secA2
Rv1536	26.6667	5.22385	2.36033	0.0994445	ileS
Rv1488	5.33333	5.20985	2.91894	0.133245	Rv1488
Rv0415	1.33333	5.20917	2.99089	0.136798	thiO
Rv1038c	1.33333	5.20889	2.94155	0.134188	esxJ
Rv1798	1.66667	5.18566	2.88753	0.133011	eccA5
Rv3002c	1	5.18559	3.33367	NA	ilvN
Rv0701	10.3333	5.1709	2.39044	0.099752	rplC
Rv2338c	0.666667	5.1687	3.14781	NA	moeW
Rv3750c	1	5.16407	3.06006	NA	Rv3750c
Rv0211	1.66667	5.16168	2.87844	0.133011	pckA
Rv2785c	1.33333	5.1609	2.99558	0.139689	rpsO
Rv0574c	0.666667	5.15681	3.23486	NA	Rv0574c
Rv2124c	7	5.15334	2.36011	0.099752	metH
Rv1396c	2	5.15253	2.61591	0.119687	PE_PGRS25
Rv2501c	1	5.15233	2.95584	NA	accA1
Rv1162	26	5.14979	2.36988	0.099752	narH
Rv1820	1.33333	5.14664	3.28531	0.160741	ilvG
Rv0704	4	5.14559	2.57931	0.115996	rplB
Rv3087	2.33333	5.14316	3.24347	0.158506	Rv3087
Rv1094	7.66667	5.14143	2.37962	0.099752	desA2
Rv0475	1.33333	5.13792	3.26324	0.159969	hbhA
Rv1294	0.666667	5.13425	3.45614	NA	thrA
Rv2397c	0.666667	5.13425	3.45614	NA	cysA1
Rv2657c	0.666667	5.13425	3.45614	NA	Rv2657c
Rv3674c	0.666667	5.13425	3.45614	NA	nth
Rv2895c	1	5.13329	2.75971	NA	viuB
Rv3130c	50.3333	5.12744	2.15518	0.0876173	tgs1
Rv2920c	1.33333	5.12067	2.99004	NA	amt
Rv1130	4.66667	5.10779	3.25962	0.160741	prpD
Rv3823c	5.33333	5.08411	2.37776	0.10273	mmpL8
Rv0628c	2.66667	5.07626	2.34131	0.099752	Rv0628c
Rv3880c	2	5.07546	2.88115	0.134546	espL
Rv0711	1	5.07482	3.32962	NA	atsA
Rv3211	2.33333	5.07272	2.55346	0.116878	rhlE
Rv2935	1.66667	5.07072	2.99881	0.144599	ppsE
Rv0636	1	5.07001	3.35174	NA	hadB
Rv1633	1.66667	5.06031	2.66293	0.122481	uvrB
Rv3408	2	5.05982	2.88518	0.134546	vapC47
Rv2587c	2.33333	5.05912	2.62386	0.122227	secD
Rv2048c	9	5.05245	2.10138	0.0876173	pks12
Rv2780	11	5.05152	2.53384	0.115996	ald
Rv1307	2.33333	5.04373	3.24779	0.161805	atpH
Rv1915	2.33333	5.03821	2.85049	0.134546	aceAa
Rv0038	0.666667	5.03577	3.48216	NA	Rv0038
Rv0146	0.666667	5.03577	3.48216	NA	Rv0146
Rv2337c	0.666667	5.03577	3.48216	NA	Rv2337c
Rv0244c	3.66667	5.03566	3.249	0.162029	fadE5
Rv1368	7	5.03559	2.44939	0.109163	lprF
Rv0637	1.66667	5.03468	2.87907	0.135499	hadC
Rv1006	2	5.03258	2.61804	0.122227	Rv1006
Rv0280	2.66667	5.02471	2.55546	0.119687	PPE3
Rv0702	6	5.01689	2.93761	0.142034	rplD
Rv0477	1	5.00847	3.34108	NA	Rv0477
Rv1793	4.66667	5.00338	2.60435	0.122227	esxN
Rv0149	1.33333	4.99258	3.28022	NA	Rv0149
Rv1594	2.66667	4.98245	2.92296	0.142494	nadA
Rv1309	1.66667	4.97825	3.27411	0.167019	atpG
Rv0284	6.66667	4.97626	2.58521	0.122227	eccC3
Rv3347c	4	4.97471	2.67842	0.125971	PPE55
Rv1397c	11	4.96402	2.6248	0.122481	vapC10
Rv0006	4.33333	4.96191	2.34795	0.103147	gyrA
Rv1449c	5	4.95695	2.61864	0.122481	tkt
Rv1363c	1.33333	4.94768	2.70224	NA	Rv1363c
Rv1641	9.33333	4.93961	2.29356	0.100226	infC
Rv1623c	10	4.93849	2.63836	0.123562	cydA
Rv1628c	1	4.93187	3.12634	NA	Rv1628c
Rv2400c	0.666667	4.93	3.51209	NA	subI
Rv2675c	0.666667	4.93	3.51209	NA	Rv2675c
Rv0931c	3.66667	4.92945	2.86192	0.139689	pknD
Rv0166	7.33333	4.91337	2.97054	0.151931	fadD5
RVnc0036	8.66667	4.91274	2.36082	0.105764	MTS1338
Rv0285	1.66667	4.91046	3.0115	0.151985	PE5
Rv0350	9.33333	4.88903	2.98466	NA	dnaK
Rv3496c	1.66667	4.88882	3.3029	0.176764	mce4D
Rv2296	2.33333	4.88061	2.88184	0.144599	Rv2296
Rv2625c	1.33333	4.875	2.72728	NA	Rv2625c
Rv0440	17.3333	4.86807	2.67688	0.130654	groEL2
Rv2745c	1	4.86575	3.36781	NA	clgR
Rv2101	2.33333	4.86433	2.92834	0.151931	helZ
Rv2498c	0.666667	4.86419	3.17677	NA	citE
Rv1782	6	4.85905	2.40842	0.114684	eccB5
Rv3841	12.6667	4.84192	2.81081	NA	bfrB
Rv1165	3.66667	4.837	2.68091	0.132974	typA
Rv0644c	1	4.83217	3.06221	NA	mmaA2
Rv3682	4.33333	4.82626	2.62543	0.12753	ponA2
Rv0569	1.66667	4.80859	2.93701	0.151985	Rv0569
Rv0974c	1	4.80664	3.39947	NA	accD2
Rv2583c	8.33333	4.79951	2.05032	0.0909567	relA
Rv0202c	1	4.7887	3.38348	NA	mmpL11
Rv1837c	3.33333	4.77992	2.40712	0.116878	glcB
Rv2986c	5.33333	4.77876	2.65225	0.133011	hupB
Rv1733c	7	4.7783	2.07616	0.0936669	Rv1733c
Rv3881c	7.33333	4.77257	2.59143	0.12753	espB
Rv2629	10.3333	4.76977	2.28774	0.105764	Rv2629
Rv3581c	1	4.76808	3.05152	NA	ispF
Rv1844c	1.33333	4.765	2.71399	NA	gnd1
Rv0530	2.66667	4.76138	2.90053	0.151985	Rv0530
Rv1925	4.33333	4.76039	2.32983	0.110388	fadD31
Rv1327c	1	4.7432	2.81932	NA	glgE
Rv2246	2.66667	4.73976	2.8681	0.151931	kasB
Rv0135c	0.666667	4.73337	3.39715	NA	Rv0135c
Rv0684	6.33333	4.73295	2.59546	0.130107	fusA1
Rv2396	12	4.73109	2.11377	0.0989236	PE_PGRS41
Rv1486c	2.33333	4.72501	3.0173	0.160741	Rv1486c
Rv3680	3.33333	4.7237	2.63746	0.133011	Rv3680
Rv3290c	35	4.70846	2.11148	0.0994445	lat
Rv0855	1	4.70726	3.40103	NA	far
Rv2839c	21	4.70682	2.23141	0.103147	infB
Rv0700	8.66667	4.69691	2.62207	0.133011	rpsJ
Rv2225	2.33333	4.69618	3.26796	0.186834	panB
Rv1791	1	4.69312	3.07004	NA	PE19
Rv0840c	0.666667	4.69163	3.5876	NA	pip
Rv2502c	0.666667	4.69163	3.5876	NA	accD1
Rv0341	2.66667	4.68524	3.26166	0.186834	iniB
Rv3864	2.33333	4.68375	2.9153	0.154682	espE
Rv0383c	2.33333	4.67808	2.88099	0.151985	Rv0383c
Rv1461	5	4.67397	2.866	0.151985	Rv1461
Rv2540c	3.33333	4.67341	2.69357	0.137996	aroF
Rv1870c	3	4.6715	2.65503	0.134546	Rv1870c
Rv0288	4.66667	4.66396	2.99781	0.161663	esxH
Rv0151c	1	4.6544	3.43155	NA	PE1
Rv0533c	1	4.6544	3.43155	NA	fabH
Rv0510	2	4.64683	2.45454	0.122481	hemC
Rv1887	2.66667	4.64547	2.66856	0.136798	Rv1887
Rv3487c	7	4.64523	2.64159	0.134546	lipF
Rv1310	3.33333	4.64235	2.61884	0.134163	atpD
Rv1926c	1.66667	4.63746	3.30987	NA	mpt63
Rv1655	1.33333	4.63379	3.08472	NA	argD
Rv3733c	1	4.62773	3.06705	NA	Rv3733c
Rv3061c	2.33333	4.61688	2.9746	0.161805	fadE22
Rv3246c	1.66667	4.61006	2.97381	NA	mtrA
Rv1783	19.3333	4.60405	2.0128	0.0936669	eccC5
Rv1441c	1.33333	4.59901	3.08664	NA	PE_PGRS26
Rv2032	10	4.59675	2.09926	0.099752	acg
Rv1095	3.33333	4.59295	2.50148	0.127607	phoH2
Rv3127	7.66667	4.59229	2.40126	0.122481	Rv3127
Rv3870	3.66667	4.59119	2.8711	0.155864	eccCa1
Rv3799c	6	4.58609	2.86955	0.155864	accD4
Rv2169c	1.33333	4.5823	3.34121	NA	Rv2169c
Rv3827c	1.33333	4.5823	3.34121	NA	Rv3827c
Rv3136	5	4.57777	2.92821	0.160751	PPE51
Rv1197	6.33333	4.57609	2.6055	0.134546	esxK
Rv1869c	2	4.57522	2.99531	0.165766	Rv1869c
Rv2484c	8	4.5698	2.22081	0.109163	Rv2484c
Rv1286	1.66667	4.56525	2.96537	NA	Rv1286
Rv0663	0.666667	4.55567	3.63596	NA	atsD
Rv0862c	0.666667	4.55567	3.63596	NA	Rv0862c
Rv1487	0.666667	4.55567	3.63596	NA	Rv1487
Rv1637c	0.666667	4.55567	3.63596	NA	Rv1637c
Rv1771	0.666667	4.55567	3.63596	NA	Rv1771
Rv2219	0.666667	4.55567	3.63596	NA	Rv2219
Rv3093c	0.666667	4.55567	3.63596	NA	Rv3093c
Rv3099c	0.666667	4.55567	3.63596	NA	Rv3099c
Rv0957	1.33333	4.55396	3.00769	NA	purH
Rv0873	3.66667	4.54663	2.90908	0.160751	fadE10
Rv2394	10.6667	4.54448	2.36419	0.122227	ggtB
Rv1469	1.33333	4.53145	3.04293	NA	ctpD
Rv1121	1	4.52899	3.44314	NA	zwf1
Rv2507	1	4.52899	3.44314	NA	Rv2507
Rv3134c	19	4.5057	2.11555	0.103147	Rv3134c
Rv1375	1.66667	4.502	3.30561	NA	Rv1375
Rv2462c	1.66667	4.502	3.30561	NA	tig
Rv3847	1.66667	4.502	3.30561	NA	Rv3847
Rv2077c	6.66667	4.50194	2.61627	0.139689	Rv2077c
Rv2838c	2.66667	4.49621	2.95865	0.167019	rbfA
Rv3523	1.33333	4.48326	3.08824	NA	ltp3
Rv1908c	27.6667	4.47277	2.29352	NA	katG
Rv1796	3	4.46026	2.91354	0.165738	mycP5
Rv3620c	1.66667	4.46014	2.97812	NA	esxW
Rv2391	95.3333	4.45835	2.21378	0.115008	sirA
Rv1806	2	4.44852	2.9839	NA	PE20
Rv2442c	2	4.44852	2.9839	NA	rplU
Rv0046c	6.33333	4.44823	2.9432	0.167832	ino1
Rv1625c	1.66667	4.4438	3.314	NA	cya
Rv2967c	2	4.44183	2.70345	0.151985	pca
Rv2611c	1	4.43366	3.22524	NA	Rv2611c
Rv3494c	1.66667	4.43113	3.33741	NA	mce4F
Rv2092c	1.33333	4.41943	3.03018	NA	helY
Rv1182	10	4.41482	2.35769	0.123562	papA3
Rv1415	2.33333	4.4138	2.90777	0.167112	ribA2
Rv0245	0.666667	4.40537	3.69416	NA	Rv0245
Rv0469	0.666667	4.40537	3.69416	NA	umaA
Rv1224	0.666667	4.40537	3.69416	NA	tatB
Rv1402	0.666667	4.40537	3.69416	NA	priA
Rv2538c	0.666667	4.40537	3.69416	NA	aroB
Rv3755c	0.666667	4.40537	3.69416	NA	Rv3755c
Rv3869	3.33333	4.40446	2.69361	0.151985	eccB1
Rv1398c	24.3333	4.40421	2.17726	0.114454	vapB10
Rv0165c	2.33333	4.39482	2.73477	0.154682	mce1R
Rv2867c	5.33333	4.39261	2.6623	0.151931	Rv2867c
Rv2373c	2.33333	4.39139	3.01928	0.18258	dnaJ2
Rv2030c	23	4.39066	2.16446	0.113685	Rv2030c
Rv2721c	2	4.38483	2.99202	NA	Rv2721c
Rv2115c	15.3333	4.37527	2.22277	0.119687	mpa
Rv2340c	4	4.36416	2.96315	0.178772	PE_PGRS39
Rv3131	95.3333	4.34746	2.10757	0.109163	Rv3131
Rv2091c	2.66667	4.34539	2.64544	0.151985	Rv2091c
Rv0639	2	4.34399	3.29559	NA	nusG
Rv2519	1.33333	4.34095	3.11733	NA	PE26
Rv0959	1.66667	4.34035	2.97203	NA	Rv0959
Rv2791c	98.3333	4.34032	1.87582	0.0934635	Rv2791c
Rv2837c	1	4.3253	3.4979	NA	Rv2837c
Rv2846c	2.33333	4.32509	2.94105	0.179028	efpA
Rv2990c	4.66667	4.30985	2.63397	0.151985	Rv2990c
Rv2925c	2.66667	4.30113	2.97431	0.184983	rnc
Rv0279c	1.66667	4.29267	2.79481	NA	PE_PGRS4
Rv0570	4.66667	4.28902	2.41083	0.133349	nrdZ
Rv0571c	1.66667	4.26765	3.01779	NA	Rv0571c
Rv0641	1.66667	4.26765	3.01779	NA	rplA
Rv2711	4	4.24801	2.63605	0.154125	ideR
Rv1437	1	4.24756	3.26103	NA	pgk
Rv2696c	1.66667	4.24565	3.07299	NA	Rv2696c
Rv0252	41.6667	4.24412	2.30528	0.12753	nirB
Rv3875	36.3333	4.23135	2.14525	NA	esxA
Rv0761c	1.33333	4.22905	3.4301	NA	adhB
Rv2045c	1.33333	4.22905	3.4301	NA	lipT
Rv3479	6.66667	4.22813	2.55785	0.151931	Rv3479
Rv2483c	4	4.22661	2.88345	0.179166	plsC
Rv1174c	1.33333	4.2249	3.139	NA	TB8.4
Rv2764c	1.33333	4.2249	3.139	NA	thyA
Rv3295	2.33333	4.22013	3.2884	0.225292	Rv3295
Rv0222	1	4.21144	3.53178	NA	echA1
Rv2724c	1	4.21144	3.53178	NA	fadE20
Rv2948c	1	4.21144	3.53178	NA	fadD22
Rv3520c	1	4.21144	3.53178	NA	Rv3520c
Rv2524c	41	4.19996	2.19063	0.122323	fas
Rv1131	6.66667	4.19973	3.28117	0.226071	prpC
Rv0545c	4	4.19855	2.67136	0.160375	pitA
Rv2395	3	4.19567	2.94678	0.187727	Rv2395
Rv3206c	3.33333	4.19123	2.9404	0.187675	moeB1
Rv1683	2.66667	4.18131	2.91456	0.186966	Rv1683
Rv1533	1.66667	4.17857	3.00206	NA	Rv1533
Rv0313	2.33333	4.17803	2.95583	0.190363	Rv0313
Rv3025c	2.33333	4.16344	2.98009	0.194694	iscS
Rv2448c	3.33333	4.14862	3.00835	0.19917	valS
Rv1308	6	4.14272	2.50069	0.151931	atpA
Rv1391	3.66667	4.13297	2.73463	0.167832	dfp
Rv0642c	3.66667	4.13189	2.89102	0.187469	mmaA4
Rv1133c	9.33333	4.12849	2.69922	0.165738	metE
Rv1185c	2.33333	4.12697	2.94043	NA	fadD21
Rv1297	12	4.12506	2.18935	0.122738	rho
Rv3709c	1.66667	4.11792	3.01096	NA	ask
Rv3519	2	4.11547	3.32734	NA	Rv3519
Rv1180	10.3333	4.11165	2.5988	0.158506	pks3
Rv0579	1.33333	4.1034	3.44109	NA	Rv0579
Rv1352	1.33333	4.1034	3.44109	NA	Rv1352
Rv2392	29	4.10096	2.42359	0.144599	cysH
Rv1996	17.6667	4.09937	2.17166	0.122481	Rv1996
Rv1183	9	4.0938	2.58367	0.158506	mmpL10
Rv0120c	12	4.08772	2.49626	0.151985	fusA2
Rv0298	1	4.08769	3.57142	NA	Rv0298
Rv2444c	10.6667	4.08666	2.11356	0.122227	rne
Rv2950c	8	4.08115	2.61677	0.161324	fadD29
Rv0703	2	4.0755	2.51504	NA	rplW
Rv2931	2	4.06564	2.76759	NA	ppsA
Rv3197	13.3333	4.05264	2.44546	0.151931	Rv3197
Rv2632c	2	4.05216	3.33719	NA	Rv2632c
Rv3679	10.3333	4.05159	2.44444	0.151931	Rv3679
Rv1265	3.33333	4.0484	2.97962	0.204036	Rv1265
Rv0747	10.3333	4.04328	2.33855	0.13928	PE_PGRS10
Rv2454c	1.66667	4.03115	3.08729	NA	Rv2454c
Rv2395B	10.6667	4.0286	2.1988	0.128178	aprB
Rv1192	1.33333	4.02823	3.21084	NA	Rv1192
Rv0243	4.66667	4.0252	3.01118	0.209799	fadA2
Rv0668	20.3333	4.02201	2.09397	0.122227	rpoC
Rv0655	15.3333	4.02168	2.47562	0.151985	mkl
Rv0425c	4	3.99146	2.42544	0.151985	ctpH
Rv3514	7.66667	3.98429	2.37356	0.147856	PE_PGRS57
Rv0751c	1	3.98266	3.28345	NA	mmsB
Rv1037c	2.66667	3.97895	2.73382	NA	esxI
Rv3800c	33.3333	3.96916	2.13236	0.125934	pks13
Rv3159c	1	3.96392	3.3525	NA	PPE53
Rv0834c	15.3333	3.95932	2.07723	0.122481	PE_PGRS14
Rv1794	4.33333	3.95781	2.62628	0.168777	Rv1794
Rv1156	2.33333	3.95615	2.71276	NA	Rv1156
Rv0479c	2	3.95519	3.01605	NA	Rv0479c
Rv0713	1.66667	3.95289	3.40173	NA	Rv0713
Rv3490	1.66667	3.95289	3.40173	NA	otsA
Rv1863c	1	3.95222	3.61829	NA	Rv1863c
Rv2130c	1	3.95222	3.61829	NA	mshC
Rv2615c	1.66667	3.94115	3.06061	NA	PE_PGRS45
Rv3371	29.3333	3.92823	2.1362	0.12753	Rv3371
Rv3507	8.33333	3.92157	2.19611	0.133245	PE_PGRS53
Rv3350c	1.66667	3.91082	3.13574	NA	PPE56
Rv0050	2.66667	3.90624	2.77991	NA	ponA1
Rv3484	1.66667	3.90084	3.43149	NA	Rv3484
Rv3846	1.33333	3.90003	3.49436	NA	sodA
Rv2904c	2.66667	3.89762	2.68205	NA	rplS
Rv2352c	5	3.88754	2.39502	0.151985	PPE38
Rv3477	3	3.88522	2.73812	NA	PE31
Rv3619c	2.66667	3.8743	2.98155	NA	esxV
Rv3583c	19.6667	3.87351	2.41642	0.155328	Rv3583c
Rv3003c	4.66667	3.86481	2.37781	0.151985	ilvB1
Rv2426c	1	3.86072	3.41362	NA	Rv2426c
Rv3825c	82	3.84893	2.1479	0.133011	pks2
Rv1818c	3.66667	3.83181	2.71655	0.1909	PE_PGRS33
Rv1325c	1.33333	3.83095	3.1747	NA	PE_PGRS24
Rv2916c	1.66667	3.82987	3.07866	NA	ffh
Rv3648c	5.33333	3.82517	2.96039	0.223515	cspA
Rv3710	2	3.82304	2.61435	NA	leuA
Rv3596c	24.3333	3.81258	2.45096	0.161663	clpC1
Rv1163	4.33333	3.81193	3.27116	0.261861	narJ
Rv0667	38	3.80716	2.0588	0.12753	rpoB
Rv0263c	2	3.80593	3.06834	NA	Rv0263c
Rv0706	1	3.80251	3.67451	NA	rplV
Rv1416	1	3.80251	3.67451	NA	ribH
Rv2402	1	3.80251	3.67451	NA	Rv2402
Rv2777c	1	3.80251	3.67451	NA	Rv2777c
Rv3850	1	3.80251	3.67451	NA	Rv3850
Rv3089	1	3.79752	3.41361	NA	fadD13
Rv2159c	35.6667	3.79118	2.47465	0.165738	Rv2159c
Rv0061c	1.33333	3.78637	3.52723	NA	Rv0061c
Rv2949c	1.33333	3.78637	3.52723	NA	Rv2949c
Rv2456c	1.33333	3.78619	3.2487	NA	Rv2456c
Rv2623	24.6667	3.7769	2.07766	0.130654	TB31.7
Rv3685c	2	3.76665	3.3878	NA	cyp137
Rv3633	18	3.74973	2.47638	0.167832	Rv3633
Rv2873	3.33333	3.74728	2.93764	0.226665	mpt83
Rv2331	2	3.74187	3.1325	NA	Rv2331
Rv2497c	1.66667	3.73602	3.11571	NA	bkdA
Rv3202c	1.66667	3.73095	3.46964	NA	Rv3202c
Rv3909	1.33333	3.72132	3.31633	NA	Rv3909
Rv0984	4.33333	3.70611	2.75028	0.207135	moaB2
Rv0384c	4	3.69902	3.30665	0.277401	clpB
Rv2266	2.33333	3.69083	3.36342	NA	cyp124
Rv2737c	3	3.68543	2.95906	NA	recA
Rv1809	7.66667	3.67979	2.68148	0.200592	PPE33
Rv2295	1.66667	3.67704	3.46593	NA	Rv2295
Rv3478	66.6667	3.67643	2.14854	0.141547	PPE60
Rv2386a	1.66667	3.67569	3.12626	NA	Rv2386a
Rv0872c	23	3.67472	2.08774	0.134546	PE_PGRS15
Rv1638A	3	3.67164	2.50301	NA	Rv1638A
Rv0079	10	3.66901	2.39363	0.165738	Rv0079
Rv1544	1.33333	3.66285	3.56558	NA	Rv1544
Rv3148	1.33333	3.66285	3.56558	NA	nuoD
Rv3418c	1.33333	3.66285	3.56558	NA	groES
Rv1872c	69.3333	3.65586	2.24767	0.151985	lldD2
Rv3859c	33.6667	3.65247	2.39275	0.165766	gltB
Rv0289	8.66667	3.64516	2.67819	0.203994	espG3
Rv1630	9	3.64	2.62495	0.197419	rpsA
Rv1829	4.66667	3.63656	2.94289	0.23875	Rv1829
Rv1443c	1	3.63527	3.74212	NA	Rv1443c
Rv2676c	1	3.63527	3.74212	NA	Rv2676c
Rv3042c	1	3.63527	3.74212	NA	serB2
Rv3306c	1	3.63527	3.74212	NA	amiB1
Rv3865	1	3.63527	3.74212	NA	espF
Rv2172c	1.33333	3.62662	3.22796	NA	Rv2172c
Rv1223	4.33333	3.60933	2.97365	0.244881	htrA
Rv0685	12.6667	3.60008	2.33999	0.165235	tuf
Rv3248c	1.33333	3.59938	3.22761	NA	sahH
Rv3416	2.33333	3.59841	3.07297	NA	whiB3
Rv0724	7	3.59028	2.22489	0.153932	sppA
Rv2156c	4.33333	3.58857	2.69332	0.210699	murX
Rv2204c	4	3.58112	2.94091	0.243842	Rv2204c
Rv3241c	7	3.58051	2.60807	0.200592	Rv3241c
Rv0170	3	3.57122	3.35355	NA	mce1B
Rv1828	3	3.57122	3.35355	NA	Rv1828
Rv0824c	3.66667	3.56571	2.74303	NA	desA1
Rv0922	6.66667	3.55269	2.54585	0.194754	Rv0922
Rv0821c	4.66667	3.5506	2.25492	0.159969	phoY2
Rv3603c	1.66667	3.53834	3.5181	NA	Rv3603c
Rv3824c	5.33333	3.52816	2.95625	0.252828	papA1
Rv2129c	1.33333	3.52765	3.61082	NA	Rv2129c
Rv1871c	24	3.52501	2.45162	0.186834	Rv1871c
Rv1772	4.33333	3.50183	3.29462	0.299079	Rv1772
Rv1808	5.33333	3.49112	2.95826	0.257092	PPE32
Rv1527c	2	3.48779	2.85484	NA	pks5
Rv0287	2	3.48407	3.11182	NA	esxG
Rv2162c	23.3333	3.48352	2.18292	0.156127	PE_PGRS38
Rv1184c	4.33333	3.47437	2.70638	0.225292	Rv1184c
Rv0005	7.66667	3.47141	2.71795	0.226592	gyrB
Rv1620c	4	3.46303	3.01202	0.267409	cydC
Rv1646	6.66667	3.46118	2.46546	0.19277	PE17
Rv2881c	1.66667	3.45832	3.52538	NA	cdsA
Rv3686c	1.66667	3.45832	3.52538	NA	Rv3686c
Rv3049c	5.66667	3.45234	3.00879	0.267798	Rv3049c
Rv3088	2	3.44707	3.10209	NA	tgs4
Rv3801c	16	3.4465	2.42439	0.188003	fadD32
Rv3874	21.3333	3.44532	2.67293	0.224194	esxB
Rv3871	6.66667	3.43576	2.61579	0.21685	eccCb1
Rv2875	3	3.43213	3.04181	NA	mpt70
Rv0578c	21	3.42398	2.16291	0.158506	PE_PGRS7
Rv2933	5.66667	3.39796	2.67875	0.228936	ppsC
Rv0064	3	3.38075	2.79578	NA	Rv0064
Rv1320c	1.33333	3.37828	3.66488	NA	Rv1320c
Rv3804c	3.33333	3.36911	3.34223	NA	fbpA
Rv0885	7.33333	3.36569	2.70141	0.236912	Rv0885
Rv1475c	2	3.34952	3.20765	NA	acn
Rv2005c	10	3.34698	2.34241	0.187469	Rv2005c
Rv0002	1.33333	3.33682	3.39574	NA	dnaN
Rv1178	1.66667	3.33496	3.56244	NA	Rv1178
Rv2876	1.66667	3.33496	3.56244	NA	Rv2876
Rv3059	1.66667	3.33496	3.56244	NA	cyp136
Rv0169	4.33333	3.33045	2.68091	0.237808	mce1A
Rv1181	51.6667	3.31371	2.1614	0.165738	pks4
Rv3491	2	3.30669	3.20807	NA	Rv3491
Rv2346c	18.3333	3.29726	2.69108	0.241884	esxO
Rv0172	5.33333	3.27394	2.65608	0.239435	mce1D
Rv1789	4.66667	3.26264	2.51258	0.221557	PPE26
Rv2158c	29.3333	3.25747	2.21778	0.179145	murE
Rv0268c	2.33333	3.25709	2.90609	NA	Rv0268c
Rv1617	3	3.25481	3.02775	NA	pykA
Rv1737c	7	3.24992	2.49188	0.219894	narK2
Rv0107c	4.66667	3.22977	3.00108	0.294204	ctpI
Rv2393	47.3333	3.21946	2.40942	0.209799	che1
Rv0145	15.6667	3.21856	2.25482	0.18747	Rv0145
Rv1679	1.33333	3.21146	3.72943	NA	fadE16
Rv3695	1.33333	3.21146	3.72943	NA	Rv3695
Rv0758	2.33333	3.2099	2.93316	NA	phoR
Rv2161c	42.3333	3.20094	2.18294	0.179166	Rv2161c
Rv1840c	1.66667	3.19995	3.60604	NA	PE_PGRS34
Rv3584	1.66667	3.19995	3.60604	NA	lpqE
Rv0721	2	3.19119	3.52423	NA	rpsE
Rv1462	2	3.19119	3.52423	NA	Rv1462
Rv1886c	2	3.19119	3.52423	NA	fbpB
Rv3822	2.33333	3.18428	3.46735	NA	Rv3822
Rv0613c	2	3.1839	3.23995	NA	Rv0613c
Rv2461c	2.66667	3.17871	3.42619	NA	clpP1
Rv3916c	1.66667	3.17848	3.35934	NA	Rv3916c
Rv2195	7	3.17012	2.68838	0.257092	qcrA
Rv2940c	12.3333	3.16894	2.38283	0.211105	mas
Rv2031c	30	3.1578	2.35374	0.208829	hspX
Rv2329c	20	3.15742	2.2049	0.18738	narK1
Rv1161	202.667	3.15517	2.12352	0.175343	narG
Rv1172c	2	3.15361	3.24077	NA	PE12
Rv0175	1.66667	3.15291	3.32865	NA	Rv0175
Rv1179c	1.66667	3.15291	3.32865	NA	Rv1179c
Rv2714	3	3.15075	3.11007	NA	Rv2714
Rv1800	1.33333	3.14865	3.46865	NA	PPE28
Rv3614c	59.3333	3.14289	2.51283	0.23552	espD
Rv3873	6.33333	3.11413	3.29862	0.354547	PPE68
Rv3597c	3	3.11076	2.86249	NA	lsr2
Rv1087	8.33333	3.10862	2.66768	0.261861	PE_PGRS21
Rv0251c	4.33333	3.106	3.33558	NA	hsp
Rv0983	4.33333	3.106	3.33558	NA	pepD
Rv1827	3	3.09971	2.82037	NA	garA
Rv2628	2	3.09701	3.24882	NA	Rv2628
Rv1797	3.66667	3.0953	3.07932	NA	eccE5
Rv0877	4.66667	3.09291	3.06536	0.322985	Rv0877
Rv3879c	5.33333	3.09199	2.53166	0.242922	espK
Rv2137c	15.6667	3.09184	2.67933	0.266182	Rv2137c
Rv1904	4	3.08413	3.06569	NA	Rv1904
Rv0290	7.66667	3.083	2.22663	0.197658	eccD3
Rv0502	12	3.07819	2.98128	NA	Rv0502
Rv3229c	6.33333	3.07551	2.70257	0.27006	desA3
Rv0116c	2	3.06794	3.56004	NA	ldtA
Rv1173	2	3.06794	3.56004	NA	fbiC
Rv1631	2	3.06794	3.56004	NA	coaE
Rv1636	1.66667	3.0508	3.658	NA	TB15.3
Rv1706c	1.66667	3.0508	3.658	NA	PPE23
Rv1707	1.66667	3.0508	3.658	NA	Rv1707
Rv3734c	4.33333	3.04788	3.34273	NA	tgs2
Rv0426c	3.66667	3.03547	3.02274	NA	Rv0426c
Rv3872	1.33333	3.02238	3.81225	NA	PE35
Rv1361c	16	2.99992	2.65557	0.273117	PPE19
Rv3615c	32.3333	2.9824	2.77006	0.294204	espC
Rv1661	5.66667	2.98189	2.78582	0.296245	pks7
Rv2555c	6.33333	2.95369	2.81076	0.30409	alaS
Rv1535	55.6667	2.95003	2.16877	0.203994	Rv1535
Rv1521	4	2.94238	3.05266	NA	fadD25
Rv1639c	12	2.94123	2.16775	0.204206	Rv1639c
Rv2868c	3	2.9279	3.12698	NA	gcpE
Rv0516c	2.33333	2.9073	3.18598	NA	Rv0516c
Rv0860	10	2.90553	2.95056	0.334369	fadB
Rv2348c	4	2.90496	3.37649	NA	Rv2348c
Rv2302	2	2.90128	3.32229	NA	Rv2302
Rv3083	3.66667	2.9012	3.41532	NA	Rv3083
Rv1862	1.66667	2.89298	3.43086	NA	adhA
Rv1164	2.66667	2.88434	3.4931	NA	narI
Rv1298	1.66667	2.88422	3.72086	NA	rpmE
Rv2202c	1.66667	2.88422	3.72086	NA	adoK
Rv2584c	12.3333	2.8755	2.42667	0.255845	apt
Rv0755c	2	2.87098	3.32273	NA	PPE12
Rv2941	3.33333	2.85346	3.42884	NA	fadD28
Rv0458	3.33333	2.83611	3.10188	NA	Rv0458
Rv1473	4	2.83207	3.38799	NA	Rv1473
Rv1468c	4	2.82914	3.12156	NA	PE_PGRS29
Rv3867	2	2.82905	3.0817	NA	espH
Rv2934	4.66667	2.80926	3.01129	NA	ppsD
Rv2459	1.66667	2.79918	3.45454	NA	Rv2459
Rv3219	8.66667	2.79521	3.003	0.360734	whiB1
Rv0020c	4.33333	2.78858	3.37849	NA	fhaA
RVnc0024	2	2.78409	3.65201	NA	mcr7
Rv1109c	3.66667	2.76345	3.1266	NA	Rv1109c
Rv3508	26.6667	2.75645	2.22654	0.238396	PE_PGRS54
Rv0338c	3.66667	2.73942	2.88896	NA	Rv0338c
Rv0253	10	2.72212	2.95069	0.363487	nirD
Rv0066c	2	2.71141	3.09187	NA	icd2
Rv0188	7.33333	2.7112	2.97298	0.368316	Rv0188
Rv1332	2	2.70531	3.37667	NA	Rv1332
Rv0346c	1.66667	2.69554	3.79895	NA	ansP2
Rv1285	1.66667	2.69554	3.79895	NA	cysD
Rv2066	1.66667	2.69554	3.79895	NA	cobIJ
Rv2150c	1.66667	2.69554	3.79895	NA	ftsZ
Rv3890c	5.66667	2.67484	3.08736	NA	esxC
Rv2557	20	2.66942	2.33673	0.268983	Rv2557
Rv3616c	109.667	2.6519	2.38894	0.280626	espA
Rv3288c	2.66667	2.65002	2.97989	NA	usfY
Rv2633c	2.66667	2.64794	3.55548	NA	Rv2633c
Rv0938	2	2.61771	3.71224	NA	ligD
Rv3600c	2	2.61771	3.71224	NA	Rv3600c
Rv3240c	4.33333	2.59968	3.11726	NA	secA1
Rv1198	3	2.59942	3.5207	NA	esxL
Rv2209	3.66667	2.59889	3.12238	NA	Rv2209
Rv2157c	5	2.59395	2.52921	NA	murF
Rv2136c	4	2.58822	3.43048	NA	Rv2136c
Rv1315	1.66667	2.58261	3.54266	NA	murA
Rv0297	26.6667	2.5705	2.07182	0.237874	PE_PGRS5
Rv0171	6	2.5696	3.00291	NA	mce1C
Rv1078	2.33333	2.56121	3.65606	NA	Rv1078
Rv2996c	2.33333	2.56121	3.65606	NA	serA1
Rv0206c	13	2.55704	2.33489	0.286776	mmpL3
Rv1621c	4	2.5476	3.09522	NA	cydD
Rv0695	3.66667	2.52554	3.46817	NA	Rv0695
Rv3417c	2	2.51772	3.44313	NA	groEL1
Rv1813c	3.33333	2.50048	3.20626	NA	Rv1813c
Rv2495c	2.33333	2.49531	3.36945	NA	bkdC
Rv1100	1.66667	2.47967	3.8559	NA	Rv1100
Rv1464	1.66667	2.47967	3.8559	NA	csd
Rv1747	1.66667	2.47967	3.8559	NA	Rv1747
Rv3135	1.66667	2.47967	3.8559	NA	PPE50
Rv3299c	1.66667	2.47967	3.8559	NA	atsB
Rv0870c	3	2.46181	3.24384	NA	Rv0870c
Rv2441c	3.33333	2.44607	3.51921	NA	rpmA
Rv1110	3.66667	2.43327	3.17078	NA	lytB2
Rv3193c	2	2.4293	3.78695	NA	Rv3193c
Rv1248c	9.66667	2.42426	2.70656	0.376241	Rv1248c
Rv2725c	2.33333	2.40319	3.40512	NA	hflX
Rv3613c	6.66667	2.39309	2.75657	NA	Rv3613c
Rv3372	3.66667	2.37378	3.20507	NA	otsB2
Rv3778c	8.66667	2.34537	2.29139	0.316549	Rv3778c
Rv0423c	3	2.34178	3.59079	NA	thiC
Rv3441c	2	2.33178	3.5276	NA	mrsA
Rv1651c	3	2.32457	3.27876	NA	PE_PGRS30
Rv1072	19.6667	2.26049	2.44399	0.363041	Rv1072
Rv2221c	3.66667	2.26011	2.9299	NA	glnE
Rv1559	3	2.19314	3.63529	NA	ilvA
Rv2783c	4	2.18037	2.90461	NA	gpsI
Rv2220	6.33333	2.16488	3.39538	NA	glnA1
RVnc0036a	19385.3	2.14862	1.88167	0.268983	MTS2823
Rv0568	4	2.14777	3.21813	NA	cyp135B1
Rv3213c	2.33333	2.13309	3.4858	NA	Rv3213c
Rv0859	4	2.12902	2.92509	NA	Rv0859
Rv3688c	2.66667	2.12704	3.42231	NA	Rv3688c
Rv2590	21	2.12387	2.40327	0.381904	fadD9
Rv0969	9	2.11355	2.50518	0.403314	ctpV
Rv1795	4.66667	2.11094	3.18153	NA	eccD5
Rv0808	4.33333	2.04618	2.90489	NA	purF
Rv2187	3	2.02719	3.68847	NA	fadD15
Rv0939	2.66667	2.01052	3.76272	NA	Rv0939
Rv2406c	2.66667	2.01052	3.76272	NA	Rv2406c
Rv3866	3.33333	1.98588	3.29926	NA	espG1
Rv3086	6.66667	1.93178	2.82413	NA	adhD
Rv0147	4	1.92372	3.57918	NA	Rv0147
Rv2825c	2.66667	1.92251	3.47144	NA	Rv2825c
Rv1299	4.33333	1.91302	2.97674	NA	prfA
Rv3803c	3.66667	1.90157	3.62442	NA	fbpD
RVnc0046	9992	1.89812	2.02019	NA	ssr
Rv3001c	4.33333	1.87082	2.97955	NA	ilvC
Rv2182c	4.66667	1.84539	3.21449	NA	Rv2182c
Rv0220	6	1.78081	3.13942	NA	lipC
Rv1073	4.66667	1.7719	2.91697	NA	Rv1073
Rv2715	8.33333	1.76725	3.39725	NA	Rv2715
Rv2841c	3.33333	1.74417	3.40622	NA	nusA
Rv1222	5	1.73855	2.9375	NA	rseA
Rv2050	2.33333	1.73666	3.86032	NA	Rv2050
Rv1392	3.66667	1.73583	3.67357	NA	metK
Rv2007c	7.66667	1.69518	3.13812	NA	fdxA
Rv0286	3.33333	1.68653	3.74142	NA	PPE4
Rv1389	2.66667	1.63169	3.8505	NA	gmk
Rv3365c	3.66667	1.61788	3.3985	NA	Rv3365c
Rv3915	3.66667	1.61788	3.3985	NA	Rv3915
Rv3273	2.33333	1.6141	3.72754	NA	Rv3273
Rv1091	4.66667	1.60964	3.61338	NA	PE_PGRS22
Rv2713	2.66667	1.54228	3.85661	NA	sthA
RVnc0006	2.66667	1.50901	3.56442	NA	C8
Rv3763	7	1.36968	3.49706	NA	lpqH
Rv0509	4.33333	1.36691	3.38302	NA	hemA
Rv2244	3	1.32761	3.66764	NA	acpM
Rv0896	4.33333	1.30633	3.71404	NA	gltA2
RVnc0013	126.333	1.29469	1.9658	0.514702	mcr11
Rv1880c	2.66667	1.28546	3.8687	NA	cyp140
Rv0208c	3.33333	1.27518	3.56346	NA	Rv0208c
Rv2440c	4.66667	1.25613	3.37567	NA	obg
Rv1843c	4.66667	1.24356	3.37518	NA	guaB1
Rv2476c	4.33333	1.23015	3.14237	NA	gdh
Rv3720	3.33333	1.10186	3.62203	NA	Rv3720
Rv1731	3	1.09055	3.43723	NA	gabD2
Rv0283	5.66667	1.07884	3.32564	NA	eccB3
Rv2200c	3.33333	1.02964	3.67667	NA	ctaC
Rv2903c	3.33333	1.01191	3.67455	NA	lepB
Rv0276	6.33333	0.979351	3.30249	NA	Rv0276
Rv2178c	3	0.970308	3.87215	NA	aroG
Rv0270	5.66667	0.933363	3.35898	NA	fadD2
Rv1856c	3	0.874805	3.85595	NA	Rv1856c
Rv3144c	5.33333	0.832127	3.41474	NA	PPE52
Rv2457c	10	0.768599	3.18089	NA	clpX
Rv1622c	8.33333	0.760307	3.21521	NA	cydB
Rv3411c	5	0.648737	3.18912	NA	guaB2
Rvns01	16702.7	0.639934	1.84062	0.73295	rnpB
Rv1196	4.33333	0.580119	3.85879	NA	PPE18
Rv0994	4.66667	0.525889	3.59783	NA	moeA1
Rv0167	6.66667	0.504461	3.38201	NA	yrbE1A
Rv3043c	6.33333	0.3936	2.86951	NA	ctaD
Rv1479	3.33333	0.288044	3.90016	NA	moxR1
Rv1253	3.33333	0.243884	3.89953	NA	deaD
Rv3407	5.66667	0.238195	3.54984	NA	vapB47
Rv0282	10	0.140482	2.7484	NA	eccA3
Rv2247	14	0.0106983	2.94216	NA	accD6
Rv2222c	4	-0.0208541	3.89613	NA	glnA2
Rv3876	3.33333	-0.0968038	3.9174	NA	espI
Rv2682c	7.33333	-0.181016	3.81659	NA	dxs1
Rvnt42	5.66667	-0.628033	3.61903	NA	serX
Rv1850	5.33333	-0.680442	3.83623	NA	ureC
Rv3858c	8	-0.940118	3.29956	NA	gltD
Rv2376c	6.33333	-1.20235	3.90518	NA	cfp2
Rv0419	3.66667	-1.25581	3.92565	NA	lpqM
Rv0730	3.66667	-1.29596	3.92514	NA	Rv0730
Rv2641	3.66667	-1.29596	3.92514	NA	cadI
Rv3171c	3.66667	-1.29596	3.92514	NA	hpx
Rv2196	10	-1.32013	3.54292	NA	qcrB
Rv3595c	4.33333	-1.44171	3.92338	NA	PE_PGRS59
Rv1080c	5	-1.68643	3.92079	NA	greA
Rv2455c	5	-1.7459	3.92023	NA	Rv2455c
Rv0108c	5.33333	-1.83944	3.91938	NA	Rv0108c
Rv0125	5.33333	-1.83944	3.91938	NA	pepA
Rv1846c	6.66667	-2.16265	3.91686	NA	blaI

## Sheet: intergenic_RNAP_st
gene	inputMean	log2FoldChange	lfcSE	padj
IGR_Rv0572c_Rv0573c	0	8.86537	2.48506	0.0431454
IGR_Rv3480c_Rv3481c	0	8.24711	2.44205	0.052983
IGR_Rv1184c_Rv1185c	0	7.45857	2.46726	0.0685576
IGR_Rv1638A_Rv1639c	0	7.36692	2.42648	0.0685576
IGR_Rv1536_Rv1537	0	6.9662	2.43336	0.0686163
IGR_Rv1199c_Rv1200	0	6.87244	2.49923	0.0686163
IGR_Rv2258c_Rv2259	0	6.75571	2.50503	0.0690429
IGR_Rv1230c_Rv1231c	0	6.70912	2.60392	0.0784492
IGR_Rv1264_RVnc0013	0	6.70163	2.80265	0.0801597
IGR_Rv3130c_Rv3131	0.666667	6.67303	2.11702	0.0685576
IGR_Rv2256c_Rv2257c	0	6.65398	2.4952	0.0722687
IGR_Rv0563_Rv0564c	0	6.63347	2.42941	0.0686163
IGR_RVnc0036a_Rv3662c	12.3333	6.60045	1.86367	0.0431454
IGR_Rv3339c_Rv3340	0.333333	6.59547	2.39533	0.0686163
IGR_Rv0523c_Rv0524	0.333333	6.55441	2.689	0.0784492
IGR_Rv2166c_Rv2169c	0	6.46149	2.52487	0.0784492
IGR_Rv3616c_Rv3617	0.666667	6.37213	2.25999	0.0686163
IGR_Rv0569_Rv0570	1	6.3711	2.3207	0.0686163
IGR_Rv1737c_Rv1738	1	6.3548	2.23672	0.0686163
IGR_Rv1813c_Rv1814	1	6.29814	2.19015	0.0686163
IGR_Rv0568_Rv0569	0	6.29525	2.55518	0.0784492
IGR_Rv1045_Rv1047	1.66667	6.28448	2.08093	0.0685576
IGR_Rv2626c_Rv2627c	0.333333	6.2816	2.46093	0.0784492
IGR_Rv2029c_Rv2030c	0	6.19989	2.8622	0.0939353
IGR_Rv1296_Rv1297	0	6.10754	2.56732	0.0801597
IGR_Rv2277c_Rv2280	0	6.10628	2.52362	0.0784492
IGR_Rv1771_Rv1772	0	6.09992	2.79286	NA
IGR_Rv1812c_Rv1813c	0	6.09096	2.84397	0.095768
IGR_Rv3644c_Rv3645	0.333333	6.0739	2.7356	0.0939353
IGR_Rv2512a_Rv2513	0	6.01635	2.49533	0.0784492
IGR_Rv0280_Rv0281	0.666667	5.99999	2.14695	0.0686163
IGR_Rv0668_Rv0669c	0	5.98234	2.47525	0.0784492
IGR_Rv3462c_Rv3463	1	5.932	2.15721	0.0686163
IGR_Rv1005c_Rv1006	0	5.92507	2.4531	0.0784492
IGR_Rv0102_Rv0103c	0	5.86197	2.5634	0.0909275
IGR_Rv3681c_Rv3682	0	5.84619	2.59194	0.0939353
IGR_Rv3053c_Rv3054c	0.333333	5.83064	2.41603	0.0784492
IGR_Rv0809_Rv0810c	0.333333	5.82945	2.35921	0.0784492
IGR_Rv0637_Rvnt08	0.333333	5.79372	2.3464	0.0784492
IGR_Rv3006_Rv3007c	0	5.76202	2.57994	0.0939353
IGR_Rv1302_Rv1303	1	5.75681	2.25191	0.0784492
IGR_Rv1205_Rv1206	0	5.75638	2.63519	0.0939353
IGR_Rv3460c_Rv3461c	2.33333	5.74144	1.84823	0.0685576
IGR_Rv3848_Rv3849	0	5.7222	2.71505	0.0970059
IGR_Rv0337c_Rv0338c	0	5.68571	2.88267	0.10539
IGR_Rv2137c_Rv2138	0	5.6688	2.94784	0.106954
IGR_Rv2902c_Rv2903c	0	5.66505	2.91208	0.106912
IGR_Rv3236c_Rv3237c	0	5.64477	2.59342	0.0939353
IGR_Rv0053_Rv0054	0	5.63938	2.60047	0.0939353
IGR_Rv1765c_Rv1766	0	5.63688	2.55247	0.0939353
IGR_Rv0166_Rv0167	4	5.61994	2.21265	0.0784492
IGR_Rv0713_Rv0714	0	5.6156	2.58776	0.0939353
IGR_Rv3197_Rv3197A	0	5.61202	2.89239	0.106954
IGR_Rv1738_Rv1739c	2	5.6086	2.17271	0.0784492
IGR_Rv1181_Rv1182	1.33333	5.60686	2.20315	0.0784492
IGR_Rv3823c_Rv3824c	1	5.5549	2.22431	0.0784492
IGR_Rv1228_Rv1228a	0	5.54979	2.83644	0.106169
IGR_Rv3641c_Rv3642c	0	5.54712	2.58728	0.095768
IGR_Rv3218_Rv3219	0.333333	5.53521	2.49024	0.0939353
IGR_Rv2296_Rv2297	0	5.53116	2.9015	0.106954
IGR_Rv2845c_Rv2846c	0	5.52889	2.66991	0.0970059
IGR_Rvnt40_Rv3685c	0	5.50592	2.54868	NA
IGR_Rv0841_Rv0842	5.66667	5.48464	1.99643	0.0686163
IGR_Rv0756c_Rv0757	0	5.47743	2.92714	NA
IGR_Rv3379c_Rv3382c	0	5.46024	2.62267	NA
IGR_Rv2688c_Rv2689c	0	5.45272	2.6337	0.0970059
IGR_Rv1995_Rv1996	0	5.43606	2.7056	NA
IGR_Rv1418_Rv1419	0	5.43543	2.6414	NA
IGR_Rv0474_Rv0475	0	5.43325	3.22106	NA
IGR_Rv0425c_Rv0426c	0	5.40582	2.92599	NA
IGR_Rv0691c_Rv0691A	0	5.39983	3.22609	NA
IGR_Rv0426c_Rv0427c	0	5.37982	2.85041	NA
IGR_Rv0296c_Rv0297	0	5.3793	2.70198	NA
IGR_Rvnt12_Rvnt13	0	5.36676	2.962	NA
IGR_Rv1387_Rv1388	0	5.3634	2.93318	NA
IGR_Rv3415c_Rv3416	0.666667	5.3595	2.25007	0.0801597
IGR_Rv2290_Rv2291	0	5.35122	2.55146	NA
IGR_Rv2694c_Rv2695	0	5.34325	2.92841	NA
IGR_Rv1389_Rv1390	0	5.33019	2.58345	NA
IGR_Rv3910_Rv3911	0	5.32652	2.94063	NA
IGR_Rv2394_Rv2395	1	5.3155	2.17636	0.0784492
IGR_Rv1760_Rv1761c	0	5.30609	2.93439	NA
IGR_Rv3609c_Rv3610c	0	5.30228	2.98282	NA
IGR_Rv3047c_Rv3048c	0	5.28536	2.95204	NA
IGR_Rv1856c_Rv1857	0	5.28386	2.98538	NA
IGR_Rv1161_Rv1162	0.666667	5.26997	2.29622	0.0906794
IGR_Rv1160_Rv1161	2.33333	5.26177	2.16836	0.0784492
IGR_Rv3476c_Rv3477	0.333333	5.24766	2.40805	0.0939353
IGR_RVnc0040_Rv3844	0.666667	5.22776	2.3636	NA
IGR_Rv2904c_Rv2905	0.333333	5.22379	2.35147	0.0939353
IGR_Rv1177_Rv1178	0	5.18796	2.99935	NA
IGR_Rv3051c_Rv3052c	0	5.18069	2.58364	NA
IGR_Rv0968_Rv0969	0.333333	5.17529	2.71804	0.106954
IGR_Rv0019c_Rv0020c	1.33333	5.16881	2.28922	0.0939353
IGR_Rv3527_Rv3528c	0.333333	5.16663	2.42226	0.0965547
IGR_Rv3647c_Rv3648c	0.333333	5.15351	2.52834	0.0998206
IGR_Rv1360_Rv1361c	0.333333	5.15168	3.06092	0.134519
IGR_Rv2225_Rv2226	0.333333	5.13546	2.52381	0.0998206
IGR_Rv1180_Rv1181	0	5.10562	2.97935	NA
IGR_Rv0490_Rv0491	0	5.09999	3.27829	NA
IGR_Rv1249c_Rv1250	0	5.09836	2.59866	NA
IGR_Rv3648c_Rv3649	3.66667	5.08984	2.15743	0.0811025
IGR_Rv2457c_Rv2458	0	5.08606	2.73574	NA
IGR_Rv1810_Rv1811	0	5.0773	2.60132	NA
IGR_Rv2951c_Rv2952	0	5.0754	2.77581	NA
IGR_Rv3520c_Rv3521	0	5.06603	2.61657	NA
IGR_Rv1829_Rv1830	0.333333	5.06218	2.34407	0.0941548
IGR_Rv3632_Rv3633	0.333333	5.05884	2.39983	0.0970059
IGR_Rv3458c_Rv3459c	0	5.05866	2.9813	NA
IGR_Rv3807c_Rv3808c	0.666667	5.04418	2.65809	0.106954
IGR_Rv2031c_Rv2032	0	5.02396	2.74591	NA
IGR_RVnc0005_Rv0610c	0.333333	5.02062	2.42533	0.0970059
IGR_Rv1979c_Rv1980c	0	4.99999	2.66606	NA
IGR_Rv3915_Rv3916c	0	4.9959	3.01736	NA
IGR_Rv0165c_Rv0166	0	4.98765	2.65789	NA
IGR_Rv1534_Rv1535	116	4.98029	1.72845	0.0686163
IGR_Rv3555c_Rv3556c	0	4.96724	2.59853	NA
IGR_Rv2524c_Rv2525c	0	4.96491	3.0033	NA
IGR_Rv3312b_Rv3312A	0.666667	4.95587	2.21841	NA
IGR_Rv2784c_Rv2785c	0	4.95127	2.65514	NA
IGR_Rv0666_Rv0667	1	4.9416	1.98103	0.0784492
IGR_Rv1322A_Rv1323	0	4.93873	2.89579	NA
IGR_Rv2431c_Rv2432c	0.666667	4.93374	2.09925	0.0814233
IGR_Rv3676_Rv3677c	0	4.92609	2.65914	NA
IGR_Rv1804c_Rv1805c	7	4.9257	1.82433	0.0690429
IGR_Rv0538_Rv0539	0	4.91593	2.9071	NA
IGR_Rv1051c_Rv1052	0	4.91548	3.01627	NA
IGR_Rv3870_Rv3871	0.333333	4.91075	2.34493	0.0970059
IGR_Rv2632c_Rv2633c	0.333333	4.90485	2.65826	NA
IGR_Rv3050c_Rv3051c	0.666667	4.90477	2.2598	0.0939353
IGR_Rv0589_Rv0591	0	4.90274	3.04799	NA
IGR_Rv2293c_Rv2294	0	4.89878	3.01599	NA
IGR_Rv1449c_Rv1450c	0	4.89402	3.0084	NA
IGR_Rv0001_Rv0002	0.333333	4.89359	2.97952	NA
IGR_Rv3672c_Rv3673c	0	4.89058	2.70658	NA
IGR_Rv0045c_Rv0046c	0.333333	4.8889	2.76577	0.124888
IGR_Rv2081c_Rv2082	0.666667	4.88424	2.65603	0.114615
IGR_Rv0717_Rv0718	0	4.87977	2.73266	NA
IGR_Rv1976c_Rv1977	0	4.87461	3.32687	NA
IGR_Rv2548_Rv2548A	0	4.87461	3.32687	NA
IGR_Rv0469_Rv0470c	0	4.86849	3.01379	NA
IGR_Rv1052_Rvnt17	1	4.85508	2.17846	0.0939353
IGR_Rv2628_Rv2629	2.33333	4.84246	1.95666	0.0784492
IGR_Rv0718_Rv0719	0	4.84245	3.0194	NA
IGR_Rv1630_Rv1631	0.333333	4.83738	2.52338	0.106954
IGR_Rv1805c_Rv1806	1	4.83616	2.14094	NA
IGR_Rv1247c_Rv1248c	0	4.82774	3.06267	NA
IGR_Rv2461c_Rv2462c	0	4.82492	3.33877	NA
IGR_Rv2631_Rv2632c	0.666667	4.80579	2.32716	0.0970631
IGR_Rv2679_Rv2680	0	4.80518	2.80683	NA
IGR_Rv0287_Rv0288	0.333333	4.80503	2.75582	0.126811
IGR_Rv2196_Rv2197c	0.666667	4.80351	2.29075	0.0970059
IGR_Rv0909_Rv0910	0	4.79941	3.34506	NA
IGR_Rv1914c_Rv1915	0	4.79941	3.34506	NA
IGR_Rv3408_Rv3409c	0	4.79817	2.68134	NA
IGR_Rv2512c_Rv2512a	0	4.78967	2.78667	NA
IGR_Rv2182c_Rv2183c	0	4.78358	3.05815	NA
IGR_Rv3114_Rv3115	0	4.77734	2.81617	NA
IGR_Rv1440_Rv1441c	0.666667	4.77689	2.45183	0.106912
IGR_Rv0078B_Rv0079	0.333333	4.77317	2.73684	0.126811
IGR_Rv3872_Rv3873	0	4.7687	3.04211	NA
IGR_Rv3847_Rv3848	1	4.75006	2.3185	NA
IGR_Rv2145c_Rv2146c	0.333333	4.72829	2.37883	0.104263
IGR_Rv0704_Rv0705	0.333333	4.7126	2.73063	0.129859
IGR_Rv0252_Rv0253	1	4.70073	2.2471	0.0970059
IGR_Rv2345_Rv2346c	1.66667	4.69594	2.2133	0.0970059
IGR_Rv2115c_Rv2116	0	4.69298	3.09114	NA
IGR_Rv0856_Rv0857	0	4.69254	3.37275	NA
IGR_Rv3172c_Rv3173c	0	4.68683	2.69636	NA
IGR_Rv0255c_Rv0256c	0	4.6842	3.06043	NA
IGR_Rv2664_Rv2665	0	4.68379	2.95789	NA
IGR_Rv3845_Rv3846	0.666667	4.6748	2.27697	0.0987969
IGR_Rv1610_Rv1611	0	4.66452	3.38038	NA
IGR_Rv1056_Rv1057	0	4.66126	2.72363	NA
IGR_Rv3183_Rv3188	0	4.66126	2.72363	NA
IGR_Rv0211_Rv0212c	0	4.66013	2.71498	NA
IGR_Rv1614_Rv1615	0	4.65811	2.99389	NA
IGR_Rv2221c_Rv2222c	0.333333	4.6525	2.73941	0.133017
IGR_Rv1390_Rv1391	0.333333	4.65196	3.00032	NA
IGR_Rv0317c_Rvnt04	0.333333	4.65063	2.73041	0.133017
IGR_Rv0611c_Rv0612	0.666667	4.65045	2.32378	0.102548
IGR_Rv3686c_Rv3687c	0	4.64575	2.70757	NA
IGR_Rv1660_Rv1661	0	4.64451	3.06188	NA
IGR_Rv0478_Rv0479c	0	4.6441	3.00494	NA
IGR_Rv0346c_Rv0347	0	4.63594	3.38833	NA
IGR_Rv0250c_Rv0251c	0.333333	4.62241	3.00324	NA
IGR_Rv1185c_Rv1186c	0	4.61549	3.03246	NA
IGR_Rv2497c_Rv2498c	0.666667	4.6103	2.12491	0.0939353
IGR_Rv1478_Rv1479	0	4.59993	3.11209	NA
IGR_Rv3519_Rv3520c	0.666667	4.59023	2.32659	0.10539
IGR_Rv3347c_Rv3348	0	4.58843	2.69361	NA
IGR_Rv2872_Rv2873	0.333333	4.58023	2.49499	0.114615
IGR_Rv0285_Rv0286	0	4.54655	3.41425	NA
IGR_Rv1996_Rv1997	1.33333	4.54587	2.5896	0.126347
IGR_Rv1809_Rv1810	2.33333	4.54087	1.91933	0.0811025
IGR_Rv2353c_Rv2357c	1.66667	4.5392	2.16438	0.0970059
IGR_Rv0734_Rv0735	0	4.53044	3.09664	NA
IGR_Rv1551_Rv1552	0.333333	4.52994	3.01292	NA
IGR_Rv1706c_Rv1706A	0.333333	4.52841	2.70283	NA
IGR_Rv3613c_Rv3614c	4.33333	4.52524	2.17824	0.0970059
IGR_Rv2280_Rv2281	0	4.52447	3.05577	NA
IGR_Rv1490_Rv1491c	0	4.51553	2.76653	NA
IGR_Rv2359_Rv2360c	0	4.51549	3.42367	NA
IGR_Rv2108_Rv2109c	0.333333	4.51502	2.47783	NA
IGR_Rv2327_Rv2328	0	4.50849	3.04879	NA
IGR_Rv2813_Rv2816c	0.333333	4.50138	2.57052	0.126587
IGR_Rv0834c_Rv0835	0	4.4933	2.73115	NA
IGR_Rv1541c_Rv1542c	1.33333	4.49129	2.34353	NA
IGR_Rv2440c_Rv2441c	3.33333	4.48718	2.2211	0.100776
IGR_Rv1871c_Rv1872c	4.66667	4.48398	2.22266	0.100776
IGR_Rv2417c_Rv2418c	0	4.48372	3.4335	NA
IGR_Rvnt34_Rv2645	0	4.48372	3.4335	NA
IGR_Rv0453_Rv0455c	0.333333	4.48356	2.41533	NA
IGR_Rv3452_Rv3455c	0	4.4768	3.0834	NA
IGR_Rv2329c_Rv2330c	0	4.47082	2.74893	NA
IGR_Rv0206c_Rv0207c	0	4.4604	3.10935	NA
IGR_Rv2351c_Rv2352c	0	4.45121	3.4438	NA
IGR_Rv3234c_Rv3235	0	4.45121	3.4438	NA
IGR_Rv1982A_Rv1983	0	4.44762	3.12554	NA
IGR_Rv3473c_Rv3476c	0.666667	4.44622	2.40928	0.114615
IGR_Rv1816_Rv1817	0	4.44569	3.15081	NA
IGR_Rv1087_Rv1088	0	4.44402	3.09248	NA
IGR_Rv2375_Rv2376c	2	4.44156	2.37439	0.11103
IGR_Rv2237_Rv2237A	0.333333	4.43878	2.46803	NA
IGR_Rv3134c_Rv3135	1.33333	4.43798	2.41243	0.114615
IGR_Rv2975a_Rv2976c	0.333333	4.42886	2.6809	NA
IGR_Rv1489_Rv1489A	0	4.41794	3.45458	NA
IGR_Rv1990c_Rv1991c	0	4.41794	3.45458	NA
IGR_Rv1172c_Rv1173	0.333333	4.41629	2.45559	NA
IGR_Rv1826_Rv1827	1.33333	4.41319	2.25492	0.106169
IGR_Rv0858c_Rv0859	0	4.41141	3.15988	NA
IGR_Rv3709c_Rv3710	0	4.40966	3.16277	NA
IGR_Rv3750c_Rvnt42	1	4.4081	2.24739	0.106169
IGR_Rv2920c_Rv2921c	0	4.39917	2.82657	NA
IGR_Rv1987_Rv1988	0	4.39331	3.13225	NA
IGR_Rv0501_Rv0502	1	4.39298	2.27652	0.106954
IGR_Rv0683_Rv0684	0	4.39255	3.07244	NA
IGR_Rv0475_Rv0476	0	4.38387	3.46588	NA
IGR_Rv0070c_Rv0071	2.33333	4.38284	1.99351	0.0939353
IGR_Rv3771c_Rvnt43	0	4.37625	3.16938	NA
IGR_Rv0823c_Rv0824c	1	4.37596	2.17825	0.101747
IGR_Rv1297_Rv1298	0.333333	4.3722	2.43252	NA
IGR_Rv3171c_Rv3172c	0	4.37175	2.77938	NA
IGR_Rv0157_Rv0157A	0.333333	4.36116	3.03289	NA
IGR_Rv2873_Rv2874	0.333333	4.35952	2.62113	NA
IGR_Rv2478c_Rv2481c	0	4.35771	3.08283	NA
IGR_Rv1147_Rv1148c	0.333333	4.34838	2.81044	NA
IGR_Rv2777c_Rv2778c	0.333333	4.32995	2.8124	NA
IGR_Rv3245c_Rv3246c	0.333333	4.32498	2.82595	NA
IGR_Rv2143_Rv2144c	0	4.32065	2.92386	NA
IGR_Rv2985_Rv2986c	0	4.31318	3.49018	NA
IGR_Rvnt13_Rv0832	0.333333	4.3124	2.67827	NA
IGR_Rv2942_Rv2943	0.333333	4.30421	2.45301	NA
IGR_Rv1903_Rv1904	0.666667	4.30366	2.28861	0.109491
IGR_Rv2032_Rv2033c	2	4.30263	2.35955	0.115669
IGR_Rv2441c_Rv2442c	1	4.30042	2.67289	NA
IGR_Rv0979A_Rv0980c	0	4.29983	3.06557	NA
IGR_Rv1323_Rv1324	0.333333	4.29877	2.58271	NA
IGR_Rv0835_Rv0836c	0.333333	4.28802	2.77257	NA
IGR_Rv2484c_Rv2485c	0.333333	4.26865	3.04517	NA
IGR_Rv1271c_Rv1272c	0	4.26689	3.20563	NA
IGR_Rv1772_Rv1773c	0.333333	4.26193	2.41503	NA
IGR_Rv0297_Rv0298	1	4.25569	2.14336	0.104263
IGR_Rv0634B_Rv0635	0	4.25471	2.81015	NA
IGR_Rv2405_Rv2406c	1	4.24046	2.8929	NA
IGR_Rv0115_Rv0115a	0.333333	4.24006	2.44865	NA
IGR_Rv3127_Rv3130c	3.33333	4.23986	1.81279	0.0822996
IGR_Rv0309_Rv0310c	0	4.2388	3.51704	NA
IGR_Rv0502_Rv0503c	0	4.2388	3.51704	NA
IGR_Rv0640_Rv0641	0	4.2388	3.51704	NA
IGR_Rv0752c_Rv0753c	0	4.2388	3.51704	NA
IGR_Rv2002_Rv2003c	0	4.2388	3.51704	NA
IGR_Rv1842c_Rv1843c	0	4.23837	2.83807	NA
IGR_Rv3824c_Rv3825c	0.666667	4.23832	2.33689	0.116549
IGR_Rv2699c_Rv2700	0	4.22586	3.21246	NA
IGR_Rv2162c_Rv2163c	0.666667	4.21952	2.68112	0.155723
IGR_Rv2715_Rv2716	0.333333	4.21938	2.59029	NA
IGR_Rv1442_Rv1443c	0.666667	4.21018	2.29475	0.114615
IGR_Rv2744c_Rv2745c	0	4.20907	2.80801	NA
IGR_Rv0852_Rv0853c	0	4.20151	2.89103	NA
IGR_Rv0136_Rv0137c	0	4.20008	3.53156	NA
IGR_Rv0258c_Rv0259c	0	4.20008	3.53156	NA
IGR_Rv2132_Rv2133c	0	4.20008	3.53156	NA
IGR_Rv0658c_Rv0659c	0.333333	4.19737	2.7122	NA
IGR_Rv0451c_Rv0452	0	4.18977	3.14533	NA
IGR_Rv3803c_Rv3804c	0	4.1897	3.23064	NA
IGR_Rv1638_Rv1638A	1.66667	4.18833	2.59525	0.147285
IGR_Rv1169c_Rv1170	0	4.18552	3.22469	NA
IGR_Rv0578c_Rv0579	1	4.17734	2.33722	0.121961
IGR_Rv3875_Rv3876	5	4.16961	2.03599	0.0989048
IGR_Rv0353_Rv0354c	0.333333	4.16313	2.41688	NA
IGR_Rv3769_Rv3770c	0	4.16027	3.54687	NA
IGR_Rv2970c_Rv2970A	0	4.14396	3.2376	NA
IGR_Rv1466_Rv1467c	0.666667	4.13171	2.43318	0.133017
IGR_Rv3680_Rv3681c	0.333333	4.13164	2.64115	NA
IGR_Rv3049c_Rv3050c	0	4.1284	3.15764	NA
IGR_Rv3725_Rv3726	0	4.12498	2.83333	NA
IGR_Rv1870c_Rv1871c	1.66667	4.12454	2.15707	0.106954
IGR_Rv3197A_Rv3198c	0.333333	4.12302	2.57112	NA
IGR_Rv1592c_Rv1593c	0	4.11931	3.56305	NA
IGR_Rv1916_Rv1917c	0	4.11931	3.56305	NA
IGR_Rv2839c_Rv2840c	2.66667	4.11881	2.17169	0.106954
IGR_Rv0794c_Rv0797	0	4.1129	3.21613	NA
IGR_Rvnt33_Rvnt34	0	4.1129	3.21613	NA
IGR_Rv1008_Rv1009	0	4.1094	2.85332	NA
IGR_Rv0148_Rv0149	0	4.10807	3.25857	NA
IGR_Rv1793_Rv1794	0.666667	4.10333	2.53454	0.146691
IGR_Rv0028_Rv0029	0	4.10109	3.25124	NA
IGR_Rv0851c_Rv0852	0	4.10109	3.25124	NA
IGR_Rv3487c_Rv3488	4.33333	4.10074	1.97378	0.0970059
IGR_Rv0840c_Rv0841	0	4.09818	3.54393	NA
IGR_Rv0030_Rv0032	0.333333	4.09336	2.74024	NA
IGR_Rv0277c_Rv0278c	1	4.08798	2.2896	0.121961
IGR_Rv0813c_Rv0814c	0	4.07908	3.13497	NA
IGR_Rv1118c_Rv1119c	0	4.07711	3.58017	NA
IGR_Rv3192_Rv3193c	0	4.07711	3.58017	NA
IGR_Rv3301c_Rv3302c	0	4.07711	3.58017	NA
IGR_Rv0669c_Rv0670	0.333333	4.07582	2.80096	NA
IGR_Rv1028c_Rv1028A	0	4.06755	3.23132	NA
IGR_Rv0774c_Rv0775	0	4.06132	3.15595	NA
IGR_Rv0207c_Rv0208c	0.333333	4.05849	2.64947	NA
IGR_Rv1693_Rv1694	0	4.05683	3.26567	NA
IGR_Rv0440_Rv0441c	1	4.05044	2.57644	NA
IGR_Rv0071_Rv0072	0.333333	4.04909	2.80411	NA
IGR_Rv3210c_Rv3211	0.333333	4.04848	2.72035	NA
IGR_Rv1527c_Rv1528c	0	4.04096	2.87078	NA
IGR_Rv3545c_Rv3546	0	4.03541	3.15184	NA
IGR_Rv1506c_Rv1507c	0.333333	4.03497	2.49944	NA
IGR_Rv0123_Rv0124	0	4.03368	3.59831	NA
IGR_Rv0438c_Rv0439c	0	4.03368	3.59831	NA
IGR_Rv0760c_Rv0761c	0	4.03368	3.59831	NA
IGR_Rv1080c_Rv1081c	0.333333	4.03178	2.44631	NA
IGR_Rv1365c_Rv1366	0.333333	4.027	2.77038	NA
IGR_Rvnt24_Rv2309A	0.333333	4.027	2.77038	NA
IGR_Rv2997_Rv2998	0.666667	4.02375	2.72309	NA
IGR_Rv0115a_Rv0116c	0.666667	4.02277	2.31826	0.128179
IGR_Rv0519c_Rv0522	0	4.02051	3.24764	NA
IGR_Rv0726c_Rv0727c	0	4.02051	3.24764	NA
IGR_Rv1467c_Rv1468c	0	4.02051	3.24764	NA
IGR_Rv2465c_Rv2466c	0.333333	4.01865	3.08338	NA
IGR_Rv1904_Rv1905c	1	4.01605	2.11985	0.106954
IGR_Rv2138_Rv2139	0.333333	4.01553	2.78712	NA
IGR_Rv3514_Rv3515c	0.333333	4.01291	2.81969	NA
IGR_Rv1622c_Rv1623c	0	4.01108	3.28098	NA
IGR_Rv1876_Rv1877	0	4.01108	3.28098	NA
IGR_Rv2459_Rv2460c	0	4.01108	3.28098	NA
IGR_Rv3746c_Rv3747	0	4.01108	3.28098	NA
IGR_Rv2456c_Rv2457c	0.666667	3.99309	2.69606	0.178085
IGR_Rv2444c_Rv2445c	0	3.99201	2.88163	NA
IGR_Rv2500c_Rv2501c	0	3.98884	3.61756	NA
IGR_Rv2991_Rvnt35	0	3.98884	3.61756	NA
IGR_Rv0639_Rv0640	0.666667	3.98674	2.3616	0.133985
IGR_Rv2390c_Rv2391	7.33333	3.97911	1.95981	0.0998206
IGR_Rvnt08_Rv0638	0.333333	3.97276	2.61744	NA
IGR_Rv2302_Rv2303c	0.333333	3.97235	3.09137	NA
IGR_Rv0699_Rv0700	4.33333	3.96976	2.18953	0.116549
IGR_Rvnt11_Rvnt12	1	3.96689	2.63645	0.175212
IGR_Rv1162_Rv1163	2	3.96657	2.30895	0.130221
IGR_Rv2958c_Rv2959c	0.333333	3.96615	2.813	NA
IGR_Rv2630_Rv2631	0	3.96373	3.29722	NA
IGR_Rv2638_Rv2639c	0.333333	3.94776	2.50851	NA
IGR_Rv1026_Rv1027c	0	3.94251	3.63802	NA
IGR_Rv3479_Rv3480c	0	3.94251	3.63802	NA
IGR_Rv1791_Rv1793	6.33333	3.94095	2.06422	0.106954
IGR_Rv1828_Rv1829	0.333333	3.93116	2.6145	NA
IGR_Rv2513_Rv2514c	0	3.92904	3.3254	NA
IGR_Rv2212_Rv2213	0.333333	3.92865	2.71449	NA
IGR_Rv0088_Rv0089	0	3.91466	3.31449	NA
IGR_Rv1446c_Rv1447c	0	3.91466	3.31449	NA
IGR_Rv0256c_Rv0257	0	3.90669	2.99702	NA
IGR_Rv0518_Rv0519c	0	3.89462	3.6598	NA
IGR_Rv1428c_Rv1429	0	3.89462	3.6598	NA
IGR_Rv2964_Rv2965c	0	3.8886	2.91386	NA
IGR_Rv0312_Rv0313	0	3.87916	2.98608	NA
IGR_Rv0988_Rv0989c	0	3.87694	3.23814	NA
IGR_Rv3048c_Rv3049c	0.333333	3.87635	2.5039	NA
IGR_Rv2969c_Rv2970c	0.333333	3.87504	3.10909	NA
IGR_Rv0188_Rv0189c	2.33333	3.8714	2.11004	0.114615
IGR_Rv1458c_Rv1459c	0	3.86375	3.33289	NA
IGR_Rv1897c_Rv1898	0	3.86375	3.33289	NA
IGR_Rv2284_Rv2285	0	3.86375	3.33289	NA
IGR_Rv2690c_Rv2691	0	3.86375	3.33289	NA
IGR_Rv2090_Rv2091c	0.333333	3.85971	3.10735	NA
IGR_Rv3440c_Rv3441c	0.333333	3.85863	2.88903	NA
IGR_Rv2021c_Rv2022c	0	3.85611	3.31685	NA
IGR_Rv0500A_Rv0501	1.33333	3.85469	2.11273	0.115669
IGR_Rv3028c_Rv3029c	0.333333	3.84962	3.11394	NA
IGR_Rv0164_Rv0165c	0	3.84504	3.68304	NA
IGR_Rv0908_Rv0909	0	3.84504	3.68304	NA
IGR_Rv1815_Rv1816	0	3.84504	3.68304	NA
IGR_Rv2968c_Rv2969c	0	3.84504	3.68304	NA
IGR_Rv3317_Rv3318	0	3.84504	3.68304	NA
IGR_Rv3410c_Rv3411c	0	3.84504	3.68304	NA
IGR_Rv3901c_Rv3902c	0	3.84504	3.68304	NA
IGR_Rv2136c_Rv2137c	8.33333	3.84129	1.99882	0.106954
IGR_Rv3683_Rv3684	0.333333	3.82375	3.11896	NA
IGR_Rv2698_Rv2699c	0.333333	3.8209	2.88035	NA
IGR_Rv0251c_Rv0252	0	3.79364	3.70789	NA
IGR_Rv1311_Rv1312	0	3.79364	3.70789	NA
IGR_Rv1851_Rv1852	0	3.79364	3.70789	NA
IGR_Rv3770c_Rv3771c	0	3.79364	3.70789	NA
IGR_Rv0281_Rv0282	1.33333	3.78825	2.15215	0.125974
IGR_Rv2104a_Rv2107	0.666667	3.78231	2.3332	0.146691
IGR_Rv0861c_Rv0862c	0	3.7783	3.32951	NA
IGR_Rv1980c_Rv1981c	0	3.7783	3.32951	NA
IGR_Rv2494_Rv2495c	0	3.77213	3.27663	NA
IGR_Rv2169c_Rv2170	0.333333	3.76372	2.75285	NA
IGR_Rv2971_Rv2972c	0	3.75576	3.37355	NA
IGR_Rv1015c_Rv1016c	0.333333	3.75221	2.85062	NA
IGR_Rv1642_Rv1643	0	3.74783	3.29998	NA
IGR_Rv3219_Rv3220c	1	3.74377	2.36176	0.153162
IGR_Rv3190c_Rv3190A	0.333333	3.7432	3.13521	NA
IGR_Rv0313_Rv0314c	0	3.74038	3.73442	NA
IGR_Rv0432_Rv0433	0	3.74038	3.73442	NA
IGR_Rv0444c_Rv0445c	0	3.74038	3.73442	NA
IGR_Rv2818c_Rv2819c	0	3.74038	3.73442	NA
IGR_Rv3372_Rv3373	0	3.74038	3.73442	NA
IGR_Rv3027c_Rv3028c	0	3.73558	2.98688	NA
IGR_Rv3822_Rv3823c	3	3.73317	2.20813	0.133985
IGR_Rv0004_Rv0005	0.333333	3.73117	2.52839	NA
IGR_Rv0010c_Rv0011c	0.333333	3.72516	2.68233	NA
IGR_Rv2647_Rv2650c	0	3.72286	3.33133	NA
IGR_Rv2754c_Rv2756c	0	3.71752	3.30202	NA
IGR_Rv0820_Rv0821c	0.333333	3.71661	2.72858	NA
IGR_Rv0655_Rv0656c	1	3.70628	2.5083	0.178085
IGR_Rv0755c_Rvnt09	1.66667	3.70479	2.1521	0.130146
IGR_Rv0822c_Rv0823c	0.333333	3.69346	2.87042	NA
IGR_Rv0605_Rv0607	0	3.68501	3.76222	NA
IGR_Rv0697_Rv0698	0	3.68501	3.76222	NA
IGR_Rv0807_Rv0808	0	3.68501	3.76222	NA
IGR_Rv1663_Rv1664	0	3.68501	3.76222	NA
IGR_Rv1858_Rv1859	0	3.68501	3.76222	NA
IGR_Rv2289_Rv2290	0	3.68501	3.76222	NA
IGR_Rv1078_Rv1079	1	3.68234	2.65248	0.198985
IGR_Rv3207c_Rv3208	0	3.68205	3.03557	NA
IGR_Rv1821_Rv1822	0	3.66749	3.43786	NA
IGR_Rv3726_Rv3727	0	3.65795	3.11851	NA
IGR_Rv3610c_Rv3612c	0.333333	3.65778	3.15348	NA
IGR_Rv3668c_Rv3669	0.333333	3.65279	2.84713	NA
IGR_Rv2134c_Rv2135c	0	3.63634	3.36463	NA
IGR_Rv0144_Rv0145	0.666667	3.63298	2.18373	NA
IGR_Rv3801c_Rv3802c	0.333333	3.63159	2.54622	NA
IGR_Rv3196A_Rv3197	0.333333	3.631	2.89284	NA
IGR_Rv1198_Rv1199c	0.333333	3.62813	3.16008	NA
IGR_Rv1366A_Rv1367c	0	3.62732	3.79315	NA
IGR_Rv1917c_Rv1918c	0	3.62732	3.79315	NA
IGR_Rv3052c_Rv3053c	0	3.62732	3.79315	NA
IGR_Rv3765c_Rv3766	0	3.62732	3.79315	NA
IGR_Rv1304_Rv1305	0	3.62153	3.33296	NA
IGR_Rv1643_Rv1644	0	3.62153	3.33296	NA
IGR_Rv0993_Rv0994	0.333333	3.62034	2.62769	NA
IGR_Rv1641_Rv1642	1	3.61712	2.65004	0.204282
IGR_Rv1396c_Rv1397c	2.33333	3.60961	1.89494	0.106954
IGR_Rv1275_Rv1276c	0	3.60879	3.46569	NA
IGR_Rv3023c_Rv3024c	0.333333	3.60656	2.6687	NA
IGR_Rv2990c_Rv2991	4	3.60559	2.17771	0.13869
IGR_Rv0833_Rv0834c	0	3.60159	3.35824	NA
IGR_Rv0484c_Rv0485	0	3.5902	3.34894	NA
IGR_Rv3752c_Rv3753c	0.666667	3.58659	2.48511	NA
IGR_Rv1240_Rv1241	0	3.57785	3.41106	NA
IGR_Rv2590_Rv2591	0.666667	3.57605	2.99782	NA
IGR_Rv0730_Rv0731c	0	3.57554	3.44639	NA
IGR_Rv2706c_Rv2707	1.66667	3.56801	2.59342	0.202476
IGR_Rv0678_Rv0679c	0	3.56718	3.82651	NA
IGR_Rv1786_Rv1787	0	3.56718	3.82651	NA
IGR_Rv2703_Rv2704	0	3.56718	3.82651	NA
IGR_Rv3852_Rv3853	0	3.56718	3.82651	NA
IGR_Rv3477_Rv3478	7	3.56374	2.01569	0.124888
IGR_Rv2144c_Rv2145c	0.666667	3.55686	3.00035	NA
IGR_Rv0872c_Rv0873	0	3.54753	3.4958	NA
IGR_Rv0304c_Rv0305c	0	3.54748	3.43875	NA
IGR_Rv0460_Rv0461	0.666667	3.53611	2.62478	NA
IGR_Rv2780_Rv2781c	0.666667	3.52981	2.7062	NA
IGR_Rv3573c_Rv3574	0.333333	3.52358	2.93326	NA
IGR_Rv2882c_Rv2883c	0.666667	3.51766	3.00563	NA
IGR_Rv3095_Rv3096	0	3.5112	3.41632	NA
IGR_Rvnt28_Rv2486	0	3.50669	3.40515	NA
IGR_Rv0576_Rv0577	0	3.50433	3.86355	NA
IGR_Rv0939_Rv0940c	0	3.50433	3.86355	NA
IGR_Rv1604_Rv1605	0	3.50433	3.86355	NA
IGR_Rv1778c_Rv1779c	0	3.50433	3.86355	NA
IGR_Rv3263_Rv3264c	0	3.50433	3.86355	NA
IGR_Rv3593_Rv3594	0	3.50433	3.86355	NA
IGR_Rv3675_Rv3676	0	3.50433	3.86355	NA
IGR_Rv3687c_Rv3688c	0	3.50433	3.86355	NA
IGR_Rv3881c_Rv3882c	0	3.50433	3.86355	NA
IGR_Rv2714_Rv2715	1	3.50395	2.43215	0.186664
IGR_Rv3412_Rv3413c	1	3.50385	2.4302	0.186664
IGR_Rv3169_Rv3170	0.666667	3.48375	2.75991	NA
IGR_Rv1845c_Rv1846c	1.33333	3.4833	2.4929	0.196787
IGR_Rv0249c_Rv0250c	0	3.48327	3.47272	NA
IGR_Rv0076c_Rv0077c	0	3.47968	3.43818	NA
IGR_Rv1443c_Rv1444c	2	3.47017	2.57347	0.209354
IGR_Rv2763c_Rv2764c	0.333333	3.46982	3.19763	NA
IGR_Rv3914_Rv3915	1	3.46942	2.66814	0.224536
IGR_Rv2903c_Rv2904c	1.33333	3.46183	2.6822	0.225977
IGR_Rv2093c_Rv2094c	0	3.45055	3.50926	NA
IGR_Rv1577c_Rv1578c	0	3.44743	3.46169	NA
IGR_Rv2307c_Rv2307A	0.333333	3.44529	2.84021	NA
IGR_Rv0517_Rv0518	0	3.44467	3.47273	NA
IGR_Rv2397c_Rv2398c	0	3.44047	3.44157	NA
IGR_Rv1300_Rv1301	0	3.44024	3.50522	NA
IGR_Rv3883c_Rv3884c	0.666667	3.44002	2.77312	NA
IGR_Rv0401_Rv0402c	0	3.43858	3.90234	NA
IGR_Rv0675_Rv0676c	0	3.43858	3.90234	NA
IGR_Rv0950c_Rv0951	0	3.43858	3.90234	NA
IGR_Rv1745c_Rv1746	0	3.43858	3.90234	NA
IGR_Rv2084_Rv2085	0	3.43858	3.90234	NA
IGR_Rv2231c_Rv2231A	0	3.43858	3.90234	NA
IGR_Rv2585c_Rv2586c	0	3.43858	3.90234	NA
IGR_Rv2683_Rv2684	0	3.43858	3.90234	NA
IGR_Rv2789c_Rv2790c	0	3.43858	3.90234	NA
IGR_Rv3205c_Rv3206c	0	3.43858	3.90234	NA
IGR_Rv3728_Rv3729	0	3.43858	3.90234	NA
IGR_Rv3736_Rv3737	0	3.43858	3.90234	NA
IGR_Rv0934_Rv0935	0.333333	3.43592	3.2062	NA
IGR_Rv0194_Rv0195	0	3.43545	3.43798	NA
IGR_Rv2214c_Rv2215	0.333333	3.42794	2.92175	NA
IGR_Rv1631_Rv1632c	1	3.4108	2.68602	0.230724
IGR_Rv3370c_Rv3371	0.333333	3.40527	2.68144	NA
IGR_Rv3517_Rv3518c	0	3.40232	3.45819	NA
IGR_Rv2320c_Rv2323c	1	3.40019	2.60351	0.223478
IGR_Rv2128_Rv2129c	0.333333	3.39291	2.96169	NA
IGR_Rv3260c_Rv3261	0.333333	3.39063	2.92969	NA
IGR_Rv1735c_Rv1735a	2	3.38517	2.08989	0.146691
IGR_Rvnt30_Rv2519	1.66667	3.37898	2.28595	0.178085
IGR_Rv1374c_Rv1375	1	3.3788	2.65703	NA
IGR_Rv2476c_Rv2477c	0.666667	3.37387	2.75494	NA
IGR_Rv2709_Rv2710	0	3.37097	3.48134	NA
IGR_Rv0147_Rv0148	0	3.36965	3.94435	NA
IGR_Rv0537c_Rv0538	0	3.36965	3.94435	NA
IGR_Rv0621_Rv0622	0	3.36965	3.94435	NA
IGR_Rv1165_Rv1166	0	3.36965	3.94435	NA
IGR_Rv1472_Rv1473	0	3.36965	3.94435	NA
IGR_Rv1982c_Rv1982A	0	3.36965	3.94435	NA
IGR_Rv2130c_Rv2131c	0	3.36965	3.94435	NA
IGR_Rv2743c_Rv2744c	0	3.36965	3.94435	NA
IGR_Rv2966c_Rv2967c	0	3.36965	3.94435	NA
IGR_Rv3198A_Rv3199c	0	3.36965	3.94435	NA
IGR_Rv3884c_Rv3885c	0	3.36965	3.94435	NA
IGR_Rv2710_Rv2711	0.333333	3.36559	3.22456	NA
IGR_Rv3042c_Rv3043c	0.666667	3.35131	2.57407	NA
IGR_Rv3615c_Rv3616c	16.3333	3.33581	2.30589	0.186664
IGR_Rv1363c_RVnc0015	0.333333	3.32909	3.23442	NA
IGR_Rv1419_Rv1420	0.333333	3.32909	3.23442	NA
IGR_Rv1510_Rv1511	0.666667	3.32658	3.03383	NA
IGR_Rv0954_Rv0955	0.666667	3.32399	2.79683	NA
IGR_Rv0018c_Rv0019c	0	3.30554	3.54384	NA
IGR_Rv0163_Rv0164	0	3.29798	3.96521	NA
IGR_Rv0672_Rv0673	0	3.29798	3.96521	NA
IGR_Rv2799_Rv2800	0	3.29798	3.96521	NA
IGR_Rv2976c_Rv2977c	0	3.29798	3.96521	NA
IGR_Rv2980_Rv2981c	0	3.29798	3.96521	NA
IGR_Rv3373_Rv3375	0	3.29798	3.96521	NA
IGR_Rvnt41_Rv3723	0	3.29798	3.96521	NA
IGR_Rv1702c_Rv1703c	0.333333	3.2933	2.97573	NA
IGR_Rvnt01_Rvnt02	0.333333	3.28228	2.9877	NA
IGR_Rv2908c_Rv2909c	0.666667	3.28039	3.04127	NA
IGR_Rv3206c_Rv3207c	0.333333	3.27591	3.24205	NA
IGR_Rv3034c_Rv3035	0	3.27259	3.64708	NA
IGR_Rv1368_Rv1371	1	3.27092	2.65069	NA
IGR_Rv1886c_Rv1887	0.333333	3.26867	2.9869	NA
IGR_Rv1874_Rv1875	0	3.26837	3.56228	NA
IGR_Rv2158c_Rv2159c	6.33333	3.258	1.95296	0.136009
IGR_Rv3660c_RVnc0004	0.666667	3.24429	2.49065	NA
IGR_Rv3684_Rvnt40	0	3.23948	3.6048	NA
IGR_Rv2311_Rv2312	0	3.23535	3.58206	NA
IGR_Rv0043c_Rv0044c	0	3.23354	3.96619	NA
IGR_Rv0345_Rv0346c	0	3.23354	3.96619	NA
IGR_Rv0452_Rv0453	0	3.23354	3.96619	NA
IGR_Rv1607_Rv1608c	0	3.23354	3.96619	NA
IGR_Rv1847_Rv1848	0	3.23354	3.96619	NA
IGR_Rv2044c_Rv2045c	0	3.23354	3.96619	NA
IGR_Rv2213_Rv2214c	0	3.23354	3.96619	NA
IGR_Rv2313c_Rv2314c	0	3.23354	3.96619	NA
IGR_Rv2682c_Rv2683	0	3.23354	3.96619	NA
IGR_Rv2774c_Rv2775	0	3.23354	3.96619	NA
IGR_Rv2912c_Rv2913c	0	3.23354	3.96619	NA
IGR_Rv2995c_Rv2996c	0	3.23354	3.96619	NA
IGR_Rv3506_Rv3507	0	3.23354	3.96619	NA
IGR_Rv2918c_Rv2919c	0	3.23306	3.57721	NA
IGR_Rv1450c_Rv1451	0	3.22825	3.57353	NA
IGR_Rv0222_Rv0223c	0.333333	3.22414	2.90737	NA
IGR_Rv3461c_Rv3462c	0.333333	3.22097	2.87629	NA
IGR_Rvnt02_Rv0008c	0.333333	3.21995	2.67102	NA
IGR_Rv3223c_Rv3224	1	3.21373	2.20583	0.18418
IGR_Rv2198c_Rv2199c	0.666667	3.20764	2.66784	NA
IGR_Rv0887c_Rv0888	0.333333	3.18996	2.85677	NA
IGR_Rv1794_Rv1795	1	3.18894	2.15476	NA
IGR_Rv2111c_Rv2112c	0.333333	3.1813	2.73674	NA
IGR_Rv0703_Rv0704	1.66667	3.18039	1.89621	0.134525
IGR_Rv0967_Rv0968	0.666667	3.17791	2.81708	NA
IGR_Rv0006_Rv0007	0.333333	3.17753	2.87643	NA
IGR_Rv0636_Rv0637	0	3.17339	3.65453	NA
IGR_Rv0806c_Rv0807	0	3.16981	3.96653	NA
IGR_Rv1117_Rv1118c	0	3.16981	3.96653	NA
IGR_Rv1203c_Rv1204c	0	3.16981	3.96653	NA
IGR_Rv1844c_Rv1845c	0	3.16981	3.96653	NA
IGR_Rv1880c_Rv1881c	0	3.16981	3.96653	NA
IGR_Rv2054_Rv2055c	0	3.16981	3.96653	NA
IGR_Rv2981c_Rv2982c	0	3.16981	3.96653	NA
IGR_Rv3203_Rv3204	0	3.16981	3.96653	NA
IGR_Rv3697A_Rv3698	0	3.16981	3.96653	NA
IGR_Rv1072_Rv1073	3.33333	3.1698	1.9858	0.150721
IGR_Rv2622_Rv2623	0.666667	3.16689	2.78709	NA
IGR_Rv0642c_Rv0643c	0.666667	3.16595	2.45064	NA
IGR_Rv2783c_Rv2784c	0.333333	3.16349	2.95782	NA
IGR_Rv3873_Rv3874	0.666667	3.15106	2.56675	NA
IGR_Rv1781c_Rv1782	1.33333	3.14037	2.49643	0.234329
IGR_Rv0311_Rv0312	0	3.14	3.69246	NA
IGR_Rv2809_Rv2811	0	3.14	3.69246	NA
IGR_Rv1144_Rv1145	9.66667	3.13841	2.29094	0.203541
IGR_Rv1875_Rv1876	0.666667	3.13517	2.4369	NA
IGR_Rv3324c_Rv3327	0	3.13307	3.65831	NA
IGR_Rv3924c_	2.33333	3.12716	2.09653	0.176468
IGR_Rv3176c_Rv3177	0.333333	3.11633	2.78983	NA
IGR_Rv0721_Rv0722	0	3.10558	3.7378	NA
IGR_Rv3472_Rv3473c	0	3.10366	3.70957	NA
IGR_Rv0720_Rv0721	0	3.10242	3.96691	NA
IGR_Rv1176c_Rv1177	0	3.10242	3.96691	NA
IGR_Rv1309_Rv1310	0	3.10242	3.96691	NA
IGR_Rv1310_Rv1311	0	3.10242	3.96691	NA
IGR_Rv1830_Rv1831	0	3.10242	3.96691	NA
IGR_Rv1920_Rv1921c	0	3.10242	3.96691	NA
IGR_Rv2048c_Rv2049c	0	3.10242	3.96691	NA
IGR_Rv2126c_Rv2127	0	3.10242	3.96691	NA
IGR_Rv2154c_Rv2155c	0	3.10242	3.96691	NA
IGR_Rv2335_Rv2336	0	3.10242	3.96691	NA
IGR_Rv3400_Rv3401	0	3.10242	3.96691	NA
IGR_Rv3678c_Rv3678A	0	3.10242	3.96691	NA
IGR_Rv3758c_Rv3759c	0	3.10242	3.96691	NA
IGR_Rv3821_Rv3822	0	3.10242	3.96691	NA
IGR_Rv0689c_Rv0690c	0	3.1013	3.69658	NA
IGR_Rv1981c_Rv1982c	0	3.09878	3.68964	NA
IGR_Rv2785c_Rv2786c	0.333333	3.09804	3.02718	NA
IGR_Rv2049c_Rv2050	0.333333	3.09483	2.76675	NA
IGR_Rv3916c_Rv3917c	0.333333	3.09357	2.90527	NA
IGR_Rv2304c_Rv2305	0	3.09068	3.68536	NA
IGR_Rv2665_Rv2667	0.333333	3.08607	2.70822	NA
IGR_Rv3763_Rv3764c	1.33333	3.08253	2.4207	0.230724
IGR_Rv1133c_Rv1134	5	3.08231	2.19519	0.195401
IGR_Rv2260_Rv2263	0.666667	3.06967	2.7688	NA
IGR_Rv1783_Rv1785c	0.666667	3.06954	2.83048	NA
IGR_Rv1762c_Rv1765c	0	3.0684	3.75014	NA
IGR_Rv2696c_Rv2697c	1.33333	3.06534	2.33946	0.222984
IGR_Rv0107c_Rv0108c	5	3.06307	2.48352	0.241974
IGR_Rv0867c_Rv0868c	0	3.06085	3.71845	NA
IGR_Rv2702_Rv2703	0.666667	3.05187	3.08182	NA
IGR_Rv0545c_Rv0546c	0.333333	3.04306	3.31968	NA
IGR_Rv1260_Rv1261c	0.333333	3.04306	3.31968	NA
IGR_Rv0029_Rv0030	0	3.03093	3.96732	NA
IGR_Rv0058_Rv0059	0	3.03093	3.96732	NA
IGR_Rv0622_Rv0623	0	3.03093	3.96732	NA
IGR_Rv0928_Rv0929	0	3.03093	3.96732	NA
IGR_Rv1058_Rv1059	0	3.03093	3.96732	NA
IGR_Rv1194c_Rv1195	0	3.03093	3.96732	NA
IGR_Rv1823_Rv1824	0	3.03093	3.96732	NA
IGR_Rv1991A_Rv1992c	0	3.03093	3.96732	NA
IGR_Rv3029c_Rv3030	0	3.03093	3.96732	NA
IGR_Rv3139_Rv3140	0	3.03093	3.96732	NA
IGR_Rv3334_Rv3335c	0	3.03093	3.96732	NA
IGR_Rv3618_Rv3619c	0	3.03093	3.96732	NA
IGR_Rvnt38_Rv3192	0	3.03093	3.96732	NA
IGR_Rv3456c_Rv3457c	0	3.02983	3.77112	NA
IGR_Rv3402c_Rv3403c	0	3.02453	3.75284	NA
IGR_Rvnt29_Rv2512c	0	3.01881	3.75005	NA
IGR_Rv2644c_Rvnt31	1	3.01866	2.44814	NA
IGR_Rv2340c_Rvnt25	1	3.00732	2.45513	NA
IGR_Rv1535_Rv1536	37.6667	3.00676	1.79331	0.134525
IGR_Rv0301_Rv0302	0	3.00141	3.31477	NA
IGR_Rv1645c_Rv1646	0.666667	2.99806	2.81281	NA
IGR_Rv0990c_Rv0991c	0.333333	2.99702	3.33477	NA
IGR_Rv2101_Rv2102	0.333333	2.99702	3.33477	NA
IGR_Rv3349c_Rv3350c	0	2.99425	3.86557	NA
IGR_Rv3511_Rv3512	1	2.99135	2.75192	NA
IGR_Rvnt07_Rv0634B	0	2.98425	3.78585	NA
IGR_Rv0150c_Rv0151c	0.333333	2.98273	2.95627	NA
IGR_Rv2711_Rv2712c	0.666667	2.98256	2.71633	NA
IGR_Rv0871_Rv0872c	10.3333	2.97906	2.10102	0.19261
IGR_Rv3735_Rv3736	0.666667	2.97874	2.84406	NA
IGR_Rv0240_Rv0241c	0	2.96882	3.80141	NA
IGR_Rv0700_Rv0701	4	2.96351	1.97668	0.175973
IGR_Rv2159c_Rv2161c	18.6667	2.96114	2.0606	0.18688
IGR_Rv0152c_Rv0153c	0	2.95478	3.96779	NA
IGR_Rv0257_Rv0258c	0	2.95478	3.96779	NA
IGR_Rv0348_Rv0349	0	2.95478	3.96779	NA
IGR_Rv0468_Rv0469	0	2.95478	3.96779	NA
IGR_Rv0901_Rv0902c	0	2.95478	3.96779	NA
IGR_Rv1284_Rv1285	0	2.95478	3.96779	NA
IGR_Rv1404_Rv1405c	0	2.95478	3.96779	NA
IGR_Rv1463_Rv1464	0	2.95478	3.96779	NA
IGR_Rv1597_Rv1598c	0	2.95478	3.96779	NA
IGR_Rv2224d_Rv2225	0	2.95478	3.96779	NA
IGR_Rv2333c_Rv2334	0	2.95478	3.96779	NA
IGR_Rv3444c_Rv3445c	0	2.95478	3.96779	NA
IGR_Rv3777_Rv3778c	0	2.95478	3.96779	NA
IGR_Rv1167c_Rv1168c	1	2.95466	2.19199	NA
IGR_Rv1164_Rv1165	0.333333	2.95407	3.06389	NA
IGR_Rv1182_Rv1183	3.33333	2.95358	2.56551	0.273576
IGR_Rv0747_Rv0748	0.666667	2.94942	2.82212	NA
IGR_Rv2560_Rv2563	0.333333	2.9124	3.05048	NA
IGR_Rv3612c_Rv3613c	2	2.9098	2.2514	0.225977
IGR_RVnc0008_Rv0244c	0	2.89294	3.86942	NA
IGR_RVnc0024_Rv2395B	14	2.88591	1.80629	0.150721
IGR_Rv0542c_Rv0543c	1	2.87762	2.67048	NA
IGR_Rv3141_Rv3142c	0.666667	2.87456	2.56887	NA
IGR_Rv0027_Rv0028	0	2.87334	3.96832	NA
IGR_Rv0041_Rv0042c	0	2.87334	3.96832	NA
IGR_Rv0511_Rv0512	0	2.87334	3.96832	NA
IGR_Rv0710_Rv0711	0	2.87334	3.96832	NA
IGR_Rv1031_Rv1032c	0	2.87334	3.96832	NA
IGR_Rv1033c_Rv1037c	0	2.87334	3.96832	NA
IGR_Rv1507A_Rv1508c	0	2.87334	3.96832	NA
IGR_Rv1861_Rv1862	0	2.87334	3.96832	NA
IGR_Rv2096c_Rv2097c	0	2.87334	3.96832	NA
IGR_Rv2856_Rv2857c	0	2.87334	3.96832	NA
IGR_Rv3248c_Rv3249c	0	2.87334	3.96832	NA
IGR_Rv3809c_Rv3810	0	2.87334	3.96832	NA
IGR_Rv0733_Rv0734	0.666667	2.87229	2.8349	NA
IGR_Rv1077_Rv1078	0	2.87053	3.94336	NA
IGR_Rv0443_Rv0444c	0.666667	2.86522	2.86675	NA
IGR_Rv1734c_Rv1735c	18	2.85122	1.90571	0.175973
IGR_Rv0808_Rv0809	0.333333	2.84863	3.09234	NA
IGR_Rv3059_Rv3060c	0.666667	2.83376	2.81028	NA
IGR_Rv1742_Rv1743	0	2.83005	3.96861	NA
IGR_Rv2597_Rv2598	0	2.83005	3.96861	NA
IGR_Rv2741_Rv2742c	0	2.81884	3.94998	NA
IGR_Rv2080_Rv2081c	1	2.80234	2.51959	NA
IGR_Rv0530A_Rv0531	0.333333	2.79618	3.40525	NA
IGR_Rv3695_Rv3696c	0.333333	2.79618	3.40525	NA
IGR_Rv0111_Rv0112	0	2.78578	3.96892	NA
IGR_Rv0361_Rv0362	0	2.78578	3.96892	NA
IGR_Rv0671_Rv0672	0	2.78578	3.96892	NA
IGR_Rv0731c_Rv0732	0	2.78578	3.96892	NA
IGR_Rv1095_Rv1096	0	2.78578	3.96892	NA
IGR_Rv1110_Rv1111c	0	2.78578	3.96892	NA
IGR_Rv1155a_Rv1156	0	2.78578	3.96892	NA
IGR_Rv1412_Rv1413	0	2.78578	3.96892	NA
IGR_Rv1451_Rv1452c	0	2.78578	3.96892	NA
IGR_Rv1493_Rv1494	0	2.78578	3.96892	NA
IGR_Rv1986_Rv1987	0	2.78578	3.96892	NA
IGR_Rv2023c_Rv2024c	0	2.78578	3.96892	NA
IGR_Rv2455c_Rv2456c	0	2.78578	3.96892	NA
IGR_Rv2722_Rv2723	0	2.78578	3.96892	NA
IGR_Rv2733c_Rv2734	0	2.78578	3.96892	NA
IGR_Rv2792c_Rv2793c	0	2.78578	3.96892	NA
IGR_Rv3098A_RVnc0046	0	2.78578	3.96892	NA
IGR_Rv3166c_Rv3167c	0	2.78578	3.96892	NA
IGR_Rv3692_Rv3693	0	2.78578	3.96892	NA
IGR_Rv1502_Rv1505c	0	2.78228	3.96894	NA
IGR_Rv3505_Rv3506	0	2.78228	3.96894	NA
IGR_Rv0997a_Rv0997	0.333333	2.78169	3.07129	NA
IGR_Rv1456c_Rv1457c	0	2.77877	3.96897	NA
IGR_Rv2264c_Rv2265	0	2.77877	3.96897	NA
IGR_Rv3859c_Rv3860	0.333333	2.77814	3.02213	NA
IGR_Rv1906c_Rv1907c	0	2.77175	3.96902	NA
IGR_Rv3478_Rv3479	8.33333	2.76155	1.7854	0.163323
IGR_Rv3428c_Rv3429	0.333333	2.75113	3.03625	NA
IGR_Rv1170_Rv1171	0.666667	2.74257	2.49307	NA
IGR_Rv1071c_Rv1072	0.333333	2.74117	3.4259	NA
IGR_Rv1766_Rv1767	0.333333	2.74117	3.4259	NA
IGR_Rv2395B_Rv2396	7.33333	2.73994	1.94486	0.194797
IGR_Rv1908c_Rv1909c	0	2.73759	3.96926	NA
IGR_Rv1927_Rv1928c	0	2.73759	3.96926	NA
IGR_Rv2350c_Rv2351c	0	2.73759	3.96926	NA
IGR_Rv3191c_Rvnt38	0	2.73036	3.96932	NA
IGR_Rv3418c_Rv3419c	0	2.73036	3.96932	NA
IGR_Rv0245_Rv0246	0	2.72674	3.96934	NA
IGR_Rv2890c_Rv2891	0.333333	2.72355	3.05146	NA
IGR_Rv3732_Rv3733c	0.333333	2.71646	3.02513	NA
IGR_Rv1521_Rv1522c	1.33333	2.71592	2.97311	NA
IGR_Rv2114_Rv2115c	0.666667	2.71428	2.5687	NA
IGR_Rv3802c_Rv3803c	0.666667	2.71103	3.15483	NA
IGR_Rv0151c_Rv0152c	0	2.69108	3.96961	NA
IGR_Rv0316_Rv0317c	0	2.69108	3.96961	NA
IGR_Rv1037c_Rv1038c	0	2.69108	3.96961	NA
IGR_Rv1111c_Rv1112	0	2.69108	3.96961	NA
IGR_Rv1251c_Rv1252c	0	2.69108	3.96961	NA
IGR_Rv1351_Rv1352	0	2.69108	3.96961	NA
IGR_Rv1616_Rv1617	0	2.69108	3.96961	NA
IGR_Rv1768_Rv1769	0	2.69108	3.96961	NA
IGR_Rv2000_Rv2001	0	2.69108	3.96961	NA
IGR_Rv2615c_Rv2616	0	2.69108	3.96961	NA
IGR_Rv3619c_Rv3620c	0	2.69108	3.96961	NA
IGR_Rv3772_Rv3773c	0	2.69108	3.96961	NA
IGR_Rv3919c_Rv3920c	0	2.69108	3.96961	NA
IGR_Rv1790_Rv1791	0.666667	2.68969	2.90105	NA
IGR_Rv2203_Rv2204c	0.333333	2.68863	3.05259	NA
IGR_Rv1846c_Rv1847	0	2.68736	3.96964	NA
IGR_Rv1101c_Rv1102c	0.333333	2.68392	3.44801	NA
IGR_Rv3849_Rv3850	0.666667	2.67807	2.78054	NA
IGR_Rvnt05_Rv0567	0.333333	2.66659	3.1689	NA
IGR_Rv3878_Rv3879c	0.666667	2.65819	2.77281	NA
IGR_Rv1681_Rv1682	0	2.6349	3.97004	NA
IGR_Rv2557_Rv2558	2	2.62688	2.27717	0.273576
IGR_Rv0009_Rv0010c	0.333333	2.62427	3.47174	NA
IGR_Rv0855_Rv0856	0.333333	2.62427	3.47174	NA
IGR_Rv1195_Rv1196	0.333333	2.62427	3.47174	NA
IGR_Rv1385_Rv1386	0	2.6233	3.97013	NA
IGR_Rv0740_Rv0742	1	2.61765	2.69792	NA
IGR_Rv1806_Rv1808	9.33333	2.61746	2.06077	0.230724
IGR_Rv3133c_Rv3134c	1	2.61495	2.53246	NA
IGR_Rv0429c_Rv0430	0.333333	2.60839	3.16202	NA
IGR_Rv1543_Rv1544	0.666667	2.60767	2.84146	NA
IGR_Rv0746_Rv0747	0.333333	2.60663	3.13195	NA
IGR_Rv2412_Rv2413c	0.333333	2.60663	3.13195	NA
IGR_Rv0748_Rv0749	0	2.59994	3.97032	NA
IGR_Rv1215c_Rv1216c	0	2.59994	3.97032	NA
IGR_Rv2075c_Rv2076c	0	2.59994	3.97032	NA
IGR_Rv3190A_Rv3191c	1	2.59987	2.41133	NA
IGR_Rv1831_Rv1832	0.666667	2.59942	2.57232	NA
IGR_Rv0253_Rv0254c	1	2.57897	3.06076	NA
IGR_Rv2900c_Rv2901c	0.333333	2.56193	3.49728	NA
IGR_Rv2907c_Rv2908c	0.333333	2.56193	3.49728	NA
IGR_Rv3583c_Rv3584	0.333333	2.56193	3.49728	NA
IGR_Rv3892c_Rv3893c	0.333333	2.56193	3.49728	NA
IGR_Rv1706A_Rv1707	0	2.54786	3.97074	NA
IGR_Rv0810c_Rv0811c	1	2.52495	2.52011	NA
IGR_Rv1887_Rv1890c	0.333333	2.52041	2.89377	NA
IGR_Rvnt06_Rvnt07	0	2.51829	3.97099	NA
IGR_Rv1298_Rv1299	1	2.51656	2.68666	NA
IGR_Rv1803c_Rv1804c	0	2.51414	3.97103	NA
IGR_Rv3719_Rv3720	0	2.51414	3.97103	NA
IGR_Rv0061c_Rv0062	0.333333	2.49672	3.52482	NA
IGR_Rv1306_Rv1307	1	2.49229	3.07671	NA
IGR_Rv0912_Rv0913c	0.333333	2.47644	3.18071	NA
IGR_Rv3866_Rv3867	0.333333	2.47644	3.18071	NA
IGR_Rv1754c_Rv1758	0.333333	2.47523	3.15778	NA
IGR_Rv0695_Rv0696	0	2.46621	3.97144	NA
IGR_Rv3748_Rv3749c	0	2.45762	3.97152	NA
IGR_Rv3430a_Rv3432c	2.66667	2.44375	2.42768	NA
IGR_Rv3221c_Rv3221A	1	2.44365	2.48727	NA
IGR_Rv3877_Rv3878	0	2.44037	3.97167	NA
IGR_Rv3874_Rv3875	8.33333	2.43736	2.0812	0.267425
IGR_Rv1094_Rv1095	2	2.42866	2.66801	0.377575
IGR_Rv1268c_Rv1269c	0.333333	2.42841	3.55462	NA
IGR_Rv2006_Rv2007c	3.66667	2.42305	2.40923	0.337899
IGR_Rv3800c_Rv3801c	1	2.4216	2.6135	NA
IGR_Rv2523c_Rv2524c	0	2.40259	3.97201	NA
IGR_Rv1352_Rv1353c	0	2.39814	3.97205	NA
IGR_Rv2625c_Rv2626c	1	2.39027	2.81343	NA
IGR_Rv3189_Rv3190c	0	2.38025	3.97222	NA
IGR_Rv3312c_Rv3312b	0	2.37577	3.97226	NA
IGR_Rv3000_Rv3001c	1.33333	2.37573	2.62558	NA
IGR_Rv2740_Rv2741	0.333333	2.35648	3.58809	NA
IGR_Rv1156_Rv1157c	1	2.35603	2.81933	NA
IGR_Rv3057c_Rv3058c	0	2.31679	3.97282	NA
IGR_Rv3295_Rv3296	0.666667	2.31448	2.89162	NA
IGR_Rv0125_Rv0126	1	2.30128	3.11475	NA
IGR_Rv2458_Rv2459	0.333333	2.29288	3.21092	NA
IGR_Rv1340_Rv1341	0.333333	2.28803	3.62363	NA
IGR_Rv2339_Rv2340c	0.333333	2.28803	3.62363	NA
IGR_Rv1808_Rv1809	1	2.28463	2.83098	NA
IGR_Rv2184c_Rv2185c	0.666667	2.28252	2.85622	NA
IGR_Rv2393_Rv2394	4.66667	2.25992	2.07645	0.298441
IGR_Rv0684_Rv0685	5.33333	2.25557	1.97865	0.277308
IGR_Rv2875_Rv2876	0.333333	2.25408	3.22297	NA
IGR_Rv2208_Rv2209	1.33333	2.24683	2.44633	NA
IGR_Rv2297_Rv2298	0.333333	2.2455	3.22446	NA
IGR_Rv0985c_Rv0986	0	2.24475	3.97354	NA
IGR_Rv2400c_Rv2401	0	2.24475	3.97354	NA
IGR_Rv3061c_Rv3062	0	2.24475	3.97354	NA
IGR_Rv1905c_Rv1906c	0.333333	2.23172	3.2769	NA
IGR_Rv3889c_Rv3890c	1.66667	2.22536	2.60042	NA
IGR_Rv0133_Rv0134	0.333333	2.22266	3.66108	NA
IGR_Rv1403c_Rv1404	0.333333	2.22266	3.66108	NA
IGR_RV1984a_Rv1985c	0.333333	2.22266	3.66108	NA
IGR_Rv2371_Rv2372c	0.333333	2.22266	3.66108	NA
IGR_Rv3435c_Rv3436c	0.333333	2.22266	3.66108	NA
IGR_Rv2929_Rv2930	1	2.20958	2.74612	NA
IGR_Rv0759c_Rv0760c	0.333333	2.19781	3.30706	NA
IGR_Rv1173_Rv1174c	0.333333	2.19781	3.30706	NA
IGR_Rv1798_Rv1799	0.333333	2.19418	3.27444	NA
IGR_Rv0073_Rv0074	0	2.1882	3.97413	NA
IGR_Rv2866_Rv2867c	1	2.17692	2.79137	NA
IGR_Rv0902c_Rv0903c	0	2.17312	3.97429	NA
IGR_Rv2346c_Rv2347c	2.33333	2.16589	2.52559	0.404162
IGR_Rv1817_Rv1818c	0.333333	2.16281	3.34439	NA
IGR_Rv3879c_Rv3880c	0.333333	2.15949	3.2985	NA
IGR_Rv0439c_Rv0440	0.333333	2.15366	3.70208	NA
IGR_Rv3646c_Rv3647c	0.333333	2.15366	3.70208	NA
IGR_Rv3614c_Rv3615c	27.6667	2.15342	2.1544	0.339431
IGR_Rv1227c_Rv1228	0.333333	2.14712	3.33707	NA
IGR_Rv3635_Rv3638	1.33333	2.12541	2.44254	NA
IGR_Rv1891_Rv1892	0.666667	2.10895	3.32274	NA
IGR_Rv3723_Rv3725	0	2.10714	3.97501	NA
IGR_Rv0260c_Rv0261c	0	2.09667	3.97513	NA
IGR_Rv1073_Rv1074c	0	2.09667	3.97513	NA
IGR_Rv1321_Rv1322	0	2.09667	3.97513	NA
IGR_Rv0418_Rv0419	0.333333	2.08058	3.74717	NA
IGR_Rv1639c_Rv1640c	0.333333	2.08058	3.74717	NA
IGR_Rv2178c_Rv2179c	0.333333	2.08058	3.74717	NA
IGR_Rv3211_Rv3212	0.333333	2.08058	3.74717	NA
IGR_Rv2030c_Rv2031c	5	2.0686	2.08551	0.341722
IGR_Rv0650_Rv0651	0.333333	2.06381	3.7383	NA
IGR_Rv1666c_Rv1669	0.666667	2.05223	3.31765	NA
IGR_Rv2133c_Rv2134c	1	2.04484	2.90547	NA
IGR_Rv2924c_Rv2925c	1	2.04484	2.90547	NA
IGR_Rv1267c_Rv1268c	0	2.01469	3.97608	NA
IGR_Rv1453_Rv1454c	0	2.01469	3.97608	NA
IGR_Rv2603c_Rv2604c	0	2.01469	3.97608	NA
IGR_Rv3710_Rv3711c	0.333333	2.0095	2.99003	NA
IGR_Rv3371_Rv3372	4.33333	2.00884	2.06001	0.348767
IGR_Rv1731_Rv1732c	0.333333	2.00554	3.38477	NA
IGR_Rv0141c_Rv0142	0.333333	2.00295	3.79595	NA
IGR_Rv0533c_Rv0534c	0.333333	2.00295	3.79595	NA
IGR_Rv2442c_Rv2443	0.333333	2.00295	3.79595	NA
IGR_Rv2589_Rv2590	0.333333	2.00023	3.37349	NA
IGR_Rv0641_Rv0642c	0.333333	1.99874	3.77841	NA
IGR_Rv1179c_Rv1180	1	1.99847	3.18337	NA
IGR_Rv2876_Rv2877c	0.666667	1.99741	3.35948	NA
IGR_Rv3390_Rv3391	0.666667	1.99741	3.35948	NA
IGR_Rv0777_Rv0778	0.333333	1.99151	3.37778	NA
IGR_Rv2220_Rv2221c	1.66667	1.98198	2.41711	NA
IGR_Rv2019_Rv2021c	1.33333	1.98128	2.82835	NA
IGR_Rv2915c_Rv2916c	0.666667	1.97975	3.06189	NA
IGR_Rv2247_Rv2248	0.333333	1.96758	3.4339	NA
IGR_Rv3287c_Rv3288c	2.33333	1.96583	2.14148	0.375958
IGR_Rv2372c_Rv2373c	0.333333	1.95695	3.39854	NA
IGR_Rv1621c_Rv1622c	1.66667	1.94995	2.45425	NA
IGR_Rv3733c_Rv3734c	1.33333	1.94749	2.83387	NA
IGR_Rv1040c_Rv1041c	0.666667	1.94626	3.01614	NA
IGR_Rv2587c_Rv2588c	0.666667	1.94301	2.98575	NA
IGR_Rv0046c_Rv0047c	0.333333	1.92868	3.40768	NA
IGR_Rv0336_Rv0337c	0	1.92628	3.97717	NA
IGR_Rv1301_Rv1302	0	1.92628	3.97717	NA
IGR_Rv0917_Rv0918	0.333333	1.92005	3.85169	NA
IGR_Rv2867c_Rv2868c	1.33333	1.91267	2.67842	NA
IGR_Rv3582c_Rv3583c	3	1.90463	2.09664	0.377575
IGR_Rv1498c_Rv1498A	1	1.8971	2.42331	NA
IGR_Rv3417c_Rv3418c	0.333333	1.88221	3.53801	NA
IGR_Rv1079_Rv1080c	0.666667	1.87618	3.40137	NA
IGR_Rv2097c_Rv2100	0.666667	1.87618	3.40137	NA
IGR_Rv0941c_Rv0942	1	1.84957	2.96327	NA
IGR_Rv3871_Rv3872	1	1.84837	2.56558	NA
IGR_Rv1860_Rv1861	0.666667	1.84759	3.097	NA
IGR_Rv0179c_Rv0180c	0.333333	1.83116	3.91467	NA
IGR_Rv2338c_Rv2339	0.333333	1.83116	3.91467	NA
IGR_Rv0174_Rv0175	0.666667	1.81145	3.42457	NA
IGR_Rv0288_Rv0289	5.66667	1.80863	2.12513	0.405957
IGR_Rv3651_Rv3652	0.666667	1.80656	2.74702	NA
IGR_Rv2564_Rv2565	0.666667	1.77599	3.11661	NA
IGR_Rv2953_Rv2954c	1	1.77395	2.50413	NA
IGR_Rv1171_Rv1172c	0.333333	1.75435	3.51042	NA
IGR_Rv2940c_Rv2941	0.666667	1.7505	3.06086	NA
IGR_Rv2204c_Rv2205c	1	1.7489	2.97201	NA
IGR_Rv1183_Rv1184c	0.666667	1.74352	3.44952	NA
IGR_Rv1214c_Rv1215c	0.333333	1.73841	3.59298	NA
IGR_Rvnt15_Rv0997a	0.666667	1.73677	3.03157	NA
IGR_Rv0263c_Rv0264c	0.333333	1.73556	3.9687	NA
IGR_Rv1593c_Rv1594	0.333333	1.73556	3.9687	NA
IGR_Rv2515c_Rv2516c	0.333333	1.73556	3.9687	NA
IGR_Rv3587c_Rv3588c	0.333333	1.73556	3.9687	NA
IGR_Rv3890c_Rv3891c	0.333333	1.73556	3.9687	NA
IGR_Rvnt23_Rv2238c	0.333333	1.73556	3.9687	NA
IGR_Rvnt35_Rvnt36	0.333333	1.73556	3.9687	NA
IGR_Rv2004c_Rv2005c	0.333333	1.73548	3.56675	NA
IGR_Rv3459c_Rv3460c	0.333333	1.7289	3.55135	NA
IGR_Rv3685c_Rv3686c	1.33333	1.70561	2.71816	NA
IGR_Rv3220c_Rv3221c	0.666667	1.70502	3.04633	NA
IGR_Rv1759c_Rv1760	0.666667	1.68896	3.03043	NA
IGR_Rv0780_Rv0783c	0.333333	1.68529	3.61083	NA
IGR_Rv1149_Rv1151c	0.333333	1.68529	3.61083	NA
IGR_Rvnt03_Rv0021c	1	1.68367	2.99499	NA
IGR_Rv2582_Rv2583c	1	1.65158	3.00909	NA
IGR_Rv3241c_Rv3242c	3	1.65092	2.32923	0.489742
IGR_Rv0042c_Rv0043c	0.333333	1.64442	3.9694	NA
IGR_Rv1093_Rv1094	0.333333	1.63245	3.9695	NA
IGR_Rvnt14_Rv0920c	0.333333	1.63245	3.9695	NA
IGR_Rv2878c_Rv2881c	2.66667	1.62929	2.38001	NA
IGR_Rv1606_Rv1607	0.666667	1.61601	3.16058	NA
IGR_Rv3120_Rv3121	1	1.60661	2.87698	NA
IGR_Rv0579_Rv0580c	0.666667	1.60372	3.50698	NA
IGR_Rvnt31_Rvnt32	1.66667	1.60043	2.79156	NA
IGR_Rv0267_Rv0268c	1	1.5912	2.71459	NA
IGR_Rv1197_Rv1198	1.33333	1.57999	2.53176	NA
IGR_Rv1388_Rv1389	2.33333	1.57928	2.60465	NA
IGR_Rv2193_Rv2194	0.333333	1.5781	3.73415	NA
IGR_Rv3096_Rv3097c	0.333333	1.5781	3.73415	NA
IGR_Rv2125_Rv2126c	0.333333	1.57489	3.96914	NA
IGR_Rv2881c_Rv2882c	0.666667	1.57029	3.10888	NA
IGR_Rv2347c_Rv2348c	4.33333	1.57027	2.50655	0.538453
IGR_Rv1174c_Rv1175c	0.333333	1.56737	3.66797	NA
IGR_RVnc0046_Rv3099c	1.66667	1.56083	2.2735	NA
IGR_Rv3842c_Rv3843c	1	1.55768	2.92463	NA
IGR_Rv3336c_Rv3339c	1	1.55585	3.30175	NA
IGR_Rv0078_Rv0078A	0.333333	1.55535	3.68505	NA
IGR_Rv2396_Rv2397c	1.33333	1.51387	2.89288	NA
IGR_Rv0363c_Rv0364	0.333333	1.51379	3.72017	NA
IGR_Rv1127c_Rv1128c	0.333333	1.45355	3.77389	NA
IGR_Rv0667_Rv0668	0.333333	1.44092	3.76253	NA
IGR_Rv1265_Rv1266c	1.66667	1.4373	3.10317	NA
IGR_Rv0286_Rv0287	1.33333	1.42714	2.80276	NA
IGR_Rv0270_Rv0271c	0.666667	1.39739	3.60616	NA
IGR_Rv1636_Rv1637c	0.666667	1.39739	3.60616	NA
IGR_Rv3289c_Rv3290c	2.33333	1.38079	2.31725	NA
IGR_Rv0220_Rv0221	1	1.37081	3.35721	NA
IGR_Rv1213_Rv1214c	0.666667	1.36331	2.78423	NA
IGR_Rv3013_Rv3014c	0.666667	1.35783	3.2171	NA
IGR_Rv2898c_Rv2899c	0.666667	1.32643	3.18304	NA
IGR_Rv3623_Rv3624c	0.333333	1.28923	3.97263	NA
IGR_Rv1735a_Rv1736c	0.666667	1.24637	3.22402	NA
IGR_Rv1287_Rv1288	0.333333	1.23803	3.9258	NA
IGR_Rv2767c_Rv2768c	0.666667	1.23759	3.68816	NA
IGR_Rv0049_Rv0050	1.33333	1.22452	3.25417	NA
IGR_Rv3595c_Rv3596c	1.33333	1.22452	3.25417	NA
IGR_Rv1367c_Rv1368	1	1.16378	3.42666	NA
IGR_Rv1410c_Rv1411c	0.666667	1.14907	3.73537	NA
IGR_Rv2895c_Rv2896c	0.666667	1.13217	3.31943	NA
IGR_Rv1222_Rv1223	3.33333	1.06066	1.90502	0.583058
IGR_Rv2662_Rv2663	0.333333	1.05917	3.97517	NA
IGR_Rv2776c_Rv2777c	0.666667	1.05349	3.41157	NA
IGR_Rv0060_Rv0061c	0.666667	1.02731	3.47338	NA
IGR_Rv1192_Rv1193	0.666667	1.00247	3.21013	NA
IGR_Rv2950c_Rv2951c	0.666667	0.993821	3.39465	NA
IGR_Rv1103c_Rv1106c	2	0.990076	2.82312	NA
IGR_Rv0186_Rv0186A	0.666667	0.989557	3.46932	NA
IGR_Rv0922_Rv0923c	3.66667	0.987177	2.43527	NA
IGR_Rv3043c_Rv3044	1	0.95701	2.34006	NA
IGR_Rv3666c_Rv3667	0.666667	0.949823	3.8465	NA
IGR_Rv0510_Rv0511	1	0.919702	3.15512	NA
IGR_Rv1640c_Rv1641	12.6667	0.899314	2.08033	NA
IGR_Rv0680c_Rv0681	0.666667	0.836264	3.9107	NA
IGR_Rv2161c_Rv2162c	7	0.724854	2.57451	NA
IGR_Rv1877_Rv1878	1	0.710483	3.60975	NA
IGR_Rv3003c_Rv3004	1.33333	0.691204	2.52643	NA
IGR_Rv0145_Rv0146	1	0.65945	3.25042	NA
IGR_Rv3841_Rv3842c	2.66667	0.633101	2.58536	NA
IGR_Rv0167_Rv0168	1	0.535057	3.29351	NA
IGR_Rv0685_Rv0686	1.66667	0.523388	3.30321	NA
IGR_Rv0638_Rv0639	1	0.430803	3.31799	NA
IGR_Rv0757_Rv0758	2	0.41093	2.87122	NA
IGR_Rv3443c_Rv3444c	1	0.400678	3.13343	NA
IGR_Rv3502c_Rv3503c	1	0.397978	3.74343	NA
IGR_Rv1391_Rv1392	1.33333	0.35359	3.11492	NA
IGR_Rv1907c_Rv1908c	1	0.272371	3.79691	NA
IGR_Rv2790c_Rv2791c	97	0.216625	1.59221	0.891779
IGR_Rv1925_Rv1926c	0.666667	0.19179	3.93459	NA
IGR_Rv2894c_Rv2895c	1	-0.243421	3.6206	NA
IGR_Rv2949c_Rv2950c	1.33333	-0.291982	3.33898	NA
IGR_Rv2840c_Rv2841c	1	-0.321593	3.0008	NA
IGR_Rvns01_Rv2227	3577	-2.04511	1.63541	0.23614
IGR_Rv2226_Rvns01	7973.33	-2.57417	1.70993	0.175212

## Sheet: intergenic_sigA_st
gene	inputMean	log2FoldChange	lfcSE	padj
IGR_Rv2703_Rv2704	0	7.2174	3.05059	0.794742
IGR_Rv2296_Rv2297	0	6.99865	3.41233	0.794742
IGR_Rv0859_Rv0860	0	6.74752	3.41254	0.794742
IGR_Rv1732c_Rv1733c	0.333333	6.47495	2.93063	0.794742
IGR_Rv0351_Rv0352	0	6.44325	3.41622	0.794742
IGR_Rv2710_Rv2711	0.333333	6.39748	2.58722	0.794742
IGR_Rv3907c_Rv3908	0	6.31061	3.05298	0.794742
IGR_Rv3657c_Rv3658c	0	5.94195	3.43282	0.794742
IGR_Rv2412_Rv2413c	0.333333	5.87491	3.19325	0.794742
IGR_Rv0939_Rv0940c	0	5.74985	3.44352	0.794742
IGR_Rv1855c_Rv1856c	0	5.74985	3.44352	0.794742
IGR_Rv0967_Rv0968	0.666667	5.695	2.83229	0.794742
IGR_Rv0516c_Rv0517	0	5.67968	3.44814	0.794742
IGR_Rv2630_Rv2631	0	5.67968	3.44814	0.794742
IGR_Rv3395A_Rv3396c	0	5.67968	3.44814	0.794742
IGR_Rv1536_Rv1537	0	5.62191	3.06597	0.794742
IGR_Rv2189c_Rv2190c	0.333333	5.56434	3.22762	0.794742
IGR_Rv3836_Rv3837c	0	5.44596	3.46656	0.794742
IGR_Rv0129c_Rv0130	0	5.35879	3.47473	0.794742
IGR_Rv0509_Rv0510	0	5.35879	3.47473	0.794742
IGR_Rv2458_Rv2459	0.333333	5.24986	2.94881	0.794742
IGR_Rv1923_Rv1924c	0.333333	5.23683	3.23152	0.794742
IGR_Rv3228_Rv3229c	0	5.16684	3.49549	0.794742
IGR_Rv3554_Rv3555c	0	5.16684	3.49549	0.794742
IGR_Rv1199c_Rv1200	0	4.94783	3.13355	0.794742
IGR_Rv1622c_Rv1623c	0	4.94529	3.52469	0.794742
IGR_Rv2533c_Rv2534c	0	4.94529	3.52469	0.794742
IGR_Rv2780_Rv2781c	0.666667	4.93327	3.15993	0.794742
IGR_Rv2558_Rv2559c	0.333333	4.87752	3.20841	0.794742
IGR_Rv1302_Rv1303	1	4.81951	3.18264	0.794742
IGR_Rv0343_Rv0344c	0	4.77572	3.10555	0.794742
IGR_Rv0157_Rv0157A	0.333333	4.74744	2.89121	0.794742
IGR_Rv3160c_Rv3161c	0.333333	4.66168	2.92322	0.794742
IGR_Rv3312b_Rv3312A	0.666667	4.52103	2.61238	0.794742
IGR_Rv3059_Rv3060c	0.666667	4.51933	3.16533	0.794742
IGR_Rv2839c_Rv2840c	2.66667	4.49673	2.80725	NA
IGR_Rv1765c_Rv1766	0	4.46034	3.21162	0.794742
IGR_Rv1738_Rv1739c	2	4.28384	2.81442	0.794742
IGR_Rv1735c_Rv1735a	2	4.26861	2.47089	0.794742
IGR_Rv2394_Rv2395	1	4.16735	2.73609	0.794742
IGR_Rv2557_Rv2558	2	4.1512	2.7728	0.794742
IGR_Rv3269_Rv3270	0.333333	4.1442	2.99467	0.794742
IGR_Rv3610c_Rv3612c	0.333333	4.12154	3.26008	0.794742
IGR_Rv3681c_Rv3682	0	4.06381	3.66295	0.794742
IGR_Rv0289_Rv0290	1.66667	4.05408	3.13278	0.794742
IGR_Rv1793_Rv1794	0.666667	4.01559	2.79785	0.794742
IGR_Rv3117_Rv3118	0.333333	3.90854	3.01592	0.794742
IGR_Rv2353c_Rv2357c	1.66667	3.84819	2.74254	0.794742
IGR_Rvnt08_Rv0638	0.333333	3.81174	3.23163	0.794742
IGR_Rv2715_Rv2716	0.333333	3.80285	2.98842	0.794742
IGR_Rv0681_Rv0682	0	3.71994	3.78767	0.794742
IGR_Rvnt40_Rv3685c	0	3.58806	3.46868	0.794742
IGR_Rv3130c_Rv3131	0.666667	3.5879	2.97832	0.794742
IGR_Rv1197_Rv1198	1.33333	3.48818	2.56398	0.794742
IGR_Rv0840c_Rv0841	0	3.47748	3.89376	0.794742
IGR_Rv2154c_Rv2155c	0	3.47748	3.89376	0.794742
IGR_Rv1737c_Rv1738	1	3.43697	2.77089	0.794742
IGR_Rv2628_Rv2629	2.33333	3.42564	2.4551	0.794742
IGR_Rv2444c_Rv2445c	0	3.40964	3.92689	0.794742
IGR_Rv2242_Rv2243	0	3.33833	3.96329	0.794742
IGR_Rv2744c_Rv2745c	0	3.33833	3.96329	0.794742
IGR_Rv1388_Rv1389	2.33333	3.31704	3.12788	0.794742
IGR_Rv2166c_Rv2169c	0	3.264	3.98672	0.794742
IGR_Rv3732_Rv3733c	0.333333	3.2409	3.02598	0.794742
IGR_Rv1390_Rv1391	0.333333	3.19823	3.04363	0.794742
IGR_Rv1162_Rv1163	2	3.17321	2.74087	0.794742
IGR_Rv2625c_Rv2626c	1	3.13683	3.19736	0.794742
IGR_Rv3098A_RVnc0046	0	3.12403	3.9916	0.794742
IGR_Rv3383c_Rv3384c	0	3.12403	3.9916	0.794742
IGR_Rv1297_Rv1298	0.333333	3.10847	3.05162	0.794742
IGR_Rv0502_Rv0503c	0	3.05402	3.99317	0.794742
IGR_Rv2501c_Rv2502c	0	3.05402	3.99317	0.794742
IGR_Rv3555c_Rv3556c	0	3.05402	3.99317	0.794742
IGR_Rv0250c_Rv0251c	0.333333	3.0021	3.3926	0.794742
IGR_Rv3874_Rv3875	8.33333	2.99287	2.23799	0.794742
IGR_Rv1325c_Rv1326c	0	2.97957	3.99492	0.794742
IGR_Rv0703_Rv0704	1.66667	2.90735	2.40567	0.794742
IGR_Rv0656c_Rv0657c	0	2.90005	3.99688	0.794742
IGR_Rv3452_Rv3455c	0	2.90005	3.99688	0.794742
IGR_Rv1161_Rv1162	0.666667	2.8902	2.88661	0.794742
IGR_Rv3462c_Rv3463	1	2.87124	3.15384	0.794742
IGR_Rv1806_Rv1808	9.33333	2.86052	2.58535	0.794742
IGR_Rv2347c_Rv2348c	4.33333	2.8504	2.71225	0.794742
IGR_Rv3289c_Rv3290c	2.33333	2.84865	2.259	0.794742
IGR_Rv1396c_Rv1397c	2.33333	2.82061	2.76823	NA
IGR_Rv3478_Rv3479	8.33333	2.81611	2.06087	0.794742
IGR_Rv0211_Rv0212c	0	2.81472	3.99909	0.794742
IGR_Rv0913c_Rv0914c	0	2.81472	3.99909	0.794742
IGR_Rv1042c_Rv1043c	0	2.81472	3.99909	0.794742
IGR_Rv1300_Rv1301	0	2.81472	3.99909	0.794742
IGR_Rv1638A_Rv1639c	0	2.81472	3.99909	0.794742
IGR_Rv1824_Rv1825	0	2.81472	3.99909	0.794742
IGR_Rv1916_Rv1917c	0	2.81472	3.99909	0.794742
IGR_Rv2266_Rv2267c	0	2.81472	3.99909	0.794742
IGR_Rv3234c_Rv3235	0	2.81472	3.99909	0.794742
IGR_Rv3749c_Rv3750c	0	2.81472	3.99909	0.794742
IGR_Rv2346c_Rv2347c	2.33333	2.79282	2.8004	0.794742
IGR_Rv1641_Rv1642	1	2.75708	2.88304	0.794742
IGR_Rv0280_Rv0281	0.666667	2.75097	2.71318	0.794742
IGR_Rv1560_Rv1561	0	2.72262	4.00162	0.794742
IGR_Rv2224d_Rv2225	0	2.72262	4.00162	0.794742
IGR_Rv2258c_Rv2259	0	2.72262	4.00162	0.794742
IGR_Rv3594_Rv3595c	0	2.72262	4.00162	0.794742
IGR_Rv3879c_Rv3880c	0.333333	2.68296	3.48507	0.794742
IGR_Rv0061c_Rv0062	0.333333	2.6467	3.17975	0.794742
IGR_Rv1996_Rv1997	1.33333	2.58153	2.81687	0.794742
IGR_Rv0253_Rv0254c	1	2.55907	2.93834	0.794742
IGR_Rv2307c_Rv2307A	0.333333	2.558	3.52665	0.794742
IGR_Rv3127_Rv3130c	3.33333	2.49998	2.19573	0.794742
IGR_Rv1772_Rv1773c	0.333333	2.49102	3.55062	0.794742
IGR_Rv1735a_Rv1736c	0.666667	2.48182	3.26729	0.794742
IGR_Rv1198_Rv1199c	0.333333	2.47504	3.21375	0.794742
IGR_Rv0288_Rv0289	5.66667	2.45456	2.55734	0.794742
IGR_Rv0166_Rv0167	4	2.3686	2.72298	0.794742
IGR_Rv1809_Rv1810	2.33333	2.28606	2.5403	0.794742
IGR_Rv3477_Rv3478	7	2.27141	2.50036	0.794742
IGR_Rv3680_Rv3681c	0.333333	2.26809	3.63843	0.814042
IGR_Rv1734c_Rv1735c	18	2.18964	2.11106	0.794742
IGR_Rv2390c_Rv2391	7.33333	2.15384	2.14775	0.794742
IGR_Rv1829_Rv1830	0.333333	2.12785	3.70771	0.822987
IGR_Rv3053c_Rv3054c	0.333333	2.12785	3.70771	0.822987
IGR_Rv1813c_Rv1814	1	2.10627	2.92977	0.794742
IGR_Rv3845_Rv3846	0.666667	2.0928	3.39901	0.814042
IGR_Rv1794_Rv1795	1	2.05826	2.73589	0.794742
IGR_Rv3647c_Rv3648c	0.333333	2.0514	3.74802	0.832888
IGR_Rv1160_Rv1161	2.33333	2.05136	2.74854	0.794742
IGR_Rv0699_Rv0700	4.33333	2.03771	2.71019	0.794742
IGR_Rv3519_Rv3520c	0.666667	2.03471	3.41476	0.817656
IGR_Rv0922_Rv0923c	3.66667	2.00682	2.88029	0.794742
IGR_Rv3050c_Rv3051c	0.666667	1.99984	2.7517	0.794742
IGR_Rv2161c_Rv2162c	7	1.97269	2.50037	0.794742
IGR_Rv0700_Rv0701	4	1.9508	2.47091	0.794742
IGR_Rv3847_Rv3848	1	1.9139	3.29971	0.822987
IGR_Rv0046c_Rv0047c	0.333333	1.90618	3.76659	0.86452
IGR_Rv3644c_Rv3645	0.333333	1.8823	3.84268	0.86452
IGR_Rv2159c_Rv2161c	18.6667	1.85345	2.37162	0.794742
IGR_Rv0666_Rv0667	1	1.80242	2.95574	0.814042
IGR_Rv1791_Rv1793	6.33333	1.79948	2.23886	0.794742
IGR_Rv2345_Rv2346c	1.66667	1.76782	2.9218	0.814042
IGR_Rv1535_Rv1536	37.6667	1.76714	1.96893	0.794742
IGR_Rv3430a_Rv3432c	2.66667	1.73314	2.51487	0.794742
IGR_Rv2395B_Rv2396	7.33333	1.70663	2.24862	0.794742
IGR_Rv1754c_Rv1758	0.333333	1.68541	3.96493	0.86452
IGR_Rv2560_Rv2563	0.333333	1.68541	3.96493	0.86452
IGR_Rv2873_Rv2874	0.333333	1.68541	3.96493	0.86452
IGR_Rv3336c_Rv3339c	1	1.65561	3.35578	0.86452
IGR_Rv2158c_Rv2159c	6.33333	1.58375	2.43298	0.81309
IGR_RVnc0040_Rv3844	0.666667	1.55474	3.56993	0.86452
IGR_Rv3241c_Rv3242c	3	1.54813	2.49694	0.814042
IGR_Rv3685c_Rv3686c	1.33333	1.54541	3.28268	0.86452
IGR_Rv3614c_Rv3615c	27.6667	1.48182	2.43209	0.814042
IGR_Rv2790c_Rv2791c	97	1.46441	1.8102	0.794742
IGR_Rv3849_Rv3850	0.666667	1.32672	3.66617	0.885778
IGR_Rv2990c_Rv2991	4	1.31845	2.76558	0.86452
IGR_Rv1094_Rv1095	2	1.29451	2.93808	0.86452
IGR_Rv1826_Rv1827	1.33333	1.27791	3.33477	0.871046
IGR_Rv0841_Rv0842	5.66667	1.2571	2.76348	0.86452
IGR_Rv3752c_Rv3753c	0.666667	1.23993	3.70522	0.898367
IGR_Rv1045_Rv1047	1.66667	1.19646	2.96477	0.871046
IGR_Rv0684_Rv0685	5.33333	1.07912	2.5582	0.86452
IGR_Rv2136c_Rv2137c	8.33333	1.07365	2.52349	0.86452
IGR_Rv1805c_Rv1806	1	1.06893	3.1924	0.898367
IGR_Rv3875_Rv3876	5	1.04484	2.23835	0.86452
IGR_Rv0286_Rv0287	1.33333	0.985528	3.06704	0.898367
IGR_Rv1072_Rv1073	3.33333	0.98264	2.53625	0.871046
IGR_Rv2441c_Rv2442c	1	0.97325	3.55038	0.906934
IGR_Rv2714_Rv2715	1	0.97325	3.55038	0.906934
IGR_Rv3415c_Rv3416	0.666667	0.969485	3.4611	0.906934
IGR_Rv3924c_	2.33333	0.946686	2.88021	0.898367
IGR_Rv2623_Rv2624c	0.666667	0.933643	3.85112	0.906934
IGR_Rv2631_Rv2632c	0.666667	0.933643	3.85112	0.906934
IGR_Rv3003c_Rv3004	1.33333	0.915957	3.06061	0.906934
IGR_Rv1534_Rv1535	116	0.871332	1.80537	0.86452
IGR_Rv0186_Rv0186A	0.666667	0.857678	3.50651	0.906934
IGR_Rv1870c_Rv1871c	1.66667	0.849205	3.3224	0.906934
IGR_RVnc0036a_Rv3662c	12.3333	0.848801	2.19638	0.871046
IGR_Rv3613c_Rv3614c	4.33333	0.691336	2.77219	0.906934
IGR_Rv1144_Rv1145	9.66667	0.674187	2.75458	0.906934
IGR_Rv1521_Rv1522c	1.33333	0.655192	3.48716	0.931006
IGR_Rv1781c_Rv1782	1.33333	0.655192	3.48716	0.931006
IGR_Rv0145_Rv0146	1	0.612076	3.68091	0.944893
IGR_Rv2032_Rv2033c	2	0.523727	2.59001	0.931006
IGR_Rv1808_Rv1809	1	0.501407	3.72296	0.945513
IGR_Rv3871_Rv3872	1	0.501407	3.72296	0.945513
IGR_Rv2208_Rv2209	1.33333	0.488768	3.53553	0.945513
IGR_Rv3487c_Rv3488	4.33333	0.447221	2.84055	0.945513
IGR_Rv3648c_Rv3649	3.66667	0.441549	3.14689	0.945513
IGR_Rvnt30_Rv2519	1.66667	0.425344	3.41408	0.945513
IGR_Rv2696c_Rv2697c	1.33333	0.395861	3.56381	0.945513
IGR_Rv2155c_Rv2156c	1	0.379278	3.76897	0.945513
IGR_Rv2878c_Rv2881c	2.66667	0.374781	3.22757	0.945513
IGR_Rv1638_Rv1638A	1.66667	0.350225	3.43189	0.945513
IGR_Rv1640c_Rv1641	12.6667	0.230323	2.21736	0.945513
IGR_Rv3000_Rv3001c	1.33333	0.184698	3.62652	0.968143
IGR_Rv2706c_Rv2707	1.66667	0.184019	3.47181	0.968143
IGR_Rv3460c_Rv3461c	2.33333	-0.0487897	2.67411	0.985443
IGR_Rv0297_Rv0298	1	-0.076564	3.29621	0.985443
IGR_Rv0188_Rv0189c	2.33333	-0.198083	3.36752	0.968143
IGR_Rv0281_Rv0282	1.33333	-0.269859	2.93065	0.948083
IGR_Rv2220_Rv2221c	1.66667	-0.377513	3.61111	0.945513
IGR_Rv2440c_Rv2441c	3.33333	-0.617046	3.27863	0.931006
IGR_Rv1133c_Rv1134	5	-0.689841	3.16917	0.92383
IGR_Rv2393_Rv2394	4.66667	-0.736477	2.8869	0.906934
IGR_Rv3371_Rv3372	4.33333	-0.846039	2.93037	0.906934
IGR_Rv3822_Rv3823c	3	-0.939274	3.35959	0.906934
IGR_Rv3287c_Rv3288c	2.33333	-1.02945	3.18441	0.898367
IGR_Rv3615c_Rv3616c	16.3333	-1.09161	2.79889	0.871046
IGR_Rv2030c_Rv2031c	5	-1.24845	2.90887	0.86452
IGR_Rv1871c_Rv1872c	4.66667	-1.34929	3.23649	0.86452
IGR_Rv0070c_Rv0071	2.33333	-1.38514	3.2395	0.86452
IGR_Rv3582c_Rv3583c	3	-1.72851	3.1468	0.832888
IGR_Rv0871_Rv0872c	10.3333	-1.80579	2.62807	0.794742
IGR_Rv1804c_Rv1805c	7	-1.96235	2.49233	0.794742
IGR_RVnc0024_Rv2395B	14	-2.21124	2.28683	0.794742
IGR_Rv1182_Rv1183	3.33333	-2.31875	3.46262	0.79986
IGR_Rv0107c_Rv0108c	5	-2.42284	3.297	0.794742
IGR_Rvns01_Rv2227	3577	-2.5768	1.84485	0.794742
IGR_Rv2006_Rv2007c	3.66667	-3.02515	3.08332	0.794742
IGR_Rv2226_Rvns01	7973.33	-3.13388	1.90451	0.794742
