# Supplementary material for: RIP-seq reveals RNAs that interact with RNA polymerase and primary sigma factors in bacteria
Source: Nucleic Acids Res. 2024 Feb 13;52(8):4604–26. doi: 10.1093/nar/gkae081 (PMC11077062; doi:10.1093/nar/gkae081)
Supplement: gkae081_Supplemental_Files [file gkae081_supplemental_files.zip › Table_S5_Scoelicolor_reads-count_foldchange.xlsx]

## Sheet: counts_genes_Scoelicolor
	gene_name	input-sc42_2	anti-HrdB-sc42_2	anti-RNAP-sc42_2	anti-HrdB-sc42_1	anti-RNAP-sc42_1	input-sc42_1	anti-HrdB-sc66_1	anti-HrdB-sc66_2	anti-RNAP-sc66_1	anti-RNAP-sc66_2	input-sc66_1	input-sc66_2	input-sc66_3	anti-RNAP-sc66_3	anti-HrdB-sc66_3	input-sc42_3	anti-RNAP-sc42_3	anti-HrdB-sc42_3
SCO0001	SCO0001	3	9	14	1	13	3	1	4	6	9	1	0	0	4	0	0	5	1
SCO0002	SCO0002	7	5	28	3	19	1	1	4	16	8	1	0	0	9	0	1	6	4
SCO0003	SCO0003	4	11	23	1	25	1	2	3	9	0	0	0	0	1	0	1	14	3
SCO0004	SCO0004	0	2	3	1	0	0	18	1	18	0	0	0	0	15	0	0	4	1
SCO0005	SCO0005	0	1	5	0	4	0	3	0	7	0	0	0	0	6	0	0	0	0
SCO0006	SCO0006	0	0	0	0	1	0	0	0	0	0	0	0	0	0	0	0	7	0
SCO0007	SCO0007	0	0	0	0	0	0	0	0	0	0	0	0	0	0	0	0	4	0
SCO0008	SCO0008	0	0	0	0	0	0	0	0	0	0	0	0	0	0	0	0	0	0
SCO0009	SCO0009	0	0	1	0	0	0	0	0	0	0	0	0	0	0	0	0	0	0
SCO0010	SCO0010	0	1	5	4	4	0	3	0	9	1	0	1	0	2	6	1	9	2
SCO0011	SCO0011	2	9	9	0	6	2	3	1	3	2	0	1	2	1	1	0	14	2
SCO0012	SCO0012	1	6	1	5	5	0	1	2	0	0	0	0	0	0	3	0	4	1
SCO0013	SCO0013	0	2	1	0	0	0	0	0	0	0	0	0	0	0	0	0	0	0
SCO0014	SCO0014	0	0	4	0	1	0	0	0	0	0	0	0	0	0	0	0	0	0
SCO0015	SCO0015	0	0	1	0	3	0	0	0	2	4	0	1	0	0	0	1	4	0
SCO0016	SCO0016	0	0	1	0	0	0	0	0	0	0	0	0	0	2	0	0	0	0
SCO0017	SCO0017	0	1	0	0	0	0	0	0	0	0	0	0	0	0	0	0	3	0
SCO0018	SCO0018	6	24	82	9	46	2	8	10	21	3	0	5	0	22	10	1	27	6
SCO0019	SCO0019	1	0	0	0	1	0	0	0	0	0	0	0	0	0	0	0	0	0
SCO0020	SCO0020	0	1	49	2	41	0	1	2	19	19	0	0	0	25	0	2	32	2
SCO0021	SCO0021	0	0	22	0	18	0	0	4	3	23	0	0	1	12	0	0	2	0
SCO0022	SCO0022	0	0	2	0	1	0	1	1	0	0	0	0	0	0	0	0	0	0
SCO0025	SCO0025	0	0	1	0	0	0	0	0	0	0	0	0	0	0	0	0	0	0
SCO0026	SCO0026	5	17	152	11	129	4	14	2	50	36	0	0	0	48	0	5	62	10
SCO0027	SCO0027	0	0	0	0	1	0	0	0	3	0	0	0	0	0	0	0	0	0
SCO0028	SCO0028	0	0	0	0	1	0	0	0	0	1	0	0	0	0	0	0	0	0
SCO0029	SCO0029	1	2	3	3	6	0	0	0	4	2	0	0	0	3	0	0	0	0
SCO0030	SCO0030	0	0	2	0	2	0	0	0	0	0	0	0	0	0	0	0	0	0
SCO0031	SCO0031	2	3	6	1	4	0	1	3	0	0	0	0	3	0	0	0	9	1
SCO0033	SCO0033	0	0	10	0	3	0	0	0	0	0	0	0	0	1	0	0	0	0
SCO0034	SCO0034	0	1	1	0	0	0	0	0	0	0	0	0	0	0	0	0	0	0
SCO0035	SCO0035	1	0	0	0	1	0	0	0	6	0	0	0	0	0	0	0	9	0
SCO0036	SCO0036	0	1	5	0	1	2	3	3	4	0	1	0	0	1	0	0	5	1
SCO0037	SCO0037	3	24	92	4	29	0	18	6	55	11	0	0	0	28	0	2	19	15
SCO0038	SCO0038	4	7	81	0	35	0	14	3	101	23	1	0	1	69	8	0	80	5
SCO0039	SCO0039	0	0	4	0	1	0	0	0	0	0	0	0	0	0	4	0	0	0
SCO0040	SCO0040	0	0	5	0	0	0	0	0	0	0	0	0	0	0	0	0	0	0
SCO0041	SCO0041	0	0	0	0	0	0	0	0	0	0	0	0	0	0	0	0	0	0
SCO0042	SCO0042	0	0	0	0	0	0	0	0	1	0	0	0	0	0	0	0	3	0
SCO0043	SCO0043	1	2	11	0	9	0	0	13	7	7	0	2	0	4	0	0	22	1
SCO0044	SCO0044	0	2	6	2	0	1	0	18	0	32	0	2	0	1	0	0	0	0
SCO0045	SCO0045	0	0	0	0	0	0	0	0	0	0	0	0	0	0	0	0	0	0
SCO0046	SCO0046	0	0	8	0	3	0	0	9	0	3	0	2	0	0	0	0	0	0
SCO0047	SCO0047	11	14	67	6	32	2	12	8	23	8	1	3	2	24	9	2	71	5
SCO0048	SCO0048	0	0	11	0	10	0	2	0	6	10	1	0	0	0	0	0	0	0
SCO0049	SCO0049	0	2	19	2	25	0	0	6	14	4	0	0	0	3	0	1	16	2
SCO0050	SCO0050	0	1	6	1	10	0	2	3	6	0	0	0	0	0	6	0	17	3
SCO0055	SCO0055	29	91	472	15	240	11	29	32	132	54	4	8	1	35	25	5	178	37
SCO0056	SCO0056	0	3	15	0	4	0	3	1	4	0	0	0	0	0	0	0	0	0
SCO0057	SCO0057	1	0	20	0	4	0	2	0	8	0	0	0	1	1	0	0	0	0
SCO0058	SCO0058	26	48	270	22	230	4	11	26	78	59	0	9	1	15	5	5	138	11
SCO0059	SCO0059	8	21	151	6	169	0	0	0	44	24	1	1	0	20	0	0	116	5
SCO0060	SCO0060	0	0	0	0	3	0	0	0	0	1	0	0	0	0	0	0	0	0
SCO0061	SCO0061	6	13	126	2	89	4	1	5	31	22	0	4	0	3	10	1	56	5
SCO0062	SCO0062	11	35	124	15	105	4	3	10	45	15	2	4	0	12	1	2	79	8
SCO0063	SCO0063	0	1	28	0	23	0	3	4	6	0	0	0	0	0	0	1	0	3
SCO0064	SCO0064	1	6	21	6	40	1	7	14	12	9	0	3	0	1	0	3	4	2
SCO0065	SCO0065	0	0	1	2	4	0	2	3	3	0	0	0	0	0	0	0	16	0
SCO0066	SCO0066	0	0	0	2	1	0	0	0	3	0	0	0	0	0	0	0	0	0
SCO0067	SCO0067	0	0	0	0	3	0	0	0	0	0	0	0	0	0	0	0	0	0
SCO0068	SCO0068	0	0	6	0	7	0	0	0	1	0	0	1	0	0	0	0	0	0
SCO0069	SCO0069	4	0	16	0	8	1	1	1	5	0	0	0	0	0	0	0	0	0
SCO0070	SCO0070	0	0	5	0	7	1	0	0	4	0	0	0	0	0	0	0	1	0
SCO0071	SCO0071	5	8	18	3	30	1	17	6	37	17	0	0	0	8	0	1	17	8
SCO0072	SCO0072	26	26	338	47	973	26	215	157	2046	467	55	31	42	671	105	73	2018	184
SCO0073	SCO0073	0	2	7	0	3	0	0	0	4	0	0	0	0	0	0	2	7	1
SCO0074	SCO0074	0	0	0	0	0	0	0	0	0	0	0	0	0	0	0	0	0	0
SCO0075	SCO0075	1	4	4	3	4	1	1	1	4	0	0	0	0	0	0	0	23	2
SCO0079	SCO0079	1	2	14	0	3	0	0	0	2	0	0	1	0	0	0	0	0	0
SCO0080	SCO0080	14	10	147	0	75	0	1	5	29	23	0	1	0	6	0	0	35	4
SCO0083	SCO0083	0	2	4	2	1	0	0	0	0	1	0	0	0	0	0	0	0	0
SCO0084	SCO0084	3	6	7	0	19	0	1	2	5	0	0	0	0	9	0	0	0	4
SCO0085	SCO0085	0	1	3	0	0	0	0	0	2	0	0	0	0	0	0	1	0	0
SCO0086	SCO0086	0	4	13	2	9	1	2	0	6	13	0	1	0	0	0	1	27	1
SCO0087	SCO0087	4	6	103	3	71	2	5	10	53	18	0	0	0	19	6	0	43	5
SCO0088	SCO0088	2	14	26	0	18	0	1	1	8	8	1	0	0	1	0	1	0	1
SCO0089	SCO0089	13	20	144	8	60	2	10	2	36	15	1	6	0	13	0	3	65	5
SCO0090	SCO0090	0	0	7	0	13	0	0	0	12	3	0	0	0	1	0	2	29	3
SCO0091	SCO0091	4	4	45	2	19	1	4	2	8	5	1	2	0	5	0	0	16	1
SCO0095	SCO0095	0	5	6	0	3	0	0	0	3	7	0	0	0	2	0	0	0	0
SCO0096	SCO0096	7	26	80	10	37	1	17	8	23	5	1	0	0	28	0	2	34	9
SCO0097	SCO0097	6	19	94	5	60	2	25	6	94	27	5	3	0	48	0	4	92	10
SCO0098	SCO0098	2	3	21	2	50	0	3	2	24	3	0	0	0	2	0	1	47	4
SCO0101	SCO0101	6	15	47	5	16	2	1	9	14	3	0	0	0	1	0	1	0	1
SCO0102	SCO0102	5	7	88	5	105	1	10	0	51	6	1	1	0	2	2	1	25	3
SCO0103	SCO0103	11	19	154	11	154	4	8	2	59	3	0	0	0	15	0	1	47	4
SCO0104	SCO0104	3	10	138	6	125	3	0	4	78	36	1	0	0	12	4	1	92	6
SCO0105	SCO0105	0	0	13	2	14	0	0	0	4	0	0	0	0	2	0	0	0	0
SCO0106	SCO0106	2	2	5	0	3	0	2	1	6	0	0	0	0	4	0	0	3	1
SCO0107	SCO0107	4	0	24	0	13	0	3	1	11	4	1	1	0	7	0	0	26	5
SCO0108	SCO0108	0	0	10	0	8	0	1	0	2	0	0	0	0	0	0	0	1	0
SCO0109	SCO0109	0	0	13	0	19	1	0	1	9	0	0	0	2	0	0	0	2	0
SCO0110	SCO0110	5	8	116	2	43	0	1	0	35	2	0	2	1	16	0	3	29	2
SCO0111	SCO0111	0	1	3	0	2	0	0	0	0	3	0	0	0	0	0	0	0	0
SCO0112	SCO0112	0	0	0	0	0	0	0	0	0	0	0	0	0	0	0	0	0	0
SCO0116	SCO0116	2	3	20	2	27	1	11	2	37	2	1	2	0	10	0	3	23	2
SCO0117	SCO0117	0	1	10	0	4	0	3	3	4	3	1	4	0	0	0	0	0	0
SCO0118	SCO0118	22	41	248	26	239	6	34	33	157	56	2	10	2	40	15	8	144	47
SCO0119	SCO0119	0	0	0	0	1	0	0	0	5	0	0	0	0	0	0	1	0	0
SCO0120	SCO0120	0	0	0	1	0	1	1	0	0	0	0	0	0	0	0	0	0	0
SCO0121	SCO0121	0	0	2	0	6	0	0	0	1	0	1	0	0	0	0	0	5	1
SCO0122	SCO0122	0	0	0	0	3	0	0	0	1	0	0	0	0	0	0	0	0	0
SCO0123	SCO0123	1	1	0	0	1	0	0	0	1	0	0	0	1	0	0	0	15	1
SCO0124	SCO0124	0	2	0	1	1	0	0	0	2	0	0	0	0	9	0	0	0	0
SCO0125	SCO0125	1	0	2	0	2	0	2	0	0	0	0	0	0	0	0	0	0	0
SCO0126	SCO0126	0	3	4	2	9	0	0	0	3	11	0	1	1	0	0	0	7	0
SCO0127	SCO0127	2	1	5	3	7	0	0	0	3	0	0	0	0	0	0	0	0	0
SCO0128	SCO0128	0	0	0	0	0	0	0	0	0	0	0	0	0	0	0	0	0	0
SCO0129	SCO0129	0	0	0	0	0	0	0	0	0	0	0	0	0	0	0	0	0	0
SCO0130	SCO0130	2	4	148	4	212	2	6	4	50	7	2	2	0	58	0	3	130	6
SCO0131	SCO0131	0	2	9	0	5	0	0	0	5	0	0	0	0	0	0	0	0	0
SCO0132	SCO0132	16	31	229	16	137	5	32	106	136	154	0	28	11	153	91	6	184	26
SCO0133	SCO0133	0	0	9	0	3	0	0	0	0	1	0	0	0	0	0	0	1	0
SCO0134	SCO0134	0	0	7	0	1	0	3	0	7	0	0	0	0	0	0	0	1	2
SCO0135	SCO0135	0	4	7	0	2	0	0	0	4	3	0	3	0	2	0	0	0	2
SCO0136	ulaA	11	12	37	8	20	0	2	20	16	18	0	1	0	3	0	0	26	4
SCO0137	SCO0137	10	23	74	10	53	0	5	8	36	22	2	8	1	22	14	1	55	7
SCO0138	SCO0138	0	2	2	0	1	0	1	0	0	0	0	0	0	0	0	1	0	0
SCO0139	SCO0139	0	0	1	2	3	0	0	0	1	0	0	0	0	0	0	0	0	0
SCO0140	SCO0140	0	2	13	4	6	0	1	3	5	10	0	0	0	0	0	1	0	0
SCO0141	SCO0141	0	12	14	2	12	2	0	1	8	4	2	1	1	4	0	0	0	7
SCO0142	SCO0142	4	14	64	11	59	2	15	6	37	12	0	1	2	8	6	3	48	13
SCO0143	SCO0143	3	3	49	2	26	0	0	4	8	0	0	0	0	3	0	0	4	4
SCO0144	SCO0144	3	2	32	0	28	1	1	0	9	0	1	0	0	6	0	1	19	2
SCO0145	SCO0145	14	22	221	6	147	9	15	6	102	37	1	2	2	39	12	4	96	7
SCO0147	SCO0147	5	5	37	2	20	1	3	1	11	0	1	0	0	0	0	0	0	4
SCO0148	SCO0148	3	11	20	0	15	0	0	1	12	4	0	1	0	0	0	0	6	0
SCO0149	SCO0149	0	1	1	0	0	0	0	0	0	0	0	0	0	0	0	0	0	0
SCO0150	SCO0150	3	14	44	2	29	2	1	0	9	20	1	0	0	2	0	1	0	0
SCO0151	SCO0151	1	2	4	2	9	0	2	0	0	0	0	0	0	5	0	0	0	2
SCO0152	SCO0152	1	7	3	3	4	0	0	0	1	0	0	0	0	0	0	0	0	1
SCO0153	SCO0153	4	6	30	0	17	1	0	17	11	6	0	3	0	10	0	0	13	2
SCO0154	SCO0154	2	3	11	0	6	0	0	13	3	12	0	1	0	0	0	1	1	2
SCO0155	SCO0155	7	14	130	5	73	0	2	5	48	27	1	0	0	17	0	3	35	7
SCO0156	SCO0156	0	0	0	0	0	0	0	0	0	0	0	0	0	0	0	0	0	0
SCO0157	SCO0157	0	2	1	0	3	0	2	0	0	8	0	0	0	0	0	0	0	1
SCO0158	SCO0158	0	0	6	0	6	0	0	2	4	5	0	0	0	1	0	0	9	0
SCO0159	SCO0159	0	0	4	0	0	0	0	0	1	0	0	0	0	0	0	1	0	0
SCO0160	SCO0160	0	2	5	3	0	0	2	0	12	9	0	0	0	0	0	0	0	2
SCO0161	SCO0161	2	0	2	0	4	0	0	0	1	6	0	0	0	0	0	0	0	0
SCO0162	SCO0162	42	144	647	119	774	12	694	401	2503	646	39	81	87	2346	1284	50	907	269
SCO0163	SCO0163	3	7	41	4	46	0	47	25	89	45	1	7	27	209	58	5	29	2
SCO0164	SCO0164	0	3	13	1	10	0	13	8	34	21	1	1	5	50	27	0	15	3
SCO0165	SCO0165	5	20	81	5	78	3	7	44	199	54	4	7	19	161	35	9	195	19
SCO0166	SCO0166	1	6	16	3	40	1	6	4	26	2	1	3	0	21	4	2	19	7
SCO0167	SCO0167	85	328	742	203	735	28	970	829	2573	775	89	124	127	3348	1718	89	1355	484
SCO0168	SCO0168	79	197	648	107	904	31	709	352	3860	716	97	149	117	3874	787	116	2191	352
SCO0169	SCO0169	121	518	1495	284	1803	41	1152	830	5936	1365	136	197	140	5928	1841	150	4496	931
SCO0170	SCO0170	54	170	693	111	950	41	1377	496	3826	841	109	99	80	2928	1223	75	2137	556
SCO0171	SCO0171	73	184	882	106	1047	19	559	536	3070	791	52	95	65	2083	479	70	1472	308
SCO0172	SCO0172	10	37	68	9	50	2	57	71	213	60	1	14	15	306	71	5	163	17
SCO0173	SCO0173	42	131	390	59	385	24	250	197	843	242	29	58	34	655	275	53	574	269
SCO0174	SCO0174	76	266	1033	177	1251	37	753	876	3212	1054	71	101	74	2864	978	78	3174	767
SCO0175	SCO0175	13	15	213	8	128	0	12	0	127	32	0	2	0	23	9	2	45	2
SCO0176	SCO0176	0	0	9	0	0	0	1	1	4	2	0	0	1	3	0	0	0	0
SCO0177	SCO0177	54	190	1289	124	1268	20	1051	573	5525	1638	47	108	81	4302	1345	61	3061	730
SCO0178	SCO0178	14	37	117	22	82	4	128	115	262	127	6	26	18	404	192	14	205	67
SCO0179	SCO0179	143	303	898	172	886	67	2162	1327	5645	1674	331	478	392	4295	1774	265	2488	668
SCO0180	SCO0180	47	136	370	48	297	9	529	400	1418	523	28	104	70	1588	771	29	695	172
SCO0181	SCO0181	91	249	1201	147	892	35	862	1055	3360	1250	83	179	118	2769	1126	76	1906	468
SCO0182	SCO0182	0	0	0	0	0	0	0	0	0	0	0	0	0	0	0	0	0	0
SCO0183	SCO0183	0	0	1	0	3	0	1	3	0	7	0	0	0	0	0	0	0	0
SCO0184	SCO0184	0	0	3	0	1	0	0	0	6	0	0	0	0	0	0	0	0	0
SCO0185	SCO0185	0	0	4	0	10	0	6	1	8	0	1	0	0	0	0	0	0	0
SCO0186	SCO0186	0	2	2	0	13	1	6	0	22	0	2	0	0	0	0	0	13	0
SCO0187	SCO0187	0	1	7	0	5	1	4	0	18	0	1	0	0	0	0	0	0	0
SCO0188	SCO0188	0	0	0	3	3	0	37	0	20	0	0	0	0	0	0	0	0	2
SCO0189	SCO0189	1	0	46	5	21	0	8	4	26	6	1	2	0	6	0	0	25	1
SCO0190	SCO0190	0	1	11	0	10	0	0	0	23	0	2	0	0	2	0	0	5	0
SCO0191	SCO0191	1	5	41	4	32	0	12	1	48	0	2	0	0	0	0	0	29	1
SCO0192	SCO0192	7	15	32	17	21	4	7	6	18	0	1	1	0	4	0	1	34	0
SCO0193	SCO0193	2	24	77	25	63	4	29	6	28	4	1	1	0	8	0	2	10	2
SCO0194	SCO0194	0	1	5	12	87	6	3	0	31	0	2	0	0	0	0	0	0	0
SCO0195	SCO0195	0	0	1	4	31	2	0	0	30	0	0	0	0	0	0	0	0	0
SCO0196	SCO0196	0	0	0	0	1	0	0	0	0	0	0	0	0	0	0	0	0	0
SCO0197	SCO0197	34	85	496	93	467	9	390	267	1905	349	34	67	32	1152	238	41	939	158
SCO0198	SCO0198	78	264	983	143	777	31	767	516	2917	491	81	161	53	1017	435	71	1017	215
SCO0199	SCO0199	168	338	1743	181	1513	50	999	878	6510	1436	183	236	135	2683	486	155	2737	503
SCO0200	SCO0200	175	274	1668	185	1321	80	941	824	5193	1477	230	275	174	2096	592	241	3160	459
SCO0201	SCO0201	62	143	343	142	502	39	976	376	1941	430	111	108	98	1154	562	127	1109	319
SCO0202	SCO0202	5	3	16	0	8	0	1	0	12	0	0	1	0	2	0	0	0	0
SCO0203	SCO0203	77	352	873	226	1033	48	599	384	1627	330	44	79	35	1133	305	66	1205	291
SCO0204	SCO0204	110	356	924	242	1261	53	712	417	2703	589	94	137	103	1900	621	114	1812	425
SCO0207	SCO0207	10	14	50	1	13	0	20	14	70	6	2	2	2	32	14	2	44	9
SCO0208	SCO0208	83	404	920	197	707	29	872	714	2110	682	73	129	81	1393	812	66	1170	371
SCO0209	SCO0209	25	79	273	74	279	13	604	234	1171	437	38	81	38	576	335	47	545	141
SCO0210	SCO0210	17	87	198	51	156	5	536	184	674	134	15	38	13	357	157	18	236	159
SCO0211	SCO0211	21	72	111	38	101	2	160	72	223	68	6	17	8	126	73	17	86	35
SCO0212	SCO0212	19	37	188	43	299	17	166	116	876	95	21	17	20	341	148	29	633	165
SCO0213	SCO0213	33	74	544	108	945	13	345	242	2588	494	53	75	26	1081	240	84	1679	245
SCO0214	SCO0214	5	7	69	17	71	2	18	36	116	65	0	7	2	78	24	6	124	17
SCO0215	SCO0215	31	79	694	46	492	10	245	182	1363	503	14	39	14	396	93	30	938	106
SCO0216	SCO0216	534	1515	6186	1211	8174	292	4188	2613	15638	2587	414	506	323	6438	2515	693	11872	3020
SCO0217	SCO0217	157	259	1453	211	2052	70	847	343	4365	637	149	140	112	2148	369	213	3200	443
SCO0218	SCO0218	33	35	301	27	309	10	101	75	460	118	14	32	13	139	80	33	286	28
SCO0219	SCO0219	38	72	312	34	272	13	104	104	575	168	23	30	15	203	32	37	381	59
SCO0220	SCO0220	29	101	416	74	674	14	89	70	881	157	9	38	21	364	60	44	908	199
SCO0222	SCO0222	17	37	194	31	256	14	69	48	208	80	14	6	6	132	79	9	387	56
SCO0223	SCO0223	7	13	70	7	41	0	15	3	47	6	1	1	0	13	56	2	37	10
SCO0224	SCO0224	5	35	71	17	53	2	0	4	16	15	0	2	1	10	0	1	30	13
SCO0225	SCO0225	16	29	145	18	69	3	4	14	27	8	0	0	0	10	10	3	38	11
SCO0226	SCO0226	16	89	284	34	281	6	46	70	69	74	4	4	2	88	38	4	299	78
SCO0227	SCO0227	0	0	1	0	0	0	0	0	2	0	0	0	0	0	0	0	0	0
SCO0228	SCO0228	0	0	0	0	0	0	0	0	0	0	0	0	0	0	0	0	0	0
SCO0229	SCO0229	16	37	128	12	57	4	12	21	44	22	2	3	2	22	0	5	28	7
SCO0230	SCO0230	16	63	130	12	60	0	10	15	61	14	2	2	0	35	0	6	43	12
SCO0231	SCO0231	57	71	212	14	131	8	22	13	86	21	13	3	4	17	0	15	53	6
SCO0232	SCO0232	0	2	0	0	0	0	0	0	2	0	0	0	0	0	0	0	5	0
SCO0233	SCO0233	0	7	36	2	41	2	0	1	22	0	0	1	0	21	0	1	25	5
SCO0234	SCO0234	0	1	3	0	0	0	0	0	0	0	0	0	0	0	0	0	0	0
SCO0235	SCO0235	10	3	179	6	231	5	15	25	245	122	4	6	3	172	12	3	304	7
SCO0236	SCO0236	0	1	51	1	21	0	0	3	21	6	0	0	0	2	0	0	0	3
SCO0237	SCO0237	0	1	1	0	3	0	0	0	2	1	0	0	1	0	0	2	0	0
SCO0238	SCO0238	0	1	19	0	11	0	0	1	2	0	0	0	0	0	0	2	0	0
SCO0239	SCO0239	2	14	54	10	56	1	7	17	31	24	2	4	1	9	2	4	56	4
SCO0240	SCO0240	2	0	6	2	11	1	0	3	10	18	0	0	0	5	0	0	0	0
SCO0241	SCO0241	3	6	24	3	14	0	3	4	11	2	0	1	1	5	22	0	6	5
SCO0242	SCO0242	14	33	255	10	143	6	27	21	198	123	5	3	3	212	37	7	218	40
SCO0243	SCO0243	2	12	57	2	51	3	11	14	52	14	2	3	1	42	19	1	61	9
SCO0244	SCO0244	30	125	367	24	179	6	19	19	57	32	0	5	0	56	7	6	93	23
SCO0245	SCO0245	18	37	224	13	182	3	15	19	130	18	1	4	1	26	31	3	128	11
SCO0246	SCO0246	48	129	272	76	293	6	70	28	193	42	4	6	2	36	16	13	145	54
SCO0247	SCO0247	264	973	2577	533	2704	135	774	252	2684	269	85	48	54	912	400	98	1515	449
SCO0248	SCO0248	1	5	5	1	1	0	1	0	1	0	0	1	0	0	0	0	0	0
SCO0249	SCO0249	3	7	39	4	22	0	2	1	10	1	0	1	0	10	0	4	12	5
SCO0250	SCO0250	12	7	56	8	50	1	1	5	24	7	0	2	0	4	2	0	1	3
SCO0251	SCO0251	0	1	9	0	4	0	0	0	4	1	0	0	0	0	0	0	0	0
SCO0252	SCO0252	2	7	22	8	22	2	5	9	23	1	0	0	0	0	0	0	10	3
SCO0253	SCO0253	1	6	16	4	11	1	3	2	22	14	0	0	0	12	6	0	0	5
SCO0254	SCO0254	2	3	18	3	14	0	1	0	12	0	0	2	0	9	0	0	0	0
SCO0255	SCO0255	0	5	14	1	21	0	0	0	2	7	0	0	0	9	0	0	2	0
SCO0256	SCO0256	1	0	16	10	158	10	27	12	119	5	5	3	9	210	66	8	64	15
SCO0257	SCO0257	4	4	40	31	243	18	13	7	153	34	6	3	11	128	55	7	115	15
SCO0258	SCO0258	0	2	16	10	102	3	15	5	75	6	4	0	5	87	4	1	36	5
SCO0259	SCO0259	3	10	34	29	190	9	28	6	126	10	3	3	13	146	23	4	121	19
SCO0260	SCO0260	14	10	106	12	142	3	23	8	149	45	6	8	5	205	5	4	66	14
SCO0261	SCO0261	0	2	11	3	18	0	0	0	2	10	0	0	0	0	0	0	0	5
SCO0262	SCO0262	7	48	213	11	101	2	12	28	92	61	0	5	1	59	20	3	27	14
SCO0263	SCO0263	3	5	11	6	15	1	2	2	15	0	0	1	0	0	0	1	0	2
SCO0264	SCO0264	3	19	54	6	38	1	7	6	13	3	0	0	0	12	0	2	2	2
SCO0265	SCO0265	9	42	75	6	50	3	10	14	32	20	0	1	0	23	0	2	24	20
SCO0266	SCO0266	0	6	14	1	9	0	0	0	3	5	0	0	0	5	0	0	5	1
SCO0267	SCO0267	1	0	4	0	2	0	0	0	0	2	0	0	0	0	0	0	0	1
SCO0268	SCO0268	9	29	113	1	55	4	6	12	164	61	9	6	8	172	2	5	90	4
SCO0269	SCO0269	13	54	123	25	47	7	46	44	71	35	0	9	4	43	42	3	39	8
SCO0270	SCO0270	2	11	36	3	14	0	0	6	11	3	0	4	0	4	5	0	21	1
SCO0271	SCO0271	0	0	7	0	7	0	0	8	0	0	0	0	0	3	0	0	0	0
SCO0272	SCO0272	0	0	0	0	4	0	0	0	0	0	0	0	0	1	0	0	0	0
SCO0273	SCO0273	0	1	1	0	1	1	0	0	2	3	0	0	0	0	0	0	0	0
SCO0274	SCO0274	0	0	2	0	4	0	0	0	2	0	0	0	0	1	0	0	0	0
SCO0275	SCO0275	8	19	73	16	42	1	19	9	55	5	2	2	0	16	0	0	40	0
SCO0276	SCO0276	6	8	27	1	22	1	0	2	14	1	0	1	0	8	0	1	19	3
SCO0277	SCO0277	4	15	114	4	85	7	14	10	34	14	2	2	4	10	7	2	81	5
SCO0278	SCO0278	1	3	3	1	6	1	0	0	2	2	0	0	0	4	0	0	7	0
SCO0279	SCO0279	1	6	59	2	45	3	1	1	30	0	1	0	0	25	0	1	50	0
SCO0280	SCO0280	2	3	23	0	3	0	1	1	3	0	0	0	0	0	0	0	0	3
SCO0281	SCO0281	1	1	9	0	1	0	1	0	0	0	0	0	0	0	0	0	0	0
SCO0282	SCO0282	1	8	27	5	21	2	7	2	18	0	0	1	0	9	33	0	8	4
SCO0283	SCO0283	0	3	21	1	7	0	2	0	9	4	0	1	0	1	0	1	7	0
SCO0284	SCO0284	1	0	6	1	12	0	0	2	0	0	0	1	0	0	0	0	0	1
SCO0285	SCO0285	2	12	33	10	20	0	9	6	15	0	0	6	1	15	0	1	12	3
SCO0286	SCO0286	2	2	21	32	497	26	2	30	26	94	0	12	0	18	0	8	27	5
SCO0287	SCO0287	2	4	39	3	94	0	4	4	77	24	3	2	1	33	9	1	85	6
SCO0288	SCO0288	4	7	17	0	16	0	0	1	8	0	0	1	0	0	0	0	33	1
SCO0289	SCO0289	13	48	138	11	59	6	10	14	37	2	0	2	0	0	5	3	40	9
SCO0290	SCO0290	0	0	12	0	4	0	0	0	4	0	0	0	0	0	0	0	0	0
SCO0291	SCO0291	1	0	0	2	2	1	0	0	0	0	0	0	0	0	0	0	0	0
SCO0292	SCO0292	0	0	2	0	1	0	0	0	3	0	0	0	0	0	0	0	0	0
SCO0293	SCO0293	0	0	0	0	0	0	0	0	3	0	0	0	0	0	0	0	1	0
SCO0294	SCO0294	0	2	8	0	9	0	1	0	10	0	0	0	0	8	0	0	9	0
SCO0295	SCO0295	0	0	17	0	11	0	0	1	5	0	0	0	0	0	0	0	0	0
SCO0296	SCO0296	2	10	55	8	21	0	0	1	39	6	0	1	0	8	0	1	57	7
SCO0297	SCO0297	16	42	178	31	341	11	93	54	642	71	27	12	18	250	39	23	369	56
SCO0298	SCO0298	17	43	305	17	160	2	18	27	181	54	2	10	2	32	21	2	80	24
SCO0299	SCO0299	2	1	25	0	18	1	1	2	12	18	0	0	1	8	0	0	9	4
SCO0300	SCO0300	5	10	75	6	68	1	22	15	81	30	3	3	1	23	10	4	111	15
SCO0301	SCO0301	2	0	11	0	7	0	4	0	4	0	1	0	0	0	0	0	9	0
SCO0302	SCO0302	5	26	64	3	36	1	5	10	16	14	0	2	1	28	10	1	12	2
SCO0303	SCO0303	0	0	0	0	0	0	0	0	2	0	0	0	0	0	0	0	0	0
SCO0304	SCO0304	0	0	7	0	2	0	0	0	8	0	0	0	1	5	0	1	0	0
SCO0305	SCO0305	5	28	44	29	158	2	49	32	233	17	3	10	11	114	30	5	168	25
SCO0307	SCO0307	1	8	40	1	19	2	2	2	11	3	0	3	1	3	0	2	5	1
SCO0308	SCO0308	4	2	38	0	20	0	0	3	25	7	0	0	0	4	0	1	0	7
SCO0309	SCO0309	1	8	31	7	35	0	0	5	11	0	0	0	0	7	0	0	0	4
SCO0310	SCO0310	7	11	129	3	96	2	16	5	88	6	4	0	0	25	0	1	30	7
SCO0311	SCO0311	0	0	0	0	1	0	2	0	2	0	1	0	0	0	0	0	10	0
SCO0312	SCO0312	0	1	0	0	1	0	0	2	0	0	0	0	0	0	0	1	0	0
SCO0313	SCO0313	0	1	2	0	2	0	0	0	0	0	0	0	0	0	0	0	0	0
SCO0314	SCO0314	1	0	1	0	3	0	3	3	0	1	0	0	0	0	0	0	0	0
SCO0315	SCO0315	1	0	20	0	5	0	1	7	1	13	0	3	0	16	3	0	1	1
SCO0316	SCO0316	4	7	3	3	3	0	12	3	10	11	1	1	0	10	0	0	0	1
SCO0317	SCO0317	0	4	12	4	1	1	0	5	1	10	0	3	1	0	0	0	0	0
SCO0318	SCO0318	1	0	0	0	2	0	0	1	0	0	0	0	0	0	0	0	0	0
SCO0319	SCO0319	0	1	0	0	1	0	0	0	0	0	0	0	0	0	0	0	0	0
SCO0320	SCO0320	0	0	4	1	0	0	0	0	0	0	0	0	0	0	0	0	0	0
SCO0321	SCO0321	2	6	19	1	9	1	4	0	4	0	0	2	0	5	0	0	15	2
SCO0322	SCO0322	0	2	33	3	10	0	2	4	7	11	1	2	0	0	0	0	0	0
SCO0323	SCO0323	0	1	11	2	5	0	0	0	6	0	0	0	0	8	0	0	0	0
SCO0324	SCO0324	0	2	3	0	6	0	0	0	0	1	0	0	0	0	15	0	0	0
SCO0325	SCO0325	0	0	0	0	0	0	0	0	0	0	0	0	0	0	0	0	0	0
SCO0326	SCO0326	1	10	30	7	10	2	16	7	17	5	0	0	0	9	23	1	15	7
SCO0329	SCO0329	5	14	76	10	56	0	18	11	40	17	1	1	2	27	41	6	64	15
SCO0330	fabG	6	6	46	0	12	0	1	1	6	0	0	0	0	5	0	0	3	1
SCO0331	SCO0331	1	8	50	3	10	0	1	0	5	0	0	1	0	0	0	1	0	0
SCO0332	SCO0332	1	11	49	0	24	1	2	9	15	6	0	0	0	1	0	0	51	1
SCO0333	SCO0333	0	0	6	2	9	0	6	1	9	11	0	1	0	2	0	0	0	2
SCO0334	SCO0334	0	0	0	0	0	0	0	0	0	0	0	0	0	0	0	0	0	0
SCO0335	SCO0335	3	9	21	5	12	0	7	6	3	3	0	0	1	1	0	1	12	3
SCO0336	SCO0336	1	2	4	1	11	0	0	1	1	0	0	0	0	0	0	0	0	0
SCO0337	SCO0337	10	16	39	1	25	0	18	10	19	16	0	0	0	19	0	2	22	9
SCO0338	SCO0338	0	0	6	2	0	0	0	0	0	0	0	0	0	0	0	0	0	0
SCO0339	SCO0339	1	1	5	0	6	0	0	0	1	0	0	1	0	0	0	0	0	2
SCO0340	SCO0340	8	7	67	4	19	0	1	1	12	4	0	4	0	3	0	1	22	2
SCO0341	SCO0341	0	0	2	0	5	0	3	0	0	0	0	0	1	0	0	0	2	0
SCO0342	SCO0342	0	0	28	5	33	2	5	9	6	17	0	0	0	7	23	0	44	4
SCO0343	SCO0343	0	1	4	0	3	0	2	0	1	2	0	0	0	0	0	0	0	2
SCO0344	SCO0344	2	7	25	6	31	2	3	2	14	23	1	1	0	1	0	0	34	3
SCO0345	SCO0345	2	13	11	5	4	0	0	1	2	0	0	0	0	5	0	0	0	5
SCO0346	SCO0346	3	2	9	0	12	0	0	0	5	8	0	0	0	0	0	0	20	1
SCO0347	SCO0347	0	2	9	1	19	1	2	0	10	0	0	0	0	0	0	0	4	0
SCO0348	SCO0348	0	1	1	0	4	0	0	0	0	0	0	0	0	2	0	0	0	0
SCO0349	SCO0349	1	0	3	0	0	1	0	0	0	0	0	0	0	0	0	0	0	0
SCO0350	SCO0350	0	1	1	1	4	0	0	2	2	0	0	0	0	0	0	0	3	0
SCO0351	SCO0351	0	1	15	0	10	1	0	0	10	5	0	0	0	0	0	1	2	1
SCO0352	SCO0352	2	4	32	1	31	1	7	2	5	5	0	0	0	8	0	0	0	5
SCO0353	SCO0353	0	0	11	0	22	0	0	0	8	0	0	0	0	0	0	0	2	3
SCO0354	SCO0354	0	0	16	1	13	0	0	0	1	0	0	0	0	0	0	0	7	0
SCO0355	SCO0355	1	0	10	0	2	0	0	0	0	0	0	0	0	0	0	0	0	0
SCO0356	SCO0356	1	1	5	0	9	0	0	2	1	0	0	0	0	0	0	0	0	0
SCO0357	SCO0357	10	22	108	13	72	5	15	13	53	20	1	2	3	6	12	2	0	12
SCO0358	SCO0358	0	9	11	4	16	2	2	5	8	2	0	0	0	5	0	0	24	1
SCO0359	SCO0359	1	8	4	2	2	0	0	2	4	1	0	0	0	2	0	0	0	0
SCO0360	SCO0360	6	30	165	21	110	1	13	11	52	14	1	2	0	15	7	2	41	9
SCO0361	SCO0361	2	6	32	2	25	2	3	8	9	14	3	0	0	8	5	2	0	4
SCO0362	SCO0362	3	6	28	1	12	0	0	7	1	8	0	2	0	0	0	0	21	1
SCO0363	SCO0363	1	0	5	0	4	0	0	3	1	3	0	0	0	0	0	0	8	2
SCO0364	SCO0364	0	0	8	0	4	0	0	3	4	5	0	0	0	0	0	0	0	0
SCO0365	SCO0365	1	2	1	0	2	0	1	0	0	0	0	0	0	0	0	1	0	0
SCO0366	SCO0366	3	2	10	0	4	0	0	4	2	12	0	0	0	0	0	0	10	1
SCO0367	SCO0367	0	1	1	0	0	0	0	1	2	0	0	0	0	3	0	0	0	2
SCO0368	SCO0368	4	5	42	2	23	0	0	3	9	7	1	0	1	2	0	1	14	0
SCO0369	SCO0369	0	0	8	0	4	0	1	0	9	0	0	0	0	10	0	0	0	0
SCO0370	SCO0370	0	0	6	1	1	0	0	0	1	0	0	0	0	0	0	0	0	1
SCO0371	SCO0371	0	0	4	0	1	0	0	0	2	0	0	0	0	0	0	0	0	0
SCO0372	SCO0372	0	1	6	0	1	0	0	0	2	2	0	0	0	0	0	0	0	0
SCO0373	SCO0373	4	2	74	3	41	0	1	6	11	32	0	1	1	6	0	2	65	2
SCO0374	SCO0374	1	2	1	1	11	0	0	0	10	0	1	0	2	8	0	2	0	0
SCO0375	SCO0375	0	1	13	0	10	0	0	0	1	0	0	0	0	0	0	1	0	0
SCO0376	SCO0376	0	12	50	3	24	3	5	7	29	7	0	1	1	14	0	1	10	3
SCO0377	SCO0377	0	0	0	0	0	0	0	0	0	0	0	0	0	0	0	0	0	0
SCO0378	SCO0378	0	3	0	0	2	0	0	0	1	0	0	0	0	8	0	0	7	0
SCO0379	SCO0379	198	248	2053	61	766	34	56	173	686	488	20	75	22	536	65	33	472	49
SCO0380	SCO0380	6	15	84	3	17	0	0	5	6	14	0	2	0	10	0	0	16	3
SCO0381	SCO0381	2	7	17	10	30	2	19	26	82	16	0	7	5	72	44	5	49	12
SCO0382	SCO0382	1	3	14	2	28	1	11	16	36	26	0	2	1	33	5	1	51	8
SCO0383	SCO0383	1	9	31	8	20	0	25	15	57	17	1	3	2	49	39	3	66	10
SCO0384	SCO0384	0	0	5	2	17	1	30	4	30	9	1	2	0	35	8	1	9	2
SCO0385	SCO0385	1	8	5	2	20	0	8	9	24	22	1	3	0	44	2	2	35	1
SCO0386	SCO0386	0	4	6	0	10	0	7	11	56	3	3	4	3	10	0	1	15	5
SCO0387	SCO0387	0	0	2	1	17	1	21	6	61	14	3	2	1	31	10	2	34	8
SCO0388	SCO0388	0	0	9	10	6	0	21	4	35	1	0	3	0	3	24	3	3	4
SCO0389	SCO0389	1	3	6	1	15	0	10	4	13	3	1	1	1	29	1	0	25	6
SCO0390	SCO0390	0	0	0	0	1	0	2	0	2	4	0	0	0	0	0	1	0	0
SCO0391	SCO0391	0	0	5	0	3	0	2	4	11	5	0	0	0	9	0	0	0	2
SCO0392	SCO0392	0	0	7	1	6	0	18	4	39	0	0	0	0	16	24	1	43	5
SCO0393	SCO0393	0	4	4	1	17	0	12	7	37	13	4	1	1	34	23	0	0	6
SCO0394	SCO0394	0	0	1	3	5	0	8	2	14	0	0	2	0	16	0	0	1	3
SCO0395	SCO0395	0	2	1	2	6	0	9	3	21	7	1	2	2	38	0	1	13	3
SCO0396	SCO0396	0	0	7	4	21	2	18	14	69	16	3	4	2	61	0	1	44	3
SCO0397	SCO0397	0	1	0	5	11	1	24	6	18	3	1	2	1	16	8	1	22	7
SCO0398	SCO0398	1	0	1	0	5	0	4	4	14	13	0	0	0	11	0	1	21	3
SCO0399	SCO0399	0	4	4	9	6	0	9	6	31	2	0	2	0	20	9	1	10	9
SCO0400	SCO0400	0	0	4	4	3	0	0	4	19	7	0	0	0	7	0	0	9	0
SCO0401	SCO0401	0	0	4	4	7	0	9	3	36	6	2	1	0	27	0	1	7	1
SCO0402	SCO0402	8	29	53	25	56	0	52	38	65	33	3	5	3	63	29	12	131	15
SCO0403	SCO0403	3	16	65	6	22	2	3	16	33	19	2	3	0	18	1	2	47	5
SCO0404	SCO0404	2	7	16	2	14	0	6	9	4	7	0	4	1	7	0	1	3	1
SCO0405	SCO0405	9	31	128	11	113	2	17	25	161	28	5	4	0	28	17	5	94	20
SCO0406	SCO0406	0	1	6	0	13	0	0	3	0	0	0	0	0	1	0	0	4	2
SCO0407	SCO0407	1	8	35	0	12	0	6	2	20	6	0	0	2	22	1	1	6	5
SCO0408	SCO0408	2	7	23	2	31	1	8	11	38	1	2	2	0	28	0	4	72	8
SCO0409	SCO0409	1	7	45	1	37	0	10	29	82	88	3	15	15	295	17	7	88	19
SCO0410	SCO0410	1	5	14	7	10	1	0	0	10	5	0	0	0	10	0	2	21	6
SCO0411	SCO0411	1	4	9	5	11	0	0	1	5	0	0	0	0	0	0	1	31	0
SCO0412	SCO0412	2	20	58	4	54	5	7	4	25	0	3	4	0	14	0	1	35	10
SCO0413	SCO0413	6	45	131	30	121	1	33	25	92	8	3	2	1	21	16	3	92	35
SCO0414	SCO0414	3	18	54	8	57	1	20	6	46	2	0	2	0	28	0	1	32	6
SCO0415	SCO0415	0	0	8	0	0	0	0	0	0	0	0	0	0	0	0	0	0	0
SCO0416	SCO0416	0	4	2	0	1	0	2	0	1	0	0	0	0	0	0	0	0	1
SCO0417	SCO0417	0	0	1	0	1	0	0	0	2	0	0	0	0	0	0	0	0	0
SCO0418	SCO0418	0	0	0	0	1	0	0	2	0	0	0	0	0	0	0	0	0	0
SCO0419	SCO0419	0	1	1	0	3	0	0	0	4	0	1	0	0	11	0	0	0	2
SCO0420	SCO0420	5	14	32	10	25	2	6	3	12	5	0	3	0	2	2	2	13	5
SCO0421	SCO0421	3	2	7	0	3	0	2	1	7	0	0	1	1	0	0	1	0	1
SCO0422	SCO0422	0	3	21	1	10	2	3	0	5	28	0	0	0	1	0	0	8	3
SCO0423	SCO0423	1	2	6	2	5	0	0	0	0	0	0	0	0	3	0	0	0	0
SCO0424	SCO0424	0	0	3	1	0	0	1	0	3	0	0	0	0	0	0	0	8	0
SCO0425	SCO0425	3	2	2	0	5	0	0	0	4	0	0	1	0	0	0	0	0	0
SCO0426	SCO0426	2	7	25	3	43	5	2	0	16	3	0	1	0	3	0	5	63	3
SCO0427	SCO0427	19	55	108	38	170	5	35	15	72	22	1	6	0	9	0	6	115	21
SCO0428	SCO0428	4	10	32	15	48	2	12	7	36	10	1	0	0	2	0	1	42	8
SCO0429	SCO0429	0	4	5	3	6	1	2	0	2	0	0	0	0	1	0	0	0	1
SCO0430	SCO0430	6	5	60	2	21	0	2	7	10	0	0	0	2	9	0	0	21	1
SCO0431	SCO0431	0	0	10	0	4	1	0	2	12	0	0	0	0	0	0	0	2	0
SCO0432	SCO0432	0	8	29	7	14	0	0	2	11	0	0	1	1	1	2	1	19	1
SCO0433	SCO0433	6	32	61	12	26	1	3	9	10	0	0	2	0	0	0	1	7	2
SCO0434	SCO0434	2	11	61	1	17	1	0	0	1	2	0	0	0	0	0	0	16	1
SCO0435	SCO0435	1	5	21	1	4	1	0	0	0	0	1	0	0	0	0	0	0	0
SCO0436	rpmF	0	3	3	1	6	1	2	0	1	0	0	0	0	0	0	0	0	0
SCO0437	SCO0437	11	20	122	3	26	1	0	5	2	0	0	3	0	0	0	2	0	0
SCO0438	SCO0438	4	7	69	1	11	1	0	1	1	5	0	0	0	0	0	0	17	0
SCO0439	SCO0439	14	14	157	2	42	2	0	0	5	3	0	0	0	0	0	1	6	3
SCO0440	SCO0440	8	14	92	1	21	0	0	6	0	18	0	1	0	0	0	0	0	2
SCO0441	SCO0441	32	58	128	42	38	2	13	23	9	5	2	5	1	3	7	3	19	20
SCO0442	SCO0442	15	63	109	33	32	2	14	13	20	4	0	4	0	5	15	2	24	14
SCO0443	SCO0443	15	55	158	18	67	3	11	10	19	8	0	5	1	3	0	0	44	1
SCO0444	SCO0444	2	9	10	2	11	0	1	0	2	0	0	1	0	0	0	0	0	2
SCO0445	SCO0445	0	0	2	0	2	0	0	0	1	0	0	0	0	0	0	1	0	0
SCO0446	SCO0446	0	0	1	0	0	0	1	0	6	0	0	0	0	0	0	0	0	0
SCO0447	SCO0447	3	5	13	3	12	1	1	0	9	0	0	0	0	3	1	0	15	2
SCO0449	SCO0449	1	0	10	0	12	0	1	2	1	0	0	0	0	0	0	0	12	2
SCO0450	SCO0450	2	1	1	1	4	0	3	4	8	0	0	0	0	0	0	0	0	0
SCO0451	SCO0451	6	10	237	2	145	1	9	10	233	79	1	6	1	98	17	4	115	12
SCO0452	SCO0452	10	18	97	1	40	2	14	17	42	20	0	1	1	12	6	1	37	5
SCO0453	SCO0453	1	3	21	0	3	1	0	0	6	0	0	2	0	0	0	1	0	1
SCO0454	SCO0454	0	1	0	1	2	0	0	0	0	0	0	0	0	0	0	0	0	0
SCO0455	SCO0455	0	0	7	0	0	0	0	0	0	0	0	0	0	4	0	0	0	0
SCO0456	SCO0456	0	1	5	0	5	1	0	0	1	0	0	0	0	0	0	0	6	1
SCO0457	SCO0457	3	3	19	0	14	0	6	2	11	2	0	0	0	6	0	1	40	0
SCO0458	SCO0458	1	6	24	4	7	0	2	3	4	1	0	1	0	0	0	0	3	7
SCO0459	SCO0459	29	49	284	25	191	4	17	8	119	21	2	4	0	24	0	6	99	16
SCO0460	SCO0460	9	38	86	10	46	0	13	14	18	11	2	4	2	17	0	1	24	12
SCO0461	SCO0461	0	0	6	0	3	0	0	0	0	0	0	0	0	1	0	0	0	0
SCO0462	SCO0462	34	94	191	21	97	6	17	17	56	35	4	3	2	31	31	3	44	11
SCO0463	SCO0463	17	58	108	29	44	2	42	39	63	36	1	12	3	69	56	4	36	18
SCO0464	SCO0464	1	20	13	6	9	1	5	32	4	27	0	10	1	34	19	2	11	5
SCO0465	SCO0465	8	12	36	2	31	0	1	34	10	108	1	16	9	70	62	1	32	4
SCO0466	SCO0466	1	1	9	1	2	0	0	1	2	1	1	0	0	2	2	0	0	0
SCO0467	SCO0467	2	0	5	0	11	1	0	0	9	4	1	0	0	0	0	0	2	1
SCO0468	SCO0468	5	17	80	4	37	3	1	7	32	16	0	2	0	19	0	1	5	5
SCO0469	SCO0469	6	7	26	6	9	0	5	1	17	0	2	1	0	6	0	0	0	1
SCO0470	SCO0470	0	5	11	1	13	0	2	0	8	0	0	1	0	10	0	0	0	0
SCO0471	SCO0471	1	8	11	2	12	2	10	2	6	12	0	4	1	0	18	3	8	6
SCO0472	SCO0472	0	0	5	1	8	0	0	0	3	0	0	0	0	0	0	0	6	0
SCO0473	SCO0473	0	0	2	0	3	0	0	0	0	0	0	0	0	0	0	0	0	0
SCO0474	SCO0474	0	0	2	0	6	0	0	0	0	3	0	0	0	0	0	0	5	0
SCO0475	SCO0475	1	0	6	0	3	0	0	0	1	0	0	0	0	0	0	0	0	0
SCO0476	SCO0476	0	1	9	0	2	0	0	0	4	0	0	0	0	0	0	0	0	0
SCO0477	SCO0477	0	1	3	2	11	1	3	3	0	1	1	0	1	1	0	0	3	1
SCO0478	SCO0478	5	9	43	8	19	1	3	1	10	3	0	1	0	3	0	0	20	1
SCO0479	SCO0479	4	5	45	7	23	0	6	1	13	4	0	1	0	2	0	0	7	3
SCO0480	SCO0480	0	0	0	0	0	0	0	0	0	0	0	0	0	0	0	0	0	0
SCO0481	SCO0481	0	0	2	0	0	0	0	0	0	0	0	0	0	0	0	0	0	0
SCO0482	SCO0482	0	0	4	0	0	0	0	0	2	0	0	0	0	0	0	0	0	0
SCO0483	SCO0483	3	4	15	5	5	1	1	0	5	2	0	1	1	0	0	0	12	0
SCO0484	SCO0484	0	0	6	1	15	1	3	0	4	0	0	0	0	0	7	0	12	3
SCO0485	SCO0485	2	26	93	12	67	0	7	10	29	1	0	3	0	1	0	1	33	9
SCO0486	SCO0486	1	0	0	5	17	1	0	0	4	0	0	0	1	2	0	0	22	0
SCO0487	SCO0487	2	11	65	2	30	0	4	7	13	13	1	0	0	5	0	1	8	4
SCO0488	SCO0488	7	14	31	4	8	1	6	0	24	3	0	0	0	18	0	0	17	2
SCO0489	SCO0489	6	15	47	22	40	2	7	8	52	6	3	3	0	4	0	7	85	4
SCO0490	SCO0490	15	35	90	27	73	4	23	6	49	8	1	4	0	1	11	5	60	16
SCO0491	SCO0491	16	52	192	27	91	0	40	44	87	17	4	3	1	14	9	7	103	31
SCO0492	SCO0492	119	237	1632	132	1118	24	95	113	787	189	23	41	4	118	54	39	875	104
SCO0493	SCO0493	47	253	403	161	282	19	129	113	155	68	3	8	4	18	7	21	146	75
SCO0494	SCO0494	85	286	1155	167	1161	40	190	142	785	248	21	28	8	227	34	49	1168	249
SCO0495	SCO0495	26	124	316	42	229	7	38	43	168	61	3	13	7	51	6	10	265	32
SCO0496	SCO0496	12	65	65	20	51	0	13	10	20	4	2	1	0	2	0	1	3	22
SCO0497	SCO0497	20	119	225	78	146	4	65	24	116	44	1	3	2	29	0	7	83	54
SCO0498	SCO0498	35	88	330	32	286	16	44	8	229	11	5	7	6	30	5	33	223	70
SCO0499	SCO0499	34	49	593	27	463	13	27	22	402	44	6	10	3	44	19	11	536	85
SCO0500	SCO0500	14	2	148	10	173	10	12	7	105	46	4	5	5	47	14	7	122	18
SCO0501	SCO0501	2	8	12	1	18	0	3	4	12	0	0	2	0	6	0	0	6	4
SCO0502	SCO0502	0	1	5	2	6	0	0	1	2	6	0	0	0	1	0	0	0	0
SCO0503	SCO0503	0	0	2	0	2	3	0	0	2	0	0	0	0	0	0	0	1	0
SCO0504	SCO0504	14	74	303	19	164	4	23	16	75	38	1	3	2	14	0	6	45	7
SCO0505	SCO0505	16	12	164	1	85	2	6	22	84	17	1	4	2	24	3	3	81	9
SCO0506	nadE	28	76	406	31	323	14	35	22	275	33	12	8	3	126	10	11	248	36
SCO0507	SCO0507	0	0	0	0	0	0	0	0	0	0	0	0	0	0	0	0	0	0
SCO0508	SCO0508	6	50	118	21	86	0	16	10	24	0	0	1	0	0	0	0	2	7
SCO0509	glpK	9	24	80	5	55	3	12	16	42	21	4	1	0	30	3	2	109	3
SCO0511	SCO0511	1	2	7	1	1	0	1	0	4	1	0	0	0	4	0	0	2	0
SCO0512	SCO0512	7	26	72	15	50	0	6	7	39	2	1	2	1	5	0	1	38	15
SCO0513	SCO0513	16	80	117	29	63	6	24	3	30	2	3	9	3	32	7	6	62	5
SCO0514	SCO0514	7	18	72	5	47	1	10	0	15	1	0	0	0	7	0	4	0	3
SCO0516	SCO0516	3	3	2	1	4	0	5	5	1	4	0	0	0	0	0	0	3	0
SCO0517	SCO0517	0	0	0	0	1	0	0	0	0	0	0	0	0	0	0	0	7	0
SCO0518	SCO0518	0	0	5	0	0	0	3	0	2	0	0	0	0	2	0	1	2	0
SCO0519	SCO0519	0	2	8	2	6	0	0	0	0	0	0	0	0	3	0	1	1	4
SCO0520	SCO0520	1	5	6	0	8	0	1	0	4	7	1	0	0	9	0	1	8	5
SCO0521	SCO0521	13	34	315	27	197	2	25	10	126	12	0	1	2	63	11	1	85	19
SCO0522	SCO0522	0	1	12	3	3	0	0	1	0	2	0	0	0	1	0	0	0	0
SCO0523	SCO0523	2	1	7	0	5	0	0	0	0	0	0	1	0	3	0	0	0	0
SCO0524	SCO0524	6	6	72	7	69	1	3	2	24	15	5	0	1	20	0	1	70	4
SCO0525	SCO0525	26	28	412	39	449	12	50	50	444	50	13	13	6	122	16	17	266	78
SCO0526	SCO0526	6	49	201	70	195	5	102	52	181	76	4	1	2	57	68	11	143	71
SCO0527	SCO0527	153	110	556	111	1624	142	54	72	1393	424	109	94	43	745	10	154	2099	107
SCO0528	SCO0528	0	1	3	1	1	0	0	0	1	0	0	0	0	0	0	0	0	1
SCO0529	SCO0529	0	3	8	0	11	0	0	0	3	0	0	2	0	0	0	1	4	0
SCO0530	SCO0530	3	0	45	9	36	0	5	3	28	5	0	1	0	16	9	1	20	2
SCO0531	SCO0531	1	0	4	0	3	0	0	0	3	0	0	0	0	6	0	0	0	0
SCO0532	SCO0532	1	1	1	0	2	0	0	1	0	0	0	0	0	0	0	0	0	0
SCO0533	SCO0533	0	0	0	0	2	0	0	0	0	0	0	0	0	0	0	0	0	0
SCO0534	SCO0534	1	0	0	0	0	0	0	0	0	0	0	0	0	0	0	0	0	0
SCO0535	SCO0535	0	0	1	0	0	0	0	0	2	0	0	0	0	0	0	0	13	0
SCO0536	SCO0536	2	27	153	4	59	2	14	10	45	14	0	0	0	17	1	0	50	4
SCO0537	SCO0537	0	3	8	1	12	0	2	6	2	1	0	0	0	5	0	0	17	0
SCO0538	SCO0538	0	1	6	1	2	0	0	1	2	0	0	0	0	4	0	0	0	2
SCO0539	SCO0539	1	0	0	1	0	0	0	0	0	0	0	0	0	0	0	0	0	1
SCO0540	SCO0540	0	0	2	2	6	0	0	2	0	0	0	0	0	0	0	0	0	0
SCO0541	SCO0541	1	0	9	0	10	0	1	0	3	0	0	1	0	4	0	0	6	0
SCO0542	SCO0542	0	7	4	3	3	0	1	2	2	0	0	0	1	0	0	0	0	1
SCO0543	SCO0543	116	374	1250	149	689	14	64	125	313	183	8	30	3	129	37	17	264	65
SCO0544	SCO0544	15	88	219	45	114	0	66	28	94	14	1	5	0	26	2	2	74	32
SCO0545	SCO0545	0	1	11	1	23	0	0	1	7	12	0	0	0	0	0	0	14	1
SCO0546	SCO0546	10	29	170	36	216	8	35	24	146	62	7	1	2	43	18	12	114	11
SCO0547	SCO0547	0	0	0	0	0	0	0	0	0	0	0	0	1	0	0	0	0	0
SCO0548	SCO0548	0	0	0	0	1	0	1	0	0	0	0	1	0	0	0	0	0	0
SCO0549	SCO0549	0	1	3	0	0	0	0	0	0	0	0	0	0	0	0	0	0	0
SCO0550	SCO0550	0	1	25	2	26	0	1	2	6	13	0	0	0	6	0	0	3	0
SCO0551	SCO0551	0	8	20	7	15	0	4	7	7	0	0	2	0	11	0	0	40	2
SCO0552	SCO0552	7	5	76	5	42	1	0	2	23	13	0	0	0	11	0	0	14	3
SCO0553	SCO0553	0	0	0	0	0	0	0	0	0	0	0	1	0	0	0	0	1	0
SCO0554	SCO0554	0	0	3	0	2	0	0	0	1	0	0	0	0	0	0	0	0	0
SCO0555	SCO0555	0	0	4	0	5	0	2	2	5	8	0	0	0	0	0	0	0	0
SCO0556	SCO0556	0	1	8	0	14	0	0	7	9	0	0	0	0	0	0	1	9	0
SCO0557	SCO0557	3	27	58	24	22	2	28	12	16	19	2	1	0	0	0	2	20	9
SCO0558	SCO0558	0	3	4	3	2	0	0	2	3	0	0	0	2	0	0	1	7	0
SCO0559	SCO0559	6	22	53	6	49	2	25	20	71	46	4	2	0	24	22	1	18	13
SCO0560	SCO0560	65	98	599	63	574	17	117	119	922	232	20	57	11	366	79	22	596	90
SCO0561	SCO0561	8	15	132	18	94	3	12	39	171	35	1	4	1	29	16	3	93	16
SCO0562	SCO0562	7	31	190	9	254	3	8	8	101	56	1	7	1	46	0	3	110	4
SCO0563	SCO0563	14	75	139	35	183	7	44	24	117	29	5	4	4	92	32	5	119	38
SCO0564	SCO0564	0	0	11	0	4	0	0	0	4	5	0	0	0	0	0	0	0	1
SCO0565	SCO0565	0	0	5	0	2	0	0	4	2	0	0	0	0	0	0	0	0	0
SCO0566	SCO0566	2	1	2	2	2	0	3	2	3	0	1	3	0	10	0	1	1	3
SCO0567	SCO0567	2	6	26	0	62	2	2	1	31	0	0	2	0	2	3	4	46	1
SCO0568	SCO0568	1	9	30	3	13	0	3	17	11	17	0	1	1	0	0	0	9	1
SCO0569	rpmJ	21	26	101	7	29	2	6	36	26	74	5	16	5	35	16	5	13	7
SCO0570	rpmG	7	27	130	2	28	2	4	82	24	189	3	17	3	61	9	0	34	4
SCO0571	SCO0571	0	4	25	0	12	0	0	6	2	4	0	0	0	0	0	0	0	0
SCO0572	SCO0572	1	2	25	0	7	0	0	2	3	6	0	2	0	0	0	0	0	0
SCO0573	SCO0573	1	2	33	0	6	0	0	4	1	0	0	1	0	0	0	0	1	0
SCO0574	SCO0574	4	12	46	4	18	3	0	6	8	18	0	1	0	1	0	0	25	3
SCO0575	SCO0575	8	14	39	11	20	1	7	2	13	7	2	2	1	4	0	2	43	0
SCO0576	SCO0576	7	3	51	1	29	1	14	6	21	3	0	0	2	1	0	0	4	0
SCO0577	SCO0577	1	0	13	2	22	0	0	1	10	0	0	0	0	0	0	0	0	1
SCO0578	SCO0578	0	3	25	1	2	0	0	1	7	8	0	0	0	0	0	0	1	0
SCO0579	SCO0579	0	0	13	0	16	0	0	2	4	0	0	0	0	0	0	0	0	0
SCO0580	SCO0580	3	2	18	1	11	0	0	0	6	0	0	1	1	6	0	1	13	1
SCO0581	SCO0581	4	2	28	4	17	0	2	0	6	12	0	1	0	2	0	0	18	0
SCO0582	SCO0582	8	29	114	12	77	4	9	9	25	7	2	2	3	7	4	1	38	5
SCO0583	SCO0583	16	14	83	5	35	2	1	7	16	4	0	1	3	1	0	2	12	3
SCO0584	SCO0584	0	3	6	1	2	0	0	2	5	18	0	0	1	3	0	0	0	1
SCO0585	SCO0585	0	1	7	0	1	0	0	3	1	0	0	1	0	0	0	0	0	3
SCO0586	SCO0586	0	1	0	0	0	0	0	0	0	0	0	0	0	0	0	0	5	0
SCO0587	SCO0587	1	0	5	0	3	0	0	0	3	0	0	0	0	0	0	0	0	0
SCO0588	SCO0588	1	3	19	3	11	1	3	10	8	4	0	1	0	9	0	0	6	2
SCO0589	SCO0589	2	9	47	3	17	1	5	4	9	0	0	0	1	4	0	0	0	2
SCO0590	SCO0590	7	3	10	4	8	0	2	2	8	0	0	0	0	0	3	0	0	1
SCO0591	SCO0591	2	13	43	2	17	1	0	5	18	0	0	0	1	4	0	0	6	1
SCO0592	SCO0592	5	5	30	8	44	0	4	3	34	3	3	4	0	6	4	1	7	5
SCO0593	SCO0593	5	24	47	32	42	6	24	4	22	1	0	2	1	36	26	2	29	11
SCO0594	SCO0594	2	4	12	0	3	0	0	1	8	0	0	0	0	7	0	0	0	1
SCO0595	SCO0595	0	2	40	2	33	0	2	5	46	2	1	1	0	16	0	2	38	3
SCO0596	SCO0596	27	50	112	19	81	6	16	5	67	7	7	1	3	15	8	9	49	14
SCO0597	SCO0597	7	0	61	1	59	0	1	9	27	2	2	2	1	43	0	3	63	5
SCO0598	SCO0598	18	61	178	28	130	1	41	23	113	30	2	1	2	32	7	2	108	23
SCO0599	SCO0599	26	184	249	55	133	6	63	46	87	21	2	12	1	52	25	5	121	37
SCO0600	SCO0600	79	144	740	77	725	27	106	41	792	78	20	15	4	116	46	22	517	39
SCO0601	SCO0601	0	1	1	0	1	0	0	0	2	3	0	0	0	1	0	0	17	0
SCO0602	SCO0602	1	0	1	5	7	0	1	0	0	0	0	0	0	0	0	0	0	2
SCO0603	SCO0603	2	7	0	2	9	0	6	3	10	1	0	0	0	0	0	0	0	1
SCO0604	SCO0604	5	5	25	2	29	1	2	1	6	18	0	0	0	12	0	0	4	0
SCO0605	SCO0605	1	1	11	0	3	0	0	0	2	0	0	1	1	2	0	0	0	0
SCO0606	SCO0606	0	0	4	0	0	0	0	1	0	6	0	0	0	0	2	0	0	0
SCO0607	SCO0607	9	15	69	95	673	21	209	133	939	178	33	15	46	1225	438	47	1074	196
SCO0608	SCO0608	33	78	532	189	2182	56	400	230	2129	357	59	54	76	2382	687	98	3283	541
SCO0609	SCO0609	8	50	106	63	159	9	67	31	162	28	0	8	9	158	62	10	172	42
SCO0610	SCO0610	6	28	36	24	49	1	13	12	5	0	0	0	0	15	0	0	20	14
SCO0611	SCO0611	3	10	4	4	6	1	3	6	3	0	0	0	0	0	14	0	1	2
SCO0612	SCO0612	0	1	2	0	1	0	0	0	0	2	0	0	0	0	0	0	0	0
SCO0613	SCO0613	1	3	19	3	18	1	5	0	4	5	0	1	0	4	0	1	18	4
SCO0614	SCO0614	0	0	0	0	1	0	0	0	0	0	0	0	0	0	0	0	0	0
SCO0615	SCO0615	1	0	28	0	9	0	1	5	9	6	0	2	0	3	1	1	27	5
SCO0616	SCO0616	2	3	54	11	57	4	63	31	303	91	14	26	9	95	29	9	126	19
SCO0617	SCO0617	12	19	121	10	200	7	153	126	1183	245	40	34	28	470	151	21	374	48
SCO0618	SCO0618	1	6	7	1	5	0	0	0	4	0	0	0	0	0	0	0	0	0
SCO0619	SCO0619	1	1	0	2	0	0	2	0	2	0	0	0	0	0	0	0	0	0
SCO0620	SCO0620	3	13	18	14	32	1	13	4	21	6	0	3	1	7	0	1	6	5
SCO0621	SCO0621	1	3	19	0	8	0	1	0	3	0	0	0	0	0	0	0	0	0
SCO0622	SCO0622	4	12	43	8	42	3	8	4	16	20	0	0	0	0	0	0	16	2
SCO0623	SCO0623	10	40	114	6	93	1	5	8	22	7	0	0	0	3	0	1	36	2
SCO0624	SCO0624	1	0	2	0	1	1	0	0	12	0	0	0	0	0	0	1	0	0
SCO0625	SCO0625	0	1	8	0	4	0	1	0	3	0	0	0	0	0	0	0	6	0
SCO0626	SCO0626	1	0	1	0	1	1	0	0	0	0	0	0	0	0	0	0	0	0
SCO0627	SCO0627	0	5	15	2	5	0	0	0	1	7	0	1	0	0	4	1	24	0
SCO0628	SCO0628	6	5	99	2	34	1	2	1	20	11	0	2	2	2	0	0	44	3
SCO0629	SCO0629	2	7	15	1	9	0	0	1	3	2	0	0	0	1	0	0	10	1
SCO0630	SCO0630	7	9	93	5	38	0	2	1	20	3	1	1	0	26	0	1	22	0
SCO0631	SCO0631	7	4	120	4	70	0	5	5	48	23	0	0	0	19	36	1	66	1
SCO0632	SCO0632	0	0	11	4	13	0	2	0	5	5	0	0	0	7	0	0	2	0
SCO0633	SCO0633	0	4	4	0	4	1	2	0	1	0	0	0	0	2	0	0	0	0
SCO0635	SCO0635	1	0	7	6	4	0	6	5	2	8	1	2	0	0	0	0	8	1
SCO0636	SCO0636	4	13	139	3	137	2	1	4	27	37	0	0	1	5	4	0	9	1
SCO0637	SCO0637	4	15	47	16	48	1	20	15	30	32	0	1	1	17	15	5	63	9
SCO0638	SCO0638	1	1	6	2	3	1	0	0	7	0	0	0	0	0	0	0	0	0
SCO0639	SCO0639	8	30	64	15	40	3	19	9	18	6	0	0	0	8	0	1	14	4
SCO0640	SCO0640	5	68	84	37	62	6	35	10	43	12	1	5	1	35	22	4	49	13
SCO0641	SCO0641	465	1063	4034	625	3802	213	941	623	3824	664	174	210	101	1638	588	235	2528	752
SCO0642	SCO0642	2	2	18	0	6	0	1	3	3	13	0	0	0	7	0	1	5	0
SCO0643	SCO0643	0	0	0	0	0	0	0	0	0	0	0	0	0	0	0	0	0	0
SCO0644	SCO0644	3	4	25	2	25	0	6	18	13	8	0	1	0	4	0	0	4	3
SCO0645	SCO0645	4	10	31	7	24	0	10	11	19	15	0	2	0	4	19	2	5	9
SCO0646	SCO0646	1	9	23	1	12	1	1	12	1	6	0	1	0	1	0	0	7	7
SCO0647	SCO0647	2	8	21	5	13	0	6	5	6	3	0	0	1	7	2	0	21	5
SCO0648	SCO0648	1	9	29	1	20	0	13	1	21	3	0	0	0	21	4	1	37	4
SCO0649	SCO0649	0	0	0	0	1	0	0	1	1	1	0	0	0	0	0	0	0	0
SCO0650	SCO0650	1	0	3	0	3	0	0	0	0	10	0	0	0	0	0	1	0	0
SCO0651	SCO0651	0	0	0	0	1	0	2	0	0	0	0	0	0	4	0	0	0	0
SCO0652	SCO0652	0	0	0	0	0	0	0	0	0	0	0	0	0	0	0	0	0	0
SCO0653	SCO0653	0	0	2	0	1	0	0	3	0	2	1	0	0	2	0	0	0	0
SCO0654	SCO0654	0	0	8	2	10	1	1	2	3	0	0	0	0	3	0	0	5	0
SCO0655	SCO0655	1	0	1	0	1	0	1	0	1	0	0	0	0	0	0	0	0	1
SCO0656	SCO0656	3	0	0	0	0	0	0	0	0	0	0	0	0	1	0	0	0	0
SCO0657	SCO0657	0	0	2	0	0	0	0	0	0	0	0	0	0	1	0	0	0	0
SCO0658	SCO0658	0	0	0	0	1	0	0	0	0	0	0	0	0	0	0	0	0	0
SCO0659	SCO0659	7	53	70	24	35	1	14	16	15	5	0	1	1	8	0	1	23	8
SCO0660	SCO0660	1	10	35	5	22	0	2	5	5	0	0	0	0	7	12	0	3	2
SCO0661	SCO0661	0	0	25	0	18	0	0	1	11	0	0	0	0	0	0	0	0	0
SCO0662	SCO0662	0	5	21	0	15	0	0	0	3	4	0	0	0	0	0	0	7	3
SCO0663	SCO0663	0	7	22	0	6	0	1	1	1	0	0	0	0	0	0	0	1	1
SCO0664	SCO0664	5	33	33	6	35	4	12	3	15	0	0	2	0	0	19	3	23	5
SCO0665	SCO0665	0	0	0	0	0	0	0	0	0	0	0	0	0	1	0	0	0	1
SCO0666	SCO0666	17	38	138	21	113	7	50	12	189	28	8	6	2	33	17	7	127	25
SCO0667	SCO0667	0	4	10	2	11	0	2	1	2	0	0	0	0	0	0	0	9	0
SCO0668	SCO0668	4	2	16	3	12	1	4	0	5	1	0	1	0	0	0	0	0	0
SCO0669	SCO0669	1	9	23	2	5	0	1	2	14	0	0	1	0	0	0	0	0	2
SCO0670	SCO0670	1	7	36	4	22	2	3	6	10	0	0	1	0	6	0	0	1	1
SCO0671	SCO0671	0	2	11	0	12	1	2	3	26	5	0	1	2	7	0	2	0	4
SCO0672	SCO0672	2	17	72	14	45	1	27	9	109	28	0	3	0	64	0	1	84	24
SCO0673	SCO0673	3	9	71	6	33	1	98	20	97	13	6	5	5	76	49	9	125	22
SCO0674	SCO0674	0	0	24	0	17	0	1	2	10	2	0	0	0	2	0	0	8	0
SCO0675	SCO0675	0	0	6	1	2	0	0	1	2	0	0	1	0	6	1	0	1	0
SCO0676	SCO0676	28	95	323	45	182	2	61	63	212	62	4	6	4	128	62	9	182	55
SCO0677	SCO0677	4	10	36	4	24	2	9	4	20	2	2	0	0	13	0	0	10	5
SCO0678	SCO0678	23	34	226	17	208	24	58	22	392	64	20	7	8	206	14	18	764	46
SCO0679	SCO0679	3	3	25	2	11	0	7	1	29	0	0	0	0	4	0	3	9	6
SCO0680	SCO0680	9	22	77	16	73	0	12	10	65	9	1	2	1	24	5	3	100	9
SCO0681	SCO0681	383	845	5887	356	4840	136	670	319	4988	634	122	73	77	1912	473	237	4903	802
SCO0682	SCO0682	0	0	5	0	12	1	8	4	106	4	6	3	6	54	0	2	8	0
SCO0683	SCO0683	0	1	0	2	9	0	5	0	14	3	0	0	2	15	11	0	4	0
SCO0684	SCO0684	0	1	4	0	3	0	3	2	11	9	0	1	1	17	0	0	6	2
SCO0685	SCO0685	0	0	4	1	10	0	8	4	14	11	0	1	0	3	18	1	21	1
SCO0686	SCO0686	9	11	74	0	23	1	3	2	33	6	2	3	1	2	0	1	32	8
SCO0687	SCO0687	6	10	42	7	18	0	0	4	20	2	1	0	2	15	6	1	25	3
SCO0688	SCO0688	18	35	232	13	58	5	4	6	50	6	1	1	0	20	0	0	37	4
SCO0689	SCO0689	10	29	141	9	58	6	2	4	100	22	3	3	1	15	0	4	37	13
SCO0690	SCO0690	1	7	37	0	12	0	8	1	10	0	0	1	0	4	16	2	18	3
SCO0691	SCO0691	6	14	57	10	23	1	17	2	20	7	0	0	1	19	34	5	18	7
SCO0692	SCO0692	0	0	3	3	2	0	0	3	0	0	0	0	0	0	0	0	5	1
SCO0693	SCO0693	0	5	11	1	7	1	3	2	12	2	0	0	0	6	0	0	10	5
SCO0694	SCO0694	5	6	31	1	33	2	1	3	26	0	3	3	1	8	0	1	15	2
SCO0695	SCO0695	8	27	60	21	54	2	31	5	29	11	1	1	0	11	19	6	43	14
SCO0696	SCO0696	0	3	12	0	5	0	0	2	3	0	0	0	0	3	0	0	3	1
SCO0698	SCO0698	5	17	25	7	34	2	51	5	82	1	8	1	0	32	1	2	55	18
SCO0699	SCO0699	0	3	7	0	6	0	0	1	2	0	0	0	0	0	0	0	11	0
SCO0700	SCO0700	23	42	382	28	334	7	28	13	382	134	2	6	6	93	27	8	316	11
SCO0701	SCO0701	26	46	212	29	127	7	32	20	187	43	8	19	7	73	5	15	112	19
SCO0702	SCO0702	47	141	591	79	371	16	113	98	508	227	13	42	14	228	58	41	405	66
SCO0703	SCO0703	221	493	1039	230	953	97	199	118	732	134	59	51	30	414	54	57	552	126
SCO0705	SCO0705	103	252	1625	130	1461	36	122	85	1811	257	24	33	28	752	82	46	1484	120
SCO0706	SCO0706	0	0	3	0	0	0	0	0	0	0	0	0	0	0	0	0	0	1
SCO0707	SCO0707	0	0	0	0	0	0	0	0	0	0	0	0	0	0	0	0	0	0
SCO0708	SCO0708	0	0	0	0	0	0	0	2	0	2	0	0	0	0	0	0	0	0
SCO0709	SCO0709	0	0	0	0	0	1	0	0	0	0	0	0	0	0	0	0	0	0
SCO0710	SCO0710	0	0	0	0	0	0	0	0	0	0	0	0	0	0	0	0	0	0
SCO0711	SCO0711	0	1	10	1	3	0	1	0	5	0	1	0	0	0	0	0	0	0
SCO0712	SCO0712	0	1	7	1	2	0	0	0	3	0	0	0	0	0	0	0	0	0
SCO0713	SCO0713	0	0	1	0	0	0	0	1	0	0	0	0	0	0	0	0	0	0
SCO0714	SCO0714	2	14	45	19	16	0	36	12	19	11	0	2	0	0	0	1	31	10
SCO0715	SCO0715	1	5	12	2	8	0	1	6	4	5	1	1	0	4	10	0	2	0
SCO0716	SCO0716	0	0	7	2	5	0	0	0	3	0	0	0	0	0	0	0	0	1
SCO0717	SCO0717	0	5	10	0	1	0	0	3	3	5	0	1	0	1	0	0	5	1
SCO0718	SCO0718	6	0	21	0	15	0	2	2	26	2	1	1	0	12	0	0	17	0
SCO0719	SCO0719	8	21	78	3	68	5	16	7	64	22	3	4	4	36	0	6	75	7
SCO0720	SCO0720	3	13	57	11	32	2	11	18	23	30	1	8	1	12	6	2	30	4
SCO0721	SCO0721	13	40	186	15	93	0	14	11	146	18	3	0	1	5	1	4	50	15
SCO0722	SCO0722	7	14	98	0	42	1	6	6	83	0	1	1	1	9	0	1	102	4
SCO0723	frcK	8	46	72	19	22	3	30	10	11	1	1	2	0	2	19	1	7	5
SCO0724	SCO0724	13	74	199	29	116	3	40	34	119	23	5	4	2	66	0	7	108	18
SCO0725	SCO0725	5	1	29	6	42	2	1	1	16	14	0	0	0	14	0	2	68	7
SCO0726	SCO0726	6	14	54	10	27	1	9	1	12	1	0	3	0	12	0	0	4	3
SCO0727	SCO0727	10	18	93	4	41	2	2	5	11	11	2	1	1	2	0	0	13	3
SCO0728	SCO0728	5	7	31	2	7	1	0	8	4	4	0	0	0	0	0	0	4	1
SCO0729	SCO0729	10	18	78	14	44	2	28	33	45	41	0	6	2	15	34	5	5	13
SCO0730	SCO0730	13	34	162	19	88	4	15	3	103	13	0	0	4	53	13	3	36	11
SCO0731	SCO0731	3	18	80	5	52	2	12	8	59	17	0	1	2	8	0	2	55	1
SCO0732	SCO0732	5	9	34	3	22	0	2	6	14	6	0	0	0	17	4	0	10	4
SCO0733	SCO0733	32	40	1328	20	1070	3	46	50	1184	520	7	6	1	412	45	3	1220	37
SCO0734	SCO0734	1	8	42	10	36	1	1	0	5	5	0	0	0	12	0	1	5	3
SCO0735	SCO0735	0	6	17	3	27	0	1	3	9	0	0	2	0	4	0	0	0	6
SCO0736	SCO0736	220	553	2536	261	2551	100	301	668	1698	1290	75	211	126	1970	434	121	2277	394
SCO0737	SCO0737	5	7	13	7	17	1	2	3	3	0	1	2	1	10	0	1	6	6
SCO0738	SCO0738	3	14	14	4	21	1	7	4	11	5	0	1	0	7	2	0	31	1
SCO0739	SCO0739	24	95	415	28	241	7	21	25	108	28	2	4	5	45	10	1	76	13
SCO0740	SCO0740	50	61	588	21	305	6	27	24	212	45	2	2	3	57	9	12	111	12
SCO0741	SCO0741	89	208	705	64	493	19	68	51	294	64	4	14	9	146	33	15	243	66
SCO0742	SCO0742	11	93	152	36	59	3	28	19	27	25	2	5	1	16	26	1	25	12
SCO0743	SCO0743	0	0	5	0	6	0	0	0	1	8	0	1	0	0	0	1	0	0
SCO0744	SCO0744	4	47	102	9	70	0	24	7	74	26	1	3	0	45	2	0	104	8
SCO0745	SCO0745	0	0	2	0	0	0	0	1	6	5	0	0	0	6	0	0	0	0
SCO0746	SCO0746	0	2	7	0	5	0	1	0	2	0	0	0	0	7	0	0	4	0
SCO0747	SCO0747	9	12	153	6	52	2	2	4	49	16	3	3	2	10	0	0	53	5
SCO0748	SCO0748	9	26	115	5	23	0	2	2	6	2	0	2	0	0	0	0	11	8
SCO0749	SCO0749	9	15	81	5	34	0	3	0	29	14	0	2	1	9	3	2	19	9
SCO0750	SCO0750	6	15	72	1	20	1	5	0	52	2	1	1	0	1	0	4	37	3
SCO0751	SCO0751	1	9	24	3	12	2	3	5	13	0	0	1	0	1	0	0	0	5
SCO0752	SCO0752	0	0	2	0	6	1	0	0	3	0	0	0	0	0	0	1	0	0
SCO0753	SCO0753	7	2	30	4	25	0	4	1	7	6	1	0	2	2	0	1	0	3
SCO0754	SCO0754	0	5	17	3	9	0	1	0	1	6	0	0	0	0	0	0	0	1
SCO0755	SCO0755	1	7	11	1	6	0	0	0	1	1	0	0	0	0	0	0	0	0
SCO0756	SCO0756	2	5	23	2	19	0	0	0	1	0	0	0	0	0	0	0	0	1
SCO0757	SCO0757	1	3	21	9	21	1	28	0	51	6	0	1	0	5	1	2	15	2
SCO0758	SCO0758	0	0	3	1	2	0	1	0	2	1	0	0	0	7	0	0	12	1
SCO0759	SCO0759	6	28	66	6	36	1	22	6	42	7	2	0	0	19	25	2	17	8
SCO0760	SCO0760	7	27	47	9	11	0	10	5	17	2	1	1	0	0	0	2	17	6
SCO0761	SCO0761	7	35	39	4	15	0	43	14	11	4	1	1	0	9	5	0	11	3
SCO0762	SCO0762	24	43	158	112	457	35	440	246	1958	201	61	87	84	796	302	82	718	230
SCO0763	SCO0763	4	9	41	0	15	1	12	3	27	10	1	3	0	12	18	1	10	10
SCO0764	SCO0764	5	17	68	25	158	1	17	17	97	23	7	7	3	45	9	4	129	15
SCO0765	SCO0765	1	2	70	2	27	0	1	3	13	21	0	1	1	7	0	0	22	0
SCO0766	SCO0766	1	4	20	1	10	0	0	0	11	13	1	0	0	8	0	2	6	1
SCO0767	SCO0767	13	40	156	26	164	5	57	31	200	55	10	19	4	70	27	9	96	28
SCO0768	SCO0768	2	19	49	2	26	1	18	8	50	11	0	3	0	10	0	1	48	2
SCO0769	SCO0769	43	127	467	32	271	4	42	25	242	91	6	6	5	144	44	6	124	23
SCO0770	SCO0770	5	6	26	3	23	1	7	10	15	9	0	1	0	11	8	0	0	4
SCO0771	SCO0771	1	3	3	0	3	2	2	4	4	2	0	1	0	0	0	1	0	1
SCO0772	SCO0772	2	19	32	20	50	0	17	5	34	5	1	2	0	27	11	2	40	10
SCO0773	SCO0773	0	0	0	0	0	0	4	0	6	0	3	2	0	0	1	0	8	0
SCO0774	SCO0774	0	1	14	0	11	1	23	18	91	7	5	5	1	7	4	2	35	7
SCO0775	SCO0775	4	11	43	7	29	3	33	9	100	6	4	0	2	19	6	1	14	3
SCO0776	SCO0776	26	46	398	5	51	0	24	4	134	5	0	1	2	5	13	3	158	6
SCO0777	SCO0777	6	35	97	17	51	2	32	15	51	8	6	7	1	11	19	2	44	17
SCO0778	SCO0778	4	9	14	8	5	0	6	2	17	0	2	0	2	3	2	3	0	5
SCO0779	SCO0779	5	5	46	3	28	3	20	1	75	0	0	0	0	27	3	2	34	5
SCO0780	SCO0780	8	26	63	8	29	0	11	13	42	23	0	3	0	18	7	1	36	17
SCO0781	SCO0781	7	23	109	12	48	4	61	25	142	18	3	5	0	21	16	4	83	15
SCO0782	SCO0782	16	31	117	9	69	2	19	11	71	6	5	6	0	24	4	3	36	3
SCO0783	SCO0783	2	3	20	3	12	0	2	5	18	6	2	0	1	2	0	4	34	1
SCO0784	SCO0784	5	16	91	7	50	1	49	2	135	9	5	1	0	23	4	5	125	10
SCO0785	SCO0785	0	0	0	0	0	0	1	0	0	0	0	1	0	0	0	0	0	0
SCO0786	SCO0786	4	8	53	0	13	1	1	2	33	0	1	1	0	0	0	1	4	2
SCO0787	SCO0787	0	5	10	1	7	0	0	0	4	0	0	0	0	0	0	0	0	0
SCO0788	SCO0788	2	5	62	2	32	0	4	3	55	13	1	3	0	29	11	4	35	6
SCO0789	SCO0789	3	4	7	2	5	0	6	2	6	0	0	0	1	0	16	0	0	2
SCO0790	SCO0790	0	13	53	3	24	2	9	1	31	6	0	0	0	12	0	2	47	7
SCO0791	SCO0791	1	6	24	8	17	2	14	4	12	2	0	1	0	9	4	1	8	3
SCO0792	SCO0792	9	4	163	3	45	0	8	45	22	147	1	1	0	7	7	0	68	11
SCO0793	SCO0793	3	13	38	8	61	0	3	2	27	8	0	1	0	7	0	0	30	4
SCO0794	SCO0794	17	29	87	14	43	0	16	17	20	18	0	2	1	14	0	1	8	8
SCO0795	SCO0795	0	2	6	0	7	0	4	3	9	9	1	0	0	1	0	1	0	1
SCO0796	SCO0796	2	12	20	3	23	0	6	7	21	12	0	0	0	2	0	0	0	2
SCO0797	SCO0797	3	10	28	22	45	1	41	8	29	11	3	0	4	43	64	2	15	8
SCO0798	SCO0798	4	10	23	16	31	0	35	13	17	16	0	1	0	27	35	0	50	12
SCO0799	SCO0799	5	28	32	17	17	3	11	6	14	1	0	1	0	12	0	4	2	2
SCO0800	SCO0800	3	3	51	2	15	0	0	2	9	11	0	0	1	7	0	2	20	0
SCO0801	SCO0801	1	3	17	3	12	0	0	0	5	0	0	0	1	2	0	0	0	1
SCO0802	SCO0802	17	32	142	6	70	2	4	7	37	27	0	2	3	25	5	1	6	3
SCO0803	SCO0803	9	38	39	19	29	1	22	10	33	12	1	1	0	7	0	1	23	6
SCO0804	SCO0804	19	127	253	42	128	3	51	10	150	25	3	3	1	56	20	2	58	26
SCO0805	SCO0805	48	80	405	17	208	12	30	10	146	27	5	5	9	50	9	5	96	11
SCO0806	SCO0806	4	5	50	0	65	1	0	3	26	21	0	0	2	0	0	0	32	2
SCO0807	SCO0807	0	0	0	0	5	0	0	0	0	0	0	0	0	0	0	0	0	0
SCO0808	SCO0808	0	0	5	2	5	2	3	0	8	0	0	0	0	0	0	0	18	0
SCO0809	SCO0809	0	0	0	0	1	0	0	0	0	0	0	0	0	0	0	0	0	0
SCO0810	SCO0810	0	0	0	0	1	0	0	0	2	0	0	0	0	0	0	0	0	0
SCO0811	SCO0811	0	0	8	0	7	0	0	0	0	5	0	0	0	0	0	0	0	0
SCO0812	SCO0812	1	3	22	4	10	0	0	0	4	0	0	0	0	11	0	1	17	0
SCO0813	SCO0813	4	4	15	0	11	0	0	1	4	2	0	1	0	0	0	0	5	2
SCO0814	SCO0814	0	1	0	1	4	0	1	0	1	0	0	1	1	1	0	0	0	0
SCO0815	SCO0815	0	5	9	0	2	1	0	3	0	0	0	0	0	1	0	0	0	0
SCO0816	SCO0816	5	12	55	4	22	0	6	0	18	3	0	0	2	0	0	0	13	1
SCO0817	SCO0817	1	6	16	1	3	0	1	2	3	0	0	0	0	5	9	0	6	0
SCO0818	SCO0818	1	9	31	5	21	0	4	4	21	0	1	0	0	9	0	0	12	12
SCO0819	SCO0819	0	8	0	1	11	0	6	1	2	0	0	0	0	3	0	1	12	2
SCO0820	SCO0820	2	11	70	3	41	0	21	5	73	13	3	4	2	77	30	1	65	8
SCO0821	SCO0821	4	8	33	5	15	3	8	6	11	13	1	0	0	6	0	2	0	4
SCO0822	SCO0822	2	6	36	4	34	2	1	2	20	0	0	0	0	0	0	1	8	1
SCO0823	SCO0823	2	23	24	12	26	2	4	1	10	4	0	1	1	1	0	0	0	2
SCO0824	SCO0824	3	11	47	13	8	0	7	6	7	0	0	2	0	1	0	0	32	3
SCO0825	SCO0825	4	15	23	2	13	0	3	0	10	0	0	0	0	5	0	0	1	2
SCO0826	SCO0826	10	3	41	1	42	1	0	0	3	2	0	1	0	1	0	2	22	1
SCO0827	SCO0827	4	8	43	3	14	0	47	2	62	0	1	2	0	14	13	0	32	8
SCO0828	SCO0828	5	3	22	0	12	1	0	0	8	5	0	0	0	4	0	0	9	0
SCO0829	SCO0829	1	2	6	1	3	0	0	0	0	0	0	0	0	0	0	0	0	0
SCO0830	SCO0830	3	0	26	1	10	0	1	2	9	4	0	2	0	8	0	0	11	0
SCO0831	SCO0831	6	14	78	3	17	1	0	9	41	56	1	5	0	24	0	0	18	10
SCO0832	SCO0832	8	25	63	4	38	0	3	11	29	42	0	6	1	23	11	4	39	5
SCO0833	SCO0833	15	20	157	7	49	1	23	33	78	82	4	17	1	20	0	8	51	8
SCO0834	SCO0834	26	11	219	5	102	1	10	45	306	416	8	51	9	184	25	18	170	9
SCO0835	SCO0835	2	4	13	3	8	1	2	1	2	0	0	2	0	0	0	1	12	1
SCO0836	SCO0836	4	10	52	8	53	0	10	5	46	6	1	1	0	2	0	0	81	8
SCO0837	SCO0837	0	0	3	0	2	0	0	0	0	0	0	0	0	0	0	0	0	0
SCO0838	SCO0838	4	30	42	6	11	3	6	2	5	3	1	1	1	11	2	0	2	3
SCO0839	SCO0839	6	2	31	6	25	0	4	1	10	2	1	0	0	1	0	1	14	2
SCO0840	SCO0840	9	4	49	7	47	0	6	7	23	14	1	1	0	6	14	2	28	5
SCO0841	SCO0841	2	3	20	2	5	0	4	4	2	6	0	0	0	0	0	2	1	1
SCO0842	SCO0842	0	0	0	0	2	0	0	0	0	0	0	0	0	0	0	0	4	0
SCO0843	SCO0843	2	6	51	0	17	0	4	0	7	2	0	0	0	5	0	0	12	0
SCO0844	SCO0844	3	6	53	3	30	1	0	8	20	28	0	0	0	4	7	3	26	3
SCO0845	SCO0845	2	2	19	2	13	1	1	0	1	1	0	0	0	0	0	1	12	1
SCO0846	SCO0846	28	64	238	25	151	6	27	41	85	25	0	5	3	58	27	2	108	23
SCO0847	SCO0847	5	7	32	1	27	0	2	3	22	5	0	1	1	4	0	0	5	2
SCO0848	SCO0848	7	45	68	14	49	1	56	22	33	9	1	4	0	21	0	0	33	13
SCO0849	SCO0849	1	7	5	1	3	0	0	2	1	0	0	0	0	0	0	0	0	0
SCO0850	SCO0850	1	0	15	0	3	0	1	1	6	10	0	1	1	5	6	0	6	1
SCO0851	SCO0851	23	98	252	43	76	4	40	34	72	39	2	6	2	29	21	1	16	17
SCO0852	SCO0852	19	83	265	11	64	2	27	16	60	13	0	7	3	40	7	4	2	8
SCO0853	SCO0853	1	9	31	0	16	0	6	6	12	56	0	2	0	2	0	4	13	2
SCO0854	SCO0854	2	6	12	0	9	0	5	4	32	1	1	0	0	14	0	0	0	0
SCO0855	SCO0855	10	15	93	5	32	0	5	2	38	13	0	0	0	8	0	1	15	4
SCO0856	SCO0856	2	1	6	1	13	0	0	0	0	8	0	0	0	0	0	0	0	0
SCO0857	SCO0857	13	75	81	22	73	6	44	23	52	23	3	4	0	24	30	4	59	32
SCO0858	SCO0858	10	13	176	8	154	4	21	7	166	31	4	6	4	94	11	5	145	17
SCO0859	SCO0859	0	0	0	0	3	0	0	1	0	0	0	0	0	0	0	0	0	0
SCO0860	SCO0860	0	3	11	4	11	0	1	0	4	8	0	1	0	0	0	1	0	0
SCO0861	SCO0861	0	0	1	0	0	1	0	0	0	0	0	0	0	0	0	0	0	0
SCO0862	SCO0862	0	4	4	0	4	0	0	0	1	0	0	0	0	5	0	0	9	1
SCO0863	SCO0863	3	12	37	4	30	0	9	2	13	0	0	1	0	8	0	0	13	3
SCO0864	SCO0864	1	0	0	0	1	0	0	0	1	0	0	0	0	0	0	0	0	0
SCO0865	SCO0865	6	5	32	1	27	0	2	6	12	12	2	3	0	0	0	0	7	0
SCO0866	SCO0866	0	0	0	0	1	0	0	0	1	0	0	0	0	0	0	0	0	0
SCO0867	SCO0867	0	1	11	1	4	0	0	0	0	0	0	0	0	0	0	0	0	1
SCO0868	SCO0868	5	8	83	2	39	1	0	0	15	2	1	0	0	8	0	0	20	0
SCO0869	SCO0869	11	26	246	8	130	2	21	15	102	128	2	3	1	23	7	1	61	11
SCO0870	SCO0870	18	34	209	17	118	6	10	9	58	4	3	4	1	18	0	4	48	9
SCO0871	SCO0871	41	252	681	58	432	13	24	34	118	27	8	5	3	24	7	4	244	32
SCO0872	SCO0872	74	288	758	114	428	18	21	26	112	81	2	5	1	77	4	9	165	33
SCO0873	SCO0873	1	10	6	2	2	0	0	1	1	5	0	0	0	0	0	0	11	0
SCO0874	SCO0874	6	1	33	7	16	0	0	0	13	1	0	3	0	1	0	0	8	2
SCO0875	SCO0875	1	0	4	0	3	0	0	1	2	0	1	0	0	0	0	0	8	0
SCO0876	SCO0876	0	0	0	0	0	0	0	0	0	0	0	0	0	0	0	0	0	0
SCO0877	SCO0877	31	136	380	53	225	10	63	65	135	70	6	9	1	42	4	6	199	46
SCO0878	SCO0878	13	12	97	5	79	1	6	8	30	15	0	0	0	11	7	0	38	3
SCO0880	SCO0880	0	0	0	0	3	0	0	0	2	0	0	0	0	0	0	0	0	0
SCO0881	SCO0881	17	30	76	4	38	2	16	8	33	13	0	4	2	20	4	0	22	8
SCO0882	SCO0882	0	2	8	0	0	0	0	0	0	0	0	1	0	0	0	0	0	0
SCO0883	def	10	24	46	14	15	0	21	9	14	23	0	0	0	3	3	2	30	12
SCO0884	SCO0884	22	51	159	21	102	4	44	9	128	25	2	8	4	25	9	6	62	9
SCO0885	SCO0885	50	115	558	20	153	7	44	73	99	156	7	14	2	68	36	3	127	43
SCO0886	SCO0886	5	7	79	2	25	1	7	1	24	6	0	2	0	2	0	1	59	4
SCO0887	SCO0887	4	4	62	6	23	0	0	3	4	0	0	0	0	0	0	0	4	1
SCO0888	SCO0888	105	84	473	29	240	19	23	47	187	29	14	15	2	7	1	13	89	12
SCO0889	SCO0889	2	6	11	6	7	2	2	4	4	0	0	1	0	1	0	0	13	2
SCO0890	SCO0890	1	0	2	0	0	0	0	0	0	1	0	0	0	0	0	0	0	0
SCO0891	SCO0891	1	10	6	1	9	0	1	6	4	10	0	1	0	1	4	1	18	3
SCO0892	SCO0892	1	3	13	0	2	0	0	0	2	1	0	0	0	0	0	0	0	0
SCO0893	SCO0893	1	0	4	1	3	0	4	0	0	0	0	0	0	0	0	1	8	0
SCO0894	SCO0894	0	0	2	0	0	0	1	0	1	1	0	0	0	0	0	0	0	1
SCO0895	SCO0895	3	5	33	2	15	0	2	0	18	10	1	0	1	2	0	1	46	4
SCO0896	SCO0896	5	9	71	6	19	0	11	7	27	6	1	2	0	7	1	4	33	8
SCO0897	SCO0897	7	17	83	3	27	4	5	4	52	10	1	1	0	2	0	5	78	10
SCO0898	SCO0898	6	14	61	10	28	1	4	11	27	5	0	1	0	11	0	1	8	4
SCO0899	SCO0899	0	1	5	1	2	0	1	0	4	0	0	1	0	0	0	0	0	0
SCO0900	SCO0900	1	2	8	0	8	0	2	0	1	0	0	0	0	1	6	0	2	1
SCO0901	SCO0901	13	64	166	30	78	3	26	27	76	26	0	1	1	14	20	1	97	18
SCO0902	SCO0902	64	123	761	43	632	12	36	65	293	155	10	17	11	98	20	14	342	39
SCO0903	SCO0903	0	0	0	0	5	0	0	0	0	0	0	0	0	0	0	0	0	0
SCO0904	SCO0904	0	1	0	0	3	0	1	0	3	5	0	0	0	0	0	0	0	1
SCO0905	SCO0905	0	0	1	1	0	0	0	0	3	0	0	0	0	3	0	0	1	0
SCO0906	SCO0906	7	13	71	2	50	1	5	4	49	12	6	2	0	3	11	7	68	2
SCO0907	SCO0907	0	9	38	7	21	2	3	1	9	1	1	1	0	13	0	1	6	3
SCO0908	SCO0908	9	29	71	9	30	0	10	9	19	1	0	3	1	9	3	3	14	6
SCO0909	SCO0909	3	1	16	5	14	1	40	13	115	34	1	2	0	36	14	1	29	14
SCO0910	SCO0910	8	25	59	21	52	2	38	16	69	21	0	9	0	31	6	0	53	11
SCO0911	SCO0911	5	15	44	8	45	3	20	25	80	13	0	4	2	11	0	4	41	9
SCO0912	SCO0912	2	14	22	4	24	2	26	8	43	10	0	0	0	15	2	1	20	6
SCO0913	SCO0913	7	15	36	11	32	6	27	15	64	23	3	5	2	28	11	3	28	14
SCO0914	SCO0914	0	2	15	0	11	0	0	0	1	15	0	0	0	0	0	0	0	2
SCO0915	SCO0915	1	2	1	0	0	0	3	0	8	0	0	0	0	0	0	0	0	0
SCO0916	SCO0916	7	5	32	2	27	0	1	1	10	7	0	0	1	1	0	1	10	0
SCO0917	SCO0917	15	45	107	10	14	1	24	59	28	40	0	8	0	8	0	3	4	5
SCO0918	SCO0918	28	75	182	14	49	4	16	15	24	15	1	5	3	19	0	1	36	7
SCO0919	SCO0919	31	74	259	8	71	4	34	64	132	119	9	21	5	142	19	12	157	43
SCO0920	SCO0920	2	21	19	2	4	0	2	0	7	5	0	1	0	0	0	1	0	2
SCO0921	SCO0921	36	117	238	11	34	0	6	14	27	31	0	3	0	2	13	2	9	6
SCO0922	SCO0922	389	744	4506	151	1225	48	177	249	1205	392	35	85	21	465	152	55	670	145
SCO0923	sdhA	1410	1835	16625	334	5602	205	418	558	4311	1530	145	245	80	1349	117	171	3214	401
SCO0924	SCO0924	563	961	4773	181	1940	86	145	250	1285	440	54	146	34	335	65	80	1020	199
SCO0925	SCO0925	2	9	21	3	9	1	5	2	3	1	1	0	0	0	0	0	5	0
SCO0926	SCO0926	1	1	4	0	11	1	1	1	5	0	0	0	0	6	2	1	11	2
SCO0927	SCO0927	4	21	87	16	56	2	15	9	39	0	2	1	0	13	11	0	42	10
SCO0928	SCO0928	87	266	1039	112	753	12	175	153	899	255	19	26	13	306	83	28	872	106
SCO0929	SCO0929	35	91	318	15	265	17	39	27	251	67	4	13	7	155	33	15	291	18
SCO0930	SCO0930	1	0	3	1	7	2	0	0	4	0	0	0	1	6	0	1	7	3
SCO0931	SCO0931	0	0	2	0	0	0	2	0	1	0	0	0	0	1	0	0	0	0
SCO0932	SCO0932	0	0	0	0	6	0	0	0	5	0	0	0	0	0	0	0	0	2
SCO0933	SCO0933	0	0	1	3	1	0	0	0	1	0	0	0	0	0	0	0	0	0
SCO0934	SCO0934	0	0	5	0	4	0	0	0	2	0	0	0	0	0	0	0	0	0
SCO0935	SCO0935	1	3	17	2	23	0	1	4	3	0	0	0	0	19	14	0	21	1
SCO0936	SCO0936	0	0	2	0	2	0	0	0	2	0	0	0	0	0	0	0	0	0
SCO0937	SCO0937	9	40	57	22	39	0	13	12	30	2	1	1	0	8	0	0	12	14
SCO0938	SCO0938	14	72	124	19	88	3	11	4	39	0	1	2	0	11	2	3	27	7
SCO0939	SCO0939	0	0	6	0	4	0	0	1	4	0	0	0	0	5	0	0	18	1
SCO0940	SCO0940	1	5	7	0	6	0	0	0	5	0	0	0	0	0	6	0	0	4
SCO0941	SCO0941	2	1	2	0	1	0	0	1	1	0	0	0	0	2	0	0	0	0
SCO0942	SCO0942	0	0	11	0	14	0	0	2	8	6	0	0	0	10	0	0	1	0
SCO0943	SCO0943	5	20	51	9	49	5	12	13	40	32	2	2	0	40	0	4	47	25
SCO0944	SCO0944	1	6	12	2	19	0	3	3	14	10	0	1	0	1	0	0	38	1
SCO0945	SCO0945	5	10	33	1	22	1	6	5	24	7	0	1	1	5	0	1	47	4
SCO0946	SCO0946	1	14	50	1	45	0	0	10	7	25	0	4	1	9	0	0	29	5
SCO0947	SCO0947	0	2	5	0	2	1	3	0	1	2	0	0	0	0	0	1	0	0
SCO0948	SCO0948	2	3	23	4	56	2	2	2	32	10	2	0	0	1	0	0	5	0
SCO0949	SCO0949	0	0	0	0	2	0	0	1	0	0	0	0	0	0	0	0	0	0
SCO0950	SCO0950	0	0	0	0	0	0	0	0	0	0	0	0	0	2	0	0	0	0
SCO0951	SCO0951	0	1	1	0	0	0	0	0	0	0	0	0	0	0	0	0	0	0
SCO0952	SCO0952	0	0	6	0	9	0	0	0	0	0	0	0	0	0	0	0	0	0
SCO0953	SCO0953	2	9	18	5	7	2	6	3	2	0	0	0	0	3	0	0	0	2
SCO0954	SCO0954	3	7	36	2	10	1	2	1	19	0	0	0	0	1	0	1	0	2
SCO0955	SCO0955	0	2	18	3	27	0	1	1	13	6	0	1	0	8	0	0	43	1
SCO0956	SCO0956	0	1	0	0	0	0	0	0	0	0	0	0	0	0	0	0	0	0
SCO0957	SCO0957	28	48	320	13	200	9	6	23	79	22	2	6	4	18	20	4	69	7
SCO0958	SCO0958	0	1	2	5	9	0	7	1	5	2	0	3	2	10	7	1	8	3
SCO0959	SCO0959	2	0	25	0	13	0	0	0	5	16	0	1	0	3	0	1	27	1
SCO0960	SCO0960	3	0	31	0	13	0	0	0	8	6	0	1	1	10	0	0	26	1
SCO0961	glgC	17	13	86	3	28	0	9	10	53	13	0	1	2	36	21	2	59	5
SCO0962	SCO0962	8	9	19	0	24	1	11	5	29	7	3	1	2	25	1	1	7	3
SCO0963	SCO0963	0	5	0	0	1	0	0	0	1	1	0	0	0	0	0	0	5	1
SCO0964	SCO0964	0	0	1	1	1	0	0	0	1	0	0	0	0	3	0	0	0	0
SCO0965	SCO0965	1	4	15	0	1	1	0	0	3	1	0	0	0	3	0	0	0	0
SCO0966	SCO0966	2	0	10	0	11	2	0	3	0	0	0	0	0	1	0	0	5	0
SCO0967	SCO0967	7	6	96	4	36	0	10	5	59	17	0	0	0	18	0	3	66	7
SCO0968	SCO0968	1	1	3	0	2	1	0	0	3	0	0	0	0	0	0	0	0	0
SCO0969	SCO0969	0	0	6	0	3	2	0	0	0	0	0	0	0	0	0	0	0	1
SCO0970	SCO0970	0	2	12	2	5	1	1	1	1	0	0	0	0	1	0	0	0	2
SCO0971	SCO0971	16	44	182	20	123	3	13	19	71	23	1	7	2	39	0	8	131	6
SCO0972	SCO0972	13	21	97	0	55	4	8	5	43	3	0	3	0	20	0	3	57	2
SCO0973	SCO0973	7	38	130	17	46	3	20	50	24	64	0	7	2	55	9	3	43	23
SCO0974	SCO0974	2	7	28	13	75	1	15	2	45	3	1	1	1	7	2	3	20	12
SCO0975	SCO0975	21	57	224	38	289	11	70	25	276	28	14	8	8	160	26	8	192	36
SCO0976	SCO0976	41	219	439	40	73	1	38	30	85	8	1	4	2	24	2	5	79	29
SCO0977	SCO0977	21	109	214	19	59	2	23	19	37	8	1	1	0	7	18	3	43	15
SCO0978	SCO0978	49	86	469	13	85	6	7	16	69	6	2	3	2	53	0	6	72	7
SCO0979	SCO0979	0	2	6	0	1	0	0	0	0	0	0	0	0	0	0	0	0	0
SCO0980	SCO0980	2	1	14	2	4	0	0	1	7	4	0	0	0	0	0	0	21	3
SCO0981	SCO0981	2	3	33	3	19	1	1	2	5	0	0	0	0	3	0	0	1	0
SCO0982	SCO0982	5	0	2	3	10	1	0	0	3	0	0	0	0	0	0	0	0	0
SCO0983	SCO0983	0	2	3	0	3	0	0	0	2	0	0	0	0	0	0	0	4	0
SCO0984	SCO0984	0	1	2	0	0	0	0	0	0	0	0	0	0	0	0	0	0	0
SCO0985	SCO0985	8	15	104	12	104	1	160	38	1196	33	23	5	7	156	47	9	81	16
SCO0986	SCO0986	2	11	80	1	60	2	6	0	35	0	0	0	1	8	0	1	13	5
SCO0987	SCO0987	0	0	11	1	6	0	0	0	0	0	0	0	0	0	0	0	9	2
SCO0988	SCO0988	0	1	4	6	17	0	10	0	17	0	0	0	0	9	0	0	8	1
SCO0989	SCO0989	10	12	26	11	22	1	10	3	18	3	2	4	0	3	0	2	1	2
SCO0990	SCO0990	5	21	104	15	97	0	10	21	98	49	3	5	1	14	3	4	71	20
SCO0991	SCO0991	5	15	30	19	44	1	75	36	140	10	6	1	3	39	30	4	25	28
SCO0992	SCO0992	1	0	12	2	31	3	19	4	105	0	3	2	1	10	0	1	18	2
SCO0993	SCO0993	2	5	16	0	32	2	34	2	108	7	4	2	1	6	0	0	33	11
SCO0994	SCO0994	0	0	2	5	16	1	9	3	40	2	0	0	0	3	11	0	22	3
SCO0995	SCO0995	1	2	6	0	18	1	22	0	63	0	0	0	3	4	20	0	21	7
SCO0996	SCO0996	14	34	189	7	210	5	25	11	152	25	6	4	3	21	0	8	88	10
SCO0997	SCO0997	7	24	80	7	82	0	11	14	52	6	0	0	0	27	9	3	43	3
SCO0998	SCO0998	7	8	54	6	39	1	8	2	38	21	1	0	0	5	12	1	54	3
SCO0999	SCO0999	128	203	1300	224	2917	128	194	94	2494	311	79	49	43	817	104	139	1659	162
SCO1000	SCO1000	58	138	635	32	277	8	21	26	112	52	3	7	2	73	15	5	178	29
SCO1001	SCO1001	0	1	0	0	2	0	0	0	0	0	0	0	0	0	0	0	0	0
SCO1002	SCO1002	19	27	55	3	21	4	5	7	4	0	1	4	0	1	0	0	11	1
SCO1003	SCO1003	14	21	267	8	98	2	9	5	45	42	1	2	1	19	0	3	31	3
SCO1004	SCO1004	1	1	14	0	9	0	0	2	7	4	0	0	0	0	0	0	9	0
SCO1005	SCO1005	2	8	65	9	59	2	5	7	22	14	0	0	0	11	1	2	23	5
SCO1006	SCO1006	0	0	3	0	0	0	0	0	0	0	0	0	0	0	0	0	0	1
SCO1007	SCO1007	0	0	13	2	13	0	0	0	2	0	1	0	0	0	0	0	5	1
SCO1008	SCO1008	9	41	157	12	110	1	6	4	62	24	4	1	0	19	14	0	72	4
SCO1009	SCO1009	0	0	2	0	0	0	0	2	1	0	0	0	0	0	0	0	0	0
SCO1010	SCO1010	1	0	3	0	0	0	0	0	0	0	0	0	0	0	0	0	0	0
SCO1011	SCO1011	5	6	21	2	19	0	0	6	9	3	0	3	0	0	0	1	16	0
SCO1012	SCO1012	3	7	21	5	21	0	2	3	14	3	1	1	0	7	16	1	24	3
SCO1013	SCO1013	9	30	76	9	77	3	6	11	80	14	4	4	1	49	16	1	72	11
SCO1014	SCO1014	17	41	189	15	75	2	10	11	28	16	0	1	1	8	0	2	24	8
SCO1015	SCO1015	0	0	0	0	0	0	0	0	0	0	0	0	0	0	0	0	0	0
SCO1016	SCO1016	1	4	13	3	12	0	4	2	4	0	2	0	0	11	0	0	5	1
SCO1017	SCO1017	7	35	140	19	81	2	9	12	48	55	2	4	0	25	10	2	33	14
SCO1018	SCO1018	24	47	275	12	153	6	18	2	73	27	2	3	0	24	9	2	98	6
SCO1019	SCO1019	1	7	23	1	9	0	11	4	10	6	0	0	0	0	0	1	0	2
SCO1020	SCO1020	23	46	230	19	141	6	18	10	104	9	2	3	5	35	31	8	81	23
SCO1021	SCO1021	9	25	51	5	35	4	6	10	36	10	1	3	2	14	0	2	16	2
SCO1022	SCO1022	46	77	304	32	255	11	83	19	599	35	10	18	3	246	8	12	374	25
SCO1023	SCO1023	17	81	184	81	187	7	160	145	274	112	4	22	11	212	44	3	107	55
SCO1024	SCO1024	64	225	524	147	307	13	150	109	227	56	8	14	10	123	108	15	160	62
SCO1025	SCO1025	3	3	16	3	16	1	5	4	14	8	0	2	0	8	0	1	11	2
SCO1026	SCO1026	18	131	317	91	239	10	122	29	226	20	8	7	0	113	34	8	234	76
SCO1027	SCO1027	1	6	12	2	7	0	1	3	3	7	0	0	0	0	12	0	0	3
SCO1028	SCO1028	2	5	54	2	20	0	1	3	9	3	0	0	1	5	0	0	13	3
SCO1029	SCO1029	4	4	24	1	14	1	7	3	15	6	1	1	0	12	0	1	28	4
SCO1030	SCO1030	0	1	8	0	13	0	0	1	1	0	0	0	1	0	0	0	3	1
SCO1031	SCO1031	0	2	8	0	3	0	0	1	5	10	0	0	0	5	0	0	4	0
SCO1032	SCO1032	0	0	2	0	1	0	0	0	0	0	0	0	0	0	0	0	0	0
SCO1033	SCO1033	0	0	2	0	0	0	0	0	0	8	0	0	0	0	0	0	0	0
SCO1034	SCO1034	4	8	13	1	5	0	2	1	2	2	0	0	0	3	0	0	10	1
SCO1035	SCO1035	1	7	18	0	10	0	0	4	3	0	0	4	0	0	3	1	0	4
SCO1036	SCO1036	0	9	23	7	9	0	4	7	1	1	0	0	0	5	0	1	0	2
SCO1037	SCO1037	0	3	16	0	3	3	1	2	1	0	0	0	0	0	0	0	7	0
SCO1038	SCO1038	5	1	12	3	6	0	4	4	11	8	1	1	0	3	0	2	1	6
SCO1039	SCO1039	9	50	103	27	41	5	23	20	51	29	2	1	1	9	0	0	63	8
SCO1040	SCO1040	1	2	7	0	5	0	1	0	8	0	0	2	0	0	0	0	5	0
SCO1041	SCO1041	29	105	398	44	160	2	22	27	73	39	0	4	1	40	10	3	81	30
SCO1042	SCO1042	0	0	1	0	0	0	0	3	0	14	0	0	0	0	0	0	9	1
SCO1043	SCO1043	9	32	69	11	43	0	7	5	13	17	0	1	0	13	0	1	27	8
SCO1044	SCO1044	0	2	19	0	2	0	2	22	5	22	0	8	0	1	0	0	28	1
SCO1045	SCO1045	1	3	14	0	4	0	0	44	8	75	0	8	0	0	0	0	6	1
SCO1046	SCO1046	0	27	52	3	10	0	7	112	8	166	1	28	0	0	6	2	21	6
SCO1047	SCO1047	0	0	1	0	2	0	0	1	1	2	0	0	0	0	0	0	0	0
SCO1048	SCO1048	1	1	7	0	7	0	0	1	6	5	1	0	1	0	13	0	0	0
SCO1049	SCO1049	0	0	1	2	4	0	0	0	2	0	0	0	0	0	0	0	0	0
SCO1050	SCO1050	0	1	8	0	11	0	0	3	6	6	0	0	0	4	0	0	0	0
SCO1051	SCO1051	0	3	11	2	3	0	0	6	1	0	0	0	0	1	0	1	0	1
SCO1052	SCO1052	0	0	0	0	0	0	0	0	0	0	0	0	0	0	0	0	0	0
SCO1053	SCO1053	0	0	0	0	0	0	0	0	0	0	0	0	0	0	0	0	0	0
SCO1054	SCO1054	5	13	65	6	75	2	15	7	81	27	4	4	0	23	0	5	59	10
SCO1055	SCO1055	9	18	76	5	64	3	1	7	13	2	0	0	0	5	0	2	5	2
SCO1056	SCO1056	1	6	30	0	17	0	3	0	7	0	0	0	0	6	0	0	3	2
SCO1057	SCO1057	0	1	6	0	8	0	0	2	1	3	0	0	0	0	0	0	0	0
SCO1058	SCO1058	0	1	6	0	2	0	1	0	1	0	0	0	0	0	0	0	0	0
SCO1059	SCO1059	3	3	10	0	9	1	1	1	13	0	0	0	0	0	0	2	10	2
SCO1060	SCO1060	5	14	26	8	11	4	7	9	13	1	0	2	0	8	0	1	32	6
SCO1061	SCO1061	0	0	8	0	8	0	0	1	4	0	0	0	1	0	0	0	4	0
SCO1062	SCO1062	0	0	5	0	1	0	0	0	0	0	0	0	0	0	0	0	0	0
SCO1063	SCO1063	2	0	1	0	1	0	0	0	0	0	0	0	0	0	0	0	0	0
SCO1064	SCO1064	0	0	6	0	1	0	0	0	0	0	0	0	0	0	0	0	6	0
SCO1065	SCO1065	1	1	3	0	1	0	0	2	0	0	0	0	0	0	0	0	0	0
SCO1066	SCO1066	1	5	4	0	6	0	2	0	8	3	1	0	0	0	0	1	0	0
SCO1067	SCO1067	4	11	26	6	18	1	5	11	30	17	1	7	0	13	0	0	5	4
SCO1068	SCO1068	0	10	19	9	12	0	8	8	22	5	0	3	0	0	9	2	10	8
SCO1069	SCO1069	3	7	87	5	50	0	2	2	14	1	1	0	0	16	0	0	12	1
SCO1070	SCO1070	2	5	50	9	22	0	2	3	16	6	0	0	0	10	0	0	8	2
SCO1071	SCO1071	7	33	82	17	38	1	17	6	25	2	0	3	0	15	2	4	6	6
SCO1072	SCO1072	0	0	7	0	1	0	0	0	0	0	0	0	0	0	0	0	0	1
SCO1073	SCO1073	71	220	358	79	191	9	77	34	93	21	3	5	5	50	22	8	118	44
SCO1074	SCO1074	69	158	421	61	328	19	77	29	218	37	9	7	7	73	33	6	176	17
SCO1075	SCO1075	0	3	10	1	19	1	3	0	17	0	0	0	0	1	0	0	3	1
SCO1076	SCO1076	1	5	16	0	5	0	0	0	1	0	0	1	0	1	0	0	0	1
SCO1077	SCO1077	2	19	83	1	15	0	4	3	5	11	0	3	0	1	0	2	10	3
SCO1078	SCO1078	18	51	141	10	96	8	13	12	68	12	2	2	2	15	6	5	53	7
SCO1079	SCO1079	4	17	49	13	28	2	10	11	31	6	1	2	0	12	0	1	16	10
SCO1080	SCO1080	6	20	76	4	48	1	2	0	19	14	2	1	0	23	0	2	58	1
SCO1081	SCO1081	118	203	1098	90	726	35	119	48	674	88	22	33	22	163	21	23	334	39
SCO1082	SCO1082	174	402	1805	116	1471	54	175	125	1450	211	43	36	22	696	155	47	1055	158
SCO1083	SCO1083	19	35	152	8	63	1	11	15	30	19	1	1	1	13	10	1	25	8
SCO1084	SCO1084	16	44	171	12	39	2	16	46	70	67	1	4	1	24	60	0	5	8
SCO1085	SCO1085	21	45	203	36	210	11	29	25	150	40	9	12	3	40	18	17	96	29
SCO1086	SCO1086	51	94	439	37	137	9	23	6	55	5	2	0	1	17	17	1	27	10
SCO1087	SCO1087	175	441	2580	12	122	7	10	11	96	23	5	4	2	21	20	3	46	7
SCO1088	SCO1088	134	289	957	9	36	0	2	4	33	20	0	3	3	20	1	1	33	5
SCO1089	SCO1089	335	550	3248	3	97	3	11	18	103	31	4	8	8	102	16	1	86	2
SCO1090	SCO1090	1	31	59	7	21	2	11	7	51	1	2	1	0	6	0	1	11	2
SCO1091	SCO1091	15	28	145	13	49	1	17	12	21	13	2	0	0	32	0	0	46	5
SCO1092	SCO1092	1	2	35	0	41	0	2	3	26	5	1	1	0	6	0	0	59	4
SCO1093	SCO1093	1	18	18	14	25	0	9	4	4	2	0	0	0	4	5	3	22	4
SCO1094	SCO1094	10	17	116	4	56	1	4	3	24	5	0	1	0	7	0	0	18	0
SCO1095	SCO1095	5	2	42	3	26	0	0	1	8	1	0	1	0	0	3	0	5	0
SCO1096	SCO1096	1	2	27	1	3	1	1	0	3	0	0	0	0	0	0	0	0	0
SCO1097	SCO1097	8	14	43	4	57	1	5	6	29	1	1	1	0	1	12	2	19	2
SCO1098	SCO1098	2	13	29	6	25	1	0	3	6	13	0	0	1	1	0	0	0	3
SCO1099	SCO1099	0	3	35	2	18	0	2	0	0	0	0	1	0	5	0	0	3	0
SCO1100	SCO1100	0	0	0	0	0	0	8	0	4	0	0	0	0	0	0	0	0	0
SCO1101	SCO1101	3	18	23	12	18	1	12	19	9	4	2	1	1	8	9	1	18	5
SCO1102	SCO1102	6	15	60	1	28	0	8	10	17	8	0	0	0	6	0	1	32	4
SCO1103	SCO1103	4	6	25	11	13	0	2	0	19	0	0	0	0	3	0	1	19	1
SCO1104	SCO1104	15	79	192	40	134	8	39	24	64	53	1	10	2	74	14	7	57	17
SCO1105	SCO1105	16	10	127	3	126	1	23	13	171	23	1	1	0	25	18	0	125	11
SCO1106	SCO1106	2	19	58	2	28	0	1	2	26	0	0	0	0	23	0	1	13	5
SCO1107	SCO1107	6	29	63	8	47	3	16	7	13	0	0	2	0	16	8	1	13	3
SCO1108	SCO1108	15	30	113	8	49	3	2	2	26	3	1	3	0	10	0	3	30	4
SCO1109	SCO1109	66	121	678	31	88	8	4	9	12	26	1	6	1	7	0	2	24	3
SCO1110	SCO1110	9	19	110	3	30	1	0	0	6	0	0	0	0	0	0	0	7	1
SCO1111	SCO1111	4	11	26	1	16	0	2	1	4	2	0	0	0	1	0	0	1	1
SCO1112	SCO1112	5	23	50	5	28	0	14	11	49	11	2	1	0	28	7	0	0	6
SCO1113	SCO1113	9	10	54	10	37	0	9	5	18	6	3	0	0	27	18	2	32	3
SCO1114	SCO1114	22	71	300	26	159	4	19	22	112	21	3	5	2	40	5	6	112	19
SCO1115	SCO1115	30	114	255	35	105	2	31	12	56	6	1	4	0	14	18	1	48	15
SCO1116	SCO1116	86	277	865	116	378	10	94	52	268	43	8	18	4	63	7	10	171	38
SCO1117	SCO1117	4	19	118	23	135	0	10	4	13	2	0	3	0	16	0	1	12	2
SCO1118	SCO1118	8	21	108	47	401	12	0	2	0	0	1	0	0	0	0	0	0	2
SCO1119	SCO1119	0	5	21	2	26	0	1	2	3	10	0	0	0	3	0	0	0	0
SCO1120	SCO1120	3	13	37	10	30	4	4	2	10	0	1	1	0	12	0	3	35	4
SCO1121	SCO1121	6	18	82	15	97	3	7	8	34	23	0	1	0	16	0	3	37	7
SCO1122	SCO1122	18	68	327	29	176	4	15	19	68	24	2	6	0	34	0	0	75	19
SCO1123	SCO1123	21	39	162	25	115	12	25	14	51	23	0	2	0	20	11	3	74	15
SCO1124	SCO1124	1	2	2	0	4	0	5	0	11	5	0	0	0	0	0	0	14	2
SCO1125	SCO1125	6	5	29	1	15	0	8	1	18	5	1	1	0	2	0	0	3	1
SCO1126	SCO1126	0	7	18	0	1	0	0	0	0	7	0	0	1	4	0	0	2	0
SCO1127	SCO1127	4	20	83	0	20	0	2	14	29	17	0	1	0	4	0	1	17	4
SCO1128	SCO1128	2	6	11	6	4	0	3	3	9	6	0	0	0	1	0	0	0	3
SCO1129	SCO1129	0	2	14	1	0	0	1	1	7	10	1	3	0	0	2	1	0	1
SCO1130	SCO1130	14	40	85	16	28	3	15	5	16	3	1	2	0	2	0	1	55	13
SCO1131	SCO1131	3	19	17	25	37	6	21	27	35	6	1	4	0	0	0	3	43	16
SCO1132	SCO1132	11	30	108	33	173	4	30	45	95	29	3	9	0	8	8	3	18	15
SCO1133	SCO1133	7	4	64	8	76	2	9	13	74	27	1	6	0	16	0	1	37	7
SCO1134	SCO1134	5	12	62	7	106	3	5	20	46	30	3	6	1	9	0	5	24	5
SCO1135	SCO1135	12	25	131	18	82	1	7	7	47	19	3	2	1	40	0	2	105	10
SCO1136	SCO1136	0	1	2	0	6	0	0	0	0	0	0	0	0	0	0	0	0	1
SCO1137	SCO1137	1	0	5	2	7	0	0	0	5	0	0	0	0	2	0	0	0	1
SCO1138	SCO1138	0	2	12	0	1	0	0	0	1	3	0	0	0	0	0	0	0	0
SCO1139	SCO1139	0	1	1	0	2	0	0	0	1	0	0	0	0	2	0	0	0	0
SCO1140	SCO1140	0	4	18	0	10	0	6	0	13	1	0	0	0	0	0	0	7	0
SCO1141	SCO1141	0	2	22	0	7	0	0	0	13	1	0	0	0	0	0	0	5	0
SCO1142	SCO1142	1	7	57	0	6	1	2	12	12	15	0	1	0	1	0	1	0	2
SCO1143	SCO1143	3	8	82	1	46	1	1	10	23	11	1	1	1	5	0	1	8	3
SCO1144	SCO1144	28	43	222	7	94	5	12	33	107	51	0	5	1	27	13	6	59	4
SCO1145	SCO1145	4	24	139	9	52	0	3	0	57	17	0	1	0	11	3	0	17	1
SCO1146	SCO1146	14	35	95	14	61	1	10	26	45	35	1	9	1	22	0	1	60	14
SCO1147	SCO1147	1	0	13	3	28	0	1	4	16	9	1	1	0	8	6	0	0	0
SCO1148	SCO1148	2	2	2	1	13	0	3	4	20	0	0	2	0	0	0	0	0	2
SCO1149	SCO1149	1	13	76	8	66	1	19	9	106	19	4	1	1	40	0	4	77	12
SCO1150	rpmE2	0	1	11	0	4	1	0	2	6	1	0	0	0	1	0	0	0	0
SCO1151	SCO1151	34	100	441	37	190	2	33	17	67	19	6	5	2	41	0	2	108	10
SCO1152	SCO1152	72	238	937	69	583	25	34	84	234	89	4	24	9	118	51	22	352	55
SCO1153	SCO1153	20	37	187	18	103	6	15	17	42	9	2	1	1	9	16	2	46	4
SCO1154	SCO1154	4	12	47	11	69	4	7	13	54	11	1	5	4	28	11	7	41	16
SCO1155	SCO1155	2	13	14	8	37	0	5	18	16	6	3	4	2	36	0	3	14	10
SCO1156	SCO1156	11	12	26	10	25	3	17	13	58	11	8	3	0	26	4	3	8	12
SCO1157	SCO1157	0	1	12	0	5	0	0	0	2	0	0	0	0	3	0	0	0	0
SCO1158	SCO1158	0	0	0	0	2	0	0	1	1	0	0	0	0	0	0	0	0	0
SCO1159	SCO1159	0	0	0	0	0	0	0	0	0	0	0	0	0	1	0	0	0	0
SCO1160	SCO1160	0	0	2	0	3	0	0	0	2	0	0	0	0	2	0	0	0	0
SCO1161	SCO1161	0	0	0	0	3	0	0	0	3	0	0	0	0	0	0	0	0	0
SCO1162	SCO1162	2	10	24	2	21	2	13	8	16	10	0	1	2	8	4	0	7	6
SCO1163	SCO1163	1	1	17	3	34	3	10	8	43	18	1	0	1	20	4	2	20	2
SCO1164	SCO1164	0	2	9	6	6	0	0	0	0	1	1	1	0	0	0	0	7	0
SCO1165	SCO1165	2	35	44	11	59	3	30	8	18	1	0	2	0	31	5	5	26	5
SCO1166	SCO1166	4	5	27	1	41	2	16	5	67	6	0	1	0	87	8	4	32	6
SCO1167	SCO1167	9	36	132	20	127	2	10	6	46	20	1	1	0	10	0	3	55	9
SCO1168	SCO1168	2	14	31	15	38	3	7	1	18	1	0	1	0	0	0	1	40	3
SCO1169	SCO1169	12	34	119	8	60	5	2	9	22	16	1	2	0	6	7	1	12	8
SCO1170	SCO1170	5	36	67	8	51	1	15	16	37	13	1	2	2	5	0	1	41	5
SCO1171	SCO1171	8	31	55	27	38	1	1	3	13	16	0	2	2	11	10	0	10	5
SCO1172	SCO1172	0	3	28	0	23	1	5	6	19	13	1	0	0	3	14	1	19	3
SCO1173	SCO1173	4	3	18	8	28	1	9	1	17	0	1	1	0	9	0	1	6	6
SCO1174	SCO1174	1	10	24	21	122	6	17	16	168	11	3	2	8	148	16	3	25	19
SCO1175	SCO1175	0	0	0	0	2	0	0	0	0	0	0	0	0	0	0	0	0	0
SCO1176	SCO1176	7	6	33	3	30	1	3	4	22	14	0	0	3	2	12	2	5	3
SCO1177	SCO1177	0	0	11	1	3	0	2	0	4	0	0	0	0	5	0	0	0	1
SCO1178	SCO1178	0	3	18	0	7	0	0	1	2	2	0	0	0	0	0	0	0	0
SCO1179	SCO1179	0	5	18	0	7	0	0	0	11	0	0	0	0	0	0	0	4	0
SCO1180	SCO1180	2	6	7	4	6	0	2	0	18	2	0	0	0	11	0	0	0	1
SCO1181	SCO1181	9	55	73	23	51	4	54	6	26	3	1	0	0	32	25	8	82	15
SCO1182	SCO1182	29	124	273	76	218	8	52	21	76	33	4	1	3	56	2	6	40	34
SCO1183	SCO1183	5	19	43	6	33	4	4	4	19	8	0	1	1	12	0	0	19	3
SCO1184	SCO1184	17	72	125	48	79	2	27	21	36	6	0	3	0	20	13	1	73	14
SCO1185	SCO1185	6	18	62	5	21	1	7	5	11	4	0	0	0	3	0	0	1	0
SCO1186	SCO1186	11	33	83	14	49	9	21	9	42	23	1	3	1	19	29	1	30	17
SCO1187	SCO1187	0	0	1	0	0	0	0	0	3	0	0	0	0	0	0	0	14	0
SCO1188	SCO1188	1	0	12	0	8	0	1	0	4	5	0	0	0	2	10	0	0	0
SCO1189	SCO1189	0	2	19	0	39	0	1	7	56	15	1	0	1	39	0	1	19	4
SCO1190	SCO1190	3	4	55	3	23	0	0	3	3	0	0	0	0	0	0	0	0	0
SCO1191	SCO1191	13	14	272	3	240	4	2	7	60	37	0	2	0	7	0	0	41	2
SCO1192	SCO1192	0	1	5	5	3	0	1	1	11	2	0	0	0	0	0	0	0	2
SCO1193	SCO1193	2	5	29	6	26	0	5	3	21	8	2	2	1	1	0	0	2	0
SCO1194	SCO1194	2	0	3	1	0	1	3	0	5	0	0	0	0	0	0	0	0	0
SCO1195	SCO1195	1	0	3	0	2	0	0	0	1	0	0	0	0	0	0	0	0	0
SCO1196	SCO1196	1	3	17	4	35	0	3	5	16	0	2	0	0	8	9	0	20	2
SCO1197	SCO1197	3	9	38	5	66	0	11	12	48	7	0	0	0	2	10	0	4	4
SCO1198	SCO1198	8	4	31	6	52	1	6	6	36	3	1	0	0	3	4	3	21	1
SCO1199	SCO1199	6	16	61	10	71	3	27	20	51	15	0	3	0	27	0	7	15	6
SCO1200	SCO1200	2	14	40	8	54	1	4	3	12	9	0	1	0	12	6	0	2	4
SCO1201	SCO1201	2	21	55	7	15	3	30	17	26	4	1	2	0	3	10	0	2	5
SCO1202	ligB	3	24	57	18	22	2	17	13	15	4	3	3	0	7	0	1	16	5
SCO1203	SCO1203	0	1	4	0	0	0	1	0	3	0	1	0	0	0	0	1	0	0
SCO1204	gabD1	10	29	132	14	52	4	22	12	68	14	2	0	0	32	16	2	15	9
SCO1205	SCO1205	4	3	25	2	13	1	1	6	20	15	1	0	0	0	0	0	12	3
SCO1206	SCO1206	5	24	60	8	66	2	4	4	35	15	0	2	0	20	23	0	80	15
SCO1207	SCO1207	1	6	25	2	10	0	2	1	8	10	0	2	1	2	0	0	18	3
SCO1208	SCO1208	1	3	6	0	2	0	0	1	4	0	0	0	0	0	0	0	6	0
SCO1209	SCO1209	8	17	60	0	65	2	7	1	23	4	1	3	1	17	0	1	18	6
SCO1210	SCO1210	34	95	328	11	150	11	21	27	110	33	4	8	5	74	12	9	81	6
SCO1211	SCO1211	2	7	13	4	11	0	3	3	4	0	0	1	0	4	0	0	4	1
SCO1212	SCO1212	143	290	1209	99	801	26	75	52	587	161	13	24	5	210	19	14	434	47
SCO1213	SCO1213	49	65	514	23	292	13	44	19	180	38	3	9	1	65	8	8	141	13
SCO1214	SCO1214	101	278	999	175	994	23	113	206	675	304	15	40	10	236	33	41	943	160
SCO1215	SCO1215	65	183	736	30	287	9	19	30	120	22	4	14	7	116	23	4	88	28
SCO1216	SCO1216	13	56	173	11	105	2	28	15	110	31	1	2	3	75	0	0	81	10
SCO1217	SCO1217	3	0	2	0	8	0	2	2	2	0	0	0	0	0	0	0	0	0
SCO1218	SCO1218	0	0	10	0	2	0	0	1	0	1	0	0	0	0	0	1	0	0
SCO1219	SCO1219	0	0	1	0	1	0	0	0	0	0	0	0	0	0	0	0	0	0
SCO1220	SCO1220	0	1	21	3	10	0	0	0	1	0	0	0	2	0	0	0	0	1
SCO1221	SCO1221	2	9	30	17	27	0	5	7	24	9	0	0	0	18	0	3	35	5
SCO1222	SCO1222	3	1	34	9	25	1	5	0	19	0	0	1	0	13	10	3	7	2
SCO1223	SCO1223	3	16	10	3	12	0	12	2	13	0	0	0	0	4	7	1	7	2
SCO1224	SCO1224	6	8	50	3	38	0	2	2	8	0	0	5	0	4	0	0	6	1
SCO1225	SCO1225	41	77	366	25	181	6	8	10	187	58	6	6	2	7	0	7	116	19
SCO1226	SCO1226	1	0	3	0	1	0	0	1	1	8	0	0	0	0	0	0	0	0
SCO1227	SCO1227	0	0	1	3	1	0	12	1	4	0	0	2	0	0	8	0	0	2
SCO1228	SCO1228	20	32	105	24	108	1	18	8	85	11	3	5	0	42	32	4	74	9
SCO1229	SCO1229	1	22	38	10	31	1	8	5	15	0	2	0	1	6	0	2	15	5
SCO1230	SCO1230	12	24	166	23	242	7	25	22	109	34	5	8	0	30	0	11	119	17
SCO1231	SCO1231	24	79	133	9	32	0	18	6	9	0	0	1	0	4	4	2	6	5
SCO1232	SCO1232	21	61	141	3	18	1	1	5	11	13	0	0	1	4	12	1	13	2
SCO1233	SCO1233	18	52	158	4	14	1	1	16	8	9	0	0	1	5	5	0	7	2
SCO1234	ureC	142	281	1842	21	306	5	22	53	206	132	2	11	2	60	33	9	315	32
SCO1235	ureB	25	67	305	1	61	2	1	17	65	51	1	6	2	16	23	4	37	2
SCO1236	ureA	34	69	409	16	118	6	12	23	104	34	2	9	2	54	9	10	209	18
SCO1237	SCO1237	9	8	91	3	73	1	6	9	45	19	1	0	0	18	9	3	40	5
SCO1238	SCO1238	0	3	5	0	4	0	0	0	0	3	0	0	0	0	7	0	0	0
SCO1239	SCO1239	0	0	0	0	1	0	0	0	0	0	0	0	0	0	0	1	0	0
SCO1240	SCO1240	0	0	2	0	1	0	0	0	0	0	0	0	0	0	0	0	0	1
SCO1241	SCO1241	5	1	42	0	45	0	16	2	96	14	0	2	1	53	10	2	56	2
SCO1242	SCO1242	11	13	38	2	54	3	11	3	27	11	1	4	0	15	11	4	20	4
SCO1243	SCO1243	6	8	26	17	25	0	3	10	13	17	0	0	0	4	2	0	4	4
SCO1244	SCO1244	18	21	167	47	192	6	21	25	127	38	9	3	6	32	43	7	85	23
SCO1245	SCO1245	14	58	96	61	96	6	28	28	69	15	1	1	1	31	4	3	33	29
SCO1246	bioD	4	22	40	25	35	3	34	6	28	9	2	7	0	13	0	0	31	1
SCO1247	SCO1247	3	28	51	18	60	0	41	11	80	7	2	4	0	31	18	5	55	19
SCO1248	SCO1248	1	6	37	2	32	0	2	1	7	13	1	4	0	7	0	0	12	1
SCO1249	SCO1249	5	6	80	2	54	0	1	4	43	8	0	1	0	34	0	0	80	15
SCO1250	SCO1250	1	1	7	2	11	0	10	5	16	5	1	1	0	4	0	3	15	9
SCO1251	SCO1251	7	22	93	14	85	1	41	11	97	24	2	3	0	38	21	3	37	39
SCO1252	SCO1252	2	16	31	3	18	0	4	3	19	1	0	0	0	2	0	1	14	5
SCO1253	SCO1253	12	23	107	23	61	1	4	25	8	42	2	2	1	0	0	5	48	3
SCO1254	SCO1254	178	369	1525	111	799	32	64	52	358	88	18	19	4	97	22	19	280	56
SCO1255	SCO1255	32	130	235	55	104	7	29	14	32	13	3	1	0	13	9	2	52	31
SCO1256	SCO1256	0	6	12	7	15	2	3	8	19	0	0	0	0	10	0	0	30	1
SCO1257	SCO1257	0	1	0	0	3	0	1	0	2	0	0	0	0	0	0	0	0	0
SCO1258	SCO1258	0	1	4	0	3	0	0	0	5	1	0	0	0	0	0	0	0	1
SCO1259	SCO1259	5	14	19	9	21	2	4	2	13	3	0	0	0	2	2	0	5	1
SCO1260	SCO1260	13	40	105	22	76	1	15	16	31	31	2	4	1	23	11	1	52	18
SCO1261	SCO1261	19	73	161	31	83	2	24	22	38	8	1	4	2	33	18	4	44	24
SCO1262	SCO1262	31	69	481	59	366	5	42	37	259	66	6	10	1	91	21	13	202	34
SCO1263	SCO1263	1	9	17	0	13	1	7	5	11	0	0	0	0	2	0	0	6	3
SCO1264	SCO1264	0	2	9	0	7	0	0	0	0	0	0	0	0	0	0	0	2	0
SCO1265	SCO1265	0	0	3	1	4	0	2	1	2	0	0	1	0	0	0	0	0	0
SCO1266	SCO1266	1	0	2	0	0	0	0	0	0	0	0	0	1	0	0	0	0	1
SCO1267	SCO1267	0	0	0	0	0	0	0	0	0	0	0	0	0	0	0	0	0	0
SCO1268	SCO1268	1	0	17	0	3	0	0	0	12	4	0	0	0	0	0	0	0	0
SCO1269	SCO1269	0	0	1	0	6	0	0	0	0	0	0	0	0	0	0	0	5	0
SCO1270	SCO1270	1	0	4	0	0	0	0	0	0	0	0	0	0	0	0	0	0	0
SCO1271	SCO1271	0	0	2	0	0	0	0	0	0	0	0	0	0	0	0	0	3	0
SCO1272	SCO1272	0	0	0	1	0	0	0	0	1	0	0	0	0	0	0	0	0	0
SCO1273	SCO1273	1	0	8	0	10	0	0	0	5	0	0	1	0	0	0	0	0	0
SCO1274	SCO1274	0	0	0	0	0	0	0	0	0	0	0	0	0	0	0	0	0	0
SCO1275	SCO1275	0	0	3	0	5	0	1	1	3	0	0	0	0	0	0	0	4	0
SCO1276	SCO1276	0	2	10	0	3	0	0	0	26	9	0	1	0	24	0	1	19	0
SCO1277	SCO1277	0	0	0	1	1	1	0	0	0	0	0	0	0	0	0	1	0	0
SCO1278	SCO1278	0	0	7	1	5	0	0	0	2	5	1	0	0	0	0	0	9	0
SCO1279	SCO1279	0	1	12	0	11	0	0	0	7	0	0	1	0	0	0	0	8	0
SCO1280	SCO1280	0	0	0	0	0	0	0	0	0	0	0	0	0	0	0	0	0	0
SCO1281	SCO1281	0	0	1	0	0	0	0	0	0	0	0	0	0	0	0	0	0	0
SCO1282	SCO1282	0	0	0	0	3	0	0	0	0	0	0	0	0	0	0	0	0	0
SCO1283	SCO1283	0	0	0	0	0	0	0	0	0	0	0	0	0	0	0	0	0	0
SCO1284	SCO1284	0	0	0	0	2	0	0	1	0	0	0	0	0	0	0	0	0	0
SCO1285	SCO1285	0	0	0	0	0	0	0	0	0	0	0	0	0	0	0	0	0	0
SCO1286	SCO1286	0	2	1	0	0	0	0	0	0	4	0	0	0	0	0	0	0	0
SCO1287	SCO1287	0	0	0	0	3	0	0	0	0	0	0	0	0	0	0	0	0	0
SCO1288	SCO1288	0	0	2	0	0	0	0	0	0	0	0	0	0	0	0	0	0	0
SCO1289	SCO1289	10	14	58	21	46	2	17	6	33	16	1	3	3	29	31	5	50	12
SCO1290	SCO1290	4	4	14	4	20	2	9	3	18	2	0	0	1	17	0	3	26	2
SCO1291	SCO1291	3	11	35	7	22	2	8	6	7	1	2	2	1	3	0	0	8	3
SCO1292	SCO1292	9	36	43	9	34	1	16	5	16	11	0	1	0	1	9	2	43	6
SCO1293	SCO1293	4	10	48	37	89	3	54	186	124	156	4	36	0	13	0	15	277	78
SCO1294	SCO1294	3	8	45	0	1	0	1	3	0	4	0	0	0	0	0	0	0	3
SCO1295	SCO1295	7	9	65	5	39	4	1	14	22	23	0	3	0	5	10	2	14	5
SCO1296	SCO1296	34	59	218	33	191	15	116	64	242	37	14	5	4	66	60	9	139	38
SCO1297	SCO1297	3	16	92	11	33	1	17	5	35	1	0	2	0	12	7	1	19	2
SCO1298	SCO1298	3	2	7	2	5	0	0	4	6	0	0	1	0	0	0	0	0	3
SCO1299	SCO1299	2	13	26	3	18	0	3	1	14	9	0	0	0	3	0	0	5	3
SCO1300	SCO1300	19	48	206	13	101	8	16	12	49	34	1	4	1	18	18	5	19	12
SCO1301	SCO1301	12	33	206	12	115	0	17	16	51	24	1	1	1	8	0	4	56	9
SCO1302	SCO1302	7	33	102	11	28	0	3	7	17	0	1	1	0	29	0	2	41	0
SCO1303	SCO1303	1	17	31	5	8	0	9	8	16	4	0	0	0	3	0	1	1	0
SCO1304	SCO1304	20	87	107	20	45	3	151	125	108	90	5	16	10	59	97	7	24	24
SCO1305	SCO1305	2	0	5	0	7	1	4	0	8	1	0	1	0	0	4	0	5	0
SCO1306	SCO1306	0	1	6	3	4	0	4	0	1	7	0	1	0	0	0	0	2	0
SCO1307	SCO1307	1	7	31	2	25	1	0	5	22	4	0	2	0	18	0	1	29	2
SCO1308	SCO1308	9	43	48	28	35	3	25	10	6	17	0	1	1	1	13	2	12	7
SCO1309	SCO1309	1	0	7	1	5	0	0	0	3	0	0	0	0	0	5	0	0	0
SCO1310	SCO1310	0	2	10	1	8	2	2	4	4	0	0	0	0	0	0	0	0	0
SCO1311	SCO1311	6	7	70	15	96	0	27	12	58	31	2	1	0	19	0	4	40	7
SCO1312	SCO1312	11	19	67	13	49	1	0	4	25	19	0	2	0	2	0	0	7	5
SCO1313	SCO1313	0	4	5	5	12	0	3	1	0	5	0	0	0	0	0	0	0	2
SCO1314	SCO1314	31	112	381	24	157	6	14	60	78	61	5	15	1	37	34	7	108	25
SCO1315	SCO1315	6	44	94	18	63	4	7	6	44	0	2	1	1	30	6	1	21	8
SCO1316	SCO1316	25	107	318	30	174	4	37	26	156	33	3	7	2	82	0	15	137	25
SCO1317	SCO1317	2	1	11	3	10	0	1	0	34	0	1	2	0	5	0	0	1	3
SCO1318	SCO1318	4	25	65	5	40	1	10	9	13	7	0	1	0	6	0	1	37	7
SCO1319	SCO1319	87	298	866	125	596	40	115	43	378	61	17	10	10	236	71	26	348	96
SCO1320	SCO1320	8	18	62	7	40	0	11	19	45	6	1	2	2	25	3	3	16	5
SCO1321	SCO1321	4	13	44	8	38	3	6	47	24	10	0	6	2	34	0	1	22	6
SCO1322	SCO1322	4	5	32	1	21	0	0	1	3	15	3	1	2	5	0	0	2	0
SCO1323	SCO1323	5	33	107	10	55	2	8	7	20	16	2	4	0	0	0	1	55	7
SCO1324	SCO1324	0	1	0	0	1	0	0	0	3	0	0	0	0	4	0	1	0	0
SCO1325	SCO1325	3	6	46	6	41	0	3	0	14	5	1	1	0	4	0	1	16	4
SCO1326	uppP	27	49	291	6	114	5	5	12	40	27	0	2	1	0	0	0	20	2
SCO1327	SCO1327	16	13	116	4	68	3	7	8	37	11	0	4	1	28	0	1	56	5
SCO1328	SCO1328	0	1	3	0	1	0	0	0	5	0	0	0	0	0	0	0	10	0
SCO1329	SCO1329	0	0	0	0	0	0	0	0	2	0	0	0	0	0	0	0	0	0
SCO1330	SCO1330	0	4	11	0	13	0	0	0	13	4	0	1	0	3	0	0	10	1
SCO1331	SCO1331	10	35	183	16	104	4	24	20	99	34	4	2	1	56	20	1	73	16
SCO1332	SCO1332	0	0	0	0	1	0	0	0	0	0	0	0	0	0	0	0	0	0
SCO1333	SCO1333	0	1	23	0	1	1	0	0	4	0	0	0	0	0	0	0	6	0
SCO1334	SCO1334	0	0	0	1	3	0	0	0	1	8	0	0	0	1	0	0	6	1
SCO1335	SCO1335	27	60	132	19	58	6	38	5	41	16	5	0	3	31	8	5	51	5
SCO1336	SCO1336	22	71	223	34	106	2	22	14	127	32	3	2	1	34	1	5	115	16
SCO1337	SCO1337	10	21	137	9	69	2	1	2	23	9	0	2	0	7	0	0	19	3
SCO1338	SCO1338	0	3	22	1	13	1	1	1	9	12	0	0	0	7	0	0	11	1
SCO1339	SCO1339	4	6	13	7	10	0	1	0	4	2	0	0	0	0	0	0	10	1
SCO1340	SCO1340	8	10	54	4	50	1	23	9	135	13	4	2	2	32	0	4	100	29
SCO1341	SCO1341	5	9	14	9	26	0	13	2	32	4	0	2	0	10	5	0	29	5
SCO1342	SCO1342	15	60	149	29	53	7	30	8	35	8	1	4	0	6	0	4	37	7
SCO1343	SCO1343	25	37	116	14	105	4	18	3	75	8	4	2	1	33	0	4	83	19
SCO1344	SCO1344	6	0	25	4	43	1	4	0	7	0	0	1	0	4	0	0	50	0
SCO1345	fabG	9	14	82	22	119	4	15	11	87	2	5	0	3	19	0	1	53	9
SCO1346	SCO1346	7	24	107	19	182	7	12	7	88	22	2	0	5	90	17	5	92	7
SCO1347	SCO1347	0	0	5	1	3	0	3	0	0	0	0	0	0	0	0	0	0	0
SCO1348	SCO1348	3	7	42	2	13	0	9	1	18	5	3	0	0	12	7	0	34	3
SCO1349	SCO1349	12	58	276	23	138	1	11	25	54	16	4	1	2	16	0	1	25	8
SCO1350	SCO1350	0	2	2	0	0	0	0	0	0	1	0	0	0	0	0	0	0	0
SCO1351	SCO1351	1	9	4	2	6	1	9	2	17	8	0	0	0	0	5	0	9	1
SCO1352	SCO1352	6	16	54	8	54	1	7	2	45	16	1	1	1	6	0	1	27	1
SCO1353	SCO1353	0	3	18	1	19	1	0	1	5	1	0	2	0	0	0	1	7	0
SCO1354	SCO1354	0	0	0	0	0	0	0	0	0	0	0	0	0	0	0	0	0	0
SCO1355	SCO1355	0	0	0	0	1	0	0	0	1	0	0	0	0	0	0	0	0	0
SCO1356	SCO1356	0	1	6	0	4	0	0	0	1	0	0	0	0	0	0	0	0	0
SCO1357	SCO1357	0	2	0	2	7	0	0	0	2	0	1	0	0	4	0	0	0	0
SCO1358	SCO1358	2	7	15	4	14	1	1	4	4	0	0	2	1	4	0	1	12	2
SCO1359	SCO1359	1	2	0	0	6	0	0	0	3	0	0	0	0	0	0	1	0	1
SCO1360	SCO1360	3	25	50	10	17	2	7	21	14	7	0	1	0	0	18	0	11	7
SCO1361	SCO1361	2	4	56	3	17	0	6	2	19	1	0	1	0	9	5	0	11	2
SCO1362	SCO1362	0	2	8	1	18	0	0	0	2	6	0	1	0	2	0	1	0	0
SCO1363	SCO1363	0	6	27	4	12	1	0	0	3	1	0	1	0	12	0	1	0	3
SCO1364	SCO1364	9	16	59	16	61	1	39	22	35	14	2	0	2	30	46	2	49	5
SCO1365	SCO1365	0	0	12	0	10	0	0	0	1	0	0	0	0	1	0	0	7	0
SCO1366	SCO1366	11	21	65	26	159	10	12	9	37	30	1	9	11	65	83	4	25	6
SCO1367	SCO1367	0	0	1	0	0	0	0	0	0	0	0	0	0	10	0	0	0	0
SCO1368	SCO1368	0	0	0	0	2	0	0	0	0	0	0	0	0	2	12	0	0	0
SCO1369	SCO1369	0	3	24	4	11	0	1	6	11	0	0	0	0	6	3	0	0	2
SCO1370	SCO1370	1	3	15	0	8	2	0	0	8	4	0	0	3	9	0	0	0	0
SCO1371	SCO1371	2	5	22	3	7	0	2	1	13	1	1	0	0	9	3	1	0	0
SCO1372	SCO1372	6	22	66	12	43	1	4	5	30	1	1	1	0	10	0	0	33	3
SCO1373	SCO1373	8	13	86	4	58	2	6	10	83	11	2	2	1	24	17	4	17	3
SCO1374	SCO1374	12	15	113	3	74	1	15	26	110	100	2	11	4	44	16	3	70	4
SCO1375	SCO1375	7	19	132	8	182	6	27	83	320	166	6	18	6	183	11	7	278	23
SCO1376	SCO1376	8	59	128	64	156	3	116	32	153	27	0	7	0	56	18	8	134	49
SCO1377	SCO1377	2	5	29	6	9	1	1	1	8	1	0	0	0	3	4	1	22	3
SCO1378	SCO1378	333	586	3490	123	1314	41	34	29	414	88	14	15	7	96	30	16	135	34
SCO1379	SCO1379	0	1	0	1	4	0	0	0	0	0	0	0	0	5	0	0	0	0
SCO1380	SCO1380	20	93	145	28	67	2	29	13	35	28	0	4	0	17	2	0	21	8
SCO1381	SCO1381	76	228	638	96	348	17	58	93	203	66	12	7	10	166	18	21	212	56
SCO1382	SCO1382	68	212	1027	72	644	17	68	71	524	128	21	14	8	214	16	12	397	87
SCO1383	SCO1383	54	349	819	143	402	11	72	71	152	40	3	16	4	53	22	12	92	46
SCO1384	SCO1384	179	545	2221	228	1201	31	164	204	710	303	18	33	18	256	80	41	613	112
SCO1385	SCO1385	90	351	1003	108	866	34	84	101	452	96	17	23	16	355	130	23	539	118
SCO1386	SCO1386	6	34	82	13	69	0	8	8	7	0	1	2	1	0	0	1	16	6
SCO1387	SCO1387	40	210	297	103	168	10	47	37	52	41	2	6	2	32	34	8	56	39
SCO1388	SCO1388	166	556	2627	184	2445	45	287	118	1764	322	21	13	12	667	100	39	1527	238
SCO1389	SCO1389	43	70	416	18	223	6	12	9	88	33	3	3	3	31	13	4	104	2
SCOr01	rrnC	3346	462	1002	135	886	217	629	383	400	441	433	670	719	713	292	451	985	228
SCOr02	rrnC	1890226	1349769	652003	1007563	1037773	1218138	880246	1151145	382014	963387	1516328	979539	1378533	934221	769698	1468221	908812	1157941
SCOr03	rrnC	1120620	367742	384904	217095	538847	719406	610085	327489	303173	549200	817199	551108	677912	471342	493126	735538	525047	368266
SCO1390	SCO1390	73	171	460	56	277	18	59	101	146	40	7	21	16	63	25	7	115	43
SCO1391	SCO1391	180	805	1806	192	890	29	208	244	353	155	20	22	9	343	181	15	460	147
SCO1392	SCO1392	3	4	68	4	63	2	0	0	4	0	0	0	0	7	0	1	0	2
SCO1393	SCO1393	29	38	510	17	313	8	9	26	109	59	1	3	3	42	27	2	107	14
SCO1394	SCO1394	2	16	23	10	15	2	15	6	10	0	2	0	0	6	9	2	2	8
SCO1395	SCO1395	25	34	111	14	48	11	11	5	26	23	2	1	4	14	4	4	9	9
SCO1396	SCO1396	1	0	27	1	11	0	3	0	9	0	0	1	0	0	0	3	8	3
SCO1397	SCO1397	0	7	23	7	13	2	5	3	4	3	0	0	0	3	0	0	10	2
SCO1398	SCO1398	0	0	2	0	2	0	2	0	1	0	0	0	0	0	0	0	0	0
SCO1399	SCO1399	12	55	95	47	90	4	19	10	70	0	2	3	3	17	0	3	32	18
SCO1400	SCO1400	12	51	155	33	124	6	13	4	90	3	4	0	1	27	0	7	71	20
SCO1401	SCO1401	9	24	81	24	74	2	13	3	50	4	5	4	2	1	8	3	52	13
SCO1402	SCO1402	28	81	554	41	455	16	10	23	146	55	1	4	1	16	3	3	241	23
SCO1403	SCO1403	28	118	286	84	263	12	208	105	206	58	2	11	9	265	247	11	251	92
SCO1404	SCO1404	23	48	295	48	236	6	20	8	144	23	7	2	2	22	0	9	67	18
SCO1405	SCO1405	11	25	226	15	154	7	6	11	79	18	3	3	1	19	9	6	47	5
SCO1406	SCO1406	31	122	260	76	220	14	63	31	77	7	2	11	1	59	2	10	67	28
SCO1407	SCO1407	48	98	680	34	306	6	25	18	99	42	1	10	1	17	7	5	105	11
SCO1408	SCO1408	9	23	184	11	70	2	3	6	22	3	2	1	0	2	0	2	13	7
SCO1409	SCO1409	20	58	427	21	222	6	19	29	75	47	4	2	0	42	8	2	73	14
SCO1410	SCO1410	11	35	239	17	185	5	7	12	108	30	2	4	2	41	12	4	145	16
SCO1411	SCO1411	3	3	45	6	46	0	4	7	19	2	2	2	1	4	0	3	10	4
SCO1412	SCO1412	0	1	16	3	17	1	3	9	12	11	1	1	0	4	0	0	13	3
SCO1413	SCO1413	32	67	208	20	172	4	92	37	568	148	5	7	2	181	53	7	277	43
SCO1414	SCO1414	15	74	200	15	191	11	23	16	41	3	3	3	1	23	4	3	83	10
SCO1415	SCO1415	0	0	0	0	0	0	0	0	2	0	0	0	0	2	0	0	0	0
SCO1416	SCO1416	1	0	2	2	8	0	0	0	1	2	0	0	0	0	0	0	0	2
SCO1417	SCO1417	14	62	165	25	79	6	21	12	40	3	1	5	0	26	11	4	24	22
SCO1418	SCO1418	1	2	11	6	5	1	2	0	2	0	0	0	0	0	0	1	0	0
SCO1419	SCO1419	6	18	126	21	36	0	9	1	38	7	1	2	0	23	7	1	9	8
SCO1420	SCO1420	30	39	786	16	764	6	22	13	164	139	2	0	0	72	7	7	402	21
SCO1421	SCO1421	267	675	2192	255	1696	165	172	249	707	441	78	99	63	798	196	91	825	192
SCO1422	SCO1422	23	94	460	39	227	6	39	30	190	79	3	10	4	86	17	3	63	16
SCO1423	SCO1423	71	289	896	102	585	15	94	65	353	59	5	16	2	182	115	9	324	90
SCO1424	SCO1424	15	34	308	14	126	6	15	23	75	11	4	4	0	17	18	1	54	5
SCO1425	SCO1425	9	13	76	9	62	0	5	3	24	4	0	1	1	1	9	1	38	6
SCO1426	SCO1426	10	13	93	12	140	5	31	10	168	47	3	2	4	72	5	5	67	10
SCO1427	SCO1427	1	2	13	2	20	0	4	0	18	3	0	0	0	0	0	0	12	1
SCO1428	SCO1428	10	23	133	10	83	4	2	11	24	6	0	1	2	6	10	3	2	5
SCO1429	SCO1429	1	0	12	1	7	1	0	1	7	0	0	1	0	0	0	0	0	1
SCO1430	SCO1430	21	24	222	8	118	6	3	61	71	136	2	7	5	21	0	7	61	21
SCO1431	SCO1431	10	18	232	6	77	0	2	58	39	56	0	9	2	49	40	1	134	8
SCO1432	SCO1432	9	10	71	9	53	1	6	9	56	16	2	3	0	29	10	1	35	5
SCO1433	SCO1433	5	7	64	5	13	1	0	5	6	16	0	0	0	2	6	0	6	2
SCO1434	SCO1434	16	62	225	58	311	8	56	50	174	54	8	5	3	85	24	11	173	43
SCO1435	SCO1435	17	36	193	14	106	3	8	13	73	30	0	1	0	3	0	2	72	10
SCO1436	SCO1436	23	37	314	16	152	2	8	10	90	33	1	6	0	27	0	1	76	3
SCO1437	SCO1437	28	27	309	14	152	1	9	6	31	26	1	2	1	4	0	3	34	3
SCO1438	hisG	74	129	1368	20	633	12	15	23	224	115	8	11	4	105	5	11	256	24
SCO1439	hisE	55	105	1160	38	750	18	44	36	471	169	4	12	3	121	18	15	528	46
SCO1440	ribH	23	75	297	23	149	12	17	20	122	44	3	7	1	30	7	7	89	14
SCO1441	SCO1441	49	130	582	25	230	11	21	16	156	42	5	9	3	56	25	7	151	10
SCO1442	SCO1442	28	38	241	10	88	1	2	5	51	2	2	6	0	1	0	3	68	5
SCO1443	SCO1443	123	130	2255	78	1740	13	156	207	1327	506	15	34	9	507	75	25	1348	209
SCO1444	SCO1444	0	2	15	1	11	0	3	5	8	0	0	0	0	0	0	0	11	0
SCO1445	SCO1445	0	2	8	3	11	1	6	0	5	1	0	0	0	3	0	1	1	4
SCO1446	SCO1446	0	2	1	0	1	0	0	0	1	0	0	0	0	0	0	0	0	0
SCO1447	SCO1447	8	18	104	9	54	1	12	6	28	23	0	0	0	7	0	1	26	7
SCO1448	SCO1448	0	0	7	1	7	0	2	11	1	1	0	0	0	3	0	0	13	0
SCO1449	SCO1449	2	10	53	1	21	0	6	5	4	0	0	0	0	2	0	0	17	4
SCO1450	SCO1450	26	68	280	14	140	3	14	18	83	14	3	0	1	11	5	2	62	10
SCO1451	SCO1451	1	15	42	4	30	4	11	6	28	1	0	3	1	11	0	3	21	2
SCO1452	SCO1452	0	9	164	5	80	0	7	5	33	11	0	0	0	39	0	0	36	4
SCO1453	SCO1453	22	61	179	5	51	5	33	58	71	61	2	8	2	53	0	0	61	16
SCO1454	SCO1454	4	3	47	6	27	0	1	1	2	7	1	0	2	11	0	0	7	1
SCO1455	SCO1455	1	2	22	4	15	0	0	2	2	14	0	0	0	9	0	0	3	0
SCO1456	SCO1456	0	0	0	0	0	0	2	4	0	0	0	0	0	0	5	0	0	0
SCO1457	SCO1457	4	11	64	1	76	2	25	25	437	161	4	3	5	67	15	3	216	13
SCO1458	SCO1458	8	5	73	4	31	0	1	1	9	4	1	1	2	0	0	1	0	0
SCO1459	SCO1459	2	2	35	0	14	0	0	4	11	0	0	0	0	0	0	0	6	0
SCO1460	SCO1460	7	14	69	1	43	0	3	5	19	2	1	1	0	0	0	0	22	0
SCO1461	SCO1461	45	110	488	39	262	13	14	24	144	40	2	4	0	54	2	3	99	11
SCO1462	SCO1462	10	69	129	30	82	4	6	6	27	3	3	0	2	17	0	3	21	11
SCO1463	SCO1463	92	244	661	110	485	13	75	65	240	67	9	7	5	160	55	18	314	58
SCO1464	SCO1464	35	81	251	26	166	8	6	14	73	12	3	3	2	43	25	7	58	8
SCO1465	SCO1465	0	10	17	5	10	0	6	5	16	0	0	0	1	6	0	1	4	5
SCO1466	SCO1466	0	0	5	0	3	0	4	1	10	1	0	1	0	3	0	0	0	1
SCO1467	SCO1467	0	2	5	9	24	1	7	3	24	8	3	3	0	11	16	2	48	8
SCO1468	SCO1468	2	2	24	7	47	0	37	12	46	17	2	3	2	26	11	4	29	2
SCO1469	SCO1469	8	25	42	24	73	3	64	43	74	23	3	10	1	29	36	9	102	34
SCO1470	SCO1470	1	6	12	6	34	2	11	4	42	6	1	6	4	40	8	4	14	7
SCO1471	SCO1471	3	6	55	2	23	1	1	3	19	3	1	2	0	4	0	0	16	0
SCO1472	SCO1472	37	111	432	59	184	9	29	26	92	5	3	4	0	26	0	8	92	10
SCO1473	fmt	11	26	133	15	63	5	10	3	39	24	1	3	2	9	0	1	14	2
SCO1474	SCO1474	0	1	7	0	0	0	4	0	22	0	0	0	0	8	0	0	0	0
SCO1475	SCO1475	29	95	202	82	148	4	61	29	75	22	2	1	0	42	11	4	115	23
SCO1476	SCO1476	230	589	3590	175	2603	71	265	185	2791	550	57	55	32	837	75	77	1898	246
SCO1477	SCO1477	27	134	420	38	253	16	30	33	137	29	3	5	2	50	10	6	157	20
SCO1478	SCO1478	272	201	2973	116	2107	38	77	66	1018	304	35	42	17	329	54	34	879	74
SCO1479	gmk	71	223	1208	120	1343	13	158	86	1440	195	14	23	9	507	9	29	1071	139
SCO1480	SCO1480	135	169	868	152	1055	71	297	131	1877	187	92	52	47	665	209	142	1453	192
SCO1481	pyrF	19	49	124	20	91	7	23	8	44	0	2	2	1	23	0	3	43	11
SCO1482	SCO1482	40	63	384	28	260	7	15	8	128	5	1	0	1	14	7	3	20	15
SCO1483	carB	286	527	4524	192	3074	66	154	82	1599	156	23	14	8	302	51	34	1128	101
SCO1484	SCO1484	82	192	1141	75	757	21	53	33	428	51	5	12	2	89	10	11	293	44
SCO1485	SCO1485	19	88	408	38	261	8	16	14	107	22	1	2	2	18	0	6	136	9
SCO1486	pyrC	51	114	611	35	311	8	34	19	134	11	3	6	2	49	19	6	121	15
SCO1487	pyrB	17	37	286	20	217	4	3	5	65	23	1	5	1	25	0	2	19	1
SCO1488	SCO1488	62	96	1593	51	1249	14	17	28	131	163	3	8	3	75	10	6	315	30
SCO1489	SCO1489	95	86	884	68	768	25	62	47	585	101	20	14	3	122	0	11	393	40
SCO1490	nusB	170	423	1532	251	1394	32	358	48	1757	141	22	25	2	283	110	29	839	153
SCO1491	SCO1491	315	336	1672	149	1355	86	102	33	900	92	61	33	15	128	12	54	649	87
SCO1492	SCO1492	39	24	402	5	279	24	5	7	164	76	10	7	3	28	8	9	127	6
SCO1493	SCO1493	18	40	299	8	138	2	9	16	81	55	0	6	1	17	0	3	99	9
SCO1494	aroB	76	219	783	81	496	12	62	51	364	40	16	14	8	126	7	10	258	39
SCO1495	aroK	64	223	475	97	321	18	109	58	327	82	9	15	5	90	10	11	311	83
SCO1496	SCO1496	129	772	1593	322	988	31	445	244	1071	126	20	29	8	461	200	33	1037	323
SCO1497	SCO1497	2	15	60	8	36	0	5	3	12	1	0	1	0	12	0	0	7	6
SCO1498	aroE	18	51	202	22	106	7	5	2	30	9	1	2	0	0	5	3	20	3
SCO1499	SCO1499	92	197	915	68	679	23	21	34	142	31	8	18	5	82	22	23	310	40
SCO1500	SCO1500	28	92	381	19	208	5	24	10	99	15	3	3	2	43	3	3	106	29
SCO1501	alaS	321	698	3752	235	2365	84	256	152	1688	263	55	64	22	471	8	72	1089	170
SCO1502	SCO1502	68	159	1020	36	672	20	23	30	250	110	7	14	1	148	11	9	477	48
SCO1503	SCO1503	71	136	573	57	328	15	36	25	175	59	2	12	5	63	51	14	135	39
SCO1504	SCO1504	0	2	6	10	12	1	5	2	10	0	1	1	0	4	0	0	12	2
SCO1505	rpsD	793	678	4977	345	4196	260	278	238	2147	415	126	88	35	421	93	151	1874	267
SCO1506	SCO1506	49	114	646	54	443	11	58	101	224	95	9	11	3	76	55	10	197	62
SCO1507	SCO1507	29	68	617	28	458	11	28	23	143	44	6	2	5	72	27	5	157	23
SCO1508	hisS	53	113	562	20	386	20	20	11	221	36	7	14	4	83	0	14	190	25
SCO1509	SCO1509	79	259	1461	96	1053	22	77	66	912	214	22	14	5	228	84	13	644	82
SCO1510	SCO1510	81	102	537	59	715	47	48	18	342	22	17	9	8	146	22	25	320	47
SCO1511	SCO1511	73	322	985	163	1064	34	127	68	529	78	14	9	3	173	41	15	500	121
SCO1512	SCO1512	6	30	136	12	96	7	13	6	35	13	1	0	0	13	11	1	42	10
SCO1513	SCO1513	109	140	1695	57	978	12	67	119	561	362	10	22	5	244	66	19	721	67
SCO1514	SCO1514	20	56	148	44	131	3	50	10	67	4	4	3	2	8	7	2	19	16
SCO1515	secF	118	259	1179	138	1165	39	63	37	470	28	14	19	5	70	40	19	350	60
SCO1516	secD	164	355	2763	149	2505	52	62	56	822	135	10	17	5	188	4	19	791	106
SCO1517	SCO1517	95	220	1665	101	1393	29	62	47	430	81	21	6	3	85	0	22	319	49
SCO1518	ruvB	22	51	272	25	192	3	23	25	256	46	2	8	2	88	7	3	82	11
SCO1519	ruvA	13	31	134	14	71	0	3	12	40	6	0	4	0	15	0	0	5	0
SCO1520	ruvC	15	67	252	21	192	3	14	9	38	20	1	6	0	25	0	7	71	28
SCO1521	SCO1521	270	779	3981	154	2538	67	194	51	1539	295	31	29	16	778	118	54	1473	159
SCO1522	SCO1522	80	247	940	80	496	19	23	30	143	49	5	8	5	41	9	10	113	31
SCO1523	SCO1523	147	181	1613	112	1152	45	62	32	569	118	11	9	12	109	21	26	480	43
SCO1524	SCO1524	6	21	97	15	38	0	8	4	23	4	0	0	0	2	4	1	23	7
SCO1525	SCO1525	19	66	138	13	87	6	20	12	48	0	2	5	1	10	0	2	54	8
SCO1526	SCO1526	25	60	256	16	86	5	11	12	42	29	1	2	0	8	0	1	11	11
SCO1527	SCO1527	33	49	364	14	218	1	2	8	70	35	5	7	2	47	0	7	86	11
SCO1528	SCO1528	2	4	48	5	29	1	6	7	34	12	2	0	1	40	8	2	26	4
SCO1529	SCO1529	91	374	1400	210	1343	26	141	131	905	182	17	22	14	397	85	33	1021	179
SCO1530	SCO1530	30	100	662	25	380	6	40	21	275	106	0	8	1	132	12	3	231	31
SCO1531	thrS	374	941	4315	277	2275	82	176	109	1303	234	26	47	16	597	43	56	1364	165
SCO1532	SCO1532	2	13	46	3	14	1	13	7	22	17	2	1	1	2	0	0	4	3
SCO1533	SCO1533	6	4	57	3	75	3	8	6	89	2	0	0	0	34	0	0	39	3
SCO1534	SCO1534	7	8	21	0	18	0	16	4	40	11	2	0	2	21	19	0	47	2
SCOt01	SCOt01	2	1	2	0	2	0	1	0	0	2	1	1	0	0	0	0	1	0
SCO1535	SCO1535	0	0	8	0	0	1	1	0	0	0	0	0	0	2	0	0	0	0
SCO1536	SCO1536	0	2	4	0	1	1	0	0	0	5	0	0	0	0	0	0	0	0
SCO1537	SCO1537	2	0	9	2	10	1	0	0	6	8	0	1	0	2	0	0	0	0
SCO1538	SCO1538	0	0	1	0	4	0	0	0	3	0	0	0	0	0	0	0	0	0
SCO1539	SCO1539	3	3	1	0	2	0	2	0	3	0	0	0	0	0	0	0	0	0
SCOt02	SCOt02	3	16	70	12	33	2	16	6	37	21	0	1	2	25	0	0	48	7
SCO1540	SCO1540	22	60	192	50	238	7	29	12	131	30	5	5	1	24	1	14	183	58
SCO1541	SCO1541	2	6	27	5	24	3	6	12	29	0	1	0	2	10	0	1	6	2
SCO1542	SCO1542	7	10	61	15	59	0	10	9	47	8	2	1	0	21	0	3	45	6
SCO1543	SCO1543	12	40	111	17	97	4	14	6	75	25	4	7	0	92	46	6	22	9
SCO1544	SCO1544	31	51	243	23	187	7	39	27	136	73	3	4	1	76	10	7	85	29
SCO1545	SCO1545	10	35	107	7	80	4	13	4	75	17	2	7	0	40	0	9	25	3
SCO1546	SCO1546	25	122	475	34	225	8	65	26	172	42	1	12	6	99	2	3	142	21
SCO1547	SCO1547	21	58	178	32	107	2	9	9	83	14	1	1	1	35	6	2	58	13
SCOt03	glyUa	2	0	70	0	60	1	0	1	13	50	0	0	0	2	3	0	91	0
SCOt04	cysT	15	0	313	0	239	2	1	7	38	171	0	1	1	15	0	2	135	1
SCOt05	vala	1	0	15	0	8	0	0	0	0	0	0	0	0	0	0	0	1	0
SCOt06	valb	2	0	64	0	38	0	0	1	4	11	0	0	1	0	0	0	19	1
SCOt07	valg	1	1	26	0	14	0	0	0	3	10	0	0	0	2	0	0	11	0
SCO1548	SCO1548	29	24	174	16	188	14	23	7	138	24	19	11	8	95	5	22	112	14
SCO1549	SCO1549	5	4	38	11	24	0	0	14	6	5	1	0	3	40	18	0	6	4
SCO1550	SCO1550	9	17	166	37	233	3	29	45	62	118	4	16	20	325	137	12	166	20
SCO1551	SCO1551	49	314	692	118	414	12	120	91	306	75	3	10	1	105	49	11	383	69
SCO1552	SCO1552	10	31	121	13	102	6	6	11	26	1	0	0	0	1	0	4	7	3
SCO1553	SCO1553	58	83	551	33	299	8	29	27	77	29	3	5	1	32	5	6	122	20
SCO1554	SCO1554	193	672	3006	255	1417	42	155	168	654	262	17	40	11	112	34	23	547	95
SCO1555	SCO1555	9	20	120	10	40	4	3	6	19	0	0	1	0	4	0	0	18	0
SCO1556	SCO1556	39	39	454	16	240	2	5	13	80	25	3	2	0	32	0	3	71	9
SCO1557	SCO1557	95	91	1285	77	1020	30	33	58	328	79	9	15	15	220	50	12	326	25
SCO1558	SCO1558	25	29	324	15	250	8	5	4	34	8	5	2	2	11	1	2	9	4
SCO1559	SCO1559	81	88	1068	30	474	26	15	13	165	67	10	6	2	33	1	19	238	14
SCO1560	SCO1560	27	19	177	6	75	4	11	5	43	17	2	4	1	19	0	5	27	2
SCO1561	SCO1561	16	56	129	10	71	4	12	6	32	12	0	2	0	22	0	0	32	11
SCO1562	SCO1562	19	85	151	34	70	0	23	8	33	6	1	2	2	20	8	0	27	17
SCO1563	SCO1563	2	5	17	16	90	2	23	3	110	8	4	0	1	16	11	5	78	7
SCO1564	SCO1564	0	3	2	0	1	0	0	3	0	0	0	0	0	0	0	0	0	0
SCO1565	SCO1565	3	2	25	0	16	0	1	0	12	0	0	0	0	10	0	0	0	0
SCO1566	SCO1566	59	85	649	14	241	8	18	8	164	37	6	9	8	44	10	9	36	11
SCO1567	SCO1567	6	20	36	15	30	1	3	4	6	2	0	0	0	0	0	1	14	3
SCO1568	SCO1568	7	6	63	4	49	0	2	7	7	1	0	1	0	19	0	1	16	5
SCO1569	SCO1569	18	30	189	39	353	12	14	15	85	14	4	3	0	12	0	3	53	7
SCO1570	SCO1570	63	94	553	159	1541	54	38	23	362	29	11	7	7	70	3	15	254	28
SCO1571	SCO1571	10	22	135	8	112	2	17	19	71	38	8	6	0	29	1	6	86	15
SCO1572	SCO1572	10	17	85	3	37	1	11	13	33	2	2	3	0	0	4	3	9	8
SCO1573	SCO1573	1	3	21	4	16	0	3	2	4	4	0	0	1	0	0	0	22	0
SCO1574	SCO1574	0	1	2	0	1	0	0	0	5	1	0	0	0	9	0	0	7	0
SCO1575	SCO1575	0	0	2	0	0	0	2	0	0	0	0	0	0	1	0	0	0	1
SCO1576	SCO1576	14	45	194	80	417	20	25	18	169	14	4	11	1	36	0	3	93	15
SCO1577	argD	22	57	254	95	714	32	31	19	261	41	9	9	7	87	0	10	91	29
SCO1578	SCO1578	18	51	269	68	810	38	21	10	207	33	6	2	5	55	15	8	181	18
SCO1579	argJ	28	55	515	94	1430	34	32	30	405	93	4	6	6	61	0	14	266	24
SCO1580	argC	41	72	515	100	998	22	16	12	173	21	4	2	1	27	0	4	102	6
SCO1581	SCO1581	0	7	10	5	7	1	4	1	3	3	1	0	0	1	0	1	2	1
SCO1582	SCO1582	6	13	63	3	33	0	5	2	30	3	2	1	2	8	3	1	10	7
SCO1583	SCO1583	0	0	6	1	9	0	0	0	2	3	0	0	0	7	0	0	21	0
SCO1584	SCO1584	7	34	69	7	48	1	13	13	16	12	0	0	1	6	0	4	15	14
SCO1585	SCO1585	1	6	14	2	11	0	6	0	13	8	0	0	0	9	2	0	0	3
SCO1586	SCO1586	0	8	20	4	13	0	17	0	25	10	0	0	0	1	7	2	37	5
SCO1587	SCO1587	5	3	22	5	3	0	0	3	2	0	0	2	0	0	0	0	1	2
SCO1588	SCO1588	1	11	27	4	13	0	1	1	16	3	0	0	0	3	0	0	8	2
SCO1589	SCO1589	3	34	81	7	61	1	27	27	49	10	2	0	1	42	5	1	37	24
SCO1590	SCO1590	1	2	8	0	5	0	0	3	4	0	0	0	0	3	0	1	0	0
SCO1591	SCO1591	137	302	1467	85	779	30	86	89	418	132	14	15	6	274	18	20	378	75
SCO1592	SCO1592	3	3	8	0	12	1	2	2	8	2	0	0	0	3	0	0	15	5
SCO1593	SCO1593	3	14	57	13	51	1	5	6	17	2	0	0	1	10	10	0	6	0
SCO1594	pheT	316	924	3368	311	1854	63	372	195	1606	246	42	65	17	314	141	66	854	196
SCO1595	pheS	215	599	3228	214	1853	40	206	198	1442	174	25	40	19	340	65	33	1355	158
SCO1596	SCO1596	17	57	289	21	166	5	3	24	82	58	1	2	0	33	15	1	83	11
SCO1597	SCO1597	36	204	482	75	311	8	51	16	136	8	2	8	1	16	9	8	83	17
SCO1598	rplT	414	711	3683	214	3628	126	165	76	1901	209	65	41	22	362	45	79	1464	158
SCO1599	rpmI	260	560	3501	189	3410	77	113	125	1360	327	32	30	23	230	29	43	1142	177
SCO1600	infC	1057	3956	15592	1017	11888	332	759	388	5300	823	114	119	63	1942	505	197	6177	1015
SCO1601	SCO1601	41	19	177	5	73	4	5	7	53	2	2	2	3	23	5	2	108	8
SCO1602	SCO1602	15	32	200	13	65	1	11	13	45	3	2	3	2	32	2	1	41	1
SCO1603	SCO1603	3	4	28	1	28	1	9	12	27	7	0	1	0	12	13	0	13	0
SCO1604	SCO1604	1	7	44	6	48	2	23	9	52	12	2	0	2	15	12	4	69	13
SCO1605	SCO1605	0	1	10	0	24	0	0	0	3	4	1	0	1	4	9	0	12	0
SCO1606	SCO1606	2	9	31	8	14	0	1	4	6	10	0	1	0	4	0	0	0	3
SCO1607	SCO1607	11	26	64	11	33	0	20	6	38	2	1	1	1	8	0	2	18	6
SCO1608	SCO1608	15	20	74	9	56	1	8	1	38	14	2	1	1	3	0	3	9	4
SCO1609	SCO1609	3	24	59	23	60	1	23	23	33	13	1	1	0	10	9	2	17	11
SCO1610	SCO1610	2	15	65	5	25	4	1	11	20	7	1	1	0	5	4	1	23	5
SCO1611	SCO1611	0	0	0	0	1	0	0	0	1	0	0	0	0	0	0	0	14	0
SCO1612	SCO1612	1	0	6	0	3	0	1	0	2	0	0	0	0	3	0	0	0	0
SCO1613	SCO1613	1	0	27	2	26	0	3	3	9	24	0	0	0	0	0	1	0	0
SCO1614	SCO1614	1	6	12	3	11	1	13	2	5	2	0	1	0	4	6	0	14	8
SCO1615	SCO1615	0	10	8	1	8	0	2	2	11	0	0	1	0	3	0	0	1	0
SCO1616	SCO1616	6	59	102	21	45	2	40	13	37	2	0	5	0	7	0	1	42	9
SCO1617	SCO1617	1	1	15	1	16	0	2	0	8	4	0	0	0	5	0	0	0	0
SCO1618	SCO1618	7	21	25	9	44	1	12	20	28	29	0	2	0	7	0	1	9	10
SCO1619	SCO1619	12	29	154	20	90	0	12	35	45	40	0	5	1	59	4	0	69	11
SCO1620	SCO1620	235	551	3383	192	2898	71	70	115	522	272	8	18	1	54	2	37	1290	172
SCO1621	SCO1621	100	221	1264	98	1006	23	71	47	261	107	12	24	0	62	10	14	363	55
SCO1622	SCO1622	21	17	71	9	38	0	7	8	20	11	2	2	1	13	0	4	8	5
SCO1623	SCO1623	79	144	490	46	304	27	45	23	222	50	15	15	4	87	0	24	192	27
SCO1624	SCO1624	2	5	5	5	6	0	8	9	7	3	0	0	0	0	3	0	2	2
SCO1625	SCO1625	6	23	51	1	28	1	8	11	22	4	1	0	0	3	11	1	2	4
SCO1626	SCO1626	1	3	14	3	13	0	9	20	111	17	3	8	4	58	16	1	3	1
SCO1627	SCO1627	0	2	14	1	21	0	4	7	46	13	1	2	2	51	15	1	0	0
SCO1628	SCO1628	0	0	4	0	2	0	6	0	16	5	1	1	0	28	0	1	8	0
SCO1629	SCO1629	4	0	0	0	6	0	4	0	23	4	1	1	0	9	7	1	0	1
SCO1630	SCO1630	3	2	18	2	13	3	9	6	72	17	3	4	3	31	23	0	28	2
SCO1631	SCO1631	112	354	1319	141	1035	23	414	261	1838	402	39	37	16	545	149	53	1154	233
SCO1632	SCO1632	113	293	858	69	475	38	43	68	248	93	13	33	15	59	18	25	194	43
SCO1633	tatA	72	115	608	31	448	10	20	38	287	212	15	27	21	193	31	11	449	34
SCO1634	SCO1634	6	20	64	3	30	0	7	4	24	0	0	0	0	9	0	1	23	4
SCO1635	SCO1635	1	17	30	6	47	2	4	3	33	6	0	0	0	14	0	2	46	3
SCO1636	SCO1636	29	131	316	67	211	5	35	33	88	32	3	3	3	52	12	6	98	30
SCO1637	SCO1637	39	191	539	88	345	18	59	48	137	73	2	9	3	48	26	10	205	40
SCO1638	SCO1638	129	199	1467	143	1229	37	161	80	901	178	19	15	13	280	119	33	669	142
SCO1639	SCO1639	24	147	378	45	362	18	30	41	137	52	1	4	1	56	23	6	97	41
SCO1640	SCO1640	180	441	1711	141	1684	65	520	336	2781	432	85	53	58	2194	579	112	2796	427
SCO1641	SCO1641	3	15	26	12	14	3	69	6	58	6	0	1	0	5	9	2	29	8
SCO1642	SCO1642	9	11	84	2	37	0	1	5	11	1	0	0	0	3	28	2	17	2
SCO1643	SCO1643	88	374	989	192	1093	36	227	163	735	161	32	29	27	540	155	48	676	207
SCO1644	SCO1644	122	676	1278	320	1380	53	375	314	985	205	32	59	19	838	364	45	1074	396
SCO1645	SCO1645	76	323	555	192	926	24	566	198	879	159	25	33	22	818	603	43	1192	498
SCO1646	SCO1646	63	269	753	151	956	25	547	167	913	87	33	18	22	1024	646	31	854	296
SCO1647	SCO1647	83	121	1186	70	1120	26	97	172	844	410	18	31	19	604	97	26	945	134
SCO1648	SCO1648	503	1111	6730	433	5973	144	840	544	7563	1931	186	142	101	2653	497	220	6391	970
SCO1649	SCO1649	15	60	333	28	194	5	32	7	146	37	7	11	3	88	15	10	188	16
SCO1650	SCO1650	2	11	167	5	82	1	3	6	43	25	0	3	0	27	0	3	38	7
SCO1651	SCO1651	198	456	2627	124	1356	31	75	96	780	204	11	26	8	164	18	33	658	94
SCO1652	SCO1652	25	22	274	8	96	4	5	12	54	26	2	3	2	19	19	5	47	3
SCO1653	SCO1653	14	64	153	23	53	2	33	17	31	15	1	4	0	14	14	3	71	15
SCO1654	SCO1654	43	120	281	29	157	11	27	23	111	47	5	4	2	69	0	8	99	25
SCO1655	SCO1655	454	835	7364	261	5540	105	176	150	2073	278	43	41	12	330	25	93	3251	300
SCO1656	SCO1656	12	14	135	19	50	2	8	7	41	17	0	4	2	17	9	2	23	0
SCO1657	SCO1657	74	100	1412	44	967	20	131	147	1327	398	27	29	7	311	83	30	1146	127
SCO1658	SCO1658	49	160	457	6	84	4	11	19	92	45	1	7	1	50	17	4	84	44
SCO1659	SCO1659	86	172	1060	7	156	4	9	18	100	35	1	6	1	63	20	1	129	15
SCO1660	SCO1660	125	188	1618	16	193	8	25	35	165	74	6	9	6	123	21	15	258	40
SCO1661	SCO1661	108	212	924	8	94	1	26	24	165	40	7	7	4	75	23	17	197	18
SCO1662	SCO1662	92	743	1340	160	515	13	205	145	364	93	4	16	3	260	172	9	427	130
SCO1663	cysS	103	163	1185	68	617	24	35	62	336	130	15	18	13	99	6	20	228	41
SCO1664	SCO1664	33	105	416	31	192	5	25	33	143	69	4	9	1	36	33	5	109	30
SCO1665	SCO1665	48	170	584	40	240	11	58	56	127	63	3	15	1	62	24	8	129	29
SCO1666	SCO1666	16	31	240	15	158	3	14	20	111	34	3	6	4	56	0	10	58	10
SCO1667	SCO1667	6	40	164	9	61	1	26	27	79	2	1	1	1	36	0	2	64	15
SCO1668	SCO1668	2	4	17	1	19	0	0	0	4	2	0	1	0	2	0	1	12	1
SCO1669	SCO1669	9	17	88	6	30	2	11	1	47	4	2	0	2	12	0	4	2	3
SCO1670	SCO1670	10	18	51	10	37	3	11	6	21	16	1	0	0	9	9	3	16	5
SCO1671	SCO1671	25	124	309	73	155	2	39	47	93	34	3	8	0	40	4	1	61	31
SCO1672	SCO1672	26	61	209	25	202	7	53	19	169	92	7	4	1	79	17	3	258	19
SCO1673	SCO1673	3	6	29	0	24	1	0	4	12	15	1	2	0	0	4	1	37	0
SCO1674	SCO1674	6	39	86	9	53	2	21	10	86	13	3	0	1	41	14	1	41	11
SCO1675	SCO1675	12	37	233	18	166	5	48	21	239	63	3	2	7	135	24	3	158	17
SCO1676	SCO1676	61	178	659	48	374	18	78	35	470	72	11	14	3	169	25	17	397	52
SCOt08	SCOt08	17	2	453	0	223	2	2	2	121	165	0	4	0	95	0	3	250	4
SCO1677	SCO1677	11	10	175	7	63	0	1	11	16	31	0	1	1	3	0	2	69	2
SCO1678	SCO1678	11	17	111	4	69	2	10	12	60	17	0	4	1	1	11	3	76	4
SCO1679	SCO1679	168	249	1427	10	63	2	7	10	49	5	0	1	2	13	0	2	9	7
SCO1680	SCO1680	144	309	2499	11	90	4	3	11	29	15	0	0	1	12	7	1	74	9
SCO1681	SCO1681	44	151	343	5	18	0	2	2	4	8	0	0	0	12	0	3	2	2
SCO1682	SCO1682	27	191	277	13	15	1	2	1	7	0	0	0	0	0	0	0	0	6
SCO1683	SCO1683	0	6	14	5	28	0	3	7	10	11	1	1	0	2	0	1	27	3
SCO1684	SCO1684	3	4	34	16	69	1	18	14	55	30	1	6	0	3	0	2	110	9
SCO1685	SCO1685	1	3	17	1	29	0	4	4	14	2	1	0	1	5	1	1	8	3
SCO1686	SCO1686	2	7	8	2	10	0	6	0	6	1	0	1	1	2	6	0	0	0
SCO1687	SCO1687	0	3	9	5	0	0	2	1	3	1	0	0	0	0	0	0	0	0
SCO1688	SCO1688	2	1	7	4	3	0	0	1	4	0	1	0	0	0	0	0	0	1
SCO1689	SCO1689	1	6	34	4	46	0	11	0	27	7	0	3	0	2	0	2	8	2
SCO1690	SCO1690	2	1	46	6	33	0	4	1	35	16	2	1	1	10	0	3	82	4
SCO1691	SCO1691	20	41	211	15	122	6	1	11	28	16	1	3	2	2	23	2	72	10
SCO1692	SCO1692	2	3	5	4	2	0	3	2	5	1	0	0	0	1	0	0	11	3
SCO1693	SCO1693	0	0	0	0	0	0	0	0	1	0	0	0	0	0	0	0	0	0
SCO1694	SCO1694	1	2	9	0	5	0	0	0	1	0	2	1	0	3	0	0	4	0
SCO1695	SCO1695	20	38	71	32	139	6	50	39	143	76	8	8	7	58	75	11	81	26
SCO1696	SCO1696	7	57	55	56	67	0	93	19	47	24	2	0	0	22	80	1	22	26
SCO1697	SCO1697	1	15	87	9	63	3	2	6	33	30	2	2	2	21	4	2	16	3
SCO1698	SCO1698	0	2	16	2	9	1	3	0	6	0	0	1	1	5	0	0	4	2
SCO1699	SCO1699	15	23	122	39	260	13	21	25	123	67	3	6	4	152	96	11	182	31
SCO1700	SCO1700	0	0	5	6	117	2	8	8	91	1	1	0	5	88	20	7	100	5
SCO1701	SCO1701	0	4	20	0	3	0	0	1	3	0	0	2	0	0	0	0	6	1
SCO1702	SCO1702	3	3	22	0	16	0	0	1	15	8	0	1	0	0	0	0	24	0
SCO1703	SCO1703	0	9	20	3	20	2	2	1	14	3	0	0	0	4	0	1	8	1
SCO1704	SCO1704	0	12	6	7	4	0	6	8	6	2	0	3	0	5	35	0	18	1
SCO1705	SCO1705	1	9	40	5	3	0	4	1	8	6	0	1	0	0	0	1	9	1
SCO1706	SCO1706	6	27	125	6	18	1	8	8	27	19	0	1	0	1	0	4	6	7
SCO1707	SCO1707	0	1	13	3	14	0	1	0	1	2	0	0	0	0	0	1	1	0
SCO1708	SCO1708	0	3	6	1	5	0	2	0	3	0	0	0	0	3	0	1	0	0
SCO1709	SCO1709	3	7	34	3	40	1	2	1	12	8	0	0	0	0	0	2	15	1
SCO1710	SCO1710	2	16	71	13	103	5	0	6	37	6	2	4	0	6	0	2	74	8
SCO1711	SCO1711	0	0	1	0	4	0	0	0	1	0	0	0	0	1	0	1	5	0
SCO1712	SCO1712	13	18	131	6	41	0	2	12	29	20	0	2	0	12	0	0	8	3
SCO1713	SCO1713	0	2	7	3	8	0	0	1	4	4	0	0	0	0	0	0	2	1
SCO1714	SCO1714	18	74	239	22	101	0	77	38	154	46	1	6	4	90	50	3	147	27
SCO1715	SCO1715	13	26	100	5	60	4	6	5	55	8	2	1	0	41	8	0	26	8
SCO1716	SCO1716	1	12	46	2	23	0	4	2	10	0	0	0	0	5	0	0	0	2
SCO1717	SCO1717	1	19	48	14	13	3	23	14	13	4	1	1	0	9	14	0	44	3
SCO1718	SCO1718	14	18	108	7	68	1	13	2	31	7	0	1	0	22	6	2	47	4
SCO1719	SCO1719	0	2	0	1	3	1	0	0	0	8	0	0	0	0	0	0	18	0
SCO1720	SCO1720	0	0	13	0	5	0	2	0	4	0	0	0	1	0	0	0	14	0
SCO1721	SCO1721	37	77	586	48	464	14	49	50	321	176	10	11	10	68	28	16	318	35
SCO1722	SCO1722	0	1	2	0	0	0	0	0	0	0	0	0	0	0	0	0	0	0
SCO1723	SCO1723	0	0	3	0	0	0	0	3	3	0	0	0	0	0	0	0	9	0
SCO1724	SCO1724	6	14	28	4	19	0	31	15	30	10	0	1	1	15	15	0	28	14
SCO1725	SCO1725	1	0	10	0	4	0	0	6	21	0	1	1	1	8	0	2	0	0
SCO1726	SCO1726	4	7	24	3	12	0	4	5	40	5	3	1	1	3	0	3	17	4
SCO1727	SCO1727	4	7	40	0	10	1	2	5	20	45	0	5	0	9	4	2	6	2
SCO1728	SCO1728	3	1	7	8	9	0	2	3	1	0	2	0	0	6	14	0	7	3
SCO1729	SCO1729	3	2	13	2	7	0	2	6	16	3	0	1	0	7	0	0	8	2
SCO1730	SCO1730	0	0	12	0	2	0	0	2	4	2	0	0	0	0	15	0	0	1
SCO1731	SCO1731	2	18	17	6	4	0	6	5	13	2	1	1	1	2	16	1	0	5
SCO1732	SCO1732	9	8	101	1	65	0	2	9	28	119	2	4	1	24	2	3	82	2
SCO1733	SCO1733	3	3	16	1	9	1	8	1	18	2	0	0	0	4	19	0	21	4
SCO1734	SCO1734	0	0	1	0	7	0	0	2	0	7	0	0	0	0	0	0	0	0
SCO1735	SCO1735	0	0	1	0	1	0	0	0	0	0	0	0	0	0	0	0	0	0
SCO1736	SCO1736	4	7	4	2	8	0	0	2	4	0	1	1	0	0	0	1	0	0
SCO1737	SCO1737	0	0	2	0	3	0	0	0	0	0	0	0	0	0	0	0	0	1
SCO1738	SCO1738	4	1	18	2	9	0	1	1	2	2	0	0	0	0	0	0	5	2
SCO1739	SCO1739	6	26	70	15	50	0	9	7	16	15	0	3	1	6	0	2	36	4
SCO1740	SCO1740	0	0	0	0	0	0	0	0	0	0	0	0	0	1	0	0	0	0
SCO1741	SCO1741	0	1	1	0	3	1	0	0	2	6	0	0	0	0	0	0	0	0
SCO1742	SCO1742	2	13	46	9	25	0	6	3	33	6	0	0	0	28	0	1	47	5
SCO1743	SCO1743	4	6	17	4	22	1	8	0	7	5	0	1	0	11	4	0	15	1
SCO1744	SCO1744	0	4	14	4	5	0	4	2	5	2	0	0	0	1	0	0	0	0
SCO1745	SCO1745	0	2	27	6	14	0	1	2	4	0	0	0	1	4	0	1	1	3
SCO1746	SCO1746	2	3	20	1	5	0	0	0	2	0	0	0	0	3	0	0	7	0
SCO1747	SCO1747	13	39	79	36	56	2	34	6	34	12	3	4	2	22	12	4	31	12
SCO1748	SCO1748	12	42	210	55	232	3	51	16	111	46	6	6	1	99	28	8	142	23
SCO1749	SCO1749	26	49	378	41	340	12	96	29	500	57	25	10	32	512	73	12	471	66
SCO1750	SCO1750	13	26	73	2	53	1	5	0	17	5	0	0	0	14	0	1	43	1
SCO1751	SCO1751	13	53	113	26	72	5	16	15	18	1	0	3	1	3	7	3	48	3
SCO1752	SCO1752	18	81	188	35	44	3	37	35	22	16	1	6	1	10	7	1	41	27
SCO1753	SCO1753	72	158	767	37	451	5	50	37	217	33	4	12	4	80	29	10	164	34
SCO1754	SCO1754	2	21	80	15	80	0	29	5	123	31	0	2	1	74	2	0	184	12
SCO1755	SCO1755	38	135	636	54	383	2	90	99	267	284	2	7	8	134	55	3	286	41
SCO1756	SCO1756	0	0	1	0	0	0	0	0	1	0	0	0	0	2	0	0	0	3
SCO1757	SCO1757	0	0	0	0	0	0	1	0	3	0	1	0	0	0	0	0	0	0
SCO1758	engA	66	212	951	52	553	10	135	104	1044	147	14	25	9	257	88	20	860	102
SCO1759	SCO1759	25	56	257	34	153	12	13	20	55	14	4	6	3	23	0	10	47	16
SCO1760	cmk	40	67	527	26	262	12	10	21	139	95	4	5	1	41	5	9	53	6
SCO1761	SCO1761	13	30	196	27	121	4	14	24	96	14	0	4	0	24	1	6	65	15
SCO1762	SCO1762	3	7	99	9	81	2	12	3	50	6	0	0	0	13	0	1	46	3
SCO1763	SCO1763	0	0	5	0	2	0	0	0	3	1	0	0	1	6	0	0	5	0
SCO1764	SCO1764	0	0	11	0	6	0	3	1	3	1	0	1	1	1	0	1	7	2
SCO1765	SCO1765	9	18	91	8	52	3	4	3	27	0	1	2	0	4	0	0	4	5
SCO1766	SCO1766	1	14	61	10	67	4	3	4	36	11	1	2	0	7	0	0	11	11
SCO1767	SCO1767	5	13	86	4	45	1	3	7	20	10	2	1	0	0	0	3	53	1
SCO1768	SCO1768	104	261	1277	98	926	29	124	67	558	181	12	21	5	141	52	21	437	79
SCO1769	SCO1769	23	43	246	12	239	8	8	13	84	82	5	3	3	47	7	7	112	8
SCO1770	SCO1770	14	69	118	18	78	6	11	4	16	9	0	2	0	19	0	0	20	11
SCO1771	SCO1771	40	207	344	130	181	11	128	60	71	10	5	11	4	60	41	16	133	79
SCO1772	SCO1772	231	558	2982	231	2643	61	200	213	1294	330	27	52	13	470	74	63	1178	240
SCO1773	SCO1773	52	83	546	113	910	45	55	30	307	52	21	6	30	462	77	4	35	6
SCO1774	SCO1774	28	77	312	32	187	8	33	24	164	33	0	5	2	65	40	4	188	22
SCO1775	SCO1775	35	174	602	64	386	18	109	51	334	97	2	10	4	86	47	17	183	62
SCO1776	pyrG	252	315	4797	113	2815	49	94	72	1034	477	22	29	7	286	15	29	1493	97
SCO1777	SCO1777	30	65	339	38	319	12	20	20	90	46	2	7	0	25	0	10	100	17
SCO1778	SCO1778	6	18	23	8	18	1	11	4	4	3	0	1	0	6	0	0	2	10
SCO1779	SCO1779	11	40	204	16	109	2	7	12	42	33	0	5	1	7	0	1	71	10
SCO1780	SCO1780	57	340	623	139	336	11	121	52	190	54	2	8	6	93	60	12	119	50
SCO1781	ppnK	34	80	150	46	53	3	41	23	50	21	3	6	1	12	12	4	15	26
SCO1782	SCO1782	13	82	125	31	51	9	14	13	33	20	3	5	1	29	13	5	39	18
SCO1783	SCO1783	8	17	99	7	55	0	17	12	16	8	1	2	0	9	4	2	63	6
SCO1784	SCO1784	7	5	61	1	33	0	7	3	32	8	2	1	0	14	0	0	21	4
SCO1785	SCO1785	30	46	264	22	157	7	20	15	98	28	3	10	2	21	0	6	97	13
SCO1786	SCO1786	55	113	430	54	212	5	21	28	93	14	3	4	1	20	0	12	148	17
SCO1787	SCO1787	52	197	478	58	214	6	42	18	78	38	0	7	0	32	0	12	101	12
SCO1788	SCO1788	28	77	134	41	106	4	50	25	65	23	4	5	3	33	6	3	39	25
SCO1789	SCO1789	17	21	282	10	83	2	3	10	30	15	1	1	0	4	10	1	22	4
SCO1790	SCO1790	26	113	195	33	123	6	42	17	41	11	0	1	0	2	11	3	96	12
SCO1791	SCO1791	59	227	521	92	224	16	104	14	104	27	6	5	0	22	42	3	78	29
SCOr04	rrnB	3281	432	932	128	813	252	562	317	407	354	442	685	730	699	267	393	920	195
SCOr05	rrnB	1900219	1351183	650709	1008404	1035923	1213665	872145	1152318	378039	956495	1494535	967469	1353259	923066	758433	1460493	897341	1148968
SCOr06	rrnB	1136315	376298	395076	233944	575679	770046	631866	348144	318234	587096	850594	606639	699003	484713	502883	775074	547404	383590
SCO1792	SCO1792	24	62	465	15	275	7	3	27	102	79	1	5	2	51	21	6	136	9
SCO1793	SCO1793	58	178	471	107	526	27	117	27	509	33	16	5	11	392	119	21	231	75
SCO1794	SCO1794	48	104	294	51	328	13	51	9	192	11	13	11	8	119	27	11	149	17
SCO1795	SCO1795	3	9	133	3	97	2	16	6	110	15	1	4	2	50	62	3	54	12
SCO1796	SCO1796	94	237	1607	92	1238	33	107	116	752	306	32	29	30	476	161	40	897	142
SCO1797	SCO1797	67	113	609	71	392	7	152	173	553	148	15	17	11	345	203	16	228	88
SCO1798	SCO1798	110	206	1616	79	1120	23	75	59	792	238	17	22	4	290	23	26	705	67
SCO1799	SCO1799	9	20	30	11	21	3	15	10	0	0	0	5	1	3	0	1	36	2
SCO1800	SCO1800	2	3	15	0	17	0	9	3	107	5	4	1	11	119	0	0	6	0
SCO1801	SCO1801	1	10	30	4	15	0	9	8	23	1	2	1	1	12	0	2	30	2
SCO1802	SCO1802	3	12	126	5	45	1	2	3	47	24	2	2	0	6	0	2	24	0
SCO1803	SCO1803	0	1	6	0	1	0	0	0	0	0	0	0	0	0	11	0	0	1
SCO1804	SCO1804	0	6	3	0	2	0	1	0	5	0	1	0	0	2	0	0	0	0
SCO1805	SCO1805	0	2	31	0	19	0	0	0	4	0	0	1	0	0	0	1	16	0
SCO1806	SCO1806	162	286	1656	165	2447	73	86	52	774	153	28	17	12	290	32	46	974	117
SCO1807	SCO1807	0	11	18	12	16	0	11	2	22	1	0	0	1	7	9	1	26	1
SCO1808	SCO1808	61	126	387	65	262	18	61	28	170	35	9	12	2	65	11	17	212	54
SCO1809	SCO1809	47	74	392	31	226	8	23	50	165	58	2	6	5	140	10	7	131	28
SCO1810	SCO1810	15	26	293	9	162	3	9	7	87	22	1	3	0	46	13	2	126	10
SCO1811	SCO1811	15	4	139	4	56	0	3	1	40	6	0	1	3	27	13	3	66	6
SCO1812	SCO1812	15	52	181	13	83	1	2	3	33	7	0	0	1	3	0	0	15	8
SCO1813	SCO1813	9	25	97	5	54	0	16	7	18	20	0	4	0	10	2	2	25	7
SCO1814	SCO1814	125	117	1084	58	1029	39	65	34	762	117	20	13	4	155	0	39	430	65
SCO1815	SCO1815	95	214	1176	94	1015	29	79	29	668	76	18	8	8	191	71	32	424	100
SCO1816	SCO1816	8	14	58	9	45	1	12	2	39	1	2	1	2	24	0	0	7	12
SCO1817	SCO1817	3	29	70	13	41	2	5	4	47	3	1	0	2	9	3	0	48	8
SCO1818	SCO1818	84	177	816	55	592	26	44	20	424	59	9	20	10	169	16	12	357	50
SCO1819	SCO1819	0	2	0	0	2	1	0	3	0	0	0	0	0	0	0	0	0	0
SCO1820	SCO1820	48	283	970	67	460	6	114	186	329	153	11	8	8	245	77	13	353	102
SCO1821	moaA	65	77	662	33	418	9	35	52	314	170	11	26	6	140	10	12	344	39
SCO1822	SCO1822	2	1	20	5	67	2	3	1	51	0	3	0	1	15	0	3	9	0
SCO1823	SCO1823	0	0	10	1	36	0	1	0	21	0	1	0	0	0	0	2	16	1
SCO1824	SCO1824	32	41	335	16	217	23	21	6	125	24	3	5	4	37	0	3	52	10
SCO1825	SCO1825	5	12	12	2	7	2	0	4	5	0	0	0	1	0	0	0	2	0
SCO1826	SCO1826	10	21	65	14	49	0	10	9	18	10	0	0	0	9	0	1	18	1
SCO1827	SCO1827	16	124	427	38	214	5	41	23	103	45	5	2	3	39	12	2	51	27
SCO1828	SCO1828	2	21	98	5	75	4	0	1	26	0	0	0	0	8	0	1	7	0
SCO1829	SCO1829	98	182	1255	32	515	15	24	24	262	35	10	8	9	116	2	7	224	28
SCO1830	SCO1830	20	89	228	21	80	2	3	14	35	24	2	1	0	8	0	3	47	6
SCO1831	SCO1831	29	74	174	35	76	4	67	19	50	26	2	6	1	28	46	8	43	14
SCO1832	SCO1832	2	18	21	12	9	0	15	6	15	23	1	2	0	4	0	2	9	2
SCO1833	SCO1833	2	22	27	5	17	0	36	13	11	6	1	0	1	1	0	0	10	4
SCO1834	SCO1834	1	17	65	16	27	1	15	11	55	1	3	0	0	8	6	3	70	16
SCO1835	SCO1835	0	8	14	8	23	2	11	15	19	5	1	2	3	16	16	0	38	7
SCO1836	SCO1836	6	27	189	11	131	3	86	28	185	41	2	5	2	157	45	3	230	45
SCO1837	SCO1837	0	3	8	3	8	1	11	0	3	1	0	1	0	2	4	2	0	2
SCO1838	SCO1838	8	18	143	15	121	1	68	28	266	48	3	14	3	145	45	7	116	40
SCO1839	SCO1839	6	3	50	4	62	4	2	11	79	45	7	4	3	53	5	5	114	12
SCO1840	SCO1840	118	156	1956	78	1466	36	37	147	465	259	9	24	3	117	42	17	422	67
SCO1841	SCO1841	19	42	109	35	89	4	16	11	82	41	4	6	3	62	36	5	52	12
SCO1842	SCO1842	6	36	128	12	68	2	24	4	37	15	1	1	0	8	21	3	43	3
SCO1843	SCO1843	2	4	61	2	27	0	3	4	27	5	0	1	0	5	0	0	6	2
SCO1844	SCO1844	3	18	41	10	23	0	2	1	10	1	0	1	0	5	0	1	0	4
SCO1845	SCO1845	35	129	597	35	393	12	17	28	119	42	2	2	2	21	15	11	179	24
SCO1846	SCO1846	1	5	45	1	28	0	0	2	15	2	1	0	0	14	0	1	22	0
SCO1847	cobD	24	166	552	72	340	12	103	21	128	4	2	2	3	33	21	5	100	27
SCO1848	SCO1848	62	270	437	187	380	24	143	32	261	12	10	6	0	100	98	7	160	60
SCO1849	cobN	195	762	1892	419	1753	68	354	79	1253	82	34	13	10	416	141	33	785	168
SCO1850	SCO1850	86	395	574	274	472	39	237	39	297	23	19	8	2	72	93	12	168	88
SCO1851	SCO1851	41	179	191	78	190	21	96	7	128	4	14	8	9	58	51	11	64	37
SCO1852	SCO1852	64	352	440	286	298	17	250	36	185	16	14	6	7	44	61	7	90	58
SCO1853	SCO1853	28	114	205	89	157	15	87	13	69	4	4	4	2	23	33	3	35	17
SCO1854	SCO1854	3	1	7	3	25	0	8	0	17	0	1	0	0	4	0	0	21	4
SCO1855	SCO1855	52	201	584	125	519	27	169	20	308	17	8	4	7	85	79	8	233	67
SCO1856	SCO1856	31	214	243	241	224	9	336	18	149	4	6	2	2	47	153	3	52	70
SCO1857	SCO1857	69	384	601	339	533	27	370	62	301	17	14	14	3	82	91	12	145	87
SCO1858	SCO1858	48	151	278	143	296	20	163	14	201	17	6	4	5	61	40	7	128	32
SCO1859	SCO1859	36	215	266	208	237	21	266	15	171	2	6	2	5	34	70	5	139	44
SCO1860	SCO1860	8	9	37	0	25	0	11	8	31	15	1	3	4	21	2	0	14	6
SCO1861	SCO1861	8	24	127	20	80	2	2	17	41	11	1	5	1	9	18	2	37	9
SCO1862	SCO1862	3	4	16	6	16	0	10	4	25	6	0	2	0	0	0	0	1	3
SCO1863	SCO1863	1	0	8	0	23	0	0	6	4	0	0	1	0	0	0	0	7	1
SCO1864	SCO1864	32	57	716	101	1353	18	36	43	406	89	10	7	1	41	9	19	432	55
SCO1865	SCO1865	69	67	514	123	1738	109	63	70	551	108	29	20	0	73	19	34	607	52
SCO1866	ectC	77	191	731	323	2855	171	255	100	1868	254	102	51	12	302	39	148	1414	228
SCO1867	SCO1867	84	248	1011	367	3518	114	397	149	2587	249	75	56	9	263	75	112	1893	344
SCO1868	SCO1868	17	91	162	28	82	1	49	24	85	49	2	4	3	5	0	3	41	7
SCO1869	SCO1869	43	169	482	35	224	3	16	54	117	76	0	7	0	66	0	4	111	16
SCO1870	SCO1870	19	106	115	19	87	11	31	16	73	9	4	6	2	20	17	3	38	6
SCO1871	SCO1871	14	47	161	45	100	3	19	17	78	0	4	2	0	18	20	8	46	5
SCO1872	SCO1872	28	47	187	20	131	3	10	8	63	11	4	4	1	23	0	5	80	19
SCO1873	SCO1873	21	95	319	21	206	5	25	16	162	30	1	6	1	72	48	4	262	30
SCO1874	SCO1874	5	28	40	13	24	1	10	3	4	1	1	1	0	4	9	0	10	5
SCO1875	SCO1875	56	175	490	45	351	15	17	69	79	44	5	13	1	64	44	3	137	42
SCO1876	SCO1876	2	34	65	27	31	0	3	6	7	4	0	1	0	4	0	2	1	1
SCO1877	SCO1877	2	12	19	10	16	0	1	2	6	1	0	0	0	1	0	0	0	8
SCO1878	SCO1878	5	6	81	0	3	0	0	2	6	3	1	0	0	8	0	0	15	3
SCO1879	SCO1879	0	0	1	1	1	0	0	0	2	0	0	0	0	0	0	0	0	0
SCO1880	SCO1880	0	1	8	0	2	0	0	0	4	3	0	0	0	0	0	0	4	0
SCO1881	SCO1881	1	0	5	1	5	0	0	1	0	0	0	0	0	0	0	0	0	0
SCO1882	SCO1882	0	6	17	0	9	2	0	3	2	7	0	0	0	5	8	0	0	0
SCO1883	SCO1883	0	1	8	0	15	0	0	0	3	0	0	0	0	0	0	0	0	0
SCO1884	SCO1884	0	0	1	0	0	0	0	0	0	0	0	0	0	0	0	0	0	0
SCO1885	SCO1885	0	0	4	0	0	0	0	1	3	0	0	0	0	0	0	0	8	0
SCO1886	SCO1886	1	0	5	0	11	0	0	0	7	0	0	0	0	0	0	0	3	1
SCO1887	SCO1887	0	1	7	0	4	0	0	0	1	0	0	0	0	0	0	0	0	0
SCO1888	SCO1888	10	3	41	2	22	1	0	3	3	0	0	0	1	7	0	0	28	1
SCO1889	SCO1889	3	4	36	2	10	1	0	2	12	1	0	0	0	0	0	0	4	0
SCO1890	SCO1890	1	2	20	1	7	1	0	1	8	0	0	0	1	0	0	0	0	0
SCO1891	SCO1891	0	0	0	0	2	0	0	0	1	0	0	0	0	0	0	0	0	0
SCO1892	SCO1892	0	0	4	0	0	0	0	0	1	0	0	0	0	4	0	0	0	0
SCO1893	SCO1893	2	8	44	0	28	1	4	7	22	0	0	0	0	9	13	0	28	0
SCO1894	SCO1894	2	1	3	0	1	0	1	0	1	3	0	0	0	1	0	0	0	0
SCO1895	SCO1895	2	0	2	2	8	1	2	3	1	0	0	0	0	0	0	0	0	0
SCO1896	SCO1896	3	2	0	0	2	0	0	1	0	1	0	0	1	3	0	0	0	0
SCO1897	SCO1897	0	2	20	0	20	2	0	0	3	0	0	0	1	1	0	0	15	1
SCO1898	SCO1898	2	2	1	0	9	2	0	0	5	0	0	0	0	0	0	1	13	0
SCO1899	SCO1899	0	0	3	0	1	0	0	0	1	0	0	0	0	0	0	0	0	0
SCO1900	SCO1900	0	0	1	0	2	0	0	0	1	0	0	0	0	0	0	0	13	0
SCO1901	SCO1901	1	0	15	3	9	1	0	3	1	3	0	0	0	4	7	1	23	2
SCO1902	SCO1902	1	0	10	0	10	1	3	0	5	1	0	0	0	8	0	0	9	1
SCO1903	SCO1903	34	43	352	53	693	15	78	13	703	68	16	7	8	170	28	13	294	24
SCO1904	SCO1904	17	55	134	37	103	5	104	52	84	24	1	5	5	19	74	9	139	39
SCO1905	SCO1905	4	14	69	30	123	3	123	144	594	384	2	11	6	280	61	9	423	88
SCO1906	SCO1906	13	28	212	13	117	6	18	12	77	56	1	1	0	32	4	1	55	10
SCO1907	SCO1907	28	126	333	72	162	12	81	39	136	36	2	10	3	55	20	11	80	49
SCO1908	SCO1908	27	74	289	8	92	2	10	7	70	3	1	3	1	42	7	1	31	2
SCO1909	SCO1909	1	3	5	1	9	0	1	1	2	4	0	0	0	0	0	0	0	1
SCO1910	SCO1910	3	21	73	7	53	1	36	9	64	18	2	0	0	10	3	2	16	13
SCO1911	SCO1911	5	16	152	7	109	1	18	13	163	32	0	2	0	13	0	1	118	17
SCO1912	SCO1912	0	1	14	2	15	0	1	9	2	6	0	2	0	1	0	2	0	0
SCO1913	SCO1913	0	1	0	1	4	0	0	0	1	0	0	0	0	0	0	0	0	0
SCO1914	SCO1914	1	0	9	0	7	0	3	6	24	1	1	0	0	2	0	0	15	5
SCO1915	SCO1915	8	20	129	8	68	0	3	2	47	17	2	1	0	25	13	1	31	4
SCO1916	SCO1916	68	133	742	60	568	26	54	48	491	82	14	21	10	112	11	33	305	52
SCO1917	SCO1917	3	12	65	2	16	0	3	1	10	0	1	1	0	5	0	4	0	1
SCO1918	SCO1918	1	13	35	1	14	0	0	2	13	0	0	0	1	5	0	0	16	4
SCO1919	SCO1919	83	256	1116	47	528	24	43	15	232	44	8	6	5	74	8	10	209	34
SCO1920	SCO1920	115	401	1282	100	762	33	77	29	345	80	10	15	5	132	21	16	276	83
SCO1921	SCO1921	270	660	2860	163	1941	67	121	125	881	278	31	29	11	277	25	46	726	111
SCO1922	SCO1922	207	251	2746	112	2117	71	77	80	1078	245	26	26	5	301	41	20	666	82
SCO1923	SCO1923	82	180	1237	65	984	21	34	22	302	60	7	8	12	65	0	3	277	23
SCO1924	SCO1924	165	394	2120	113	1175	36	113	95	515	97	10	27	3	213	16	24	381	64
SCO1925	SCO1925	434	588	4836	202	3755	108	158	201	1926	507	66	55	25	625	65	84	1899	198
SCO1926	SCO1926	76	201	1647	95	846	12	47	68	314	86	10	13	3	68	10	9	406	68
SCO1927	SCO1927	0	5	17	7	12	0	0	1	7	3	0	0	0	0	0	1	1	0
SCO1928	SCO1928	35	113	453	40	251	10	20	30	130	63	6	3	1	56	24	5	84	31
SCO1929	SCO1929	14	61	220	7	50	6	9	13	31	11	2	2	1	15	0	1	10	5
SCO1930	SCO1930	126	315	1527	89	498	15	68	92	472	121	18	25	5	104	56	21	308	72
SCO1931	SCO1931	0	3	17	3	17	0	2	1	13	10	0	0	0	0	0	1	1	3
SCO1932	SCO1932	5	47	104	11	29	0	3	8	20	14	0	3	0	3	0	3	10	10
SCO1933	SCO1933	9	56	108	17	38	1	12	4	25	1	1	0	2	13	14	1	23	11
SCO1934	SCO1934	271	476	3066	114	1667	37	110	99	1243	311	29	36	16	352	36	39	1451	115
SCO1935	SCO1935	974	2987	8942	759	5058	224	1206	742	4614	954	149	206	81	1787	610	190	3352	756
SCO1936	SCO1936	720	1509	9872	367	5135	144	713	453	5226	848	121	135	44	1518	350	147	3236	493
SCO1937	SCO1937	527	1608	6334	342	3261	74	386	395	2807	748	49	113	29	962	153	93	2868	341
SCO1938	SCO1938	121	587	1297	171	561	17	155	133	513	82	14	31	5	129	26	24	368	98
SCO1939	SCO1939	108	457	993	139	413	30	112	112	325	126	11	21	3	136	49	23	233	68
SCO1940	SCO1940	7	35	78	23	96	6	14	8	29	9	1	3	1	18	0	4	26	11
SCO1941	SCO1941	23	86	227	54	225	12	8	15	90	7	2	1	2	45	5	8	162	19
SCO1942	pgi	171	324	1528	86	840	29	141	80	1004	143	33	28	13	338	99	40	536	65
SCO1943	SCO1943	49	81	451	47	369	15	50	37	288	40	13	8	9	105	12	10	322	38
SCO1944	secG	117	197	802	88	683	41	56	50	346	110	13	22	12	83	26	22	234	68
SCO1945	tpiA	413	619	4323	230	2540	85	243	153	2370	242	68	60	23	665	119	74	1611	174
SCO1946	pgk	507	1259	7024	309	4126	78	358	301	3120	469	62	92	30	736	148	101	2355	289
SCO1947	SCO1947	3177	2950	29218	1240	20881	957	3616	2776	24593	6537	944	814	261	6147	1640	1069	22269	3783
SCO1948	SCO1948	5	8	131	8	188	2	2	8	60	65	1	0	0	40	11	0	135	10
SCO1949	SCO1949	0	9	3	0	7	0	0	0	4	0	0	1	0	0	0	0	0	1
SCO1950	SCO1950	34	157	619	90	318	4	77	45	294	105	2	10	3	97	12	10	304	53
SCO1951	SCO1951	40	150	482	42	284	2	51	43	195	57	3	8	4	84	0	16	213	42
SCO1952	SCO1952	79	172	950	72	726	29	81	103	471	120	11	22	11	206	13	28	560	103
SCO1953	uvrC	103	357	1330	125	1146	30	122	145	671	193	14	34	6	216	44	39	1277	233
SCO1954	SCO1954	4	11	50	5	43	1	5	10	13	26	0	0	0	7	0	1	30	4
SCO1955	SCO1955	7	30	85	4	15	0	3	8	7	2	1	0	0	2	0	0	6	5
SCO1956	SCO1956	9	45	72	12	80	1	13	12	35	2	0	0	0	15	0	1	36	11
SCO1957	SCO1957	4	12	25	8	16	0	8	3	4	7	0	2	0	1	0	0	5	3
SCO1958	uvrA	180	356	2661	70	1203	32	63	136	518	307	13	38	6	110	15	23	778	92
SCO1959	SCO1959	17	35	190	8	56	6	2	4	63	18	1	8	3	22	0	2	73	7
SCO1960	SCO1960	41	123	474	44	269	11	43	38	187	53	7	10	4	27	25	6	183	44
SCO1961	SCO1961	4	8	54	6	27	0	10	1	14	7	1	5	2	7	19	1	5	6
SCO1962	SCO1962	1	1	14	1	8	0	1	0	2	2	0	0	0	1	0	0	0	0
SCO1963	SCO1963	4	9	53	27	300	11	17	10	79	11	5	4	3	65	14	4	71	6
SCO1964	SCO1964	28	114	316	62	240	10	77	38	113	17	5	9	4	45	27	12	151	30
SCO1965	SCO1965	53	156	572	84	489	13	84	28	445	45	17	17	5	315	106	17	484	68
SCO1966	SCO1966	93	180	1323	71	746	23	57	84	395	161	17	18	8	216	31	17	368	59
SCO1967	SCO1967	9	14	120	1	83	1	6	1	45	17	0	0	0	7	0	2	29	4
SCO1968	SCO1968	0	2	5	1	6	1	9	0	21	0	2	1	0	31	15	0	10	0
SCO1969	SCO1969	2	10	46	3	27	2	7	5	27	8	1	2	0	15	8	0	14	5
SCO1970	SCO1970	0	2	8	0	15	1	2	4	17	1	1	1	0	9	0	0	1	0
SCO1971	SCO1971	3	8	25	3	8	0	13	1	9	0	0	0	0	5	0	0	8	2
SCO1972	SCO1972	2	6	17	7	16	3	13	1	14	0	0	0	1	4	3	1	12	2
SCO1973	SCO1973	8	21	46	8	28	1	10	4	27	2	3	4	0	1	14	4	27	5
SCO1975	SCO1975	8	7	72	4	15	1	0	4	15	4	2	0	3	2	0	1	3	1
SCO1976	SCO1976	4	7	7	6	10	0	2	3	21	8	0	0	0	2	0	1	20	10
SCO1977	SCO1977	8	63	108	26	81	1	59	32	67	3	3	4	2	30	48	1	69	16
SCO1978	SCO1978	4	7	37	4	26	0	2	2	12	0	1	0	0	6	0	2	3	3
SCO1979	SCO1979	4	58	269	25	159	3	7	7	36	6	1	1	1	16	0	1	60	21
SCO1980	SCO1980	7	27	84	10	28	2	4	6	13	6	1	2	0	13	8	1	23	4
SCO1981	SCO1981	1	20	42	4	40	0	5	9	13	0	1	0	0	10	0	2	0	7
SCO1982	SCO1982	6	20	34	8	27	0	4	6	29	1	0	1	2	41	22	1	52	7
SCO1983	SCO1983	1	9	10	2	14	1	1	6	0	0	0	0	0	3	0	0	10	0
SCO1984	SCO1984	3	18	59	8	26	1	4	11	18	3	1	2	0	1	0	2	15	4
SCO1985	SCO1985	16	48	231	23	100	1	31	85	105	68	0	16	0	15	9	4	151	26
SCO1986	SCO1986	0	3	11	0	2	0	2	4	3	3	0	0	0	0	0	0	0	0
SCO1987	SCO1987	0	1	0	0	2	0	0	0	5	0	0	0	0	0	0	0	13	2
SCO1988	SCO1988	0	2	1	3	7	0	4	2	16	3	0	0	0	2	11	0	2	0
SCO1989	SCO1989	16	28	124	10	68	2	16	7	49	7	0	3	2	12	5	3	47	12
SCO1990	SCO1990	10	18	64	4	24	0	4	12	33	18	0	0	0	8	10	1	8	3
SCO1991	SCO1991	6	38	108	25	84	2	98	19	265	35	1	12	0	36	4	6	250	42
SCO1992	SCO1992	1	5	18	3	9	0	14	7	37	7	0	1	1	7	0	0	12	3
SCO1993	SCO1993	8	36	60	10	28	3	25	24	50	9	5	3	3	32	24	2	29	13
SCO1994	SCO1994	4	6	31	0	29	1	21	6	47	8	1	3	1	40	0	1	32	12
SCO1995	SCO1995	25	61	314	8	69	1	15	30	119	85	0	8	1	38	0	1	38	4
SCO1996	SCO1996	49	243	534	39	143	0	50	65	66	43	0	19	1	51	33	5	39	24
SCO1997	SCO1997	147	442	2440	59	664	7	171	277	1090	611	16	53	12	761	120	14	466	75
SCO1998	rpsA	4030	9043	32594	2371	23980	1053	1927	1401	14311	2279	484	477	219	5072	728	727	11797	2294
SCO1999	SCO1999	10	69	146	20	77	2	12	6	20	9	0	4	1	6	15	1	8	7
SCO2000	SCO2000	24	124	177	55	77	4	69	36	52	13	2	5	1	36	20	4	34	24
SCO2001	SCO2001	52	101	847	39	734	25	26	39	315	116	13	12	5	52	14	12	366	38
SCO2002	SCO2002	5	19	75	5	35	1	2	6	13	15	0	0	0	0	0	1	2	3
SCO2003	SCO2003	252	570	3311	218	2192	58	187	173	1115	329	18	45	17	395	95	39	890	224
SCO2004	SCO2004	24	65	273	35	215	7	38	9	151	45	11	4	5	51	14	3	158	26
SCO2005	SCO2005	4	44	107	21	71	1	29	18	32	13	2	2	1	17	0	3	12	13
SCO2006	SCO2006	1	2	27	1	18	0	0	1	11	6	0	0	0	7	0	0	0	2
SCO2007	SCO2007	1	3	16	2	12	0	0	2	6	5	0	0	0	2	0	0	9	1
SCO2008	SCO2008	8	15	156	105	1256	41	266	55	2424	68	45	18	10	274	70	68	1711	223
SCO2009	SCO2009	4	1	24	5	197	5	15	6	238	19	6	3	1	38	0	12	124	46
SCO2010	SCO2010	3	0	48	15	391	6	17	3	397	13	6	3	1	30	20	13	401	22
SCO2011	SCO2011	4	5	38	19	218	10	36	5	275	2	8	0	1	60	0	13	118	30
SCO2012	SCO2012	4	3	31	19	147	5	47	3	233	3	5	3	3	27	0	10	147	18
SCO2013	SCO2013	60	464	1080	118	510	31	118	60	291	91	9	16	10	148	85	16	380	77
SCOt09	SCOt09	11	0	198	2	150	0	2	0	37	34	0	1	0	27	0	1	110	0
SCO2014	SCO2014	177	468	2523	145	1434	50	169	171	933	302	22	47	17	395	93	37	1322	178
SCO2015	SCO2015	17	45	164	13	30	3	2	5	8	8	0	1	0	3	0	0	20	2
SCO2016	SCO2016	1	0	5	0	6	0	0	0	4	3	0	0	0	3	0	0	0	0
SCO2017	SCO2017	0	3	19	0	11	0	1	0	7	0	0	0	0	0	0	0	24	1
SCO2018	SCO2018	25	51	462	28	512	8	115	38	342	36	5	6	2	62	59	9	177	53
SCO2019	SCO2019	2	6	51	4	83	0	11	11	92	12	1	2	2	18	7	1	108	16
[truncated: 6,242 more rows]

## Sheet: counts_intergenic_Scoelicolor
	input-sc42_2	anti-HA-sc42_2	anti-RNAP-sc42_2	anti-HA-sc42_1	anti-RNAP-sc42_1	input-sc42_1	anti-HA-sc66_1	anti-HA-sc66_2	anti-RNAP-sc66_1	anti-RNAP-sc66_2	input-sc66_1	input-sc66_2	input-sc66_3	anti-RNAP-sc66_3	anti-HA-sc66_3	input-sc42_3	anti-RNAP-sc42_3	anti-HA-sc42_3
IGR__SCO0001	0	1	2	0	4	0	0	0	1	0	0	0	0	0	0	0	1	0
IGR_SCO0001_SCO0002	1	4	5	0	1	0	1	4	1	0	0	0	0	0	0	0	1	0
IGR_SCO0002_SCO0003	0	1	1	0	2	0	0	0	2	0	0	0	0	0	0	0	0	0
IGR_SCO0003_SCO0004	1	1	1	0	0	0	0	0	0	0	0	0	0	0	0	0	0	0
IGR_SCO0004_SCO0005	0	0	0	0	0	0	0	0	0	0	0	0	0	0	0	0	0	0
IGR_SCO0006_SCO0007	0	0	0	0	0	0	0	0	0	0	0	0	0	0	0	0	4	0
IGR_SCO0007_SCO0008	0	0	0	0	0	0	0	0	0	0	0	0	0	0	0	0	0	0
IGR_SCO0008_SCO0009	0	0	4	0	2	0	0	1	2	0	0	0	0	0	0	0	0	0
IGR_SCO0009_SCO0010	0	0	3	0	3	0	1	0	4	6	0	0	0	0	6	0	1	0
IGR_SCO0011_SCO0012	0	2	1	0	5	0	5	0	2	0	0	0	0	0	0	0	0	0
IGR_SCO0012_SCO0013	0	1	2	0	2	0	0	0	0	0	0	0	0	1	2	0	0	0
IGR_SCO0013_SCO0014	0	2	6	0	0	0	1	0	0	0	0	0	0	0	0	0	0	1
IGR_SCO0014_SCO0015	0	0	8	0	5	0	0	0	0	0	0	0	0	1	0	0	0	0
IGR_SCO0015_SCO0016	0	1	23	0	11	0	2	0	5	0	0	0	0	6	0	0	5	0
IGR_SCO0017_SCO0018	2	7	39	2	12	0	3	1	6	4	0	0	0	10	0	0	0	1
IGR_SCO0018_SCO0019	0	5	22	1	13	0	0	4	4	0	0	0	0	3	7	0	4	1
IGR_SCO0019_SCO0020	2	1	19	1	10	0	1	0	7	0	0	0	0	6	0	0	13	1
IGR_SCO0022_SCO0025	1	0	3	0	1	0	0	1	0	0	0	0	0	0	0	0	0	0
IGR_SCO0025_SCO0026	0	1	6	0	4	0	0	1	3	0	0	0	0	7	0	0	0	0
IGR_SCO0026_SCO0027	5	5	65	0	71	1	5	2	49	0	0	0	0	13	0	1	59	12
IGR_SCO0027_SCO0028	0	1	6	0	4	0	0	0	3	1	0	0	0	0	0	0	0	0
IGR_SCO0028_SCO0029	1	1	9	3	4	0	0	0	3	0	0	1	0	0	0	0	0	0
IGR_SCO0029_SCO0030	0	2	3	0	0	0	0	0	0	0	0	0	0	0	0	0	0	0
IGR_SCO0031_SCO0033	0	0	6	0	1	0	0	0	0	0	0	0	0	0	0	0	0	0
IGR_SCO0033_SCO0034	0	0	0	0	0	0	0	0	0	0	0	0	0	0	0	0	0	0
IGR_SCO0034_SCO0035	1	0	9	0	3	0	0	0	3	0	0	0	0	0	0	0	9	0
IGR_SCO0035_SCO0036	0	0	1	0	2	0	0	3	4	0	0	0	0	0	0	0	0	0
IGR_SCO0036_SCO0037	0	0	0	0	1	2	4	0	1	0	0	0	0	0	0	0	2	0
IGR_SCO0037_SCO0038	2	10	137	2	84	1	30	15	224	68	3	3	1	146	12	1	122	16
IGR_SCO0038_SCO0039	0	1	2	0	6	0	2	0	6	1	0	0	0	2	0	0	7	0
IGR_SCO0040_SCO0041	0	0	0	0	2	0	0	0	0	0	0	0	0	0	0	0	0	0
IGR_SCO0042_SCO0043	0	0	4	0	3	0	5	9	4	6	0	0	0	0	0	0	0	0
IGR_SCO0043_SCO0044	0	1	1	2	2	0	0	2	0	0	0	0	0	0	0	0	0	0
IGR_SCO0044_SCO0045	0	0	0	0	0	0	0	0	0	0	0	0	0	0	0	0	0	0
IGR_SCO0046_SCO0047	4	11	18	3	9	0	7	2	10	3	1	1	1	14	0	2	27	1
IGR_SCO0047_SCO0048	1	2	8	0	7	1	2	0	7	7	0	0	0	0	0	0	0	1
IGR_SCO0049_SCO0050	0	0	0	0	2	0	2	0	0	0	0	0	0	0	6	0	0	0
IGR_SCO0050_SCO0055	11	35	182	7	76	1	8	5	42	12	1	2	0	35	21	3	28	12
IGR_SCO0055_SCO0056	0	2	3	0	1	0	0	0	0	0	0	0	0	0	0	0	0	0
IGR_SCO0056_SCO0057	1	3	25	0	3	0	5	0	6	0	0	0	1	1	0	0	0	0
IGR_SCO0057_SCO0058	1	0	15	0	9	0	0	1	2	0	0	0	0	2	0	0	0	0
IGR_SCO0058_SCO0059	22	40	332	20	284	3	10	6	89	63	0	0	1	33	0	2	212	12
IGR_SCO0060_SCO0061	1	4	22	6	18	0	3	0	14	0	0	0	0	3	0	1	3	3
IGR_SCO0061_SCO0062	2	7	17	3	7	1	2	0	12	0	0	0	0	18	0	0	8	1
IGR_SCO0064_SCO0065	0	0	0	0	1	0	0	0	1	3	0	0	0	0	0	0	0	1
IGR_SCO0067_SCO0068	0	0	0	0	0	0	0	0	0	0	0	0	0	0	0	0	0	0
IGR_SCO0068_SCO0069	0	0	0	0	2	0	0	0	0	0	0	0	0	0	0	0	0	0
IGR_SCO0069_SCO0070	0	0	3	0	4	1	0	0	0	0	0	0	0	0	0	0	0	0
IGR_SCO0071_SCO0072	15	37	147	8	137	3	37	36	207	28	9	7	3	136	59	12	295	49
IGR_SCO0072_SCO0073	0	0	10	0	11	0	0	0	8	0	1	0	0	3	0	3	2	0
IGR_SCO0073_SCO0074	0	0	2	0	0	0	0	0	0	0	0	0	0	0	0	0	0	1
IGR_SCO0075_SCO0079	3	2	36	5	29	0	1	6	19	7	0	0	1	18	0	0	37	1
IGR_SCO0079_SCO0080	0	0	10	0	4	0	0	0	0	0	0	0	0	2	0	0	0	0
IGR_SCO0080_SCO0083	1	5	12	0	12	0	0	3	3	0	0	0	0	4	0	0	5	2
IGR_SCO0083_SCO0084	2	1	43	0	26	0	0	0	23	0	0	1	0	5	0	0	0	1
IGR_SCO0084_SCO0085	0	3	7	0	11	0	3	2	2	0	0	0	0	1	0	0	11	4
IGR_SCO0085_SCO0086	0	0	2	0	0	0	0	0	3	0	0	0	0	0	0	0	0	0
IGR_SCO0086_SCO0087	0	4	55	7	37	0	6	4	30	21	0	0	0	24	0	0	83	9
IGR_SCO0087_SCO0088	1	1	3	0	2	0	2	2	7	8	0	0	0	0	0	0	0	0
IGR_SCO0089_SCO0090	0	0	2	0	0	0	0	0	1	0	0	0	0	0	0	0	0	0
IGR_SCO0091_SCO0095	0	1	5	1	12	0	1	0	7	1	0	0	0	0	0	0	7	0
IGR_SCO0095_SCO0096	0	1	9	0	4	0	0	0	3	7	0	0	0	2	0	0	0	0
IGR_SCO0096_SCO0097	4	4	16	1	24	1	0	1	1	0	0	0	1	0	6	2	45	2
IGR_SCO0097_SCO0098	4	2	36	6	28	0	0	0	17	4	0	0	0	7	0	2	45	0
IGR_SCO0098_SCO0101	13	21	145	12	98	1	11	18	58	17	0	3	1	28	13	3	105	4
IGR_SCO0101_SCO0102	8	7	44	5	28	0	3	7	20	10	0	0	1	3	0	4	4	3
IGR_SCO0104_SCO0105	3	5	58	2	59	2	3	7	25	0	0	1	0	5	0	0	33	1
IGR_SCO0105_SCO0106	0	0	4	0	5	0	0	0	5	0	0	0	0	0	0	0	0	0
IGR_SCO0106_SCO0107	0	0	5	0	2	0	0	1	1	0	0	0	0	4	0	0	3	2
IGR_SCO0107_SCO0108	0	0	16	3	17	0	1	0	2	0	0	0	0	4	0	0	0	0
IGR_SCO0108_SCO0109	0	0	2	0	0	0	0	0	2	0	0	0	0	0	0	0	0	0
IGR_SCO0109_SCO0110	0	0	6	0	5	0	0	1	5	0	0	1	1	0	0	0	2	0
IGR_SCO0110_SCO0111	0	0	11	0	4	0	0	0	5	0	0	0	0	2	0	0	2	0
IGR_SCO0111_SCO0112	0	0	1	0	0	0	0	0	0	0	0	0	0	0	0	0	0	0
IGR_SCO0112_SCO0116	6	13	75	3	67	1	11	2	74	10	0	0	0	11	0	1	15	10
IGR_SCO0116_SCO0117	0	0	0	0	0	0	0	0	0	0	0	0	0	0	0	0	0	0
IGR_SCO0117_SCO0118	1	0	16	1	15	0	3	7	2	15	0	0	0	2	0	0	20	0
IGR_SCO0118_SCO0119	1	5	26	6	26	0	3	1	11	0	0	2	0	0	0	3	25	12
IGR_SCO0119_SCO0120	0	1	0	3	6	0	0	2	0	0	0	0	0	4	0	0	0	0
IGR_SCO0121_SCO0122	0	0	10	0	2	0	0	0	10	0	0	0	0	0	0	0	3	0
IGR_SCO0122_SCO0123	0	0	0	1	0	0	0	0	0	0	0	0	0	1	0	0	0	0
IGR_SCO0123_SCO0124	0	0	1	0	1	0	0	0	0	0	0	0	1	1	0	0	0	0
IGR_SCO0124_SCO0125	0	0	0	0	0	0	0	0	0	0	0	0	0	0	0	0	0	0
IGR_SCO0126_SCO0127	0	0	0	0	0	0	0	0	0	0	0	0	0	0	0	0	0	0
IGR_SCO0128_SCO0129	0	0	1	0	0	0	0	0	0	0	0	0	0	0	0	0	0	0
IGR_SCO0129_SCO0130	3	3	120	2	176	2	5	0	47	7	1	2	0	60	0	2	126	5
IGR_SCO0130_SCO0131	1	6	16	0	2	0	1	0	14	0	1	0	0	6	0	0	12	2
IGR_SCO0131_SCO0132	0	1	33	0	7	0	0	0	2	1	1	0	0	0	0	0	0	0
IGR_SCO0132_SCO0133	3	6	15	2	3	0	0	0	2	5	0	1	0	9	0	0	1	1
IGR_SCO0133_SCO0134	0	2	19	1	8	0	0	2	15	8	0	0	0	0	0	1	9	2
IGR_SCO0134_SCO0135	0	1	3	0	7	0	0	0	4	0	0	0	0	2	0	0	3	0
IGR_SCO0135_SCO0136	0	2	12	0	1	0	0	1	1	0	0	0	0	0	0	0	0	0
IGR_SCO0136_SCO0137	0	0	2	0	1	0	1	1	0	0	0	0	0	0	0	0	0	0
IGR_SCO0137_SCO0138	7	4	58	6	51	0	3	0	30	32	0	0	0	5	0	0	21	1
IGR_SCO0138_SCO0139	0	0	0	1	0	0	1	0	0	0	0	0	0	0	0	0	0	0
IGR_SCO0139_SCO0140	0	0	2	0	1	0	0	0	0	0	0	0	0	0	0	0	0	0
IGR_SCO0140_SCO0141	0	0	0	0	0	0	0	0	4	0	0	0	0	0	0	0	0	0
IGR_SCO0141_SCO0142	0	0	2	0	3	1	0	0	0	4	0	0	0	0	0	0	0	0
IGR_SCO0142_SCO0143	0	0	6	0	0	0	0	0	0	0	0	0	0	0	0	0	0	0
IGR_SCO0143_SCO0144	1	0	9	0	3	0	0	0	1	0	1	0	0	0	0	0	0	2
IGR_SCO0144_SCO0145	0	0	14	0	11	1	1	0	11	7	0	1	0	5	0	0	26	0
IGR_SCO0145_SCO0147	3	13	92	1	48	1	6	3	31	5	2	0	0	2	0	0	26	5
IGR_SCO0149_SCO0150	0	0	3	0	3	0	0	0	1	8	0	0	0	0	0	1	0	0
IGR_SCO0150_SCO0151	4	23	92	12	44	2	1	2	3	1	0	0	1	7	9	2	36	3
IGR_SCO0152_SCO0153	1	1	15	0	0	2	0	4	1	8	1	1	0	3	0	0	0	2
IGR_SCO0153_SCO0154	2	3	6	0	5	0	0	0	3	0	0	2	0	0	0	0	3	0
IGR_SCO0154_SCO0155	0	0	8	0	2	0	0	0	4	0	0	1	0	0	0	0	2	0
IGR_SCO0156_SCO0157	0	7	8	0	3	0	3	0	3	3	1	0	0	0	0	0	5	1
IGR_SCO0158_SCO0159	0	0	0	0	0	0	0	2	0	0	0	0	0	0	0	0	9	0
IGR_SCO0159_SCO0160	0	0	12	1	5	0	0	1	11	3	0	0	0	10	0	0	25	2
IGR_SCO0161_SCO0162	6	20	164	10	188	3	74	79	595	180	11	7	8	462	137	3	369	43
IGR_SCO0162_SCO0163	1	11	27	14	24	1	69	34	79	40	6	7	11	206	66	4	48	14
IGR_SCO0163_SCO0164	0	0	2	0	4	0	5	0	10	14	0	1	0	42	0	0	0	0
IGR_SCO0165_SCO0166	8	8	79	9	93	2	8	12	84	58	7	6	8	90	14	1	37	15
IGR_SCO0166_SCO0167	6	18	74	11	61	2	56	46	158	34	7	11	4	183	120	8	103	19
IGR_SCO0167_SCO0168	19	62	388	40	382	8	303	111	1104	289	21	21	26	1385	342	24	516	77
IGR_SCO0168_SCO0169	47	98	308	45	350	14	264	161	877	267	41	54	40	734	335	38	761	144
IGR_SCO0169_SCO0170	59	259	736	128	677	32	522	534	1900	548	79	117	95	1290	597	90	1053	394
IGR_SCO0170_SCO0171	10	17	148	12	338	6	239	85	1078	319	18	11	9	751	222	9	858	73
IGR_SCO0171_SCO0172	8	12	24	5	18	1	16	33	68	48	2	5	7	82	27	2	116	8
IGR_SCO0172_SCO0173	2	16	49	5	37	0	33	30	131	55	2	8	6	137	9	2	56	10
IGR_SCO0173_SCO0174	9	20	69	8	63	0	30	43	194	68	3	3	3	148	44	3	184	39
IGR_SCO0174_SCO0175	1	3	7	4	0	0	2	0	5	0	0	0	0	0	0	0	16	0
IGR_SCO0175_SCO0176	0	2	51	0	36	0	5	0	27	14	0	0	0	15	0	1	25	0
IGR_SCO0176_SCO0177	0	0	9	0	1	0	5	0	24	7	0	0	1	6	0	0	19	1
IGR_SCO0177_SCO0178	28	80	189	58	252	12	346	268	708	251	19	48	43	818	494	32	478	263
IGR_SCO0178_SCO0179	12	34	184	12	105	3	120	138	607	195	6	30	15	346	129	22	211	45
IGR_SCO0179_SCO0180	37	95	287	47	317	17	561	414	1496	648	82	120	84	1532	577	44	819	179
IGR_SCO0180_SCO0181	5	19	27	4	27	1	37	19	61	28	2	16	9	126	37	4	63	10
IGR_SCO0181_SCO0182	0	0	0	0	0	0	0	0	0	0	0	0	0	0	0	0	0	0
IGR_SCO0182_SCO0183	0	0	1	0	0	0	0	0	0	0	0	0	0	0	0	0	0	0
IGR_SCO0183_SCO0184	0	0	1	0	0	0	0	0	0	0	0	0	0	0	0	0	0	0
IGR_SCO0188_SCO0189	0	1	0	0	0	0	0	0	2	0	0	0	0	0	0	0	0	0
IGR_SCO0191_SCO0192	0	7	4	0	10	0	9	0	12	0	0	0	0	0	0	0	1	2
IGR_SCO0192_SCO0193	2	8	8	6	11	2	8	0	9	0	1	0	0	1	0	0	20	1
IGR_SCO0193_SCO0194	0	0	2	2	23	2	1	0	7	0	1	0	0	0	0	0	0	0
IGR_SCO0194_SCO0195	0	7	14	6	42	2	1	5	17	20	0	1	0	15	0	0	38	3
IGR_SCO0195_SCO0196	4	31	48	33	50	1	128	64	151	40	7	6	6	111	68	6	59	30
IGR_SCO0196_SCO0197	16	46	111	53	169	7	322	133	619	98	16	30	14	480	175	15	372	135
IGR_SCO0197_SCO0198	42	122	529	62	496	24	320	293	1408	441	52	76	31	971	202	49	990	151
IGR_SCO0198_SCO0199	5	22	171	18	169	2	98	50	885	104	22	17	22	471	44	17	480	36
IGR_SCO0199_SCO0200	47	47	450	18	350	47	102	148	1138	389	60	39	48	559	69	37	961	82
IGR_SCO0200_SCO0201	30	56	254	75	287	22	260	210	836	197	59	44	40	407	180	74	760	162
IGR_SCO0201_SCO0202	0	1	0	1	0	0	0	0	1	0	0	0	0	0	0	0	1	0
IGR_SCO0202_SCO0203	0	2	4	1	2	0	1	0	13	7	0	0	1	0	0	0	1	0
IGR_SCO0203_SCO0204	33	132	247	80	397	28	326	172	776	116	21	30	30	667	189	42	607	180
IGR_SCO0204_SCO0207	7	13	108	3	49	2	29	9	133	36	1	6	2	79	30	5	143	16
IGR_SCO0207_SCO0208	0	1	2	0	1	0	6	0	16	2	0	0	0	27	2	0	38	3
IGR_SCO0208_SCO0209	5	14	33	3	35	2	24	35	101	24	4	4	3	85	28	2	120	20
IGR_SCO0209_SCO0210	21	96	134	42	142	15	727	215	603	182	40	59	32	530	377	36	404	147
IGR_SCO0210_SCO0211	1	3	2	1	7	0	14	11	9	0	0	1	0	7	7	2	0	6
IGR_SCO0211_SCO0212	3	10	39	7	47	0	35	25	113	26	6	6	4	24	19	8	59	20
IGR_SCO0212_SCO0213	6	13	74	24	94	4	50	57	248	34	9	11	4	158	8	6	319	70
IGR_SCO0213_SCO0214	6	7	69	12	129	0	36	15	412	115	4	4	1	138	6	4	282	15
IGR_SCO0214_SCO0215	5	9	52	8	47	3	16	21	64	19	0	6	3	24	33	2	34	16
IGR_SCO0215_SCO0216	0	1	9	1	14	0	10	6	37	17	0	0	1	11	0	1	33	3
IGR_SCO0216_SCO0217	8	11	140	8	209	4	33	19	304	35	8	9	4	118	9	15	269	28
IGR_SCO0219_SCO0220	7	22	173	13	159	5	24	22	211	79	2	5	8	41	15	10	171	20
IGR_SCO0220_SCO0222	10	72	238	29	451	12	54	57	368	65	4	18	5	126	12	12	515	84
IGR_SCO0223_SCO0224	6	43	117	20	111	4	47	17	120	16	2	3	0	49	23	3	72	32
IGR_SCO0225_SCO0226	3	20	54	5	39	2	2	14	14	19	0	0	0	1	10	2	37	10
IGR_SCO0226_SCO0227	0	1	16	0	6	0	0	0	7	0	0	0	0	0	0	0	0	0
IGR_SCO0227_SCO0228	0	0	0	0	2	0	0	0	0	0	0	0	0	1	0	0	0	0
IGR_SCO0228_SCO0229	0	0	0	0	2	0	0	0	1	5	0	0	0	0	0	0	0	0
IGR_SCO0230_SCO0231	44	71	190	10	106	6	19	17	56	17	9	4	3	9	0	10	44	9
IGR_SCO0231_SCO0232	14	25	192	9	59	2	10	4	73	16	4	0	1	11	0	5	54	2
IGR_SCO0232_SCO0233	0	0	8	0	2	0	0	0	1	0	0	1	0	0	0	0	0	0
IGR_SCO0233_SCO0234	1	0	11	0	8	0	1	0	6	8	0	0	0	12	0	0	31	0
IGR_SCO0234_SCO0235	0	0	1	0	0	0	0	0	0	0	0	0	0	0	0	0	0	0
IGR_SCO0235_SCO0236	1	3	17	1	15	0	2	7	17	11	0	2	0	10	10	4	8	1
IGR_SCO0236_SCO0237	0	0	2	0	2	0	0	0	0	0	0	0	0	0	0	0	0	0
IGR_SCO0237_SCO0238	2	1	3	0	1	0	0	0	3	0	0	0	0	0	0	1	0	0
IGR_SCO0238_SCO0239	0	0	15	2	3	0	0	0	1	2	0	0	0	10	0	0	4	0
IGR_SCO0239_SCO0240	3	6	25	4	32	0	4	2	8	10	1	1	0	16	0	1	30	1
IGR_SCO0240_SCO0241	0	0	7	0	7	0	0	3	4	15	0	0	0	2	0	0	6	0
IGR_SCO0241_SCO0242	2	1	41	0	24	1	1	2	27	6	0	0	0	5	0	0	36	0
IGR_SCO0242_SCO0243	6	12	33	1	47	6	21	14	54	16	4	4	2	77	22	3	45	21
IGR_SCO0243_SCO0244	14	71	225	27	204	3	58	45	271	110	3	5	7	141	15	5	162	33
IGR_SCO0244_SCO0245	15	33	141	10	81	2	3	9	26	0	0	3	0	12	0	2	31	8
IGR_SCO0246_SCO0247	174	224	2146	129	3285	65	258	155	4993	417	48	25	22	1221	82	75	2076	157
IGR_SCO0248_SCO0249	5	27	54	20	44	2	25	6	24	1	0	0	0	4	0	3	10	4
IGR_SCO0249_SCO0250	0	0	9	3	4	0	0	0	0	0	0	0	0	0	0	0	0	0
IGR_SCO0250_SCO0251	1	0	10	0	0	0	0	0	3	0	0	0	0	0	0	0	0	0
IGR_SCO0251_SCO0252	0	0	10	0	3	0	0	0	1	11	0	0	0	0	0	0	0	0
IGR_SCO0252_SCO0253	0	0	0	0	1	0	0	0	0	0	0	0	0	0	0	0	3	0
IGR_SCO0253_SCO0254	1	9	18	2	8	0	5	1	3	0	0	0	0	4	6	0	11	5
IGR_SCO0254_SCO0255	1	0	0	0	1	0	2	0	0	0	0	0	0	0	0	0	0	0
IGR_SCO0255_SCO0256	0	0	6	0	8	0	0	0	3	0	0	0	0	13	1	0	7	0
IGR_SCO0256_SCO0257	0	2	7	8	70	2	4	3	49	0	2	1	2	64	18	2	36	5
IGR_SCO0257_SCO0258	0	2	3	0	6	0	0	0	7	0	0	0	1	8	5	0	9	1
IGR_SCO0259_SCO0260	3	2	22	2	43	4	3	6	31	6	1	0	7	46	3	1	28	3
IGR_SCO0260_SCO0261	5	3	7	11	28	0	7	4	21	9	3	0	1	40	0	0	3	1
IGR_SCO0261_SCO0262	1	4	9	1	15	1	2	1	2	0	0	0	0	2	0	0	0	0
IGR_SCO0262_SCO0263	0	2	1	0	0	0	1	0	8	2	0	0	0	0	0	0	0	0
IGR_SCO0263_SCO0264	0	0	9	0	4	1	0	0	1	0	0	0	0	6	0	0	0	0
IGR_SCO0264_SCO0265	0	11	35	5	24	0	2	8	9	5	0	0	0	7	0	0	8	5
IGR_SCO0265_SCO0266	0	4	4	0	6	0	1	0	3	1	0	0	0	0	0	0	3	1
IGR_SCO0266_SCO0267	0	0	2	0	0	0	0	0	0	0	0	0	0	0	0	0	0	0
IGR_SCO0267_SCO0268	3	0	28	0	8	2	2	8	34	26	1	1	0	11	0	2	23	1
IGR_SCO0268_SCO0269	2	8	42	6	20	1	0	4	40	9	3	1	2	103	0	0	26	3
IGR_SCO0270_SCO0271	1	2	2	0	1	0	0	0	0	0	0	0	0	0	0	0	0	0
IGR_SCO0271_SCO0272	0	0	2	0	0	0	0	0	0	0	0	0	0	0	0	0	0	0
IGR_SCO0272_SCO0273	0	0	0	0	2	0	0	0	0	0	0	0	0	0	0	0	0	0
IGR_SCO0273_SCO0274	0	0	0	0	1	0	0	0	1	0	0	0	0	0	0	0	0	0
IGR_SCO0274_SCO0275	0	1	2	0	8	0	0	0	1	1	0	0	0	0	0	0	0	0
IGR_SCO0275_SCO0276	1	1	7	0	5	0	0	4	1	0	0	0	0	0	0	1	0	0
IGR_SCO0276_SCO0277	1	8	29	2	25	1	4	4	11	0	0	1	0	9	0	0	20	4
IGR_SCO0277_SCO0278	0	3	2	0	0	0	0	1	3	0	0	0	0	0	0	0	0	0
IGR_SCO0278_SCO0279	0	2	5	1	2	0	0	0	0	0	0	0	0	0	0	0	7	0
IGR_SCO0279_SCO0280	0	2	2	1	3	0	0	0	4	0	0	0	0	0	0	0	0	0
IGR_SCO0281_SCO0282	0	0	5	0	6	0	0	0	0	0	0	0	0	0	0	0	4	0
IGR_SCO0282_SCO0283	3	6	37	4	28	2	12	2	9	1	0	0	0	10	0	1	5	0
IGR_SCO0283_SCO0284	0	0	2	0	0	0	1	0	0	1	0	0	0	0	0	0	0	0
IGR_SCO0284_SCO0285	0	0	0	1	0	0	0	0	0	0	0	0	0	0	0	0	3	0
IGR_SCO0285_SCO0286	0	3	2	3	36	0	0	2	0	20	0	2	0	0	0	0	6	0
IGR_SCO0286_SCO0287	0	0	5	0	34	0	0	1	6	1	1	1	0	5	0	0	12	0
IGR_SCO0289_SCO0290	0	0	3	0	0	0	0	1	0	0	0	1	0	0	0	0	0	0
IGR_SCO0291_SCO0292	0	0	4	0	0	0	0	0	1	0	0	0	0	0	0	0	9	0
IGR_SCO0292_SCO0293	0	0	5	0	0	0	0	0	0	0	0	0	0	0	0	0	0	0
IGR_SCO0293_SCO0294	0	0	9	0	1	0	0	0	0	0	0	0	0	0	0	0	9	0
IGR_SCO0294_SCO0295	0	0	10	0	4	0	0	0	13	0	0	0	0	3	0	0	13	0
IGR_SCO0295_SCO0296	0	0	0	0	2	0	0	0	0	0	0	0	0	0	0	0	0	0
IGR_SCO0296_SCO0297	0	15	46	1	27	2	5	5	27	15	0	0	0	7	0	0	27	4
IGR_SCO0297_SCO0298	4	14	43	6	45	1	27	6	125	8	3	1	0	49	13	1	50	14
IGR_SCO0298_SCO0299	0	0	1	0	3	0	0	0	0	0	0	0	0	0	0	0	0	1
IGR_SCO0300_SCO0301	0	0	7	0	3	0	2	1	3	0	0	0	0	0	0	0	4	0
IGR_SCO0301_SCO0302	0	4	3	0	0	0	0	0	2	0	0	0	0	0	0	0	9	0
IGR_SCO0303_SCO0304	0	0	6	0	0	0	0	1	0	0	0	0	0	0	0	0	0	0
IGR_SCO0304_SCO0305	0	3	10	0	10	0	1	2	12	3	0	1	1	0	0	0	18	1
IGR_SCO0305_SCO0307	3	0	25	5	40	0	16	2	39	1	1	1	0	22	0	2	27	7
IGR_SCO0307_SCO0308	1	0	13	0	1	0	3	3	0	0	0	0	0	0	0	0	0	0
IGR_SCO0308_SCO0309	0	1	0	0	2	0	0	0	0	0	0	0	0	0	0	0	0	0
IGR_SCO0309_SCO0310	1	14	36	1	26	0	1	2	23	7	0	1	0	9	0	0	6	9
IGR_SCO0310_SCO0311	0	0	3	0	0	0	0	0	0	0	0	0	0	0	0	0	0	0
IGR_SCO0311_SCO0312	0	0	0	0	2	0	0	0	0	0	0	0	0	0	0	0	0	0
IGR_SCO0312_SCO0313	0	1	0	0	0	0	0	0	0	0	0	0	0	1	0	0	0	0
IGR_SCO0314_SCO0315	1	0	8	0	2	0	0	0	0	8	0	0	0	7	0	0	1	0
IGR_SCO0315_SCO0316	0	0	2	0	0	0	0	0	2	0	0	0	0	0	0	0	19	0
IGR_SCO0316_SCO0317	0	0	0	0	3	0	0	1	0	0	0	1	1	4	0	0	0	0
IGR_SCO0317_SCO0318	0	0	0	0	0	0	0	0	0	0	0	0	0	0	0	0	0	0
IGR_SCO0318_SCO0319	0	1	0	0	0	0	0	0	0	0	0	0	0	0	0	0	0	0
IGR_SCO0319_SCO0320	0	0	3	1	0	1	0	0	0	0	0	0	0	0	0	0	0	0
IGR_SCO0320_SCO0321	0	0	0	0	1	0	0	0	0	0	0	0	0	0	0	0	0	0
IGR_SCO0322_SCO0323	3	2	14	0	3	0	2	1	1	2	1	0	0	0	0	0	0	1
IGR_SCO0323_SCO0324	0	0	0	0	2	0	0	0	0	0	0	0	0	0	0	0	0	0
IGR_SCO0324_SCO0325	0	2	4	0	3	0	0	0	0	0	0	0	0	0	0	0	0	0
IGR_SCO0325_SCO0326	0	0	0	0	0	0	0	0	0	0	0	0	0	0	0	0	0	0
IGR_SCO0326_SCO0329	2	3	35	6	27	0	6	4	13	12	0	0	0	13	0	0	10	1
IGR_SCO0329_SCO0330	0	0	6	0	2	0	0	0	0	0	0	0	0	3	0	1	0	0
IGR_SCO0330_SCO0331	0	0	4	0	1	0	0	1	0	0	0	0	0	0	0	0	4	0
IGR_SCO0331_SCO0332	1	7	32	1	12	0	0	1	7	0	0	0	0	0	0	0	0	3
IGR_SCO0332_SCO0333	0	2	2	2	0	0	0	0	2	0	0	0	0	0	0	1	0	2
IGR_SCO0333_SCO0334	0	0	0	0	0	0	0	0	0	0	0	0	0	0	0	0	0	0
IGR_SCO0334_SCO0335	0	0	0	0	0	0	0	0	0	0	0	0	0	0	0	0	0	0
IGR_SCO0335_SCO0336	0	0	4	2	2	0	0	0	1	0	0	0	0	0	0	0	0	0
IGR_SCO0336_SCO0337	0	0	0	0	0	0	0	0	0	0	0	0	0	0	0	0	0	0
IGR_SCO0337_SCO0338	1	3	5	4	4	0	1	2	5	0	0	0	0	16	0	0	0	4
IGR_SCO0338_SCO0339	1	5	10	1	5	0	0	0	0	0	0	0	0	0	0	0	0	0
IGR_SCO0339_SCO0340	0	0	14	0	0	0	1	1	0	1	0	1	0	0	0	0	0	1
IGR_SCO0340_SCO0341	0	0	0	0	0	0	0	0	0	0	0	0	0	0	0	0	0	0
IGR_SCO0341_SCO0342	0	0	2	0	0	0	0	0	0	0	0	0	0	0	0	0	0	0
IGR_SCO0342_SCO0343	1	1	1	0	1	0	0	0	0	2	0	0	0	0	0	0	0	1
IGR_SCO0343_SCO0344	1	0	3	0	3	1	0	0	1	2	0	1	0	0	0	0	4	2
IGR_SCO0344_SCO0345	0	4	0	0	2	0	0	1	0	0	0	0	0	0	0	0	0	0
IGR_SCO0345_SCO0346	0	1	6	0	1	0	0	0	0	0	0	0	0	0	0	0	8	0
IGR_SCO0346_SCO0347	0	0	6	0	2	0	0	0	1	2	0	0	0	0	0	0	20	1
IGR_SCO0348_SCO0349	0	0	0	0	0	0	0	0	0	0	0	0	0	0	0	0	0	0
IGR_SCO0351_SCO0352	0	1	2	0	1	0	0	0	0	5	0	0	0	0	0	0	0	0
IGR_SCO0352_SCO0353	0	0	2	0	1	0	0	0	4	0	0	0	0	0	0	0	0	0
IGR_SCO0354_SCO0355	0	1	0	0	1	0	0	0	0	0	0	0	0	0	7	0	0	0
IGR_SCO0355_SCO0356	0	0	0	0	6	0	0	0	0	0	0	0	0	0	0	0	0	0
IGR_SCO0356_SCO0357	1	8	10	3	7	0	11	0	7	0	0	0	1	1	5	0	8	0
IGR_SCO0357_SCO0358	0	1	3	0	0	0	0	1	1	0	0	0	0	0	0	0	0	0
IGR_SCO0359_SCO0360	0	1	3	4	7	0	0	1	4	0	0	0	0	2	0	0	0	0
IGR_SCO0360_SCO0361	0	0	2	0	2	0	0	0	6	0	0	1	0	0	0	0	7	1
IGR_SCO0361_SCO0362	0	1	6	1	8	0	0	0	1	0	0	1	0	0	0	1	21	1
IGR_SCO0364_SCO0365	0	0	0	0	1	0	0	0	0	0	0	0	0	0	0	0	0	0
IGR_SCO0366_SCO0367	0	0	0	0	1	0	0	0	0	0	0	0	0	0	0	0	0	0
IGR_SCO0367_SCO0368	2	4	28	1	11	0	7	3	17	4	2	0	0	12	4	1	21	2
IGR_SCO0369_SCO0370	0	0	0	0	0	0	0	0	0	0	0	0	0	0	0	0	0	0
IGR_SCO0370_SCO0371	0	0	0	0	0	0	0	0	0	0	0	0	0	0	0	0	0	0
IGR_SCO0371_SCO0372	0	0	0	0	0	0	0	0	1	0	0	0	0	0	15	0	0	0
IGR_SCO0372_SCO0373	0	0	3	0	1	0	0	0	0	0	0	0	0	0	0	0	0	0
IGR_SCO0373_SCO0374	1	0	17	2	17	0	1	3	11	7	0	0	1	6	0	0	15	3
IGR_SCO0374_SCO0375	0	0	0	0	0	0	0	0	2	0	0	0	0	1	0	0	0	0
IGR_SCO0375_SCO0376	0	0	3	0	0	0	2	0	0	0	0	0	0	0	0	1	0	0
IGR_SCO0376_SCO0377	0	1	8	0	7	1	4	0	5	0	0	0	0	0	0	0	1	1
IGR_SCO0378_SCO0379	1	0	20	1	10	0	0	1	8	5	0	1	0	2	0	0	0	0
IGR_SCO0379_SCO0380	6	3	51	0	12	1	4	1	28	6	0	2	0	16	0	1	14	0
IGR_SCO0380_SCO0381	13	21	76	2	29	0	0	3	13	8	1	1	1	1	0	1	33	3
IGR_SCO0381_SCO0382	0	0	0	0	2	0	3	1	3	10	0	0	0	0	0	1	3	1
IGR_SCO0382_SCO0383	0	0	3	1	3	0	2	1	10	0	0	0	0	7	0	0	0	1
IGR_SCO0383_SCO0384	0	2	4	1	2	0	4	0	7	0	0	0	0	0	0	0	19	0
IGR_SCO0385_SCO0386	0	0	0	0	1	0	0	0	1	6	0	0	0	0	0	0	20	0
IGR_SCO0386_SCO0387	0	0	0	0	3	0	0	1	6	0	1	0	1	2	0	0	0	0
IGR_SCO0387_SCO0388	0	0	0	0	4	0	5	1	1	0	0	0	1	3	0	0	0	0
IGR_SCO0388_SCO0389	0	0	0	0	0	0	0	0	0	0	0	0	0	0	19	0	0	0
IGR_SCO0389_SCO0390	0	0	0	0	1	0	0	0	0	0	0	0	0	0	0	0	0	0
IGR_SCO0390_SCO0391	0	0	0	0	0	0	0	0	0	0	0	0	0	0	0	0	0	0
IGR_SCO0394_SCO0395	0	1	0	0	0	0	0	0	5	0	0	0	0	3	0	1	1	0
IGR_SCO0396_SCO0397	0	0	0	0	0	0	0	1	3	0	0	1	0	4	0	0	0	0
IGR_SCO0398_SCO0399	0	0	0	0	2	0	4	0	1	0	0	0	0	2	0	0	4	0
IGR_SCO0400_SCO0401	0	0	1	0	3	0	0	1	9	0	0	0	0	0	0	0	0	0
IGR_SCO0401_SCO0402	0	1	4	1	4	0	2	2	1	0	0	0	0	2	0	1	1	1
IGR_SCO0402_SCO0403	0	10	25	4	27	0	13	8	17	24	2	1	0	29	6	2	52	4
IGR_SCO0403_SCO0404	0	0	0	0	0	0	0	0	0	0	0	0	0	0	0	0	0	0
IGR_SCO0404_SCO0405	1	4	15	2	18	0	6	1	11	1	0	1	0	6	0	2	0	4
IGR_SCO0405_SCO0406	0	0	4	0	4	0	0	0	0	0	0	0	0	0	0	0	0	0
IGR_SCO0406_SCO0407	0	0	0	0	1	1	0	0	0	0	0	0	0	1	0	0	0	0
IGR_SCO0408_SCO0409	0	1	9	0	7	0	0	3	15	10	0	0	1	9	11	1	11	1
IGR_SCO0409_SCO0410	0	0	0	0	6	0	3	4	2	0	0	0	0	5	0	0	0	0
IGR_SCO0410_SCO0411	0	2	1	0	1	0	0	0	6	5	0	0	0	0	0	1	0	6
IGR_SCO0412_SCO0413	1	22	12	10	37	1	7	10	25	5	0	1	0	13	0	1	26	11
IGR_SCO0413_SCO0414	1	2	15	1	24	0	10	2	19	6	0	1	0	8	0	0	6	1
IGR_SCO0414_SCO0415	0	2	7	1	4	0	1	0	17	0	0	0	0	16	0	0	3	1
IGR_SCO0415_SCO0416	0	0	5	0	0	0	2	0	0	0	0	0	0	0	0	0	0	0
IGR_SCO0416_SCO0417	0	0	0	0	0	0	0	0	0	0	0	0	0	0	0	0	0	0
IGR_SCO0417_SCO0418	0	0	0	0	0	0	0	0	0	0	0	0	0	0	0	0	0	0
IGR_SCO0418_SCO0419	0	0	0	0	1	0	0	0	0	0	0	0	0	0	0	0	0	0
IGR_SCO0419_SCO0420	0	0	1	0	6	0	0	0	1	0	0	1	0	0	3	0	0	0
IGR_SCO0420_SCO0421	0	1	3	0	0	0	0	0	0	0	0	0	0	0	0	0	0	1
IGR_SCO0421_SCO0422	0	3	1	0	3	0	0	0	0	0	0	0	0	0	0	0	0	0
IGR_SCO0422_SCO0423	0	0	0	0	0	0	0	1	0	4	0	0	0	0	0	0	0	0
IGR_SCO0423_SCO0424	0	0	6	1	0	0	0	0	0	0	0	0	0	0	0	0	8	0
IGR_SCO0424_SCO0425	0	0	3	0	0	0	0	0	0	0	0	1	0	0	0	0	0	0
IGR_SCO0425_SCO0426	0	0	5	0	4	0	0	1	3	0	0	0	0	0	0	0	0	0
IGR_SCO0426_SCO0427	3	22	24	2	42	3	2	0	11	1	1	1	0	12	0	6	63	6
IGR_SCO0427_SCO0428	0	2	8	2	6	0	1	0	2	0	0	0	0	0	0	0	0	0
IGR_SCO0428_SCO0429	0	3	5	6	4	0	0	0	0	0	0	0	0	0	0	0	7	0
IGR_SCO0429_SCO0430	0	0	0	0	2	0	0	0	0	0	0	0	0	1	0	0	0	0
IGR_SCO0430_SCO0431	0	0	4	1	0	0	1	0	0	0	0	0	0	0	0	0	2	0
IGR_SCO0431_SCO0432	0	0	5	0	5	0	0	0	0	0	0	0	0	0	0	0	0	0
IGR_SCO0432_SCO0433	0	0	0	0	1	0	0	0	0	0	0	0	0	0	0	0	5	0
IGR_SCO0433_SCO0434	0	7	21	1	5	0	0	0	5	0	0	0	0	3	0	0	2	1
IGR_SCO0435_SCO0436	4	9	28	1	18	0	5	2	0	4	0	0	0	0	0	0	8	2
IGR_SCO0436_SCO0437	2	6	9	4	3	1	0	0	0	0	0	0	0	0	0	0	0	0
IGR_SCO0438_SCO0439	1	2	22	3	4	0	1	0	2	0	0	0	0	0	0	0	0	0
IGR_SCO0440_SCO0441	1	2	36	0	7	0	0	0	0	1	0	0	0	2	0	0	12	0
IGR_SCO0444_SCO0445	2	2	8	1	8	0	0	0	0	0	0	0	0	0	0	0	0	2
IGR_SCO0446_SCO0447	0	0	0	0	0	0	0	0	1	2	0	0	0	0	0	0	0	0
IGR_SCO0447_SCO0449	5	9	24	5	26	1	3	3	11	7	3	1	0	7	0	0	5	0
IGR_SCO0449_SCO0450	0	0	0	0	0	0	0	0	3	0	0	0	0	0	0	0	0	0
IGR_SCO0450_SCO0451	0	0	0	0	0	0	3	0	0	0	0	1	0	0	0	0	0	0
IGR_SCO0451_SCO0452	1	0	23	0	9	0	2	0	44	0	1	0	0	16	0	1	34	0
IGR_SCO0452_SCO0453	1	1	13	0	6	0	0	0	4	0	0	0	0	0	0	0	0	1
IGR_SCO0453_SCO0454	1	0	0	0	0	0	0	0	0	0	0	1	0	0	0	0	0	0
IGR_SCO0454_SCO0455	0	0	4	0	0	0	0	0	5	1	0	0	0	2	0	0	17	0
IGR_SCO0456_SCO0457	0	0	2	0	3	0	0	0	0	0	0	0	0	0	0	0	0	0
IGR_SCO0458_SCO0459	0	0	4	0	2	0	0	0	1	0	0	0	0	0	0	0	6	0
IGR_SCO0459_SCO0460	2	10	22	4	8	0	3	3	5	0	0	0	2	0	0	1	3	1
IGR_SCO0460_SCO0461	1	1	12	2	17	0	0	1	2	0	0	0	0	0	0	0	7	2
IGR_SCO0461_SCO0462	3	18	15	0	3	1	1	3	12	3	1	0	0	0	15	0	25	0
IGR_SCO0462_SCO0463	0	0	0	0	0	0	0	0	0	0	0	0	0	0	0	0	0	0
IGR_SCO0463_SCO0464	2	3	5	1	2	0	1	3	11	5	0	1	1	4	0	0	0	1
IGR_SCO0464_SCO0465	1	0	0	0	1	1	0	0	0	0	0	0	0	5	0	0	6	0
IGR_SCO0465_SCO0466	0	0	0	0	1	0	0	1	1	0	0	0	0	0	3	0	6	0
IGR_SCO0466_SCO0467	0	0	1	1	0	0	0	0	0	0	0	0	0	0	0	0	0	0
IGR_SCO0467_SCO0468	0	1	4	0	4	0	0	0	5	0	0	0	0	0	0	0	0	1
IGR_SCO0468_SCO0469	0	0	6	0	4	0	0	0	2	0	0	0	0	0	0	0	4	0
IGR_SCO0469_SCO0470	0	0	6	0	0	0	0	0	4	0	0	0	0	0	0	0	0	0
IGR_SCO0470_SCO0471	3	0	2	0	0	0	1	1	1	0	0	0	0	3	0	0	0	1
IGR_SCO0471_SCO0472	0	0	4	0	5	0	0	0	4	6	0	0	0	0	0	0	0	2
IGR_SCO0474_SCO0475	0	0	0	0	0	0	0	0	0	0	0	0	0	0	0	0	0	0
IGR_SCO0475_SCO0476	0	0	0	0	1	0	0	0	0	0	0	0	0	0	0	0	0	0
IGR_SCO0476_SCO0477	0	3	3	0	2	1	0	1	1	1	0	0	0	1	0	0	1	0
IGR_SCO0477_SCO0478	0	0	0	4	6	1	1	0	0	0	0	0	0	0	0	0	0	0
IGR_SCO0478_SCO0479	1	7	18	1	6	0	3	2	2	5	0	0	0	1	0	0	8	0
IGR_SCO0479_SCO0480	0	0	0	0	0	0	0	0	0	0	0	0	0	0	0	0	0	0
IGR_SCO0480_SCO0481	1	0	0	0	0	0	0	0	1	0	0	0	0	0	0	0	0	0
IGR_SCO0481_SCO0482	1	1	3	0	4	0	0	0	4	0	0	0	0	0	0	0	0	0
IGR_SCO0483_SCO0484	0	0	0	0	0	0	1	0	0	0	0	0	0	0	0	0	0	0
IGR_SCO0484_SCO0485	0	0	0	0	3	0	0	0	0	0	0	0	0	0	0	0	0	0
IGR_SCO0486_SCO0487	1	3	24	2	41	0	5	8	14	10	0	0	2	3	0	0	14	1
IGR_SCO0487_SCO0488	0	4	8	0	1	1	0	1	2	4	1	0	0	0	0	0	0	1
IGR_SCO0488_SCO0489	4	8	21	12	25	2	6	5	20	0	1	1	0	0	0	6	46	5
IGR_SCO0489_SCO0490	3	0	8	1	7	1	0	0	2	0	0	0	0	0	0	1	0	1
IGR_SCO0490_SCO0491	1	11	10	6	8	0	24	2	16	2	2	0	0	1	6	3	1	2
IGR_SCO0491_SCO0492	0	5	37	2	24	0	0	4	17	0	0	1	0	15	0	0	18	2
IGR_SCO0492_SCO0493	4	6	26	4	16	1	3	0	12	0	0	0	0	1	0	3	6	6
IGR_SCO0493_SCO0494	7	33	43	11	72	3	9	20	68	12	2	4	0	16	0	6	43	12
IGR_SCO0494_SCO0495	1	7	52	1	32	2	9	2	21	1	0	2	1	5	0	1	63	6
IGR_SCO0495_SCO0496	4	1	7	3	1	0	0	1	3	8	0	1	0	0	0	0	0	0
IGR_SCO0498_SCO0499	2	0	30	0	21	0	0	1	1	4	0	0	0	0	0	0	4	0
IGR_SCO0499_SCO0500	12	5	35	1	19	5	6	0	21	4	2	3	3	6	0	1	25	3
IGR_SCO0500_SCO0501	1	3	19	0	23	0	5	2	1	13	0	0	0	13	0	0	33	4
IGR_SCO0501_SCO0502	0	0	6	0	2	0	0	0	0	0	0	0	0	0	0	0	0	0
IGR_SCO0502_SCO0503	0	0	2	1	1	0	2	0	1	9	0	0	0	0	0	0	0	0
IGR_SCO0503_SCO0504	1	10	12	0	13	0	4	0	4	11	0	0	0	0	0	0	9	0
IGR_SCO0504_SCO0505	3	6	46	2	39	0	4	2	19	2	0	0	0	0	0	1	10	0
IGR_SCO0505_SCO0506	1	0	6	0	2	0	3	0	7	0	1	0	0	7	0	0	30	2
IGR_SCO0506_SCO0507	4	4	15	0	12	1	5	0	6	0	1	0	0	6	0	0	0	2
IGR_SCO0507_SCO0508	0	12	46	13	19	0	11	4	8	0	0	0	0	0	0	0	0	1
IGR_SCO0508_SCO0509	1	0	3	0	11	0	0	1	2	0	1	0	0	0	0	0	19	0
IGR_SCO0509_SCO0511	1	4	18	0	5	1	0	0	7	3	0	0	0	2	6	0	17	0
IGR_SCO0511_SCO0512	1	3	3	2	2	0	0	0	2	0	0	0	0	0	0	0	2	2
IGR_SCO0512_SCO0513	0	0	1	0	1	0	0	0	1	1	0	0	0	2	0	0	2	0
IGR_SCO0513_SCO0514	3	7	26	0	11	1	0	0	6	8	0	1	0	3	0	1	0	0
IGR_SCO0514_SCO0516	2	11	19	5	9	0	3	0	1	0	0	0	0	0	7	0	2	1
IGR_SCO0516_SCO0517	0	4	2	1	4	0	3	3	3	0	0	0	0	0	0	0	0	0
IGR_SCO0518_SCO0519	0	0	0	1	3	0	0	0	0	0	0	0	0	0	0	0	0	0
IGR_SCO0519_SCO0520	0	0	0	0	0	0	0	0	0	0	0	0	0	0	0	0	0	0
IGR_SCO0520_SCO0521	0	2	0	0	3	0	0	0	1	0	0	0	0	0	0	0	0	2
IGR_SCO0521_SCO0522	1	5	34	4	9	0	1	1	1	0	0	0	0	5	0	0	3	1
IGR_SCO0522_SCO0523	1	2	3	0	0	0	0	0	0	0	0	0	0	0	0	0	0	0
IGR_SCO0523_SCO0524	0	1	1	0	1	0	0	0	3	0	0	0	0	0	0	0	1	0
IGR_SCO0524_SCO0525	1	1	26	4	10	0	3	1	1	5	0	0	0	3	0	0	8	1
IGR_SCO0525_SCO0526	2	3	13	3	26	0	15	3	12	0	2	1	2	11	6	3	5	7
IGR_SCO0526_SCO0527	20	12	106	20	116	17	12	8	109	14	12	16	4	42	0	14	99	11
IGR_SCO0527_SCO0528	43	34	309	44	758	61	38	23	680	145	49	23	19	508	10	43	1237	55
IGR_SCO0528_SCO0529	0	0	0	0	0	0	0	0	0	0	0	0	0	0	0	0	0	1
IGR_SCO0529_SCO0530	0	1	10	0	4	0	0	0	6	0	0	0	0	0	0	0	0	0
IGR_SCO0530_SCO0531	0	0	0	0	0	0	0	0	0	0	0	0	0	0	0	0	0	0
IGR_SCO0531_SCO0532	0	0	0	0	0	0	0	0	0	0	0	0	0	0	0	0	0	0
IGR_SCO0533_SCO0534	0	0	0	0	0	0	0	0	0	0	0	0	0	0	0	0	0	0
IGR_SCO0535_SCO0536	0	2	16	3	7	0	0	0	2	2	0	0	0	0	0	0	1	0
IGR_SCO0536_SCO0537	1	1	8	0	4	0	0	3	0	5	0	0	0	10	0	0	27	1
IGR_SCO0537_SCO0538	0	0	0	0	4	0	0	0	0	0	0	0	0	0	0	0	0	0
IGR_SCO0538_SCO0539	0	0	0	0	0	0	0	0	1	0	0	0	0	0	0	0	0	0
IGR_SCO0540_SCO0541	0	0	0	1	0	0	0	0	1	0	0	0	0	0	0	0	0	0
IGR_SCO0541_SCO0542	0	0	0	0	4	0	0	0	0	0	0	0	0	0	0	0	2	0
IGR_SCO0542_SCO0543	0	1	8	2	10	0	0	0	4	3	0	0	0	1	1	0	4	0
IGR_SCO0543_SCO0544	7	13	116	5	82	2	12	11	57	10	1	0	1	13	0	2	6	2
IGR_SCO0544_SCO0545	0	2	4	1	6	0	3	1	4	7	0	1	0	4	0	1	1	0
IGR_SCO0545_SCO0546	0	3	0	3	0	0	0	0	4	0	0	0	0	8	0	0	0	0
IGR_SCO0546_SCO0547	0	0	0	1	0	0	0	0	2	0	0	0	0	4	0	0	0	0
IGR_SCO0549_SCO0550	1	0	1	0	2	0	0	0	0	0	0	0	0	3	0	0	1	0
IGR_SCO0550_SCO0551	0	0	7	0	0	0	1	0	4	5	0	0	0	0	0	0	3	0
IGR_SCO0552_SCO0553	0	0	1	0	1	0	0	0	0	2	0	0	0	0	0	0	0	0
IGR_SCO0553_SCO0554	0	1	4	1	3	0	0	7	2	0	0	1	0	0	0	0	7	1
IGR_SCO0554_SCO0555	0	0	0	0	1	0	0	0	0	0	0	0	0	0	0	0	0	0
IGR_SCO0555_SCO0556	0	1	1	0	2	0	0	0	1	0	1	0	0	0	0	1	0	0
IGR_SCO0556_SCO0557	0	0	1	0	7	0	0	0	0	0	0	0	0	0	0	0	0	0
IGR_SCO0558_SCO0559	0	0	7	0	2	0	0	5	1	0	0	0	0	0	0	0	0	0
IGR_SCO0559_SCO0560	1	13	34	0	20	1	18	13	40	4	1	2	0	26	7	0	28	10
IGR_SCO0560_SCO0561	3	4	38	1	25	0	3	10	13	11	0	1	0	11	8	2	45	3
IGR_SCO0561_SCO0562	1	0	6	4	8	0	0	0	2	6	0	0	0	0	0	0	0	0
IGR_SCO0562_SCO0563	0	2	12	1	7	0	4	1	3	2	1	0	1	5	13	0	0	7
IGR_SCO0563_SCO0564	0	0	6	0	5	0	1	0	0	0	0	0	0	0	0	0	0	0
IGR_SCO0564_SCO0565	0	0	0	0	0	0	0	0	0	0	0	0	0	0	0	0	0	0
IGR_SCO0566_SCO0567	1	0	12	2	10	1	1	5	10	10	1	2	0	13	6	3	12	3
IGR_SCO0567_SCO0568	0	2	7	0	1	2	0	0	4	0	0	0	0	0	0	1	0	0
IGR_SCO0568_SCO0569	11	9	76	3	21	0	2	41	23	44	1	6	1	17	0	1	0	3
IGR_SCO0569_SCO0570	6	24	71	1	7	4	3	40	15	67	1	13	6	50	0	3	6	5
IGR_SCO0570_SCO0571	2	1	7	1	7	0	1	10	8	31	0	3	1	5	0	0	1	1
IGR_SCO0572_SCO0573	0	1	8	0	3	0	0	0	0	0	0	0	0	0	0	0	0	0
IGR_SCO0573_SCO0574	0	0	6	0	2	0	0	0	0	0	0	0	0	0	0	0	0	2
IGR_SCO0574_SCO0575	2	0	5	0	2	1	0	0	1	3	0	0	0	0	0	0	13	0
IGR_SCO0575_SCO0576	0	1	6	4	4	0	0	0	5	0	0	0	0	0	0	3	2	0
IGR_SCO0579_SCO0580	0	0	8	0	1	1	0	0	0	0	0	0	0	0	0	0	0	0
IGR_SCO0581_SCO0582	1	0	8	0	4	0	0	0	0	1	0	0	0	0	0	0	5	0
IGR_SCO0582_SCO0583	5	6	31	3	11	0	0	2	8	0	0	0	0	1	0	0	9	0
IGR_SCO0583_SCO0584	0	1	0	0	0	0	0	0	0	0	0	0	0	0	0	0	0	0
IGR_SCO0585_SCO0586	0	0	0	0	0	0	0	0	0	0	0	0	0	0	0	0	0	0
IGR_SCO0586_SCO0587	0	0	1	0	0	0	0	1	0	0	0	0	0	0	0	0	0	0
IGR_SCO0587_SCO0588	0	0	8	0	2	0	0	0	3	5	0	0	0	0	0	0	3	0
IGR_SCO0588_SCO0589	1	5	17	2	8	0	1	0	1	5	1	0	0	4	0	0	3	1
IGR_SCO0589_SCO0590	0	0	1	0	1	0	0	0	5	0	0	0	0	0	0	0	0	0
IGR_SCO0590_SCO0591	4	7	5	4	12	0	0	2	5	0	0	0	0	0	0	0	0	1
IGR_SCO0591_SCO0592	0	2	5	0	0	0	0	1	0	1	0	0	0	0	0	0	0	1
IGR_SCO0592_SCO0593	1	8	18	6	40	1	5	4	23	2	3	4	0	14	2	0	3	1
IGR_SCO0593_SCO0594	0	2	7	1	2	0	0	0	3	0	0	0	0	2	0	0	8	0
IGR_SCO0594_SCO0595	0	0	0	0	1	0	0	0	3	0	0	0	0	0	0	0	4	0
IGR_SCO0595_SCO0596	0	1	12	0	5	0	0	1	2	0	0	0	0	0	0	0	1	0
IGR_SCO0596_SCO0597	3	10	11	2	10	0	10	0	6	0	0	0	1	5	0	2	0	2
IGR_SCO0597_SCO0598	7	17	101	13	54	1	14	6	24	12	1	0	0	16	0	1	53	5
IGR_SCO0599_SCO0600	7	14	45	7	30	1	5	0	44	15	0	2	2	7	0	1	57	5
IGR_SCO0600_SCO0601	0	5	0	2	7	1	2	0	17	0	0	1	0	0	0	0	0	0
IGR_SCO0601_SCO0602	1	0	1	1	10	1	0	0	0	0	0	0	0	0	0	0	17	0
IGR_SCO0602_SCO0603	0	1	0	0	0	0	0	0	0	0	0	0	0	0	0	0	0	0
IGR_SCO0603_SCO0604	0	1	0	2	0	0	1	0	0	0	0	0	0	0	0	0	0	0
IGR_SCO0604_SCO0605	0	2	3	0	0	0	0	1	3	17	0	0	0	0	0	0	0	0
IGR_SCO0605_SCO0606	0	1	0	0	0	0	0	0	0	0	0	0	1	0	0	0	0	0
IGR_SCO0606_SCO0607	0	0	20	8	71	2	12	12	123	15	5	1	2	158	10	8	79	13
IGR_SCO0607_SCO0608	11	14	94	101	1038	25	281	135	1173	173	29	22	44	1428	501	55	1975	336
IGR_SCO0608_SCO0609	5	15	48	34	129	3	20	16	135	17	2	4	4	135	34	6	153	30
IGR_SCO0609_SCO0610	0	5	2	4	17	0	4	3	7	0	0	0	0	6	0	0	2	3
IGR_SCO0610_SCO0611	1	3	9	3	1	0	1	2	0	0	0	0	0	0	0	0	0	2
IGR_SCO0611_SCO0612	1	0	3	1	1	0	0	0	0	0	0	0	0	0	0	0	0	0
IGR_SCO0613_SCO0614	0	0	3	0	0	1	0	0	0	0	0	0	0	0	0	0	0	0
IGR_SCO0614_SCO0615	0	1	2	0	3	0	0	0	1	0	0	1	0	0	0	0	0	0
IGR_SCO0615_SCO0616	0	0	1	0	0	0	9	0	9	0	0	1	1	9	4	1	23	0
IGR_SCO0617_SCO0618	5	3	8	1	3	0	5	0	11	1	0	0	0	3	12	1	10	0
IGR_SCO0619_SCO0620	1	3	4	0	5	0	1	0	4	0	0	0	0	0	0	0	0	0
IGR_SCO0620_SCO0621	0	0	4	0	7	0	0	0	0	4	0	0	0	0	0	0	0	0
IGR_SCO0621_SCO0622	0	1	2	0	2	0	1	0	0	0	0	0	0	0	0	0	0	0
IGR_SCO0622_SCO0623	0	7	18	0	12	2	0	2	5	0	0	0	0	3	0	0	10	1
IGR_SCO0623_SCO0624	0	0	4	0	0	0	0	0	0	0	0	0	0	0	0	0	2	0
IGR_SCO0624_SCO0625	1	0	2	0	3	0	0	0	3	0	1	0	0	0	0	0	0	0
IGR_SCO0625_SCO0626	0	0	0	0	2	0	3	0	0	0	0	0	0	0	0	0	0	0
IGR_SCO0627_SCO0628	19	23	106	5	35	1	2	1	18	8	1	4	4	13	0	10	28	4
IGR_SCO0628_SCO0629	0	1	1	0	0	0	0	0	0	0	0	0	0	0	0	0	0	0
IGR_SCO0629_SCO0630	1	0	1	0	3	0	0	0	0	5	1	0	0	1	0	0	0	0
IGR_SCO0630_SCO0631	7	5	150	7	91	0	7	7	50	21	0	0	0	24	28	1	62	1
IGR_SCO0631_SCO0632	1	0	9	1	6	0	0	0	2	0	0	0	0	0	0	0	2	0
IGR_SCO0633_SCO0635	2	3	17	2	12	0	4	1	6	0	0	0	1	4	0	0	5	0
IGR_SCO0635_SCO0636	4	4	191	1	174	1	5	1	67	71	0	1	1	24	0	1	74	1
IGR_SCO0636_SCO0637	0	3	0	0	3	0	0	2	2	0	0	0	0	0	0	0	4	3
IGR_SCO0637_SCO0638	0	8	11	0	13	0	9	2	5	0	0	0	0	0	2	1	0	2
IGR_SCO0638_SCO0639	2	5	36	2	36	1	2	5	21	3	0	1	0	13	0	0	3	0
IGR_SCO0639_SCO0640	1	4	11	7	4	0	2	1	5	0	0	2	1	7	0	1	5	0
IGR_SCO0640_SCO0641	5	3	54	2	52	4	5	7	73	20	1	1	1	24	18	1	77	10
IGR_SCO0641_SCO0642	44	91	329	45	200	18	80	47	329	31	11	23	11	79	45	29	126	43
IGR_SCO0642_SCO0643	0	0	2	3	2	0	1	0	1	0	0	0	0	0	0	0	0	0
IGR_SCO0643_SCO0644	0	2	3	0	1	0	0	0	1	0	0	0	0	0	0	0	0	0
IGR_SCO0644_SCO0645	2	3	12	0	5	0	2	5	3	2	0	1	0	3	7	0	0	1
IGR_SCO0645_SCO0646	0	0	0	0	1	0	0	1	1	0	0	0	0	0	0	0	0	0
IGR_SCO0646_SCO0647	1	2	8	2	2	0	2	2	0	3	0	0	0	0	0	0	0	2
IGR_SCO0647_SCO0648	0	0	3	0	2	0	1	1	3	0	0	0	0	1	0	0	6	1
IGR_SCO0648_SCO0649	0	0	5	1	1	0	0	0	0	2	0	0	0	0	0	0	0	0
IGR_SCO0649_SCO0650	0	0	0	0	3	0	0	0	0	0	0	0	0	0	0	0	0	0
IGR_SCO0651_SCO0652	0	0	0	0	0	0	0	0	0	0	0	0	0	0	0	0	0	0
IGR_SCO0654_SCO0655	0	0	2	0	1	0	0	0	0	0	0	0	0	0	0	0	0	1
IGR_SCO0656_SCO0657	1	1	0	0	0	0	0	0	0	0	0	0	0	0	0	0	0	0
IGR_SCO0658_SCO0659	0	0	0	0	0	0	0	0	0	0	0	0	0	0	0	0	0	0
IGR_SCO0659_SCO0660	1	4	15	0	5	1	0	0	4	0	0	0	0	5	0	0	0	1
IGR_SCO0660_SCO0661	0	1	1	0	2	0	0	0	0	0	0	0	0	0	0	0	0	0
IGR_SCO0664_SCO0665	0	2	1	0	2	0	1	0	1	0	0	0	0	0	0	0	0	2
IGR_SCO0665_SCO0666	1	1	4	0	3	0	1	1	2	2	0	0	0	0	0	0	4	0
IGR_SCO0666_SCO0667	0	3	1	0	3	0	2	0	4	0	0	0	0	0	3	0	0	1
IGR_SCO0667_SCO0668	0	0	1	0	1	1	0	0	0	0	0	0	0	0	0	0	0	0
IGR_SCO0668_SCO0669	0	0	0	0	0	0	0	0	0	0	0	0	0	0	0	0	0	0
IGR_SCO0670_SCO0671	0	1	17	0	4	1	2	1	10	0	0	0	1	5	0	1	2	3
IGR_SCO0671_SCO0672	0	0	1	0	2	0	0	1	1	5	0	0	0	0	0	0	16	1
IGR_SCO0672_SCO0673	0	3	9	2	1	0	0	6	1	0	0	0	0	0	0	1	11	1
IGR_SCO0673_SCO0674	0	0	0	0	0	0	0	0	0	0	0	0	0	0	0	0	0	0
IGR_SCO0674_SCO0675	0	0	0	0	1	0	0	0	1	0	0	0	0	0	0	0	0	0
IGR_SCO0675_SCO0676	1	3	47	3	26	0	6	2	41	13	0	0	0	28	0	3	52	5
IGR_SCO0676_SCO0677	1	0	3	0	6	0	0	0	0	0	0	0	0	0	0	0	0	0
IGR_SCO0677_SCO0678	6	12	59	11	41	6	5	5	111	14	2	3	0	27	0	10	95	15
IGR_SCO0678_SCO0679	0	0	6	3	8	0	4	0	9	4	0	0	0	9	0	0	35	0
IGR_SCO0679_SCO0680	1	6	21	2	10	0	5	3	27	0	0	0	0	9	0	2	12	6
IGR_SCO0680_SCO0681	4	3	96	4	110	2	7	1	64	6	1	1	0	26	0	0	105	3
IGR_SCO0681_SCO0682	17	52	96	20	98	10	27	11	143	15	5	5	3	47	19	9	86	20
IGR_SCO0682_SCO0683	1	45	21	18	31	3	21	3	24	1	0	0	1	5	6	0	23	8
IGR_SCO0683_SCO0684	1	6	19	2	12	3	3	1	12	0	0	0	0	6	0	0	4	1
IGR_SCO0684_SCO0685	0	2	2	0	5	0	0	2	10	0	1	1	0	1	10	0	0	2
IGR_SCO0685_SCO0686	0	0	1	0	0	0	1	0	0	0	0	0	0	0	0	0	0	0
IGR_SCO0686_SCO0687	3	2	6	1	5	1	0	1	4	0	0	0	0	0	0	0	9	3
IGR_SCO0687_SCO0688	1	2	19	1	11	0	0	1	5	2	0	0	0	11	0	0	0	0
IGR_SCO0688_SCO0689	3	12	16	0	3	1	1	0	3	0	0	1	0	0	0	0	8	1
IGR_SCO0690_SCO0691	0	3	12	1	0	0	4	0	3	0	0	0	0	0	0	0	0	0
IGR_SCO0691_SCO0692	0	1	3	0	2	0	0	0	0	0	0	0	0	0	0	0	0	0
IGR_SCO0692_SCO0693	0	2	0	1	1	0	0	2	1	0	0	0	0	0	0	0	0	0
IGR_SCO0693_SCO0694	0	2	9	0	7	1	2	0	5	2	0	2	0	6	0	0	2	2
IGR_SCO0694_SCO0695	3	10	17	2	13	0	2	5	19	0	2	2	2	0	0	3	19	5
IGR_SCO0695_SCO0696	10	35	80	10	50	5	25	6	38	15	1	3	0	9	2	2	62	5
IGR_SCO0696_SCO0698	4	22	80	29	86	1	65	6	152	15	1	3	2	28	4	2	52	19
IGR_SCO0698_SCO0699	0	0	0	0	0	0	0	0	0	0	0	0	0	0	0	0	0	0
IGR_SCO0699_SCO0700	0	1	2	1	5	1	1	0	4	0	0	0	0	0	0	0	4	0
IGR_SCO0700_SCO0701	24	21	194	15	209	1	24	12	245	71	4	2	1	75	19	7	236	10
IGR_SCO0701_SCO0702	15	22	172	8	78	3	12	18	91	30	3	14	1	65	20	8	135	15
IGR_SCO0702_SCO0703	47	80	299	49	293	24	24	24	202	54	18	8	6	141	9	6	253	38
IGR_SCO0703_SCO0705	324	742	2246	323	1631	100	244	198	1012	299	44	71	31	491	56	62	962	159
IGR_SCO0705_SCO0706	2	3	11	2	23	0	2	0	34	9	0	0	0	15	15	0	28	1
IGR_SCO0710_SCO0711	0	0	3	1	3	0	0	0	2	0	0	0	0	0	0	0	0	0
IGR_SCO0711_SCO0712	0	1	0	0	0	0	1	0	1	0	0	0	0	0	0	0	0	0
IGR_SCO0712_SCO0713	0	0	2	0	0	0	0	1	0	0	0	0	0	0	0	0	0	0
IGR_SCO0713_SCO0714	0	1	3	7	1	0	1	2	2	0	0	1	0	0	0	0	4	0
IGR_SCO0714_SCO0715	1	2	10	1	3	0	1	2	1	0	0	0	0	0	0	0	0	0
IGR_SCO0715_SCO0716	1	1	2	1	1	0	0	0	0	0	0	0	0	0	0	0	0	0
IGR_SCO0716_SCO0717	0	0	0	0	0	0	0	0	0	0	0	0	0	0	0	0	0	0
IGR_SCO0717_SCO0718	1	1	2	0	2	0	0	2	2	2	0	0	0	1	0	0	8	1
IGR_SCO0718_SCO0719	4	1	8	0	6	5	4	1	22	4	1	2	0	17	0	2	0	1
IGR_SCO0719_SCO0720	3	3	3	1	7	0	1	0	2	10	0	0	0	0	0	0	6	0
IGR_SCO0720_SCO0721	1	1	6	4	9	0	5	3	10	0	1	1	0	0	2	1	3	0
IGR_SCO0722_SCO0723	0	0	0	0	0	0	0	1	0	0	0	0	0	2	0	0	0	0
IGR_SCO0723_SCO0724	9	12	86	8	19	0	13	11	70	15	1	3	1	19	13	2	41	4
IGR_SCO0724_SCO0725	6	5	41	3	53	0	5	5	33	35	1	0	0	8	0	2	90	4
IGR_SCO0725_SCO0726	0	4	16	6	10	1	3	0	3	9	0	0	0	2	0	0	18	4
IGR_SCO0726_SCO0727	2	2	4	0	1	0	0	1	0	0	0	0	0	0	0	0	0	0
IGR_SCO0727_SCO0728	0	0	0	0	1	0	0	0	0	0	0	0	0	0	0	0	0	0
IGR_SCO0728_SCO0729	1	8	19	4	13	0	1	3	6	9	0	2	0	3	0	2	0	0
IGR_SCO0729_SCO0730	6	17	49	9	19	1	14	12	12	13	0	2	1	13	34	2	0	6
IGR_SCO0731_SCO0732	3	3	16	0	12	0	2	2	5	2	0	0	0	14	4	0	10	2
IGR_SCO0732_SCO0733	59	71	1762	28	1370	5	67	81	1337	655	3	11	3	457	73	6	1179	59
IGR_SCO0733_SCO0734	1	1	24	0	21	1	1	2	10	3	1	0	0	2	0	1	3	0
IGR_SCO0734_SCO0735	0	0	17	2	8	0	0	0	1	5	0	1	0	0	0	0	0	0
IGR_SCO0735_SCO0736	9	35	129	17	121	7	23	44	102	52	4	9	0	82	18	8	105	15
IGR_SCO0736_SCO0737	8	8	124	3	98	4	7	21	85	68	3	5	3	56	21	3	107	6
IGR_SCO0737_SCO0738	0	1	3	0	3	0	0	0	0	0	0	0	0	0	0	0	0	0
IGR_SCO0739_SCO0740	17	41	194	22	120	4	11	5	69	21	3	0	4	32	12	3	63	5
IGR_SCO0741_SCO0742	0	0	0	0	2	0	1	0	1	0	0	0	0	0	0	0	0	0
IGR_SCO0742_SCO0743	3	3	2	0	2	0	0	0	0	4	0	0	0	0	0	0	0	0
IGR_SCO0743_SCO0744	2	24	68	4	24	0	9	2	17	4	0	1	0	14	0	0	47	2
IGR_SCO0744_SCO0745	0	0	5	0	9	0	11	2	10	0	0	0	0	12	0	0	15	1
IGR_SCO0745_SCO0746	0	0	0	0	0	0	0	0	0	0	0	0	0	0	0	0	0	0
IGR_SCO0746_SCO0747	1	9	25	2	13	0	8	4	9	9	0	2	0	0	0	0	11	3
IGR_SCO0747_SCO0748	1	1	0	0	5	0	0	0	0	2	0	0	0	0	0	0	0	0
IGR_SCO0748_SCO0749	5	6	7	4	8	0	0	0	2	0	0	1	0	0	0	0	0	1
IGR_SCO0749_SCO0750	10	15	91	10	52	0	16	4	92	5	2	1	0	8	7	4	109	14
IGR_SCO0750_SCO0751	2	4	7	1	0	0	0	0	3	1	0	0	0	0	0	0	2	1
IGR_SCO0751_SCO0752	0	0	0	1	0	0	0	0	0	0	0	0	0	0	0	0	0	0
IGR_SCO0752_SCO0753	2	2	12	2	9	0	0	0	4	0	0	0	2	0	0	0	5	1
IGR_SCO0753_SCO0754	2	0	18	1	12	0	0	0	2	8	0	0	0	0	0	1	5	0
IGR_SCO0755_SCO0756	0	1	0	0	0	0	0	0	0	0	0	0	0	0	0	0	0	0
IGR_SCO0756_SCO0757	0	0	0	0	0	0	0	0	0	1	0	0	0	0	0	0	0	0
IGR_SCO0757_SCO0758	0	0	1	0	0	1	0	0	3	0	0	0	0	0	0	0	0	0
IGR_SCO0758_SCO0759	1	0	5	1	4	1	0	0	2	1	0	0	0	13	0	0	0	2
IGR_SCO0759_SCO0760	0	0	6	1	5	0	1	0	2	0	0	0	0	5	0	0	0	1
IGR_SCO0760_SCO0761	11	43	38	14	69	1	81	6	123	4	3	2	2	142	31	2	42	6
IGR_SCO0761_SCO0762	7	30	41	36	71	7	237	15	211	21	13	5	27	312	278	6	250	56
IGR_SCO0762_SCO0763	3	2	13	2	26	1	18	2	196	21	2	7	3	60	7	13	109	10
IGR_SCO0763_SCO0764	2	0	2	1	2	1	1	4	4	2	0	2	0	0	6	0	0	0
IGR_SCO0764_SCO0765	4	9	120	3	118	1	3	0	36	28	1	2	1	18	0	7	129	4
IGR_SCO0765_SCO0766	0	0	0	0	0	0	0	0	0	0	0	0	0	0	0	0	0	0
IGR_SCO0766_SCO0767	0	0	0	0	1	0	0	0	0	0	0	0	0	0	0	0	0	0
IGR_SCO0767_SCO0768	4	9	12	0	16	0	3	3	17	2	0	2	0	4	0	0	7	0
IGR_SCO0768_SCO0769	5	24	36	10	12	0	14	16	6	2	0	1	0	8	19	5	2	8
IGR_SCO0769_SCO0770	1	0	8	0	4	0	0	0	1	0	0	0	0	0	9	0	0	0
IGR_SCO0770_SCO0771	0	0	0	0	2	0	0	5	0	0	0	0	0	1	0	0	0	0
IGR_SCO0771_SCO0772	0	0	0	0	3	1	0	0	2	0	0	0	0	4	0	0	15	1
IGR_SCO0773_SCO0774	0	2	2	1	2	0	5	2	5	0	3	4	0	2	8	1	0	1
IGR_SCO0774_SCO0775	1	3	34	6	13	2	0	1	9	1	1	0	1	8	26	1	28	0
IGR_SCO0775_SCO0776	2	7	18	2	4	0	11	6	13	0	0	0	0	0	0	1	0	4
IGR_SCO0776_SCO0777	1	3	10	0	7	1	13	1	9	0	2	0	1	0	11	1	2	3
IGR_SCO0777_SCO0778	2	2	26	4	6	2	3	3	10	0	0	0	1	3	0	1	3	3
IGR_SCO0778_SCO0779	3	0	12	2	2	0	2	1	10	0	0	0	2	5	0	0	6	0
IGR_SCO0779_SCO0780	2	4	30	0	15	0	2	6	14	0	0	0	0	2	0	0	13	2
IGR_SCO0780_SCO0781	4	6	12	0	7	0	0	0	6	4	1	0	0	1	6	0	8	0
IGR_SCO0782_SCO0783	1	3	3	0	4	0	4	3	12	5	2	2	0	0	0	1	5	0
IGR_SCO0783_SCO0784	0	0	1	0	3	0	2	0	0	0	0	0	0	3	0	0	9	0
IGR_SCO0785_SCO0786	2	0	7	0	3	0	0	1	5	0	0	0	0	0	0	0	1	0
IGR_SCO0786_SCO0787	1	0	6	0	2	0	0	0	0	0	1	0	0	0	0	0	0	0
IGR_SCO0787_SCO0788	1	1	22	1	3	0	0	4	27	0	2	7	0	0	0	2	8	2
IGR_SCO0788_SCO0789	0	0	0	0	0	0	0	0	1	0	0	0	0	0	0	0	0	0
IGR_SCO0789_SCO0790	0	0	10	0	9	0	2	1	2	0	0	0	0	0	0	0	3	2
IGR_SCO0790_SCO0791	0	4	4	2	2	0	2	2	5	0	0	0	0	1	0	0	3	0
IGR_SCO0791_SCO0792	390	7	19326	3	2426	3	26	262	3633	68692	7	22	4	1639	23	1	2539	11
IGR_SCO0792_SCO0793	0	4	5	4	4	0	4	3	5	7	0	1	0	1	0	0	6	0
IGR_SCO0793_SCO0794	1	3	13	0	11	0	1	2	5	4	0	0	0	2	0	0	7	1
IGR_SCO0794_SCO0795	0	0	2	0	1	0	3	0	1	7	1	0	0	0	0	0	0	0
IGR_SCO0795_SCO0796	0	1	10	3	8	0	5	2	23	0	0	0	0	2	0	1	9	2
IGR_SCO0796_SCO0797	0	1	2	1	2	0	2	1	3	0	0	0	0	0	0	0	0	1
IGR_SCO0797_SCO0798	1	3	3	2	19	1	14	1	12	0	1	0	0	13	8	1	9	5
IGR_SCO0799_SCO0800	0	0	4	2	4	0	0	0	3	9	0	0	1	7	0	0	0	0
IGR_SCO0800_SCO0801	0	0	0	0	1	0	0	0	0	0	0	0	0	0	0	0	0	0
IGR_SCO0802_SCO0803	2	2	5	1	5	0	2	5	5	0	1	0	0	3	0	0	3	2
IGR_SCO0803_SCO0804	1	5	10	6	5	2	0	2	0	9	1	0	0	0	0	1	16	2
IGR_SCO0804_SCO0805	7	31	72	8	22	1	13	1	33	1	1	0	1	3	10	0	2	6
IGR_SCO0805_SCO0806	0	0	19	0	10	0	0	0	9	4	0	0	0	2	0	0	2	1
IGR_SCO0806_SCO0807	0	0	1	0	18	0	0	1	2	3	0	0	1	0	0	0	12	0
IGR_SCO0807_SCO0808	0	0	0	0	3	0	0	0	0	0	0	0	0	0	0	0	0	1
IGR_SCO0808_SCO0809	0	0	0	0	3	0	0	0	0	0	0	0	0	4	0	0	0	0
IGR_SCO0811_SCO0812	0	1	8	0	6	0	0	1	2	2	0	0	0	0	0	0	0	0
IGR_SCO0812_SCO0813	0	1	0	0	2	0	0	1	4	0	0	1	0	0	0	0	3	2
IGR_SCO0814_SCO0815	0	0	1	0	0	0	0	0	0	0	0	0	0	0	0	0	0	0
IGR_SCO0817_SCO0818	0	2	15	0	3	0	3	2	14	6	0	0	0	8	0	0	4	6
IGR_SCO0818_SCO0819	0	0	0	0	1	0	0	0	0	0	0	0	1	0	0	0	0	0
IGR_SCO0819_SCO0820	0	0	3	0	2	0	1	0	8	0	0	1	0	15	0	0	4	0
IGR_SCO0820_SCO0821	1	3	15	1	13	1	6	4	3	5	0	0	0	5	0	1	9	3
IGR_SCO0821_SCO0822	0	1	4	0	0	0	0	0	0	3	0	0	0	0	0	0	0	0
IGR_SCO0822_SCO0823	0	0	0	0	0	0	0	0	0	0	0	0	0	0	0	0	0	0
IGR_SCO0825_SCO0826	1	1	7	0	6	0	0	0	0	2	0	0	0	2	0	0	0	0
IGR_SCO0826_SCO0827	0	3	13	0	6	0	4	3	13	1	0	0	0	1	0	1	17	2
IGR_SCO0827_SCO0828	1	0	0	0	0	0	0	0	0	0	0	0	0	0	0	0	0	0
IGR_SCO0828_SCO0829	1	0	0	0	0	0	0	0	0	0	0	0	0	0	0	0	0	0
IGR_SCO0829_SCO0830	0	2	3	1	0	0	1	0	1	0	0	0	0	0	0	0	5	0
IGR_SCO0833_SCO0834	11	4	35	1	28	1	5	3	65	18	4	12	7	60	13	4	54	2
IGR_SCO0834_SCO0835	5	2	22	1	25	0	1	4	18	45	1	2	0	11	0	0	35	1
IGR_SCO0835_SCO0836	1	0	6	0	8	1	0	0	1	0	0	0	0	0	0	0	0	1
IGR_SCO0836_SCO0837	0	0	2	0	4	0	0	0	8	0	0	0	0	0	0	0	0	1
IGR_SCO0837_SCO0838	1	3	15	1	2	1	2	0	1	16	0	0	0	6	1	0	6	2
IGR_SCO0838_SCO0839	1	0	9	0	0	0	1	1	0	0	1	0	0	0	0	0	0	0
IGR_SCO0839_SCO0840	4	2	21	0	13	1	2	1	7	2	0	0	0	2	0	0	28	0
IGR_SCO0840_SCO0841	0	1	2	0	0	0	0	0	0	0	0	0	0	0	0	0	0	0
IGR_SCO0841_SCO0842	0	0	4	1	1	0	0	0	2	0	0	0	0	0	0	0	0	0
IGR_SCO0842_SCO0843	0	0	4	0	3	0	1	0	2	2	0	0	0	0	0	0	0	0
IGR_SCO0844_SCO0845	0	4	7	0	6	2	2	0	1	0	1	0	0	5	0	0	0	1
IGR_SCO0845_SCO0846	0	0	6	0	4	0	0	0	0	0	0	1	0	0	0	0	0	0
IGR_SCO0846_SCO0847	0	3	23	2	15	3	0	1	15	0	0	2	1	0	0	0	2	0
IGR_SCO0847_SCO0848	3	12	58	2	35	2	0	2	18	8	0	1	0	13	0	1	11	3
IGR_SCO0848_SCO0849	0	0	3	0	1	0	0	0	0	0	0	0	0	0	0	0	0	0
IGR_SCO0849_SCO0850	3	20	44	3	25	0	1	1	3	2	0	2	0	0	3	0	0	7
IGR_SCO0850_SCO0851	2	6	23	4	8	0	1	2	20	0	0	1	0	2	0	1	0	2
IGR_SCO0852_SCO0853	1	2	22	1	5	0	0	0	1	1	0	0	0	5	6	0	0	0
IGR_SCO0853_SCO0854	0	0	7	0	1	0	0	0	8	0	0	0	0	4	0	1	0	0
IGR_SCO0854_SCO0855	0	3	18	0	6	0	1	0	7	0	0	0	0	0	0	0	7	0
IGR_SCO0855_SCO0856	0	1	5	0	1	0	1	0	0	0	0	0	0	3	0	0	0	0
IGR_SCO0856_SCO0857	0	2	11	0	1	0	0	0	0	2	0	0	0	0	2	0	2	2
IGR_SCO0857_SCO0858	6	14	79	6	61	2	5	12	33	6	0	1	1	22	12	4	31	12
IGR_SCO0858_SCO0859	2	5	13	0	18	0	0	1	8	0	0	0	0	2	0	0	26	0
IGR_SCO0861_SCO0862	0	3	5	0	0	0	0	1	5	0	0	0	0	5	0	0	0	0
IGR_SCO0863_SCO0864	0	2	5	0	1	0	5	0	7	1	0	0	0	3	3	0	4	0
IGR_SCO0864_SCO0865	0	1	5	0	2	0	0	2	0	0	0	1	0	0	0	0	0	1
IGR_SCO0865_SCO0866	0	0	2	0	0	0	0	0	0	0	0	0	0	0	0	0	0	0
IGR_SCO0866_SCO0867	0	0	0	0	0	0	3	0	0	0	0	0	0	0	0	0	0	0
IGR_SCO0867_SCO0868	0	4	30	4	8	0	0	0	5	0	1	1	0	0	0	0	12	1
IGR_SCO0868_SCO0869	2	8	58	0	39	0	0	1	5	0	0	0	0	7	0	0	20	2
IGR_SCO0869_SCO0870	21	27	188	9	111	4	0	6	23	6	0	1	0	4	0	4	12	6
IGR_SCO0871_SCO0872	9	27	63	15	35	4	2	9	5	2	1	0	0	0	0	2	20	13
IGR_SCO0872_SCO0873	2	3	45	0	29	0	0	3	14	15	0	0	0	12	0	0	8	0
IGR_SCO0873_SCO0874	3	7	21	2	15	0	3	0	3	0	1	2	0	0	0	3	13	4
IGR_SCO0875_SCO0876	0	0	3	0	0	0	0	0	0	4	0	0	0	3	0	0	0	0
IGR_SCO0876_SCO0877	0	0	2	0	0	0	0	0	2	0	0	0	0	0	0	0	0	0
IGR_SCO0877_SCO0878	1	4	20	1	25	0	0	6	12	11	0	0	0	1	0	1	48	6
IGR_SCO0878_SCO0880	2	9	48	6	32	1	3	8	17	0	0	0	0	0	0	0	19	3
IGR_SCO0880_SCO0881	4	8	45	2	37	2	5	3	15	6	0	3	1	10	0	0	46	3
IGR_SCO0881_SCO0882	0	0	2	0	1	0	0	0	0	0	0	0	0	0	0	0	4	0
IGR_SCO0882_SCO0883	0	3	2	0	1	0	1	0	0	0	0	0	0	2	0	0	6	0
IGR_SCO0883_SCO0884	1	6	9	5	5	1	0	5	10	1	2	2	0	1	4	0	0	3
IGR_SCO0884_SCO0885	1	2	5	0	12	0	0	1	3	17	0	0	0	2	0	0	0	1
IGR_SCO0885_SCO0886	5	20	73	3	21	0	8	7	14	23	1	2	0	0	0	0	0	8
IGR_SCO0886_SCO0887	0	3	18	1	9	0	0	0	6	0	0	1	0	0	0	0	0	0
IGR_SCO0887_SCO0888	4	3	49	0	16	0	0	3	5	0	0	0	0	1	0	0	12	0
IGR_SCO0888_SCO0889	16	6	27	5	9	3	2	2	3	1	2	0	0	0	0	0	0	3
IGR_SCO0889_SCO0890	3	2	36	1	9	0	0	0	2	3	0	0	0	0	0	0	0	1
IGR_SCO0890_SCO0891	0	0	0	0	0	0	0	0	0	0	0	0	0	0	0	0	0	0
IGR_SCO0891_SCO0892	0	2	4	0	0	0	0	0	0	2	0	0	0	0	0	0	0	0
IGR_SCO0892_SCO0893	0	0	2	0	0	0	0	0	3	0	0	0	0	0	0	0	0	0
IGR_SCO0893_SCO0894	0	1	3	0	0	0	1	0	0	0	0	0	0	0	0	0	0	0
IGR_SCO0894_SCO0895	0	0	0	0	0	0	0	0	3	1	0	0	0	0	0	0	0	0
IGR_SCO0895_SCO0896	3	8	34	0	16	0	3	1	26	5	0	0	0	0	0	2	15	7
IGR_SCO0896_SCO0897	1	1	23	1	3	0	0	2	7	1	0	2	0	0	0	1	2	2
IGR_SCO0897_SCO0898	0	1	2	0	5	0	2	0	2	0	0	0	0	0	0	0	6	0
IGR_SCO0898_SCO0899	0	0	2	1	3	0	0	1	6	2	0	0	0	3	0	0	1	0
IGR_SCO0899_SCO0900	0	0	0	0	0	0	0	0	0	0	0	0	0	0	0	0	0	0
IGR_SCO0900_SCO0901	0	2	6	1	4	0	1	0	1	0	0	0	0	0	0	0	0	0
IGR_SCO0901_SCO0902	15	22	83	7	80	2	6	17	69	28	1	0	1	14	19	1	64	5
IGR_SCO0902_SCO0903	5	7	94	3	96	0	1	4	27	8	0	0	3	9	0	1	40	0
IGR_SCO0903_SCO0904	0	0	1	2	3	0	0	0	0	0	0	0	0	0	0	0	0	0
IGR_SCO0904_SCO0905	0	4	11	1	5	0	2	1	4	0	0	0	0	0	0	0	11	1
IGR_SCO0906_SCO0907	0	1	3	1	5	0	1	0	1	0	0	1	0	0	0	0	0	0
IGR_SCO0907_SCO0908	0	0	0	2	2	1	2	0	2	0	0	0	0	0	0	0	0	0
IGR_SCO0909_SCO0910	0	3	8	0	3	0	5	0	7	0	0	0	0	10	0	0	3	2
IGR_SCO0913_SCO0914	1	0	2	1	2	0	6	1	1	0	0	0	0	0	0	1	13	0
IGR_SCO0914_SCO0915	1	2	12	0	5	0	0	0	8	0	0	1	0	0	0	0	0	0
IGR_SCO0915_SCO0916	8	4	14	1	2	1	4	0	2	10	0	0	0	1	0	0	10	0
IGR_SCO0916_SCO0917	0	1	4	0	2	0	2	0	3	1	0	1	0	0	0	0	1	0
IGR_SCO0917_SCO0918	3	5	14	1	1	1	0	1	4	10	0	1	0	0	0	0	0	0
IGR_SCO0918_SCO0919	2	8	32	1	4	0	2	0	2	1	0	0	0	6	0	1	0	0
IGR_SCO0919_SCO0920	0	4	7	1	2	0	1	0	7	1	1	0	0	1	0	0	2	0
IGR_SCO0921_SCO0922	68	230	518	30	130	4	48	48	136	78	9	12	4	45	48	6	99	26
IGR_SCO0923_SCO0924	44	57	277	12	84	12	3	14	27	22	7	6	3	11	0	8	58	11
IGR_SCO0924_SCO0925	0	0	1	0	1	0	0	0	0	0	0	0	0	0	0	0	0	0
IGR_SCO0925_SCO0926	1	0	1	0	1	0	0	0	0	0	0	0	1	0	0	0	0	0
IGR_SCO0926_SCO0927	1	3	11	0	7	0	0	0	6	1	0	0	0	0	0	0	2	0
IGR_SCO0927_SCO0928	8	14	57	9	18	0	14	4	48	10	1	1	1	16	5	0	46	6
IGR_SCO0929_SCO0930	1	1	10	0	18	0	0	0	20	4	0	0	0	6	11	0	26	1
IGR_SCO0930_SCO0931	0	0	4	0	2	0	0	0	0	4	0	0	0	0	0	0	0	0
IGR_SCO0931_SCO0932	0	0	0	0	0	0	0	0	0	0	0	0	0	0	0	0	0	0
IGR_SCO0932_SCO0933	0	0	2	0	1	0	0	0	0	0	0	0	0	0	0	0	0	1
IGR_SCO0933_SCO0934	0	0	0	0	1	0	0	0	1	0	0	0	0	0	0	0	0	0
IGR_SCO0934_SCO0935	0	0	0	0	0	0	0	0	0	0	0	0	0	0	0	0	0	0
IGR_SCO0935_SCO0936	0	0	0	0	1	0	0	0	0	0	0	0	0	0	0	0	0	0
IGR_SCO0936_SCO0937	1	0	3	0	0	0	2	1	0	1	0	0	0	0	0	0	0	0
IGR_SCO0937_SCO0938	11	33	37	18	31	1	9	2	14	2	0	0	0	1	0	0	8	9
IGR_SCO0939_SCO0940	0	0	0	0	0	0	0	0	3	0	0	0	0	0	0	0	0	0
IGR_SCO0940_SCO0941	1	0	1	0	0	0	0	0	0	0	0	0	0	0	0	0	0	1
IGR_SCO0941_SCO0942	0	0	1	0	6	0	0	0	2	1	0	0	0	0	0	0	0	0
IGR_SCO0942_SCO0943	2	5	40	4	24	2	6	1	20	2	1	0	0	3	0	0	16	3
IGR_SCO0943_SCO0944	0	7	13	1	29	1	3	6	25	24	0	2	0	15	0	1	33	4
IGR_SCO0944_SCO0945	2	1	2	0	3	0	4	0	3	0	0	2	0	0	0	1	0	0
IGR_SCO0945_SCO0946	0	1	2	0	0	0	0	0	0	0	0	0	0	0	0	0	0	0
IGR_SCO0946_SCO0947	0	0	0	0	0	0	0	0	0	0	0	0	0	0	0	0	0	0
IGR_SCO0947_SCO0948	0	0	0	0	4	0	0	0	0	2	0	0	0	0	0	0	0	0
IGR_SCO0948_SCO0949	0	2	0	1	4	0	0	0	4	2	0	0	0	0	0	0	0	0
IGR_SCO0949_SCO0950	0	0	0	0	0	0	0	0	0	0	0	0	0	0	0	0	0	0
IGR_SCO0951_SCO0952	0	0	8	0	5	0	0	3	1	0	0	0	0	6	0	0	4	0
IGR_SCO0952_SCO0953	0	0	4	0	1	0	0	0	2	0	0	0	0	2	0	0	0	0
IGR_SCO0953_SCO0954	1	7	9	3	7	0	0	0	3	0	0	0	0	3	0	0	1	3
IGR_SCO0954_SCO0955	0	0	9	6	5	2	0	1	3	4	0	0	0	0	0	0	2	3
IGR_SCO0955_SCO0956	0	8	39	1	72	0	1	0	56	9	2	1	0	13	0	1	74	4
IGR_SCO0956_SCO0957	2	4	11	0	2	1	1	1	2	1	0	0	0	0	0	0	16	0
IGR_SCO0957_SCO0958	1	0	7	0	8	0	1	5	8	12	0	1	1	3	0	0	9	0
IGR_SCO0958_SCO0959	0	0	1	0	1	0	0	0	0	0	0	0	0	0	0	0	0	0
IGR_SCO0959_SCO0960	0	0	0	0	1	0	0	0	2	0	0	0	0	0	0	0	0	0
IGR_SCO0960_SCO0961	0	2	4	0	1	0	1	0	8	5	0	0	2	1	0	0	0	0
IGR_SCO0961_SCO0962	5	2	19	1	12	1	7	4	18	6	3	0	3	28	3	0	1	2
IGR_SCO0962_SCO0963	0	0	0	0	0	0	0	0	1	0	0	0	0	0	0	0	0	0
IGR_SCO0963_SCO0964	2	7	24	3	5	0	0	2	0	4	0	0	0	2	0	0	0	0
IGR_SCO0964_SCO0965	0	0	3	0	0	0	0	0	0	1	0	0	0	0	0	0	0	0
IGR_SCO0965_SCO0966	0	0	7	0	0	1	0	0	0	0	0	0	0	2	0	0	0	0
IGR_SCO0966_SCO0967	0	2	6	0	7	0	0	0	3	0	0	0	0	0	0	0	10	0
IGR_SCO0967_SCO0968	1	2	3	0	1	1	0	0	1	0	0	0	0	4	0	0	0	0
IGR_SCO0968_SCO0969	0	0	5	0	1	0	0	0	0	0	0	0	0	0	0	0	0	1
IGR_SCO0969_SCO0970	0	1	7	2	1	0	1	2	0	0	0	0	0	0	0	0	0	1
IGR_SCO0970_SCO0971	0	1	23	0	10	1	2	2	0	0	0	1	0	0	0	0	7	0
IGR_SCO0971_SCO0972	6	9	44	0	33	0	0	3	23	2	0	3	0	4	0	1	11	1
IGR_SCO0972_SCO0973	5	9	37	2	34	2	3	5	30	0	0	0	0	19	0	2	45	4
IGR_SCO0974_SCO0975	0	0	8	0	18	1	2	4	23	8	2	2	0	4	0	0	27	1
IGR_SCO0976_SCO0977	6	38	64	4	7	1	6	1	2	0	0	1	0	0	0	2	0	11
IGR_SCO0977_SCO0978	11	33	63	3	18	0	4	7	13	0	0	1	0	6	24	1	2	3
IGR_SCO0978_SCO0979	5	3	72	1	37	0	2	0	7	0	0	0	0	20	0	4	18	3
IGR_SCO0979_SCO0980	2	2	27	0	8	1	2	0	2	6	0	0	0	0	0	1	22	2
IGR_SCO0980_SCO0981	1	1	6	2	3	0	0	1	2	0	0	0	0	0	0	0	12	0
IGR_SCO0981_SCO0982	0	1	8	0	2	0	0	0	0	0	0	0	0	0	0	0	0	0
IGR_SCO0982_SCO0983	0	0	3	0	1	0	0	0	2	0	0	0	0	0	0	0	0	0
IGR_SCO0984_SCO0985	22	13	135	9	150	4	118	72	319	47	4	6	4	141	33	10	247	23
IGR_SCO0985_SCO0986	1	2	9	2	18	1	10	0	27	0	1	0	1	17	0	0	24	3
IGR_SCO0986_SCO0987	0	0	4	0	1	0	0	0	0	0	0	0	0	0	0	0	0	0
IGR_SCO0987_SCO0988	0	0	4	0	6	0	2	0	3	0	0	0	1	2	0	1	8	0
IGR_SCO0988_SCO0989	2	3	2	4	1	0	0	1	7	0	0	0	0	7	0	0	9	2
IGR_SCO0989_SCO0990	10	13	61	10	75	3	11	19	45	1	0	3	1	4	0	0	38	13
IGR_SCO0990_SCO0991	10	23	159	8	121	5	217	84	228	41	14	8	10	65	78	11	143	88
IGR_SCO0995_SCO0996	7	14	137	6	152	1	29	6	161	46	5	1	1	22	0	4	126	9
IGR_SCO0998_SCO0999	16	25	115	30	230	11	15	8	203	27	6	3	3	98	26	12	174	21
IGR_SCO0999_SCO1000	3	15	29	2	82	3	8	2	33	1	0	0	1	12	0	25	12	3
IGR_SCO1000_SCO1001	26	73	416	6	180	5	12	12	50	71	0	3	1	55	12	3	115	5
IGR_SCO1001_SCO1002	5	22	49	3	8	0	4	4	4	1	0	1	0	5	0	0	6	1
IGR_SCO1002_SCO1003	0	0	1	0	2	0	1	0	0	0	0	0	0	0	0	0	0	0
IGR_SCO1003_SCO1004	3	21	71	3	24	0	4	3	19	39	0	0	0	1	0	0	0	4
IGR_SCO1004_SCO1005	0	5	24	2	27	1	2	1	12	4	0	0	0	11	1	2	20	1
IGR_SCO1005_SCO1006	0	0	7	0	3	0	0	0	0	0	0	0	0	0	0	0	1	1
IGR_SCO1006_SCO1007	1	1	35	0	8	0	0	3	2	0	0	0	0	0	0	0	0	1
IGR_SCO1007_SCO1008	0	0	9	0	2	0	0	0	4	0	0	0	0	0	0	0	3	0
IGR_SCO1008_SCO1009	2	2	11	0	5	0	0	1	1	0	0	0	0	0	0	0	0	0
IGR_SCO1009_SCO1010	6	14	38	7	37	0	3	3	5	5	0	2	1	4	13	1	17	3
IGR_SCO1010_SCO1011	0	0	2	0	2	0	1	0	0	0	0	0	0	1	0	0	0	0
IGR_SCO1011_SCO1012	0	3	3	0	2	0	0	0	0	0	0	0	0	0	0	1	0	0
IGR_SCO1012_SCO1013	1	2	6	0	8	0	1	0	3	0	3	0	0	0	20	0	2	0
IGR_SCO1013_SCO1014	0	3	11	0	4	0	1	0	0	0	0	0	0	0	0	0	0	0
IGR_SCO1015_SCO1016	0	0	2	0	1	0	3	0	1	0	0	0	0	0	0	0	4	0
IGR_SCO1016_SCO1017	2	5	12	1	7	0	7	3	7	0	0	0	1	9	0	0	14	1
IGR_SCO1017_SCO1018	4	8	43	2	43	2	2	3	15	21	0	1	0	9	10	1	7	0
IGR_SCO1019_SCO1020	1	5	11	1	3	0	4	0	3	0	0	1	0	0	0	0	0	2
IGR_SCO1020_SCO1021	8	3	68	2	47	3	0	3	25	0	0	0	0	17	26	1	50	5
IGR_SCO1021_SCO1022	3	7	45	7	28	0	6	3	45	2	0	2	1	4	0	0	3	1
IGR_SCO1022_SCO1023	1	14	26	4	41	1	30	12	26	20	1	1	1	22	13	0	54	9
IGR_SCO1023_SCO1024	0	7	29	2	10	1	6	15	10	3	0	2	0	9	2	0	5	4
IGR_SCO1024_SCO1025	2	4	21	3	3	0	2	0	8	0	0	0	0	0	3	0	11	1
IGR_SCO1025_SCO1026	4	18	50	9	28	2	18	7	43	4	0	1	0	22	17	6	76	11
IGR_SCO1026_SCO1027	1	15	21	7	28	1	2	2	18	4	0	2	0	6	0	0	5	2
IGR_SCO1027_SCO1028	0	2	1	0	2	0	0	0	9	3	0	0	0	0	7	0	0	1
IGR_SCO1028_SCO1029	1	0	14	0	8	1	1	0	6	6	1	0	0	0	15	0	18	2
IGR_SCO1029_SCO1030	2	0	55	2	37	0	6	5	15	3	0	1	1	19	0	2	29	2
IGR_SCO1030_SCO1031	0	5	1	0	0	0	0	0	5	0	0	0	0	0	0	0	0	2
IGR_SCO1033_SCO1034	1	0	0	0	0	0	0	0	0	8	0	0	0	0	0	0	0	0
IGR_SCO1034_SCO1035	0	0	1	0	4	0	1	1	1	0	0	0	0	0	0	0	0	2
IGR_SCO1036_SCO1037	0	1	9	3	4	0	0	0	1	0	0	0	0	0	0	0	0	2
IGR_SCO1037_SCO1038	1	1	3	0	9	0	1	1	4	0	0	0	0	0	0	1	7	3
IGR_SCO1038_SCO1039	2	4	5	4	6	0	2	2	3	0	0	0	0	0	0	0	11	0
IGR_SCO1039_SCO1040	3	0	5	1	0	0	0	0	0	0	0	1	0	0	0	0	0	0
IGR_SCO1040_SCO1041	0	0	2	1	0	0	0	0	0	0	0	0	0	0	0	0	0	0
IGR_SCO1041_SCO1042	5	22	10	10	9	1	0	3	4	16	0	0	0	3	0	0	0	2
IGR_SCO1042_SCO1043	0	2	5	0	4	0	0	1	0	2	0	1	0	0	0	0	2	0
IGR_SCO1043_SCO1044	0	4	9	0	2	0	0	6	0	0	0	1	0	0	0	0	1	0
IGR_SCO1044_SCO1045	0	0	2	0	3	0	0	3	0	15	0	2	0	0	0	0	0	0
IGR_SCO1045_SCO1046	1	2	8	0	0	0	0	17	4	56	0	7	0	0	0	0	0	1
IGR_SCO1046_SCO1047	0	0	1	0	2	0	2	2	0	4	0	0	0	1	0	0	0	0
IGR_SCO1048_SCO1049	0	0	0	1	1	0	0	2	1	0	0	0	0	0	0	0	0	0
IGR_SCO1049_SCO1050	0	0	6	0	3	0	0	0	3	1	0	0	0	0	0	0	0	0
IGR_SCO1050_SCO1051	0	0	2	0	3	0	0	1	0	0	0	0	0	0	0	0	0	0
IGR_SCO1051_SCO1052	0	1	4	0	0	0	0	4	0	0	0	0	0	0	0	0	0	0
IGR_SCO1052_SCO1053	0	0	0	0	0	0	0	0	0	0	0	0	0	0	0	0	0	0
IGR_SCO1053_SCO1054	1	0	14	1	39	0	1	3	17	21	0	1	0	4	0	1	38	3
IGR_SCO1054_SCO1055	1	3	7	2	10	1	4	4	24	0	1	0	0	15	0	0	1	5
IGR_SCO1055_SCO1056	0	1	3	0	1	0	0	0	0	0	0	0	0	0	0	0	0	0
IGR_SCO1056_SCO1057	0	0	0	0	1	0	0	0	0	0	0	0	0	0	0	0	0	0
IGR_SCO1057_SCO1058	0	0	2	0	2	1	0	0	0	0	1	0	0	0	0	0	0	1
IGR_SCO1058_SCO1059	0	0	4	0	1	0	1	0	0	0	0	0	0	0	0	0	0	0
IGR_SCO1059_SCO1060	0	0	0	0	1	0	1	0	4	0	0	0	0	0	0	0	0	0
IGR_SCO1060_SCO1061	0	0	1	0	0	0	0	0	2	0	0	0	0	0	0	0	12	0
IGR_SCO1061_SCO1062	0	0	0	0	0	0	0	0	0	0	0	0	0	0	0	0	0	0
IGR_SCO1062_SCO1063	0	0	0	0	0	0	0	0	0	2	0	0	0	0	0	0	0	0
IGR_SCO1063_SCO1064	0	0	3	0	1	0	0	0	1	3	0	0	0	0	0	0	0	0
IGR_SCO1065_SCO1066	0	0	6	0	0	0	0	0	1	0	1	0	0	0	0	0	0	0
IGR_SCO1066_SCO1067	0	1	3	0	2	0	0	0	7	3	0	0	0	0	0	0	6	0
IGR_SCO1067_SCO1068	1	0	7	2	0	0	0	1	4	0	0	0	0	0	0	1	0	3
IGR_SCO1068_SCO1069	0	2	9	1	5	0	0	3	3	0	0	0	0	0	18	0	6	2
IGR_SCO1069_SCO1070	1	5	31	4	7	1	3	5	12	1	0	1	0	5	0	1	8	1
IGR_SCO1071_SCO1072	2	8	23	10	8	0	6	2	2	0	0	0	0	0	0	0	0	2
IGR_SCO1072_SCO1073	4	21	21	2	7	0	3	3	5	2	1	0	0	1	0	0	3	0
IGR_SCO1073_SCO1074	3	3	7	3	15	0	0	0	6	2	0	0	0	3	0	0	14	1
IGR_SCO1074_SCO1075	5	21	43	11	22	1	3	0	12	0	2	0	1	5	0	0	22	0
IGR_SCO1075_SCO1076	4	9	17	7	20	1	4	1	0	1	0	0	0	1	0	0	2	0
IGR_SCO1076_SCO1077	1	13	19	7	5	0	1	0	2	0	0	0	0	3	0	0	0	1
IGR_SCO1077_SCO1078	4	3	43	3	12	0	7	2	6	2	0	0	1	0	0	0	28	0
IGR_SCO1078_SCO1079	1	2	9	1	10	2	3	0	9	1	1	0	1	4	0	0	4	0
IGR_SCO1080_SCO1081	3	3	64	4	68	1	10	9	68	23	4	2	1	13	0	0	43	7
IGR_SCO1081_SCO1082	17	53	243	13	137	10	20	12	138	5	9	1	2	42	10	3	93	5
IGR_SCO1082_SCO1083	8	30	115	8	94	2	10	8	79	11	3	4	5	42	0	3	112	14
IGR_SCO1083_SCO1084	4	24	91	6	24	1	1	15	18	23	1	1	0	4	0	2	14	1
IGR_SCO1084_SCO1085	2	2	6	3	23	0	0	0	7	3	0	1	0	6	0	0	0	0
IGR_SCO1085_SCO1086	2	5	23	6	16	1	6	1	13	0	0	0	0	5	1	0	0	2
IGR_SCO1086_SCO1087	22	43	225	0	19	2	0	0	8	2	0	0	0	6	9	1	4	3
IGR_SCO1089_SCO1090	10	5	43	0	17	0	0	3	2	4	0	1	1	30	9	0	37	3
IGR_SCO1090_SCO1091	0	6	9	2	6	1	5	0	9	0	1	0	0	0	0	0	20	2
IGR_SCO1091_SCO1092	0	0	1	0	0	0	2	0	1	0	0	0	0	0	0	0	0	0
IGR_SCO1092_SCO1093	0	1	1	0	1	0	0	3	3	0	0	0	0	0	0	0	9	0
IGR_SCO1093_SCO1094	2	3	17	0	13	0	0	0	5	0	0	1	0	0	0	0	0	0
IGR_SCO1094_SCO1095	0	1	16	0	6	1	0	0	0	0	0	0	0	0	0	0	0	0
IGR_SCO1095_SCO1096	0	2	23	0	2	0	0	0	1	0	0	0	0	0	0	0	4	0
IGR_SCO1096_SCO1097	0	1	13	1	3	2	0	0	0	0	0	0	0	0	0	0	0	1
IGR_SCO1097_SCO1098	1	9	6	0	8	1	0	1	9	0	0	0	0	0	0	0	5	1
IGR_SCO1099_SCO1100	0	0	1	0	1	0	0	0	0	0	0	0	0	0	0	0	0	0
IGR_SCO1100_SCO1101	0	0	2	0	0	0	1	0	3	0	0	0	0	0	0	0	0	0
IGR_SCO1101_SCO1102	1	9	27	1	38	0	38	14	96	28	0	2	2	66	23	1	75	7
IGR_SCO1102_SCO1103	0	2	11	0	0	0	2	1	1	0	0	0	0	2	0	0	0	0
IGR_SCO1103_SCO1104	1	3	10	0	26	0	0	0	7	15	0	0	0	5	0	0	17	0
IGR_SCO1105_SCO1106	2	3	3	0	0	0	0	0	7	4	0	0	0	0	0	0	0	1
IGR_SCO1106_SCO1107	1	4	4	2	5	1	0	0	11	0	0	0	0	3	1	1	0	1
IGR_SCO1107_SCO1108	6	13	56	3	41	4	4	10	13	3	1	2	0	12	8	1	10	4
IGR_SCO1108_SCO1109	1	0	10	0	5	0	0	0	4	0	0	0	1	2	0	0	5	0
IGR_SCO1109_SCO1110	22	20	98	6	33	1	0	0	2	0	0	2	0	3	0	1	0	2
IGR_SCO1110_SCO1111	0	0	4	0	5	0	0	0	0	0	0	0	0	0	0	0	0	0
IGR_SCO1111_SCO1112	0	0	1	0	0	0	0	0	0	0	0	0	0	0	0	0	0	0
IGR_SCO1112_SCO1113	0	2	4	1	5	0	1	0	2	0	0	0	0	2	0	1	0	0
IGR_SCO1113_SCO1114	0	1	1	0	2	0	4	0	7	0	0	1	0	0	2	0	0	1
IGR_SCO1115_SCO1116	13	28	224	4	148	2	2	5	60	17	0	1	0	16	1	1	31	4
IGR_SCO1116_SCO1117	10	19	52	13	22	2	8	9	21	0	1	3	0	6	0	2	16	2
IGR_SCO1117_SCO1118	6	9	27	17	58	2	2	1	0	1	0	0	0	5	0	0	2	3
IGR_SCO1118_SCO1119	0	1	1	0	12	0	0	0	0	0	0	0	0	0	0	0	6	0
IGR_SCO1119_SCO1120	0	0	5	1	3	0	0	0	0	0	0	0	0	0	0	0	0	0
IGR_SCO1120_SCO1121	0	2	29	2	23	1	1	0	9	15	0	0	0	4	0	1	20	1
IGR_SCO1121_SCO1122	3	13	39	7	15	0	3	7	7	15	0	0	0	2	0	0	13	0
IGR_SCO1122_SCO1123	0	0	2	1	1	0	0	0	4	0	0	0	0	6	0	0	0	0
IGR_SCO1123_SCO1124	3	31	200	6	107	3	23	22	40	28	1	3	1	29	2	0	32	4
IGR_SCO1124_SCO1125	2	19	42	5	26	0	1	2	1	0	1	1	0	0	0	0	0	2
IGR_SCO1126_SCO1127	0	2	4	0	0	0	0	0	0	7	0	0	0	0	0	0	0	0
IGR_SCO1127_SCO1128	0	1	4	0	0	0	3	4	1	0	0	0	0	0	0	0	0	0
IGR_SCO1128_SCO1129	3	3	9	0	0	0	0	0	4	0	0	0	0	0	0	0	0	1
IGR_SCO1129_SCO1130	0	0	0	0	0	0	0	0	0	0	0	0	0	0	0	0	0	0
IGR_SCO1130_SCO1131	4	6	2	6	16	0	2	3	5	7	0	0	0	0	0	3	0	5
IGR_SCO1134_SCO1135	3	3	36	0	40	0	4	5	15	21	0	1	0	17	0	2	41	1
IGR_SCO1137_SCO1138	1	2	11	3	6	0	2	2	16	3	0	0	1	7	13	0	22	0
IGR_SCO1139_SCO1140	0	0	1	0	0	1	0	0	0	0	0	0	0	0	0	0	0	0
IGR_SCO1140_SCO1141	0	2	19	2	6	0	0	0	2	1	0	0	0	7	0	0	4	0
IGR_SCO1141_SCO1142	0	0	0	1	1	0	0	0	5	0	1	0	0	0	0	0	0	0
IGR_SCO1142_SCO1143	0	1	0	0	0	0	0	1	0	0	0	0	0	0	0	0	0	0
IGR_SCO1143_SCO1144	3	5	28	1	12	1	2	5	10	11	0	1	0	1	0	2	29	1
IGR_SCO1144_SCO1145	4	9	46	3	15	0	5	10	20	2	0	0	0	11	0	1	14	3
IGR_SCO1145_SCO1146	0	5	12	0	12	0	1	0	6	1	0	1	0	0	3	0	0	3
IGR_SCO1146_SCO1147	0	1	22	1	17	0	5	4	10	0	0	0	0	4	0	0	4	4
IGR_SCO1148_SCO1149	2	7	63	3	62	0	16	8	86	19	2	1	1	35	0	3	68	10
IGR_SCO1149_SCO1150	8	34	43	6	23	0	5	2	21	4	0	0	0	0	14	2	8	2
IGR_SCO1150_SCO1151	4	11	13	3	11	0	2	4	9	1	1	0	0	2	0	0	0	2
IGR_SCO1151_SCO1152	0	2	20	0	3	0	0	0	4	0	0	0	0	3	0	0	12	0
IGR_SCO1152_SCO1153	10	11	69	6	28	5	2	1	19	11	3	0	0	3	0	2	26	3
IGR_SCO1153_SCO1154	3	3	4	4	7	0	2	7	0	0	0	0	0	1	0	1	0	0
IGR_SCO1154_SCO1155	0	8	21	4	29	2	4	8	36	5	1	0	2	21	8	2	42	8
IGR_SCO1155_SCO1156	0	0	1	0	4	0	0	0	1	2	0	0	0	1	0	0	6	0
IGR_SCO1156_SCO1157	1	1	6	4	3	2	8	1	6	0	4	1	0	1	0	0	0	0
IGR_SCO1157_SCO1158	0	1	6	0	8	0	0	3	1	0	0	0	0	0	0	1	0	0
IGR_SCO1158_SCO1159	0	0	0	0	0	0	0	2	0	0	0	0	0	0	0	0	0	0
IGR_SCO1160_SCO1161	0	0	0	0	0	0	0	0	0	0	0	0	0	0	0	0	0	0
IGR_SCO1161_SCO1162	0	3	4	0	5	1	0	1	0	0	0	0	0	0	0	0	3	0
IGR_SCO1162_SCO1163	3	10	42	4	20	0	20	6	27	2	1	2	0	19	4	0	44	5
IGR_SCO1163_SCO1164	0	0	2	0	1	0	0	0	0	0	0	0	0	0	0	0	9	0
IGR_SCO1164_SCO1165	0	1	1	2	8	0	3	0	2	0	0	0	0	0	0	0	7	0
IGR_SCO1165_SCO1166	3	11	25	2	24	2	14	5	49	0	0	2	3	43	14	6	14	11
IGR_SCO1166_SCO1167	0	4	20	0	24	0	0	1	4	0	0	0	0	0	0	0	8	4
IGR_SCO1168_SCO1169	2	5	12	0	11	0	0	0	3	0	0	0	0	3	0	0	0	3
IGR_SCO1169_SCO1170	0	1	6	0	11	1	1	1	2	0	0	1	0	1	0	0	6	3
IGR_SCO1170_SCO1171	4	6	61	5	21	2	4	2	35	4	0	1	1	18	0	0	72	1
IGR_SCO1171_SCO1172	1	4	33	3	23	0	0	4	4	10	0	2	0	1	0	0	3	2
IGR_SCO1172_SCO1173	0	2	5	5	9	1	0	0	6	5	0	0	0	0	0	0	1	0
IGR_SCO1173_SCO1174	0	1	4	0	10	0	1	3	7	2	0	0	0	0	0	0	0	0
IGR_SCO1174_SCO1175	0	0	0	0	4	0	3	0	14	0	0	1	0	0	0	1	8	0
IGR_SCO1175_SCO1176	0	1	13	2	12	2	1	1	2	0	1	0	0	9	14	0	12	1
IGR_SCO1176_SCO1177	0	0	6	1	4	0	0	0	0	1	0	0	0	0	0	0	0	1
IGR_SCO1177_SCO1178	1	1	3	0	0	0	0	0	0	0	0	0	0	0	9	0	0	0
IGR_SCO1178_SCO1179	0	2	11	0	5	0	0	0	2	0	0	0	0	0	0	0	0	0
IGR_SCO1179_SCO1180	0	1	1	0	0	0	0	0	0	0	0	0	0	0	0	0	0	0
IGR_SCO1180_SCO1181	0	0	3	0	0	0	0	0	0	0	0	0	0	0	0	0	0	0
IGR_SCO1182_SCO1183	0	1	14	2	7	0	1	1	1	0	0	0	0	1	0	0	1	1
IGR_SCO1183_SCO1184	0	5	3	0	3	0	2	0	0	0	0	0	0	0	0	0	0	0
IGR_SCO1185_SCO1186	3	5	0	0	2	0	0	0	3	2	0	1	0	3	0	1	0	0
IGR_SCO1186_SCO1187	0	3	10	1	4	0	1	1	2	0	0	0	0	3	0	0	0	0
IGR_SCO1187_SCO1188	0	0	0	0	0	0	0	0	0	0	0	0	0	0	0	0	0	0
IGR_SCO1188_SCO1189	4	7	11	0	8	0	0	1	0	5	0	0	0	0	0	0	0	0
IGR_SCO1190_SCO1191	2	0	19	0	1	1	2	0	3	0	0	1	0	0	0	0	12	0
IGR_SCO1191_SCO1192	0	0	3	2	6	1	0	0	0	2	0	0	0	0	0	0	0	1
IGR_SCO1192_SCO1193	0	2	17	7	13	0	1	1	10	0	1	1	1	2	0	0	0	1
IGR_SCO1193_SCO1194	1	1	0	0	1	0	0	0	2	1	0	0	0	0	0	0	0	0
IGR_SCO1195_SCO1196	0	0	7	0	2	0	2	0	4	0	0	0	0	0	0	0	0	0
IGR_SCO1196_SCO1197	1	3	7	0	22	0	1	1	8	0	0	0	0	0	0	0	0	1
IGR_SCO1199_SCO1200	1	3	3	0	4	1	1	2	5	0	0	2	0	0	0	1	1	0
IGR_SCO1200_SCO1201	0	0	0	0	0	0	0	0	0	0	0	0	0	0	0	0	0	0
IGR_SCO1201_SCO1202	0	0	8	5	0	0	2	0	4	0	0	0	0	1	4	0	0	1
IGR_SCO1203_SCO1204	0	1	48	3	5	1	0	1	7	2	0	0	0	5	0	0	6	0
IGR_SCO1204_SCO1205	1	2	8	0	3	0	0	2	2	4	2	0	0	0	0	0	8	0
IGR_SCO1205_SCO1206	5	12	52	4	37	0	4	3	28	15	1	0	0	11	23	0	59	9
IGR_SCO1209_SCO1210	5	3	32	0	19	1	2	0	3	2	0	1	1	5	0	1	0	3
IGR_SCO1210_SCO1211	0	19	25	0	11	0	5	0	8	0	0	4	0	1	0	4	16	1
IGR_SCO1211_SCO1212	10	16	128	4	124	0	7	0	127	39	0	1	1	67	0	0	141	10
IGR_SCO1212_SCO1213	24	30	137	8	131	5	11	7	83	6	5	2	1	46	0	3	89	13
IGR_SCO1213_SCO1214	15	52	219	24	129	1	35	17	117	20	1	4	0	29	20	3	134	10
IGR_SCO1214_SCO1215	9	19	153	12	176	1	18	20	105	45	2	3	0	43	2	6	167	17
IGR_SCO1215_SCO1216	4	19	37	3	16	1	2	5	9	1	0	1	0	1	7	1	17	1
IGR_SCO1216_SCO1217	3	9	33	0	19	0	11	6	20	21	0	1	1	10	0	0	18	4
IGR_SCO1218_SCO1219	0	0	0	0	0	0	0	0	0	0	0	0	0	0	0	0	0	0
IGR_SCO1219_SCO1220	0	0	0	0	0	0	0	0	0	0	0	0	0	0	0	0	0	0
IGR_SCO1220_SCO1221	0	0	3	0	0	0	0	0	2	0	0	0	0	0	0	0	5	0
IGR_SCO1221_SCO1222	7	2	15	0	20	1	7	0	5	0	1	0	0	6	0	2	7	4
IGR_SCO1223_SCO1224	0	4	13	2	5	0	0	0	0	5	0	0	1	2	0	0	0	0
IGR_SCO1224_SCO1225	3	3	10	0	8	0	0	0	1	8	0	0	0	0	0	0	2	0
IGR_SCO1225_SCO1226	2	1	0	0	4	0	0	0	3	1	0	0	1	0	0	0	0	1
IGR_SCO1226_SCO1227	0	0	0	0	2	0	1	0	3	0	0	0	0	0	0	0	0	0
IGR_SCO1227_SCO1228	0	0	3	0	6	0	1	1	4	0	0	0	0	1	0	0	5	0
IGR_SCO1228_SCO1229	1	5	14	3	16	0	5	4	6	0	0	0	0	1	0	0	0	0
IGR_SCO1229_SCO1230	0	1	0	0	1	1	0	0	3	0	0	0	0	0	0	1	2	1
IGR_SCO1230_SCO1231	4	21	52	1	19	2	1	4	11	0	0	0	0	1	0	0	1	2
IGR_SCO1232_SCO1233	3	38	35	2	4	0	0	12	0	13	0	0	0	1	0	0	0	1
IGR_SCO1233_SCO1234	2	5	21	2	4	0	0	3	0	1	0	0	0	0	0	0	0	0
IGR_SCO1235_SCO1236	8	32	166	3	54	1	2	4	27	24	0	4	0	20	0	0	29	4
IGR_SCO1236_SCO1237	13	20	102	15	107	2	12	23	68	62	1	3	0	28	17	5	126	5
IGR_SCO1237_SCO1238	1	2	9	0	0	0	0	0	0	3	0	0	0	0	0	0	0	0
IGR_SCO1238_SCO1239	0	0	0	0	1	0	0	0	0	0	0	0	0	0	0	0	0	0
IGR_SCO1239_SCO1240	0	0	17	0	8	0	0	0	4	0	0	0	0	0	0	0	0	0
IGR_SCO1241_SCO1242	2	2	32	0	25	0	16	2	54	10	0	0	0	30	10	0	45	0
IGR_SCO1242_SCO1243	8	6	46	5	37	2	4	3	15	1	2	2	0	1	0	5	21	5
IGR_SCO1243_SCO1244	0	0	3	0	0	0	0	0	1	0	0	0	0	0	0	0	0	0
IGR_SCO1245_SCO1246	2	5	7	2	5	1	6	0	0	0	1	0	0	3	0	1	0	3
IGR_SCO1246_SCO1247	1	14	17	18	18	2	13	4	8	2	0	0	0	4	3	0	3	3
IGR_SCO1247_SCO1248	0	1	2	3	3	0	3	1	8	5	0	0	0	1	5	0	2	0
IGR_SCO1248_SCO1249	1	2	56	2	38	0	1	7	42	9	0	4	0	17	13	0	4	6
IGR_SCO1249_SCO1250	0	0	1	0	0	0	0	0	0	0	0	0	0	0	0	0	0	0
IGR_SCO1250_SCO1251	1	1	5	3	19	0	20	3	37	7	1	2	0	12	13	2	13	10
IGR_SCO1252_SCO1253	0	3	5	0	8	0	0	1	1	4	0	0	0	0	0	0	35	1
IGR_SCO1253_SCO1254	3	10	33	0	10	1	0	1	3	26	0	2	0	0	0	0	0	1
IGR_SCO1254_SCO1255	12	34	122	22	52	2	1	2	25	10	0	1	0	12	0	1	44	4
IGR_SCO1255_SCO1256	12	76	108	27	35	2	12	8	20	2	3	1	2	9	0	0	8	16
IGR_SCO1256_SCO1257	3	7	6	1	0	0	0	0	1	0	0	0	0	0	0	0	0	0
IGR_SCO1257_SCO1258	0	0	5	0	1	0	0	0	2	0	0	0	0	0	0	0	0	1
IGR_SCO1258_SCO1259	0	1	0	0	1	0	0	0	0	0	0	0	0	0	0	0	0	0
IGR_SCO1259_SCO1260	0	0	0	1	3	0	0	0	0	0	0	0	0	0	0	0	0	0
IGR_SCO1260_SCO1261	0	2	9	3	9	0	0	3	8	2	0	1	0	2	3	0	0	1
IGR_SCO1261_SCO1262	2	6	56	4	13	0	2	1	16	1	0	0	1	1	5	2	3	1
IGR_SCO1262_SCO1263	1	6	28	1	38	0	2	3	18	7	0	0	0	8	0	0	41	2
IGR_SCO1263_SCO1264	0	0	0	0	0	0	0	0	0	0	0	0	0	0	0	0	0	0
IGR_SCO1265_SCO1266	0	0	0	0	1	0	0	0	0	1	0	0	0	0	0	0	0	1
IGR_SCO1267_SCO1268	1	0	0	0	0	0	0	0	0	0	0	0	0	0	0	0	0	0
IGR_SCO1270_SCO1271	0	0	0	1	0	0	0	0	0	0	0	0	0	0	0	0	0	0
IGR_SCO1272_SCO1273	0	0	0	0	0	1	0	0	0	0	0	0	0	0	0	0	0	0
IGR_SCO1273_SCO1274	0	0	0	0	1	0	0	0	0	1	0	0	0	0	0	0	0	0
IGR_SCO1274_SCO1275	0	0	3	0	0	0	0	0	0	0	0	0	0	0	0	0	0	0
IGR_SCO1275_SCO1276	2	0	4	0	6	0	0	0	3	0	0	0	0	1	0	0	0	1
IGR_SCO1276_SCO1277	0	0	1	0	0	1	0	0	0	0	0	0	0	0	0	0	0	0
IGR_SCO1277_SCO1278	0	0	0	0	4	0	0	1	3	0	0	0	0	1	0	0	0	1
IGR_SCO1278_SCO1279	0	0	0	0	1	0	0	0	0	0	0	0	0	0	0	0	0	0
IGR_SCO1279_SCO1280	0	0	0	0	0	0	0	0	0	0	0	0	0	0	0	0	0	0
IGR_SCO1280_SCO1281	0	0	2	0	0	0	2	0	0	0	0	0	0	2	0	0	0	0
IGR_SCO1283_SCO1284	0	0	0	0	0	0	0	0	0	0	0	0	0	0	0	0	0	0
IGR_SCO1285_SCO1286	0	1	0	0	0	0	0	0	0	0	0	0	0	0	0	0	0	0
IGR_SCO1286_SCO1287	0	0	0	0	0	0	0	0	0	0	0	0	0	0	0	1	0	0
IGR_SCO1288_SCO1289	5	2	44	0	40	0	0	4	22	12	0	1	0	17	0	2	33	2
IGR_SCO1289_SCO1290	2	2	11	5	11	1	13	5	18	11	0	0	0	0	11	0	2	1
IGR_SCO1290_SCO1291	1	0	4	0	6	0	0	0	0	0	0	1	1	2	0	0	0	0
IGR_SCO1291_SCO1292	0	1	1	1	0	1	0	0	0	0	0	0	0	0	0	0	0	0
IGR_SCO1292_SCO1293	1	7	10	0	6	1	0	0	5	0	0	1	0	0	0	2	0	2
IGR_SCO1293_SCO1294	0	1	8	2	3	0	1	5	3	0	1	0	0	0	0	1	18	3
IGR_SCO1294_SCO1295	0	0	0	6	8	0	0	2	4	10	0	0	0	1	0	0	6	1
IGR_SCO1295_SCO1296	0	0	16	0	8	1	0	5	0	0	0	0	0	0	0	0	1	1
IGR_SCO1296_SCO1297	12	31	57	33	70	1	86	16	65	6	4	3	2	3	35	1	30	14
IGR_SCO1297_SCO1298	0	2	7	0	4	1	2	0	5	0	0	0	0	3	0	0	3	1
IGR_SCO1298_SCO1299	2	2	9	0	14	0	0	0	2	0	0	0	0	0	0	0	0	3
IGR_SCO1299_SCO1300	5	1	12	1	4	0	0	0	1	0	0	0	0	0	8	1	0	2
IGR_SCO1301_SCO1302	3	39	87	12	31	2	5	5	11	12	0	1	0	23	7	3	23	6
IGR_SCO1302_SCO1303	0	0	4	0	1	0	0	0	1	0	0	0	0	0	0	1	0	0
IGR_SCO1303_SCO1304	0	1	1	0	1	0	0	2	3	9	0	0	1	0	0	0	5	0
IGR_SCO1304_SCO1305	2	14	14	9	4	0	24	15	18	14	0	4	0	16	8	0	0	3
IGR_SCO1305_SCO1306	0	0	0	0	0	0	0	1	0	0	0	0	0	0	0	0	0	0
IGR_SCO1306_SCO1307	0	0	1	0	0	0	0	0	0	0	0	0	0	0	0	0	0	0
IGR_SCO1307_SCO1308	0	0	0	0	6	0	0	0	0	0	0	0	0	1	0	0	0	0
IGR_SCO1308_SCO1309	0	1	3	1	4	0	0	0	0	0	0	0	0	0	0	0	0	0
IGR_SCO1309_SCO1310	0	0	7	3	0	1	0	1	0	0	0	0	0	0	0	0	0	0
IGR_SCO1310_SCO1311	1	1	3	1	3	0	4	1	2	0	0	1	0	0	0	0	2	1
IGR_SCO1311_SCO1312	0	4	12	1	10	0	0	0	0	0	0	0	0	1	0	0	0	1
IGR_SCO1312_SCO1313	3	2	9	3	23	0	2	3	5	13	0	0	0	0	0	0	3	0
IGR_SCO1313_SCO1314	1	19	17	4	0	1	1	2	1	0	0	2	0	0	0	0	3	1
IGR_SCO1314_SCO1315	1	2	5	2	5	0	0	0	2	8	0	0	0	4	0	0	3	0
IGR_SCO1315_SCO1316	6	24	78	9	32	1	5	4	17	0	0	2	1	15	0	0	15	14
IGR_SCO1316_SCO1317	0	2	23	5	13	0	9	0	35	6	1	0	0	11	0	1	21	0
IGR_SCO1317_SCO1318	0	0	1	0	2	0	0	0	0	0	0	0	0	0	0	0	12	0
IGR_SCO1318_SCO1319	1	3	15	5	10	1	3	1	6	3	0	0	0	0	0	1	23	0
IGR_SCO1319_SCO1320	1	16	27	8	31	2	0	2	21	8	0	2	0	8	13	0	18	9
IGR_SCO1320_SCO1321	2	13	13	1	6	0	1	4	3	4	0	0	0	7	4	0	10	1
IGR_SCO1321_SCO1322	0	2	13	0	9	0	0	5	1	2	0	0	0	6	0	0	2	0
IGR_SCO1322_SCO1323	0	1	41	0	9	0	1	0	10	4	1	0	0	0	0	0	4	0
IGR_SCO1323_SCO1324	0	0	0	0	2	0	1	0	0	1	0	0	0	0	0	0	3	0
IGR_SCO1324_SCO1325	0	2	2	2	3	0	0	0	1	5	0	0	0	0	0	0	0	0
IGR_SCO1325_SCO1326	5	11	112	0	49	0	0	3	27	10	0	0	0	0	0	0	18	2
IGR_SCO1326_SCO1327	9	30	170	6	152	3	5	9	58	51	1	1	1	37	0	3	49	10
IGR_SCO1328_SCO1329	0	3	12	8	6	0	7	1	12	0	0	0	0	0	0	0	0	5
IGR_SCO1330_SCO1331	1	0	0	0	0	0	0	0	0	0	0	0	0	0	0	0	0	0
IGR_SCO1331_SCO1332	1	2	16	0	7	0	2	0	7	0	0	0	0	3	0	0	9	1
IGR_SCO1332_SCO1333	0	0	1	0	0	0	0	1	1	0	0	0	0	0	6	0	11	0
IGR_SCO1333_SCO1334	17	43	132	18	92	4	17	2	43	5	2	2	1	10	0	2	75	5
IGR_SCO1334_SCO1335	7	5	23	0	10	0	5	1	8	0	1	0	0	9	2	0	5	1
IGR_SCO1335_SCO1336	3	1	17	2	10	0	0	0	2	6	0	0	1	0	0	1	4	1
IGR_SCO1337_SCO1338	1	1	12	0	4	0	0	0	1	0	0	0	0	0	0	0	0	0
IGR_SCO1338_SCO1339	0	0	0	0	0	0	0	0	0	0	0	0	0	7	0	0	12	0
IGR_SCO1339_SCO1340	0	5	8	1	2	0	0	0	2	6	0	0	0	0	0	0	16	0
IGR_SCO1340_SCO1341	1	3	24	1	14	1	9	4	45	8	0	3	0	16	0	0	13	4
IGR_SCO1341_SCO1342	0	2	0	0	12	1	6	1	1	0	0	0	0	0	0	0	1	0
IGR_SCO1342_SCO1343	6	15	41	15	23	3	11	4	12	0	2	1	0	1	0	3	13	6
IGR_SCO1343_SCO1344	3	0	7	0	16	0	0	0	5	4	0	0	0	0	0	0	18	1
IGR_SCO1344_SCO1345	3	2	11	3	22	0	4	3	11	0	1	1	0	10	0	0	8	0
IGR_SCO1345_SCO1346	2	4	6	0	11	4	2	0	5	0	1	0	3	4	0	1	18	4
IGR_SCO1346_SCO1347	0	0	7	0	16	0	1	1	9	9	0	0	0	6	0	0	16	0
IGR_SCO1347_SCO1348	1	4	11	4	0	0	2	0	2	4	0	0	0	0	0	0	0	0
IGR_SCO1349_SCO1350	0	0	1	0	0	0	0	0	1	2	0	0	0	0	0	0	0	0
IGR_SCO1350_SCO1351	0	2	0	0	2	0	0	0	0	4	0	0	0	0	0	0	0	0
IGR_SCO1351_SCO1352	0	0	5	0	4	0	0	0	13	0	1	0	0	4	0	0	8	1
IGR_SCO1352_SCO1353	0	0	0	0	0	0	0	0	1	0	0	0	0	0	0	0	0	0
IGR_SCO1353_SCO1354	0	0	1	2	2	0	0	0	0	0	0	0	0	0	0	0	7	0
IGR_SCO1354_SCO1355	0	0	0	0	1	0	0	0	0	0	0	0	0	0	0	0	0	0
IGR_SCO1355_SCO1356	0	0	5	0	2	0	0	0	1	0	1	0	0	0	0	0	0	0
IGR_SCO1356_SCO1357	0	0	1	1	3	0	0	0	1	7	0	0	0	0	0	0	0	0
IGR_SCO1357_SCO1358	0	2	0	2	3	1	3	0	0	5	0	0	0	0	0	0	0	0
IGR_SCO1358_SCO1359	0	0	4	0	1	0	0	0	0	0	0	0	0	0	0	0	0	1
IGR_SCO1359_SCO1360	0	12	12	9	7	0	12	7	7	12	0	0	0	2	2	1	32	1
IGR_SCO1360_SCO1361	0	0	0	0	2	0	1	0	1	0	0	0	0	0	0	0	0	0
IGR_SCO1361_SCO1362	0	2	9	0	3	0	0	0	0	0	0	0	0	0	0	0	0	0
IGR_SCO1362_SCO1363	1	2	13	0	21	0	0	0	7	6	0	1	0	8	0	1	13	0
IGR_SCO1363_SCO1364	1	0	5	2	3	0	0	1	1	9	0	0	0	0	0	0	0	0
IGR_SCO1364_SCO1365	0	1	8	2	9	0	2	1	1	2	0	0	2	0	0	0	0	0
IGR_SCO1365_SCO1366	2	6	10	2	40	2	2	1	10	9	0	4	3	24	18	0	6	3
IGR_SCO1368_SCO1369	0	0	0	0	0	0	0	1	1	0	0	0	0	0	0	0	0	0
IGR_SCO1370_SCO1371	0	2	3	1	4	0	0	1	1	0	0	0	0	6	0	0	0	1
IGR_SCO1371_SCO1372	1	0	9	1	1	1	0	0	2	1	0	0	0	0	3	0	0	0
IGR_SCO1372_SCO1373	0	4	8	0	4	0	0	0	4	0	0	1	0	0	0	0	0	0
IGR_SCO1373_SCO1374	9	8	239	4	284	0	3	20	285	495	2	1	1	132	18	3	503	6
IGR_SCO1374_SCO1375	21	25	295	10	381	7	59	167	648	400	5	17	6	530	69	13	842	51
IGR_SCO1375_SCO1376	2	11	32	8	29	2	11	8	33	4	1	7	2	14	11	2	58	10
IGR_SCO1376_SCO1377	0	9	17	4	3	1	1	1	6	0	0	0	0	0	0	1	0	0
IGR_SCO1377_SCO1378	9	6	46	1	14	4	1	2	1	0	0	0	0	3	0	1	0	0
IGR_SCO1378_SCO1379	152	234	1220	73	754	35	32	23	233	85	20	2	8	162	60	19	429	22
IGR_SCO1380_SCO1381	7	29	62	18	24	2	5	10	13	1	0	2	2	8	0	3	19	2
IGR_SCO1381_SCO1382	34	123	437	47	327	5	52	46	279	49	5	4	2	122	16	12	228	55
IGR_SCO1382_SCO1383	8	46	130	24	55	1	5	22	27	1	1	3	1	5	0	2	4	7
IGR_SCO1383_SCO1384	14	44	94	11	69	1	13	6	38	27	0	5	1	21	11	1	66	6
IGR_SCO1384_SCO1385	78	290	581	90	453	13	90	70	210	66	11	16	10	106	52	16	314	71
IGR_SCO1385_SCO1386	6	7	8	2	11	0	0	1	2	0	0	0	0	0	0	1	0	0
IGR_SCO1387_SCO1388	3	25	28	11	15	0	13	4	11	14	0	1	0	6	9	0	29	3
IGR_SCO1388_SCO1389	42	41	818	22	877	3	57	12	706	196	2	2	2	155	50	3	386	29
IGR_SCO1389_SCOr01	14	15	117	9	44	0	12	11	5	22	2	2	1	9	5	4	19	11
IGR_SCOr01_SCOr02	118	830	629	245	510	18	229	205	126	133	13	22	6	68	25	32	104	136
IGR_SCOr02_SCOr03	3606	2903	3492	871	3660	1129	678	1018	863	507	722	511	516	491	171	1364	1805	1497
IGR_SCOr03_SCO1390	2727	968	12417	377	10725	1203	1268	564	6731	3207	768	504	453	1827	422	1177	10774	1647
IGR_SCO1390_SCO1391	30	129	216	19	162	14	38	66	47	15	6	5	4	49	34	1	61	23
IGR_SCO1391_SCO1392	7	5	16	0	19	0	2	5	4	0	1	1	2	0	0	2	20	0
IGR_SCO1392_SCO1393	2	4	24	1	17	2	0	0	5	0	0	0	0	0	0	0	16	2
IGR_SCO1393_SCO1394	0	0	11	2	10	0	0	0	0	1	0	0	0	0	7	0	0	2
IGR_SCO1395_SCO1396	2	4	8	1	10	0	2	1	5	2	0	0	2	1	0	1	0	4
IGR_SCO1396_SCO1397	0	0	1	1	0	0	0	0	0	0	0	0	0	0	0	0	9	0
IGR_SCO1397_SCO1398	0	0	2	0	0	0	0	0	0	0	0	0	0	1	0	0	0	0
IGR_SCO1398_SCO1399	2	6	15	5	25	3	4	3	17	0	0	1	0	6	0	0	15	0
IGR_SCO1399_SCO1400	3	13	34	7	23	1	9	0	23	0	0	0	1	10	0	4	46	4
IGR_SCO1400_SCO1401	2	12	18	9	15	2	3	2	15	0	2	3	0	1	0	1	1	6
IGR_SCO1402_SCO1403	14	25	86	4	57	5	20	13	27	18	2	2	3	39	36	1	30	10
IGR_SCO1403_SCO1404	5	8	25	9	16	2	16	9	14	6	0	1	0	8	30	3	26	5
IGR_SCO1404_SCO1405	0	1	28	0	16	0	0	0	8	0	0	0	0	0	0	0	0	0
IGR_SCO1405_SCO1406	3	2	33	6	11	0	0	0	3	0	0	1	0	0	0	0	4	0
IGR_SCO1406_SCO1407	4	7	31	5	25	1	2	5	12	3	1	1	0	5	0	1	9	0
IGR_SCO1407_SCO1408	0	7	46	4	13	0	2	0	1	0	0	0	0	0	0	0	1	0
IGR_SCO1408_SCO1409	2	2	45	0	14	3	2	0	6	3	0	0	0	11	0	0	0	1
IGR_SCO1409_SCO1410	2	10	57	5	45	1	16	6	32	11	1	1	0	12	0	0	91	2
IGR_SCO1410_SCO1411	0	1	3	0	13	0	0	0	0	2	0	1	0	7	0	1	0	0
IGR_SCO1412_SCO1413	4	15	32	10	22	1	55	8	51	3	0	4	0	10	6	2	33	14
IGR_SCO1413_SCO1414	19	64	207	20	259	13	44	33	500	151	5	3	4	211	49	7	482	48
IGR_SCO1414_SCO1415	0	3	25	0	19	0	4	0	10	0	0	0	0	5	4	1	7	0
IGR_SCO1415_SCO1416	0	0	0	1	0	0	0	0	1	0	0	0	0	2	0	0	0	0
IGR_SCO1416_SCO1417	5	21	23	11	15	1	26	4	2	0	0	1	0	1	8	0	3	5
IGR_SCO1417_SCO1418	0	0	2	0	2	0	0	0	1	0	0	0	0	0	0	0	0	0
IGR_SCO1419_SCO1420	0	3	22	7	13	0	1	0	2	5	0	0	0	3	3	0	10	4
IGR_SCO1420_SCO1421	182	143	3046	55	2484	37	58	52	686	470	16	13	3	251	18	17	1150	81
IGR_SCO1421_SCO1422	54	113	358	47	342	44	20	83	192	145	17	28	11	223	84	22	228	52
IGR_SCO1422_SCO1423	5	32	33	7	29	3	7	17	12	12	0	3	0	7	4	0	16	10
IGR_SCO1423_SCO1424	43	211	602	114	572	16	570	47	1290	118	14	9	5	461	154	10	582	72
IGR_SCO1424_SCO1425	0	5	9	1	13	1	2	1	1	0	0	0	0	0	0	0	23	1
IGR_SCO1425_SCO1426	0	0	4	2	5	0	3	1	6	1	0	0	0	0	0	0	0	0
IGR_SCO1426_SCO1427	1	6	32	5	35	1	10	1	26	5	0	0	0	14	0	0	10	2
IGR_SCO1428_SCO1429	0	1	24	4	21	0	0	1	0	4	0	0	1	1	10	2	4	0
IGR_SCO1429_SCO1430	1	1	5	0	4	0	0	0	4	0	0	0	0	0	0	0	0	0
IGR_SCO1430_SCO1431	14	18	206	4	63	2	0	91	37	92	0	10	3	34	28	6	107	14
IGR_SCO1431_SCO1432	0	0	1	0	5	0	0	0	5	0	0	1	0	0	0	0	0	0
IGR_SCO1432_SCO1433	1	0	31	1	7	0	2	0	7	2	1	0	0	0	0	0	5	1
IGR_SCO1433_SCO1434	8	13	101	5	85	0	7	8	52	22	0	0	1	13	0	2	30	8
IGR_SCO1434_SCO1435	4	3	23	3	29	0	1	3	13	3	0	1	0	6	0	1	35	2
IGR_SCO1436_SCO1437	9	3	53	0	25	1	0	0	22	2	0	0	2	5	0	0	6	0
IGR_SCO1437_SCO1438	13	14	233	5	122	0	3	5	43	51	1	1	0	0	0	2	54	3
IGR_SCO1438_SCO1439	39	59	634	30	444	14	27	27	245	114	1	10	2	98	5	12	255	32
IGR_SCO1439_SCO1440	4	7	47	3	25	3	0	0	18	2	1	0	1	11	12	4	16	1
IGR_SCO1440_SCO1441	8	8	46	1	42	4	2	2	47	12	3	1	0	17	0	0	80	1
IGR_SCO1443_SCO1444	149	92	2298	72	1896	19	342	381	1704	1588	39	78	29	904	173	55	2858	283
IGR_SCO1444_SCO1445	0	0	9	0	6	0	0	0	4	0	0	0	0	0	0	0	0	3
IGR_SCO1445_SCO1446	0	1	14	0	7	1	0	1	7	0	0	0	0	0	0	0	6	0
IGR_SCO1446_SCO1447	0	0	1	0	0	0	0	0	2	0	0	0	0	0	0	0	0	0
IGR_SCO1447_SCO1448	0	1	3	1	5	0	0	1	1	3	0	0	0	0	0	0	0	0
IGR_SCO1449_SCO1450	0	0	6	1	4	0	0	1	0	5	0	0	0	0	4	0	11	0
IGR_SCO1451_SCO1452	1	4	4	2	2	0	1	0	2	0	0	0	0	0	0	1	0	0
IGR_SCO1452_SCO1453	1	3	43	0	14	1	3	1	10	5	1	0	0	11	0	0	6	0
IGR_SCO1453_SCO1454	3	8	31	0	13	0	6	16	16	4	0	0	1	4	0	0	35	4
IGR_SCO1454_SCO1455	0	0	4	2	3	0	0	0	0	0	0	0	0	1	0	0	0	1
IGR_SCO1455_SCO1456	0	0	0	0	0	0	0	0	1	0	0	0	0	1	0	0	0	0
IGR_SCO1456_SCO1457	0	0	0	0	0	0	0	0	0	0	0	0	0	0	0	0	0	0
IGR_SCO1457_SCO1458	1	8	37	2	42	1	11	12	244	77	1	0	2	29	15	1	132	5
IGR_SCO1458_SCO1459	0	3	20	2	12	0	0	0	7	0	0	0	0	0	0	0	1	0
IGR_SCO1459_SCO1460	3	4	32	1	22	0	0	2	9	3	0	0	0	0	0	0	5	0
IGR_SCO1460_SCO1461	4	7	18	0	24	0	1	0	10	0	1	0	0	5	0	0	0	0
IGR_SCO1461_SCO1462	9	31	62	10	44	5	1	2	20	20	1	0	1	4	0	2	39	7
IGR_SCO1462_SCO1463	10	31	70	6	65	3	4	14	22	17	3	2	1	20	0	7	35	16
IGR_SCO1463_SCO1464	11	21	33	9	60	2	5	3	20	4	0	0	0	9	9	1	31	3
IGR_SCO1464_SCO1465	2	1	4	2	2	0	0	0	1	0	1	0	0	0	0	0	1	0
IGR_SCO1467_SCO1468	0	0	3	1	0	0	0	0	0	0	1	0	0	0	0	1	1	2
IGR_SCO1468_SCO1469	0	1	8	6	13	0	17	9	29	12	1	3	0	21	20	2	44	4
IGR_SCO1470_SCO1471	1	3	4	1	11	2	4	0	26	6	2	1	1	8	0	3	3	1
IGR_SCO1471_SCO1472	1	3	13	0	8	0	0	2	1	0	1	0	0	1	0	1	9	0
IGR_SCO1472_SCO1473	4	7	55	1	16	0	4	1	11	0	0	0	0	0	0	0	2	0
IGR_SCO1473_SCO1474	1	1	4	0	6	1	0	0	4	1	0	1	0	0	0	0	0	0
IGR_SCO1474_SCO1475	1	7	14	3	6	1	1	5	11	0	0	1	0	5	5	1	1	4
IGR_SCO1475_SCO1476	4	5	16	0	17	1	5	0	15	4	1	3	0	9	0	1	26	2
IGR_SCO1476_SCO1477	12	45	238	14	178	9	18	13	127	44	2	1	1	59	0	2	94	10
IGR_SCO1477_SCO1478	66	39	211	25	205	10	3	8	101	8	10	8	6	62	9	9	103	13
IGR_SCO1478_SCO1479	92	113	1774	57	1218	11	75	46	599	206	5	9	6	151	44	7	498	50
IGR_SCO1479_SCO1480	31	41	209	43	286	14	69	20	557	33	15	16	28	277	59	48	414	67
IGR_SCO1480_SCO1481	27	42	190	12	222	9	33	11	179	56	13	7	3	56	24	17	176	22
IGR_SCO1481_SCO1482	0	6	25	0	17	1	0	0	6	3	0	0	0	0	0	0	8	1
IGR_SCO1482_SCO1483	4	5	105	2	82	0	5	1	22	4	1	0	0	0	0	1	8	4
IGR_SCO1486_SCO1487	1	6	27	0	24	3	0	0	3	2	0	0	1	0	0	1	20	1
IGR_SCO1487_SCO1488	4	5	66	2	34	1	0	4	8	2	0	0	0	3	0	0	2	0
IGR_SCO1488_SCO1489	10	14	99	8	135	2	2	7	50	36	1	0	0	12	0	0	81	5
IGR_SCO1489_SCO1490	109	135	532	53	274	16	73	12	276	13	11	12	2	54	17	10	240	45
IGR_SCO1490_SCO1491	14	48	168	28	142	6	28	13	113	17	0	3	0	14	0	9	43	19
IGR_SCO1491_SCO1492	68	46	587	32	479	41	7	13	273	46	19	16	6	57	9	21	162	13
IGR_SCO1492_SCO1493	3	7	25	1	10	0	0	1	4	0	1	1	0	0	0	0	0	0
IGR_SCO1493_SCO1494	11	16	56	17	34	4	4	3	38	10	1	1	1	8	0	1	56	2
IGR_SCO1496_SCO1497	8	29	79	20	58	3	36	4	57	1	0	1	0	18	15	0	67	7
IGR_SCO1497_SCO1498	1	8	21	1	17	1	3	1	7	1	0	0	0	4	0	0	0	1
IGR_SCO1499_SCO1500	19	32	98	9	64	5	4	4	17	13	3	1	1	23	0	5	57	8
IGR_SCO1502_SCO1503	13	26	167	11	88	4	2	7	33	13	0	3	3	19	8	3	77	8
IGR_SCO1503_SCO1504	0	0	4	0	4	0	2	0	9	0	0	1	0	3	0	0	0	0
IGR_SCO1504_SCO1505	125	39	214	14	165	31	19	8	79	25	23	16	7	19	9	26	118	9
IGR_SCO1505_SCO_6S	265	119	799	99	1399	224	44	129	250	350	65	34	19	36	33	86	620	152
IGR_SCO_6S_SCO1506	12	9	56	4	49	2	7	3	20	13	1	3	2	16	0	2	35	4
IGR_SCO1506_SCO1507	5	13	68	3	54	1	2	2	23	10	1	0	1	6	9	0	1	4
IGR_SCO1507_SCO1508	7	47	206	11	159	4	9	8	52	24	1	3	0	32	33	0	61	8
IGR_SCO1509_SCO1510	1	1	52	1	88	2	2	1	49	11	1	0	0	20	0	0	33	3
IGR_SCO1510_SCO1511	14	25	124	18	164	10	19	5	97	19	6	0	1	27	3	2	170	19
IGR_SCO1511_SCO1512	6	17	103	17	118	0	25	11	49	4	0	0	1	22	14	5	53	15
IGR_SCO1512_SCO1513	4	10	30	5	28	2	4	5	16	10	1	0	0	12	0	1	14	7
IGR_SCO1513_SCO1514	5	10	74	3	68	1	8	5	41	28	0	0	1	10	0	1	24	4
IGR_SCO1514_SCO1515	7	13	68	9	50	2	11	4	33	5	3	0	0	0	0	1	9	4
IGR_SCO1515_SCO1516	4	11	109	1	73	4	3	0	37	0	0	0	1	3	0	0	38	4
IGR_SCO1516_SCO1517	39	58	531	16	413	23	23	8	112	39	2	1	0	50	0	6	256	32
IGR_SCO1517_SCO1518	18	30	279	24	366	10	23	22	291	55	9	7	1	106	10	8	157	23
IGR_SCO1518_SCO1519	1	7	51	4	21	0	6	0	5	0	0	0	0	1	0	0	0	1
IGR_SCO1520_SCO1521	15	39	126	5	120	6	11	6	66	12	3	1	0	15	0	5	64	12
IGR_SCO1521_SCO1522	37	107	399	12	209	10	5	4	62	12	1	1	2	47	8	2	97	16
IGR_SCO1522_SCO1523	29	47	165	18	126	11	11	4	39	23	3	1	1	3	0	8	36	8
IGR_SCO1523_SCO1524	1	2	24	3	13	0	0	1	4	0	0	1	0	2	0	0	0	1
IGR_SCO1524_SCO1525	0	10	20	2	6	0	8	5	5	0	0	1	0	3	0	0	7	1
IGR_SCO1527_SCO1528	1	1	4	0	1	0	1	0	6	0	0	0	0	1	0	0	3	0
IGR_SCO1528_SCO1529	0	2	15	0	13	0	1	0	13	1	0	0	1	8	1	0	23	2
IGR_SCO1529_SCO1530	4	22	41	6	31	0	5	5	28	1	1	1	0	6	8	2	6	3
IGR_SCO1530_SCO1531	28	77	240	11	93	1	12	3	82	20	2	2	0	31	4	4	71	2
IGR_SCO1531_SCO1532	1	4	7	2	6	2	4	2	8	0	0	0	0	17	1	1	15	1
IGR_SCO1533_SCO1534	0	4	9	0	8	0	0	0	19	0	0	0	0	11	4	0	9	0
IGR_SCO1534_SCOt01	8	2	15	3	6	0	2	0	15	4	0	0	1	6	0	0	0	0
IGR_SCOt01_SCO1535	0	2	10	0	3	0	0	1	7	2	0	0	0	9	0	0	7	0
IGR_SCO1535_SCO1536	0	0	0	0	1	0	0	0	0	0	1	0	0	0	0	0	0	0
IGR_SCO1536_SCO1537	4	0	11	0	7	1	0	0	8	8	0	0	0	0	0	0	0	0
IGR_SCO1538_SCO1539	1	2	0	0	1	0	0	0	0	0	0	0	0	0	0	0	0	0
IGR_SCO1539_SCOt02	1	4	17	1	2	0	1	0	0	0	0	0	0	0	0	0	3	0
IGR_SCOt02_SCO1540	8	46	195	20	181	5	29	12	105	56	1	2	1	54	22	3	223	37
IGR_SCO1540_SCO1541	0	0	9	0	0	0	0	1	0	0	0	0	0	0	0	0	0	0
IGR_SCO1541_SCO1542	4	3	12	3	12	0	3	4	5	7	0	0	0	10	0	0	0	3
IGR_SCO1542_SCO1543	24	40	85	18	115	8	19	25	45	35	5	4	0	52	8	5	78	19
IGR_SCO1543_SCO1544	5	1	4	1	0	0	0	0	1	4	0	0	0	0	3	0	0	1
IGR_SCO1544_SCO1545	10	8	53	2	36	2	11	3	26	0	1	0	0	13	2	2	22	10
IGR_SCO1545_SCO1546	5	7	56	4	31	3	6	2	32	13	2	7	0	26	0	4	2	0
IGR_SCO1547_SCOt03	1	2	8	2	14	0	0	0	6	2	0	0	0	30	11	0	3	0
IGR_SCOt03_SCOt04	16	3	411	0	362	2	1	11	135	282	0	2	1	50	0	2	250	1
IGR_SCOt04_SCOt05	12	0	207	0	167	1	3	2	58	106	0	0	0	32	22	1	74	0
IGR_SCOt05_SCOt06	5	0	48	0	29	0	3	1	32	39	0	0	1	22	0	0	23	0
IGR_SCOt06_SCOt07	4	0	100	0	46	0	0	2	70	8	0	0	0	11	0	0	66	0
IGR_SCOt07_SCO1548	9	4	49	4	32	5	0	1	20	17	7	3	2	18	0	6	10	2
IGR_SCO1548_SCO1549	8	2	92	3	81	5	3	4	59	16	6	4	2	41	0	5	72	5
IGR_SCO1549_SCO1550	5	27	45	23	75	3	69	78	39	37	4	11	15	133	115	5	62	32
IGR_SCO1550_SCO1551	3	2	39	8	48	0	0	8	14	37	1	1	2	39	12	1	35	0
IGR_SCO1551_SCO1552	6	14	21	1	10	0	15	1	8	6	0	0	0	3	9	0	13	1
IGR_SCO1552_SCO1553	5	9	53	3	14	0	2	2	8	1	0	0	0	4	0	1	12	0
IGR_SCO1553_SCO1554	17	29	231	8	147	2	3	1	46	22	0	2	0	5	0	2	49	5
IGR_SCO1554_SCO1555	102	189	546	60	289	28	16	37	114	109	13	20	1	52	6	19	145	26
IGR_SCO1555_SCO1556	1	3	46	2	19	2	0	0	8	0	1	0	0	3	0	1	10	1
IGR_SCO1556_SCO1557	16	10	121	8	74	5	6	3	27	0	2	4	1	25	5	2	12	1
IGR_SCO1557_SCO1558	3	9	52	1	24	0	0	7	4	0	0	0	0	0	0	0	0	0
IGR_SCO1558_SCO1559	1	6	38	3	39	1	1	0	11	16	0	0	0	2	0	0	32	3
IGR_SCO1559_SCO1560	69	35	867	8	245	9	3	13	107	83	3	9	1	11	0	13	164	13
IGR_SCO1560_SCO1561	0	0	0	0	0	0	0	0	3	0	0	0	0	0	0	0	0	0
IGR_SCO1561_SCO1562	5	9	32	12	22	1	1	0	9	0	0	0	0	12	0	0	2	6
IGR_SCO1562_SCO1563	0	23	35	5	27	2	9	2	17	5	1	0	1	9	12	0	4	5
IGR_SCO1563_SCO1564	2	3	15	0	6	0	1	0	2	0	0	0	0	0	0	0	10	0
IGR_SCO1564_SCO1565	0	1	0	0	0	0	0	3	0	0	0	0	0	0	0	0	0	0
IGR_SCO1565_SCO1566	17	10	109	4	84	1	15	13	81	18	0	3	4	32	0	3	55	6
IGR_SCO1566_SCO1567	1	2	2	0	1	0	0	0	0	0	0	0	0	0	0	0	0	0
IGR_SCO1568_SCO1569	3	2	8	0	9	0	0	0	0	0	0	0	0	0	0	0	0	0
IGR_SCO1569_SCO1570	1	5	19	4	65	2	1	0	14	9	1	0	0	13	0	0	14	2
IGR_SCO1570_SCO1571	0	1	6	1	9	0	0	1	1	0	0	0	0	0	0	0	0	0
IGR_SCO1571_SCO1572	1	2	18	2	17	0	2	8	15	33	0	1	0	5	1	0	3	2
IGR_SCO1572_SCO1573	0	3	17	4	12	0	2	0	10	2	0	1	0	0	0	0	11	3
IGR_SCO1573_SCO1574	0	0	0	0	3	0	0	0	1	0	0	0	0	0	0	0	0	0
IGR_SCO1574_SCO1575	0	2	1	0	1	0	0	0	0	0	0	0	0	0	0	0	0	0
IGR_SCO1575_SCO1576	1	6	34	25	69	0	8	4	17	18	0	0	0	1	0	0	8	1
IGR_SCO1576_SCO1577	3	9	61	9	51	9	2	7	17	2	0	2	0	9	8	4	9	8
IGR_SCO1580_SCO1581	0	0	0	0	7	0	0	0	1	1	0	0	0	0	0	0	0	0
IGR_SCO1582_SCO1583	0	0	0	0	0	0	0	0	0	0	0	0	0	0	0	0	0	0
IGR_SCO1583_SCO1584	0	0	0	0	6	0	7	0	0	0	0	0	0	0	0	0	0	0
IGR_SCO1585_SCO1586	0	6	4	1	3	0	12	2	10	5	0	0	0	0	7	1	13	2
IGR_SCO1586_SCO1587	0	0	6	0	1	0	0	0	0	0	0	0	0	0	0	0	0	0
IGR_SCO1587_SCO1588	0	0	0	0	0	0	0	0	4	0	0	0	0	0	0	0	0	0
IGR_SCO1588_SCO1589	0	14	30	1	15	0	10	1	35	8	0	0	0	9	3	0	7	2
IGR_SCO1589_SCO1590	0	1	10	0	5	0	0	0	1	0	0	0	0	1	0	0	0	0
IGR_SCO1590_SCO1591	1	3	13	0	11	0	0	0	3	2	0	0	1	1	0	0	8	0
IGR_SCO1592_SCO1593	8	10	60	0	28	0	1	0	5	2	1	0	1	1	14	1	13	1
IGR_SCO1593_SCO1594	17	70	187	29	124	1	42	14	109	8	1	3	3	33	0	2	68	12
IGR_SCO1595_SCO1596	36	71	586	21	447	9	57	22	446	37	5	6	1	128	19	0	593	36
IGR_SCO1596_SCO1597	8	20	30	11	32	1	1	5	21	3	0	0	0	0	0	3	52	1
IGR_SCO1597_SCO1598	35	68	412	20	339	13	25	11	256	7	8	3	3	71	0	3	154	10
IGR_SCO1598_SCO1599	181	235	1433	54	941	37	45	18	466	39	21	7	6	133	30	26	350	46
IGR_SCO1599_SCO1600	269	631	4038	171	3467	93	144	137	1090	333	28	24	15	368	40	44	1624	220
IGR_SCO1600_SCO1601	510	818	3035	257	2167	179	123	71	956	162	67	65	26	206	52	85	887	172
IGR_SCO1601_SCO1602	14	8	22	3	12	2	1	2	5	2	0	1	1	7	8	0	18	4
IGR_SCO1602_SCO1603	2	7	36	2	46	0	19	6	28	3	0	2	0	20	3	0	39	9
IGR_SCO1603_SCO1604	0	3	6	2	12	0	5	4	12	4	1	0	0	4	1	4	26	3
IGR_SCO1604_SCO1606	0	0	6	0	15	0	0	0	6	7	0	0	0	3	0	0	9	0
IGR_SCO1606_SCO1607	0	1	2	0	0	0	1	1	2	0	0	0	0	0	0	0	0	0
IGR_SCO1608_SCO1609	15	67	170	19	121	1	40	12	55	30	0	5	1	19	0	2	97	19
IGR_SCO1609_SCO1610	0	4	3	1	3	0	0	3	1	0	0	0	0	0	0	0	12	2
IGR_SCO1610_SCO1611	0	2	0	0	2	0	2	0	1	0	0	0	0	0	0	0	0	0
IGR_SCO1613_SCO1614	0	0	0	0	1	0	1	0	0	0	0	0	0	0	0	0	3	0
IGR_SCO1614_SCO1615	0	0	6	1	3	0	0	0	3	2	0	0	0	0	0	0	0	1
IGR_SCO1615_SCO1616	1	12	32	15	14	1	12	1	7	0	0	3	0	2	0	1	18	4
IGR_SCO1616_SCO1617	0	0	0	0	0	0	0	0	0	0	0	0	0	0	0	0	0	0
IGR_SCO1618_SCO1619	1	2	8	0	9	0	3	0	7	12	0	1	0	5	0	0	5	2
IGR_SCO1619_SCO1620	4	12	72	5	52	1	2	6	13	4	1	0	1	3	2	0	4	5
IGR_SCO1621_SCO1622	5	11	101	12	177	5	14	12	35	26	2	1	0	15	0	0	135	7
IGR_SCO1622_SCO1623	5	2	25	1	10	1	2	0	17	0	0	0	0	9	0	0	5	2
IGR_SCO1623_SCO1624	11	46	129	23	69	5	26	5	54	7	1	3	0	9	4	1	29	4
IGR_SCO1624_SCO1625	0	0	10	0	4	0	3	0	1	5	0	0	0	0	0	0	0	1
IGR_SCO1626_SCO1627	0	0	6	0	5	0	0	0	0	11	0	1	1	0	0	1	0	0
IGR_SCO1627_SCO1628	0	0	5	0	1	0	0	1	9	1	1	0	0	0	0	0	0	0
IGR_SCO1630_SCO1631	2	1	33	3	11	1	9	4	26	8	2	1	0	12	6	2	3	5
IGR_SCO1631_SCO1632	5	19	132	4	41	1	1	5	16	6	0	0	0	7	3	2	73	1
IGR_SCO1632_SCO1633	45	74	270	17	110	19	11	8	62	57	5	10	7	50	2	5	125	20
IGR_SCO1633_SCO1634	30	75	384	18	325	7	31	42	258	189	21	18	9	120	29	11	260	25
IGR_SCO1634_SCO1635	5	6	17	3	8	1	2	3	3	0	0	0	0	3	0	0	17	2
IGR_SCO1636_SCO1637	8	29	54	15	34	5	7	12	18	27	2	2	2	23	9	2	38	10
IGR_SCO1637_SCO1638	8	28	69	16	47	4	6	4	25	0	1	0	2	20	0	3	11	8
IGR_SCO1638_SCO1639	17	35	143	15	205	5	29	5	140	17	3	1	1	69	36	4	188	19
IGR_SCO1639_SCO1640	25	21	259	8	245	7	40	51	442	152	7	7	7	433	126	18	528	39
IGR_SCO1640_SCO1641	1	1	3	0	5	0	0	0	13	0	0	0	0	5	0	0	4	0
IGR_SCO1641_SCO1642	0	2	3	4	9	0	9	0	11	0	0	0	0	4	0	0	5	3
IGR_SCO1642_SCO1643	15	61	84	24	80	3	32	27	99	36	6	2	6	60	23	3	32	18
IGR_SCO1643_SCO1644	14	82	239	21	316	8	44	30	211	39	6	5	3	126	6	7	265	20
IGR_SCO1645_SCO1646	43	231	521	117	689	20	506	120	713	80	28	18	20	742	433	39	751	220
IGR_SCO1646_SCO1647	17	57	167	30	223	9	74	57	214	75	14	5	8	247	160	22	290	99
IGR_SCO1647_SCO1648	55	58	281	12	356	17	33	22	328	65	22	14	6	90	17	28	286	35
IGR_SCO1648_SCO1649	24	16	215	4	171	5	18	39	112	177	13	4	5	86	11	1	345	12
IGR_SCO1649_SCO1650	7	66	237	15	226	4	24	14	115	0	5	2	0	60	0	3	152	13
IGR_SCO1650_SCO1651	10	14	67	4	45	5	0	0	8	0	0	2	0	4	0	4	7	3
IGR_SCO1651_SCO1652	2	1	77	1	31	1	9	0	19	6	0	1	0	8	0	1	18	1
IGR_SCO1652_SCO1653	20	54	432	16	224	3	22	11	180	51	3	0	1	36	3	7	169	12
IGR_SCO1653_SCO1654	2	8	11	1	9	1	0	1	2	5	1	1	0	0	0	0	0	2
IGR_SCO1654_SCO1655	2	12	20	1	20	1	0	0	11	2	3	1	0	6	0	2	10	0
IGR_SCO1655_SCO1656	24	26	275	21	219	4	8	5	170	35	0	1	1	27	0	2	105	7
IGR_SCO1656_SCO1657	2	2	10	3	9	0	0	0	19	5	3	0	1	0	0	1	12	1
IGR_SCO1657_SCO1658	2	5	112	3	76	0	8	6	75	35	0	0	0	21	0	0	109	4
IGR_SCO1658_SCO1659	14	28	217	6	33	1	2	4	25	23	0	0	0	5	3	2	40	2
IGR_SCO1659_SCO1660	19	30	192	1	20	0	4	4	19	4	0	0	0	8	4	3	26	5
IGR_SCO1660_SCO1661	21	8	117	0	20	2	0	6	16	5	2	1	1	16	8	2	30	0
IGR_SCO1661_SCO1662	23	128	151	11	25	0	12	6	36	12	1	0	0	13	4	3	14	17
IGR_SCO1662_SCO1663	12	8	25	5	13	6	4	7	16	12	1	3	1	2	0	2	20	4
IGR_SCO1663_SCO1664	4	11	37	5	23	1	0	7	12	17	1	0	0	7	0	0	37	3
IGR_SCO1665_SCO1666	6	12	89	2	47	2	3	9	31	7	1	7	0	19	0	3	8	5
IGR_SCO1666_SCO1667	0	0	2	1	0	0	0	2	0	0	0	0	0	0	0	0	0	0
IGR_SCO1667_SCO1668	0	1	4	0	0	0	0	0	3	0	1	0	0	0	0	1	2	0
IGR_SCO1668_SCO1669	2	9	16	1	8	1	1	0	4	0	0	0	0	2	0	0	15	1
IGR_SCO1669_SCO1670	0	0	7	0	0	0	0	0	2	4	0	0	0	0	0	0	0	0
IGR_SCO1671_SCO1672	4	9	24	2	7	1	0	0	1	0	1	0	0	2	0	0	0	0
IGR_SCO1672_SCO1673	2	0	3	0	1	0	0	0	3	0	0	0	0	0	0	0	9	0
IGR_SCO1673_SCO1674	3	9	30	1	26	1	4	8	11	16	2	2	0	4	5	1	34	2
IGR_SCO1674_SCO1675	9	30	82	7	48	1	20	7	90	24	5	0	5	72	0	2	45	10
IGR_SCO1675_SCO1676	9	24	93	6	65	3	24	10	62	20	1	0	2	36	0	0	41	13
IGR_SCO1676_SCOt08	3	0	11	0	16	1	2	0	19	38	0	0	0	4	0	0	13	1
IGR_SCOt08_SCO1677	17	1	486	0	280	1	0	3	113	131	0	3	0	104	0	4	284	5
IGR_SCO1677_SCO1678	1	2	15	3	18	0	0	1	2	0	0	1	0	0	0	0	5	2
IGR_SCO1678_SCO1679	2	1	53	0	10	0	1	0	2	10	0	0	0	2	0	0	0	0
IGR_SCO1679_SCO1680	11	32	102	1	4	1	0	2	3	2	0	0	0	1	0	0	12	0
IGR_SCO1680_SCO1681	22	44	160	0	8	0	0	1	3	0	0	0	0	0	0	0	21	0
IGR_SCO1682_SCO1683	2	16	28	0	2	0	2	1	1	2	0	1	0	0	0	0	0	0
IGR_SCO1683_SCO1684	0	0	3	1	10	1	6	1	4	14	1	3	0	2	0	1	28	3
IGR_SCO1684_SCO1685	1	0	1	1	1	0	0	0	1	6	1	0	0	0	0	0	0	0
IGR_SCO1685_SCO1686	0	0	2	0	0	0	0	0	0	0	0	0	0	0	0	0	0	2
IGR_SCO1686_SCO1687	1	1	8	0	11	2	3	1	7	1	0	1	0	0	4	0	6	1
IGR_SCO1687_SCO1688	0	1	5	0	2	0	0	0	0	0	0	0	0	0	0	0	0	0
IGR_SCO1688_SCO1689	0	0	3	0	2	0	0	0	1	0	0	0	0	0	0	1	0	0
IGR_SCO1689_SCO1690	0	0	6	0	8	0	1	0	11	0	0	0	0	0	0	0	0	1
IGR_SCO1690_SCO1691	0	1	28	2	2	1	0	4	3	0	0	0	0	0	0	0	0	0
IGR_SCO1692_SCO1693	0	0	0	0	0	0	0	0	0	0	0	0	0	0	0	0	0	0
IGR_SCO1693_SCO1694	0	0	0	0	0	0	0	0	1	0	0	0	0	1	0	0	0	0
IGR_SCO1694_SCO1695	6	9	50	10	88	7	33	14	81	30	5	7	3	70	55	9	55	16
IGR_SCO1695_SCO1696	1	14	18	10	14	0	12	10	13	16	1	1	0	4	31	2	3	8
IGR_SCO1696_SCO1697	1	10	23	12	14	0	13	5	5	0	1	1	1	2	0	1	4	5
IGR_SCO1697_SCO1698	0	4	1	3	3	0	0	0	0	3	0	0	0	0	0	2	0	0
IGR_SCO1699_SCO1700	0	0	0	4	32	1	3	3	22	0	0	0	1	45	12	6	82	9
IGR_SCO1700_SCO1701	0	2	0	0	3	0	0	0	0	0	0	0	0	0	0	0	6	0
IGR_SCO1701_SCO1702	0	0	0	0	0	0	0	0	0	0	0	0	0	0	0	0	0	0
IGR_SCO1702_SCO1703	0	1	4	0	6	0	0	0	5	0	0	0	0	0	0	1	5	0
IGR_SCO1703_SCO1704	0	2	4	1	3	1	0	0	2	0	0	0	0	0	0	0	13	1
IGR_SCO1704_SCO1705	3	7	10	1	0	0	2	9	1	0	0	0	0	0	0	1	0	1
IGR_SCO1705_SCO1706	0	0	4	0	3	0	0	0	0	0	0	0	0	0	0	0	0	0
IGR_SCO1706_SCO1707	0	0	0	0	2	0	0	0	2	2	0	0	0	0	0	0	1	0
IGR_SCO1707_SCO1708	0	3	16	0	19	1	0	2	5	0	0	0	0	0	0	0	0	0
IGR_SCO1708_SCO1709	0	1	1	0	2	0	0	0	0	5	0	0	0	0	0	0	0	0
IGR_SCO1709_SCO1710	2	2	3	0	3	0	2	0	6	1	0	0	0	0	0	0	0	1
IGR_SCO1710_SCO1711	1	1	11	0	5	0	0	0	3	0	0	0	0	1	0	0	12	0
IGR_SCO1711_SCO1712	1	0	10	0	3	0	0	2	8	3	0	0	0	5	0	0	0	0
IGR_SCO1714_SCO1715	0	0	5	0	5	1	0	0	14	0	0	0	0	0	0	0	3	0
IGR_SCO1715_SCO1716	0	3	18	2	3	0	0	0	2	0	0	0	0	0	0	1	0	1
IGR_SCO1716_SCO1717	1	0	2	0	2	0	0	0	0	0	0	0	0	0	0	0	0	0
IGR_SCO1717_SCO1718	1	9	20	4	5	0	12	2	2	3	0	0	0	0	6	2	0	0
IGR_SCO1718_SCO1719	0	0	6	0	2	0	0	0	2	0	0	0	0	0	0	0	0	0
IGR_SCO1720_SCO1721	33	136	605	73	271	6	65	50	210	77	6	12	4	47	2	5	107	29
IGR_SCO1721_SCO1722	0	0	9	0	26	0	4	1	10	2	0	1	1	8	0	0	14	0
IGR_SCO1723_SCO1724	0	0	0	0	0	0	0	0	0	0	0	0	0	1	0	0	0	0
IGR_SCO1724_SCO1725	1	0	0	0	0	0	2	1	0	0	1	0	1	0	0	1	0	0
IGR_SCO1725_SCO1726	0	1	4	0	1	0	1	0	4	0	0	0	0	0	0	0	0	0
IGR_SCO1726_SCO1727	0	1	10	2	0	2	1	0	3	0	0	0	0	3	4	0	16	0
IGR_SCO1727_SCO1728	1	5	6	3	6	0	4	2	8	6	0	0	0	9	0	0	10	2
IGR_SCO1728_SCO1729	0	0	0	0	0	0	0	0	0	0	0	0	0	0	0	0	0	1
IGR_SCO1730_SCO1731	1	0	1	1	2	0	0	3	5	0	0	0	0	2	8	0	0	0
IGR_SCO1731_SCO1732	0	3	30	0	9	0	3	0	6	2	0	0	1	3	0	0	10	0
IGR_SCO1732_SCO1733	7	6	62	0	35	0	5	6	21	69	2	3	0	22	2	2	67	3
IGR_SCO1733_SCO1734	1	1	8	1	2	0	0	2	0	20	0	1	0	0	0	0	0	0
IGR_SCO1734_SCO1735	0	0	0	0	0	0	0	0	0	0	0	1	0	0	0	0	0	0
IGR_SCO1735_SCO1736	1	3	3	2	3	0	0	0	1	0	0	0	0	0	0	1	0	0
IGR_SCO1736_SCO1737	1	1	0	0	3	0	2	0	1	0	1	1	0	0	0	0	0	0
IGR_SCO1737_SCO1738	0	0	1	1	6	0	1	0	0	1	0	0	0	0	0	0	3	1
IGR_SCO1739_SCO1740	0	0	4	1	1	0	0	0	0	1	0	0	0	0	0	0	0	0
IGR_SCO1740_SCO1741	0	0	0	0	0	0	0	0	0	0	0	0	0	0	0	0	0	0
IGR_SCO1741_SCO1742	0	0	0	0	2	0	0	0	0	0	0	0	0	0	0	0	12	0
IGR_SCO1745_SCO1746	2	2	14	1	0	0	0	0	1	0	0	0	0	0	0	0	0	0
IGR_SCO1746_SCO1747	4	7	19	0	14	2	0	1	5	0	0	0	0	4	0	2	7	0
IGR_SCO1747_SCO1748	1	1	13	1	10	0	0	3	2	0	1	0	0	0	0	0	0	1
IGR_SCO1748_SCO1749	6	9	197	13	148	4	12	1	109	28	3	3	1	100	4	0	83	10
IGR_SCO1749_SCO1750	1	0	14	3	8	0	5	4	11	4	0	0	1	22	1	1	3	8
IGR_SCO1750_SCO1751	3	8	16	4	15	2	6	8	7	0	0	1	1	3	0	0	26	3
IGR_SCO1751_SCO1752	2	7	41	4	29	0	0	1	1	0	0	0	0	0	6	0	0	0
IGR_SCO1752_SCO1753	8	17	190	1	112	0	8	2	48	12	1	0	0	12	0	1	50	8
IGR_SCO1753_SCO1754	12	41	101	14	86	1	27	14	105	21	0	2	0	57	0	1	85	11
IGR_SCO1754_SCO1755	4	23	112	8	87	1	0	7	15	15	1	1	0	7	0	1	16	4
IGR_SCO1755_SCO1756	0	1	3	1	7	0	1	1	7	1	0	0	0	5	1	0	1	2
IGR_SCO1756_SCO1757	1	3	10	1	7	0	0	0	2	0	0	0	0	0	1	0	0	0
IGR_SCO1757_SCO1758	4	12	28	1	13	2	0	0	30	6	2	1	1	14	0	2	4	6
IGR_SCO1758_SCO1759	8	19	115	5	75	7	5	9	33	8	1	1	0	26	0	4	57	6
IGR_SCO1760_SCO1761	6	20	235	2	110	0	7	16	48	51	1	0	0	3	0	1	61	3
IGR_SCO1762_SCO1763	1	2	22	0	17	1	0	1	15	3	0	0	1	8	0	1	24	1
IGR_SCO1763_SCO1764	0	0	1	4	2	1	0	0	0	0	0	0	0	0	0	0	0	0
IGR_SCO1765_SCO1766	0	1	0	0	1	0	0	0	2	0	0	0	0	0	0	0	0	0
IGR_SCO1767_SCO1768	6	7	59	6	63	1	6	7	27	6	0	3	0	2	0	1	45	0
IGR_SCO1770_SCO1771	24	132	236	62	93	3	31	25	22	9	1	3	0	12	17	3	21	20
IGR_SCO1772_SCO1773	109	142	1764	60	1877	40	67	90	817	289	25	22	9	438	26	26	986	89
IGR_SCO1773_SCO1774	2	2	44	7	70	4	0	0	17	0	0	0	1	21	0	0	0	0
IGR_SCO1774_SCO1775	10	41	178	21	149	8	40	18	131	20	0	4	1	55	37	6	161	13
IGR_SCO1775_SCO1776	11	23	127	4	66	2	9	5	43	11	3	0	0	30	0	6	26	4
IGR_SCO1776_SCO1777	99	50	4253	32	2570	7	24	28	924	524	2	5	2	330	3	8	2123	32
IGR_SCO1777_SCO1778	3	15	30	6	14	1	5	2	1	3	0	1	0	0	0	1	6	6
IGR_SCO1778_SCO1779	1	3	10	2	7	0	0	0	5	0	0	0	0	0	0	1	0	0
IGR_SCO1779_SCO1780	7	34	151	12	83	1	31	9	54	23	0	0	0	19	2	0	69	8
IGR_SCO1780_SCO1781	8	23	32	5	38	0	9	1	12	0	2	0	1	5	8	0	26	1
IGR_SCO1782_SCO1783	2	4	21	0	18	0	3	3	6	0	0	0	0	0	0	0	0	3
IGR_SCO1783_SCO1784	3	9	44	3	20	0	2	0	2	0	1	0	0	3	0	1	36	0
IGR_SCO1787_SCO1788	3	8	27	2	8	1	9	4	24	0	0	2	0	7	0	0	4	0
IGR_SCO1788_SCO1789	0	3	3	1	12	1	0	0	7	0	1	0	0	1	0	0	5	1
IGR_SCO1789_SCO1790	4	31	43	8	37	0	5	3	8	14	0	1	0	0	11	0	0	0
IGR_SCO1791_SCOr04	35	25	73	10	40	12	13	16	28	2	1	1	0	12	0	1	7	11
IGR_SCOr04_SCOr05	147	779	553	280	534	24	202	177	137	143	12	23	5	53	19	41	359	142
IGR_SCOr05_SCOr06	3481	3104	3576	909	3869	1219	731	1097	832	520	840	538	529	550	162	1419	1878	1499
IGR_SCOr06_SCO1792	3314	1350	13489	468	11631	1350	1278	618	4854	2146	782	504	510	1203	445	1186	7644	1766
IGR_SCO1792_SCO1793	3	11	25	5	27	2	7	3	10	5	0	0	0	5	0	0	7	0
IGR_SCO1793_SCO1794	16	25	75	8	64	3	16	1	62	10	2	1	0	20	0	3	31	9
IGR_SCO1794_SCO1795	9	8	81	13	108	2	8	3	52	7	2	3	1	15	0	2	21	2
IGR_SCO1795_SCO1796	14	26	187	9	104	1	23	8	104	23	2	3	1	54	53	5	93	13
IGR_SCO1796_SCO1797	25	99	455	51	403	11	92	126	433	102	12	10	17	420	184	11	481	123
IGR_SCO1797_SCO1798	19	14	107	4	41	4	1	4	41	9	3	1	1	11	0	7	5	3
IGR_SCO1798_SCO1799	7	3	69	1	83	3	4	1	51	14	0	0	0	17	0	1	44	2
IGR_SCO1799_SCO1800	3	2	10	4	7	0	4	1	56	9	2	0	4	33	0	0	11	0
IGR_SCO1800_SCO1801	3	4	27	2	11	1	0	3	4	1	1	1	0	4	10	1	10	1
IGR_SCO1801_SCO1802	1	0	4	0	6	0	6	0	2	0	0	0	0	2	0	0	0	0
IGR_SCO1802_SCO1803	0	2	0	0	0	0	1	0	0	0	0	0	0	0	0	0	12	0
IGR_SCO1804_SCO1805	4	3	11	0	8	0	0	0	23	2	1	2	0	18	0	0	31	0
IGR_SCO1805_SCO1806	1	1	18	1	15	1	0	3	23	2	0	0	0	5	0	0	0	2
IGR_SCO1806_SCO1807	0	0	15	0	32	1	0	0	6	0	0	0	0	2	0	1	31	0
IGR_SCO1807_SCO1808	1	2	5	0	7	0	1	1	0	0	0	0	0	5	0	0	0	0
IGR_SCO1808_SCO1809	7	20	56	7	32	2	11	6	46	13	0	2	0	11	0	1	20	5
IGR_SCO1809_SCO1810	11	12	109	2	48	4	1	6	21	2	0	0	0	3	0	0	13	9
IGR_SCO1810_SCO1811	29	23	439	6	191	1	15	10	127	28	5	2	3	83	28	5	168	14
IGR_SCO1811_SCO1812	2	2	10	1	11	0	2	0	1	0	0	0	0	0	0	0	1	0
IGR_SCO1812_SCO1813	5	8	44	0	16	0	2	0	3	0	0	0	0	0	0	0	12	1
IGR_SCO1813_SCO1814	10	10	54	2	22	1	4	2	14	3	2	2	0	0	0	5	13	1
IGR_SCO1814_SCO1815	22	29	143	8	101	7	6	1	76	8	0	1	1	22	0	4	29	1
IGR_SCO1815_SCO1816	2	6	67	12	49	0	10	2	48	7	1	0	1	7	0	1	31	2
IGR_SCO1817_SCO1818	0	3	30	5	16	0	3	0	13	1	0	0	1	7	0	0	7	2
IGR_SCO1818_SCO1819	2	16	32	2	33	1	5	1	23	12	0	4	1	8	0	1	3	4
IGR_SCO1819_SCO1820	3	18	52	4	48	1	3	2	4	0	0	0	0	5	0	0	38	5
IGR_SCO1820_SCO1821	30	103	459	38	198	13	33	27	142	62	8	9	1	52	19	12	112	26
IGR_SCO1821_SCO1822	1	1	3	0	3	1	1	0	5	1	1	0	0	0	0	0	4	0
IGR_SCO1823_SCO1824	3	3	93	1	51	1	3	0	21	9	1	0	1	10	0	1	31	3
IGR_SCO1824_SCO1825	0	0	5	0	5	0	0	0	2	0	0	0	0	0	0	0	0	0
IGR_SCO1825_SCO1826	0	3	5	0	2	0	1	0	0	1	0	0	0	0	0	0	0	0
IGR_SCO1826_SCO1827	2	4	27	2	5	0	2	1	3	8	1	0	0	17	0	0	0	3
IGR_SCO1827_SCO1828	2	9	29	3	35	0	0	0	13	0	0	0	0	2	0	0	18	0
IGR_SCO1828_SCO1829	0	1	21	1	12	0	2	0	2	0	0	0	0	0	0	1	0	0
IGR_SCO1829_SCO1830	7	14	99	1	26	0	1	2	20	10	1	0	0	6	0	0	8	1
IGR_SCO1830_SCO1831	0	3	7	1	9	0	0	0	4	0	0	0	0	0	0	0	4	2
IGR_SCO1831_SCO1832	1	16	16	8	11	0	11	3	8	0	0	0	0	1	0	0	4	0
IGR_SCO1833_SCO1834	6	17	35	10	28	0	38	11	15	0	1	0	1	6	1	0	24	7
IGR_SCO1835_SCO1836	2	13	43	0	41	2	33	14	53	6	3	4	4	44	9	2	115	17
IGR_SCO1836_SCO1837	0	0	2	0	2	0	0	0	1	0	0	1	0	0	0	0	0	0
IGR_SCO1837_SCO1838	0	0	4	1	4	0	0	1	2	0	0	0	0	0	0	0	3	0
IGR_SCO1838_SCO1839	5	9	93	4	81	1	33	29	195	20	5	4	4	73	46	5	127	19
IGR_SCO1839_SCO1840	13	6	106	2	94	3	5	2	31	7	2	1	0	8	0	2	53	3
IGR_SCO1840_SCO1841	11	2	73	2	71	1	2	16	24	20	0	0	0	2	7	2	18	4
IGR_SCO1841_SCO1842	1	14	18	10	10	0	5	6	7	0	2	0	0	1	8	0	3	2
IGR_SCO1842_SCO1843	0	0	14	0	3	2	4	0	1	0	0	0	0	0	0	0	2	0
IGR_SCO1843_SCO1844	0	0	12	1	8	0	0	0	1	3	0	0	0	0	0	1	7	0
IGR_SCO1844_SCO1845	0	1	24	2	7	0	1	0	0	0	0	0	0	2	0	0	4	1
IGR_SCO1845_SCO1846	1	3	7	1	12	0	0	1	9	1	0	0	0	4	0	0	22	2
IGR_SCO1846_SCO1847	54	50	596	35	400	7	10	24	132	78	5	7	3	63	0	8	214	20
IGR_SCO1853_SCO1854	4	22	31	21	29	1	22	1	8	0	2	0	0	4	16	0	12	2
IGR_SCO1854_SCO1855	11	42	251	16	242	11	40	5	147	2	0	0	1	28	5	4	120	11
IGR_SCO1855_SCO1856	2	13	21	13	11	1	5	1	6	0	1	1	0	5	12	0	0	2
IGR_SCO1856_SCO1857	1	4	16	14	26	0	11	2	1	1	0	0	0	0	4	0	0	4
IGR_SCO1858_SCO1859	4	30	57	31	36	8	33	0	22	1	2	0	0	14	2	0	11	5
IGR_SCO1859_SCO1860	4	47	84	27	72	5	35	5	56	2	1	0	0	11	5	0	39	8
IGR_SCO1860_SCO1861	4	3	36	1	26	0	2	7	14	15	0	1	1	5	0	1	0	6
IGR_SCO1861_SCO1862	1	2	3	4	3	0	0	3	0	4	0	1	0	0	0	0	1	3
IGR_SCO1862_SCO1863	0	0	3	0	1	0	0	0	0	1	0	0	0	0	0	0	0	0
IGR_SCO1863_SCO1864	9	8	60	2	47	2	0	1	18	6	1	1	0	2	0	0	0	1
IGR_SCO1864_SCO1865	7	17	302	36	568	11	7	12	120	38	3	7	0	6	0	7	121	17
IGR_SCO1865_SCO1866	16	14	100	16	329	33	11	10	135	24	10	5	2	21	0	21	119	9
IGR_SCO1866_SCO1867	33	91	238	149	989	76	95	58	560	72	51	29	4	41	33	61	360	105
IGR_SCO1867_SCO1868	3	23	99	36	325	6	36	14	177	26	7	9	2	28	18	9	206	57
IGR_SCO1868_SCO1869	6	20	70	3	36	0	1	4	0	9	0	0	0	2	0	0	6	2
IGR_SCO1869_SCO1870	5	25	36	8	40	2	5	4	21	1	1	2	1	13	17	4	61	2
IGR_SCO1870_SCO1871	5	9	28	6	23	0	5	4	10	2	0	0	0	2	16	0	0	0
IGR_SCO1871_SCO1872	1	0	30	0	62	0	1	3	33	7	2	0	0	0	0	0	32	3
IGR_SCO1872_SCO1873	2	7	15	0	15	0	0	1	9	3	0	0	0	1	0	0	0	1
IGR_SCO1873_SCO1874	4	23	74	14	27	1	10	3	25	12	0	5	0	7	0	1	20	8
IGR_SCO1874_SCO1875	1	12	17	1	17	1	2	1	4	1	1	2	0	2	4	0	0	0
IGR_SCO1875_SCO1876	3	13	38	6	23	1	2	8	5	1	0	1	0	1	0	0	26	1
IGR_SCO1877_SCO1878	0	0	4	0	1	0	0	0	0	0	0	0	0	0	0	0	0	0
IGR_SCO1878_SCO1879	0	0	0	0	0	0	0	0	2	0	0	0	0	0	0	0	0	0
IGR_SCO1879_SCO1880	0	0	0	0	0	0	0	0	0	0	0	0	0	0	0	0	0	0
IGR_SCO1880_SCO1881	0	0	0	0	0	0	0	0	0	0	0	0	0	0	0	0	0	0
IGR_SCO1881_SCO1882	1	0	3	0	2	0	0	0	0	0	0	0	0	0	0	0	0	0
IGR_SCO1882_SCO1883	0	1	0	0	1	0	0	0	1	0	0	0	0	1	0	0	0	0
IGR_SCO1887_SCO1888	0	2	5	0	0	0	0	0	0	4	0	0	0	0	0	0	0	0
IGR_SCO1890_SCO1891	0	0	1	0	0	1	0	0	0	0	0	0	0	0	0	0	0	0
IGR_SCO1891_SCO1892	0	0	0	0	0	0	0	0	0	0	0	0	0	0	0	0	0	0
IGR_SCO1893_SCO1894	0	1	4	0	2	0	0	0	0	0	0	0	0	0	0	0	0	0
IGR_SCO1895_SCO1896	1	0	6	0	4	0	0	0	4	1	0	0	0	0	0	0	0	0
IGR_SCO1896_SCO1897	0	2	25	0	3	0	0	0	4	0	0	0	0	0	0	0	2	0
IGR_SCO1897_SCO1898	0	0	0	0	0	0	0	0	1	0	0	0	0	3	0	0	0	0
IGR_SCO1901_SCO1902	0	0	0	2	0	0	1	0	0	0	0	0	0	0	0	0	0	0
IGR_SCO1902_SCO1903	2	2	2	0	2	0	4	1	4	0	0	0	0	1	0	0	36	1
IGR_SCO1903_SCO1904	6	5	54	5	55	0	21	5	45	2	1	1	1	30	0	2	12	6
IGR_SCO1904_SCO1905	0	0	0	4	6	0	6	4	9	0	0	0	1	2	0	0	0	0
IGR_SCO1905_SCO1906	5	5	301	20	680	5	550	757	4539	3116	17	35	11	1539	535	18	3330	330
IGR_SCO1906_SCO1907	8	47	74	12	54	8	17	17	25	7	3	0	0	17	16	3	32	16
IGR_SCO1907_SCO1908	0	2	18	0	24	0	1	1	25	15	0	0	0	5	0	0	6	2
IGR_SCO1908_SCO1909	0	3	15	2	12	0	1	0	8	5	0	0	0	0	0	1	19	0
IGR_SCO1909_SCO1910	1	2	17	0	3	0	3	0	1	5	0	0	0	3	0	0	9	4
IGR_SCO1911_SCO1912	0	0	0	0	0	0	0	0	0	0	0	0	0	0	0	0	0	0
IGR_SCO1913_SCO1914	0	2	3	1	1	0	0	0	0	0	0	0	0	0	0	0	0	0
IGR_SCO1914_SCO1915	1	6	6	1	9	0	2	0	13	0	0	0	0	8	0	0	3	5
IGR_SCO1915_SCO1916	6	9	60	3	71	4	4	1	61	2	0	0	0	4	0	3	0	5
IGR_SCO1916_SCO1917	0	4	3	0	2	0	2	0	0	0	0	0	0	0	0	0	0	0
IGR_SCO1918_SCO1919	10	16	83	2	45	4	1	0	11	0	3	0	0	4	0	0	32	4
IGR_SCO1920_SCO1921	36	104	281	29	187	9	20	5	92	44	3	2	2	11	21	4	102	22
IGR_SCO1922_SCO1923	40	37	310	6	357	15	10	12	79	23	4	7	0	6	0	4	120	19
IGR_SCO1924_SCO1925	57	59	564	26	482	25	33	33	221	72	9	3	3	96	11	11	251	40
IGR_SCO1926_SCO1927	0	0	9	0	1	0	0	0	0	0	0	0	0	0	0	0	0	0
IGR_SCO1927_SCO1928	0	0	1	0	0	0	0	0	0	0	0	0	0	0	0	0	0	0
IGR_SCO1929_SCO1930	8	10	54	1	17	0	0	2	11	0	2	0	0	20	23	1	24	1
IGR_SCO1931_SCO1932	0	1	3	2	7	0	1	0	1	0	0	0	0	0	0	0	1	0
IGR_SCO1932_SCO1933	8	36	64	6	19	1	6	6	3	0	0	1	0	3	11	3	13	5
IGR_SCO1933_SCO1934	19	4	145	0	155	1	2	5	144	46	2	4	0	26	0	2	121	1
IGR_SCO1934_SCO1935	24	23	212	12	172	16	6	22	181	93	6	4	3	47	0	7	141	16
IGR_SCO1935_SCO1936	65	159	818	47	655	28	59	68	433	150	17	18	10	137	34	13	601	64
IGR_SCO1936_SCO1937	28	31	306	9	216	3	19	15	192	34	5	3	2	68	20	7	72	23
IGR_SCO1939_SCO1940	12	23	42	6	21	2	6	14	16	4	3	2	0	2	0	3	0	3
IGR_SCO1940_SCO1941	2	10	38	14	48	2	5	1	7	0	1	1	0	7	0	0	20	4
IGR_SCO1941_SCO1942	2	9	9	4	11	1	7	2	21	0	0	0	0	2	10	0	10	0
IGR_SCO1942_SCO1943	21	50	243	6	83	2	11	11	52	29	3	4	1	31	0	8	114	13
IGR_SCO1943_SCO1944	42	42	183	23	208	22	13	5	100	26	13	6	5	50	0	11	208	21
IGR_SCO1944_SCO1945	86	170	698	78	506	27	61	30	506	35	14	13	4	102	40	22	358	56
IGR_SCO1945_SCO1946	69	110	558	13	339	16	24	19	166	37	7	14	6	39	7	6	141	19
IGR_SCO1946_SCO1947	534	410	3839	154	1945	112	372	210	2382	244	131	71	24	873	155	151	2205	285
IGR_SCO1947_SCO1948	44	8	289	10	310	22	25	10	257	79	16	7	0	48	0	5	267	22
IGR_SCO1948_SCO1949	0	3	14	0	3	0	0	0	3	0	0	0	0	0	0	0	0	1
IGR_SCO1949_SCO1950	13	30	138	4	117	5	4	6	74	50	0	0	0	49	0	2	40	7
IGR_SCO1951_SCO1952	13	16	48	5	63	4	4	2	38	8	3	2	0	25	1	2	84	13
IGR_SCO1953_SCO1954	0	0	17	3	10	0	0	1	2	14	0	0	0	1	0	0	41	1
IGR_SCO1954_SCO1955	3	17	27	0	11	0	2	4	0	0	1	0	0	0	4	1	0	1
IGR_SCO1955_SCO1956	0	1	8	0	4	1	1	0	5	2	0	0	0	1	0	0	0	0
IGR_SCO1957_SCO1958	3	10	41	2	17	0	8	0	13	0	0	0	0	1	0	0	4	1
IGR_SCO1958_SCO1959	12	15	133	0	59	0	2	2	35	25	0	2	0	3	0	1	104	5
IGR_SCO1959_SCO1960	2	8	7	2	2	0	0	1	1	1	0	0	0	0	0	0	0	0
IGR_SCO1960_SCO1961	13	35	68	21	42	3	13	7	9	3	1	3	0	3	0	0	3	3
IGR_SCO1961_SCO1962	1	14	13	2	10	0	2	3	4	1	0	0	0	1	0	0	0	0
IGR_SCO1962_SCO1963	0	0	1	0	5	0	0	0	1	0	0	0	0	0	0	0	0	0
IGR_SCO1963_SCO1964	2	4	62	17	196	5	13	5	70	13	2	5	2	31	0	4	57	8
IGR_SCO1964_SCO1965	19	37	97	19	80	7	11	12	67	8	5	1	5	28	9	7	45	10
IGR_SCO1965_SCO1966	15	45	110	14	68	4	15	8	47	0	1	2	1	36	14	0	65	20
IGR_SCO1966_SCO1967	0	2	13	0	2	0	0	0	0	0	0	0	0	0	0	0	7	0
IGR_SCO1967_SCO1968	0	6	90	1	49	2	3	2	27	7	0	0	0	9	0	0	43	4
IGR_SCO1968_SCO1969	0	0	1	0	0	0	1	0	5	0	1	0	1	20	0	0	6	1
IGR_SCO1969_SCO1970	1	2	8	2	2	0	1	0	3	1	0	0	0	3	12	0	11	0
IGR_SCO1970_SCO1971	0	2	6	0	4	0	0	0	6	0	0	0	0	0	0	1	11	2
IGR_SCO1972_SCO1973	2	4	10	0	9	0	0	0	2	0	1	0	0	0	2	0	0	0
IGR_SCO1973_SCO1975	17	74	211	56	150	3	35	41	104	44	2	3	3	43	42	4	102	41
IGR_SCO1975_SCO1976	4	9	10	5	7	1	7	2	17	5	1	1	1	5	16	0	23	8
IGR_SCO1976_SCO1977	4	2	10	2	9	0	5	3	4	2	1	1	0	2	1	0	0	1
IGR_SCO1977_SCO1978	4	9	51	3	40	1	3	5	30	4	1	0	0	12	0	3	36	2
IGR_SCO1979_SCO1980	6	17	96	7	69	2	3	2	23	6	0	1	0	8	3	1	123	4
IGR_SCO1981_SCO1982	4	16	31	8	17	0	7	4	33	0	0	1	3	41	22	0	56	9
IGR_SCO1982_SCO1983	5	7	74	1	51	0	2	0	16	0	0	2	1	14	0	1	25	1
IGR_SCO1983_SCO1984	0	2	10	0	6	0	0	0	1	5	1	0	0	0	0	0	0	0
IGR_SCO1985_SCO1986	3	7	56	4	20	0	9	11	28	8	0	4	0	2	8	0	54	4
IGR_SCO1986_SCO1987	0	1	0	0	0	0	0	0	1	3	0	0	0	0	0	0	8	0
IGR_SCO1988_SCO1989	1	6	25	1	7	0	8	2	16	3	0	1	0	6	1	0	1	1
IGR_SCO1989_SCO1990	1	4	18	5	11	0	0	2	2	0	0	0	1	2	0	0	0	1
IGR_SCO1990_SCO1991	0	0	0	0	0	0	0	0	0	0	0	0	0	2	0	0	0	0
IGR_SCO1991_SCO1992	0	5	16	4	6	2	15	0	10	3	0	2	0	0	0	1	30	0
IGR_SCO1992_SCO1993	0	6	7	0	10	1	5	1	17	3	0	0	0	0	0	1	2	1
IGR_SCO1993_SCO1994	2	0	1	0	0	1	0	1	0	4	0	0	0	0	0	1	0	1
IGR_SCO1994_SCO1995	4	8	48	0	11	1	13	9	29	6	1	4	0	37	0	0	22	7
IGR_SCO1995_SCO1996	2	18	59	2	16	0	3	2	9	5	0	1	0	1	19	1	10	1
IGR_SCO1996_SCO1997	23	99	198	14	45	0	48	42	90	40	1	15	3	29	54	4	50	7
IGR_SCO1997_SCO1998	248	321	1454	85	765	70	59	25	458	35	25	12	9	146	40	31	257	81
IGR_SCO1998_SCO1999	655	886	3699	287	3662	250	175	183	2265	696	126	119	37	893	53	177	2175	202
IGR_SCO1999_SCO2000	4	35	35	6	13	1	3	1	9	0	0	0	0	8	0	0	8	6
IGR_SCO2000_SCO2001	3	2	16	3	3	0	1	2	4	0	0	0	0	1	5	0	6	1
IGR_SCO2001_SCO2002	10	25	85	7	74	8	1	1	37	0	0	1	1	5	11	2	92	9
IGR_SCO2002_SCO2003	13	17	81	10	60	1	8	4	15	27	1	3	0	2	0	2	15	8
IGR_SCO2003_SCO2004	0	0	2	0	1	0	0	0	0	0	0	0	0	0	0	0	0	1
IGR_SCO2004_SCO2005	0	1	4	0	0	0	0	0	0	0	0	0	0	0	0	0	0	0
IGR_SCO2005_SCO2006	11	24	85	12	38	1	35	6	53	12	1	3	1	29	6	0	75	10
IGR_SCO2007_SCO2008	2	0	8	1	52	2	9	4	79	32	0	0	0	4	0	2	39	4
IGR_SCO2008_SCO2009	6	3	67	10	229	3	25	7	309	2	5	4	2	36	8	9	235	27
IGR_SCO2009_SCO2010	0	3	2	0	25	0	6	0	27	2	1	1	0	5	0	0	39	8
IGR_SCO2010_SCO2011	1	0	4	1	61	0	2	1	55	13	1	0	1	4	0	4	22	6
IGR_SCO2012_SCO2013	0	10	45	5	41	2	3	2	49	20	2	2	0	3	0	2	45	2
IGR_SCO2013_SCOt09	4	41	145	9	87	1	3	9	19	23	0	0	2	3	0	1	117	8
IGR_SCOt09_SCO2014	78	84	1138	14	803	9	19	37	201	136	2	8	2	158	35	12	371	35
IGR_SCO2014_SCO2015	4	3	144	0	94	0	0	3	56	27	1	1	2	23	0	1	92	3
IGR_SCO2015_SCO2016	0	0	8	0	0	0	0	0	0	0	0	0	0	1	0	0	0	0
IGR_SCO2017_SCO2018	0	3	20	0	24	0	3	0	13	3	1	0	1	3	9	0	36	3
IGR_SCO2018_SCO2019	0	1	16	1	13	0	4	1	10	0	0	1	1	10	11	1	5	3
IGR_SCO2019_SCO2020	0	3	11	1	1	0	2	1	2	0	0	0	0	2	0	0	0	1
IGR_SCO2020_SCO2021	0	1	1	1	1	0	1	0	0	0	0	0	0	3	0	0	4	0
IGR_SCO2021_SCO2022	1	8	7	2	3	0	5	4	3	0	0	1	0	0	0	0	0	1
IGR_SCO2022_SCO2023	1	23	28	5	11	1	0	4	0	0	1	0	0	2	0	0	3	0
IGR_SCO2023_SCO2024	2	1	5	2	4	1	0	0	5	0	0	1	0	0	0	0	0	0
IGR_SCO2024_SCO2025	28	33	296	2	131	2	7	7	38	21	3	1	0	27	0	7	39	10
IGR_SCO2026_SCO2027	14	31	403	18	302	10	8	40	86	65	4	6	7	66	0	3	31	10
IGR_SCO2027_SCO2028	2	0	1	0	2	0	0	0	2	4	0	0	1	4	0	0	0	0
IGR_SCO2033_SCO2034	3	5	31	4	20	1	3	2	6	2	0	0	0	5	0	0	11	0
IGR_SCO2034_SCO2035	1	1	7	0	1	0	0	1	3	7	0	0	0	0	0	0	0	0
IGR_SCO2035_SCO2036	3	1	7	0	7	6	0	0	1	1	0	2	0	0	0	0	1	0
IGR_SCO2037_SCO2038	12	23	181	5	91	2	2	6	67	32	1	5	0	25	0	3	35	3
IGR_SCO2038_SCO2039	0	8	11	4	16	0	0	0	2	0	0	0	0	0	0	0	0	1
IGR_SCO2039_SCO2040	8	13	89	3	32	0	2	3	23	9	5	1	0	7	9	0	29	4
IGR_SCO2040_SCO2041	35	39	311	9	148	3	9	7	95	21	2	8	4	32	0	10	52	17
IGR_SCO2041_SCO2042	8	13	111	6	89	6	5	5	40	25	3	2	1	14	0	1	19	2
IGR_SCO2042_SCO2043	1	8	28	5	26	0	10	3	11	1	1	0	0	6	0	1	7	2
IGR_SCO2043_SCO2044	1	6	12	3	25	0	0	0	0	0	0	2	0	4	0	4	0	5
IGR_SCO2044_SCO2045	0	1	0	0	0	0	0	0	0	0	0	0	0	0	0	0	0	1
IGR_SCO2045_SCO2046	2	9	25	4	12	1	11	1	28	2	1	0	0	9	10	0	7	5
IGR_SCO2046_SCO2047	0	4	24	0	7	0	2	0	1	2	0	1	0	0	0	0	0	0
IGR_SCO2047_SCO2048	10	15	40	8	24	1	7	1	9	2	3	0	0	4	18	2	0	13
IGR_SCO2049_SCO2050	7	19	60	11	30	0	13	10	43	24	2	1	0	25	0	2	97	5
IGR_SCO2050_SCO2051	8	13	52	3	44	5	3	5	18	10	0	5	1	4	0	0	20	1
IGR_SCO2051_SCO2052	8	11	100	2	75	2	1	2	44	1	1	2	0	11	0	2	14	5
IGR_SCO2054_SCO2055	0	0	4	0	0	0	0	0	0	0	0	0	0	0	0	0	0	0
IGR_SCO2055_SCO2056	0	1	1	1	0	0	0	1	0	0	0	0	0	0	0	0	0	0
IGR_SCO2056_SCO2057	0	0	0	0	0	0	0	0	0	0	0	0	0	0	0	0	0	0
IGR_SCO2057_SCO2058	1	7	48	2	39	1	0	2	9	0	1	1	0	8	0	0	2	1
IGR_SCO2058_SCO2059	14	64	129	25	60	1	11	15	34	3	2	4	0	13	35	1	21	9
IGR_SCO2059_SCO2060	7	31	44	5	19	0	6	13	12	0	0	1	0	0	0	0	24	0
IGR_SCO2060_SCO2061	9	20	43	0	7	0	2	1	9	2	0	1	0	0	0	1	26	4
IGR_SCO2061_SCO2062	2	2	12	1	19	1	0	0	10	0	0	0	0	1	0	2	6	0
IGR_SCO2062_SCO2063	2	3	25	0	23	1	1	4	5	7	0	0	0	1	0	1	3	1
IGR_SCO2063_SCO2064	3	2	10	0	12	3	0	1	4	4	0	3	0	1	0	1	4	1
IGR_SCO2064_SCO2065	5	4	51	5	32	1	1	0	13	11	0	3	0	9	0	0	12	0
IGR_SCO2065_SCO2066	3	3	18	1	12	1	1	2	12	0	2	2	1	14	0	0	14	1
IGR_SCO2066_SCO2067	23	35	287	8	92	5	8	7	60	0	1	1	0	49	0	5	57	7
IGR_SCO2067_SCO2068	23	32	250	8	97	4	12	3	148	0	5	4	1	31	22	1	84	10
IGR_SCO2069_SCO2070	7	5	56	6	49	1	7	1	25	4	0	0	0	6	0	0	24	2
IGR_SCO2070_SCO2071	0	0	0	0	0	0	1	0	0	0	0	0	0	0	0	0	0	0
IGR_SCO2071_SCO2072	8	11	36	9	23	1	2	0	15	11	0	0	0	4	10	1	61	2
IGR_SCO2072_SCO2073	1	14	16	2	10	1	3	2	1	0	0	0	0	7	0	1	15	2
IGR_SCO2073_SCO2074	6	15	68	10	51	1	2	5	29	5	0	0	0	24	0	2	26	5
IGR_SCO2074_SCO2075	1	10	18	0	13	0	4	0	14	0	0	0	0	8	0	1	17	0
IGR_SCO2075_SCO2076	130	336	1051	114	599	23	92	96	389	140	13	40	13	181	11	33	397	115
IGR_SCO2076_SCO2077	29	36	312	17	226	10	34	16	203	46	4	6	1	73	0	7	108	12
IGR_SCO2077_SCO2078	198	470	2663	170	2249	61	342	163	952	203	37	45	32	626	292	40	1294	315
IGR_SCO2078_SCO2079	140	498	1409	148	1353	49	527	163	1242	271	31	32	15	1068	546	54	2842	445
IGR_SCO2079_SCO2080	59	123	1048	48	1149	14	68	66	724	207	9	7	6	588	90	13	1980	182
IGR_SCO2080_SCO2081	12	31	66	6	42	2	1	11	25	8	1	0	0	5	0	0	35	9
IGR_SCO2082_SCO2083	151	185	1547	57	1290	33	102	40	1057	118	34	17	19	260	95	55	1313	139
IGR_SCO2083_SCO2084	7	15	61	6	36	3	6	2	10	4	1	1	0	6	7	0	10	6
IGR_SCO2084_SCO2085	13	11	56	10	41	0	6	0	19	0	0	1	0	5	0	0	23	7
IGR_SCO2085_SCO2086	7	9	36	7	17	3	5	2	2	11	1	0	0	0	0	0	9	3
IGR_SCO2086_SCO2087	16	18	101	8	114	2	4	1	30	0	0	1	0	0	0	4	25	0
IGR_SCO2088_SCO2089	12	49	281	7	118	2	3	1	42	6	2	2	0	13	0	4	26	4
IGR_SCO2089_SCO2090	10	15	170	2	77	1	1	5	24	5	2	2	0	1	0	2	26	0
IGR_SCO2091_SCO2092	4	28	61	7	28	3	15	2	9	1	0	1	0	5	2	1	5	7
IGR_SCO2092_SCO2093	14	21	174	4	70	1	1	2	21	1	1	1	1	11	0	1	65	2
IGR_SCO2093_SCO2094	104	311	1100	127	1056	37	238	77	961	222	15	16	7	285	66	36	829	142
IGR_SCO2096_SCO2097	8	20	52	13	51	4	26	9	34	10	6	1	1	33	17	3	56	7
IGR_SCO2097_SCO2098	50	140	740	71	629	15	112	116	863	501	25	32	6	504	163	22	883	84
IGR_SCO2098_SCO2099	5	11	61	3	42	1	4	3	35	8	0	1	0	7	0	1	13	3
IGR_SCO2099_SCO2100	1	0	9	2	10	0	0	0	9	0	1	0	0	0	0	0	0	0
IGR_SCO2100_SCO2101	26	40	106	179	701	272	444	172	430	157	136	40	245	2512	1248	259	2094	421
IGR_SCO2101_SCO2102	0	9	24	1	9	0	1	6	15	0	0	1	0	2	9	2	21	1
IGR_SCO2102_SCO2103	17	21	128	9	125	7	7	9	117	54	7	6	4	40	0	6	135	19
IGR_SCO2103_SCO2104	12	9	107	3	54	0	11	0	40	6	0	0	1	13	22	1	30	2
IGR_SCO2104_SCO2105	24	35	140	14	75	0	11	16	51	8	1	11	0	14	1	7	12	5
IGR_SCO2105_SCO2106	4	3	4	0	4	0	1	1	11	8	0	0	1	1	0	2	0	0
IGR_SCO2106_SCO2107	3	6	146	1	32	0	10	20	57	31	0	2	0	10	0	2	32	6
IGR_SCO2108_SCO2109	0	0	0	1	0	0	3	0	8	2	0	2	0	1	0	0	0	1
IGR_SCO2109_SCO2110	0	1	10	0	0	0	18	2	18	0	0	4	0	3	8	2	47	7
IGR_SCO2110_SCO2111	6	23	52	3	50	0	4	9	14	0	0	0	1	6	0	2	22	2
IGR_SCO2111_SCO2112	6	11	78	3	22	1	7	0	11	3	0	1	0	2	0	2	15	2
IGR_SCO2112_SCO2113	2	8	55	0	20	0	1	2	13	36	0	0	1	68	2	1	78	2
IGR_SCO2113_SCO2114	11	31	69	11	48	2	5	7	22	7	0	5	7	41	16	4	19	8
IGR_SCO2114_SCO2115	10	13	81	12	51	7	25	12	79	5	1	7	5	144	122	0	56	8
IGR_SCO2115_SCO2116	1	2	10	0	7	0	0	0	5	7	0	1	0	1	0	0	1	0
IGR_SCO2116_SCO2117	3	10	46	2	32	1	0	0	30	5	1	1	0	4	0	2	1	0
IGR_SCO2118_SCO2119	0	5	8	1	16	0	4	2	4	1	0	0	0	3	1	0	1	2
IGR_SCO2119_SCO2120	0	12	30	2	34	0	2	7	26	3	2	0	0	11	1	1	15	2
IGR_SCO2120_SCO2121	7	12	68	7	62	0	2	5	26	0	1	1	0	8	0	1	33	2
IGR_SCO2121_SCO2122	4	39	96	5	56	3	6	3	12	9	1	2	2	6	5	2	67	15
IGR_SCO2122_SCO2123	1	2	13	0	16	0	0	0	6	15	0	0	0	8	0	0	24	0
IGR_SCO2124_SCO2125	3	30	57	12	35	1	12	6	31	4	0	1	0	4	0	1	14	7
IGR_SCO2125_SCO2126	28	32	385	11	140	4	10	4	193	8	2	5	0	53	0	7	96	5
IGR_SCO2126_SCO2127	4	18	52	4	47	1	8	6	41	14	3	2	3	14	0	1	17	4
IGR_SCO2127_SCO2128	2	0	10	0	2	0	0	0	3	0	0	0	0	0	0	0	0	0
IGR_SCO2128_SCO2129	5	13	71	2	32	1	2	1	20	1	1	0	0	7	0	2	21	4
IGR_SCO2129_SCO2130	0	1	29	1	17	0	3	0	5	2	0	0	0	1	0	0	7	1
IGR_SCO2130_SCO2131	13	14	162	1	175	2	1	3	27	2	1	0	0	11	0	3	83	6
IGR_SCO2132_SCO2133	1	2	5	0	1	0	0	0	1	4	0	0	0	1	0	0	0	0
IGR_SCO2133_SCO2134	1	4	10	0	3	0	1	0	1	0	0	0	0	0	0	0	0	2
IGR_SCO2134_SCO2135	0	0	2	0	2	0	0	0	0	1	0	0	0	1	0	0	0	0
IGR_SCO2135_SCO2136	26	26	225	10	94	1	3	1	83	4	3	1	0	4	0	4	23	2
IGR_SCO2136_SCO2137	6	8	212	3	182	0	14	7	90	17	1	0	0	36	0	2	141	3
IGR_SCO2137_SCO2138	5	13	60	6	51	5	6	1	31	5	5	0	0	16	0	0	29	7
IGR_SCO2138_SCO2139	2	2	32	2	27	1	2	2	25	6	1	0	0	18	0	0	28	2
IGR_SCO2140_SCO2141	16	36	297	22	220	8	32	19	128	52	2	9	0	59	40	4	101	29
IGR_SCO2141_SCO2142	3	9	35	2	36	1	1	1	4	7	0	0	0	8	0	0	3	2
IGR_SCO2143_SCO2144	0	0	8	0	0	0	1	0	4	3	0	0	0	0	0	0	0	0
IGR_SCO2144_SCO2145	0	0	0	0	0	0	0	0	0	0	0	0	0	0	0	0	0	0
IGR_SCO2146_SCO2147	32	40	587	11	291	9	17	43	143	201	3	7	7	64	14	7	274	25
IGR_SCO2147_SCO2148	57	93	643	26	557	10	36	31	431	73	4	8	3	115	12	5	422	32
IGR_SCO2150_SCO2151	169	271	2363	63	1446	32	48	44	518	65	17	12	8	152	21	32	733	84
IGR_SCO2151_SCO2152	1	4	27	0	4	0	3	0	4	0	0	0	0	11	0	0	2	0
IGR_SCO2152_SCO2153	5	29	74	10	59	1	12	6	59	0	1	4	0	33	10	3	41	9
IGR_SCO2153_SCO2154	13	6	105	4	53	1	1	3	35	4	1	0	0	15	0	1	73	6
IGR_SCO2156_SCO2157	12	20	112	4	57	2	7	2	17	7	0	0	0	0	3	1	8	3
IGR_SCO2157_SCO2158	7	25	67	16	52	4	16	11	66	17	1	2	4	22	0	5	25	14
IGR_SCO2158_SCO2159	0	1	1	0	3	0	0	0	0	0	0	1	0	0	0	0	0	1
IGR_SCO2159_SCO2160	1	3	16	1	17	0	2	6	5	6	1	1	0	4	1	0	15	3
IGR_SCO2160_SCO2161	23	45	65	19	24	2	15	2	84	4	3	6	0	73	0	1	59	13
IGR_SCO2161_SCO2162	47	124	1059	69	1222	15	130	88	1590	409	24	15	7	362	76	14	1176	86
IGR_SCO2162_SCO2164	10	6	21	2	7	1	2	4	11	1	0	2	0	12	0	1	2	2
IGR_SCO2164_SCO2165	6	5	20	0	21	1	2	3	6	8	0	0	1	2	6	0	0	0
IGR_SCO2166_SCO2167	13	27	175	12	131	2	10	10	72	25	2	6	1	32	6	2	90	10
IGR_SCO2167_SCO2168	9	14	53	0	47	3	9	5	16	17	0	5	1	16	9	5	29	9
IGR_SCO2168_SCO2169	13	40	229	28	382	6	24	27	182	89	5	3	4	300	54	6	283	34
IGR_SCO2169_SCO2170	19	64	170	18	80	2	27	13	32	1	3	2	1	27	0	1	38	14
IGR_SCO2170_SCO2171	3	28	44	7	24	0	10	3	11	0	0	0	0	0	5	0	31	0
IGR_SCO2171_SCO2172	1	15	34	12	29	0	12	5	44	20	1	2	2	28	4	2	14	7
IGR_SCO2172_SCO2173	2	0	14	5	4	2	2	1	9	2	4	0	0	12	0	1	19	0
IGR_SCO2174_SCO2175	1	0	2	2	2	0	0	0	0	0	0	0	0	0	0	0	0	0
IGR_SCO2175_SCO2176	7	45	82	10	34	1	26	9	20	10	1	1	0	11	6	1	30	15
IGR_SCO2176_SCO2177	1	2	4	1	0	0	0	0	0	1	0	0	0	0	0	0	0	0
IGR_SCO2177_SCO2178	1	7	12	1	9	1	2	0	6	2	0	0	0	0	0	1	0	0
IGR_SCO2178_SCO2179	6	9	100	3	43	2	6	1	47	12	0	0	1	10	0	0	24	0
IGR_SCO2179_SCO2180	32	140	517	37	228	15	58	36	191	49	9	4	3	153	49	11	357	55
IGR_SCO2180_SCO2181	312	378	3720	115	1738	38	156	59	949	230	34	22	12	226	68	23	808	151
IGR_SCO2181_SCO2182	65	128	654	41	367	9	40	7	431	50	4	11	5	69	0	8	126	21
IGR_SCO2182_SCO2183	101	136	905	21	221	22	11	25	105	13	7	8	2	26	10	11	77	9
IGR_SCO2183_SCO2184	30	40	123	5	45	2	1	1	22	7	0	0	0	5	0	1	6	3
IGR_SCO2184_SCO2185	0	0	0	0	0	0	0	0	0	0	0	0	0	0	0	0	0	0
IGR_SCO2186_SCO2187	0	0	3	1	2	0	0	1	1	0	0	0	0	0	0	0	8	0
IGR_SCO2187_SCO2188	2	22	44	8	66	0	10	12	38	13	0	0	0	56	6	0	64	11
IGR_SCO2188_SCO2189	0	0	3	0	4	0	0	0	5	0	0	0	0	7	0	0	2	0
IGR_SCO2189_SCO2190	0	0	1	0	1	0	0	0	3	2	0	0	0	0	0	0	0	0
IGR_SCO2190_SCO2191	8	8	104	5	70	1	12	6	51	39	1	2	0	13	10	2	75	4
IGR_SCO2191_SCO2192	0	0	1	0	1	0	1	0	2	3	0	0	0	0	0	0	2	0
IGR_SCO2192_SCO2193	0	5	7	0	7	0	1	0	5	4	1	0	0	11	0	0	8	0
IGR_SCO2193_SCO2194	35	58	945	26	392	3	20	55	267	230	2	1	0	199	24	3	294	32
IGR_SCO2194_SCO2195	52	40	425	13	226	6	4	27	113	112	8	5	8	45	2	5	127	21
IGR_SCO2195_SCO2196	5	20	121	14	192	10	15	44	103	50	4	14	6	29	13	14	196	29
IGR_SCO2196_SCO2197	12	32	182	14	99	0	2	6	34	29	0	1	0	21	0	1	56	6
IGR_SCO2197_SCO2198	5	9	191	10	236	4	23	10	212	31	1	0	1	174	9	1	92	5
IGR_SCO2198_SCO2199	10	15	226	8	343	9	26	9	151	50	3	0	1	21	24	2	139	17
IGR_SCO2199_SCO2200	6	17	23	10	20	1	9	18	27	10	0	1	0	3	0	1	15	7
IGR_SCO2200_SCO2201	0	0	2	1	7	0	4	0	0	0	0	0	0	0	0	0	0	1
IGR_SCO2201_SCO2202	4	11	16	7	25	0	1	6	10	5	1	2	0	9	0	0	32	3
IGR_SCO2202_SCO2203	1	0	3	3	1	0	1	0	0	4	0	0	0	0	0	0	3	0
IGR_SCO2203_SCO2204	0	3	2	0	4	1	2	1	1	0	0	0	0	3	0	0	0	0
IGR_SCO2204_SCO2205	7	16	38	21	61	4	22	3	47	27	4	5	7	58	37	3	37	7
IGR_SCO2205_SCO2206	1	0	56	14	87	0	0	3	34	37	0	2	0	18	26	1	84	7
IGR_SCO2206_SCO2207	12	13	47	2	19	4	7	3	21	23	0	1	0	5	10	1	38	8
IGR_SCO2207_SCO2208	2	9	14	0	6	1	3	0	1	0	0	0	2	0	0	1	0	2
IGR_SCO2208_SCO2209	0	1	2	1	4	0	1	7	1	2	0	0	0	0	0	0	0	1
IGR_SCO2209_SCO2210	4	3	28	9	249	6	8	11	172	80	3	0	0	0	0	4	256	16
IGR_SCO2210_SCO2211	1	14	20	87	369	9	164	69	438	90	18	25	0	18	0	26	309	88
IGR_SCO2211_SCO2212	2	7	21	41	171	4	25	19	86	14	1	5	0	0	0	5	57	18
IGR_SCO2212_SCO2213	15	19	264	19	179	0	18	8	103	28	1	1	1	25	0	5	86	4
IGR_SCO2213_SCO2214	0	0	0	0	0	0	1	0	0	0	0	0	0	0	0	0	0	0
IGR_SCO2214_SCO2215	0	0	1	0	1	0	1	0	3	0	0	0	0	0	0	0	18	0
IGR_SCO2216_SCO2217	5	10	89	0	50	1	2	0	23	7	0	0	0	11	0	0	5	3
IGR_SCO2217_SCO2218	1	0	0	0	0	0	0	0	6	0	0	0	0	0	0	0	11	1
IGR_SCO2218_SCO2219	0	0	0	0	1	0	0	0	0	0	0	0	0	0	0	0	0	1
IGR_SCO2219_SCO2220	1	3	13	0	9	0	1	0	7	1	1	1	0	1	0	0	4	3
IGR_SCO2220_SCO2221	0	0	0	0	0	0	0	0	0	0	0	0	0	0	0	0	0	0
IGR_SCO2222_SCO2223	0	0	0	1	1	0	0	0	2	0	0	0	0	0	0	0	0	0
IGR_SCO2224_SCO2225	1	10	7	2	6	0	2	0	6	0	0	0	1	1	0	0	6	1
IGR_SCO2225_SCO2226	0	1	2	1	0	0	0	0	1	0	0	0	0	0	0	0	0	0
IGR_SCO2226_SCO2227	0	1	5	2	0	0	0	0	4	4	0	0	0	0	0	0	4	0
IGR_SCO2227_SCO2228	0	0	0	0	0	0	0	0	2	0	0	0	0	0	0	0	0	0
IGR_SCO2228_SCO2229	0	0	13	0	5	0	1	0	7	3	0	0	0	1	0	0	20	1
IGR_SCO2229_SCO2230	0	0	11	3	3	0	0	0	1	0	0	0	0	0	0	1	0	1
IGR_SCO2230_SCO2231	0	1	3	0	11	0	1	3	0	1	0	0	0	0	0	0	0	0
IGR_SCO2231_SCO2232	0	1	37	2	32	1	3	9	19	25	0	0	1	24	0	0	37	0
IGR_SCO2232_SCO2233	5	10	22	1	17	0	0	9	9	0	0	0	0	13	0	0	0	5
IGR_SCO2233_SCO2234	9	21	35	5	6	1	5	4	8	6	1	3	0	0	10	2	0	14
IGR_SCO2234_SCO2235	1	2	9	0	16	0	1	0	10	1	0	0	1	2	0	0	11	1
IGR_SCO2236_SCO2237	3	18	119	14	136	2	8	8	60	20	0	1	2	26	0	0	76	10
IGR_SCO2237_SCO2238	1	5	10	2	21	0	11	3	16	19	0	1	0	0	0	2	5	3
IGR_SCO2238_SCO2239	0	1	5	5	7	0	2	2	11	0	0	0	0	1	0	0	0	6
IGR_SCO2240_SCO2241	5	12	72	5	91	0	8	8	66	12	0	0	2	26	0	0	149	10
IGR_SCO2241_SCO2242	6	13	38	3	33	0	6	4	40	13	0	0	1	13	0	3	69	6
IGR_SCO2242_SCO2243	1	7	27	8	40	2	1	0	12	5	0	1	0	0	0	0	33	4
IGR_SCO2243_SCO2244	9	26	66	37	95	5	52	21	79	35	0	2	0	31	28	3	79	20
IGR_SCO2244_SCO2245	0	1	5	4	8	2	4	0	3	0	0	0	0	7	0	1	0	3
IGR_SCO2245_SCO2246	2	2	30	2	45	1	14	4	78	23	0	1	1	35	0	0	87	2
IGR_SCO2246_SCO2247	1	3	2	1	0	0	1	2	1	0	0	0	0	0	0	0	0	0
IGR_SCO2247_SCO2248	0	1	19	1	24	1	0	1	33	3	0	4	2	1	0	1	0	0
IGR_SCO2248_SCO2249	1	1	17	2	13	0	0	14	4	9	0	2	0	5	18	2	27	0
IGR_SCO2249_SCO2250	0	1	7	0	13	1	0	0	2	4	0	0	0	0	0	0	0	0
IGR_SCO2250_SCO2251	0	2	3	0	7	1	0	3	1	0	0	0	1	0	0	2	0	2
IGR_SCO2253_SCO2254	1	9	14	1	1	0	0	0	1	1	0	0	0	0	0	0	0	0
IGR_SCO2254_SCO2255	3	2	41	0	24	0	1	0	7	3	0	0	0	4	0	0	0	0
IGR_SCO2255_SCO2256	3	9	59	0	37	0	2	1	21	0	0	0	0	9	10	1	19	5
IGR_SCO2256_SCO2257	2	10	41	2	2	0	0	0	9	7	0	0	1	0	0	0	0	2
IGR_SCO2258_SCO2259	0	2	18	0	3	0	1	0	8	0	0	0	0	1	0	0	0	0
IGR_SCO2259_SCO2260	2	5	31	2	3	0	0	1	1	0	0	0	0	0	0	0	0	0
IGR_SCO2260_SCO2261	3	2	4	5	15	2	2	1	9	13	0	0	0	6	0	0	5	1
IGR_SCO2262_SCO2263	0	2	0	0	0	0	0	0	1	0	0	0	0	0	0	0	0	0
IGR_SCO2263_SCO2264	0	0	0	0	0	0	0	0	0	0	0	0	0	0	0	0	0	0
IGR_SCO2265_SCO2266	0	1	0	0	0	0	0	0	0	0	0	0	0	0	0	0	13	0
IGR_SCO2266_SCO2267	12	13	71	2	65	1	5	0	67	0	2	0	2	21	0	0	56	4
IGR_SCO2267_SCO2268	3	4	11	1	11	1	1	2	7	12	0	0	1	0	0	0	13	1
IGR_SCO2268_SCO2269	1	1	1	0	3	0	0	1	2	0	0	0	0	0	0	0	0	0
IGR_SCO2269_SCO2270	1	4	3	1	0	0	0	0	4	0	0	0	0	0	0	1	0	1
IGR_SCO2270_SCO2271	2	2	16	0	4	0	2	0	4	0	0	0	0	0	0	0	0	0
IGR_SCO2271_SCO2272	0	0	6	0	4	0	0	0	1	1	0	0	0	0	0	0	2	0
IGR_SCO2274_SCO2275	2	7	19	2	11	1	1	0	2	1	1	0	0	1	0	0	2	4
IGR_SCO2275_SCO2276	3	16	70	6	22	1	0	4	2	1	1	1	0	0	11	1	0	0
IGR_SCO2276_SCO2277	2	5	28	0	18	1	0	0	3	0	0	0	0	0	0	0	0	0
IGR_SCO2277_SCO2278	8	13	30	1	18	0	0	0	12	4	0	0	0	0	0	0	6	3
IGR_SCO2278_SCO2279	7	31	71	5	37	4	6	7	32	2	1	0	2	11	0	2	12	3
IGR_SCO2279_SCO2280	3	3	27	0	19	3	4	1	5	5	0	0	0	2	0	0	9	1
IGR_SCO2280_SCO2281	2	15	40	1	10	0	1	0	5	5	1	0	0	0	0	0	2	1
IGR_SCO2281_SCO2282	3	4	10	0	9	0	1	0	1	6	0	0	0	0	7	0	0	3
IGR_SCO2282_SCO2283	4	6	21	0	7	0	3	1	3	1	0	0	0	0	0	1	1	3
IGR_SCO2283_SCO2284	3	14	11	3	14	0	0	0	4	0	1	1	0	6	0	0	6	0
IGR_SCO2284_SCO2285	1	0	8	0	0	0	0	0	0	0	0	0	0	0	0	0	0	0
IGR_SCO2286_SCO2287	0	0	2	0	0	0	0	0	0	0	0	0	0	0	0	0	0	1
IGR_SCO2287_SCO2288	11	10	164	3	111	5	1	24	57	23	2	3	0	16	0	2	147	25
IGR_SCO2288_SCO2289	3	3	11	3	12	0	2	2	4	0	0	0	0	0	0	0	11	0
IGR_SCO2289_SCO2290	0	0	2	0	0	0	0	0	0	0	0	0	0	0	0	0	0	0
IGR_SCO2290_SCO2291	0	1	3	0	1	1	2	0	0	0	0	1	0	0	0	0	0	0
IGR_SCO2291_SCO2292	0	0	2	0	1	0	0	0	0	0	0	0	0	0	0	0	0	0
IGR_SCO2292_SCOs01	6	12	70	3	53	1	1	3	10	5	0	0	0	1	0	0	8	2
IGR_SCO2293_SCO2294	1	0	0	0	0	0	0	0	1	0	0	0	0	0	0	0	0	0
IGR_SCO2294_SCO2295	0	1	0	0	1	0	2	0	0	0	0	0	0	0	0	0	0	0
IGR_SCO2296_SCO2297	0	1	1	0	0	0	1	0	0	0	0	0	0	0	0	0	0	0
IGR_SCO2297_SCO2298	1	24	57	4	22	0	17	3	8	6	0	0	1	1	0	0	39	1
IGR_SCO2299_SCO2300	4	10	40	0	15	0	3	2	15	1	0	0	1	0	0	1	0	1
IGR_SCO2300_SCO2301	40	31	314	6	130	14	10	8	59	31	5	6	3	32	0	3	76	4
IGR_SCO2301_SCO2302	0	0	2	0	1	0	0	0	0	0	0	0	0	0	0	0	0	0
IGR_SCO2302_SCO2303	1	1	11	1	16	1	6	0	21	8	0	0	1	8	0	0	14	1
IGR_SCO2303_SCO2304	62	11	162	9	237	78	3	9	106	10	25	6	13	71	0	28	116	14
IGR_SCO2304_SCO2305	0	0	0	0	0	0	0	0	0	0	0	0	0	0	0	0	0	0
IGR_SCO2306_SCO2307	0	1	8	0	3	0	0	0	0	0	0	1	0	4	0	0	0	0
IGR_SCO2307_SCO2308	0	0	3	1	0	0	0	3	6	0	0	0	0	3	0	0	1	0
IGR_SCO2308_SCO2309	0	11	39	2	13	0	8	4	5	0	0	0	0	2	4	0	10	2
IGR_SCO2309_SCO2310	0	0	23	0	3	0	2	0	0	15	0	0	0	2	0	0	20	0
IGR_SCO2310_SCO2311	13	72	77	1	8	2	1	9	0	1	0	2	0	0	1	0	0	0
IGR_SCO2311_SCO2312	14	19	61	0	10	0	0	7	14	15	0	1	0	6	0	0	23	0
IGR_SCO2312_SCO2313	0	3	11	1	9	0	0	1	0	0	0	0	0	0	0	0	0	1
IGR_SCO2313_SCO2314	9	15	191	4	224	2	12	6	103	30	1	1	0	41	20	4	114	9
IGR_SCO2314_SCO2315	6	22	72	7	64	1	4	6	37	7	1	0	0	1	0	2	22	2
IGR_SCO2315_SCO2316	1	13	41	0	10	1	3	0	5	12	1	0	0	5	3	1	0	0
IGR_SCO2318_SCO2319	1	0	7	0	15	0	0	0	5	1	0	1	0	0	0	0	32	1
IGR_SCO2319_SCO2320	1	6	3	1	2	1	6	0	2	0	0	0	0	0	0	0	0	0
IGR_SCO2320_SCO2321	18	32	284	6	96	4	4	7	44	39	3	5	1	22	1	5	61	5
IGR_SCO2322_SCO2323	3	7	22	2	10	1	4	0	3	1	0	1	0	7	0	2	5	3
IGR_SCO2325_SCO2326	3	1	29	0	15	0	2	2	7	0	0	0	0	0	0	0	0	0
IGR_SCO2326_SCO2327	0	0	10	0	4	0	0	0	0	0	0	0	0	0	0	0	0	0
IGR_SCO2327_SCO2328	2	0	4	0	2	0	0	0	4	0	0	0	0	0	0	0	0	0
IGR_SCO2328_SCO2329	0	0	7	0	0	0	0	0	2	0	0	0	0	0	0	0	0	0
IGR_SCO2329_SCO2330	2	5	9	3	8	1	0	0	1	0	0	0	0	0	0	0	26	0
IGR_SCO2331_SCO2332	0	4	11	0	7	0	2	0	1	10	0	0	0	0	0	1	3	0
IGR_SCO2332_SCO2333	1	7	25	0	6	0	2	0	6	0	0	2	0	3	0	0	3	1
IGR_SCO2333_SCO2334	1	3	12	0	6	0	2	3	1	5	0	0	0	0	0	0	0	0
IGR_SCO2335_SCO2336	3	5	51	0	5	0	1	1	1	1	0	2	0	0	0	1	0	0
IGR_SCO2336_SCO2337	1	5	8	0	3	1	0	3	0	4	0	0	0	0	0	0	0	0
IGR_SCO2338_SCO2339	2	6	37	4	5	0	2	1	18	0	0	0	0	18	2	1	20	0
IGR_SCO2340_SCO2341	9	20	86	18	47	0	32	12	105	9	1	4	0	36	17	7	60	15
IGR_SCO2341_SCO2342	2	9	30	4	23	1	2	2	12	1	0	0	0	1	0	0	25	4
IGR_SCO2342_SCO2343	1	5	11	1	2	0	0	2	1	1	0	1	0	0	0	1	9	0
IGR_SCO2343_SCO2344	0	0	1	0	2	0	0	2	0	0	0	0	0	0	0	0	7	0
IGR_SCO2344_SCO2345	0	1	0	0	0	0	0	0	4	0	0	0	0	0	0	0	0	0
IGR_SCO2345_SCO2346	1	28	45	9	17	2	8	10	5	13	1	1	0	8	0	1	6	4
IGR_SCO2346_SCO2347	5	2	125	1	53	0	6	5	51	29	1	1	0	9	0	1	38	2
IGR_SCO2347_SCO2348	45	28	367	15	230	11	13	37	154	173	2	10	6	154	5	20	239	12
IGR_SCO2348_SCO2349	1	0	1	0	4	0	0	0	0	0	0	0	0	0	0	0	0	0
IGR_SCO2349_SCO2350	0	0	18	1	12	0	4	0	6	1	0	0	0	4	0	0	6	0
IGR_SCO2350_SCO2351	2	5	13	0	11	1	4	1	3	16	0	0	0	0	0	1	0	1
IGR_SCO2351_SCO2352	2	9	35	6	12	2	4	2	8	6	0	0	0	0	0	0	0	1
IGR_SCO2352_SCO2353	1	9	9	7	8	0	7	3	4	0	0	0	1	0	0	0	0	5
IGR_SCO2353_SCO2354	0	0	0	0	1	0	0	0	3	1	0	0	0	0	0	0	0	0
IGR_SCO2354_SCOt10	2	2	22	3	9	1	1	1	5	10	0	0	0	1	0	0	20	0
IGR_SCOt10_SCO2355	2	7	16	0	10	1	0	1	12	0	0	0	1	4	0	1	3	1
IGR_SCO2355_SCO2356	0	1	1	1	3	0	0	0	1	0	0	0	0	0	0	2	15	3
IGR_SCO2356_SCO2357	5	6	41	0	25	1	6	0	4	21	0	1	0	8	0	1	0	2
IGR_SCO2357_SCO2358	4	23	54	10	34	0	5	7	29	15	4	4	1	1	6	4	26	5
IGR_SCO2359_SCO2360	1	0	3	0	2	0	1	0	0	0	0	0	0	0	0	1	0	0
IGR_SCO2362_SCO2363	2	3	21	3	9	0	0	0	5	1	1	0	0	4	0	0	1	0
IGR_SCO2363_SCO2364	15	1	300	0	129	2	2	0	86	37	0	0	0	18	0	2	104	0
IGR_SCO2364_SCO2365	2	14	34	0	27	2	2	0	11	0	0	2	0	0	0	0	0	1
IGR_SCO2365_SCO2366	17	19	152	13	130	1	10	1	68	10	1	1	0	38	0	1	45	7
IGR_SCO2366_SCO2367	15	77	206	15	218	4	11	9	94	20	2	5	3	34	20	9	92	18
IGR_SCO2367_SCO2368	58	122	527	40	414	11	53	21	239	42	7	10	11	108	29	16	440	40
IGR_SCO2368_SCO2369	48	45	338	18	326	22	27	19	168	45	16	11	2	80	29	16	213	30
IGR_SCO2369_SCO2370	29	139	572	63	489	11	54	37	228	54	5	7	4	137	21	16	320	94
IGR_SCO2370_SCO2371	58	68	497	53	469	20	158	82	590	162	23	9	7	317	103	19	797	129
IGR_SCO2371_SCO2372	9	18	179	4	152	2	26	10	343	71	0	3	1	101	21	4	248	22
IGR_SCO2372_SCO2373	2	10	35	3	42	2	12	1	45	11	0	2	0	19	0	0	24	6
IGR_SCO2373_SCO2374	1	0	3	0	1	1	0	0	0	0	0	0	0	4	0	0	0	0
IGR_SCO2374_SCO2375	1	1	12	0	4	0	0	1	1	0	0	0	0	0	0	0	2	0
IGR_SCO2375_SCO2376	2	5	5	2	27	1	0	0	4	0	0	0	0	1	0	0	22	1
IGR_SCO2376_SCO2377	2	16	37	2	14	1	4	3	6	0	0	0	1	6	5	0	32	0
IGR_SCO2378_SCO2379	0	0	0	0	0	0	0	0	0	0	0	0	0	0	0	0	0	0
IGR_SCO2379_SCO2380	0	0	0	0	1	0	0	0	1	0	0	0	0	0	0	0	0	0
IGR_SCO2380_SCO2381	7	20	120	9	62	4	4	3	16	5	0	1	1	2	0	0	0	2
IGR_SCO2382_SCO2383	52	71	731	72	558	11	75	80	642	180	14	18	9	298	54	24	538	66
IGR_SCO2384_SCO2385	5	14	54	8	66	1	7	4	78	12	5	1	0	31	0	2	73	11
IGR_SCO2385_SCO2386	0	1	1	0	2	0	0	0	1	3	0	0	0	0	0	0	0	0
IGR_SCO2386_SCO2387	13	13	73	6	28	0	1	1	11	14	1	1	0	8	0	1	18	0
IGR_SCO2387_SCO2388	14	57	152	9	165	8	5	11	56	7	1	2	1	12	0	2	121	13
IGR_SCO2388_SCO2389	90	98	390	51	412	44	49	32	99	56	12	7	4	32	14	21	114	35
IGR_SCO2389_SCO2390	201	283	1121	161	1006	50	130	54	544	108	46	30	14	127	81	63	538	114
IGR_SCO2390_SCO2391	12	47	160	15	159	3	9	3	92	9	3	1	1	28	0	3	22	9
IGR_SCO2391_SCO2392	6	6	53	4	26	0	0	0	24	9	0	0	0	9	0	0	33	1
IGR_SCO2392_SCO2393	2	13	20	6	11	0	4	2	15	0	0	2	0	0	0	0	0	3
IGR_SCO2393_SCO2394	13	23	45	2	22	0	0	0	23	12	0	0	0	9	0	0	24	0
IGR_SCO2395_SCO2396	0	5	6	0	8	0	0	1	1	0	0	0	0	0	0	0	0	0
IGR_SCO2396_SCO2397	1	1	27	2	16	1	0	2	11	0	0	0	0	0	0	1	3	0
IGR_SCO2397_SCO2398	0	0	20	0	12	0	0	0	7	2	0	0	0	3	0	0	12	0
IGR_SCO2398_SCO2399	2	2	8	1	4	0	0	0	2	1	0	0	0	0	0	0	9	0
IGR_SCO2399_SCO2400	0	0	1	0	0	0	0	0	0	0	0	0	0	0	0	0	0	0
IGR_SCO2400_SCO2401	1	2	30	2	25	0	0	2	7	10	0	0	0	2	0	0	37	2
IGR_SCO2402_SCO2403	0	0	0	0	0	0	2	0	0	0	0	0	0	0	0	0	0	0
IGR_SCO2403_SCO2404	0	0	0	0	0	0	0	0	2	1	0	0	0	0	0	0	0	0
IGR_SCO2404_SCO2405	0	0	4	0	6	0	0	0	6	0	0	0	0	0	0	0	0	0
IGR_SCO2406_SCO2407	0	4	6	3	1	0	0	2	0	0	0	0	0	0	0	0	0	0
IGR_SCO2407_SCO2408	0	0	1	0	0	0	1	0	4	0	0	0	0	0	0	0	0	0
IGR_SCO2408_SCO2409	0	0	0	1	2	0	0	0	0	0	0	0	0	0	0	0	0	0
IGR_SCO2409_SCO2410	0	0	1	0	0	0	0	0	0	0	0	0	0	4	0	0	0	0
IGR_SCO2410_SCO2411	2	0	2	0	0	0	1	1	0	0	0	0	0	0	0	0	0	0
IGR_SCO2411_SCO2412	0	0	0	0	0	0	0	0	0	0	0	0	0	0	0	0	0	0
IGR_SCO2419_SCO2420	0	0	0	0	0	0	0	0	0	0	0	0	0	0	0	0	0	0
IGR_SCO2420_SCO2421	1	0	0	0	2	0	0	0	1	0	0	0	0	0	0	0	0	0
IGR_SCO2422_SCO2423	0	0	4	0	5	0	1	0	3	0	0	1	0	0	0	0	15	0
IGR_SCO2423_SCO2424	0	0	0	0	0	0	0	1	0	0	0	0	0	0	0	0	0	0
IGR_SCO2424_SCO2425	0	0	0	0	0	0	0	0	0	0	0	0	0	0	0	0	7	2
IGR_SCO2425_SCO2426	0	2	5	2	6	0	0	0	10	4	0	0	0	0	0	0	6	1
IGR_SCO2426_SCO2427	0	0	0	3	0	0	0	0	0	0	0	0	0	0	0	0	0	0
IGR_SCO2427_SCO2428	2	0	4	2	5	0	0	0	3	2	0	0	0	0	0	0	0	0
IGR_SCO2428_SCO2429	0	0	0	0	0	0	0	0	0	0	0	0	0	0	0	0	0	0
IGR_SCO2429_SCO2430	0	1	5	1	7	0	0	0	3	0	0	0	0	0	0	0	0	0
IGR_SCO2430_SCO2431	2	4	6	5	7	1	7	0	0	0	1	0	0	0	11	1	6	1
IGR_SCO2431_SCO2432	0	0	1	0	0	0	0	0	0	0	0	0	0	0	0	0	0	0
IGR_SCO2434_SCO2435	1	3	3	2	8	0	15	2	14	4	2	0	0	3	3	0	13	1
IGR_SCO2436_SCO2437	2	3	24	1	7	0	13	1	17	5	0	0	0	2	13	0	3	2
IGR_SCO2438_SCO2439	0	3	17	5	5	1	7	2	17	0	1	0	1	1	0	1	4	3
IGR_SCO2440_SCO2441	1	1	53	2	39	0	1	3	13	17	1	0	0	25	0	0	8	0
IGR_SCO2441_SCO2442	2	3	17	4	12	0	1	0	3	0	1	0	0	0	0	0	0	0
IGR_SCO2442_SCO2443	0	1	0	0	1	0	0	0	0	0	0	0	0	0	0	0	0	1
[truncated: 4,812 more rows]

## Sheet: RNAP_42h
gene	inputMean	log2FoldChange	lfcSE	padj
SCO1452	0	9.89416	1.57878	3.91895e-09
SCO4250	0	9.75509	1.58609	7.01971e-09
SCO3570	0	9.06832	1.66252	2.09522e-07
SCO4351	0	8.87613	1.6366	2.44435e-07
SCO4521	0	8.601	1.70378	1.39157e-06
SCO4211	0	8.57346	1.63915	6.01711e-07
SCO5456	0	8.45453	1.69025	1.71603e-06
SCO5005	0	8.4505	1.65017	9.95198e-07
SCO7778	1.33333	8.43747	1.21276	1.17789e-10
SCO5075	0	8.39356	1.6618	1.37652e-06
SCO3994	0	8.3871	1.70507	2.49755e-06
SCO1754	0.666667	8.30504	1.41179	2.6289e-08
SCO_Ms1	210.667	8.25942	1.06259	1.47662e-12
SCO6321	0	8.22218	1.74634	6.38347e-06
SCO4309	0	8.12824	1.70909	5.17216e-06
SCO6507	0	8.06519	1.73861	8.62531e-06
SCO7248	0	8.03932	1.8271	2.36545e-05
SCO0955	0	8.03691	1.73407	8.76907e-06
SCO6425	0	8.02332	1.79195	1.72231e-05
SCO3483	0.333333	8.00571	1.57968	1.27288e-06
SCO0236	0	7.99089	3.91002	0.045772
SCO5691	0.333333	7.99042	1.5924	1.59714e-06
SCO4579	0.333333	7.87849	2.87649	0.00778339
SCO0551	0	7.85147	1.78888	2.467e-05
SCO2445	0	7.79972	1.8249	3.92817e-05
SCO6816	0	7.78956	1.78985	2.87325e-05
SCO3456	0.333333	7.78076	1.61273	3.81218e-06
SCO6650	0	7.77956	1.78863	2.90054e-05
SCO7037	0	7.75858	1.86019	5.96727e-05
SCO4392	0	7.75102	1.78667	3.03702e-05
SCO3258	0.333333	7.72129	1.62354	5.17216e-06
SCO1092	0.333333	7.72045	1.59241	3.43413e-06
SCO3992	0.333333	7.70519	1.70579	1.46046e-05
SCO0765	0.333333	7.70393	1.65542	8.07581e-06
SCO3360	0.666667	7.68071	1.48072	7.37276e-07
SCO7585	0.333333	7.66999	1.60456	4.63678e-06
SCO6362	0	7.66158	1.81821	5.03014e-05
SCO0946	0.333333	7.66058	1.61298	5.33316e-06
SCO0733	12.6667	7.63367	0.893891	2.26482e-14
SCO5305	0	7.62747	1.95606	0.000170566
SCO4537	0.333333	7.62465	1.6065	5.41194e-06
SCO2935	1	7.59039	1.33031	6.22581e-08
SCO1099	0	7.58266	1.95213	0.000180661
SCO2230	0.666667	7.5634	1.40123	2.77367e-07
SCO6641	0	7.56259	3.91115	0.0583299
SCO7066	0	7.55362	1.88219	0.000111078
SCO3338	0	7.54989	2.02953	0.000330318
SCO6181	0	7.54848	1.93507	0.000169708
SCO3503	0.666667	7.53614	1.57112	4.3072e-06
SCO6119	0.333333	7.52143	1.71946	2.62054e-05
SCO7424	0.333333	7.51441	1.8718	0.000110548
SCO4904	5.66667	7.50783	0.833123	1.36767e-15
SCO6789	1	7.49341	1.31697	6.73981e-08
SCOt64	0	7.48936	1.89172	0.000136705
SCO6917	1	7.47875	1.24548	1.4431e-08
SCO5441	0	7.46333	1.88586	0.000137444
SCO3422	0	7.45035	1.90697	0.000165923
SCO4696	0	7.44745	1.90607	0.00016574
SCO5228	0	7.44666	1.89869	0.000156972
SCO0550	0	7.43623	1.96633	0.000262934
SCO5620	0	7.43584	1.90685	0.000170505
SCO6378	0.333333	7.4243	1.64219	1.43678e-05
SCO2017	0	7.4181	1.89464	0.000160926
SCO4365	0	7.4163	2.03283	0.000426457
SCO5633	0	7.41568	3.91162	0.0632504
SCO4570	0	7.4146	1.87731	0.00014163
SCO6331	0	7.41326	1.94481	0.000235767
SCO4749	0	7.4041	3.91165	0.0636509
SCO3440	0	7.39558	1.89192	0.000164721
SCO7019	0	7.38535	1.92762	0.000219113
SCO0191	0.333333	7.38416	1.64809	1.70126e-05
SCO2776	0.333333	7.38268	1.8033	8.12022e-05
SCO7470	0.333333	7.37648	1.71873	3.65424e-05
SCO7305	0.333333	7.37148	1.71172	3.44785e-05
SCO4361	0	7.34405	1.90513	0.000201209
SCO5640	0	7.34105	1.90107	0.000196871
SCO3603	0	7.33835	1.90092	0.000197557
SCO3379	0	7.33414	1.99	0.000373537
SCO0674	0	7.32478	1.94039	0.00026974
SCO1044	0	7.31558	2.02509	0.000485006
SCO0189	0.333333	7.29165	1.68587	3.19301e-05
SCO6993	0	7.28987	1.91527	0.000240642
SCO0322	0	7.27924	3.9121	0.0680803
SCO7735	0.666667	7.26658	1.52862	5.22546e-06
SCO2229	0.333333	7.26545	1.6783	3.14595e-05
SCO6481	0.333333	7.25522	1.69089	3.66832e-05
SCO4759	0	7.23336	1.95704	0.000359198
SCO1119	0	7.22137	3.91232	0.070281
SCO7824	0.666667	7.21987	1.5735	1.07448e-05
SCO4385	0.666667	7.21232	1.75152	7.39399e-05
SCO7753	1	7.2093	1.29692	1.27048e-07
SCO7011	0	7.20841	1.9665	0.00040098
SCOt32	0	7.20244	1.9616	0.000392374
SCOt63	4.33333	7.1876	1.07226	4.39013e-10
SCO7660	0.333333	7.18287	1.67455	3.68953e-05
SCO4060	0.333333	7.17579	1.67031	3.5913e-05
SCO0661	0	7.17408	3.9125	0.0720319
SCO6498	0.333333	7.16413	1.72912	6.67795e-05
SCO5000	0.333333	7.15903	1.71285	5.76099e-05
SCO7801	0	7.15877	3.91256	0.0726433
SCO7206	0	7.15861	1.96585	0.000437341
SCO5452	0	7.15295	2.11279	0.00106051
SCO0545	0	7.15187	1.95858	0.00042143
SCO5772	1	7.14957	1.25028	5.85493e-08
SCO6375	0.666667	7.14904	1.64034	2.80749e-05
SCO7497	0	7.1482	3.9126	0.0730488
SCO6721	2.33333	7.14593	1.03344	1.46919e-10
SCO2019	1	7.1456	1.25963	7.33856e-08
SCO7085	0	7.14526	1.95793	0.000424689
SCO4349	0.333333	7.14003	1.67716	4.21506e-05
SCO0662	0	7.13527	1.99829	0.000563517
SCO2738	0	7.12193	2.07574	0.000910164
SCO0744	1.33333	7.11785	1.24793	6.28483e-08
SCO6120	0	7.11749	2.27561	0.00245182
SCO4343	0.333333	7.11374	1.70958	6.21563e-05
SCO3522	0.333333	7.10885	1.75404	9.52245e-05
SCO0021	0	7.10834	2.07857	0.00094551
SCO3797	0	7.10679	2.29933	0.00275097
SCOt24	5	7.10586	0.850191	4.32524e-14
SCO3691	0	7.10566	2.28948	0.00264437
SCOt23	0.666667	7.10516	1.46688	3.50215e-06
SCO2871	0.333333	7.0979	1.75111	9.503e-05
SCO2827	1	7.0978	1.27169	1.14286e-07
SCO6665	0	7.09683	1.9769	0.000526066
SCO3681	0	7.09266	2.2997	0.0028078
SCO7523	0	7.08885	2.0262	0.000723929
SCO0735	0	7.08732	2.28062	0.00261353
SCO6044	0.333333	7.082	1.7022	6.2303e-05
SCO1605	0	7.07871	1.98754	0.000582261
SCO5125	0.333333	7.07618	1.74572	9.503e-05
SCO7005	0	7.07528	1.99758	0.000622683
SCO4836	0	7.07002	1.99433	0.000616037
SCO1248	0.333333	7.0672	1.72847	8.28564e-05
SCOt03	1	7.06356	1.26888	1.22308e-07
SCO2821	0.333333	7.05975	1.74542	9.83311e-05
SCO6387	0	7.05182	2.32497	0.00328432
SCO3494	0	7.05116	2.02043	0.000745225
SCO7344	0	7.04593	2.0384	0.000834599
SCO5918	0	7.04511	2.02151	0.00075698
SCO6361	0.333333	7.04417	1.98702	0.000616037
SCO2159	0	7.04392	1.99388	0.00064328
SCO5364	3.66667	7.04048	1.09993	1.99089e-09
SCO3926	0.333333	7.03851	1.72008	8.1862e-05
SCO3340	0	7.03473	2.06884	0.00101087
SCO7370	0	7.02773	2.01424	0.00074691
SCO2187	0	7.02302	2.05194	0.000936281
SCO5644	0.333333	7.01711	1.70009	7.10612e-05
SCO0571	0	7.00736	2.32584	0.00349743
SCO6913	0	7.00621	2.31774	0.00339388
SCO5073	0	6.98509	2.02764	0.000868541
SCO0536	1.33333	6.98253	1.23356	7.76652e-08
SCO7620	0.333333	6.97807	1.81589	0.000210203
SCO3965	2	6.97589	1.3178	4.51533e-07
SCO7711	0	6.9749	2.0321	0.000906336
SCO0287	1	6.96826	1.27699	2.0717e-07
SCO7226	0.333333	6.96671	1.75035	0.000126144
SCOt06	0.666667	6.96175	1.58081	2.32769e-05
SCO0485	1	6.95843	1.32236	5.1923e-07
SCO7452	0.333333	6.95118	1.7665	0.000149834
SCO1716	0.333333	6.94071	2.01836	0.000886277
SCO5080	0.333333	6.93652	2.0019	0.000810779
SCO1369	0	6.93263	2.35349	0.00427489
SCO6827	0.333333	6.92814	1.75056	0.000137405
SCO3754	0	6.92442	2.0632	0.00117082
SCO4378	0	6.92001	2.13305	0.00169573
SCO4345	0.333333	6.91885	1.75841	0.000149966
SCO4768	0.666667	6.90996	1.50801	1.10399e-05
SCO6841	0.666667	6.9029	1.57025	2.39809e-05
SCO6723	0.333333	6.90266	1.7191	0.000110233
SCO2372	9	6.90222	0.863172	4.28248e-13
SCO3637	0.333333	6.89964	1.7411	0.000134909
SCO0164	0	6.89868	2.05082	0.00114034
SCO4503	0	6.89868	2.05082	0.00114034
SCO6192	0	6.89115	2.12106	0.00167027
SCO5436	1.66667	6.88762	1.07048	1.67032e-09
SCO2834	0	6.88666	2.07326	0.00131296
SCO1444	0	6.8859	2.05874	0.00121753
SCO6300	0	6.88561	2.36917	0.00481223
SCO1948	2.33333	6.88474	1.03028	4.84358e-10
SCO1141	0	6.88437	2.12251	0.00169947
SCO2739	0	6.88011	2.06723	0.00128541
SCO1145	1.33333	6.87985	1.40316	2.68326e-06
SCO2681	0.333333	6.87837	1.74303	0.000143407
SCO1189	0.333333	6.8771	1.73037	0.000128986
SCO5730	8.66667	6.8727	0.782328	3.51444e-15
SCO6424	0	6.87045	2.19599	0.00244579
SCO0130	2.33333	6.86925	0.967141	5.68866e-11
SCO5207	0	6.86918	2.37134	0.00495203
SCO6239	0.333333	6.86863	1.73637	0.000138324
SCO3724	16.3333	6.86636	1.03078	5.40989e-10
SCO7092	0.666667	6.86546	1.54317	1.93861e-05
SCO1979	2.66667	6.86352	1.04923	9.68272e-10
SCO7354	0	6.86134	2.14205	0.00193205
SCO3594	0	6.8598	2.06314	0.0012993
SCO1140	0	6.85752	2.09233	0.00151935
SCO0354	0	6.85675	2.08184	0.00144098
SCO6595	0	6.85495	2.20655	0.00262122
SCO4522	1	6.85351	1.3507	1.23564e-06
SCO2521	0.333333	6.84829	1.76023	0.000176485
SCO6364	0	6.84097	2.09309	0.00156497
SCO6369	0	6.8397	2.4219	0.00611985
SCO0255	0	6.83889	2.15379	0.00211435
SCO2729	0	6.83679	2.1507	0.00209106
SCO7492	0	6.83489	2.08156	0.00148982
SCO4305	1.66667	6.8324	1.18383	4.5268e-08
SCO2873	0	6.82003	2.3885	0.00559684
SCO6559	0	6.81844	2.11709	0.00182755
SCO0332	0.666667	6.81755	1.49164	1.16142e-05
SCO2626	10	6.81481	1.02214	5.24563e-10
SCO4784	0.333333	6.81284	1.76697	0.000200756
SCO0059	2.66667	6.81248	1.13726	1.54159e-08
SCO6791	0	6.81192	2.24429	0.00326297
SCO3755	0	6.80964	2.19347	0.00263687
SCO1918	0.333333	6.80882	1.78202	0.000227761
SCO6363	0	6.80648	2.15359	0.00221245
SCO5410	0.333333	6.80612	1.78585	0.000236363
SCO2274	0	6.80412	2.40129	0.00595264
SCO0820	1	6.79848	1.31232	7.60072e-07
SCO6583	0	6.79684	2.22116	0.00302753
SCO5606	0	6.79203	2.10974	0.00183508
SCO0537	0	6.79063	2.08882	0.00165981
SCO1805	0.333333	6.79055	1.76666	0.000209528
SCO3121	0.333333	6.78547	1.75863	0.00019891
SCO7751	0.333333	6.78158	1.75268	0.000191129
SCO7335	0.333333	6.77824	1.8731	0.000474453
SCO1196	0.333333	6.77761	1.74813	0.000185584
SCO6522	2.33333	6.77389	1.08122	3.96173e-09
SCO5349	0.666667	6.76841	1.5734	3.51424e-05
SCO1497	0.666667	6.76372	1.66814	9.46715e-05
SCO3687	0.666667	6.76289	1.57605	3.66617e-05
SCO0309	0.333333	6.76186	2.03493	0.00130828
SCO6201	0	6.75919	2.10487	0.00188354
SCO3168	0	6.75895	2.17286	0.00258769
SCO3585	0	6.75748	2.53954	0.00967342
SCO5249	0	6.75592	2.10783	0.00192039
SCO3335	0	6.75403	2.23687	0.00343001
SCO1220	0	6.75265	2.41979	0.00673789
SCO0818	0.333333	6.74803	1.78457	0.000263343
SCO3212	0.333333	6.74581	1.75768	0.000213983
SCO3462	0.333333	6.74571	1.77266	0.000241266
SCO6599	1	6.74502	1.3034	7.79447e-07
SCO1069	1	6.74188	1.48574	1.33895e-05
SCO2870	0.333333	6.74128	1.78828	0.000274746
SCO7213	0.333333	6.73865	1.81223	0.00033208
SCO1583	0	6.73608	2.12998	0.00219877
SCOt16	2.33333	6.73535	1.208	1.17288e-07
SCO3264	0.333333	6.73486	1.75947	0.000222102
SCO6426	0	6.73262	2.12059	0.00211643
SCO7047	0.333333	6.72777	2.04715	0.00147633
SCO4862	0	6.72699	2.12484	0.00217709
SCO0578	0	6.72307	2.33732	0.00525641
SCO7001	1	6.72051	1.37344	2.80324e-06
SCO0353	0	6.71905	2.19599	0.00303043
SCO3471	9	6.71881	0.847689	5.64794e-13
SCO3172	0	6.71561	2.13673	0.00233713
SCO4988	3.66667	6.71531	1.0401	1.49957e-09
SCO1117	1.66667	6.71413	1.28984	6.78106e-07
SCO1330	0	6.71393	2.11596	0.00212973
SCO4875	0	6.71381	2.1444	0.00242919
SCO0944	0.333333	6.71304	1.77809	0.000269254
SCO1683	0.333333	6.71021	1.75963	0.00023437
SCO6780	0	6.70836	2.1601	0.00262898
SCO0432	0.333333	6.70696	1.78635	0.000290374
SCO1911	2.33333	6.70656	1.03381	1.28094e-09
SCO3371	0	6.70588	2.12549	0.00225112
SCO5641	0.333333	6.70484	1.81761	0.000368948
SCO0663	0	6.70305	2.28357	0.00440871
SCO6998	0.333333	6.70012	2.05217	0.00158288
SCO7185	0.333333	6.6975	1.77968	0.000281142
SCO7055	0	6.69673	2.42633	0.00733922
SCO0660	0.333333	6.69602	1.87745	0.000571921
SCO6926	0.666667	6.69487	1.52112	2.35395e-05
SCO1720	0	6.69434	2.15446	0.00261676
SCO0020	0.666667	6.6933	1.51125	2.09884e-05
SCO6463	0	6.68591	2.21398	0.00342568
SCO1701	0	6.68475	2.22129	0.00353365
SCO6376	0	6.68446	2.28189	0.00448734
SCO2326	0	6.68344	2.47721	0.00872567
SCO5669	0	6.68197	2.45543	0.00817384
SCO6071	6	6.68123	0.862303	1.61145e-12
SCO4007	0.333333	6.67876	1.81622	0.000384728
SCO5795	0.666667	6.67599	1.53788	3.00053e-05
SCO3134	0.666667	6.67544	1.50988	2.16745e-05
SCO1843	0.666667	6.6735	1.69945	0.000154386
SCO5639	0.333333	6.6711	1.81083	0.00037556
SCO2719	0.666667	6.67047	1.55114	3.53371e-05
SCO0038	1.33333	6.66946	1.32103	1.38916e-06
SCO7090	0	6.664	2.14199	0.0025838
SCO3438	0.333333	6.66386	1.8795	0.00061562
SCO7790	0	6.66305	2.45759	0.00840502
SCO2621	13.6667	6.66279	0.828981	3.43771e-13
SCO3170	0	6.65917	2.44002	0.00800286
SCO4868	0	6.65917	2.44002	0.00800286
SCO5117	0.666667	6.65303	1.61846	7.60356e-05
SCO4974	0.333333	6.64645	2.08447	0.00202689
SCO2295	0	6.6453	2.47534	0.0090573
SCO7377	0	6.64008	2.22865	0.00386228
SCO4370	0.666667	6.63989	1.73867	0.000229413
SCO3867	3	6.63901	0.995194	5.15054e-10
SCO1179	0	6.63888	2.20992	0.00358764
SCO5986	0.333333	6.63435	1.84016	0.000497756
SCO6594	1	6.6296	1.31635	1.46732e-06
SCO4823	0	6.62667	2.17944	0.00320941
SCO2519	0.666667	6.62653	1.62127	8.33145e-05
SCO5908	0	6.6245	2.46501	0.00898288
SCO7054	0	6.62318	2.45851	0.00882421
SCO1007	0	6.62185	2.17838	0.00321642
SCO5049	1.33333	6.62183	1.60036	6.82007e-05
SCO7545	0	6.62065	2.23394	0.00404956
SCOt25	3.33333	6.61878	1.05438	3.72372e-09
SCO6056	0.666667	6.61707	1.547	3.87136e-05
SCO1279	0	6.61464	2.16356	0.00305179
SCO4650	3.66667	6.61228	1.0289	1.73831e-09
SCO0050	0	6.61112	2.16907	0.00314041
SCO2759	1	6.60964	1.38843	5.06767e-06
SCO6187	0	6.60816	2.19755	0.00355813
SCO7142	1	6.6072	1.45642	1.34523e-05
SCO7498	1.33333	6.6041	1.28143	8.62345e-07
SCO5092	0	6.6039	2.18938	0.00346015
SCO7573	0	6.59793	2.23554	0.00420171
SCO1449	0.666667	6.595	1.64707	0.000114947
SCO4853	0.666667	6.59181	1.68609	0.000164434
SCO3599	0.333333	6.58909	1.80837	0.000433956
SCO7533	0	6.58772	2.49774	0.0103129
SCO7818	0	6.5863	2.48366	0.00991851
SCOt36	2	6.58439	1.16365	7.82944e-08
SCO2678	0.333333	6.58153	1.8137	0.000457443
SCO1573	0.333333	6.57724	1.79716	0.000409185
SCO3132	0.333333	6.57599	2.08749	0.00228487
SCO1807	0.333333	6.57516	1.79525	0.000405543
SCO4141	1	6.57515	1.51741	3.09665e-05
SCO0935	0.333333	6.57421	1.78858	0.000387016
SCO3468	0	6.57395	2.18794	0.00358272
SCO5589	1	6.57366	1.33233	2.33558e-06
SCO5587	1.33333	6.57094	1.32344	2.02743e-06
SCO7247	0.666667	6.57038	1.53303	3.74219e-05
SCO3017	1	6.56923	1.5052	2.73282e-05
SCO0295	0	6.56612	2.48858	0.0102857
SCO3499	0	6.56478	2.48265	0.0101252
SCO5955	2	6.56408	1.21235	2.55125e-07
SCO0049	0.333333	6.56384	1.7946	0.000412195
SCO4066	0	6.56346	2.4807	0.0100844
SCO2977	2.33333	6.5627	1.12842	3.6699e-08
SCO4059	0.333333	6.56219	1.79229	0.000407319
SCO7395	0	6.56167	2.21344	0.00403984
SCO3144	0	6.56063	2.1825	0.00356822
SCO2265	4.66667	6.55611	1.00965	1.25327e-09
SCO6823	20.6667	6.55559	0.814646	3.35898e-13
SCO7373	0	6.55538	2.18387	0.0036115
SCO1028	0.666667	6.55118	1.67196	0.000159131
SCO2742	0.333333	6.5506	1.83316	0.000558218
SCO5234	0.333333	6.5463	1.85842	0.000666385
SCO7486	0.333333	6.54439	2.08837	0.00240767
SCO4816	0	6.54415	2.21116	0.00409926
SCO0595	0.666667	6.54021	1.52754	3.81212e-05
SCO0667	0	6.54008	2.18883	0.00376598
SCO2921	7.66667	6.5337	0.818745	4.28248e-13
SCO4101	0.666667	6.53293	1.64895	0.000135225
SCO1365	0	6.53224	2.20275	0.00402714
SCO7013	1	6.53222	1.27639	1.0096e-06
SCO3054	0	6.52976	2.24258	0.00473383
SCO2912	20.6667	6.52945	0.779952	4.32524e-14
SCO5302	0	6.52936	2.54801	0.0126468
SCO5337	5.66667	6.52793	0.862395	4.35182e-12
SCO1361	0.666667	6.52762	1.69582	0.000205531
SCO7006	0	6.52632	2.50828	0.0113715
SCO0266	0	6.52447	2.22536	0.00445388
SCO0579	0	6.5236	2.49845	0.0110958
SCO6380	1	6.52168	1.56911	6.33478e-05
SCO2378	2.33333	6.52141	1.09032	1.61187e-08
SCO5616	0	6.52091	2.28602	0.00564068
SCO2762	1	6.52069	1.53639	4.44444e-05
SCO6419	1.66667	6.51731	1.1069	2.56876e-08
SCO0636	2	6.51685	1.27161	9.81071e-07
SCOt55	2	6.516	1.23844	5.20923e-07
SCO7474	0	6.51557	2.20148	0.00409926
SCO7352	0	6.51515	2.33894	0.00683538
SCO7796	1	6.5124	1.33499	2.99203e-06
SCO0836	1.33333	6.5112	1.30261	1.73992e-06
SCO2772	0.333333	6.51026	1.84545	0.000654305
SCO2778	0	6.5097	2.33981	0.00690128
SCO0672	1.33333	6.50752	1.18587	1.80437e-07
SCO4757	1	6.50671	1.44521	1.55426e-05
SCO5256	0.666667	6.50482	1.75348	0.000342273
SCO4706	497.667	6.50152	0.863723	5.45361e-12
SCO3778	0	6.50124	2.24773	0.00501514
SCO0568	0.333333	6.4996	1.86215	0.000744152
SCO3804	1.33333	6.49833	1.30309	1.83463e-06
SCO6788	0	6.49436	2.21012	0.00436875
SCO1650	2	6.49212	1.13054	5.21372e-08
SCO6728	0	6.49173	2.21283	0.00443055
SCO0104	2.33333	6.48913	1.01175	1.8652e-09
SCO7534	0	6.48894	2.2697	0.00553634
SCO1420	14.3333	6.48767	0.826077	8.51388e-13
SCO1207	0.333333	6.4868	1.84387	0.00067727
SCO0754	0	6.48538	2.52931	0.0126039
SCO7628	0	6.48538	2.52931	0.0126039
SCO0261	0	6.48124	2.51758	0.0122725
SCO1846	0.666667	6.47987	1.54596	5.50249e-05
SCO1431	3.66667	6.47922	1.11895	4.14288e-08
SCO4985	0	6.4755	2.23992	0.00503565
SCO6003	5.66667	6.47282	0.890183	2.30657e-11
SCO6232	0.333333	6.47271	1.98851	0.00163671
SCO6231	0.666667	6.47161	1.51171	3.81837e-05
SCOt08	7.33333	6.46777	0.929413	1.17789e-10
SCO7578	0.333333	6.46708	1.90451	0.00102659
SCO4615	0	6.46602	2.21931	0.00470733
SCO1178	0	6.46522	2.54794	0.0135154
SCO2654	2.33333	6.46484	1.08234	1.67842e-08
SCO1249	1.66667	6.46233	1.25822	9.31608e-07
SCO7812	0	6.46187	2.23391	0.00501172
SCO4410	4	6.46022	0.981467	8.13425e-10
SCO7028	0	6.45698	2.22347	0.0048453
SCO5958	0	6.45305	2.27408	0.00588057
SCO6164	0	6.45275	2.53671	0.0132833
SCO2653	0	6.44958	2.30676	0.00663855
SCO7656	1.66667	6.44491	1.25373	9.13172e-07
SCO6348	0	6.44325	2.55186	0.013966
SCO1056	0.333333	6.4431	1.92663	0.00121937
SCO0843	0.666667	6.44308	1.69681	0.000248757
SCO0914	0	6.4418	2.54158	0.0136217
SCO3353	7.33333	6.44164	1.11259	4.15598e-08
SCO0451	3.66667	6.44152	0.964884	5.00117e-10
SCO0105	0	6.44039	2.53701	0.0134762
SCO6832	1.66667	6.44005	1.28995	1.78917e-06
SCOt07	0.333333	6.43821	1.85686	0.00080496
SCO0063	0.333333	6.43655	2.10811	0.00309018
SCO4264	2	6.43307	1.13567	7.62533e-08
SCO1070	0.666667	6.43233	1.71017	0.000283385
SCO4753	1.33333	6.43217	1.30918	2.55957e-06
SCO6809	0.333333	6.43199	2.20648	0.00468581
SCO3539	0.666667	6.43016	1.48795	3.24115e-05
SCO7709	0.333333	6.42481	1.89738	0.00105841
SCO6127	1.33333	6.42387	1.37274	7.24617e-06
SCO3540	0.666667	6.42274	1.64458	0.000166868
SCO6389	0	6.42097	2.55719	0.0144975
SCO0296	1	6.41768	1.3813	8.34382e-06
SCO5324	0.666667	6.41547	1.53294	5.64053e-05
SCO3245	0.333333	6.41364	1.8306	0.000711783
SCO0939	0	6.41156	2.28806	0.00652148
SCO1704	0	6.41156	2.28806	0.00652148
SCP2.02	0	6.40967	2.25312	0.00576919
SCO0392	0.333333	6.40964	1.91931	0.0012385
SCO3814	1.66667	6.40496	1.11309	4.90895e-08
SCO4533	6.66667	6.40363	0.885009	2.76267e-11
SCO3296	1.33333	6.40233	1.36719	7.14139e-06
SCO4582	0	6.39835	2.56376	0.0151121
SCO2864	0	6.39827	2.28378	0.0065307
SCO0987	0	6.39312	2.26886	0.00624063
SCO6374	5.33333	6.39082	0.936868	2.37205e-10
SCO7220	0.666667	6.38604	1.62544	0.000153326
SCO6047	0.333333	6.38491	1.87831	0.00101452
SCO5799	0.333333	6.38363	1.84722	0.000836701
SCO5861	0.333333	6.38198	1.90229	0.00117593
SCO4171	0.666667	6.38105	1.86318	0.000929362
SCO6916	0.333333	6.37993	2.12339	0.00358272
SCO4372	0.333333	6.37963	1.96528	0.00168441
SCO3493	0	6.37688	2.5811	0.0161569
SCO4465	0.333333	6.37561	1.94541	0.00152009
SCO1588	0.333333	6.37499	1.88976	0.00110412
SCO0190	0	6.37404	2.28071	0.00666192
SCO1836	4	6.37376	0.898494	5.94008e-11
SCO5138	2	6.37242	1.31113	3.25821e-06
SCO4851	0	6.37118	2.32217	0.00768274
SCO5219	0.333333	6.36988	1.88633	0.00109191
SCO0793	1	6.36729	1.43194	1.95383e-05
SCO1448	0	6.36595	2.27391	0.00656852
SCO2766	0	6.36553	2.27238	0.00653648
SCO0988	0	6.36319	2.28873	0.00693972
SCO7600	0.333333	6.36137	1.87575	0.00104168
SCO0342	0.666667	6.36099	1.53808	6.87334e-05
SCO0632	0	6.35972	2.33223	0.00805049
SCO4946	1	6.35773	2.90739	0.0328788
SCO7736	0	6.35512	2.60264	0.0174373
SCO0942	0	6.355	2.37718	0.0093447
SCO3641	1.66667	6.355	1.26291	1.49346e-06
SCO3690	1	6.35466	1.42682	1.89769e-05
SCO2932	0.333333	6.35234	1.89476	0.00118474
SCO4354	11.3333	6.35142	0.837306	4.13186e-12
SCO7472	0.666667	6.3506	1.63993	0.00018882
SCO3624	3.66667	6.347	1.0273	6.10685e-09
SCO6978	0.666667	6.34659	1.57414	0.000103392
SCO6115	1	6.34532	1.53911	7.24823e-05
SCOt09	4	6.3441	1.08108	2.81548e-08
SCO4099	1	6.34312	1.45959	2.94528e-05
SCO7408	0	6.34236	2.27925	0.00689208
SCO4540	16.6667	6.34204	0.746021	2.53018e-14
SCO1488	27.3333	6.34004	0.928545	2.29462e-10
SCO6556	0.666667	6.3385	1.55965	9.12427e-05
SCO7368	0	6.33833	2.35382	0.00885108
SCO2586	0.333333	6.338	1.87622	0.00108738
SCO6611	0.333333	6.33518	2.14964	0.00425628
SCO7207	0	6.33501	2.32933	0.00820381
SCO4168	0	6.33308	2.63143	0.0190787
SCO4542	5.33333	6.33274	1.14033	1.30653e-07
SCO5904	0	6.3314	2.6069	0.0180286
SCO3648	1.33333	6.3303	1.56433	9.76072e-05
SCO7547	0.666667	6.32956	1.61013	0.000152048
SCO7723	0.333333	6.32738	1.86718	0.00104927
SCO7064	0	6.32605	2.3516	0.00891914
SCO2815	3	6.32509	1.0949	4.41408e-08
SCO6631	14.3333	6.32485	0.761379	5.95492e-14
SCO0294	0	6.32381	2.28565	0.00720312
SCOt14	0.666667	6.32068	1.56769	0.000103392
SCO5992	0.666667	6.32024	1.97795	0.00198147
SCO4940	0.333333	6.31977	1.87769	0.00113352
SCO6499	41.6667	6.31975	0.888478	5.5049e-11
SCO5777	75.6667	6.31849	0.887716	5.39855e-11
SCO2685	0	6.31569	2.37501	0.00971668
SCO4517	0.333333	6.31546	1.86235	0.00104219
SCO5088	0	6.31462	2.29834	0.00760185
SCO5129	2	6.31404	1.12226	9.11623e-08
SCO7411	0.333333	6.31152	1.92701	0.00152969
SCO4641	0	6.30931	2.29719	0.00762093
SCO0521	5.33333	6.30891	1.02066	6.02003e-09
SCO4097	0.666667	6.30849	1.9614	0.00185272
SCO3560	2	6.30721	1.14769	1.73452e-07
SCO7211	0	6.30582	2.30419	0.00783231
SCO5715	0	6.3058	2.6041	0.0183713
SCO6817	0	6.30451	2.34429	0.00893883
SCOt51	9.66667	6.30364	0.970043	1.22186e-09
SCO3953	0.666667	6.30124	1.60466	0.000154386
SCO7821	0.333333	6.3004	1.86219	0.00106885
SCO3868	4	6.29878	0.938318	4.14933e-10
SCO2953	6	6.29744	1.09446	4.91306e-08
SCO1126	0	6.29478	2.48358	0.0136217
SCO6861	6	6.29466	1.0189	6.11453e-09
SCOt19	1.33333	6.29268	1.33644	6.37667e-06
SCO4062	0.333333	6.29061	1.86403	0.00109938
SCO4924	0.666667	6.28708	1.63262	0.000204251
SCO2006	0.333333	6.28517	2.15135	0.00459312
SCO5427	0	6.28285	2.62051	0.0195365
SCO7126	0	6.28285	2.62051	0.0195365
SCO0648	0.666667	6.28011	1.56273	0.000108865
SCO6170	0.666667	6.27878	1.78492	0.000678023
SCO0508	2	6.27747	1.4936	5.25373e-05
SCO4516	12	6.27715	0.759354	7.15538e-14
SCO2134	4	6.27584	1.12794	1.24092e-07
SCO3257	0.333333	6.27539	1.95116	0.00185284
SCO3195	3.33333	6.27513	0.999151	3.66899e-09
SCO7218	2.33333	6.27423	1.08765	4.58558e-08
SCO1338	0.333333	6.2737	1.89055	0.00132721
SCO4820	2	6.27268	1.13112	1.35904e-07
SCO3685	1.66667	6.27259	3.13801	0.0505713
SCO5831	0.666667	6.27259	1.64625	0.000237051
SCO3460	0.333333	6.2715	2.14884	0.00463589
SCO4160	0.666667	6.26674	1.62847	0.000206263
SCO3630	0.333333	6.26638	1.90812	0.0014874
SCO4027	11	6.26552	0.899527	1.14464e-10
SCO7285	3.66667	6.26542	1.22852	1.09532e-06
SCOt39	0.333333	6.26466	2.21491	0.00604515
SCO3954	0	6.26127	2.66425	0.0220422
SCO6548	0	6.26099	2.41823	0.0117803
SCO2404	1	6.26014	1.44326	3.04462e-05
SCO2292	0	6.25956	2.64041	0.0209188
SCO6359	3.66667	6.25811	1.14259	1.88946e-07
SCO2752	0.333333	6.25735	1.8832	0.00130878
SCO0470	0	6.25647	2.62553	0.0202669
SCO5447	0	6.25647	2.62553	0.0202669
SCO0562	4.33333	6.25641	0.89961	1.17789e-10
SCO4978	10.3333	6.25578	0.994115	3.4613e-09
SCO3301	37	6.25216	0.853364	1.78898e-11
SCO1046	0.666667	6.25216	1.65758	0.000272659
SCO2764	0.333333	6.25053	1.9628	0.00205254
SCO4292	2	6.24866	1.26341	2.21136e-06
SCO6778	8.66667	6.2469	1.06046	2.54034e-08
SCO5096	0.333333	6.24631	1.93666	0.00180284
SCO5177	0	6.24414	2.45149	0.0131664
SCO7774	0.666667	6.24373	1.65445	0.00027057
SCO3625	7.66667	6.24267	0.845363	1.2415e-11
SCO3749	4.33333	6.24179	1.07005	3.37399e-08
SCO3593	0.333333	6.24129	1.8982	0.00146865
SCO0573	0.333333	6.23982	2.07877	0.0036115
SCO4139	0.666667	6.23592	1.87703	0.00131055
SCO4276	0	6.23592	2.66576	0.0226689
SCO5432	1	6.23495	1.45694	3.84066e-05
SCO2814	0	6.23425	2.64772	0.0217982
SCO2186	0.666667	6.23424	1.56016	0.000118728
SCO3224	1.66667	6.23393	1.18668	5.40928e-07
SCO6986	0	6.23269	2.63977	0.0214381
SCO3506	16	6.23182	0.976652	2.21169e-09
SCO4449	1	6.23081	1.44049	3.18936e-05
SCO6412	1	6.23048	1.50318	6.64201e-05
SCO4789	1.66667	6.23031	1.30291	4.60504e-06
SCO6733	0	6.22829	2.37938	0.0108989
SCO7686	0	6.22815	2.65096	0.0220803
SCO4203	1.33333	6.22813	1.43949	3.17477e-05
SCO1742	1	6.22718	1.38598	1.6148e-05
SCO3737	1	6.22663	1.38438	1.58158e-05
SCO3656	0.666667	6.22651	1.56315	0.000124623
SCO7805	0	6.2261	2.41973	0.0123156
SCO5940	0.333333	6.22523	1.87905	0.00135239
SCO7568	0.333333	6.22309	2.17535	0.00551047
SCOt04	6.33333	6.22059	0.95169	9.97105e-10
SCO5703	55	6.21832	0.880583	6.98517e-11
SCO4807	0	6.21783	2.3513	0.010122
SCO6966	0.333333	6.21495	1.96481	0.00219449
SCO4610	4.66667	6.21409	0.993213	4.1378e-09
SCO0270	0.666667	6.21377	1.69863	0.000411403
SCO5037	0.333333	6.21312	1.96018	0.0021511
SCO6933	0.333333	6.21311	1.93173	0.00185272
SCO0699	0	6.21297	2.3478	0.0100717
SCO1745	0.333333	6.21144	2.04187	0.00319596
SCO2869	1.33333	6.21045	1.43787	3.27228e-05
SCO2428	0	6.21015	2.67028	0.0234548
SCO3597	0.333333	6.20976	1.92882	0.00183489
SCO4216	0.333333	6.20922	1.94812	0.00203489
SCO5300	0	6.20809	2.36861	0.0107976
SCO3217	13	6.2057	0.914379	2.86159e-10
SCO6473	2	6.20496	1.16875	4.20488e-07
SCO3366	4.66667	6.20353	0.898233	1.52295e-10
SCO3847	113.333	6.20176	0.899419	1.60909e-10
SCO1412	0.333333	6.20154	1.88892	0.00149144
SCO2495	0	6.20141	2.34855	0.0102296
SCOt42	8	6.20132	1.1046	9.71247e-08
SCO3228	0.333333	6.20073	2.15707	0.00528212
SCO3862	141	6.19944	0.906869	2.19376e-10
SCO7144	0.333333	6.19944	2.21273	0.00652994
SCO2055	0	6.19862	2.38969	0.011625
SCO3120	0	6.19862	2.38969	0.011625
SCO1030	0	6.19548	2.38198	0.0114002
SCO5526	1	6.19532	1.47078	5.06144e-05
SCO6385	0.333333	6.19101	1.94409	0.00205254
SCO3030	16.3333	6.18952	0.952573	1.22425e-09
SCO6227	1	6.18894	1.41349	2.5754e-05
SCO5778	1.66667	6.18816	1.2661	2.86793e-06
SCO2997	0.333333	6.18709	1.94056	0.00202827
SCO4779	4	6.18607	0.901761	1.90983e-10
SCO7490	0	6.18571	2.70018	0.0255335
SCO6720	1.33333	6.18552	1.2213	1.29234e-06
SCO6312	33.6667	6.18436	0.814049	3.85253e-12
SCO3297	0	6.18396	2.67712	0.0243922
SCO3362	0	6.18396	2.67712	0.0243922
SCO6173	0	6.18396	2.67712	0.0243922
SCO5852	0.333333	6.18209	1.92237	0.00185485
SCO3250	0.333333	6.18136	1.9179	0.00181555
SCO6129	0.666667	6.18064	1.53035	0.00010076
SCO7743	0.333333	6.18031	1.90389	0.00168441
SCO5091	0.333333	6.17984	1.90193	0.00166863
SCO7328	3.33333	6.1792	1.00597	7.30825e-09
SCO7809	2	6.17821	1.09498	8.50115e-08
SCO3208	0	6.17806	2.39596	0.0121329
SCO2784	3.66667	6.17544	1.27171	3.31592e-06
SCO3067	108.667	6.17495	0.8149	4.2375e-12
SCO7191	0.333333	6.17352	1.91598	0.00182048
SCO3249	0	6.17305	2.41488	0.0128565
SCOt10	0	6.173	2.39871	0.0123032
SCO7798	1.33333	6.17252	1.28595	4.24695e-06
SCO2898	12.3333	6.16993	0.811473	3.73912e-12
SCO3923	2.66667	6.1695	1.09764	9.38174e-08
SCO4072	0.666667	6.16947	1.70061	0.000459069
SCO3834	3.66667	6.16914	1.051	2.79537e-08
SCO4818	0.333333	6.16901	1.89785	0.00166187
SCO5246	0.666667	6.16769	1.70923	0.000491873
SCO0627	0.333333	6.1667	1.94477	0.00214283
SCO2236	5	6.16448	0.864787	5.10944e-11
SCO6928	1.66667	6.16368	1.33184	9.03078e-06
SCO6352	1	6.16268	1.50264	7.88999e-05
SCO7425	0.666667	6.16181	1.88135	0.00152987
SCO1008	3.33333	6.16173	1.1165	1.54796e-07
SCO7823	0.666667	6.15999	1.99279	0.00274898
SCO0792	3	6.15957	1.26124	2.91696e-06
SCO4202	2	6.15861	1.07195	5.14636e-08
SCO0177	45	6.15329	0.7643	3.35898e-13
SCO6526	0.666667	6.15266	1.6623	0.000352747
SCO6172	1	6.15226	1.57504	0.00016643
SCO1197	1	6.15154	1.60342	0.000215037
SCO3972	24.3333	6.15134	0.845733	2.30027e-11
SCO6770	6	6.15037	0.865358	5.61883e-11
SCO4765	1	6.14807	1.46731	5.53358e-05
SCO7817	0.666667	6.14589	1.71234	0.000527371
SCO4021	1	6.14442	1.53233	0.000112447
SCO5197	17.3333	6.14293	0.795295	1.80753e-12
SCO0487	1	6.14221	1.49482	7.65397e-05
SCO1164	0	6.14026	2.38684	0.0123313
SCO1349	4.66667	6.13845	1.15183	3.81568e-07
SCO5916	0.333333	6.13708	1.96243	0.00245496
SCO2226	3.33333	6.13576	1.12593	2.14625e-07
SCO3918	1	6.13552	1.34311	1.17415e-05
SCO0360	3	6.13447	1.07033	5.51185e-08
SCO2231	2.66667	6.13311	1.11943	1.87393e-07
SCO3280	0.666667	6.13279	1.63694	0.000299345
SCO4538	13.6667	6.13242	0.820945	7.57339e-12
SCO5693	4.66667	6.13238	0.981095	4.2867e-09
SCO1427	0.333333	6.13146	1.90834	0.00187238
SCO6738	0.333333	6.13146	2.00492	0.00304424
SCO0235	6	6.12934	0.837027	1.81907e-11
SCO0087	2	6.12929	1.16468	5.18267e-07
SCO7264	0.333333	6.12917	2.1959	0.00672935
SCO7108	0	6.12858	2.69224	0.0264494
SCO7458	0	6.12858	2.69224	0.0264494
SCO6054	1	6.12774	1.38132	2.0395e-05
SCO1883	0	6.12701	2.69431	0.0265977
SCO4265	0.666667	6.127	1.60294	0.000226501
SCO5844	13.6667	6.12603	1.13724	2.92118e-07
SCO5771	0.333333	6.12536	2.18309	0.00645587
SCO7414	0	6.12301	2.39376	0.0127979
SCO2367	31	6.12287	0.767007	4.28248e-13
SCO6114	1	6.12238	1.49805	8.34158e-05
SCO5814	1.66667	6.12067	1.17274	6.35266e-07
SCO7795	0.333333	6.11815	2.23246	0.00774813
SCO1443	53.6667	6.11803	0.839434	2.15876e-11
SCO1530	13	6.11715	0.922529	6.33593e-10
SCO2065	10.3333	6.11643	0.813995	5.94166e-12
SCO5274	0.333333	6.11626	1.93142	0.00217146
SCO7195	1	6.11608	1.4169	3.30692e-05
SCO2714	0.333333	6.11595	2.20255	0.00700502
SCO2905	32.6667	6.11578	0.818841	7.57339e-12
SCO4082	1.33333	6.11523	1.54716	0.000140079
SCO2381	3.33333	6.11519	1.00444	9.57188e-09
SCO6213	0.333333	6.11496	2.19725	0.0068859
SCO6807	5.33333	6.11368	0.979537	4.44137e-09
SCO4593	0.666667	6.11357	1.85245	0.0014122
SCO7661	0.333333	6.11303	2.1898	0.00672225
SCO3686	9.66667	6.11144	0.897699	2.55701e-10
SCO1762	2	6.11096	1.09914	1.26495e-07
SCO7379	0.333333	6.11015	2.00581	0.00315554
SCO4599	4.66667	6.10951	1.05137	3.75161e-08
SCO5383	0	6.10887	2.41347	0.0137399
SCO2153	1.33333	6.10682	1.33046	1.06715e-05
SCO3378	5	6.10637	1.11011	1.69413e-07
SCO0056	0	6.10599	2.73967	0.0297166
SCO6142	0	6.10599	2.73967	0.0297166
SCO2796	1	6.10478	1.60363	0.000240059
SCO3423	11.3333	6.10472	0.896812	2.56095e-10
SCO6681	0	6.1042	2.71751	0.028469
SCO4515	24.6667	6.10384	0.730362	4.32524e-14
SCO6532	0	6.10374	2.52925	0.0187574
SCO0048	0	6.10255	2.70851	0.0280101
SCO7063	0.333333	6.10183	1.95244	0.00246913
SCO0389	0.333333	6.09918	1.93959	0.00232695
SCO7712	1	6.09907	1.4563	5.57687e-05
SCO5009	0.666667	6.09848	1.5845	0.000205814
SCO7664	1	6.09607	1.39034	2.51247e-05
SCO0406	0	6.09501	2.41949	0.0141853
SCO7765	4.66667	6.09464	1.18737	9.45127e-07
SCO0098	1	6.09446	1.38544	2.37481e-05
SCO1455	0.333333	6.09379	1.99834	0.00312651
SCO2955	0.333333	6.09362	1.92226	0.00214888
SCO7145	0	6.09205	2.42109	0.014297
SCO0696	0	6.09201	2.45368	0.0156392
SCO4685	0.333333	6.09181	2.28254	0.00946118
SCO4371	3.66667	6.08866	1.11503	2.03603e-07
SCO4434	0.666667	6.08852	1.79301	0.00102659
SCO6601	0	6.08478	2.40939	0.0139503
SCO3118	6.66667	6.08474	1.02784	2.20358e-08
SCOt26	0.333333	6.08467	2.02722	0.00361316
SCO6713	2.66667	6.08424	1.022	1.87047e-08
SCO1589	1.66667	6.0842	1.17309	7.39126e-07
SCO4766	3	6.08291	1.26739	4.252e-06
SCO5989	0	6.08171	2.45893	0.0160408
SCO3956	14.6667	6.08067	0.745334	1.52629e-13
SCO1755	14.3333	6.08029	0.986504	6.60946e-09
SCO3793	4	6.07924	0.936469	1.26293e-09
SCO2160	2	6.07906	1.12306	2.56774e-07
SCO1744	0	6.07778	2.74418	0.0307281
SCO4143	0.666667	6.0777	1.7161	0.000623228
SCO5323	1.33333	6.07663	1.36812	1.99321e-05
SCO3832	0.666667	6.07657	1.65138	0.000381204
SCO5915	0	6.07604	2.72797	0.0298054
SCO5983	0	6.07604	2.72797	0.0298054
SCO3347	23	6.07525	0.930566	1.0408e-09
SCO2246	3	6.07477	0.973374	4.44798e-09
SCO3861	4.66667	6.07336	1.00385	1.16849e-08
SCO6604	0	6.07279	2.72335	0.0296475
SCO0631	2.66667	6.07259	1.14633	4.43629e-07
SCO6992	1	6.07243	1.62856	0.000320073
SCO6814	0.333333	6.0721	1.9768	0.00291961
SCO4338	0.666667	6.07142	1.73292	0.000711783
SCO6238	0.666667	6.07027	1.6214	0.000302366
SCO5405	31.3333	6.07001	0.723911	4.32524e-14
SCO3104	3.33333	6.0698	1.12866	3.04883e-07
SCO3241	0	6.06877	2.49703	0.0179513
SCO4722	244.667	6.06778	0.907555	4.80326e-10
SCO5521	1.33333	6.06697	1.49213	9.05937e-05
SCO2151	261.667	6.06541	0.840615	3.12306e-11
SCO3626	4.33333	6.06516	1.29744	7.39355e-06
SCO1457	3	6.0642	1.00017	1.09146e-08
SCO4376	0	6.06387	2.45868	0.0163462
SCO4344	4	6.06379	1.12494	2.87926e-07
SCO1106	1	6.06296	1.46681	6.93906e-05
SCOt45	1	6.06262	1.38742	2.67284e-05
SCO2533	24.3333	6.06164	0.794288	3.23657e-12
SCO6311	4.33333	6.06055	1.10747	1.93124e-07
SCO6784	0.666667	6.05812	1.60749	0.000275786
SCO3655	0.333333	6.05651	1.96848	0.00287289
SCO1191	5.66667	6.0556	1.10447	1.83834e-07
SCO0869	4.66667	6.05358	1.04639	4.2477e-08
SCOt31	4.66667	6.05288	1.12025	2.69906e-07
SCO2402	0.333333	6.05149	2.01465	0.00359144
SCO7441	1	6.05104	1.44549	5.61883e-05
SCO3742	0	6.05097	2.78156	0.0337936
SCO2466	0.666667	6.04974	1.65247	0.000407635
SCO6976	0.666667	6.04914	1.59167	0.000245796
SCO7434	0	6.04906	2.7519	0.0319992
SCO0043	0.333333	6.04874	1.94801	0.00263275
SCO6806	0.666667	6.04641	1.61039	0.000290367
SCO6453	3.66667	6.04479	0.934973	1.4413e-09
SCO4699	18.6667	6.04387	0.851119	5.7132e-11
SCO7077	0.333333	6.04366	1.93672	0.00250711
SCO5304	0.333333	6.04325	1.97712	0.00305836
SCO1667	3	6.04303	1.07188	8.66039e-08
SCO4134	11	6.0422	0.998327	1.15641e-08
SCO4137	30.6667	6.04216	0.970612	4.81858e-09
SCO1926	32.3333	6.0418	0.921934	9.24586e-10
SCO1278	0	6.04179	2.43797	0.0158339
SCO5327	0.333333	6.04146	1.94078	0.00257032
SCO5132	7.66667	6.03933	1.04683	4.57695e-08
SCO2724	2.66667	6.03905	1.31783	1.10262e-05
SCO5001	0.666667	6.03856	1.87418	0.00182073
SCOt29	6.66667	6.0348	2.16397	0.00677092
SCO1992	0.333333	6.03393	1.95774	0.00282585
SCO7604	4.33333	6.03309	1.12848	3.53066e-07
SCO5572	179.667	6.03277	0.881077	2.05695e-10
SCO2636	1.66667	6.03052	1.3045	9.23477e-06
SCO4554	0	6.02883	2.43772	0.0160456
SCO2916	44.3333	6.0283	0.760046	5.64794e-13
SCO2994	2.33333	6.02457	1.22392	2.45814e-06
SCO4447	3.33333	6.02374	1.05316	5.83321e-08
SCO1802	2	6.0237	1.19192	1.35765e-06
SCO7277	12.6667	6.02244	0.830237	2.49828e-11
SCO2307	0	6.02162	2.78329	0.0347704
SCO2356	10	6.02143	0.890803	3.32129e-10
SCO5497	0.666667	6.02059	1.65721	0.000450434
SCO4954	8.33333	6.01887	0.975602	6.38961e-09
SCO5411	3.66667	6.01683	1.09513	1.74614e-07
SCO7406	0.333333	6.01505	2.07579	0.00493878
SCO5106	0.333333	6.01481	1.94375	0.0027208
SCO3354	0.333333	6.01458	2.22861	0.00870564
SCO6478	0.666667	6.01307	1.7366	0.000817469
SCO0158	0	6.01279	2.44821	0.0167991
SCO4377	13.6667	6.01254	0.926872	1.28094e-09
SCO3995	0.333333	6.01211	1.94989	0.00281492
SCO0413	3.33333	6.01058	0.976012	6.76781e-09
SCO7597	0.333333	6.00971	1.94679	0.00278306
SCO3072	1	6.00952	1.86259	0.00179611
SCO2583	2	6.00932	1.14989	6.15044e-07
SCO0434	1	6.00886	1.4853	9.80154e-05
SCO5896	2	6.00879	1.21352	2.15234e-06
SCO1795	2.66667	6.0083	1.02756	3.12614e-08
SCO3633	0.666667	6.00602	1.59849	0.000287476
SCO7031	0	6.00479	2.48624	0.0186645
SCO7827	1.33333	6.00467	1.24556	3.87507e-06
SCO0331	0.666667	6.00418	1.93771	0.00268738
SCO3827	4.33333	6.00384	1.19162	1.45316e-06
SCO4219	4.66667	6.0028	0.971325	6.04988e-09
SCO3439	0.666667	6.0027	2.0265	0.00406854
SCO5922	5.66667	6.00265	1.04571	5.26528e-08
SCO5899	0.666667	6.00137	1.58983	0.00026974
SCO5194	3.66667	5.99638	1.20559	1.95301e-06
SCO6285	0.333333	5.99624	1.99122	0.00351324
SCO6666	0	5.99504	2.46156	0.017714
SCO5159	0	5.99382	2.83216	0.0388274
SCO2454	1.33333	5.99275	1.36468	2.4453e-05
SCO5027	0.333333	5.99229	2.24177	0.00935185
SCO7165	0	5.99173	2.78967	0.0360682
SCO0824	1	5.99112	1.5899	0.000276094
SCO1827	7.66667	5.99035	1.02335	3.03455e-08
SCO2264	0	5.9895	2.46371	0.0179199
SCO2684	0.333333	5.98771	2.02371	0.00410851
SCO1893	1	5.98698	1.4161	4.74605e-05
SCO6535	1	5.98685	1.71903	0.000763027
SCO4119	2	5.98563	1.24236	3.92196e-06
SCO6429	7.33333	5.98441	1.26052	5.37701e-06
SCO6642	0	5.98379	2.50828	0.0201269
SCO4293	91.3333	5.98359	0.747026	4.07237e-13
SCO4083	1	5.98352	1.7173	0.000758752
SCO4887	16	5.98321	2.16363	0.00723132
SCO1061	0	5.98254	2.47506	0.0185766
SCO6908	1.33333	5.98037	1.24556	4.22145e-06
SCO6179	10	5.9803	0.958074	4.43807e-09
SCO1147	0.333333	5.97974	2.23044	0.00915275
SCO1348	1	5.97964	1.55099	0.000200914
SCO5158	3	5.97695	1.18736	1.48174e-06
SCO7722	0.666667	5.97226	1.77691	0.00115187
SCO3535	8	5.97219	0.926624	1.58442e-09
SCO7703	0.333333	5.97121	2.26141	0.0102296
SCO3620	0.333333	5.9695	1.9545	0.0030806
SCO7104	3.66667	5.96874	0.98035	9.57188e-09
SCO6709	1	5.96824	1.49334	0.000118426
SCO3272	0.333333	5.96798	2.23323	0.00936694
SCO0108	0	5.96486	2.56133	0.023262
SCO2271	5.33333	5.96425	1.01082	2.41222e-08
SCO4093	1	5.96408	1.5385	0.000185937
SCO7093	12.3333	5.96149	0.883472	3.50034e-10
SCO6012	0	5.96126	2.79939	0.0376754
SCO4176	1.33333	5.958	1.29241	9.76759e-06
SCO5307	0.666667	5.95782	1.62827	0.000410393
SCO7197	1.33333	5.95762	1.26073	5.91524e-06
SCO1864	23	5.95661	0.751526	5.64794e-13
SCO5475	14.3333	5.95643	0.981057	1.04692e-08
SCO6822	0.666667	5.95605	1.62695	0.000407791
SCO5150	51.3333	5.95508	0.863713	1.60909e-10
SCO6437	2.33333	5.95305	1.28363	8.66999e-06
SCO2945	0.333333	5.95257	1.98927	0.00371572
SCO2667	13.6667	5.95103	0.915323	1.20267e-09
SCO7062	5.33333	5.94877	1.10293	2.83465e-07
SCO0226	8.66667	5.94852	0.814913	2.02644e-11
SCO0458	0.333333	5.94732	2.06624	0.00522637
SCO2422	0	5.9459	2.50476	0.0207476
SCO2528	40	5.94582	0.705488	3.95097e-14
SCO4646	127.667	5.9454	0.908208	9.48603e-10
SCO4673	1.33333	5.94503	1.35626	2.52547e-05
SCO0283	0.333333	5.94353	2.01567	0.00423544
SCO7015	3.33333	5.94344	0.959622	5.68011e-09
SCO6739	4.33333	5.94296	1.12732	4.98712e-07
SCO5502	2.66667	5.94285	1.20718	2.45318e-06
SCO2365	10.6667	5.93966	0.932855	2.3807e-09
SCO4456	1	5.93959	1.40477	4.73962e-05
SCO6592	7.33333	5.93832	0.80286	1.14949e-11
SCO1149	2	5.93744	1.10517	3.12625e-07
SCO3993	1.66667	5.93645	1.22262	3.32345e-06
SCO3314	0.333333	5.93627	1.97861	0.00362752
SCO5101	9.33333	5.93405	0.887666	4.80326e-10
SCO2007	0.333333	5.93294	1.98192	0.00370275
SCO6377	3.33333	5.93246	0.995462	1.80995e-08
SCO1479	37.6667	5.93233	0.753127	7.53661e-13
SCO4384	0	5.93204	2.83173	0.040784
SCO2765	0.666667	5.93108	1.62116	0.000411026
SCO5807	2.33333	5.93012	1.14901	8.31502e-07
SCO4995	0.333333	5.92985	1.97052	0.00353436
SCO2027	1.33333	5.92894	1.44078	7.46991e-05
SCO7101	1.33333	5.92752	1.32089	1.65288e-05
SCO4423	0.666667	5.92743	1.79393	0.00139346
SCO3874	332.333	5.92715	0.851942	1.17789e-10
SCO2899	25.3333	5.92637	0.817088	2.49828e-11
SCO6195	3	5.9259	0.997505	1.97761e-08
SCO5160	2.66667	5.92555	1.15293	9.17433e-07
SCO0714	1	5.92499	1.45664	9.0102e-05
SCO4541	35.3333	5.92471	0.812275	2.09083e-11
SCO3740	0.333333	5.92422	2.27686	0.0113715
SCO1190	1	5.92365	1.872	0.0021863
SCO3043	15.3333	5.92175	0.904402	9.46566e-10
SCO4798	26.3333	5.92163	0.797227	9.54109e-12
SCO5917	1.33333	5.92156	1.32191	1.70642e-05
SCO3275	3	5.92115	1.09949	2.94019e-07
SCO5378	0.666667	5.91825	1.82553	0.00170848
SCO4364	2	5.91787	1.37241	3.36791e-05
SCO2169	40.3333	5.91737	0.896385	7.35965e-10
SCO7570	0.333333	5.91693	1.9834	0.00381841
SCO4480	0.666667	5.91646	1.64338	0.00050734
SCO3463	0.333333	5.91645	1.97747	0.00371954
SCO7202	1	5.91641	1.87099	0.00220082
SCO0615	0.666667	5.91588	1.66292	0.000590252
SCO1810	6.66667	5.91566	0.951724	5.0554e-09
SCO1905	5.33333	5.91503	0.973384	1.01774e-08
SCO4703	581.667	5.91468	0.917255	1.56262e-09
SCO6968	1.33333	5.91363	1.41898	6.04972e-05
SCO1459	0.666667	5.91243	1.81834	0.00165661
SCO0764	3.33333	5.91199	0.963109	7.40874e-09
SCO4283	5.66667	5.9111	1.05775	1.10317e-07
SCO6675	2.66667	5.91106	1.18195	1.72278e-06
SCO4698	0.666667	5.91069	1.77244	0.0012572
SCO2897	62	5.90919	0.782455	4.80994e-12
SCO5273	2	5.90811	1.12756	5.77083e-07
SCO6393	0.666667	5.9081	1.73111	0.00096775
SCO1817	1.66667	5.90657	1.21926	3.49441e-06
SCO5750	80	5.90651	0.847182	1.10868e-10
SCO0065	0	5.90533	2.60624	0.0271471
SCO3492	0	5.90416	2.50896	0.0218733
SCO5548	2	5.90359	1.22268	3.75338e-06
SCO3105	1	5.90329	1.65486	0.000570572
SCO3446	1	5.90328	1.53447	0.000207
SCO1684	2	5.90302	1.1053	3.6263e-07
SCO5149	20	5.90248	0.942867	4.0627e-09
SCO0927	2	5.90088	1.18211	1.79456e-06
SCO6247	1	5.90087	1.64336	0.000524572
SCO5792	7.33333	5.90058	0.97706	1.23585e-08
SCO2136	155.667	5.90035	0.751182	8.51388e-13
SCO1157	0	5.90025	2.8403	0.0424089
SCO5386	5	5.90002	0.982264	1.43499e-08
SCO2889	3.66667	5.89971	1.27788	9.48095e-06
SCO4604	1.66667	5.89922	1.52305	0.000188277
SCO5309	0.666667	5.89843	1.95252	0.00341497
SCO2799	0	5.89841	2.82652	0.041527
SCO5250	1.33333	5.89816	1.23459	4.69424e-06
SCO5729	123.333	5.89775	0.666197	2.87449e-15
SCO7027	0.666667	5.89764	1.74041	0.00104927
SCO1776	110	5.89757	0.878952	4.2237e-10
SCO1050	0	5.89666	2.82377	0.0414037
SCO5938	7.33333	5.8964	0.95867	7.01971e-09
SCO0102	2.33333	5.89621	1.14506	8.78518e-07
SCO6469	27.6667	5.89432	0.821672	4.0033e-11
SCO0393	0	5.89316	2.84421	0.0429517
SCO7577	0	5.89316	2.84421	0.0429517
SCO0572	0.333333	5.89242	2.29207	0.0123852
SCO3696	0.333333	5.89242	2.29207	0.0123852
SCO5853	0.333333	5.89159	2.11178	0.00675039
SCO1200	1	5.89151	1.58297	0.000328565
SCO6961	1	5.89026	1.42146	6.66475e-05
SCO5727	6	5.88915	0.878648	4.39675e-10
SCO1193	0.666667	5.8888	1.86828	0.00227284
SCO7562	1.33333	5.88842	1.24905	6.21703e-06
SCO4591	3	5.88726	3.27425	0.0774682
SCO2795	3	5.88693	0.982506	1.5349e-08
SCO4433	0.666667	5.88679	1.88287	0.00246104
SCO6496	4	5.88559	1.04461	8.78392e-08
SCO1619	4	5.88447	1.2172	3.65336e-06
SCO2343	0.666667	5.88248	1.74319	0.00109993
SCO7051	4	5.88187	1.18724	2.1276e-06
SCO6360	1.66667	5.8818	1.23017	4.61547e-06
SCO4602	4.33333	5.87864	1.18672	2.13287e-06
SCO1264	0	5.87845	2.56593	0.0255308
SCO0126	0	5.87819	2.52376	0.0232462
SCO5223	3	5.87744	0.980939	1.5349e-08
SCO6639	8	5.87732	0.851258	1.52747e-10
SCO6712	0.333333	5.87563	2.29052	0.0125707
SCO4348	1.33333	5.87556	1.35305	2.98401e-05
SCO3424	16.3333	5.87539	0.970033	1.12669e-08
SCO4056	1	5.87527	1.43432	8.05112e-05
SCO4462	6	5.87517	0.900565	1.06632e-09
SCO1297	1.66667	5.87433	1.2673	8.74648e-06
SCO6715	0.333333	5.87411	2.06569	0.00578776
SCO2407	0.666667	5.87401	1.89649	0.00269745
SCO4916	10.6667	5.87349	1.28704	1.19754e-05
SCO7782	1.33333	5.87323	1.31599	1.82655e-05
SCO0625	0	5.87318	2.53946	0.0242299
SCO7124	0	5.87309	2.62179	0.0289005
SCO4513	9	5.87298	0.838071	9.16994e-11
SCO4821	2.33333	5.8725	1.30136	1.48725e-05
SCO5979	0	5.87185	2.60782	0.0281073
SCO0143	1	5.87093	1.6615	0.000641615
SCO2138	6.33333	5.87093	0.92233	2.40118e-09
SCO6078	1	5.87044	1.3719	3.8467e-05
SCO3447	9	5.87043	0.994776	2.40456e-08
SCO6610	0	5.86979	2.87965	0.0463482
SCO2915	10.6667	5.869	0.920934	2.29982e-09
SCO5555	15	5.8682	0.898525	1.02674e-09
SCO6954	0	5.86779	2.85236	0.0444005
SCO2555	81.6667	5.86774	0.864653	2.86205e-10
SCO0373	2	5.86736	1.17713	1.85513e-06
SCO4194	1.33333	5.86725	1.52732	0.000211157
SCO3112	0	5.86629	2.54162	0.0244946
SCO3365	3.66667	5.86628	1.00387	3.18895e-08
SCO5467	0	5.86597	2.84347	0.0438241
SCO7681	0	5.86597	2.84347	0.0438241
SCO3075	2.66667	5.86549	1.2225	4.28504e-06
SCO4191	3.66667	5.86542	0.972575	1.28563e-08
SCO7279	1.33333	5.86469	1.2984	1.46109e-05
SCO5358	40	5.86467	0.89391	8.89733e-10
SCO2794	4.66667	5.86462	1.002	3.04367e-08
SCO0037	1.66667	5.86259	1.31599	1.88943e-05
SCO4022	0	5.86245	2.85361	0.044685
SCO4382	0	5.86245	2.85361	0.044685
SCO5905	1.66667	5.86069	1.51382	0.000189562
SCO7091	0	5.86067	2.57449	0.0264494
SCO5961	1.66667	5.85958	1.35789	3.32511e-05
SCO1036	0.333333	5.85864	2.28734	0.0126859
SCO1931	0.333333	5.8582	2.11632	0.00717588
SCO7020	0	5.85775	2.55105	0.0252188
SCO3871	4.33333	5.85765	0.939155	4.5501e-09
SCO6503	22.6667	5.85718	0.805002	2.2945e-11
SCO7706	0.333333	5.85644	2.26929	0.0120604
SCO1172	0.666667	5.85633	1.59322	0.000386923
SCO0262	4	5.85474	1.07308	2.07979e-07
SCO2747	2.66667	5.85354	1.16484	1.54205e-06
SCO6199	4	5.85337	1.01869	5.12841e-08
SCO1779	4.66667	5.85252	1.03335	7.6403e-08
SCO5131	1	5.85142	1.55614	0.000284445
SCOt02	1.66667	5.84855	1.23744	5.89391e-06
SCO2079	110.667	5.848	0.759648	2.16099e-12
SCO6185	0.666667	5.84742	1.78737	0.00154855
SCO7139	1	5.8467	1.53718	0.000243068
SCO0994	0.333333	5.84492	2.06348	0.00596951
SCO2619	237.667	5.84487	0.817838	4.60688e-11
SCO3852	8.66667	5.84474	0.798326	1.81937e-11
SCO3792	171.333	5.84463	0.796372	1.6471e-11
SCO5862	5	5.84401	1.13006	7.92647e-07
SCO2395	3.66667	5.84346	1.05404	1.36749e-07
SCO3794	41.6667	5.84302	0.951314	7.31654e-09
SCO5039	80.3333	5.84292	0.955134	8.27166e-09
SCO6615	1.66667	5.84254	1.33217	2.50086e-05
SCO4198	69.6667	5.8417	0.755882	1.79109e-12
SCO4275	0.666667	5.84062	2.08822	0.00661967
SCO3346	5.33333	5.84046	1.12882	7.82804e-07
SCO3534	1	5.84012	1.50572	0.000184588
SCO0472	0	5.83967	2.54283	0.0252024
SCO5638	1.66667	5.83919	1.16418	1.61207e-06
SCO3826	10.3333	5.83887	1.02088	5.83681e-08
SCO1586	0.666667	5.8387	1.67788	0.000770613
SCO1122	7.33333	5.83838	1.0893	3.31952e-07
SCO5013	2.66667	5.83821	1.02272	6.14406e-08
SCO2382	12.6667	5.83714	0.925172	3.18109e-09
SCO7630	13.6667	5.83686	0.871213	4.44459e-10
SCO0290	0	5.83655	2.88584	0.0480146
SCO0787	0	5.83462	2.86728	0.0466901
SCO6303	0	5.83462	2.86728	0.0466901
SCO4463	0.666667	5.8337	1.67701	0.000773799
SCO2439	3.33333	5.83362	1.02105	6.00024e-08
SCO3914	7.66667	5.83247	0.949766	7.34594e-09
SCO2978	1.66667	5.83205	1.15257	1.31991e-06
SCO1077	1.33333	5.83127	1.45085	0.000108645
SCO4701	668.667	5.83057	0.834775	1.04621e-10
SCO3400	11.6667	5.83055	0.999916	3.40553e-08
SCO0175	5	5.83045	1.13227	8.78518e-07
SCO5666	1.33333	5.8298	1.4595	0.000119396
SCO3632	2	5.82953	1.15668	1.44462e-06
SCO4857	99	5.82932	0.908015	1.80598e-09
SCO4061	1	5.82913	1.44557	0.000103269
SCO1820	22.3333	5.82876	0.883522	7.55009e-10
SCOt48	7	5.8272	0.965302	1.25034e-08
SCO3063	26.3333	5.82693	0.786059	1.04135e-11
SCO7075	1	5.82691	1.38791	5.35122e-05
SCO1863	0.333333	5.82664	2.02388	0.00521827
SCO7378	3	5.82663	1.2087	3.87888e-06
SCO3989	2	5.82642	1.30163	1.72999e-05
SCO5568	18	5.82611	0.897795	1.2712e-09
SCO6862	9.33333	5.82487	1.05081	1.37053e-07
SCO4098	1.33333	5.82395	1.29907	1.68215e-05
SCO5751	55.3333	5.82375	0.82784	8.04257e-11
SCO7808	0	5.82363	2.88034	0.0480787
SCO1690	1.66667	5.82299	1.22584	5.31217e-06
SCO4936	0.333333	5.82223	2.01721	0.00510594
SCO0768	1.33333	5.82094	1.26625	1.036e-05
SCO1419	2.33333	5.82041	1.35382	3.54802e-05
SCO2697	0.333333	5.81929	2.04729	0.00580663
SCO0990	3	5.81834	1.06121	1.83834e-07
SCO0298	7	5.81819	1.01287	5.17226e-08
SCO1835	0.666667	5.81813	1.65049	0.000660393
SCO4526	10.6667	5.81749	0.938364	5.49629e-09
SCO1834	1.66667	5.8171	1.20013	3.45252e-06
SCO1593	1.33333	5.81598	1.43617	9.64778e-05
SCO1509	38	5.81542	0.822774	6.87467e-11
SCO3892	10	5.81529	1.00479	4.19878e-08
SCO1833	0.666667	5.81334	1.79014	0.00167793
SCO7289	1.66667	5.8131	1.30006	1.76254e-05
SCO4077	112	5.8123	0.832705	1.06927e-10
SCO6794	0.333333	5.81199	2.0376	0.00564227
SCO1333	0.333333	5.81188	2.17069	0.00924125
SCO6137	0.666667	5.81066	1.62069	0.000534605
SCO0986	1.66667	5.81041	1.24725	7.9085e-06
SCO6516	8.33333	5.80949	0.881888	7.93226e-10
SCO4245	29.6667	5.80603	0.834616	1.17789e-10
SCO5204	249.667	5.80534	0.711504	1.52629e-13
SCO2646	0	5.80477	2.93692	0.0531909
SCO2941	45.6667	5.80416	0.929106	4.35706e-09
SCO2384	12.3333	5.8038	0.77524	7.01277e-12
SCO5928	0.333333	5.80364	2.03619	0.00567574
SCO1627	0.333333	5.80347	2.28119	0.0132737
SCO4008	3.66667	5.80339	1.08017	3.12529e-07
SCO0717	0	5.8026	2.65871	0.0332139
SCO0323	0	5.80259	2.897	0.0501273
SCO3692	0	5.80259	2.897	0.0501273
SCO3232	4	5.8023	1.01998	6.78535e-08
SCO6759	33	5.8017	1.01276	5.57985e-08
SCO5154	17.3333	5.80154	1.08532	3.5414e-07
SCO1915	3	5.80126	1.20668	4.10389e-06
SCO0806	1.66667	5.80102	1.25398	9.1011e-06
SCO4813	103	5.80095	0.907082	2.04677e-09
SCO4876	0	5.8007	2.88476	0.0492817
SCO7716	0	5.8007	2.88476	0.0492817
SCO7826	0	5.8007	2.88476	0.0492817
SCO3678	94.3333	5.80038	0.875818	6.49166e-10
SCO6209	0	5.79889	2.884	0.0492856
SCO7454	0.666667	5.79853	1.81173	0.0019481
SCO6997	1.66667	5.79838	1.24257	7.64746e-06
SCO5492	15.3333	5.79834	0.912776	2.56434e-09
SCO5202	25	5.79817	0.925882	4.01251e-09
SCO5211	21	5.79733	0.913347	2.63153e-09
SCO0863	1	5.7969	1.57492	0.000379816
SCO4453	3.33333	5.79624	1.06963	2.49271e-07
SCOt57	5	5.7959	0.936617	5.84403e-09
SCO4477	0.333333	5.7957	2.12008	0.00790003
SCO7614	1	5.79482	1.44683	0.000114487
SCO3782	4	5.79293	1.22545	5.8801e-06
SCO3688	1.66667	5.79251	1.24524	8.14013e-06
SCO0647	0.666667	5.7921	1.77267	0.00156939
SCO4363	1	5.79204	1.72902	0.00119575
SCO7639	4	5.79189	1.26501	1.12184e-05
SCO6685	0.666667	5.79018	1.68428	0.000889208
SCOt33	12.3333	5.78947	0.854803	3.09391e-10
SCO5121	0.333333	5.7889	2.29415	0.0140244
SCO7050	0.333333	5.78785	2.29216	0.0139628
SCO4018	1	5.78645	1.58167	0.000411079
SCO0577	0.333333	5.78576	2.29066	0.0139384
SCO2900	16.3333	5.78485	0.787224	1.59018e-11
SCO1439	29.3333	5.78424	0.795302	2.30027e-11
SCO6049	1	5.78399	1.44918	0.000120775
SCO0601	0	5.78251	2.74308	0.0395928
SCO1657	41.3333	5.78211	0.746125	1.61145e-12
SCO3574	17	5.7819	0.906149	2.21169e-09
SCO2668	14	5.78173	0.821087	7.76437e-11
SCO2930	0.333333	5.78141	2.09644	0.00738673
SCO6849	0	5.78033	2.57779	0.0287377
SCO2548	26.6667	5.77982	0.872198	6.45194e-10
SCO2474	1	5.77977	1.67549	0.000855384
SCO6038	0.666667	5.77953	1.67849	0.00087319
SCO2212	4.33333	5.77773	0.946898	8.9498e-09
SCO3979	6.33333	5.77752	1.10065	5.51164e-07
SCO1991	4.66667	5.77749	0.93847	6.8376e-09
SCO1705	0.666667	5.77636	1.80281	0.00192674
SCO2010	7.33333	5.77593	0.970948	1.91264e-08
SCO3281	0.333333	5.7731	2.01872	0.00552483
SCO1615	0	5.77248	2.66024	0.0342531
SCO1507	15	5.77088	0.889381	1.27437e-09
SCO4328	78.3333	5.77015	0.883113	1.00909e-09
SCO0522	0	5.76992	2.93764	0.054639
SCO2415	0	5.76992	2.93764	0.054639
SCO7651	0	5.76992	2.93764	0.054639
SCO7804	0	5.76992	2.93764	0.054639
SCO1409	9.33333	5.76884	0.994742	3.95665e-08
SCO4666	0	5.76877	2.66655	0.0347738
SCO6746	0.666667	5.76809	1.72777	0.00124255
SCO3453	0.333333	5.76802	2.0558	0.00645634
SCO4727	611	5.76784	0.856185	3.69293e-10
SCO7815	3	5.7677	1.09693	5.28153e-07
SCO4200	15.3333	5.76763	0.913619	3.127e-09
SCO3089	7.66667	5.76716	1.02457	8.99538e-08
SCO4710	202.333	5.76703	0.878555	8.79027e-10
SCO7109	1	5.76701	1.59514	0.000479984
SCO1206	2.33333	5.76672	1.12418	9.59113e-07
SCO0628	2.33333	5.76612	1.23534	7.6072e-06
SCO4220	2	5.76606	1.26309	1.19036e-05
SCO3891	5.66667	5.76583	0.985531	3.0756e-08
SCO1143	1.66667	5.76545	1.31432	2.49103e-05
SCO6735	2.66667	5.76542	1.08617	4.22393e-07
SCO3943	1.33333	5.76541	1.3774	5.62582e-05
SCO6004	2.66667	5.76535	1.04742	1.66345e-07
SCO4787	7.66667	5.76491	1.02335	8.81467e-08
SCO3866	3.66667	5.76429	1.09709	5.38773e-07
SCO4033	3.66667	5.76382	1.08086	3.75726e-07
SCO5440	1	5.76324	1.59668	0.000490131
SCO3383	5	5.76265	1.07996	3.69658e-07
SCO4587	26.3333	5.76204	1.30837	2.32763e-05
SCO7560	0.666667	5.76103	1.65878	0.000788804
SCO5288	7	5.76086	1.04229	1.48619e-07
SCO2224	1	5.76015	1.62467	0.00061562
SCO5043	2.33333	5.75995	1.41166	8.56377e-05
SCO5311	2	5.75968	1.17764	2.83192e-06
SCO6502	19	5.75946	0.833812	1.52295e-10
SCO2979	0.666667	5.75938	1.67228	0.000871044
SCO0722	3	5.75904	1.09374	5.10938e-07
SCO2199	4.33333	5.75878	0.89746	1.83952e-09
SCO0233	1	5.7584	1.3982	7.37656e-05
SCO0109	0.333333	5.75785	2.10175	0.00776996
SCO2727	1.66667	5.75721	1.37388	5.52588e-05
SCO4167	2.66667	5.75692	1.30423	2.23602e-05
SCO1950	16	5.75648	0.878189	9.19565e-10
SCO5549	3	5.75424	1.13374	1.22873e-06
SCO7102	30	5.75414	0.861069	4.84358e-10
SCO5012	1	5.75376	1.3719	5.44668e-05
SCO6305	0	5.75311	2.63019	0.0328354
SCO6671	2	5.75212	1.25399	1.08082e-05
SCO3133	11.3333	5.75174	1.14908	1.68817e-06
SCO7623	1	5.75133	1.48982	0.000197557
SCO4850	4	5.75084	1.07605	3.55691e-07
SCO3158	13.3333	5.75065	0.905993	2.63153e-09
SCO5911	1.66667	5.75014	1.24834	9.93215e-06
SCO3005	266.667	5.74884	0.802344	4.19187e-11
SCO0258	1.33333	5.74825	1.33596	3.50187e-05
SCO3638	1.66667	5.74822	1.20544	4.88653e-06
SCO6441	0.333333	5.74822	2.03496	0.00611022
SCO3345	46.6667	5.74815	0.743504	1.79109e-12
SCO5663	14.3333	5.74651	0.892003	1.60574e-09
SCO2976	0	5.74648	2.60694	0.031521
SCO7021	30	5.74642	0.913339	3.47002e-09
SCO2822	1	5.7453	1.44744	0.000131554
SCO1713	0	5.74472	2.63526	0.0334173
SCO2730	5.33333	5.74451	0.978657	2.79537e-08
SCO3631	1	5.74447	1.43436	0.000114588
SCO2840	1.66667	5.74424	1.27061	1.43711e-05
SCO0215	23.6667	5.74399	0.77088	8.53847e-12
SCO5473	3	5.74294	1.00221	5.54268e-08
SCO4357	9	5.74277	0.955557	1.41708e-08
SCO3457	1.66667	5.74239	1.32511	3.09249e-05
SCO7653	0.666667	5.74196	1.69317	0.00104193
SCO0449	0.333333	5.74149	2.0296	0.00603752
SCO2623	1.33333	5.74087	1.29044	1.93951e-05
SCO7351	1	5.73979	1.91757	0.00370534
SCO4051	2	5.73942	1.52911	0.000291598
SCO5907	0	5.73904	2.60597	0.0316744
SCO7201	1	5.73889	1.54813	0.000345436
SCO3525	0.333333	5.73864	2.03844	0.00628686
SCO0544	5.66667	5.73838	1.10799	7.65093e-07
SCO7002	1	5.73819	1.41934	9.90992e-05
SCO6546	2	5.73797	1.30139	2.27858e-05
SCO1410	6.66667	5.73657	0.860739	5.30294e-10
SCO3284	0.666667	5.73641	1.71816	0.00124174
SCO2335	27.3333	5.73615	0.943439	9.99634e-09
SCO0407	0.666667	5.73598	1.74728	0.0014927
SCO2673	1.66667	5.73596	1.17128	2.75637e-06
SCO6062	22.6667	5.73542	0.948581	1.19461e-08
SCO0564	0	5.73432	2.9467	0.0568037
SCO0867	0	5.73432	2.9467	0.0568037
SCO3743	0	5.73432	2.9467	0.0568037
SCO1127	1.66667	5.73417	1.37891	6.27798e-05
SCO0772	1.33333	5.73394	1.29121	1.99987e-05
SCO4157	5	5.73374	1.23684	8.72937e-06
SCO5306	1.33333	5.73299	1.38346	6.66268e-05
SCP1.276	5	5.73295	1.02608	1.10837e-07
SCO5098	0.666667	5.73282	1.77948	0.00182223
SCO3541	20	5.73129	0.887161	1.47915e-09
SCO4723	193	5.73112	0.978704	3.00057e-08
SCO4223	1.33333	5.7311	1.36141	5.11564e-05
SCO1004	0.333333	5.73096	2.04868	0.00661164
SCO4947	7.66667	5.73083	1.04114	1.66345e-07
SCO1465	0.333333	5.7308	2.08242	0.0075077
SCO1675	6.66667	5.72991	0.874898	9.40298e-10
SCO3971	14	5.7291	0.805612	5.52574e-11
SCO1323	2.66667	5.72898	1.0825	4.53812e-07
SCO6186	0.333333	5.72862	2.09689	0.00793954
SCO2309	1.33333	5.72813	1.40098	8.28564e-05
SCO4574	1	5.7278	1.55896	0.00038906
SCO7710	0.666667	5.72693	1.77666	0.00181314
SCO7791	0.666667	5.72631	1.83184	0.00246437
SCO2929	1.66667	5.72433	1.42504	0.000109602
SCO6596	0.333333	5.72387	2.06696	0.00715404
SCO6792	4.66667	5.72346	1.06849	3.36999e-07
SCO4074	0.666667	5.72311	1.78409	0.00190365
SCO2399	0.666667	5.72295	1.69867	0.00112046
SCO4539	17.6667	5.72252	0.862636	6.24708e-10
SCO4336	26	5.72093	0.944498	1.12658e-08
SCO0669	0.333333	5.72059	2.3593	0.0182191
SCO6406	0.333333	5.72059	2.3593	0.0182191
SCO2361	2	5.72046	1.38448	6.98109e-05
SCO2313	4	5.72022	1.07918	4.36922e-07
SCO0414	1.66667	5.71803	1.19602	4.62322e-06
SCO4085	1.33333	5.71593	1.26949	1.55347e-05
SCO4278	1	5.7158	1.46265	0.000165505
SCO4329	4	5.71454	1.13419	1.45316e-06
SCO1513	46.6667	5.71406	0.876231	1.08316e-09
SCO2826	0.333333	5.71375	2.31722	0.016365
SCO5210	6	5.71334	0.874232	1.00206e-09
SCO6785	0	5.71177	2.66495	0.0364489
SCO1677	4.33333	5.71151	1.12965	1.34394e-06
SCO5885	0.333333	5.7073	2.30371	0.0158649
SCO6633	14.3333	5.70692	0.779683	1.82264e-11
SCO4218	2.33333	5.70647	1.04448	2.01337e-07
SCO3812	3	5.70571	1.15312	2.18972e-06
SCO4669	3.66667	5.70526	1.06953	3.72629e-07
SCO1873	10	5.70508	0.86119	6.49166e-10
SCO2038	4.66667	5.7049	1.09452	6.56727e-07
SCO3730	0	5.70392	2.71807	0.0404572
SCO6434	4	5.70315	1.21314	6.582e-06
SCO3484	2.33333	5.70298	1.16583	2.82225e-06
SCO4935	1	5.70241	1.77183	0.00184062
SCO0685	0.333333	5.70233	2.07608	0.0076187
SCO1516	78.3333	5.70173	0.865537	7.93226e-10
SCO1977	3.33333	5.70052	1.06124	3.13837e-07
SCO1730	0	5.70011	2.99924	0.0626552
SCO5611	0	5.70011	2.99924	0.0626552
SCO6183	0	5.70011	2.99924	0.0626552
SCO7175	0	5.70011	2.99924	0.0626552
SCO5365	32.6667	5.69988	0.819388	1.17789e-10
SCO6335	1.66667	5.69959	1.29988	2.51189e-05
SCO5503	3.66667	5.69942	1.06785	3.67725e-07
SCO1388	83.3333	5.69929	0.76219	7.39753e-12
SCO5821	4	5.69872	1.34186	4.39553e-05
SCO6864	0	5.69807	2.71416	0.0403856
SCO4882	0	5.69788	2.96095	0.0594942
SCO6349	2.66667	5.69657	1.25967	1.42961e-05
SCO7635	0	5.69656	2.64134	0.0353341
SCO5567	12.6667	5.69648	1.02182	1.17666e-07
SCO0887	1.33333	5.69648	1.60672	0.00061562
SCO1276	0.333333	5.6961	2.10299	0.00846724
SCO2305	0	5.69592	2.95055	0.0586874
SCO0499	19.3333	5.69579	0.760018	6.80708e-12
SCO3952	0.333333	5.69562	2.08806	0.00803324
SCO7214	0.333333	5.69511	2.11637	0.00889721
SCO2018	14	5.69474	0.827033	1.67167e-10
SCO3237	0.333333	5.69433	2.15851	0.0102963
SCO0279	1.66667	5.69331	1.18035	3.83192e-06
SCO6722	63.3333	5.69129	0.784639	2.49828e-11
SCO3200	0.333333	5.69054	2.04816	0.00697547
SCO1997	56	5.69047	1.0416	2.01424e-07
SCO0862	0	5.68988	2.64606	0.035862
SCO5068	1.66667	5.68975	1.43551	0.00013455
SCO1299	0.666667	5.6891	1.85588	0.00297632
SCO5334	5.66667	5.68898	1.02475	1.31829e-07
SCO5913	0	5.68891	2.65898	0.0367832
SCO0746	0	5.68887	2.64521	0.0358402
SCO6545	0	5.68887	2.64521	0.0358402
SCO1438	32.3333	5.68799	0.935013	9.8176e-09
SCO3479	7.66667	5.68741	1.00175	7.17407e-08
SCO7058	2.66667	5.68697	1.2288	9.02775e-06
SCO7329	0.333333	5.68606	2.06083	0.00735842
SCO0700	12.6667	5.68464	0.789446	3.41851e-11
SCO6702	0.666667	5.68437	1.66305	0.000951311
SCO6182	0.333333	5.68393	2.38195	0.0201062
SCO0790	1.33333	5.68327	1.31126	3.08473e-05
SCO1927	0.333333	5.68304	2.17269	0.0109593
SCO4000	0	5.68232	2.68162	0.0385996
SCO3470	24.3333	5.68075	0.926808	7.76194e-09
SCO2026	72.6667	5.68067	0.815572	1.14464e-10
SCO4575	0.666667	5.68016	1.69908	0.00122414
SCO4531	2	5.6801	1.47914	0.000212212
SCO1617	0.333333	5.67904	2.3284	0.0175589
SCOt58	11.3333	5.67888	1.03216	1.68312e-07
SCO4262	0.333333	5.67869	2.08114	0.00801366
SCO1216	5	5.67807	1.09167	6.90514e-07
SCO3619	21.6667	5.67759	0.879265	1.4974e-09
SCO6063	3	5.67667	1.46079	0.000179575
SCO0758	0	5.67631	2.69883	0.0400299
SCO1689	1	5.67586	1.49937	0.000259818
SCO3937	21	5.67495	0.725902	1.0656e-12
SCO6622	46	5.67484	0.711039	4.28248e-13
SCO1714	7	5.67442	1.07032	4.35366e-07
SCO2073	21	5.67398	0.864085	8.72038e-10
SCO0747	3.66667	5.67346	1.15615	2.63564e-06
SCO4728	440.667	5.67277	0.839686	3.35821e-10
SCO1606	0.666667	5.67239	2.11327	0.00906698
SCO0310	3.33333	5.67232	1.09196	7.11877e-07
SCO4208	0.666667	5.67129	1.92333	0.00423544
SCO4726	257.667	5.67069	0.813	1.09633e-10
SCO3039	4.33333	5.66915	1.01422	1.09751e-07
SCO6613	2	5.6691	1.39426	9.05937e-05
SCO5766	2.66667	5.66892	1.18788	4.80353e-06
SCO0798	1.33333	5.6673	1.44353	0.000154848
SCO7194	1.33333	5.66682	1.39127	8.82285e-05
SCO6108	32.6667	5.66645	0.730472	1.58074e-12
SCO1402	15.6667	5.66574	0.877966	1.52106e-09
SCO2062	5	5.66563	0.952752	1.92825e-08
SCO1655	217.333	5.6641	0.794869	5.16432e-11
SCO2608	34.6667	5.66271	0.818384	1.44876e-10
SCO1177	0	5.66266	3.00318	0.0646822
SCO1325	1.33333	5.66256	1.38086	7.90448e-05
SCO2401	1	5.66223	1.5778	0.000528128
SCO7769	0.333333	5.66109	2.06722	0.00779195
SCO0524	2.66667	5.66032	1.07863	5.54672e-07
SCO7299	2.33333	5.65865	1.24819	1.36271e-05
SCO0776	9.66667	5.65865	1.17422	3.9036e-06
SCO2405	2	5.65864	1.16607	3.36416e-06
SCO2302	0	5.6586	2.97413	0.0624272
SCO5932	0	5.6586	2.97413	0.0624272
SCO5330	12.6667	5.65826	0.907882	4.65575e-09
SCO5313	10.3333	5.65815	0.951608	1.93148e-08
SCO0868	2	5.65677	1.29812	2.81315e-05
SCO1313	0	5.65669	2.98051	0.0629813
SCO4697	7.66667	5.65667	0.859538	8.15525e-10
SCO3623	8	5.65625	1.14316	2.19039e-06
SCO1493	7.66667	5.65603	0.987148	5.55037e-08
SCO3902	9	5.65561	0.972741	3.70077e-08
SCO1393	13	5.65494	0.977203	4.21331e-08
SCO5881	17.6667	5.65451	0.717703	7.53661e-13
SCO5598	9.66667	5.65447	0.964849	2.93168e-08
SCO4079	499.667	5.65427	0.792392	4.87936e-11
SCO3034	54.6667	5.65423	0.851786	6.13595e-10
SCO4527	6	5.65385	1.02326	1.49746e-07
SCO7188	0.333333	5.65296	2.08132	0.0082903
SCO1031	0	5.65285	2.68595	0.0399103
SCO2255	7	5.65085	0.899642	3.66102e-09
SCO4284	2	5.65047	1.40127	0.000103269
SCO1422	10.6667	5.65043	0.998145	7.75088e-08
SCO3980	2	5.65019	1.23109	1.06895e-05
SCO2092	11.3333	5.64882	1.00269	8.80614e-08
SCO2604	10	5.64868	0.893478	2.977e-09
SCO2617	198.667	5.64858	0.822113	1.78512e-10
SCO1301	5.33333	5.64858	1.08601	6.90514e-07
SCO4339	0.333333	5.64839	2.07427	0.00813791
SCO3905	5.66667	5.64819	0.937123	1.30607e-08
SCO0382	1	5.64818	1.40827	0.0001121
SCO3262	83.6667	5.64742	0.888625	2.53152e-09
SCO2530	0	5.64588	2.67814	0.0395903
SCO3408	8.33333	5.64562	1.08701	7.14158e-07
SCO6309	1.66667	5.64516	3.02064	0.0669573
SCO7759	0	5.64492	2.69003	0.0404572
SCO5662	22.6667	5.64473	0.951915	2.08912e-08
SCO1613	0.666667	5.64428	1.95454	0.00508379
SCO4914	14.3333	5.64278	1.10511	1.06251e-06
SCO4601	6.33333	5.64242	0.940578	1.48764e-08
SCO0801	0.333333	5.64237	2.34758	0.0192334
SCO7777	0.333333	5.64123	2.06932	0.00806757
SCO3024	22.3333	5.64089	0.980267	4.90623e-08
SCO1386	2.33333	5.64071	1.27044	2.00651e-05
SCO6014	5.33333	5.64058	1.14135	2.25114e-06
SCO2064	92.6667	5.64052	0.858615	8.62289e-10
SCO4112	0.333333	5.64027	2.08717	0.00861957
SCO2952	10	5.64004	1.05458	3.50411e-07
SCO2910	176.667	5.63982	0.819492	1.69683e-10
SCO1524	2.33333	5.63902	1.27786	2.24508e-05
SCO2753	4.66667	5.63897	1.07095	5.10938e-07
SCO0305	4	5.63841	0.957226	2.54338e-08
SCO1981	1	5.63841	1.74904	0.00181167
SCO0530	1.33333	5.63791	1.37238	7.67831e-05
SCO0734	1	5.63779	1.48941	0.000260001
SCO1698	0.333333	5.63739	2.11347	0.00950206
SCO1758	32	5.63706	0.810581	1.17789e-10
SCO1923	35.3333	5.63698	0.981987	5.26524e-08
SCO5822	138.333	5.63634	0.849458	6.20321e-10
SCO2564	27.3333	5.63595	1.01206	1.21233e-07
SCO7215	1.33333	5.63463	1.36076	6.74279e-05
SCO1680	49.6667	5.6338	2.04355	NA
SCO6428	1	5.63242	1.70764	0.00142081
SCO6149	9.33333	5.63202	0.978359	4.86023e-08
SCO0383	1.33333	5.63195	1.35509	6.33733e-05
SCO2624	5.33333	5.63192	1.04619	2.97129e-07
SCO3784	3.33333	5.63184	1.0937	8.78518e-07
SCO2112	17	5.63181	0.905067	4.87672e-09
SCO5594	28.6667	5.6317	1.05974	4.10611e-07
SCO1075	0.333333	5.63161	2.11767	0.00971477
SCO6623	67.3333	5.63119	0.678635	5.95492e-14
SCO1878	1.66667	5.63091	1.61375	0.000746356
SCO4407	3	5.63074	1.09913	9.88512e-07
SCO2141	9.66667	5.62939	0.991358	7.14439e-08
SCO0484	0.333333	5.62912	2.07257	0.0082903
SCO5245	10.3333	5.62838	0.788138	4.71773e-11
SCO5363	5.66667	5.62819	1.10406	1.1057e-06
SCO4358	7.33333	5.62691	1.03113	2.07034e-07
SCO1138	0	5.62689	3.08223	0.0732607
SCO2911	124	5.62644	0.796884	6.98517e-11
SCO5736	252.333	5.62611	0.8366	3.89313e-10
SCO7228	0.333333	5.62582	2.07031	0.00825912
SCO1307	1	5.62552	1.39573	0.000103853
SCO2963	12	5.62499	0.905411	5.13345e-09
SCO0117	0	5.62431	3.0157	0.0674772
SCO4617	0	5.62431	3.0157	0.0674772
SCO7187	0	5.62431	3.0157	0.0674772
SCO3282	1.66667	5.62377	1.28384	2.55584e-05
SCO0960	1	5.62357	1.6088	0.000731488
SCO0155	3.33333	5.6233	1.14125	2.40386e-06
SCO4086	303.333	5.62308	0.8331	3.47008e-10
SCO6159	4.66667	5.62287	0.998652	8.94539e-08
SCO3813	2	5.62283	1.36252	7.12625e-05
SCO1914	0.333333	5.62277	2.08499	0.00875527
SCO0811	0	5.62226	3.00071	0.0662915
SCO3374	0	5.62226	3.00071	0.0662915
SCO4483	0	5.62226	3.00071	0.0662915
SCO5801	0	5.62185	2.67605	0.0402518
SCO2205	14	5.62141	0.791078	5.62861e-11
SCO1016	0.333333	5.62122	2.09849	0.00921015
SCO4632	12	5.62075	0.836646	4.04564e-10
SCO6699	0	5.62032	3.00065	0.0663621
SCO7364	1.66667	5.61921	1.42019	0.00013789
SCO4910	0	5.61836	3.01251	0.0674772
SCO6754	47.6667	5.61796	0.899351	4.36016e-09
SCO4461	1.66667	5.6179	1.31963	4.21506e-05
SCO5791	5	5.61744	1.12554	1.80158e-06
SCO3198	60	5.6172	0.916169	7.71462e-09
SCO1876	1.33333	5.61718	1.5667	0.000534605
SCO4043	18.6667	5.61714	0.870348	1.51773e-09
SCO4391	2.33333	5.61701	1.12712	1.86342e-06
SCO2088	93	5.61684	0.900991	4.61953e-09
SCO4564	0.666667	5.61661	1.72343	0.00161495
SCO7615	12	5.61626	0.903195	4.98341e-09
SCO5083	1.66667	5.61611	1.37108	8.05112e-05
SCO0347	0.333333	5.61608	2.10822	0.00959141
SCO6950	2.66667	5.61607	1.06367	4.80436e-07
SCO0400	0	5.61582	2.70104	0.0422655
SCO4163	23.3333	5.6154	0.897888	4.19906e-09
SCO4217	3.66667	5.6141	1.16761	4.09546e-06
SCO4898	1.66667	5.61365	1.39836	0.000110554
SCO4353	1.66667	5.61258	1.17546	4.75068e-06
SCO5959	0.333333	5.61247	2.12486	0.0102072
SCO1546	12	5.61197	0.932043	1.34146e-08
SCO1375	6.66667	5.61151	0.830169	3.32129e-10
SCO0110	2.66667	5.61104	1.20071	7.43729e-06
SCO6409	1.33333	5.61076	1.49977	0.000305421
SCO5695	27.3333	5.61022	0.915649	7.84573e-09
SCO1596	7.66667	5.60964	0.998949	9.646e-08
SCO4828	18.3333	5.60726	0.886531	2.94339e-09
SCO3081	2.33333	5.60711	1.17112	4.48792e-06
SCO7190	0.666667	5.60709	1.68581	0.00129444
SCO5796	45.6667	5.60706	0.829151	3.27798e-10
SCO6162	0.666667	5.60654	1.76495	0.0021064
SCO6644	47.6667	5.60566	0.851733	8.15341e-10
SCO6139	13.3333	5.60542	0.902025	5.08771e-09
SCO0621	0.333333	5.60479	2.375	0.021502
SCO0739	10.6667	5.60372	1.02431	1.94755e-07
SCO6975	1	5.60355	1.57644	0.000596293
SCO2080	21	5.6033	0.96494	3.82597e-08
SCO7683	0.333333	5.60243	2.35752	0.0206105
SCO4380	0.333333	5.60242	2.35364	0.0204007
SCO2610	25.6667	5.60238	0.823371	2.59861e-10
SCO6765	5.66667	5.6021	1.05761	4.44544e-07
SCO7549	3.66667	5.60205	1.18064	5.44019e-06
SCO4036	11	5.60136	1.02777	2.14427e-07
SCO2878	1	5.60128	1.62924	0.000888776
SCO0731	2.33333	5.60121	1.07655	6.85739e-07
SCO5041	23	5.60091	0.963209	3.68789e-08
SCO6070	2.66667	5.59906	1.11199	1.47297e-06
SCO1471	1.33333	5.59875	1.41732	0.000141368
SCO3377	17	5.59848	0.86913	1.61077e-09
SCO2525	12	5.59812	0.758939	1.30612e-11
SCO3270	2	5.59792	1.13681	2.44009e-06
SCO0827	1.33333	5.59683	1.5051	0.000331969
SCO6022	3.66667	5.59533	1.12063	1.78527e-06
SCO3283	1.33333	5.59471	1.37013	8.46071e-05
SCO2118	3.33333	5.5947	1.02018	1.8299e-07
SCO1985	7	5.59427	0.981171	6.35197e-08
SCO6259	5.66667	5.59405	1.19675	7.39762e-06
SCO4981	2	5.5921	1.35139	6.81273e-05
SCO3614	80	5.59139	0.771036	2.49828e-11
SCO6518	1.66667	5.59115	1.28405	2.8503e-05
SCO4032	1.66667	5.59075	3.09535	0.076218
SCO0871	19.3333	5.58976	0.897028	4.67708e-09
SCO7306	0.666667	5.58937	1.90599	0.00444514
SCO4717	658.667	5.58873	0.83569	4.76391e-10
SCO1792	12.3333	5.5887	0.887374	3.36923e-09
SCO7844	0.666667	5.58851	1.69547	0.00142953
SCO0315	0.333333	5.5883	2.23983	0.0151401
SCO1986	0	5.58729	3.07003	0.0741235
SCO5322	0	5.58729	3.07003	0.0741235
SCO3843	75.6667	5.58725	0.849949	8.44172e-10
SCO1847	13.6667	5.58638	0.920894	1.07725e-08
SCO0243	2	5.58602	1.11802	1.75626e-06
SCO5667	2	5.58576	1.27286	2.47333e-05
SCO7273	0.333333	5.58564	2.39017	0.022788
SCO0131	0	5.585	3.03368	0.0709264
SCO1331	5	5.58475	0.999226	1.09959e-07
SCO5717	64	5.58466	0.820799	2.59861e-10
SCO1483	128.667	5.58428	0.88202	2.85524e-09
SCO4247	55.6667	5.58355	0.766783	2.2199e-11
SCO3694	0	5.58297	3.0255	0.0703372
SCO5139	10	5.58288	1.07702	7.49337e-07
SCO0174	63.6667	5.58234	0.750126	9.04056e-12
SCO5995	0.666667	5.58219	1.93375	0.0051
SCO5947	0.666667	5.58181	1.90817	0.00454494
SCO1529	50	5.5818	0.732057	3.23657e-12
SCO6257	17.6667	5.58127	1.24083	1.58043e-05
SCO6394	0.333333	5.58095	2.35896	0.0211786
SCO6541	0.666667	5.58091	1.77228	0.00229336
SCO3828	4.33333	5.58085	1.07364	7.00949e-07
SCO6977	0.666667	5.57988	1.68894	0.00139505
SCO3818	4	5.5798	1.09886	1.21665e-06
SCO1697	2	5.57945	1.20491	8.92811e-06
SCO3810	9.66667	5.57936	1.14698	3.19469e-06
SCO5360	57.3333	5.57816	1.01926	1.92997e-07
SCO5931	0.333333	5.57815	2.13057	0.0108839
SCO3176	4	5.578	1.09638	1.16117e-06
SCO5312	3	5.57795	1.2032	8.72714e-06
SCO0556	0.333333	5.57761	2.08686	0.009358
SCO6219	22.3333	5.57731	0.774945	3.48478e-11
SCO1880	0	5.57686	2.74965	0.0473993
SCO7713	1	5.5768	1.58595	0.00068121
SCO3589	2.33333	5.57573	1.23286	1.42826e-05
SCO1485	11	5.57535	0.865642	1.61441e-09
SCO1595	96	5.57474	0.844081	7.22521e-10
SCO3705	1	5.57424	1.84814	0.0034618
SCO2903	5.66667	5.57353	0.976571	6.18548e-08
SCO4209	133	5.57166	0.730755	3.23657e-12
SCO5063	2.33333	5.5689	1.22692	1.33231e-05
SCO1487	7.66667	5.56811	1.08697	9.887e-07
SCO6497	3.33333	5.56756	1.03483	3.01583e-07
SCO6826	0	5.56733	2.72387	0.045757
SCO1436	8.66667	5.56656	1.07266	7.28367e-07
SCO6821	1	5.56638	1.42736	0.000170389
SCO7358	3.66667	5.565	1.09889	1.29501e-06
SCO6053	3.66667	5.56482	1.05788	5.23527e-07
SCO1685	0.666667	5.56395	1.72388	0.00178934
SCO2737	15.6667	5.56343	0.830333	4.44459e-10
SCO0386	0.333333	5.56263	2.09901	0.00996591
SCO2863	15.3333	5.56187	0.904919	7.18558e-09
SCO6529	0.333333	5.5614	2.36642	0.0220422
SCO5724	52	5.56117	0.697976	4.54406e-13
SCO7665	1	5.56047	1.49919	0.000342955
SCO6112	0	5.56008	2.75864	0.0487716
SCO7501	0	5.55967	3.0431	0.0730488
SCO3064	51.6667	5.55926	0.999859	1.26393e-07
SCO0886	2.33333	5.55845	1.17553	5.84798e-06
SCO5744	77.3333	5.55814	0.957218	3.82672e-08
SCO6079	5.66667	5.55804	1.01627	1.96324e-07
SCO3452	1	5.55792	1.53684	0.000478194
SCO3100	8.33333	5.55706	1.0753	8.04804e-07
SCO2338	5	5.55679	1.08513	9.95445e-07
SCO3940	7	5.55661	0.874387	2.53316e-09
SCO3835	4	5.55603	1.01018	1.69809e-07
SCO2803	1.66667	5.55581	1.47077	0.000267316
SCO2494	4.33333	5.5555	1.18755	7.285e-06
SCO0570	3	5.55536	1.23452	1.56827e-05
SCO5627	98.3333	5.55459	0.794414	1.00851e-10
SCO0608	62.3333	5.5535	0.836254	6.05355e-10
SCO5929	5.66667	5.5531	0.939194	2.27637e-08
SCO4576	10.3333	5.55267	0.832392	5.15054e-10
SCO7471	6	5.55253	1.2012	9.24731e-06
SCO0380	2	5.55241	1.46547	0.000256749
SCO6418	2.66667	5.55175	1.15714	4.28625e-06
SCO4630	8.66667	5.5516	0.85339	1.17644e-09
SCO7574	0.333333	5.55062	2.14093	0.0116639
SCO6565	10.3333	5.55031	0.91302	1.00447e-08
SCO2360	1	5.55012	1.52592	0.000444075
SCO4289	4	5.54926	1.11713	2.00984e-06
SCO1424	7.33333	5.54911	1.04348	4.03736e-07
SCO5135	114	5.54882	0.740977	7.00595e-12
SCO1105	5.66667	5.54847	1.10242	1.48673e-06
SCO4571	0.666667	5.54836	1.77474	0.00246234
SCO5287	2.33333	5.54784	1.48201	0.000302756
SCO2126	98.6667	5.54778	0.785905	7.01484e-11
SCO5873	14.3333	5.5474	0.793862	1.03343e-10
SCO3448	0.333333	5.54725	2.17795	0.013167
SCO4691	1.33333	5.54718	1.46458	0.000257911
SCO3337	13.6667	5.54712	0.797012	1.17789e-10
SCO5564	220	5.54696	0.836651	6.35655e-10
SCO0033	0	5.54681	3.07788	0.07681
SCO0711	0	5.54681	3.07788	0.07681
SCO6145	0	5.54681	3.07788	0.07681
SCO6191	0	5.54681	3.07788	0.07681
SCO5762	2	5.54631	1.24699	1.94435e-05
SCO4145	15.6667	5.5459	0.905956	8.0974e-09
SCOt52	7.33333	5.54564	0.949112	3.19953e-08
SCO4942	4.66667	5.54555	0.955848	3.90791e-08
SCO6326	0	5.54525	2.75962	0.0494119
SCO5519	165	5.54488	2.2174	NA
SCO7112	5	5.54464	1.07389	8.22881e-07
SCO4767	2	5.5433	1.22531	1.42045e-05
SCO3146	35.6667	5.54328	0.773962	4.24564e-11
SCO1823	0.666667	5.54273	1.73997	0.00204606
SCO0333	0	5.54261	3.05357	0.0748236
SCO0952	0	5.54261	3.05357	0.0748236
SCO2731	23.6667	5.54166	0.953164	3.70077e-08
SCO4777	20.3333	5.54165	0.851391	1.15653e-09
SCO2939	17.3333	5.5407	0.837921	6.92307e-10
SCO3735	0	5.54059	3.06431	0.0759186
SCO7172	0	5.54059	3.06431	0.0759186
SCO3598	0	5.54015	3.07222	0.0766766
SCO2341	5.33333	5.53995	1.07535	8.69972e-07
SCO4419	1	5.53925	1.98885	0.00684157
SCO2020	5	5.53904	1.04275	4.14998e-07
SCO6783	0.666667	5.53889	1.7646	0.00236803
SCO5557a	3.66667	5.53886	1.1907	8.14013e-06
SCO6568	0	5.53845	3.0953	0.0789041
SCO7303	4	5.53811	1.21781	1.28396e-05
SCO1517	48.6667	5.53805	0.863187	1.84729e-09
SCOt38	2.33333	5.53786	1.18929	7.97907e-06
SCO2744	0	5.53776	2.7675	0.0503379
SCO5845	8.33333	5.53615	0.999488	1.39943e-07
SCO2383	63.3333	5.53594	0.722326	2.58323e-12
SCO1748	7.66667	5.53581	0.849977	1.13419e-09
SCO1017	3.66667	5.53534	1.06395	6.86514e-07
SCO0061	3.66667	5.5332	1.01938	2.38801e-07
SCO6180	5.66667	5.53312	1.06472	7.05462e-07
SCO3854	26	5.53255	0.858439	1.58442e-09
SCO6523	1.33333	5.53201	1.40014	0.000140915
SCO3029	2	5.53177	1.44194	0.000215068
SCO3320	64.6667	5.53169	0.921092	1.44038e-08
SCO5336	11.6667	5.53151	0.828557	5.00117e-10
SCO5540	113.333	5.53137	0.895698	6.18974e-09
SCO2579	28	5.53053	0.944958	3.04367e-08
SCO4894	1	5.53048	1.72748	0.00194222
SCO5698	6.33333	5.5302	1.04845	4.92285e-07
SCO1900	0	5.53004	2.84077	0.0567537
SCO5006	1	5.53004	1.47279	0.000290226
SCO6617	0.666667	5.52987	1.84027	0.00358034
SCO0812	0.666667	5.52965	1.72988	0.00197362
SCO1840	57	5.52938	0.879639	3.57033e-09
SCO2925	3	5.52932	1.04902	5.00664e-07
SCO2858	0.666667	5.52794	1.93021	0.0054587
SCO1318	2	5.52774	1.18251	7.39602e-06
SCO6391	1.66667	5.52773	1.25246	2.24081e-05
SCO0705	61.6667	5.52683	0.704889	9.14898e-13
SCO1579	25.3333	5.52651	0.832853	6.20321e-10
SCO5658	7	5.52619	1.10481	1.71603e-06
SCO4213	5.66667	5.52605	0.880641	3.76325e-09
SCO5247	2.33333	5.52579	1.43104	0.000196935
SCO2068	8.33333	5.52468	0.984646	9.86908e-08
SCO2005	2.66667	5.52457	1.18225	7.44111e-06
SCO5419	59.3333	5.52432	0.770877	4.18812e-11
SCO6354	1.33333	5.52431	1.47021	0.000287338
SCO3045	37.3333	5.52409	0.855122	1.47915e-09
SCO1707	0.333333	5.52407	2.21622	0.0152347
SCO1003	6.33333	5.52392	1.07913	1.00466e-06
SCO5575	20.3333	5.52229	0.896659	6.76002e-09
SCO6214	0	5.52174	2.80972	0.0545346
SCO6708	0	5.52148	2.82587	0.0558876
SCO1647	45	5.52143	0.7335	5.45361e-12
SCO2616	24.6667	5.52134	0.83322	6.45194e-10
SCO0693	0.333333	5.52129	2.11846	0.0112417
SCO3703	2	5.52028	1.1417	3.6431e-06
SCO3233	1	5.52019	1.45886	0.000261205
SCO0858	6.33333	5.51929	0.855686	1.54949e-09
SCO5251	2	5.51916	1.13224	3.04674e-06
SCO1766	1.66667	5.51883	1.34454	7.7846e-05
SCO6113	0.666667	5.51786	1.84534	0.00374009
SCO1717	1.33333	5.51759	1.39132	0.000133414
SCO5008	0.333333	5.51754	2.11821	0.0112858
SCO0895	1.33333	5.51746	1.40296	0.00015113
SCO5914	31	5.51708	0.875923	3.36245e-09
SCO6830	1.66667	5.51677	1.30989	5.07442e-05
SCO5493	7.33333	5.51592	1.0079	1.92997e-07
SCO7284	13	5.51531	0.996631	1.43439e-07
SCO1502	32.3333	5.51442	0.843346	9.83694e-10
SCO5783	4	5.51439	0.971169	7.15392e-08
SCO3770	3	5.51345	1.27584	3.24115e-05
SCO6691	4.33333	5.51309	1.18593	8.24604e-06
SCO0133	0	5.51226	2.83765	0.057244
SCO2545	0	5.51226	2.83765	0.057244
SCO6005	7	5.51167	0.908941	1.0896e-08
SCO2308	2.33333	5.51156	1.12866	2.92247e-06
SCP2.01	1.66667	5.51082	1.29119	4.02847e-05
SCO2782	16.3333	5.50993	1.00335	1.77015e-07
SCO4952	2.33333	5.50991	1.22667	1.6219e-05
SCO2453	2.33333	5.50909	1.28228	3.58989e-05
SCO1789	6.66667	5.50894	1.17052	6.43169e-06
SCO4126	13.6667	5.50889	0.963366	5.85493e-08
SCO3031	3	5.5087	1.19267	9.40124e-06
SCO1504	0.333333	5.50822	2.11497	0.0112974
SCO5143	4	5.50804	1.0589	6.89655e-07
SCO3430	0	5.50791	3.15897	0.0864539
SCO5976	24.3333	5.50773	0.85547	1.63553e-09
SCO0300	3.33333	5.50715	1.00187	1.72536e-07
SCO1828	2.33333	5.50624	1.24779	2.24508e-05
SCO4243	26	5.50549	0.909471	1.14932e-08
SCO3846	59.3333	5.5054	0.913498	1.30803e-08
SCO6570	0.333333	5.50529	2.13636	0.0121865
SCO0251	0	5.50527	3.09461	0.0805366
SCO5105	5.66667	5.50446	0.872118	3.13847e-09
SCO7734	2.33333	5.5042	1.21432	1.36662e-05
SCO2720	0	5.50415	2.81603	0.0558086
SCO0057	0.333333	5.50385	2.44148	0.0279369
SCO6811	1.66667	5.50321	3.08045	0.0793535
SCO0271	0	5.50314	3.08199	0.0794736
SCO5682	0	5.50314	3.08199	0.0794736
SCO6937	0	5.50314	3.08199	0.0794736
SCO4771	83.6667	5.50281	0.926491	1.98934e-08
SCO5213	2	5.50273	1.28384	3.73845e-05
SCO2394	3.33333	5.50272	1.19727	1.03992e-05
SCO6457	0.666667	5.50255	1.86549	0.0042236
SCO1649	10	5.50135	0.839546	9.2611e-10
SCO4281	15	5.50114	0.743541	1.14531e-11
SCO5278	0	5.5011	3.08524	0.079878
SCO4024	0.666667	5.501	2.02126	0.0081687
SCO4499	29.6667	5.50088	0.878313	4.00433e-09
SCO2070	3	5.50078	1.23676	1.94435e-05
SCO7073	9.33333	5.50059	0.888677	5.80535e-09
SCO5130	0.333333	5.49996	2.39626	0.0252623
SCO6077	0.333333	5.49996	2.39626	0.0252623
SCO3026	17.6667	5.49971	0.986704	1.18233e-07
SCO1151	12.6667	5.49921	1.06072	7.4666e-07
SCO3967	2.33333	5.4987	1.31601	5.78691e-05
SCO3127	260	5.49809	1.02233	3.04883e-07
SCO0589	1	5.49805	1.81845	0.00338827
SCO6263	2	5.49759	1.23017	1.78103e-05
SCO1662	38	5.49756	0.937516	2.8732e-08
SCO2193	22.3333	5.49684	1.08264	1.21961e-06
SCO2959	9	5.49618	0.961191	5.85929e-08
SCO6121	1.66667	5.49587	1.31513	5.77369e-05
SCO0591	1	5.4956	1.59321	0.000855638
SCO7837	0.333333	5.49553	2.12008	0.0116786
SCO7519	1.33333	5.49543	1.45548	0.000269036
SCO0756	0.666667	5.49523	2.14604	0.0127072
SCO4092	58.6667	5.49509	0.936671	2.833e-08
SCO6781	4.33333	5.49497	0.986872	1.21557e-07
SCO1454	1.33333	5.49485	1.57617	0.000754139
SCO5573	12.3333	5.49439	0.995382	1.53941e-07
SCO2763	50	5.49399	1.15468	5.12239e-06
SCO4785	105	5.49383	0.836058	8.56362e-10
SCO7173	45	5.49372	0.836391	8.6576e-10
SCO1783	3.33333	5.49367	1.12946	3.19974e-06
SCO1801	1	5.49228	1.49167	0.000378205
SCO5797	9	5.49195	0.887435	5.83684e-09
SCO5937	0.333333	5.49152	2.13771	0.0124492
SCO2148	493.333	5.49108	0.86662	2.77889e-09
SCO2575	18	5.49068	0.859837	2.16093e-09
SCO4504	1.66667	5.48966	1.61631	0.00102424
SCO7599	1.33333	5.48954	1.59173	0.000857157
SCO0245	8	5.4894	0.917179	1.58415e-08
SCO6006	3.33333	5.48919	0.981265	1.0735e-07
SCO2975	26.3333	5.48913	0.867708	2.93328e-09
SCO6155	2	5.48876	1.13299	3.49427e-06
SCO1910	2	5.48853	1.21071	1.36331e-05
SCO3404	409.667	5.48725	0.797376	1.69683e-10
SCO1532	1	5.48709	1.63355	0.00115942
SCO4302	0	5.48658	2.81875	0.0567724
SCO3397	105.667	5.48645	0.980313	1.05881e-07
SCO2526	0.666667	5.48609	1.82094	0.00349743
SCO4472	30.3333	5.48456	0.874599	3.83872e-09
SCO5722	14	5.48434	0.916911	1.61187e-08
SCO7583	1	5.48429	1.84794	0.0039997
SCO0817	0.333333	5.48404	2.19681	0.0150858
SCO6422	0.666667	5.48389	2.00465	0.00785672
SCO2071	6	5.4836	1.17375	7.47544e-06
SCO2386	19	5.48301	1.05101	6.42253e-07
SCO7507	1.66667	5.48301	1.56225	0.000697407
SCO3269	5.33333	5.48269	1.00611	2.14627e-07
SCO3825	0.333333	5.48186	2.23089	0.0167468
SCO3376	12.6667	5.48162	0.95172	4.79196e-08
SCO2773	1.33333	5.48139	1.55223	0.000646447
SCO2708	0	5.48097	2.87024	0.0614774
SCO6023	3	5.48079	1.17878	8.22441e-06
SCO3080	7.66667	5.48058	0.995137	1.6397e-07
SCO0796	0.666667	5.48033	2.14602	0.0129436
SCO2331	1.33333	5.48028	1.57391	0.000764985
SCO6184	0.666667	5.47928	1.73128	0.00218323
SCO6382	12.6667	5.47886	0.897609	8.85586e-09
SCO7321	4.33333	5.4786	1.2022	1.2308e-05
SCO7338	0	5.47764	2.79724	0.0553803
SCO4182	0.666667	5.47721	1.77087	0.00273338
SCO7775	0.333333	5.47697	2.40239	0.0262407
SCO1408	4.33333	5.47305	1.15738	5.84012e-06
SCO6270	27	5.47297	0.77247	6.24559e-11
SCO1620	114.333	5.47285	0.817267	4.49446e-10
SCO7752	4	5.47278	0.990144	1.48613e-07
SCO2120	5.66667	5.47274	0.993543	1.63209e-07
SCO4869	22.6667	5.4727	0.787345	1.19959e-10
SCO1798	53	5.4725	0.809872	3.33742e-10
SCO4711	322.333	5.47237	0.853314	1.86971e-09
SCO3450	3.66667	5.47166	1.17943	8.61634e-06
SCO4067	49	5.47143	0.877266	4.55013e-09
SCOt30	0.666667	5.47075	1.88212	0.00480861
SCO3069	4.66667	5.47069	0.966502	7.76772e-08
SCO6492	0.666667	5.47028	1.71059	0.00196488
SCO6775	6.33333	5.4692	0.980942	1.17332e-07
SCO1170	2.33333	5.469	1.14351	4.59318e-06
SCO5756	2.33333	5.46875	1.24818	2.54653e-05
SCO2877	1	5.46852	1.78122	0.00293399
SCO5469	16.3333	5.46848	1.13005	3.57639e-06
SCO5746	1.33333	5.46699	1.72696	0.00217819
SCO5569	19.6667	5.46657	0.963638	7.33856e-08
SCO7539	2	5.46652	1.19482	1.13856e-05
SCO4588	4	5.46612	0.992619	1.64421e-07
SCO1710	3	5.46611	1.01104	2.6535e-07
SCO7236	4	5.46597	0.947569	4.58558e-08
SCO4592	3.66667	5.46597	1.20058	1.2546e-05
SCO5994	0	5.46494	3.1512	0.0880913
SCO3684	4.33333	5.46475	1.15578	5.85386e-06
SCO2481	1.33333	5.4644	1.60664	0.00100805
SCO5811	2.33333	5.46438	1.12135	3.06779e-06
SCO3845	96.6667	5.46302	0.875025	4.4155e-09
SCO5900	40.6667	5.46261	0.956662	6.1026e-08
SCO5933	0	5.46257	3.11718	0.0849209
SCO6427	0	5.46257	3.11718	0.0849209
SCO1382	32.3333	5.46252	0.842889	1.32308e-09
SCO3590	2	5.46242	1.2819	4.14624e-05
SCO3274	6	5.46148	1.04896	6.74411e-07
SCO1057	0	5.46046	3.11177	0.0845279
SCO3713	0	5.46046	3.11177	0.0845279
SCO6880	0	5.46046	3.11177	0.0845279
SCO4746	8	5.46028	1.02282	3.66056e-07
SCO4928	21.3333	5.45972	0.885838	6.60946e-09
SCO2245	1.33333	5.45941	1.35895	0.000109439
SCO5183	5.66667	5.45939	1.02314	3.69658e-07
SCO5474	12	5.45848	0.8547	2.15517e-09
SCO7548	0	5.45838	3.12116	0.0855366
SCO5292	14.3333	5.45788	0.879365	5.28967e-09
SCO5403	1.66667	5.45743	2.95738	0.0703372
SCO7806	3	5.45736	1.11051	2.5498e-06
SCO6930	2	5.45725	1.25918	3.08674e-05
SCO5457	0.666667	5.45658	1.8318	0.00386703
SCO0411	0.666667	5.45624	1.75264	0.00256874
SCO5855	114.667	5.45612	0.868411	3.63615e-09
SCO3904	106	5.45581	0.866401	3.37815e-09
SCO5829	4.33333	5.4557	1.00883	2.63354e-07
SCO1187	0	5.45556	3.19084	0.0924126
SCO0784	3.66667	5.45541	1.01657	3.21203e-07
SCO5830	20.3333	5.45526	0.979728	1.21557e-07
SCO4100	2.66667	5.45433	1.2037	1.37511e-05
SCO7331	4.66667	5.45363	1.11528	2.84169e-06
SCO5146	10.6667	5.45324	1.01406	3.05121e-07
SCO1838	5.33333	5.45309	0.938148	3.72399e-08
SCO7403	0.666667	5.45244	2.16242	0.0140972
SCO4888	10	5.45101	1.20843	NA
SCO7554	10	5.45085	0.961945	7.55592e-08
SCO5625	318.333	5.45043	0.874414	4.63697e-09
SCO6408	10.3333	5.45031	0.852154	2.04064e-09
SCO6960	14.3333	5.44962	0.819612	5.77984e-10
SCO5128	72	5.44895	0.866619	3.53883e-09
SCO4303	5.33333	5.44833	1.0592	9.00257e-07
SCO5422	8	5.4479	0.953206	5.94025e-08
SCO2282	10.3333	5.44715	1.13684	4.41118e-06
SCO4201	11.6667	5.44704	0.967886	9.03941e-08
SCO4185	17	5.44695	1.03772	5.51554e-07
SCO1142	1	5.44623	1.7877	0.00315327
SCO4159	86.3333	5.44561	0.83761	1.20267e-09
SCO4859	5	5.4456	1.0108	2.9144e-07
SCO1958	78.3333	5.44518	0.894993	9.7856e-09
SCO3044	38.3333	5.44477	0.793092	1.84853e-10
SCO3086	3	5.44427	1.11155	2.74734e-06
SCO0026	4.66667	5.44413	0.939219	4.01839e-08
SCO4628	11.6667	5.44381	0.91811	2.09339e-08
SCO4660	428.333	5.44361	0.847431	1.76482e-09
SCO1135	5	5.44305	1.01248	3.07584e-07
SCO5418	1.33333	5.44269	1.54842	0.000684412
SCO4120	2.66667	5.442	1.23044	2.154e-05
SCO2605	1	5.44185	1.67961	0.00171922
SCO1580	22.3333	5.44138	0.959409	7.37208e-08
SCO6625	4	5.44071	0.959817	7.47943e-08
SCO3777	0.333333	5.44023	2.1735	0.0148146
SCO7784	2	5.43984	1.38643	0.000156125
SCO5455	6.33333	5.43973	1.19684	1.29804e-05
SCO4998	2	5.43926	1.22429	1.98404e-05
SCO4831	9.33333	5.43917	1.04344	6.55522e-07
SCO2448	28	5.43907	0.771893	7.54418e-11
SCO1897	0.666667	5.43888	1.73383	0.00238318
SCO4745	11.6667	5.43867	1.01843	3.63213e-07
SCO4346	36.3333	5.43858	0.708188	2.44467e-12
SCO3459	0.333333	5.43848	2.46463	0.0313513
SCO0362	1	5.43773	1.65388	0.00146907
SCO6072	1.33333	5.43755	1.43771	0.000262658
SCO6096	101.667	5.43711	0.811839	4.48566e-10
SCOt18	5.33333	5.4368	0.926503	2.81595e-08
SCO3173	1.66667	5.43614	1.35469	0.000111224
SCO4547	19.6667	5.43612	0.833057	1.05718e-09
SCO6760	18	5.43588	0.963502	8.50804e-08
SCO2771	18.3333	5.43585	0.974276	1.15119e-07
SCO7564	0	5.43574	2.83392	0.0603363
SCO6188	0.666667	5.43505	1.77756	0.00304932
SCO6010	21.3333	5.43466	0.716677	4.13278e-12
SCO5601	13.3333	5.43441	0.830452	9.59309e-10
SCO1041	11.3333	5.43417	1.04687	7.2376e-07
SCO0080	4.66667	5.43408	1.28829	4.9408e-05
SCO0504	8	5.43321	0.977321	1.26765e-07
SCO2662	0.666667	5.43311	1.78403	0.00316209
SCO5534	1	5.43293	1.49597	0.000452506
SCO1005	2	5.43284	1.16343	7.53514e-06
SCO2639	0.333333	5.43227	2.41945	0.0285332
SCO3020	5.33333	5.43141	1.05583	8.9891e-07
SCO0103	5.33333	5.43117	1.0129	3.28361e-07
SCO3285	57.6667	5.43079	0.924377	2.7307e-08
SCO4130	38.6667	5.43028	0.773905	8.79619e-11
SCO0438	1.66667	5.42978	1.43477	0.000260724
[truncated: 4,754 more rows]

## Sheet: RNAP_66h
gene	inputMean	log2FoldChange	lfcSE	padj
SCO_Ms1	77.6667	10.2868	0.837868	6.90673e-31
SCO2118	0	9.74382	2.34752	NA
SCO3471	0	9.61724	1.61938	2.23548e-07
SCO3867	0.333333	9.41406	1.72437	1.11455e-06
SCOt63	0	9.21865	1.64804	7.27839e-07
SCO5955	0	9.13083	1.66859	1.0764e-06
SCO6592	0.333333	9.09025	1.63859	8.52988e-07
SCO1533	0	8.82846	1.88229	1.61937e-05
SCO6004	0	8.68335	1.68357	2.9952e-06
SCO0026	0	8.65858	1.68096	3.05395e-06
SCO0779	0	8.55625	3.90884	0.0364417
SCO6721	0.333333	8.49818	1.72948	7.14272e-06
SCO6335	0	8.45426	1.7164	6.83696e-06
SCO1420	0.666667	8.42242	1.4844	5.65064e-07
SCO0967	0	8.34933	1.79844	1.9162e-05
SCOt36	0	8.33476	1.79893	1.9877e-05
SCO0037	0	8.31946	1.80256	2.11351e-05
SCO5124	0	8.29811	1.89537	5.10689e-05
SCO6792	0.333333	8.2579	1.71457	1.02567e-05
SCO0087	0	8.25693	1.79606	2.2552e-05
SCO0631	0	8.21298	1.78304	2.1785e-05
SCO0997	0	8.19533	1.85308	4.28863e-05
SCO3360	1	8.19247	1.48228	8.98648e-07
SCO5557a	0	8.19164	1.78338	2.28343e-05
SCO0103	0	8.16399	1.9309	8.79211e-05
SCO6473	0	8.1225	1.81563	3.52555e-05
SCO0733	4.66667	8.11104	1.06733	8.57655e-11
SCO4904	1.66667	8.08901	1.10138	2.97703e-10
SCO5132	0.333333	8.06841	1.60636	4.82634e-06
SCO4219	0.333333	8.03886	1.68652	1.21324e-05
SCO2372	3.66667	8.02765	1.10331	3.96427e-10
SCO0536	0	8.01509	1.83512	5.30743e-05
SCO2765	0	8.00048	1.94437	0.000129681
SCO1166	0.333333	7.99854	1.74056	2.27138e-05
SCO7216	0	7.99287	1.91817	0.000108959
SCO1452	0	7.99122	1.81261	4.52893e-05
SCO1948	0.333333	7.98536	1.62243	6.91899e-06
SCO2753	0	7.97972	1.91884	0.000111767
SCO7087	0	7.97949	1.98649	0.000181935
SCO1762	0	7.97438	1.90977	0.000105411
SCO2246	0.666667	7.96363	1.45372	1.05433e-06
SCO5249	0.333333	7.93151	1.88528	9.4492e-05
SCO1967	0	7.91828	1.88858	9.91584e-05
SCO3402	1	7.90868	1.48115	1.62229e-06
SCO5660	0	7.89423	1.82361	6.11159e-05
SCO2255	0.333333	7.89122	1.75068	3.12902e-05
SCO0912	0	7.88505	1.87593	9.57541e-05
SCO4757	0	7.88378	1.93903	0.000153145
SCO7305	0	7.88093	1.88369	0.000102693
SCO2815	0	7.86209	1.89775	0.000117456
SCO7218	0.333333	7.85472	1.76516	3.85951e-05
SCO4351	0	7.8508	1.7954	5.20337e-05
SCOt24	1.33333	7.84343	1.26728	8.93775e-08
SCO6634	0	7.84199	1.88184	0.000108892
SCO3856	0.333333	7.83175	1.75017	3.51134e-05
SCO4573	0	7.83116	3.9102	0.0542843
SCO2526	0	7.81974	2.00943	0.000281411
SCO1105	0.666667	7.81452	1.59485	7.52011e-06
SCO7806	0.666667	7.8029	1.62994	1.12793e-05
SCO0104	0.333333	7.80219	1.73347	3.19375e-05
SCO5288	0	7.79013	1.89588	0.000132084
SCO1197	0	7.77796	2.03031	0.000347043
SCO4391	0	7.76403	1.86179	0.000107539
SCO1742	0	7.75947	1.89035	0.000133803
SCO3631	0.333333	7.74953	3.01706	0.014798
SCO6049	0.333333	7.74837	1.80129	6.77349e-05
SCO5519	1	7.72838	1.3633	5.65064e-07
SCO0071	0	7.72166	1.89902	0.000153045
SCO7015	0	7.7162	1.9112	0.000169396
SCO2341	0.333333	7.71191	1.73619	3.98412e-05
SCO6156	0.333333	7.70136	1.78329	6.35404e-05
SCO6374	0.666667	7.69664	1.43686	1.54205e-06
SCO6359	0.333333	7.69566	1.74574	4.53245e-05
SCO2948	0	7.69134	1.96425	0.000258115
SCO0855	0	7.6862	1.91853	0.00018897
SCO2583	0.333333	7.68289	1.79038	6.9955e-05
SCO7226	0.333333	7.67312	1.63967	1.69147e-05
SCO7142	0	7.67134	1.83435	0.000103155
SCO6862	0.333333	7.67067	1.67515	2.41377e-05
SCO2308	0	7.664	1.8665	0.000133378
SCO3892	0.666667	7.65013	1.49447	3.4504e-06
SCO0392	0	7.64576	3.91068	0.0599427
SCO1990	0	7.62079	1.90771	0.000196463
SCO4850	0	7.61747	1.97232	0.000310771
SCO1911	0.666667	7.61677	1.64053	1.91582e-05
SCO7330	0	7.61554	3.91076	0.0609628
SCO7328	0.666667	7.60901	1.53639	6.2443e-06
SCO1435	0.333333	7.60384	1.83182	0.000114378
SCO7238	0.333333	7.58882	1.76068	6.55128e-05
SCO2898	1.66667	7.56714	1.16118	2.07017e-08
SCO3466	0	7.56643	2.10267	0.000746815
SCO2626	1	7.55188	1.40115	1.41665e-06
SCO2621	8.33333	7.54656	1.01584	2.10362e-10
SCO3812	0	7.54323	1.8829	0.00018897
SCO7101	0	7.53938	1.96643	0.000343467
SCO5968	0.333333	7.53919	1.80693	0.000106711
SCO1447	0	7.53425	1.91644	0.000244233
SCO1956	0	7.52998	2.01943	0.00048739
SCO4220	0	7.52922	1.90106	0.000220899
SCO0878	0	7.52808	1.90932	0.000234994
SCO1635	0	7.51816	1.95384	0.000326944
SCO0038	0.666667	7.51497	1.53453	7.57917e-06
SCO4669	0.666667	7.50735	1.58159	1.29868e-05
SCOt25	0	7.50641	1.97422	0.000382632
SCO0020	0	7.50622	1.86101	0.000171902
SCO7066	0	7.50573	3.91107	0.064391
SCO3798	0	7.49538	1.91389	0.000257555
SCO6497	0.333333	7.4952	1.81843	0.00012655
SCO5364	0.666667	7.48481	1.48589	4.61257e-06
SCO4516	2.33333	7.47645	1.31815	5.65064e-07
SCO6595	0	7.47284	2.08669	0.000791274
SCO3249	0.333333	7.47154	1.85199	0.00017133
SCO3474	0	7.47085	1.99727	0.000469056
SCO0994	0	7.46822	2.11611	0.000939354
SCO4006	0.666667	7.4637	1.50491	6.06819e-06
SCO3107	0.333333	7.46314	1.74359	7.2861e-05
SCO5105	0.666667	7.45861	1.54601	9.94673e-06
SCO2239	0.333333	7.44597	1.7874	0.000109227
SCOt03	0	7.44451	2.01427	0.00054477
SCO6507	0	7.44433	3.91126	0.0665775
SCOt58	0.666667	7.43563	1.55923	1.20731e-05
SCO5481	0	7.43475	3.91129	0.0668997
SCO3456	0	7.42379	2.08368	0.000839363
SCO6988	0	7.41517	2.01193	0.000562688
SCO0790	0	7.4116	1.97739	0.000457056
SCO5033	0	7.40731	1.90403	0.00028267
SCO4027	1.33333	7.40476	1.31744	6.45211e-07
SCO4513	1.33333	7.39802	1.28244	4.18773e-07
SCOt55	0	7.39507	2.01248	0.000582678
SCO1482	0.666667	7.38484	1.71829	6.85201e-05
SCO6140	0	7.3769	3.91148	0.0689004
SCO0175	0.666667	7.36972	1.59767	2.12999e-05
SCO4279	0	7.36714	2.0911	0.000956137
SCO7827	0	7.36517	1.90273	0.000301221
SCO1106	0	7.34597	3.91158	0.0699842
SCO1221	0	7.34469	1.94096	0.000406217
SCO7480	0	7.33962	2.04039	0.000750018
SCO2603	0.333333	7.33321	1.8087	0.000159406
SCO4348	0.333333	7.33262	1.77204	0.000119496
SCO0337	0	7.32675	1.91028	0.000341854
SCO4048	0	7.32597	1.96467	0.00048739
SCO2100	0	7.32246	1.95393	0.000457969
SCO3436	0	7.31988	1.94143	0.000424722
SCO6437	0.333333	7.31174	1.79084	0.000144354
SCO5683	0	7.30817	1.93487	0.000415763
SCOt04	0.666667	7.3002	1.54719	1.44527e-05
SCO0844	0	7.29287	1.98838	0.000596285
SCO2354	0	7.28387	2.05736	0.000905035
SCOt57	0.666667	7.28306	1.51751	1.07907e-05
SCO5257	0.666667	7.28211	1.6474	4.32509e-05
SCO3353	0.666667	7.28196	1.52401	1.16543e-05
SCO0155	0.333333	7.2724	1.73976	0.000103715
SCO1145	0.333333	7.27219	1.79425	0.000160066
SCO5473	1.33333	7.2702	1.37445	1.87452e-06
SCO5996	0.333333	7.26949	1.87452	0.000294155
SCO3289	1.33333	7.26819	2.47081	0.00548584
SCO0225	0	7.26264	1.99304	0.000644031
SCOt62	0.333333	7.24965	1.78216	0.000152303
SCOt09	0.333333	7.24571	1.70151	7.88373e-05
SCO0253	0	7.2439	1.95365	0.00052231
SCO2921	3.33333	7.24264	1.19191	1.57728e-07
SCO5005	0	7.24165	1.96622	0.000566886
SCO0552	0	7.23841	1.96337	0.000560906
SCO3469	0.333333	7.23407	1.70902	8.62311e-05
SCO6818	0	7.23402	2.05073	0.000944266
SCO6228	0.666667	7.23176	1.68493	6.97462e-05
SCO7430	0	7.23058	3.91198	0.0742442
SCO2245	0.333333	7.22217	1.74043	0.000114977
SCO1005	0	7.22104	1.96275	0.000573733
SCO5007	0	7.22061	3.91202	0.0745529
SCO5270	0.666667	7.21771	1.6556	5.46214e-05
SCO7623	0	7.21691	2.11869	0.00138901
SCO0488	0	7.21614	2.03519	0.00088957
SCO6975	0	7.21035	2.1808	0.00189117
SCO3852	1.66667	7.17873	1.17332	1.26749e-07
SCO1906	0.666667	7.16789	1.5066	1.24727e-05
SCO2134	0.333333	7.16516	1.7415	0.000129789
SCO0648	0	7.16437	2.03995	0.00098794
SCO6823	3.66667	7.15236	1.09543	2.0047e-08
SCO1249	0.333333	7.15158	1.78475	0.000188666
SCO3824	0.333333	7.1388	2.95675	0.0215595
SCOt51	0.666667	7.13633	1.58877	3.30987e-05
SCO4706	68.6667	7.12996	1.07511	1.36501e-08
SCO1237	0.333333	7.12842	1.76396	0.000166874
SCO5004	0.333333	7.12204	1.82149	0.00026278
SCO6199	2.33333	7.11772	1.45017	7.28614e-06
SCOt31	1	7.11094	1.39752	3.85671e-06
SCO6128	0.333333	7.11045	1.93567	0.000584756
SCO6996	0.333333	7.09682	1.71729	0.000121678
SCO1641	0.333333	7.09168	1.91104	0.000517041
SCOt08	1.33333	7.09093	1.30554	1.23628e-06
SCO3133	1	7.08979	1.32948	1.65906e-06
SCO2365	1.33333	7.08546	1.30982	1.32531e-06
SCO7256	0	7.07572	1.99527	0.000888319
SCO6245	0.333333	7.07402	1.76739	0.00019109
SCO7722	0	7.07098	2.0407	0.00114753
SCO3953	0.333333	7.06528	1.81764	0.000285655
SCO4639	0.333333	7.06176	1.8373	0.000332153
SCOt42	0.666667	7.0586	1.55459	2.77377e-05
SCO4525	0	7.05562	2.09441	0.00156115
SCO6948	1	7.05547	1.47931	1.20716e-05
SCO5421	0	7.05142	2.03501	0.00114753
SCO4673	0.333333	7.05088	1.76561	0.000197162
SCO5456	0	7.04899	3.91268	0.0813661
SCO6754	4	7.04597	1.19525	2.57102e-07
SCO0725	0	7.04014	1.98937	0.00090886
SCO1754	1	7.03835	1.39022	4.24512e-06
SCO2075	0.333333	7.03362	1.89731	0.0005236
SCO3134	0.333333	7.02758	1.81589	0.000302082
SCO1954	0	7.02738	2.01448	0.00106874
SCO3067	15.6667	7.02475	0.997521	1.36311e-09
SCO0679	0	7.02343	3.91278	0.0823901
SCO5599	0	7.01895	2.12126	0.00187587
SCO4193	0	7.01643	3.91281	0.0826939
SCO0308	0	7.00788	2.10377	0.00175411
SCO5087	0	7.00755	2.02923	0.00119255
SCO1586	0	7.00687	2.1718	0.00240413
SCO5922	1.33333	6.99815	1.32429	1.90573e-06
SCO3487	1	6.99811	1.43269	7.99532e-06
SCO3769	0	6.99468	3.91291	0.0836217
SCO1828	0	6.98972	3.91293	0.0837897
SCO7656	0	6.98739	2.03911	0.00129884
SCO2811	0.333333	6.9849	1.76592	0.000225017
SCO0521	1	6.98187	1.47021	1.28971e-05
SCO6794	0	6.9759	3.91299	0.0843715
SCO4588	0.333333	6.97344	1.77162	0.000240471
SCO5134	1	6.97231	1.63491	7.67215e-05
SCO0195	0	6.96303	3.91304	0.0849224
SCO4202	0	6.95562	2.07007	0.0016033
SCO5918	0	6.95441	2.14162	0.00225868
SCO2318	0.666667	6.95403	1.6261	7.3785e-05
SCO2460	0.333333	6.95079	1.81543	0.000349503
SCO3467	0	6.94896	3.9131	0.0855116
SCO0792	0.666667	6.93472	1.62872	7.89548e-05
SCO0757	0.333333	6.92417	1.92215	0.000737727
SCO1634	0	6.92042	3.91323	0.0867187
SCO7778	1.33333	6.91952	1.29558	1.61531e-06
SCO7288	0.666667	6.91916	1.65365	0.00010257
SCO2466	0	6.91764	2.05238	0.00155236
SCO4892	0.333333	6.91737	1.77978	0.000285884
SCO4650	1	6.91616	1.53921	3.29088e-05
SCO7577	0	6.91445	2.10006	0.0019767
SCO6108	13.6667	6.91051	1.18469	NA
SCO5011	0	6.91023	2.03363	0.0014273
SCOt52	0.666667	6.90746	1.60219	6.52996e-05
SCO0265	0.333333	6.90196	1.76282	0.000258238
SCO4954	1	6.90193	1.45884	1.38225e-05
SCO0796	0	6.89527	2.14409	0.00248015
SCO1121	0.333333	6.89296	1.77619	0.000291474
SCO4640	0.333333	6.89244	1.81251	0.000382223
SCO1413	4.66667	6.89165	1.09591	6.36847e-08
SCO3165	0	6.89158	3.91336	0.0879831
SCO3435	0	6.89133	3.91336	0.0879831
SCO1826	0	6.89039	2.06131	0.00169176
SCO3570	0	6.89039	2.06131	0.00169176
SCO6499	8.66667	6.88805	1.1868	NA
SCO5131	0	6.88784	2.04114	0.00153642
SCO4701	94.6667	6.88528	1.11235	8.93775e-08
SCO0883	0	6.88365	2.10235	0.00208647
SCO6947	0.333333	6.88189	1.87592	0.000594676
SCO3081	0	6.88186	2.08175	0.00189371
SCO5308	0	6.88023	2.03285	0.00148879
SCO1388	15.3333	6.87907	1.00724	4.90527e-09
SCO2916	12	6.87171	0.955964	5.40295e-10
SCO2513	1.66667	6.86877	1.18385	3.77468e-07
SCO3981	0.333333	6.864	1.78161	0.000321389
SCO6172	0	6.86218	3.9135	0.0892996
SCO2915	1.33333	6.85563	1.35213	4.13252e-06
SCO4301	0	6.85339	2.03694	0.00158257
SCO6318	2	6.85267	1.18415	3.97064e-07
SCO1204	0.666667	6.85174	1.66147	0.000125621
SCO6170	0	6.8459	2.04212	0.00164105
SCO1750	0	6.84356	2.09219	0.00210593
SCO3340	0	6.84206	2.2301	0.00383244
SCO0623	0	6.83187	2.15985	0.00289424
SCO0398	0	6.83163	2.05498	0.00179161
SCO2929	0	6.82932	2.06408	0.00187658
SCO6481	0	6.8265	2.06576	0.00190063
SCO6433	0.333333	6.82583	3.23657	0.0434238
SCO3835	0.666667	6.82221	1.64001	0.000111228
SCO5197	3	6.82034	1.15137	2.35594e-07
SCO0909	1	6.81938	1.42472	1.12959e-05
SCO1893	0	6.81757	3.91371	0.0912393
SCO5080	0	6.81658	3.91371	0.0912654
SCO0622	0	6.8157	3.91372	0.0912925
SCO3121	0	6.81235	2.09507	0.00222899
SCO0732	0	6.80693	2.08529	0.0021499
SCO1552	0	6.80685	2.34108	0.00602859
SCO4264	2.33333	6.80368	1.36593	5.65119e-06
SCO0998	0.333333	6.80168	1.86324	0.000630682
SCO0400	0	6.79479	2.11759	0.002534
SCO4033	0.666667	6.79305	3.00685	0.0310042
SCO0098	0	6.78897	2.24239	0.0043002
SCO2847	0	6.78897	2.24239	0.0043002
SCO3562	0.666667	6.78731	1.64465	0.000124127
SCO1474	0	6.78686	3.91386	0.0925784
SCO0004	0	6.78637	3.91386	0.0925851
SCO0672	1	6.78428	1.46125	1.91582e-05
SCO4530	0	6.78337	2.3078	0.00552014
SCO4008	0.666667	6.77946	1.5548	5.44696e-05
SCO5673	0.666667	6.77902	1.74772	0.00029341
SCO1976	0	6.778	2.19105	0.00356024
SCO2654	1.33333	6.77495	1.34042	4.35868e-06
SCO7475	0	6.77149	3.91393	0.0932754
SCO1457	4	6.77115	1.11809	1.67548e-07
SCO0901	0.666667	6.76786	1.60278	8.95209e-05
SCO1524	0	6.76484	2.23174	0.00425517
SCO6631	4.33333	6.76183	1.05514	3.29523e-08
SCO4589	0	6.75902	2.12302	0.00272529
SCO3506	2	6.75708	1.22962	9.86152e-07
SCO2153	0	6.75676	2.15524	0.00315372
SCO3989	0	6.75594	3.91401	0.0938767
SCO2899	6	6.75516	1.08967	8.93775e-08
SCO1905	6.33333	6.75382	1.02766	1.68235e-08
SCO7077	0	6.75283	2.24115	0.00448195
SCO5730	3.33333	6.75203	1.14375	2.49255e-07
SCO5296	0	6.75005	2.10908	0.00259585
SCO4515	6	6.74765	1.13124	2.16448e-07
SCO6978	0	6.74763	3.91405	0.0942698
SCO0636	0.333333	6.74506	1.84841	0.000633476
SCOt19	0.333333	6.74386	1.8006	0.000461394
SCO4059	0	6.74105	2.21354	0.00409577
SCO0639	0	6.74101	2.13262	0.00291298
SCO7809	0.333333	6.73739	1.83866	0.000602364
SCO7277	3.66667	6.73694	1.08848	8.93775e-08
SCOt48	0.666667	6.73381	1.59786	9.22178e-05
SCO4353	0.333333	6.73295	1.81472	0.000518053
SCO5013	1.33333	6.7307	1.42417	1.40815e-05
SCO5125	0.333333	6.7276	1.85649	0.000688117
SCO2912	6	6.72454	1.04225	2.76737e-08
SCO7070	0.333333	6.72334	1.90964	0.000962381
SCO4103	0.333333	6.72155	1.81755	0.000540659
SCO1512	0.333333	6.71965	1.83664	0.000613934
SCO0236	0	6.71563	2.22142	0.00435968
SCO7470	0	6.71536	3.91422	0.095768
SCO6519	0	6.71531	2.09453	0.00255383
SCO5555	3.33333	6.71476	1.11012	1.6903e-07
SCO5141	0.333333	6.71459	1.99178	0.00155235
SCO7231	0.333333	6.71269	1.82683	0.000582678
SCO1180	0	6.71265	2.19305	0.00391098
SCO2231	1.66667	6.71062	1.25618	1.60957e-06
SCO3614	13	6.70969	1.15571	NA
SCO7612	0	6.70876	2.15403	0.00335586
SCO4167	0.333333	6.70678	1.9188	0.00104474
SCO5548	0	6.70524	3.91427	0.0962625
SCO0776	1	6.70345	1.66593	NA
SCO4703	63.6667	6.70288	1.09388	NA
SCO4341	0	6.70172	2.18029	0.00376887
SCO7258	0.333333	6.69886	1.85255	0.000706035
SCO3932	2.33333	6.69753	1.28712	2.58162e-06
SCO6546	0	6.69636	2.10216	0.00271228
SCO4924	0	6.69571	2.14421	0.00327345
SCO1189	0.666667	6.69377	1.59368	9.65938e-05
SCO3573	0.333333	6.69373	1.87211	0.000804827
SCO1070	0	6.69337	2.13422	0.00314204
SCO3423	2.33333	6.69116	1.21217	9.21663e-07
SCO4283	0.666667	6.68985	1.60907	0.000112058
SCO0326	0	6.68523	2.15201	0.00342541
SCO4656	0	6.68506	2.09236	0.00263882
SCO1102	0	6.68251	2.14781	0.00338003
SCO1256	0	6.6819	3.91439	0.0972724
SCO1790	0.333333	6.67844	1.96231	0.00140207
SCO3183	0.333333	6.67812	1.79325	0.000495242
SCO1243	0	6.67806	2.14465	0.00335978
SCO2453	0.666667	6.6705	1.63364	0.000144217
SCO5015	0.666667	6.66805	1.63733	0.000149565
SCO3784	0.333333	6.6643	1.90648	0.00104397
SCO4305	0.333333	6.66262	1.839	0.000689973
SCO7740	0	6.66077	2.24856	0.00518597
SCO2265	2.33333	6.66032	1.2561	1.81682e-06
SCO5160	0.666667	6.65997	1.68895	0.000234677
SCO1718	0.333333	6.65513	1.85327	0.000764169
SCO3296	0	6.65089	2.17247	0.00390492
SCO6244	0.666667	6.65048	1.54249	6.52959e-05
SCO7222	0	6.64812	3.91457	0.0989455
SCO6655	0	6.64121	2.1849	0.00416227
SCO4565	1.66667	6.63854	1.29135	3.16103e-06
SCO4971	0	6.63749	2.12553	0.00327345
SCO0296	0.333333	6.63649	1.9192	0.00117356
SCO4567	0.666667	6.63623	1.65876	0.000192455
SCO2953	1.33333	6.63059	1.32616	5.29079e-06
SCO2010	3.33333	6.62849	1.36753	NA
SCO7630	3	6.62806	1.17642	6.22189e-07
SCO0721	1.33333	6.62782	1.55987	8.1482e-05
SCO7741	0	6.62691	2.12884	0.00336549
SCO2548	4.33333	6.62098	1.10882	2.16448e-07
SCO1910	0.666667	6.61825	1.72666	0.000344772
SCO3292	0	6.61791	2.28517	0.00622802
SCO0252	0	6.61297	3.91476	0.100542
SCO4722	27	6.61177	1.00811	1.73949e-08
SCOt29	0.333333	6.61162	1.79492	0.000566069
SCO2748	0	6.61147	2.17129	0.00410013
SCO1181	0.333333	6.61021	1.90158	0.00110867
SCO2955	0	6.60729	2.2044	0.00468269
SCO1596	1	6.60719	1.39048	1.27494e-05
SCO3632	0.333333	6.60715	1.8425	0.000778492
SCO7102	4.33333	6.60292	1.06565	8.93775e-08
SCO6139	1.33333	6.59597	1.31353	4.82634e-06
SCO5656	0.666667	6.59539	1.57146	9.76684e-05
SCO5206	2.66667	6.58638	1.16114	5.65064e-07
SCO1483	15	6.58546	1.11504	2.49255e-07
SCO0080	0.333333	6.58536	1.86845	0.0009521
SCO1241	1	6.58485	1.45898	3.05968e-05
SCO3195	1	6.58258	1.46167	3.17896e-05
SCO4211	0.333333	6.5823	1.82463	0.000726991
SCO6298	0	6.58211	2.33646	0.00774167
SCO2905	8.33333	6.58011	0.950065	2.77279e-09
SCO3138	0	6.57843	3.91496	0.102242
SCO3626	0.333333	6.57614	1.86577	0.0009521
SCO5934	0	6.57493	2.2509	0.005816
SCO2315	0.666667	6.57461	1.64112	0.00018897
SCO3674	0	6.57368	2.23399	0.00547201
SCO4424	1.33333	6.57098	1.33431	6.85145e-06
SCOt64	0	6.57087	3.915	0.102621
SCO0604	0	6.57053	2.14051	0.00381599
SCO1276	0.333333	6.56984	1.84354	0.000837544
SCO2493	0.666667	6.56966	1.70856	0.000330314
SCO3749	1.33333	6.56912	1.33273	6.76301e-06
SCO0240	0	6.56634	2.16701	0.00426828
SCO4710	29.6667	6.56509	1.09619	NA
SCO5691	0	6.56372	2.18126	0.00452996
SCO7562	0.333333	6.55978	1.8531	0.000905686
SCO5454	0	6.55977	2.27982	0.00655329
SCO0279	0.333333	6.55728	2.10297	0.00331852
SCO3682	0	6.55723	2.18216	0.00457956
SCOt33	2	6.55502	1.15634	5.65064e-07
SCO7413	0.666667	6.55271	1.69852	0.000315931
SCO5536	0.666667	6.55234	1.87439	NA
SCO1680	0.333333	6.55163	1.85038	0.000904396
SCO1585	0	6.54527	2.16669	0.00438447
SCO3714	0.666667	6.54435	1.66713	0.000249155
SCO6071	1.66667	6.54287	1.29252	4.25229e-06
SCO5050	0	6.53993	2.30436	0.00730439
SCO4988	3.33333	6.53891	1.21572	1.44626e-06
SCO5445	0	6.53707	2.18381	0.00473443
SCO1613	0	6.53555	3.89182	0.102443
SCO6312	11.3333	6.53431	0.981594	1.3436e-08
SCO4976	0.666667	6.5336	1.65937	0.000239502
SCO6745	0	6.53222	3.91522	0.104579
SCO2724	0.333333	6.52801	1.94283	0.0016033
SCO3258	0	6.52737	2.15039	0.00421004
SCO5046	1.66667	6.52594	1.46077	3.61453e-05
SCO4711	40.3333	6.52467	1.09659	NA
SCO0988	0	6.52301	3.91528	0.104917
SCO0985	11.6667	6.52205	1.25046	2.45426e-06
SCO2022	0.333333	6.50729	1.89997	0.0013062
SCO2784	0	6.5044	3.91539	0.105849
SCO5826	0	6.50412	2.24913	0.0062902
SCO3424	1.33333	6.50408	1.35567	1.08564e-05
SCO1530	3	6.50362	1.25557	2.77375e-06
SCO4832	0.666667	6.50222	1.65185	0.000240454
SCO0428	0.333333	6.50109	1.98747	0.00210593
SCO3250	0	6.49932	3.91542	0.106097
SCO2244	0.333333	6.49795	1.99394	0.0021846
SCO5845	0.666667	6.49578	1.68753	0.000325402
SCO2011	3	6.49566	2.08619	0.00336056
SCO6286	3.66667	6.49529	2.57826	0.0166443
SCO2338	0.666667	6.49239	1.65348	0.000248602
SCO5572	21.6667	6.49092	1.09685	2.40447e-07
SCO5750	13.3333	6.49015	1.07432	1.69547e-07
SCO6198	12	6.4872	1.33429	8.67819e-06
SCO5439	0.333333	6.4853	1.89414	0.0013108
SCO6220	2.66667	6.48526	1.27324	NA
SCO1490	16.3333	6.48346	1.21889	1.72079e-06
SCO7264	0	6.48321	2.27111	0.00697263
SCO1696	0.666667	6.48303	1.66046	0.000268335
SCO6239	0.333333	6.4817	1.905	0.00140559
SCO3804	0.333333	6.48135	1.8588	0.00107223
SCO3828	0.333333	6.48038	1.95136	0.00181019
SCO6816	0.333333	6.48019	2.11	0.00379944
SCO5232	1	6.47937	1.48016	5.11757e-05
SCO6267	0.333333	6.47929	1.94404	0.00174591
SCO3643	0	6.4783	2.19019	0.00525065
SCO6718	0	6.47711	2.27258	0.00706284
SCO1351	0	6.47698	3.91555	0.107209
SCO0264	0	6.47506	2.23288	0.00615752
SCO3868	1	6.47338	1.42188	2.65897e-05
SCO5142	0	6.47277	2.28797	0.00748839
SCO0096	0.333333	6.47241	1.89042	0.0013108
SCO2002	0	6.46941	3.87915	0.104667
SCO0740	2.33333	6.46604	1.20796	1.56401e-06
SCO4712	56.3333	6.46558	1.07227	1.74487e-07
SCO5550	0	6.46433	2.24234	0.0064519
SCO5821	0.333333	6.46372	1.97563	0.00210324
SCO1733	0	6.46241	2.31243	0.00823959
SCOt16	0.666667	6.46186	1.65856	0.000276471
SCO0798	0.333333	6.45892	1.82561	0.000911309
SCO4416	0	6.45892	2.22297	0.00605746
SCO0422	0	6.45779	2.3244	0.0086148
SCO4604	0	6.45432	3.91569	0.108194
SCO0526	2.33333	6.45395	1.17835	1.05566e-06
SCO1191	0.666667	6.45377	1.6763	0.000324749
SCO2151	40	6.45364	1.04923	1.0574e-07
SCO5432	0.333333	6.45322	1.94762	0.00185531
SCO6352	0.666667	6.45235	1.6422	0.000246075
SCO6725	0.666667	6.45076	1.76934	0.000640209
SCO5666	0	6.44667	3.91574	0.108504
SCO4066	0	6.44581	2.32654	0.00878992
SCO4377	2.66667	6.44524	1.15136	7.14384e-07
SCO4390	0.333333	6.4446	1.89914	0.00144856
SCO6980	0.333333	6.44425	2.17669	0.00521101
SCO6615	0.333333	6.44409	1.93388	0.00174837
SCO7144	0	6.44285	2.27207	0.00734893
SCO1479	15.3333	6.44133	1.06579	1.69547e-07
SCO0451	2.66667	6.43757	1.19567	1.42752e-06
SCO4602	0.333333	6.43663	1.94488	0.00187346
SCO2206	1	6.43357	1.49853	6.9499e-05
SCO1127	0.333333	6.43357	1.92578	0.00170197
SCO1475	1	6.43219	1.44373	3.7757e-05
SCO2544	0.333333	6.43193	1.90384	0.00151829
SCO4323	0.333333	6.43193	1.90384	0.00151829
SCO0854	0.333333	6.42729	2.01997	0.00273973
SCO1103	0	6.42672	3.91586	0.109571
SCO6479	0	6.42452	2.36646	0.0101772
SCO5848	0.333333	6.42441	1.85214	0.00113548
SCO6501	7	6.42428	1.25604	NA
SCO5981	0	6.42351	3.91589	0.109724
SCO2008	24.3333	6.42341	1.23453	2.58162e-06
SCO5440	0.333333	6.42073	1.99229	0.00242823
SCO7250	0.333333	6.42071	1.99143	0.00242002
SCO4347	0	6.41931	2.24818	0.00696138
SCOt11	0	6.41931	2.24818	0.00696138
SCO1299	0	6.41842	2.2605	0.0072785
SCO7228	0	6.41672	2.33084	0.00921385
SCO1252	0	6.41419	2.4073	0.0115942
SCO5507	1.33333	6.41411	1.40161	2.43373e-05
SCO7584	0.333333	6.40976	2.13188	0.00455676
SCO4163	3	6.40885	1.15203	8.12485e-07
SCO7543	0	6.408	2.2158	0.00628957
SCO6067	0	6.40574	2.3448	0.0097531
SCO5000	0	6.40431	2.23199	0.00669651
SCO0530	0.333333	6.40412	1.91869	0.00171874
SCO4759	0	6.40264	2.19954	0.00598365
SCO7549	0.666667	6.40139	1.57773	0.000157851
SCO1547	1	6.39994	1.44366	4.11392e-05
SCO4568	1.33333	6.39811	1.41987	3.1443e-05
SCO7724	0.333333	6.39484	1.88422	0.00144664
SCO0986	0.333333	6.39288	2.17785	0.00557892
SCO6681	0	6.39204	3.91609	0.111256
SCO5138	0.333333	6.38895	1.88536	0.00146994
SCO4407	0.666667	6.3882	1.75169	0.000638192
SCO3724	4.66667	6.38783	1.06254	1.82237e-07
SCO5047	3.66667	6.38685	1.3412	1.22855e-05
SCO3738	0	6.38624	3.91612	0.111535
SCO4213	2	6.38514	1.27916	5.45221e-06
SCO5075	1	6.38353	1.59387	0.000189462
SCO1198	0.333333	6.38334	2.04439	0.00327597
SCO4717	96.3333	6.3831	1.08491	2.72272e-07
SCO5582	9.33333	6.38258	0.983612	2.37261e-08
SCO4014	0.333333	6.38134	1.95513	0.00215118
SCO5703	9.33333	6.37692	0.995346	3.29523e-08
SCO0188	0	6.37598	3.91619	0.112026
SCO0822	0	6.37598	3.91619	0.112026
SCO2586	0	6.3758	3.91619	0.112026
SCO3544	0.333333	6.37549	1.91917	0.00180403
SCO7471	0.666667	6.37436	1.67763	0.000385768
SCO0730	1.33333	6.37431	1.50012	8.1482e-05
SCO4046	0	6.37413	2.31093	0.0090857
SCO2807	3	6.37396	1.10829	4.37009e-07
SCO2889	0.333333	6.37205	2.17524	0.0056704
SCO3275	0.666667	6.36972	1.66912	0.000363747
SCO6419	0.333333	6.36725	1.89816	0.00163168
SCO7002	0.666667	6.36664	1.84756	0.00122129
SCO5081	0	6.36549	2.24166	0.00727472
SCO5727	1.66667	6.36262	1.23337	2.99148e-06
SCO5686	0	6.36115	2.34184	0.0101398
SCO3937	6.33333	6.3608	0.985689	2.76737e-08
SCO1303	0	6.36043	2.3192	0.00948913
SCO2361	0.333333	6.35912	1.97576	0.00246004
SCO3874	78	6.35757	0.880338	4.9299e-10
SCO2846	0.333333	6.35751	1.91806	0.00184829
SCO0242	3.66667	6.35736	1.00453	5.08921e-08
SCO7604	1	6.35529	1.49009	7.6685e-05
SCO1812	0.333333	6.35436	2.0006	0.00278459
SCO5280	0.333333	6.35248	1.9339	0.00202043
SCO0177	78.6667	6.35187	0.938994	7.00612e-09
SCO2632	0	6.35173	2.36208	0.0108875
SCO1427	0	6.35169	3.91635	0.113184
SCO6729	0	6.35169	3.91635	0.113184
SCO4203	0	6.35141	2.26415	0.00800309
SCO3958	1.33333	6.35096	1.40767	3.07831e-05
SCO4563	0.666667	6.35088	1.84449	0.00123129
SCO2624	1	6.34935	1.512	9.69184e-05
SCO1338	0	6.34845	2.23099	0.00715219
SCO6711	1	6.34733	1.55112	0.000139746
SCO4157	0.333333	6.34561	1.87274	0.00147083
SCO0954	0	6.34457	3.9164	0.113504
SCO4098	0	6.34457	3.9164	0.113504
SCO4787	1.33333	6.34418	1.45052	5.18681e-05
SCO2352	0	6.34361	3.90626	0.11278
SCO4102	0	6.34361	3.90626	0.11278
SCO5521	0.666667	6.34105	1.5521	0.000142987
SCO3992	0.333333	6.3398	1.86989	0.00146269
SCO2682	2	6.33928	1.30315	8.60747e-06
SCO1706	0.333333	6.33924	2.01894	0.00310691
SCO2070	0.666667	6.33716	1.60358	0.000227523
SCO0342	0	6.33626	2.24077	0.00751533
SCO3102	0	6.33535	3.91646	0.113971
SCO0514	0	6.3337	2.36791	0.0113041
SCO5248	2.33333	6.32891	1.28343	6.71761e-06
SCO2882	1	6.32764	1.68639	NA
SCO6121	0.333333	6.32669	1.95434	0.00232459
SCO4739	3.33333	6.3251	1.32662	1.20997e-05
SCO0700	4.66667	6.32371	1.10425	4.83732e-07
SCO6516	2.33333	6.32323	1.29753	8.35517e-06
SCO5777	34.6667	6.3231	1.01403	8.10492e-08
SCO1603	0.333333	6.32258	1.92291	0.00200145
SCO2866	1	6.32079	1.57453	0.000183671
SCO6827	0.333333	6.31998	1.88344	0.00162614
SCO1588	0	6.31917	2.34865	0.010844
SCO7374	1	6.31868	1.62713	0.000289055
SCO4599	0.666667	6.31791	1.59388	0.000218526
SCO5143	0.333333	6.31673	1.99722	0.00289689
SCO2809	0	6.31514	2.29101	0.00912234
SCO4307	0.333333	6.31478	2.14435	0.0054383
SCO3301	7.66667	6.31405	1.03917	1.57728e-07
SCO4272	0	6.31248	3.91661	0.11507
SCO4749	0	6.31248	3.91661	0.11507
SCO7747	0.333333	6.31209	2.20486	0.0068263
SCO3535	2	6.30958	1.18857	1.77384e-06
SCO3238	0	6.30666	2.35582	0.0112346
SCO3378	1.66667	6.30609	1.21594	2.70816e-06
SCO5012	0.333333	6.30428	1.85211	0.00140014
SCO5567	2	6.3036	1.23257	3.50527e-06
SCO3995	0	6.3026	2.27516	0.00879756
SCO6470	1.66667	6.3019	1.36269	2.04617e-05
SCO2379	0	6.30165	3.91669	0.115661
SCO4503	0	6.29784	2.25555	0.00829201
SCO2978	1	6.29634	1.5134	0.000111036
SCO2879	3.33333	6.29584	1.35362	1.85808e-05
SCO6673	0.333333	6.29578	1.95197	0.00241145
SCO4637	6.66667	6.29517	1.16407	1.33172e-06
SCO4925	0	6.29034	2.38913	0.0126105
SCO1123	0.666667	6.28976	1.63884	0.000338703
SCO0391	0	6.2891	2.27561	0.00894763
SCO6620	0	6.2879	2.27124	0.00883871
SCO4533	1.66667	6.28752	1.29892	9.36705e-06
SCO5405	20.3333	6.28742	0.954529	1.68235e-08
SCO2494	1.33333	6.28627	1.51766	0.000117781
SCO0332	0	6.28453	2.39079	0.0127461
SCO3288	1	6.2845	2.51631	0.0175503
SCO4813	8.66667	6.28435	1.07037	2.82726e-07
SCO6639	2.66667	6.28331	1.1979	2.19339e-06
SCO0059	0.666667	6.28308	1.60098	0.000250045
SCO2987	0	6.28239	2.29983	0.00975693
SCO5245	5	6.28234	1.08831	4.16628e-07
SCO5434	0	6.28078	2.32832	0.0106549
SCOt32	0	6.27936	2.30762	0.0100166
SCO1988	0	6.27564	2.38653	0.0127199
SCO6455	0.666667	6.27455	1.7499	0.000779117
SCO7219	0	6.27354	2.57232	0.0202891
SCO4857	16	6.27213	1.06457	NA
SCO5026	0.666667	6.2688	1.71068	0.000602353
SCO3678	15	6.2676	1.01589	9.62688e-08
SCO1163	0.666667	6.26752	1.63409	0.000341854
SCO3024	3	6.26511	1.21545	3.01465e-06
SCO4216	0	6.26495	2.56879	0.0202891
SCO6701	0	6.26336	2.31354	0.010384
SCO1931	0	6.26173	2.57653	0.0207404
SCO4221	0	6.26157	2.58464	0.0211292
SCO5710	0.333333	6.26094	1.93615	0.00235213
SCO1667	1	6.26071	1.56595	0.00019445
SCO3224	0.666667	6.25704	1.71488	0.000634047
SCO0410	0	6.257	2.28428	0.00956587
SCO2514	1.33333	6.25644	1.53588	0.000149012
SCO0898	0.333333	6.25622	1.95748	0.00262989
SCO7016	1	6.25556	1.52314	0.000133053
SCO3853	1.66667	6.25078	1.22073	3.42978e-06
SCO5330	1.66667	6.2496	1.34299	1.84765e-05
SCO6926	0.333333	6.24888	1.88837	0.00187505
SCO7063	0	6.24838	2.33736	0.0113475
SCO6976	0	6.24565	2.41277	0.0140962
SCO5563	1	6.24337	1.61365	0.000303099
SCO2006	0	6.24311	2.29288	0.00997358
SCO3604	0	6.24085	2.41417	0.0141966
SCO5827	0.333333	6.2405	2.1618	0.0063806
SCO7547	0	6.23756	2.62461	0.0236231
SCO3832	0	6.23744	2.38783	0.013267
SCO7092	0	6.23687	2.30056	0.0102836
SCO4287	0	6.23686	2.38286	0.0131102
SCO3408	1	6.23622	1.56382	0.000200782
SCO2843	2.33333	6.23534	1.17707	1.83997e-06
SCO0793	0.333333	6.23089	1.95823	0.00273973
SCO3651	2.33333	6.22954	1.32373	1.52264e-05
SCO6000	6	6.22566	1.04586	2.16448e-07
SCO2533	15.6667	6.22214	0.993854	7.36638e-08
SCO2877	0.333333	6.22195	2.17577	0.00687909
SCO5497	0.333333	6.22119	1.9479	0.00264888
SCO2906	0	6.22052	2.28504	0.00998768
SCO2737	5.33333	6.21847	1.09246	5.39543e-07
SCO5797	2	6.21698	1.30043	1.1532e-05
SCO1670	0.333333	6.21672	1.91066	0.00221551
SCO7464	2	6.21029	1.35152	2.27147e-05
SCO3326	9.66667	6.20923	1.09541	5.65064e-07
SCO3919	0.666667	6.20923	1.72161	0.000728756
SCO1703	0	6.20895	2.36965	0.0130261
SCO0049	0	6.20772	2.37002	0.0130578
SCO4020	0	6.2067	2.38279	0.0135179
SCO4913	2	6.20575	1.27114	8.06801e-06
SCO0691	0.333333	6.20519	1.92102	0.00237834
SCO2485	0.666667	6.2039	3.16628	0.0594462
SCO5778	0.333333	6.20378	1.91079	0.00226214
SCO5814	0.666667	6.2032	1.65401	0.000453825
SCO6401	0.666667	6.19948	1.73348	0.000803261
SCO5441	0.666667	6.19899	1.71372	0.000702901
SCO5064	1.66667	6.19836	1.26551	7.56438e-06
SCO6242	0	6.19784	2.41289	0.014798
SCO0561	2	6.19778	1.31214	1.42487e-05
SCO5888	0.333333	6.19696	1.97954	0.00319729
SCO1565	0	6.19438	2.60569	0.0235848
SCO7361	0.333333	6.19432	2.01478	0.00376292
SCO0688	0.666667	6.19217	1.69412	0.000621484
SCO6517	2.33333	6.19028	1.32883	1.81255e-05
SCO4079	96	6.18933	1.12882	NA
SCO4328	12.3333	6.18906	1.04002	2.16448e-07
SCO4746	0.666667	6.1862	1.64254	0.000430186
SCO6804	0	6.18598	2.48127	0.0177448
SCO4714	83.6667	6.18559	1.10774	NA
SCO6535	0	6.18542	2.60427	0.0237061
SCO6758	4	6.18336	1.14585	1.39519e-06
SCO2619	63	6.18239	0.975353	4.94836e-08
SCO6796	0	6.18169	2.61801	0.0244922
SCO2138	2.66667	6.18136	1.26122	7.48312e-06
SCOt18	1	6.1812	1.67768	0.000564894
SCO5221	5	6.18113	1.22285	4.35868e-06
SCO4206	0.333333	6.18095	2.13304	0.00619623
SCO5667	0.333333	6.18016	2.17757	0.00730439
SCO7044	0.333333	6.17954	1.9531	0.00288864
SCO1075	0	6.17946	2.72335	0.0303746
SCO6654	0	6.17946	2.72335	0.0303746
SCO7415	0	6.17946	2.72335	0.0303746
SCO5337	2	6.17923	1.42529	5.97166e-05
SCO1245	1	6.17808	1.44549	7.42493e-05
SCO6157	1.66667	6.17541	1.3493	2.42977e-05
SCO0233	0.333333	6.17512	2.17627	0.00731501
SCO2143	0	6.17467	2.37029	0.0135129
SCO5204	65	6.17446	0.938606	1.68235e-08
SCO5875	2.66667	6.17386	1.2518	6.71246e-06
SCO6992	0	6.17258	2.61044	0.0243223
SCO6556	0	6.17233	2.3112	0.0114192
SCO1674	1.33333	6.17081	1.44014	7.16313e-05
SCO5259	2	6.17061	1.40824	5.04351e-05
SCO4143	0	6.17045	2.42396	0.0156504
SCO5215	0.333333	6.16685	1.93382	0.00268568
SCO4191	0.666667	6.16675	1.63075	0.000409769
SCO2758	0	6.16494	2.441	0.0164202
SCO7027	0	6.16494	2.441	0.0164202
SCO1836	3	6.16491	1.14445	1.41928e-06
SCO2878	0.333333	6.16473	1.94614	0.00285673
SCO2813	0.666667	6.16295	1.57796	0.000267173
SCO4942	0.666667	6.16216	1.72676	0.000823599
SCO7253	0.666667	6.16144	1.65768	0.000505999
SCO6789	1.66667	6.16141	1.42456	6.20376e-05
SCO7431	0.666667	6.16138	1.75293	0.000979628
SCO5226	8.33333	6.15981	1.28462	1.09877e-05
SCO2729	0.333333	6.15863	2.27015	0.0102317
SCO3366	2.33333	6.15699	1.19785	3.16578e-06
SCO3063	7.66667	6.15662	1.02892	2.09703e-07
SCO4689	3.66667	6.15607	1.22097	4.54703e-06
SCO4982	0.333333	6.15566	2.19124	0.00791504
SCO4198	19.6667	6.1539	0.927264	1.36501e-08
SCO4218	1.33333	6.15237	1.40267	4.94636e-05
SCO7455	0.666667	6.15227	1.78065	0.00118566
SCO6350	0	6.15107	2.66006	0.0275431
SCO3376	1.66667	6.15029	1.33024	2.05396e-05
SCO5324	0.333333	6.14993	2.05399	0.00472759
SCO1167	0.666667	6.14942	1.66267	0.000540092
SCO3625	3.66667	6.14877	1.0136	1.63991e-07
SCO2339	0	6.14659	2.62945	0.0259575
SCO3901	20.3333	6.14418	1.09048	6.22189e-07
SCO1461	2	6.14407	1.29531	1.31554e-05
SCO5625	47.3333	6.14237	1.07134	NA
SCO0942	0	6.14144	2.32207	0.0122157
SCO4854	3	6.14037	1.11564	9.64828e-07
SCO3457	0.333333	6.13939	1.94322	0.0029269
SCO1639	2	6.13879	1.2313	5.54101e-06
SCO2309	0.666667	6.13855	1.71599	0.000801404
SCO2287	1.66667	6.1385	1.35031	2.72094e-05
SCO1439	6.33333	6.1369	1.10143	7.94127e-07
SCO0160	0	6.135	2.63394	0.0264838
SCO7387	0	6.13402	2.97511	0.0478969
SCO6483	2.66667	6.13281	1.22947	5.49688e-06
SCOt14	0	6.13265	2.35556	0.0135633
SCO0235	4.33333	6.13228	1.02144	1.88573e-07
SCO5828	0.333333	6.13069	1.97634	0.00347527
SCO0759	0.666667	6.13034	1.77602	0.00119871
SCO1055	0	6.12772	2.41135	0.0158096
SCO3413	0.666667	6.12754	1.65713	0.000541386
SCP2.01	1	6.12434	1.61984	0.000410348
SCO6699	0	6.12308	2.44777	0.017387
SCO6702	0.333333	6.1223	1.93852	0.00293658
SCO5373	98	6.12209	1.14896	1.67458e-06
SCO5164	0.666667	6.12198	1.67499	0.000621622
SCO5076	3.33333	6.1216	1.15031	1.70764e-06
SCO2220	0	6.12108	2.42939	0.0166359
SCO2734	0.666667	6.12084	1.70192	0.000751168
SCOt47	0	6.11937	2.38837	0.0150327
SCO5662	4.33333	6.11809	1.11547	1.01965e-06
SCO3323	0.666667	6.11688	1.68277	0.00066469
SCO1443	19.3333	6.11506	1.01109	1.6903e-07
SCO0598	1.66667	6.11492	1.29522	1.43465e-05
SCO2141	2.33333	6.11314	1.20053	3.82287e-06
SCO4576	2.66667	6.1126	1.3474	2.80627e-05
SCO6622	10	6.11226	1.02607	2.16448e-07
SCO4290	2.66667	6.11213	1.20045	3.82555e-06
SCO0550	0	6.111	2.33532	0.0131271
SCO1843	0.333333	6.11063	2.02319	0.00439012
SCO6817	0	6.11003	2.37029	0.0144541
SCO6594	0.333333	6.10858	1.96562	0.0034148
SCO0869	2	6.1082	1.22128	5.25497e-06
SCO7246	1	6.10804	1.44706	9.00308e-05
SCO6308	0	6.10719	2.69312	0.0304411
SCO5520	1.33333	6.10681	1.32374	2.12858e-05
SCO2367	9	6.10673	1.05244	3.77468e-07
SCO6279	31.3333	6.10669	2.98507	0.0495723
SCO3764	1.33333	6.10636	1.41495	6.42839e-05
SCO1579	5.33333	6.10575	1.13244	1.40748e-06
SCO5678	0.666667	6.10571	1.70011	0.000763497
SCO5442	1	6.10509	1.61726	0.000417894
SCO7721	2	6.10315	1.31869	2.01967e-05
SCO7774	0	6.10205	2.33147	0.0131117
SCO2794	1	6.10132	1.49707	0.000147968
SCO2684	0	6.10075	2.33395	0.0132069
SCO6275	6	6.10023	1.30903	1.80678e-05
SCO1675	4	6.09933	1.10024	8.62188e-07
SCO4119	0.333333	6.09921	2.00546	0.00414132
SCO2136	35	6.09914	1.01213	1.74487e-07
SCO2650	1.33333	6.09839	1.47352	0.000119209
SCO6109	10.6667	6.09578	1.22465	5.6917e-06
SCO5369	32.3333	6.09577	1.12139	1.23196e-06
SCO5020	0	6.09454	2.75899	0.0348262
SCO6790	0	6.09454	2.75899	0.0348262
SCO4726	53.6667	6.09431	1.11089	1.01965e-06
SCO4969	0.666667	6.0932	2.92709	0.0460517
SCO2774	3	6.09294	1.34263	2.79682e-05
SCO0693	0	6.09153	2.41659	0.0165996
SCO2555	19.3333	6.09094	1.03792	2.82726e-07
SCO5589	1.33333	6.09068	1.44176	8.89884e-05
SCO3161	1.33333	6.0894	1.39337	5.25082e-05
SCO5490	0.666667	6.08919	1.69366	0.000753932
SCO2515	0.666667	6.08837	1.71947	0.000904396
SCO5154	2	6.08829	1.4393	8.72134e-05
SCO2018	4.33333	6.0879	1.21099	4.75903e-06
SCO5107	0	6.08764	2.64973	0.0285277
SCO6810	0	6.08721	2.68493	0.0304625
SCO4002	0.333333	6.08653	2.04799	0.00504234
SCO1709	0	6.0865	2.65931	0.0291296
SCO1516	10.6667	6.08576	1.10568	9.64828e-07
SCO6337	0	6.08542	2.4557	0.0184055
SCO7810	0	6.08359	2.67159	0.0299224
SCO6625	1.66667	6.08092	1.47344	0.000124127
SCO5017	0.666667	6.08033	1.8247	0.00174837
SCO4358	1.66667	6.07811	1.33588	2.68721e-05
SCO7134	3	6.07653	1.10335	9.62915e-07
SCO4442	5.33333	6.0763	1.10418	9.64828e-07
SCO3576	2	6.07569	1.24507	8.14973e-06
SCO6834	0	6.07483	2.34974	0.0141966
SCO5223	1.33333	6.07403	1.43278	8.4275e-05
SCO5899	0	6.07377	2.38555	0.0156335
SCO4417	0	6.07355	2.36964	0.0150006
SCO4537	0.333333	6.07346	1.98007	0.00383983
SCO2802	0.333333	6.07249	2.22677	0.00987364
SCO5208	1.33333	6.07111	1.37549	4.43496e-05
SCO5756	0.333333	6.06996	2.02751	0.00473001
SCO5817	0.333333	6.06976	2.28578	0.01189
SCO0722	1	6.06693	1.76487	0.00125311
SCO0310	1.33333	6.06522	1.60618	0.000416591
SCO1580	2.33333	6.06502	1.31372	2.10227e-05
SCO1810	1.33333	6.06403	1.39152	5.49286e-05
SCO3365	1	6.06296	1.56074	0.000287777
SCO0101	0	6.06296	2.5036	0.0211717
SCO3126	0	6.06296	2.5036	0.0211717
SCO5739	1.66667	6.06282	1.38035	4.84709e-05
SCO4798	6.33333	6.06221	1.07693	6.32568e-07
SCO1311	1	6.06165	1.47696	0.000134104
SCO4953	0	6.05997	2.66857	0.0302794
SCO2381	1	6.05957	1.40441	6.44597e-05
SCO4931	0	6.05919	2.37349	0.015374
SCO6400	0.333333	6.05702	2.00351	0.00435968
SCO7478	1.33333	6.05664	1.44996	0.000105026
SCO7815	0.333333	6.05656	1.99308	0.00417083
SCO6650	0	6.05656	2.73626	0.0344841
SCO1433	0	6.05632	2.41517	0.0171532
SCO3888	1.33333	6.05463	1.38594	5.28716e-05
SCO6116	0.333333	6.05458	2.09778	0.00638968
SCO6094	3.66667	6.05263	1.18083	3.34911e-06
SCO6805	1	6.05121	1.51519	0.000197162
SCO7229	0	6.0503	2.66797	0.0304411
SCO3736	0.333333	6.04986	2.02726	0.0048613
SCO0452	0.666667	6.04694	1.6502	0.000602364
SCO5292	4	6.04654	1.23599	7.7506e-06
SCO0897	0.666667	6.0464	1.80482	0.00165299
SCO6354	0	6.04619	3.01926	0.0542891
SCO6511	1	6.04552	1.55953	0.000295407
SCO5472	3	6.04533	1.10649	1.10256e-06
SCO2787	0.666667	6.04422	1.669	0.000692471
SCO3732	1.33333	6.04246	1.43464	9.29248e-05
SCO2670	1	6.04031	1.4601	0.000119845
SCO4566	0.333333	6.0403	2.21948	0.0100087
SCO7291	0.333333	6.04028	2.21789	0.00996607
SCO1402	2	6.04017	1.31837	2.3926e-05
SCO5940	0	6.04009	2.4445	0.0187409
SCO7065	0.333333	6.04002	1.9473	0.00347663
SCO2795	1	6.03941	1.52397	0.000219126
SCO4885	8.66667	6.03899	1.01684	2.23548e-07
SCO3775	0.333333	6.03898	1.98175	0.00407201
SCO2783	0.666667	6.03749	1.95759	0.00366149
SCO6641	0	6.03595	2.44589	0.0188923
SCO3163	0.333333	6.03574	1.97591	0.00398799
SCO6503	12	6.0352	1.21124	NA
SCO5772	1	6.0346	1.53567	0.000245661
SCO3337	5.33333	6.03412	1.20894	NA
SCO2025	6.33333	6.03373	1.07093	6.22189e-07
SCO2943	0.333333	6.03321	2.22715	0.01034
SCO1509	13.6667	6.03255	1.0624	5.65064e-07
SCO4914	2.66667	6.03083	1.15563	2.42711e-06
SCO2525	5	6.03066	1.07174	6.36692e-07
SCO4067	7.66667	6.02995	1.08318	8.0343e-07
SCO6375	0.666667	6.02969	1.66618	0.000698837
SCO5468	0.666667	6.02923	1.88584	0.00262116
SCO6294	0.666667	6.02865	1.71174	0.000959387
SCO2623	0.333333	6.027	2.02545	0.00498987
SCO6353	0.333333	6.02669	1.9712	0.00395456
SCO1094	0.333333	6.02611	2.01765	0.00482979
SCO6465	0.333333	6.02511	1.95327	0.00365671
SCO0223	0.666667	6.02493	1.72738	0.00106965
SCOt12	1.33333	6.02491	1.41204	7.61857e-05
SCO1259	0	6.02438	2.47619	0.0206005
SCO4413	0.333333	6.02374	1.96616	0.003879
SCO1774	2.33333	6.02341	1.30256	2.04767e-05
SCO3053	8.33333	6.02315	1.12472	NA
SCO3449	0.333333	6.02274	2.01504	0.00480097
SCO3325	3	6.02203	1.11908	1.44148e-06
SCO0145	1.66667	6.02089	1.2645	1.23039e-05
SCO1755	5.66667	6.02086	1.01139	2.16448e-07
SCO5028	11.6667	6.02036	1.09685	1.014e-06
SCO7058	1.33333	6.01941	1.42142	8.56069e-05
SCO2607	1	6.01907	1.55341	0.000297293
SCO3018	1	6.01781	1.5509	0.000291975
SCO5150	9.33333	6.01695	1.02912	3.14148e-07
SCO2745	0.333333	6.01646	1.98557	0.00426828
SCO4070	2.66667	6.01618	1.19805	4.82634e-06
SCO1849	19	6.0135	1.11778	1.44148e-06
SCO0414	0.666667	6.01345	1.79575	0.00165905
SCO5103	1	6.0131	1.4654	0.00013439
SCO2454	0.666667	6.01285	1.60371	0.00045535
SCO4166	0.666667	6.01088	1.61274	0.000489982
SCO2762	0	6.00977	2.47545	0.0208712
SCO3539	0.333333	6.00761	2.1056	0.00700351
SCO1715	1	6.0074	1.52704	0.000242289
SCO1903	10.3333	6.0053	1.11445	1.41905e-06
SCO4702	145.667	6.00509	1.11947	1.50659e-06
SCO2182	5.33333	6.00438	1.11932	1.50659e-06
SCO5277	0	6.0029	2.79924	0.0402417
SCO6735	0.333333	6.0018	1.94482	0.00364282
SCO0457	0	6.00168	2.45176	0.0198627
SCO5394	1.66667	6.00096	1.25811	1.20716e-05
SCO1216	2	6.00038	1.21752	6.77882e-06
SCO3866	1.66667	5.99913	1.42038	8.92196e-05
SCO5564	35.6667	5.99852	1.01078	2.26431e-07
SCO3049	1.66667	5.9984	1.39815	7.01173e-05
SCO6685	1	5.99751	1.80672	0.00181797
SCO4145	4.33333	5.99698	1.0959	1.0764e-06
SCO6032	0.333333	5.99654	2.06437	0.00607036
SCO1589	1	5.99643	1.51666	0.000226198
SCO6136	1.33333	5.99593	1.42999	9.90949e-05
SCO1521	25.3333	5.99588	0.989844	1.67548e-07
SCO3372	1	5.99447	1.48959	0.000177484
SCO5320	0	5.99291	2.71304	0.0348262
SCO3475	0.666667	5.9925	1.59551	0.00044605
SCO5242	1	5.99241	1.48775	0.000175272
SCO6797	0.333333	5.99156	2.26133	0.0120608
SCO1681	0	5.99148	2.39031	0.0171902
SCO0637	0.666667	5.99143	1.60941	0.000496795
SCO5672	0.666667	5.99096	1.86556	0.00251273
SCO5482	0.333333	5.99028	1.99163	0.00454789
SCO1043	0.333333	5.99026	1.93307	0.00350557
SCO7397	0	5.98872	2.50765	0.0229655
SCO4281	5	5.98867	1.15725	2.83205e-06
SCO5146	1.33333	5.9862	1.39832	7.2697e-05
SCO2009	3.33333	5.98559	1.29255	2.00457e-05
SCO0595	0.666667	5.98546	1.78461	0.00163286
SCO3476	0	5.9852	2.46862	0.0210333
SCO7137	11	5.98499	1.07501	8.0343e-07
SCO3687	0.666667	5.98461	1.74024	0.00124828
SCO4605	0	5.98432	2.71667	0.0353175
SCO3061	3	5.98152	1.21129	6.56352e-06
SCO0804	2.33333	5.981	1.24362	1.04639e-05
SCO1336	2	5.98079	1.26754	1.44527e-05
SCO4278	1	5.97966	1.5639	0.000355558
SCO5003	0	5.97956	2.48878	0.0221575
SCO5480	17.6667	5.97926	1.11291	NA
SCO4133	6	5.97908	1.13347	1.96136e-06
SCO3130	0.666667	5.9787	1.68765	0.000898861
SCO1223	0	5.97835	2.7369	0.0368126
SCO6168	0	5.97835	2.7369	0.0368126
SCO3977	7.66667	5.9776	1.05817	5.98362e-07
SCO6739	1.33333	5.97596	1.378	5.9459e-05
SCO6056	0.666667	5.97445	1.76174	0.00145927
SCO2256	1	5.97442	1.50714	0.000218431
SCO3688	0.333333	5.97421	2.22292	0.0109303
SCO4227	1.33333	5.97311	1.37207	5.59852e-05
SCO7393	3.66667	5.97212	1.10688	1.39694e-06
SCO5360	5	5.96991	1.07885	8.77991e-07
SCO6225	2.33333	5.9694	1.34766	4.17514e-05
SCOt56	1	5.96892	1.48401	0.000178869
SCO3498	0	5.96786	2.71237	0.035513
SCO6030	2	5.96612	1.31714	2.8912e-05
SCO0705	28.3333	5.96578	1.01608	2.82726e-07
SCO0784	2	5.96449	1.47146	0.000159988
SCO7362	0.666667	5.96434	2.87808	0.0468519
SCO4333	1.33333	5.96407	1.45626	0.00013812
SCO4734	88.3333	5.96406	1.02546	3.58125e-07
SCO4130	8.33333	5.96377	1.05899	6.27646e-07
SCO0102	0.666667	5.96346	1.83783	0.00227259
SCO0191	0.666667	5.9634	3.88241	0.131932
SCO4217	1	5.9631	1.53921	0.000297759
SCO4522	0.333333	5.96186	1.96373	0.00420473
SCO1455	0	5.95905	2.43399	0.0198479
SCO4704	72.6667	5.95892	1.08668	NA
SCO2782	0.333333	5.95821	2.1089	0.00756464
SCO7062	1	5.9572	1.5559	0.000349503
SCO5227	0.666667	5.9567	1.69157	0.000960342
SCO3146	6.66667	5.95579	1.14515	2.59818e-06
SCO1563	1.66667	5.9552	1.51093	0.000236118
SCO6989	0	5.95475	2.71804	0.0362765
SCO0309	0	5.95288	2.72664	0.0368852
SCO4081	0	5.95288	2.72664	0.0368852
SCO3223	0	5.9527	3.06851	0.061791
SCO2564	3	5.95079	1.15681	3.12814e-06
SCO4077	19	5.95076	1.04101	5.01861e-07
SCO5597	1.33333	5.95026	1.39082	7.33536e-05
SCO5209	0.333333	5.94814	2.05601	0.00627481
SCO4646	15.6667	5.9448	0.951081	7.60233e-08
SCO3586	1.33333	5.94478	1.3925	7.55892e-05
SCO5174	0.333333	5.94373	2.0044	0.00513845
SCO1185	0	5.94372	2.4704	0.0219851
SCO5877	2	5.94261	1.26439	1.56183e-05
SCO2568	0	5.94254	2.72141	0.0368643
SCO3847	16.3333	5.94155	0.987091	1.77166e-07
SCO4388	0.666667	5.94029	1.87438	0.00284525
SCO2572	0.666667	5.93897	1.78629	0.00179012
SCO6248	0.333333	5.93687	2.09443	0.00736961
SCO5202	3.66667	5.93573	1.10953	1.57631e-06
SCO1290	0.333333	5.93459	2.05165	0.00628216
SCO7331	1.66667	5.93317	1.46396	0.000160066
SCO1544	2.66667	5.93299	1.13306	2.26487e-06
SCO7301	0.666667	5.93062	1.76956	0.00164569
SCO6193	1.66667	5.92985	1.23519	1.07907e-05
SCO1864	6	5.92894	1.21613	8.31622e-06
SCO6549	0.333333	5.92866	2.25638	0.0127854
SCO4660	66.6667	5.9285	1.06634	NA
SCO0744	1.33333	5.92818	1.37984	6.87019e-05
SCO1426	3	5.92761	1.1419	2.66709e-06
SCO0369	0	5.92723	2.73058	0.0379072
SCO5976	4	5.92636	1.2369	1.11437e-05
SCO1657	21	5.92517	1.04921	5.98362e-07
SCO6288	0.666667	5.92474	1.83278	0.00235918
SCO0734	0	5.92471	2.42878	0.0202697
SCO6150	0.333333	5.92269	2.00384	0.00528352
SCO6068	0.333333	5.92092	2.37635	0.0178055
SCO6129	0.333333	5.92092	2.37635	0.0178055
SCO5659	0.333333	5.92059	2.05935	0.0065925
SCO4705	134.667	5.92033	1.08515	1.12839e-06
SCO1551	4.66667	5.91949	1.1793	4.85464e-06
SCO7201	0.333333	5.91921	1.96019	0.0043972
SCP1.276	0.666667	5.91877	1.63289	0.000686056
SCO5219	0.333333	5.91856	1.95678	0.00434059
SCO5916	0	5.91825	2.7786	0.0414846
SCO2980	0	5.91819	2.58171	0.0288945
SCO6836	0	5.91713	2.44604	0.0213054
SCO7399	7.33333	5.91703	1.13041	NA
SCO0961	1	5.91583	1.4963	0.000226198
SCO0750	0.666667	5.91395	1.93317	0.00393171
SCO6452	4.66667	5.91241	1.19733	6.56352e-06
SCO3030	3	5.91186	1.24706	1.32724e-05
SCO0294	0	5.91177	2.74291	0.0392768
SCO7371	5.66667	5.91159	1.14996	3.16103e-06
SCO1205	0.333333	5.9111	2.2466	0.0126696
SCO1450	1.33333	5.91094	1.5231	0.000291474
SCO7729	2	5.90979	1.24316	1.26529e-05
SCO3245	0.666667	5.90911	2.00204	0.00533906
SCO4713	74	5.90866	1.09152	1.31415e-06
SCO6657	11.3333	5.90815	1.1007	1.49257e-06
SCO5477	179	5.90806	1.09089	NA
SCO6219	4.66667	5.9077	1.14357	2.93015e-06
SCO6961	0.666667	5.90665	1.62594	0.000669423
SCO5644	0.333333	5.90626	1.98318	0.00495421
SCO4196	0.333333	5.90594	2.02815	0.00596626
SCO7322	0.666667	5.90346	1.72691	0.00133354
SCO3729	0.333333	5.90333	1.99492	0.00522993
SCO3241	0.333333	5.90323	2.24007	0.0125314
SCO4309	0.333333	5.90281	2.18081	0.0103987
SCO2408	0	5.90263	2.47283	0.0230179
SCO4435	0.333333	5.90225	2.00925	0.00554728
SCO7173	9	5.90185	1.04906	6.37064e-07
SCO6306	0	5.89966	2.74833	0.0400561
SCO2248	0	5.89885	2.53139	0.0264203
SCO5954	0	5.89885	2.53139	0.0264203
SCO4661	338.333	5.89796	1.09146	1.35302e-06
SCO4728	82.6667	5.89796	1.05673	NA
SCO4526	1.66667	5.89761	1.31491	3.38257e-05
SCO1511	8.66667	5.89745	1.1084	1.71198e-06
SCO1369	0	5.89619	2.75962	0.0409346
SCO6361	0	5.89619	2.75962	0.0409346
SCO7273	0	5.89522	2.52656	0.0262324
SCO7489	0	5.89483	2.50987	0.0252341
SCO6410	0.666667	5.89422	1.74108	0.0014853
SCO4209	47	5.89416	0.954253	9.42914e-08
SCO6195	1	5.89408	1.47044	0.000187812
SCO6384	0.666667	5.89185	1.63246	0.000723392
SCO5299	0.333333	5.89129	2.08011	0.00741906
SCO1172	0.333333	5.88824	2.04493	0.00651327
SCO0642	0	5.88792	2.45181	0.0222217
SCO6201	0	5.88755	2.44398	0.0218453
SCO4593	0	5.88701	2.76374	0.0414846
SCO2888	0.333333	5.88602	1.96038	0.00461498
SCO3839	1.33333	5.88547	1.39274	8.85347e-05
SCO2314	9	5.88536	1.06284	8.75975e-07
SCO5911	0.666667	5.88518	1.74584	0.00155236
SCO3972	5.66667	5.88468	1.17906	NA
SCO3565	3	5.88324	1.16349	4.35435e-06
SCO5627	21.3333	5.88322	1.00726	3.21916e-07
SCO6835	0.333333	5.88218	2.25337	0.0133266
SCO5031	12	5.88132	1.02305	4.38954e-07
SCO4383	0	5.88055	2.78364	0.0430658
SCO3994	0.333333	5.87976	2.00304	0.00557892
SCO0136	0.333333	5.87911	2.03402	0.00631733
SCO3790	0.666667	5.87901	1.67787	0.00101532
SCO0215	22.3333	5.8788	1.0221	4.37009e-07
SCO7606	1	5.87838	1.64862	0.000832429
SCO2935	0.666667	5.87765	1.92959	0.00408745
SCO3363	0.333333	5.87723	1.99272	0.00537398
SCO2616	5	5.877	1.10435	1.70764e-06
SCO7523	0	5.87593	2.57774	0.0297721
SCO6280	21.6667	5.87517	1.08169	1.23628e-06
SCO1845	2	5.8748	1.26782	1.98685e-05
SCO1268	0	5.87436	2.78643	0.0434872
SCO2406	0.333333	5.87399	1.98754	0.0052866
SCO2387	7	5.87311	1.11451	1.98308e-06
SCO0090	0	5.87284	2.57889	0.0299186
SCO5474	1.66667	5.87251	1.29828	2.96102e-05
SCO6482	6.33333	5.87095	1.15015	3.63163e-06
SCO1761	1.33333	5.87067	1.54802	0.000395159
SCO3548	20	5.8696	1.03105	5.39543e-07
SCO4817	0	5.86952	2.76175	0.0418841
SCO3444	0.666667	5.86867	1.72085	0.00137125
SCO2159	0	5.86851	2.7589	0.0417213
SCO2592	93.3333	5.86846	0.985313	2.16448e-07
SCO5832	0.333333	5.86823	1.96512	0.00483636
SCO3231	8	5.86799	1.24342	1.44225e-05
SCO5231	1.66667	5.86691	1.28054	2.3926e-05
SCO2801	0	5.86502	2.82495	0.0465169
SCO3410	3.66667	5.86258	1.13018	2.70278e-06
SCO6197	29	5.86238	1.24845	1.58819e-05
SCO2272	0	5.86189	2.82636	0.046701
SCO3483	0.333333	5.86153	2.29564	0.015357
SCO4183	0	5.86051	2.48113	0.0244555
SCO5354	8	5.85976	1.03336	5.65064e-07
SCO3541	3.66667	5.85909	1.16443	4.69864e-06
SCO4571	0.666667	5.85899	1.7311	0.00148879
SCO1631	30.6667	5.8585	1.01558	4.18773e-07
SCO1518	4	5.85834	1.18796	6.71761e-06
SCO3597	0	5.85749	2.48956	0.0249707
SCO5161	3.33333	5.856	1.13253	2.88403e-06
SCO1485	1.66667	5.85584	1.35447	6.23745e-05
SCO1251	1.66667	5.85488	1.35512	6.30734e-05
SCO4727	96.3333	5.8548	1.05555	8.52988e-07
SCO3899	81.6667	5.85469	1.02048	4.62273e-07
SCO4502	0	5.85297	2.50757	0.0261811
SCO4381	0	5.85276	3.12379	0.0705589
SCO5378	0	5.85276	3.12379	0.0705589
SCO6738	0.333333	5.8521	2.12973	0.00934958
SCO3394	0.666667	5.8515	1.68781	0.00114057
SCO2580	4.66667	5.85115	1.15866	4.43737e-06
SCO7620	0.333333	5.85109	1.98574	0.00541331
SCO6714	0.333333	5.85061	2.09338	0.00823748
SCO2577	8	5.84978	1.03581	5.98362e-07
SCO0935	0	5.84795	2.79971	0.0453861
SCO3123	22.3333	5.84635	1.02401	5.14895e-07
SCO5225	6.33333	5.84599	2.05193	0.00708131
SCO2727	0.333333	5.8449	2.09246	0.00826906
SCO1091	0.666667	5.84335	1.74462	0.00165649
SCO0497	2	5.84283	1.25639	1.86184e-05
SCO1775	5.33333	5.84263	1.13896	3.29034e-06
SCO4451	0	5.84252	2.52584	0.0274974
SCO2060	0.666667	5.84221	1.83867	0.00277417
SCO2375	0.666667	5.84185	1.75796	0.00179838
SCO1758	16	5.83981	1.09126	1.57149e-06
SCO4073	0.666667	5.83949	1.74901	0.00171318
SCO6478	0.333333	5.83853	1.9867	0.00552621
SCO1815	11.3333	5.83788	1.09193	1.59207e-06
SCO6284	20.3333	5.83777	1.30422	3.50065e-05
SCO6660	30	5.8374	1.10326	1.86782e-06
SCO4043	4.66667	5.83719	1.1692	5.45221e-06
SCO2797	0	5.83719	2.79597	0.0454805
SCO4782	0.666667	5.83718	1.75368	0.00176732
SCO6966	0.333333	5.83524	1.98933	0.00560767
SCO1814	12.3333	5.83486	1.11826	NA
SCO2768	2	5.83437	1.269	2.25348e-05
SCO4657	0.333333	5.83406	2.02792	0.00655892
SCO7317	1	5.83365	1.59347	0.000609191
SCO6732	3	5.8336	1.22417	1.21395e-05
SCO1873	2.66667	5.83245	1.25833	1.97723e-05
SCO6593	4.33333	5.83145	1.24692	1.70595e-05
SCO1700	2	5.83029	1.53741	0.000395159
SCO1124	0	5.82922	2.79965	0.0460093
SCO5415	3.66667	5.82764	1.25959	2.03028e-05
SCO5973	0.333333	5.82761	2.18025	0.0113563
SCO6510	1.66667	5.82723	1.55808	0.000469457
SCO7285	1	5.8269	1.60643	0.000681908
SCO1950	5	5.82612	1.12732	2.91823e-06
SCO6984	0	5.82604	2.78318	0.0449482
SCO0836	0.666667	5.82603	1.84827	0.0029937
SCO4869	5.66667	5.82593	1.0743	1.28414e-06
SCO1793	10.6667	5.8247	1.10914	2.14604e-06
SCO1638	15.6667	5.82456	1.01804	4.95158e-07
SCO2061	1	5.82381	1.53753	0.000401856
SCO0545	0	5.82345	2.78319	0.0450329
SCO5749	15.6667	5.8234	1.04577	8.0343e-07
SCO4830	1	5.82322	3.07256	0.0676521
SCO1206	0.666667	5.82189	1.69832	0.00129288
SCO6824	0	5.82095	2.82642	0.0481049
SCO7195	0	5.82095	2.82642	0.0481049
SCO0299	0.333333	5.82092	1.99357	0.00583297
SCO2212	1.66667	5.82052	1.41274	0.000127382
SCO2079	28.6667	5.82	0.905232	3.07839e-08
SCO2631	0.333333	5.8199	2.03401	0.00685519
SCO6746	0	5.81894	2.50258	0.0267082
SCO3158	5.33333	5.81878	1.05064	8.75745e-07
SCO3595	0.333333	5.81795	2.2678	0.01492
SCO1484	6.33333	5.81752	1.20019	9.12368e-06
SCO1655	32	5.81714	1.10987	NA
SCO2789	10.6667	5.81552	1.24814	NA
SCO0610	0	5.81507	2.79599	0.0461885
SCO6221	0	5.81507	2.79599	0.0461885
SCO2560	0	5.81458	2.62475	0.0343366
SCO4112	0	5.81458	2.62475	0.0343366
SCO5914	10	5.81453	1.04834	8.52988e-07
SCO6484	4.66667	5.81428	1.13752	3.53794e-06
SCO3299	2.33333	5.81424	1.20518	9.94673e-06
SCO4370	0	5.81405	2.49498	0.0264203
SCO1842	0.666667	5.81388	1.71517	0.00146575
SCO1807	0.333333	5.81273	2.15414	0.0106336
SCO2178	0.333333	5.81143	1.99958	0.00604411
SCO4285	0	5.81111	2.52442	0.0282423
SCO4910	0	5.81111	2.52442	0.0282423
SCO3522	0	5.80988	2.56487	0.0305879
SCO1222	0.333333	5.80955	2.27447	0.0153248
SCO6232	0	5.80939	2.79551	0.0463284
SCO5621	0.333333	5.80916	2.10335	0.00899078
SCO1941	1.66667	5.80873	1.37391	8.79392e-05
SCO3849	2.33333	5.80827	1.213	1.12294e-05
SCO3904	16.3333	5.80827	1.05445	9.62915e-07
SCO2441	0	5.80821	2.49263	0.0264235
SCO5921	1.33333	5.80787	1.48529	0.000262639
SCO6997	2	5.80772	1.45319	0.000195266
SCO4887	1	5.80748	1.45561	0.000199812
SCO1476	48	5.80689	1.0024	3.94607e-07
SCO2697	0.333333	5.8067	2.13229	0.0099672
SCO4361	0	5.80511	2.89319	0.0538735
SCO5779	0	5.80511	2.89319	0.0538735
SCO3335	0	5.80438	2.80853	0.0474292
SCO6778	1.66667	5.80348	1.35851	7.47507e-05
SCO1140	0	5.80348	2.89395	0.0539908
SCO1141	0	5.80348	2.89395	0.0539908
SCO1149	2	5.80338	1.30711	4.01851e-05
SCO4873	0	5.80337	2.47837	0.0256979
SCO2951	19.6667	5.803	1.05361	9.62915e-07
SCO3233	1.33333	5.80258	1.4238	0.000147968
SCO0770	0.333333	5.8017	2.00458	0.00625331
SCO7323	0.666667	5.80072	1.66287	0.00106874
SCO2270	1.66667	5.8006	1.54209	NA
SCO2668	4.33333	5.8002	1.06386	1.13866e-06
SCO3846	6	5.80019	1.11972	2.77375e-06
SCO3377	2.33333	5.80003	1.21086	1.1178e-05
SCO5612	0	5.79995	2.5182	0.0281686
SCO1376	2.33333	5.79977	1.44794	0.00018926
SCO2468	7.33333	5.79926	1.0604	1.07696e-06
SCO1031	0	5.79854	2.48774	0.026399
SCO6276	40.3333	5.79841	2.39558	0.0212387
SCO6385	0	5.79827	2.80009	0.0469935
SCO6064	0.333333	5.79619	2.33113	0.0180225
SCO3861	1.33333	5.79574	1.37556	9.24668e-05
SCO5252	2	5.79502	1.37846	9.55381e-05
SCO2257	0.666667	5.79435	1.70072	0.00138702
SCO0818	0.333333	5.79272	2.29604	0.0165081
SCO6840	0	5.79258	2.81235	0.0481049
SCO3794	5.33333	5.79238	1.19204	8.76116e-06
SCO3948	1	5.79215	1.55331	0.00048739
SCO1798	14.3333	5.79195	1.05121	9.62915e-07
SCO2225	1.66667	5.79128	1.30909	4.27121e-05
SCO5510	1.33333	5.79122	1.46241	0.00022124
SCO1584	0.333333	5.79049	2.02647	0.00692177
SCO0681	90.6667	5.78918	1.00564	4.37009e-07
SCO2126	35	5.78679	1.02361	5.92736e-07
SCO6981	0.333333	5.78678	2.10281	0.00923803
SCO4489	2.33333	5.78651	1.28949	3.35822e-05
SCO5282	0.666667	5.78586	1.82033	0.00276755
SCO1112	1	5.78535	1.53214	0.000416719
SCO3970	48.6667	5.78529	0.979966	2.49255e-07
SCO1869	2.33333	5.78499	1.36365	8.35045e-05
SCO1776	19.3333	5.78487	1.01721	5.51929e-07
SCO3943	1	5.78453	1.60537	0.000735924
SCO5565	0.333333	5.78428	2.30878	0.017235
SCO6446	1.33333	5.78332	1.39213	0.000113355
SCO1086	1	5.78316	1.62403	0.000844539
SCO1019	0	5.78273	2.81705	0.0488013
SCO7553	0	5.78244	2.50225	0.0276394
SCO3644	0.333333	5.78137	2.01981	0.00683458
SCO3956	7.33333	5.78054	0.991993	3.45568e-07
SCO2601	0.666667	5.77978	1.74277	0.0018372
SCO2353	0.333333	5.77957	2.01111	0.00661125
SCO5424	10	5.77934	0.971158	2.16448e-07
SCO6623	30.6667	5.77807	1.00397	4.37009e-07
SCO3329	0.333333	5.77767	2.28538	0.016315
SCO6469	7.66667	5.77757	1.01911	5.65064e-07
SCO1625	0.333333	5.77749	2.1268	0.010136
SCO1915	1	5.77746	1.50796	0.000346676
SCO5492	3.33333	5.77551	1.12411	3.19057e-06
SCO0245	2	5.77494	1.35093	7.41482e-05
SCO5587	0.333333	5.77402	2.07542	0.00852267
SCO3305	0	5.77275	2.51069	0.0284245
SCO4345	0.333333	5.77235	2.02869	0.00715507
SCO1642	0	5.77091	2.62288	0.035513
SCO2382	8	5.77088	1.04542	9.21663e-07
SCO1620	9	5.76946	1.19803	1.02567e-05
SCO6310	12.6667	5.76935	1.10052	2.21731e-06
SCO4375	0.333333	5.76887	2.12905	0.0103252
SCO3303	15.6667	5.76771	1.09058	1.87872e-06
SCO6273	7.33333	5.76723	1.32555	5.64979e-05
SCO5260	4.66667	5.76707	1.13794	4.15195e-06
SCO5541	8.66667	5.76677	1.15581	NA
SCO0262	2	5.76648	1.28269	3.26363e-05
SCO2561	1.33333	5.76637	1.39174	0.000117306
SCO7590	1.66667	5.76629	1.38706	0.000112147
SCO3069	1.66667	5.76602	1.28094	3.19375e-05
SCO0731	1	5.76576	1.58013	0.000633678
SCO1914	0.333333	5.76443	2.22984	0.0141966
SCO1648	143	5.76228	0.95608	1.74487e-07
SCO0002	0.333333	5.76147	2.03095	0.00732429
SCO6119	0.333333	5.76034	2.08854	0.0090883
SCO4837	7.33333	5.7595	1.08985	1.90573e-06
SCO2872	0	5.75886	2.87813	0.0544778
SCO4051	0	5.75886	2.87813	0.0544778
SCO6971	1	5.75882	1.44264	0.000198112
SCO1922	19	5.7586	1.07397	1.51853e-06
SCO0872	2.66667	5.75823	1.13576	4.13252e-06
SCO4410	2	5.75707	1.40885	0.000142584
SCO6069	1.33333	5.75703	1.63264	0.000947862
SCO5224	3.66667	5.75679	1.2325	NA
SCO5156	0.666667	5.75673	1.95256	0.00538759
SCO4238	0.666667	5.75652	1.89171	0.00412391
SCO7779	0	5.75652	2.53635	0.0303591
SCO7765	1.33333	5.75558	1.36268	8.92196e-05
SCO7326	0.666667	5.75532	1.76332	0.00215118
SCO1617	0	5.75477	2.52983	0.0300334
SCO6582	0	5.75477	2.52983	0.0300334
SCO4960	0	5.75418	2.69049	0.0407617
SCO2186	0.666667	5.75387	1.63555	0.000970451
SCO4482	0.333333	5.75386	2.28878	0.0168764
SCO7639	0.666667	5.75385	1.81673	0.00286088
SCO3343	1	5.75351	1.48786	0.000305313
SCO0828	0	5.7531	2.53051	0.0301129
SCO4564	1	5.75257	1.61362	0.000834092
SCO6334	1.33333	5.75213	1.35505	8.26764e-05
SCO6451	29.6667	5.75104	1.06954	1.4491e-06
SCO2900	5.33333	5.75017	1.08049	1.70764e-06
SCO1400	1.66667	5.75009	1.54337	0.000492583
SCO3792	46	5.74911	0.997679	4.30323e-07
SCO5628	18	5.74766	1.09428	2.14403e-06
SCO4658	1.66667	5.74747	1.34425	7.3992e-05
SCO7276	1.66667	5.74614	1.3386	6.96435e-05
SCO1059	0	5.74542	3.18632	0.081167
SCO3969	0	5.74542	3.18632	0.081167
SCO3679	0	5.74537	2.52336	0.0299227
SCO7214	0	5.74537	2.52336	0.0299227
SCO1496	19	5.74449	1.08034	1.72458e-06
SCO4794	0.666667	5.74416	1.78327	0.00244058
SCO5438	0.333333	5.74332	2.3444	0.0197724
SCO6231	0.333333	5.74271	2.02678	0.00739296
SCO6688	0.333333	5.74255	2.29111	0.0171915
SCO6734	1	5.74232	1.60416	0.000795337
SCO3218	20.3333	5.74197	2.3588	0.0205284
SCO3480	1	5.74154	1.66678	0.00122573
SCO7735	0.333333	5.74051	2.04368	0.00792023
SCO4363	0	5.74031	2.51204	0.029389
SCO0468	0.666667	5.73916	1.70542	0.0015796
SCO6928	0.666667	5.73764	1.88261	0.00406854
SCO2383	30.3333	5.7375	1.18387	NA
SCO2439	1.33333	5.7354	1.42337	0.000174542
SCO6590	3	5.73523	1.30496	NA
SCO2065	5.66667	5.73427	1.14946	5.49136e-06
SCO1128	0	5.73401	2.61019	0.0357857
SCO7595	0	5.73401	2.61019	0.0357857
SCO5798	5.66667	5.73391	1.10147	2.57232e-06
SCO4342	0.333333	5.73334	2.3859	0.0221382
SCO2049	3.33333	5.73122	1.19399	1.07907e-05
SCO5508	1.66667	5.72928	1.32496	6.21991e-05
SCO0825	0	5.72908	2.85234	0.0536524
SCO1716	0	5.72908	2.85234	0.0536524
SCO3770	0	5.72908	2.85234	0.0536524
SCO6213	0	5.72908	2.85234	0.0536524
SCO2012	3.66667	5.72852	1.38559	0.000121028
SCO3116	4.33333	5.72828	1.06688	1.48452e-06
SCO4609	5.66667	5.72808	0.991548	4.13665e-07
SCO3684	1.33333	5.72773	1.40493	0.000147275
SCO2920	8.66667	5.72592	1.13087	NA
SCO5770	2.66667	5.72496	1.23083	1.85808e-05
SCO4399	1.33333	5.72387	1.58963	0.000741317
SCO2820	2.33333	5.72313	1.19439	1.11358e-05
SCO1561	0.666667	5.72306	1.71726	0.00174677
SCO2873	0.333333	5.72248	2.14706	0.0115722
SCO6508	0.666667	5.72106	3.02888	0.0685205
SCO0600	13	5.72088	1.17086	NA
SCO0351	0	5.7205	2.85657	0.0542891
SCO4449	0.333333	5.71924	2.05868	0.00861618
SCO3406	2	5.71906	1.34372	7.94334e-05
SCO4210	0	5.71728	2.84321	0.0534929
SCO2369	14.6667	5.71415	1.03836	9.64828e-07
SCO5970	1	5.71387	1.51243	0.000414815
SCO3153	0.333333	5.71379	2.08541	0.00955173
SCO1393	2.33333	5.71296	1.18812	1.04979e-05
SCO5781	0.333333	5.7129	2.17672	0.0128908
SCO7347	0.666667	5.71258	1.68594	0.00147083
SCO1346	2.33333	5.71131	1.28485	3.93631e-05
SCO1301	1	5.7113	1.51232	0.00041621
SCO5873	5.33333	5.71035	1.01272	6.18047e-07
SCO5418	0	5.71006	2.55453	0.0327834
SCO6254	0	5.71006	2.55453	0.0327834
SCO6632	8	5.71001	0.981086	3.55393e-07
SCO1022	10.3333	5.70987	1.18521	1.02121e-05
SCO7021	5.66667	5.70881	1.08245	1.9671e-06
SCO1361	0.333333	5.70848	2.16257	0.0123866
SCO7570	0	5.70826	2.54619	0.0322782
SCO0995	1	5.70652	3.30016	0.0934257
SCO3813	0	5.70651	2.67248	0.0410233
SCO4816	0	5.70651	2.67248	0.0410233
SCO4293	47.3333	5.70562	0.962545	2.33033e-07
SCO6453	1.66667	5.7056	1.4629	0.000272043
SCO4387	1.33333	5.70549	1.38978	0.000133658
SCO2269	0	5.70477	2.6732	0.0411218
SCO4692	1.66667	5.70402	1.31315	5.79831e-05
SCO5374	12.6667	5.70259	1.06853	1.64161e-06
SCO6514	0.666667	5.70258	1.78684	0.00266631
SCO3575	7.33333	5.70228	1.09636	2.59818e-06
SCO6180	0.666667	5.70095	1.83339	0.00339829
SCO4771	19.6667	5.70048	1.01376	6.39655e-07
SCO3367	3.66667	5.70017	1.18675	1.07056e-05
SCO3264	0	5.69997	2.85195	0.0547277
SCO2615	63	5.69994	1.04523	1.13866e-06
SCO4581	0.666667	5.69986	1.7486	0.00217902
SCO5863	1.66667	5.69924	1.31528	6.01916e-05
SCO1600	98.6667	5.69909	1.00694	5.78407e-07
SCO5734	9.33333	5.69813	1.006	5.71578e-07
SCO2524	8	5.69728	0.999249	5.34269e-07
SCO4620	0.666667	5.69532	1.87185	0.00412697
SCO5732	12.3333	5.69515	1.01003	6.18047e-07
SCO2335	8.33333	5.69504	1.06024	1.47559e-06
SCO1609	0.666667	5.69376	1.71955	0.00186476
SCO6565	3.66667	5.69301	1.14481	5.75951e-06
SCO1529	17.6667	5.69268	1.00361	5.65064e-07
SCO1513	12.3333	5.69261	1.00352	5.65064e-07
SCO6646	1	5.6926	1.61306	0.000939491
SCO1889	0	5.69246	2.95105	0.0632124
SCO3949	0	5.69246	2.95105	0.0632124
SCO3364	0.333333	5.69204	2.05124	0.00868907
SCO4595	29.3333	5.69144	1.031	9.21663e-07
SCO3698	0	5.69127	2.57391	0.0346652
SCO5751	15	5.6909	1.02028	7.75675e-07
SCO1528	1	5.69043	1.52303	0.000475427
SCO0499	6.33333	5.69034	1.2182	NA
SCO3865	0.666667	5.6901	1.72148	0.00189609
SCO4508	8	5.68999	1.04052	1.07696e-06
SCO2780	5.33333	5.68996	1.19318	1.20731e-05
SCO6179	3	5.68984	1.24577	2.52157e-05
SCO6744	0	5.68948	2.57026	0.0344802
SCO0459	2	5.68814	1.38902	0.000138167
SCO1556	1.66667	5.68638	1.35944	0.000102964
SCO5724	24	5.6852	0.913914	8.64223e-08
SCO7719	0.333333	5.68482	2.35915	0.0218196
SCO4944	0.666667	5.68478	1.69733	0.00165651
SCO4574	0.666667	5.68436	1.8261	0.00336549
SCO3817	12	5.68433	1.07622	1.91014e-06
SCO2850	1	5.68431	1.4892	0.000362891
SCO3918	0.666667	5.68352	1.98001	0.00667486
SCO6082	1.66667	5.68332	1.37928	0.000127197
SCO1672	4	5.68187	1.10283	3.04237e-06
SCO3446	0	5.68102	2.87253	0.0571672
SCO6715	0	5.68102	2.87253	0.0571672
SCO2617	49.3333	5.68098	0.976282	3.55393e-07
SCO6424	0	5.67966	2.55685	0.033897
SCO7711	0.333333	5.67945	2.04242	0.00855138
SCO2578	3.66667	5.67888	1.17679	9.94673e-06
SCO5498	9.33333	5.67861	1.04504	1.23628e-06
SCO0508	0.333333	5.67829	3.91462	0.153822
SCO0352	0	5.67788	2.55048	0.0335143
SCO5218	1.33333	5.67786	1.43741	0.000228796
SCO2903	2.66667	5.6772	1.20513	1.49337e-05
SCO5368	22.6667	5.67714	1.2098	NA
SCO1144	2	5.67687	1.35097	9.59185e-05
SCO4974	0.333333	5.6762	2.39995	0.0242911
SCO1846	0.333333	5.67613	2.11432	0.0110153
SCO2518	0.333333	5.67594	2.05076	0.00885685
SCO0977	0.666667	5.67555	1.77203	0.00257749
SCO5626	11.6667	5.67544	1.04498	1.23628e-06
SCO2828	11.6667	5.67456	1.14675	6.31448e-06
SCO5039	8.33333	5.67224	1.06701	1.73146e-06
SCO7040	11	5.67184	2.24998	0.0165977
SCO2504	34	5.67164	1.00423	5.98362e-07
SCO7541	1	5.6705	1.44951	0.000261129
SCO3628	1	5.66971	1.53682	0.000556794
SCO2637	15.6667	5.66947	1.13433	NA
SCO7794	0	5.66947	2.64702	0.0404996
SCO2652	1.33333	5.66935	1.39998	0.000161926
SCO4200	5.66667	5.66907	1.08266	2.26487e-06
SCO1640	65.3333	5.66806	0.964322	2.78651e-07
SCO2057	1	5.6671	1.49226	0.000388115
SCO0676	4.66667	5.66622	1.06465	1.70764e-06
SCO1834	1	5.66522	1.85889	0.00406854
SCO2199	2.33333	5.6642	1.2306	2.20804e-05
SCO1200	0.333333	5.66337	2.03461	0.00849022
SCO1662	7.66667	5.66307	1.09816	2.99642e-06
SCO3827	1	5.66214	1.50151	0.000423844
SCO4186	4.66667	5.6606	1.07339	1.9671e-06
SCO5844	2.33333	5.65974	1.40734	0.000179197
SCO6616	0.333333	5.65925	2.35703	0.0222335
SCO0745	0	5.65851	2.56359	0.034957
SCO7188	0	5.65851	2.56359	0.034957
SCO3869	12.6667	5.65746	1.05142	1.44148e-06
SCO4902	0.333333	5.65731	2.03102	0.00844429
SCO3703	0.666667	5.65692	1.7333	0.00215211
SCO1593	0.333333	5.65682	2.12987	0.0118752
SCO1199	1	5.65614	1.58013	0.00079535
SCO4527	0.666667	5.6557	1.79487	0.00300324
SCO0674	0	5.6556	2.65558	0.0414986
SCO5370	35.3333	5.6556	1.04724	NA
SCO2456	0.333333	5.65549	2.10789	0.0110623
SCO4178	7.33333	5.65499	1.04257	1.28124e-06
SCO4698	0	5.65497	2.56981	0.0355073
SCO4590	0.333333	5.65456	2.35562	0.0222561
SCO0546	3.33333	5.65455	1.18269	1.15214e-05
SCO5876	2.66667	5.65452	1.18641	1.21346e-05
SCO4610	2.66667	5.65445	1.12605	4.82634e-06
SCO5731	11	5.65426	1.0495	1.41905e-06
SCO6062	5.66667	5.65387	1.06644	1.81682e-06
SCO2575	5	5.65379	1.07943	2.2573e-06
SCO3840	3	5.65259	1.18004	1.1178e-05
SCO1069	0.333333	5.65233	2.15944	0.0131102
SCO4296	654	5.6511	1.04268	1.29111e-06
SCO5735	4	5.6506	1.21136	1.78147e-05
SCO5640	0	5.65032	2.88216	0.0593089
SCO1523	10.6667	5.65022	1.06749	1.86429e-06
SCO5366	11	5.64973	1.09433	NA
SCO5503	1.33333	5.64972	1.36672	0.000121257
SCO7481	8.66667	5.64891	1.10364	3.4504e-06
SCO0827	1	5.64878	1.8243	0.00352885
SCO7441	0.333333	5.64828	2.0739	0.00996607
SCO3387	0.666667	5.64814	1.8043	0.00319729
SCO3624	1.66667	5.64793	1.43393	0.000238254
SCO3672	0.333333	5.64746	2.06817	0.00977918
SCO2986	0.333333	5.64663	2.3095	0.0200067
SCO4011	1.33333	5.64631	1.38731	0.000151121
SCO2640	26	5.64619	1.08714	2.64734e-06
SCO5771	0.333333	5.64583	2.25463	0.0172725
SCO0769	5.66667	5.64578	1.01483	8.12485e-07
SCO1331	2.33333	5.64537	1.20653	1.69386e-05
SCO4852	0.333333	5.64471	2.11323	0.0114047
SCO1263	0	5.64433	2.93889	0.064239
SCO2932	0	5.64433	2.93889	0.064239
SCO4268	0	5.64433	2.93889	0.064239
SCO4651	9	5.64281	1.08574	2.61963e-06
SCO5466	1	5.64231	1.63131	0.00117086
SCO1192	0	5.64069	2.94075	0.0645238
SCO3404	83.3333	5.64039	0.989718	5.34269e-07
SCO6218	4.66667	5.64014	1.07508	2.18721e-06
SCO3217	24.3333	5.64007	0.990622	5.39543e-07
SCO3754	0	5.63941	2.74253	0.0484167
SCO7756	0	5.63941	2.74253	0.0484167
SCO0230	1.33333	5.6391	1.42984	0.000234309
SCO5887	0	5.63818	2.90017	0.0613238
SCO7538	0	5.63721	2.59436	0.0377236
SCO1646	24.3333	5.63696	1.03042	1.07696e-06
SCO7036	15.3333	5.63651	1.11694	NA
SCO3807	4.33333	5.63574	1.1118	4.13688e-06
SCO3339	0.333333	5.63537	2.31844	0.0207238
SCO4325	2	5.63485	1.32653	8.18452e-05
SCO6277	23.3333	5.63386	1.83006	0.00371881
SCO2667	6.66667	5.63309	1.20777	1.78511e-05
SCO2608	7.66667	5.6324	1.15089	NA
SCO2602	3	5.63197	1.14435	6.92115e-06
SCO0382	1	5.6315	1.46171	0.000321389
SCO0594	0	5.6314	2.89667	0.0613238
SCO2528	24.6667	5.63118	1.17014	1.03683e-05
SCO6917	1.33333	5.63058	1.42708	0.000232827
SCO3290	2	5.63022	2.53815	0.0341231
SCO0431	0	5.62949	3.25765	0.0935333
SCO0624	0	5.62949	3.25765	0.0935333
SCO4693	0	5.62949	3.25765	0.0935333
SCO6581	0.333333	5.62923	2.03485	0.00889048
SCO0360	1	5.62885	1.55248	0.000685052
SCO2532	71.6667	5.62873	0.943564	2.16448e-07
SCO1618	0.666667	5.62833	1.75115	0.00249312
SCO3005	66.3333	5.62805	0.977502	4.37009e-07
SCO5499	26.6667	5.62786	1.15763	NA
SCO7093	3	5.6267	1.40021	0.000181196
SCO0072	42.6667	5.62557	0.973134	4.07869e-07
SCO6264	15.3333	5.62547	0.971714	3.95653e-07
SCO3180	3.66667	5.6253	1.08	2.53804e-06
SCO0358	0	5.62493	2.6278	0.040603
SCO3936	0	5.62493	2.6278	0.040603
SCO0213	51.3333	5.62364	1.01287	8.46696e-07
SCO7284	2.33333	5.62309	1.20732	1.81915e-05
SCO2924	0.666667	5.62305	1.73692	0.00232449
SCO3757	0.333333	5.62284	2.17767	0.0143081
SCO7193	1	5.6202	1.62021	0.0011352
SCO1542	1	5.62009	1.57947	0.000852234
SCO2725	5.66667	5.62001	1.09258	3.12814e-06
SCO2934	1.33333	5.61999	1.38797	0.000162206
SCO4447	1.33333	5.61998	1.48794	0.000415763
SCO2026	25.3333	5.61974	1.03822	1.31415e-06
SCO5403	0	5.61944	2.63021	0.0409355
SCO5116	5.33333	5.61939	1.36891	0.000133754
SCO6415	0	5.6191	2.90421	0.0624525
SCO7826	0	5.6191	2.90421	0.0624525
SCO0803	0.666667	5.61887	1.75328	0.00256236
SCO5233	0	5.61854	2.90341	0.0624286
SCO2459	0.666667	5.6183	1.6958	0.0018569
SCO2842	0.666667	5.61803	1.71101	0.00202936
SCO1992	0.666667	5.61793	1.77734	0.00291298
SCO6042	56.6667	5.61709	1.02178	9.78718e-07
SCO3957	2.33333	5.61689	1.27963	4.9018e-05
SCO0282	0.333333	5.61641	2.33929	0.0222347
SCO2331	0.333333	5.61563	2.33398	0.0219851
SCO2038	1	5.61488	1.5113	0.000508845
SCO4389	0.333333	5.61434	2.05586	0.00977443
SCO0487	0.333333	5.61432	2.07639	0.010471
SCO6313	2.66667	5.61424	1.26552	4.06335e-05
SCO2663	3.66667	5.61389	1.14365	7.28522e-06
SCO1650	1	5.61313	1.54854	0.000686056
SCO1971	0	5.61228	2.917	0.0638377
SCO4860	2	5.61189	1.41658	0.000220163
SCO0174	82	5.6108	0.90481	8.93775e-08
SCO6717	36.6667	5.61065	1.0718	2.27741e-06
SCO0130	1.33333	5.61041	1.46045	0.000334689
SCO0632	0	5.60893	2.58832	0.0382183
SCO1847	2.33333	5.60867	1.38015	0.000154312
SCO4776	5.66667	5.60861	1.16861	1.07907e-05
SCO5411	1.33333	5.6085	1.40692	0.000201792
SCO7311	2	5.60847	1.35507	0.00011915
SCO6504	13	5.60799	1.15075	NA
SCO5387	3.66667	5.60781	1.24563	3.18802e-05
SCO2649	2.66667	5.60684	1.37887	0.000153045
SCO3119	10.3333	5.6065	1.00869	8.26845e-07
SCO5158	1.66667	5.60577	1.39683	0.000184399
SCO5479	17.3333	5.60534	1.15979	NA
SCO1409	2	5.60442	1.27697	4.91162e-05
SCO2019	1.66667	5.6043	1.39273	0.0001776
SCO2243	3.66667	5.60376	1.10869	4.35868e-06
SCOt50	3.33333	5.60356	1.30205	6.71928e-05
SCO6808	6	5.60351	1.20468	1.85808e-05
SCO7522	0	5.60336	2.65979	0.0436223
SCO3262	9.66667	5.60235	1.04516	1.52508e-06
SCO1041	1.66667	5.60199	1.3422	0.000106201
SCO6559	0	5.60192	2.68845	0.0458518
SCO2101	1.66667	5.60189	1.31835	8.1482e-05
SCO3051	1.33333	5.60117	1.4029	0.000197635
SCO4519	0.333333	5.60003	2.35421	0.0234959
SCO5287	0.666667	5.59985	1.69054	0.00185901
SCO0021	0.333333	5.59874	2.08454	0.0109777
SCO1936	100	5.59864	1.04055	1.44148e-06
SCO1724	0.666667	5.59858	1.71294	0.00212302
SCO0766	0.333333	5.59837	2.05747	0.0100184
SCO0405	3	5.59818	1.3335	9.73078e-05
SCO2122	3	5.59813	1.21851	2.2773e-05
SCO5253	2	5.59782	1.34058	0.000105411
SCO0171	70.6667	5.59649	0.945972	2.40447e-07
SCO2569	1	5.59594	1.5452	0.000692471
SCO2521	0.666667	5.59506	1.76845	0.00288915
SCO1712	0.666667	5.59478	1.73601	0.00242823
SCO3352	17	5.59472	1.0537	1.77384e-06
SCO4871	0.333333	5.59352	2.22955	0.0171024
SCO3786	0	5.59306	2.94806	0.0673902
SCO4378	0	5.59306	2.94806	0.0673902
SCO7624	0.666667	5.59182	1.70578	0.00206144
SCO2131	1	5.59096	1.51939	0.000572819
SCO4648	59.3333	5.59078	1.00753	8.52988e-07
SCO6278	25	5.58983	1.33558	0.000102314
SCO7634	0.666667	5.58901	1.80195	0.00347678
SCO4824	20.6667	5.58868	1.09876	3.88131e-06
SCO4973	0	5.58788	2.72811	0.0492928
SCO4806	0.333333	5.58765	2.10846	0.0120446
SCO4179	21.6667	5.58695	1.07516	2.61963e-06
SCO1292	0.333333	5.58687	2.18211	0.0150973
SCO1050	0	5.58673	2.60876	0.0405212
SCO4547	3.66667	5.58531	1.16226	1.06263e-05
SCO2067	21.6667	5.58498	1.14313	7.98315e-06
SCO5929	2.66667	5.58367	1.37782	0.000160164
SCO4592	1.33333	5.58271	1.50987	0.000541615
SCO6321	0.333333	5.58235	2.07313	0.0107853
SCO3347	5.66667	5.58071	1.17292	1.24658e-05
SCO5694	4.33333	5.58013	1.20475	1.9995e-05
SCO7368	0	5.58008	2.92465	0.0659274
SCO7626	1.33333	5.58004	1.43505	0.000284384
SCO3269	1	5.57988	1.495	0.000481804
SCO4049	0.333333	5.57963	2.13998	0.0134396
SCO5495	2	5.57883	1.23688	3.09194e-05
SCO4943	0.666667	5.57847	1.75379	0.00274809
SCO2448	11.3333	5.57794	1.05122	1.78755e-06
SCO4535	2	5.57616	1.35462	0.000128866
SCO1760	3.33333	5.5759	1.14893	8.93694e-06
SCO3200	0	5.57416	3.01557	0.0742361
SCO3911	2.66667	5.57372	1.18086	1.43795e-05
SCO4785	25	5.57337	1.06154	2.15614e-06
SCO6979	1.33333	5.57326	1.56631	0.000852234
SCO1997	27	5.57253	0.984937	5.81477e-07
SCO5377	0	5.57225	3.01659	0.0744
SCO1676	9.33333	5.57178	1.11297	5.13443e-06
SCO3712	3	5.57099	1.20916	2.17056e-05
SCO2587	2.33333	5.57078	1.52234	0.000612774
SCO7081	1	5.57018	1.58784	0.00100183
SCO7443	9.33333	5.56997	1.07915	2.96367e-06
SCO0948	0.666667	5.56984	1.99558	0.00831484
SCO0775	2	5.56946	1.48144	0.000440019
SCO4977	0.666667	5.56925	1.76385	0.00294362
SCO7298	2.66667	5.56877	1.25606	4.11234e-05
SCO5419	17	5.56834	0.969453	4.48349e-07
SCO2398	0.333333	5.56818	2.14492	0.0138348
SCO4101	0	5.56809	2.63579	0.0430658
SCO3198	11	5.56758	0.974371	5.04655e-07
SCO3447	2	5.56748	1.28595	6.10035e-05
SCO7442	2	5.56748	1.51926	NA
SCO3857	9.33333	5.56699	1.04359	1.65346e-06
SCO6265	10.6667	5.56595	1.16868	1.22661e-05
SCO1820	9	5.56569	0.943008	2.49255e-07
SCO7265	1	5.56488	1.60007	0.00110275
SCO0578	0	5.56486	2.9329	0.0673887
SCO5675	0	5.56486	2.9329	0.0673887
SCO7498	0.333333	5.56471	2.1934	0.0159565
SCO4434	0.333333	5.56455	2.10464	0.0122444
SCO4177	6	5.56408	1.03312	1.41928e-06
SCO1578	4.33333	5.56222	1.17183	1.29868e-05
SCO3327	8.33333	5.56187	0.988841	6.37698e-07
SCO2080	4	5.56126	1.17617	1.39855e-05
SCO4808	288	5.56122	0.979257	5.65064e-07
SCO6707	0	5.56018	2.94186	0.0683634
SCO3009	97.6667	5.56009	1.01663	1.07696e-06
SCO6973	0.666667	5.55926	1.68644	0.00195192
SCO4245	6.66667	5.55892	1.20582	2.15585e-05
SCO3966	1	5.55719	1.51033	0.000573198
SCO3947	19.6667	5.55686	1.03928	1.59207e-06
SCO0170	96	5.55673	0.932072	2.16448e-07
SCO4444	2	5.55657	1.32908	0.000103487
SCO0169	157.667	5.55604	0.934641	2.21859e-07
SCO1340	2.66667	5.5559	1.29267	6.85007e-05
SCO2176	0.333333	5.55564	2.33996	0.0237479
SCOt02	1	5.55519	1.50065	0.000533935
SCO4197	0.666667	5.5541	1.78644	0.0034028
SCO2189	0.333333	5.55362	2.07731	0.0113432
SCO6003	4.33333	5.55354	1.11265	5.45221e-06
SCO5144	2	5.5529	1.30409	7.89098e-05
SCO5471	5.33333	5.55269	1.11127	5.36026e-06
SCO5410	0.333333	5.55228	2.12645	0.0133038
SCO4251	60.6667	5.55193	1.11651	5.75993e-06
SCO7076	0.666667	5.55153	1.78978	0.00347663
SCO4809	150.667	5.55152	1.00847	9.64828e-07
SCO3472	0	5.55126	2.66522	0.045937
SCO1848	5.33333	5.5512	1.33813	0.000115433
SCO5836	15	5.55096	1.05305	1.98041e-06
SCO5372	46.6667	5.55079	1.12643	NA
[truncated: 4,064 more rows]

## Sheet: HrdB_42h
gene	inputMean	log2FoldChange	lfcSE	padj
[truncated: 5,343 more rows]

[truncated: 5 more sheets: HrdB_66h, intergenic_RNAP_42h, intergenic_RNAP_66h, intergenic_HrdB_42h, intergenic_HrdB_66h]
