# Supplementary material for: RIP-seq reveals RNAs that interact with RNA polymerase and primary sigma factors in bacteria
Source: Nucleic Acids Res. 2024 Feb 13;52(8):4604–26. doi: 10.1093/nar/gkae081 (PMC11077062; doi:10.1093/nar/gkae081)
Supplement: gkae081_Supplemental_Files [file gkae081_supplemental_files.zip › Table_S8_Cglutamicum_reads-count_foldchange.xlsx]

## Sheet: counts_genes_Cglutamicum
	gene_name	Cg-ST2-INPUT	Cg-ST2-anti-RNAP	Cg-ST2-anti-sigma	Cg-EX10-INPUT	Cg-EX10-anti-RNAP	Cg-EX10-anti-sigma	Cg-EX12-INPUT	Cg-EX12-anti-RNAP	Cg-EX12-anti-sigma	Cg-EX13-INPUT	Cg-EX13-anti-RNAP	Cg-EX13-anti-sigma	Cg-ST10-INPUT	Cg-ST10-anti-RNAP	Cg-ST10-anti-sigma	Cg-ST12-INPUT	Cg-ST12-anti-RNAP	Cg-ST12-anti-sigma
CGL_RS00005	dnaA	0	0	19	18	22	62	16	560	396	23	736	3	2	2	27	2	9	2
CGL_RS00010	dnaN	0	0	0	27	48	237	44	2272	1040	38	1378	8	7	12	63	1	54	1
CGL_RS00015	recF	0	0	0	16	9	153	17	819	825	13	666	21	2	0	31	0	1	0
CGL_RS00020	CGL_RS00020	0	0	0	4	0	39	1	206	191	4	174	0	0	0	4	0	0	0
CGL_RS00025	gyrB	5	62	0	231	194	1363	221	11034	5039	244	7299	262	88	82	577	21	360	21
CGL_RS00030	CGL_RS00030	1	0	0	3	4	39	6	234	110	7	145	0	1	0	0	0	1	0
CGL_RS00035	CGL_RS00035	0	0	0	4	2	19	1	175	120	2	103	0	0	0	4	0	1	0
CGL_RS00040	CGL_RS00040	0	0	0	17	18	16	28	2401	1422	30	1307	7	3	2	2	4	68	5
CGL_RS00045	ssuR	0	0	0	0	0	5	0	7	7	1	7	0	0	0	0	0	0	0
CGL_RS00050	CGL_RS00050	0	0	0	0	0	0	0	5	0	0	1	0	0	0	0	0	0	0
CGL_RS00055	CGL_RS00055	0	0	0	0	0	0	0	3	0	0	4	0	0	0	0	0	0	0
CGL_RS00060	gyrA	0	3	0	222	290	3229	196	14249	11173	193	9357	538	53	45	994	6	203	35
CGL_RS00065	CGL_RS00065	0	15	0	40	155	594	55	3061	2849	51	2697	28	7	18	60	1	6	7
CGL_RS00070	CGL_RS00070	0	0	0	4	3	34	2	78	74	2	112	3	1	1	13	0	1	0
CGL_RS00075	CGL_RS00075	0	0	0	5	0	3	2	6	5	2	5	1	0	0	1	0	3	0
CGL_RS00080	CGL_RS00080	0	0	0	0	2	0	0	34	40	0	32	0	1	0	0	0	6	0
CGL_RS00085	CGL_RS00085	0	0	0	1	2	11	1	141	77	1	90	4	0	4	11	0	12	0
CGL_RS00090	CGL_RS00090	0	0	0	2	4	6	2	93	35	0	43	0	1	0	3	0	7	0
CGL_RS00095	CGL_RS00095	0	0	0	3	1	20	0	105	117	3	120	0	2	2	0	0	1	0
CGL_RS00100	CGL_RS00100	0	0	0	2	3	7	4	103	103	4	100	0	0	0	7	0	5	0
CGL_RS00105	CGL_RS00105	0	0	0	2	0	5	0	20	14	0	26	0	0	0	2	0	2	0
CGL_RS00110	CGL_RS00110	0	0	0	1	1	22	0	116	93	1	53	0	0	0	2	0	0	0
CGL_RS00115	CGL_RS00115	0	0	0	0	0	0	0	3	0	0	1	0	0	0	0	0	1	0
CGL_RS00120	CGL_RS00120	0	0	0	0	2	2	1	37	15	0	26	0	1	0	3	0	16	0
CGL_RS00125	CGL_RS00125	0	0	0	0	0	3	0	6	1	0	2	0	0	0	3	0	2	0
CGL_RS00130	CGL_RS00130	0	0	0	1	0	0	1	3	3	0	8	0	0	0	0	0	2	0
CGL_RS00135	CGL_RS00135	0	0	0	0	0	0	0	0	0	0	0	0	1	0	1	0	0	0
CGL_RS00140	CGL_RS00140	0	0	0	2	3	8	0	22	15	0	16	2	0	0	2	0	1	0
CGL_RS00145	CGL_RS00145	0	0	0	8	1	1	0	7	6	1	8	1	1	1	0	0	0	0
CGL_RS00150	CGL_RS00150	0	0	0	0	0	1	0	5	3	0	3	0	0	2	0	0	4	0
CGL_RS00155	CGL_RS00155	0	0	0	9	13	46	12	716	464	6	413	0	15	20	80	0	41	0
CGL_RS00160	CGL_RS00160	0	0	0	1	0	2	1	54	9	0	19	0	1	0	0	0	9	0
CGL_RS00165	CGL_RS00165	0	0	0	1	0	0	1	5	2	0	0	0	0	0	0	0	0	0
CGL_RS00170	CGL_RS00170	0	0	0	0	0	0	0	0	0	0	2	0	0	0	0	0	0	0
CGL_RS00175	CGL_RS00175	0	0	0	0	0	0	0	9	9	0	17	0	0	0	0	0	10	0
CGL_RS00180	CGL_RS00180	0	0	6	6	6	25	3	233	143	3	177	18	8	4	37	1	82	6
CGL_RS00185	CGL_RS00185	0	0	0	4	1	32	1	91	83	5	97	5	1	1	30	0	1	0
CGL_RS00190	CGL_RS00190	0	0	0	1	5	22	0	48	48	1	80	2	1	1	13	0	4	0
CGL_RS00195	CGL_RS00195	11	10	0	117	148	447	107	8812	3827	112	3481	465	27	34	24	19	244	8
CGL_RS00200	CGL_RS00200	0	28	0	245	152	321	305	20351	13994	201	9293	87	24	24	32	16	450	29
CGL_RS00205	CGL_RS00205	0	0	0	3	4	12	3	264	102	2	113	2	0	0	1	0	4	0
CGL_RS00210	CGL_RS00210	0	0	0	0	0	0	0	0	0	0	1	0	0	0	1	0	3	0
CGL_RS00215	CGL_RS00215	0	0	0	0	0	10	0	6	7	0	7	0	0	0	0	0	2	0
CGL_RS00220	CGL_RS00220	0	0	0	0	3	3	0	5	6	0	3	0	0	1	2	0	0	0
CGL_RS00225	CGL_RS00225	0	0	0	0	0	3	1	9	7	0	9	0	0	0	0	0	0	0
CGL_RS00230	crgA	0	0	0	17	16	31	8	779	296	11	550	0	2	6	5	0	116	0
CGL_RS00235	pknB	3	0	0	31	56	319	28	2142	1365	30	1546	17	5	6	46	2	33	2
CGL_RS00240	CGL_RS00240	0	0	0	28	28	445	15	1418	1020	18	1108	33	1	6	26	0	16	1
CGL_RS00245	CGL_RS00245	0	13	0	43	55	784	32	2094	1690	31	1675	20	2	4	40	1	10	5
CGL_RS00250	CGL_RS00250	0	0	0	36	28	445	19	757	571	14	768	2	0	1	26	0	2	2
CGL_RS00255	CGL_RS00255	0	0	7	45	32	654	40	1653	1197	42	1281	66	3	4	51	1	7	2
CGL_RS00260	CGL_RS00260	0	0	0	25	19	366	17	994	601	19	753	38	3	1	25	2	15	1
CGL_RS00265	CGL_RS00265	3	2	0	49	30	517	23	541	407	21	531	33	11	21	51	4	50	0
CGL_RS00270	CGL_RS00270	1	0	0	55	12	0	10	21	1	4	28	0	40	1	2	9	3	0
CGL_RS00280	CGL_RS00280	0	0	0	8	6	16	3	266	141	1	255	1	2	2	0	0	50	1
CGL_RS00285	CGL_RS00285	0	0	0	26	28	255	28	1786	1353	17	793	8	1	0	14	0	17	0
CGL_RS00290	CGL_RS00290	0	0	0	1	0	9	0	49	24	1	36	0	4	3	32	0	5	7
CGL_RS00295	CGL_RS00295	0	0	0	0	0	1	1	48	42	0	18	0	1	0	0	0	2	0
CGL_RS00300	CGL_RS00300	0	0	0	1	0	2	1	16	22	1	9	0	0	0	0	0	0	0
CGL_RS00305	CGL_RS00305	0	0	0	0	0	1	0	21	13	0	16	0	0	0	0	0	0	0
CGL_RS00310	CGL_RS00310	0	0	0	0	0	0	2	38	31	2	27	0	0	0	0	0	0	0
CGL_RS00315	CGL_RS00315	0	0	0	7	8	4	3	196	62	6	318	2	12	4	14	6	208	3
CGL_RS00320	CGL_RS00320	0	0	0	1	0	3	6	131	95	2	103	2	2	4	6	0	37	5
CGL_RS00325	CGL_RS00325	0	0	0	0	0	1	0	38	33	4	34	0	0	0	0	0	1	0
CGL_RS00330	CGL_RS00330	0	0	0	1	0	12	0	19	13	0	16	0	0	0	3	0	0	0
CGL_RS00335	CGL_RS00335	0	0	0	0	1	17	1	50	39	2	28	1	1	0	2	0	0	0
CGL_RS00340	CGL_RS00340	0	0	0	24	21	137	11	824	615	10	534	22	4	0	29	1	25	1
CGL_RS00345	CGL_RS00345	0	0	0	24	17	49	8	706	516	14	453	10	6	5	23	3	33	1
CGL_RS00350	CGL_RS00350	0	0	0	2	0	13	1	53	33	0	49	0	0	0	4	0	0	0
CGL_RS00355	pnuC	0	0	0	4	3	28	7	106	174	1	91	0	5	8	19	0	7	0
CGL_RS00360	CGL_RS00360	0	0	0	2	4	15	2	59	31	1	64	0	0	0	2	0	3	0
CGL_RS00365	CGL_RS00365	0	0	0	1	0	16	0	50	18	0	54	0	0	0	0	0	0	0
CGL_RS00370	CGL_RS00370	0	0	0	33	37	215	12	529	334	18	1019	40	3	1	12	0	0	0
CGL_RS00375	CGL_RS00375	0	0	0	4	15	155	5	338	391	7	288	1	3	0	20	1	5	0
CGL_RS00380	CGL_RS00380	0	0	0	0	10	53	4	250	157	1	165	0	1	0	13	1	8	1
CGL_RS00385	CGL_RS00385	0	0	0	9	9	40	12	508	228	5	291	8	2	0	4	1	22	0
CGL_RS00390	CGL_RS00390	0	0	0	29	6	17	25	788	222	5	496	6	1	0	2	1	11	0
CGL_RS00395	bioB	0	0	0	17	9	59	16	487	379	12	347	9	42	18	320	0	1	1
CGL_RS00400	CGL_RS00400	0	0	0	0	0	4	0	14	23	0	15	0	2	0	16	0	0	0
CGL_RS00405	CGL_RS00405	0	0	0	1	0	7	1	14	19	0	18	0	3	0	45	0	0	0
CGL_RS00410	CGL_RS00410	412586	588997	570375	588594	209351	239304	555523	463598	248766	626211	380118	12838	660009	575564	291854	629205	634800	592130
CGL_RS00415	CGL_RS00415	981627	23720	12798	1362264	649720	855290	1358342	956267	413354	1602323	717783	63259	1453848	216222	289663	1620976	97124	28410
CGL_RS00420	rrf	596	38	12	885	1328	612	457	991	308	274	1380	97	606	379	494	250	100	22
CGL_RS00425	CGL_RS00425	0	0	0	1	0	5	7	84	69	1	58	0	3	0	0	0	0	0
CGL_RS00430	CGL_RS00430	0	0	0	7	4	41	12	432	245	5	313	8	0	0	3	0	3	5
CGL_RS00435	CGL_RS00435	0	0	0	6	1	17	4	148	167	1	89	9	0	1	4	0	1	1
CGL_RS00440	CGL_RS00440	0	0	0	71	35	103	75	4909	3027	32	2074	18	5	3	11	5	149	8
CGL_RS00445	CGL_RS00445	0	0	0	1	0	17	1	42	33	1	26	0	0	0	0	0	3	0
CGL_RS00450	CGL_RS00450	0	0	0	4	4	26	2	367	255	5	136	0	4	6	11	0	26	0
CGL_RS00455	CGL_RS00455	0	0	0	0	0	0	0	14	3	0	3	0	0	0	1	0	1	0
CGL_RS00460	CGL_RS00460	8	0	0	1	2	3	1	19	15	2	16	0	15	15	10	15	256	10
CGL_RS00465	CGL_RS00465	0	0	0	1	0	2	0	36	33	0	18	0	0	0	0	0	7	0
CGL_RS00470	CGL_RS00470	0	0	0	4	15	106	5	240	379	5	195	9	1	1	5	0	6	0
CGL_RS00475	CGL_RS00475	0	0	8	9	9	174	7	382	694	11	308	9	1	2	3	0	4	0
CGL_RS00480	ureC	0	0	0	41	39	756	32	2129	2344	27	1470	51	3	0	27	1	1	1
CGL_RS00485	ureE	0	0	0	10	3	227	9	473	440	10	375	16	0	3	4	0	0	2
CGL_RS00490	CGL_RS00490	0	0	0	16	5	324	9	828	751	11	571	20	0	0	9	0	0	0
CGL_RS00495	ureG	0	0	0	5	10	239	5	287	430	5	275	16	1	0	0	0	6	0
CGL_RS00500	CGL_RS00500	0	1	0	20	13	279	10	722	999	25	532	27	0	1	4	1	8	1
CGL_RS00505	CGL_RS00505	0	5	0	0	2	5	1	48	41	0	37	0	3	3	7	0	24	0
CGL_RS00510	CGL_RS00510	0	0	0	7	6	64	6	364	258	3	228	15	0	2	3	0	0	0
CGL_RS00515	CGL_RS00515	0	1	0	65	66	578	38	3017	2151	39	1631	10	3	3	45	3	23	1
CGL_RS00520	CGL_RS00520	0	0	0	20	21	202	14	1285	1116	16	651	44	2	1	2	0	15	0
CGL_RS00525	amn	0	1	0	18	18	229	25	1124	903	11	510	29	2	2	16	0	22	3
CGL_RS00530	CGL_RS00530	0	0	0	0	0	0	0	1	0	0	2	0	0	0	0	0	0	0
CGL_RS00535	CGL_RS00535	0	0	0	1	1	4	0	113	49	0	24	0	0	0	4	0	6	0
CGL_RS00540	CGL_RS00540	0	0	0	0	0	6	0	40	38	1	13	0	0	0	3	1	5	0
CGL_RS00545	CGL_RS00545	1	25	0	190	454	2843	196	12297	9571	108	4901	157	8	27	145	1	25	7
CGL_RS00550	CGL_RS00550	0	0	0	44	6	291	22	1085	960	19	454	20	1	0	2	1	13	2
CGL_RS00555	CGL_RS00555	0	0	0	25	13	299	20	1030	746	9	382	8	0	0	5	0	2	1
CGL_RS00560	CGL_RS00560	0	0	0	19	23	330	18	988	935	14	346	32	1	2	5	1	10	1
CGL_RS00565	CGL_RS00565	0	0	0	2	5	46	5	213	262	2	123	15	0	0	0	0	2	0
CGL_RS00570	CGL_RS00570	0	0	0	0	3	42	1	67	103	3	44	0	0	0	0	0	0	0
CGL_RS00575	CGL_RS00575	1	8	0	33	12	357	24	1081	1027	21	582	0	9	2	47	2	8	1
CGL_RS00580	CGL_RS00580	0	5	0	4	3	37	4	370	288	3	246	2	8	8	28	1	52	9
CGL_RS00585	CGL_RS00585	0	0	0	12	22	35	17	943	669	7	273	1	3	5	0	0	34	0
CGL_RS00590	CGL_RS00590	0	0	0	2	6	13	4	214	179	0	102	0	2	0	3	1	20	3
CGL_RS00595	CGL_RS00595	0	0	0	6	5	11	0	162	119	1	108	0	0	0	0	0	0	0
CGL_RS00600	CGL_RS00600	0	0	0	1	3	18	1	91	61	2	48	0	0	0	1	0	3	0
CGL_RS00605	CGL_RS00605	0	0	0	3	0	21	0	99	51	4	46	10	0	0	6	1	2	0
CGL_RS00610	xylB	0	0	0	14	7	182	10	536	536	11	309	11	3	0	13	0	10	0
CGL_RS00615	panC	2	0	0	7	9	71	7	315	339	6	269	13	2	0	7	0	3	0
CGL_RS00620	panB	0	4	0	5	2	63	4	390	228	4	280	10	4	1	18	0	8	2
CGL_RS00625	CGL_RS00625	0	0	0	2	6	13	1	89	100	1	53	0	1	1	21	0	24	1
CGL_RS00630	CGL_RS00630	0	4	0	4	7	5	0	135	121	2	54	0	1	0	3	0	13	0
CGL_RS00635	CGL_RS00635	0	0	0	0	0	4	1	53	36	1	18	0	0	0	0	0	5	0
CGL_RS00640	CGL_RS00640	0	0	0	4	3	13	2	72	82	2	42	0	0	0	0	1	7	0
CGL_RS00645	CGL_RS00645	0	5	0	22	7	123	14	708	406	12	349	9	11	1	14	3	42	0
CGL_RS00650	CGL_RS00650	0	0	0	8	6	78	12	410	365	3	190	5	1	2	9	1	15	5
CGL_RS00655	CGL_RS00655	0	0	0	18	15	65	12	487	328	12	314	0	6	16	16	0	7	4
CGL_RS00660	CGL_RS00660	0	0	0	6	6	28	10	210	181	1	204	20	2	5	3	0	2	0
CGL_RS00665	CGL_RS00665	0	0	0	0	0	1	2	13	13	0	8	0	0	1	0	0	0	0
CGL_RS00670	CGL_RS00670	0	0	0	0	0	0	0	6	1	0	1	0	0	0	0	0	0	0
CGL_RS00675	CGL_RS00675	0	0	0	58	85	735	51	4008	3976	35	2183	107	5	4	48	1	103	5
CGL_RS00680	CGL_RS00680	0	0	1	62	83	1086	44	2660	2475	45	1894	39	3	0	42	0	8	2
CGL_RS00685	CGL_RS00685	0	0	9	41	39	684	23	1223	1218	23	899	66	3	0	31	0	0	1
CGL_RS00690	CGL_RS00690	0	0	0	24	18	227	12	627	505	12	566	10	1	0	1	1	4	1
CGL_RS00695	CGL_RS00695	0	0	4	11	25	46	7	749	439	9	407	29	2	6	6	3	79	0
CGL_RS00700	CGL_RS00700	0	2	0	4	4	21	7	313	229	4	267	0	1	2	2	0	1	0
CGL_RS00705	CGL_RS00705	0	0	0	1	4	1	0	33	28	0	17	0	0	0	2	0	1	0
CGL_RS00710	CGL_RS00710	0	0	0	1	1	4	1	80	58	1	52	2	0	0	1	0	3	0
CGL_RS00715	CGL_RS00715	0	7	0	1	5	9	1	145	91	0	60	0	0	1	14	3	29	0
CGL_RS00720	CGL_RS00720	0	2	0	0	4	1	3	76	52	0	53	0	0	3	4	1	27	1
CGL_RS00725	CGL_RS00725	0	0	0	84	42	383	105	5745	4465	73	3321	185	8	5	58	2	102	13
CGL_RS00730	CGL_RS00730	0	0	0	0	0	6	7	47	38	0	62	0	1	2	3	0	11	4
CGL_RS00735	CGL_RS00735	6	6	0	1	5	12	1	93	87	2	85	2	6	22	10	6	267	11
CGL_RS00740	CGL_RS00740	0	0	0	0	1	10	0	108	61	1	69	0	1	3	4	1	5	0
CGL_RS00745	CGL_RS00745	0	0	0	8	10	44	5	281	178	4	326	2	5	12	16	1	65	6
CGL_RS00750	CGL_RS00750	0	0	0	13	19	90	22	917	856	11	551	18	2	4	22	0	9	4
CGL_RS00755	CGL_RS00755	0	3	0	4	19	25	7	446	214	6	265	21	4	4	4	1	30	0
CGL_RS00760	CGL_RS00760	0	0	0	1	2	4	0	38	25	0	33	0	0	0	0	0	5	0
CGL_RS00765	CGL_RS00765	0	0	0	0	2	3	0	62	41	0	28	0	0	0	1	0	1	0
CGL_RS00770	CGL_RS00770	0	0	0	2	0	7	0	84	56	4	68	0	0	1	1	0	0	0
CGL_RS00775	CGL_RS00775	0	0	0	11	2	41	10	723	793	10	482	24	2	1	7	7	32	4
CGL_RS00780	CGL_RS00780	0	0	0	16	22	163	42	1493	1946	25	996	40	4	2	24	1	71	8
CGL_RS00785	CGL_RS00785	0	0	0	14	13	107	11	704	721	10	486	4	0	0	8	0	3	0
CGL_RS00790	CGL_RS00790	0	0	0	6	5	55	3	311	281	4	242	19	4	7	9	0	3	0
CGL_RS00795	CGL_RS00795	0	0	0	28	16	113	26	1454	1099	20	644	19	26	7	23	1	150	10
CGL_RS00800	CGL_RS00800	0	0	0	0	2	12	0	63	30	0	53	0	1	2	0	1	0	0
CGL_RS00805	CGL_RS00805	6	0	0	21	13	42	9	363	195	7	235	5	4	6	2	2	29	4
CGL_RS00810	CGL_RS00810	0	0	0	95	100	359	97	5708	4354	58	2214	62	9	5	46	4	43	4
CGL_RS00815	CGL_RS00815	0	0	0	15	13	239	12	837	774	12	488	12	3	1	18	0	13	4
CGL_RS00820	CGL_RS00820	0	0	0	14	11	212	6	482	507	11	384	10	0	0	21	0	2	3
CGL_RS00825	iolR	0	0	0	2	6	6	18	693	424	13	424	5	4	5	13	3	85	5
CGL_RS00830	iolC	0	0	0	10	11	64	92	4363	3733	53	2046	162	2	3	15	2	34	2
CGL_RS00835	CGL_RS00835	0	0	0	10	11	82	128	6910	5949	60	2469	132	1	6	3	3	7	1
CGL_RS00840	CGL_RS00840	0	0	0	25	19	321	258	14250	11806	154	5148	214	0	8	24	3	0	5
CGL_RS00845	iolB	0	0	0	16	16	342	206	8005	8952	143	3891	117	0	9	12	1	7	3
CGL_RS00850	iolD	0	0	0	33	39	763	295	15300	13554	158	5855	368	1	8	12	1	1	0
CGL_RS00855	CGL_RS00855	0	0	0	32	33	571	203	12859	13478	121	4765	190	1	3	2	0	0	1
CGL_RS00860	CGL_RS00860	0	0	0	26	37	672	213	12238	11452	112	4540	139	0	7	0	3	1	4
CGL_RS00865	CGL_RS00865	0	0	0	44	33	865	153	6909	8958	85	2924	150	2	0	2	0	3	3
CGL_RS00870	CGL_RS00870	0	0	0	6	8	144	12	821	1055	7	324	26	1	0	1	0	0	0
CGL_RS00875	CGL_RS00875	0	0	0	1	4	70	9	565	490	7	191	13	0	1	0	0	0	1
CGL_RS00880	CGL_RS00880	0	0	0	1	3	15	2	208	116	3	144	0	3	7	14	0	13	0
CGL_RS00885	CGL_RS00885	0	0	0	2	1	8	5	104	91	0	93	14	2	0	2	0	9	0
CGL_RS00890	CGL_RS00890	0	0	0	4	4	8	2	306	178	5	204	0	1	4	8	1	62	4
CGL_RS00895	CGL_RS00895	0	0	0	18	16	117	23	1466	1327	11	609	16	1	2	4	1	29	3
CGL_RS00900	CGL_RS00900	0	0	0	7	7	52	16	660	459	13	299	16	0	1	3	0	1	0
CGL_RS00905	CGL_RS00905	0	0	0	2	2	2	0	157	97	3	79	0	1	0	0	0	18	3
CGL_RS00910	CGL_RS00910	35	43	19	326	423	417	190	6282	1291	224	6386	29	402	154	185	154	1796	24
CGL_RS00920	CGL_RS00920	0	0	0	0	6	6	0	56	30	2	33	2	0	2	7	0	15	1
CGL_RS00925	CGL_RS00925	0	3	0	3	1	2	0	97	84	0	72	0	0	8	13	2	31	0
CGL_RS00930	CGL_RS00930	0	0	0	3	1	19	2	131	115	1	87	7	0	0	5	0	0	2
CGL_RS00935	CGL_RS00935	0	0	0	6	4	44	5	251	209	5	145	0	1	0	21	1	24	1
CGL_RS00940	CGL_RS00940	0	0	0	2	1	10	0	42	20	0	34	0	1	1	3	0	7	0
CGL_RS00945	CGL_RS00945	1	0	0	14	14	41	107	4593	2462	62	1926	17	1	14	12	1	4	3
CGL_RS00950	CGL_RS00950	0	0	0	1	4	7	1	82	74	0	90	3	0	2	2	0	11	0
CGL_RS00955	CGL_RS00955	9	0	0	2	7	21	1	466	212	3	141	14	1	3	8	1	38	0
CGL_RS00960	gltB	0	0	4	5	10	85	1	131	79	4	170	0	6	4	46	0	8	0
CGL_RS00965	CGL_RS00965	0	0	0	1	1	23	0	30	33	1	73	12	0	1	11	0	0	3
CGL_RS00970	CGL_RS00970	0	0	0	33	37	443	55	2640	2050	22	1225	25	7	33	36	4	43	1
CGL_RS00975	CGL_RS00975	2	0	0	80	81	969	61	2946	2401	98	3665	78	4	7	19	3	3	2
CGL_RS00980	CGL_RS00980	0	0	0	19	27	149	14	583	423	24	608	39	1	0	7	1	2	0
CGL_RS00985	CGL_RS00985	2	0	0	51	27	330	65	3280	2140	44	1941	96	5	4	30	1	25	12
CGL_RS00990	CGL_RS00990	0	0	0	127	94	778	136	7326	6854	124	5237	66	13	11	116	3	126	18
CGL_RS00995	CGL_RS00995	0	0	0	5	2	5	1	139	88	3	80	0	1	1	0	0	4	0
CGL_RS01000	CGL_RS01000	0	0	0	3	4	24	1	200	117	5	95	15	3	0	8	1	8	0
CGL_RS01005	CGL_RS01005	0	0	0	7	3	60	3	263	308	3	137	14	1	2	6	0	5	0
CGL_RS01010	CGL_RS01010	0	16	0	38	131	167	35	3803	1872	19	1721	29	12	32	72	4	176	6
CGL_RS01015	CGL_RS01015	0	0	0	10	5	46	5	326	235	1	292	19	3	2	26	0	3	2
CGL_RS01020	CGL_RS01020	0	0	0	3	3	11	3	91	58	4	92	0	0	0	9	0	2	0
CGL_RS01025	CGL_RS01025	0	0	0	4	3	40	9	257	229	6	272	0	1	0	7	0	5	0
CGL_RS01030	CGL_RS01030	0	0	0	15	9	121	7	676	369	13	373	6	4	2	9	1	9	0
CGL_RS01035	CGL_RS01035	0	0	0	7	7	69	7	496	332	4	176	0	3	0	3	2	7	0
CGL_RS01040	CGL_RS01040	0	0	0	19	11	154	12	805	672	18	510	8	0	1	2	0	0	1
CGL_RS01045	CGL_RS01045	0	0	0	9	4	85	10	448	326	15	443	0	0	1	7	1	1	1
CGL_RS01050	CGL_RS01050	0	2	0	26	13	148	21	604	498	16	494	49	4	12	33	4	21	0
CGL_RS01055	CGL_RS01055	0	0	0	25	5	78	21	534	331	12	352	0	3	2	16	2	22	1
CGL_RS01060	CGL_RS01060	0	0	0	1	3	24	1	39	30	1	41	0	0	0	0	0	0	0
CGL_RS01065	CGL_RS01065	2	0	0	1	1	0	0	5	1	0	0	0	1	0	0	0	0	0
CGL_RS01070	CGL_RS01070	0	11	0	0	8	5	1	145	44	1	107	0	0	7	2	0	9	0
CGL_RS01075	CGL_RS01075	0	0	0	41	27	154	40	953	487	31	772	10	3	1	0	2	12	2
CGL_RS01085	CGL_RS01085	1	0	0	0	0	1	1	8	1	0	4	0	0	0	1	0	0	0
CGL_RS01090	CGL_RS01090	0	0	0	10	21	78	10	729	354	5	344	20	0	0	18	0	3	1
CGL_RS01095	CGL_RS01095	0	0	0	2	5	29	3	184	147	4	114	4	1	1	10	0	3	0
CGL_RS01100	CGL_RS01100	0	0	0	3	6	66	9	735	443	6	449	1	1	2	8	0	45	0
CGL_RS01105	moaC	0	16	0	27	83	99	8	939	321	27	668	2	13	35	19	6	201	2
CGL_RS01110	CGL_RS01110	0	0	0	14	9	142	6	711	589	7	392	0	2	0	15	0	23	1
CGL_RS01115	CGL_RS01115	0	0	0	4	4	70	7	320	227	3	158	1	0	1	3	0	2	0
CGL_RS01120	modA	0	4	0	16	17	102	14	937	633	10	634	13	3	3	12	0	42	3
CGL_RS01125	CGL_RS01125	0	0	0	2	2	2	2	58	30	1	71	0	3	5	3	4	54	2
CGL_RS01130	CGL_RS01130	0	0	0	22	17	231	22	851	734	11	492	19	4	3	25	0	0	1
CGL_RS01135	CGL_RS01135	0	0	0	13	10	118	6	298	302	11	194	1	0	0	14	0	0	1
CGL_RS01140	hisC	0	0	0	18	12	150	12	998	739	11	530	25	5	4	23	1	85	7
CGL_RS01145	CGL_RS01145	0	0	0	5	3	0	1	4	1	1	11	1	3	0	0	0	0	0
CGL_RS01150	CGL_RS01150	0	0	0	1	2	0	0	8	3	1	15	0	0	3	0	0	0	0
CGL_RS01155	CGL_RS01155	0	0	0	2	8	10	0	161	128	2	155	0	0	3	7	1	4	0
CGL_RS01160	CGL_RS01160	0	0	0	1	0	3	0	94	56	0	57	1	2	0	5	0	4	0
CGL_RS01165	CGL_RS01165	0	0	0	2	1	16	1	111	63	2	126	15	7	6	11	1	21	0
CGL_RS01170	CGL_RS01170	0	0	0	0	0	2	0	26	21	0	21	0	0	0	1	0	2	0
CGL_RS01175	CGL_RS01175	0	0	0	0	1	6	0	34	14	0	22	0	0	0	0	0	0	0
CGL_RS01180	mgtE	0	0	0	5	4	59	2	223	184	3	169	22	1	0	1	0	6	0
CGL_RS01185	CGL_RS01185	0	2	0	50	39	375	11	1161	885	48	1931	16	0	1	0	1	6	2
CGL_RS01190	CGL_RS01190	0	0	0	2	0	2	0	3	0	0	4	0	0	0	0	0	0	0
CGL_RS01195	CGL_RS01195	0	0	0	14	10	66	15	1080	799	8	669	6	2	5	3	0	26	2
CGL_RS01200	CGL_RS01200	0	0	0	12	1	28	8	557	352	6	271	14	5	6	0	0	19	0
CGL_RS01205	tadA	0	0	0	6	9	26	1	517	536	11	240	3	1	1	3	0	4	1
CGL_RS01210	CGL_RS01210	0	0	0	63	31	51	30	1433	529	23	975	19	16	8	13	8	71	1
CGL_RS01215	CGL_RS01215	0	6	0	13	5	6	5	223	82	3	148	8	6	5	2	3	32	0
CGL_RS01220	CGL_RS01220	0	0	0	3	2	17	2	80	62	1	58	0	0	0	0	0	0	2
CGL_RS01225	CGL_RS01225	0	0	10	45	32	692	30	1238	925	41	962	35	9	10	150	0	35	0
CGL_RS01230	tgt	0	0	0	24	19	237	20	1315	968	26	1093	47	4	2	23	1	28	5
CGL_RS01235	CGL_RS01235	0	0	0	6	5	51	13	437	239	24	531	1	0	0	0	0	0	0
CGL_RS01240	CGL_RS01240	0	0	0	0	0	3	0	23	16	0	5	13	0	0	0	0	0	0
CGL_RS01245	CGL_RS01245	0	0	0	0	0	10	0	26	13	0	26	0	0	0	0	0	0	0
CGL_RS01250	gluQRS	0	0	0	2	7	24	5	319	245	3	241	4	0	1	1	0	9	1
CGL_RS01255	CGL_RS01255	4	9	0	2	14	54	5	252	128	6	150	21	72	147	798	26	1007	63
CGL_RS01260	CGL_RS01260	4	0	0	0	7	14	2	37	23	1	32	0	4	0	19	1	19	3
CGL_RS01265	CGL_RS01265	0	0	0	0	1	1	0	4	4	0	5	0	3	1	5	0	24	0
CGL_RS01270	CGL_RS01270	0	0	0	2	0	0	0	21	2	0	38	0	0	0	1	2	0	0
CGL_RS01275	ffs	0	0	0	4	2	1	1	3	3	0	2	0	8	1	4	6	3	1
CGL_RS01280	CGL_RS01280	1	0	0	131	72	1167	101	4070	2895	60	2406	55	12	4	45	5	63	7
CGL_RS01285	CGL_RS01285	0	0	0	46	64	529	34	2745	1421	33	1352	83	1	1	5	0	6	0
CGL_RS01290	CGL_RS01290	4	0	0	64	82	1142	87	3646	3209	73	2434	91	8	8	80	1	19	7
CGL_RS01295	CGL_RS01295	0	0	0	58	32	148	65	5265	1368	38	1558	2	10	4	9	2	32	1
CGL_RS01300	CGL_RS01300	0	0	2	4	7	3	2	107	108	0	73	0	1	0	6	0	11	5
CGL_RS01305	CGL_RS01305	0	0	0	9	10	127	18	1287	1057	18	614	15	2	0	25	0	8	1
CGL_RS01310	CGL_RS01310	0	0	0	21	21	155	32	1475	1048	20	958	19	6	9	43	2	66	14
CGL_RS01315	CGL_RS01315	7	0	0	12	7	142	10	905	561	13	714	8	16	11	49	1	101	0
CGL_RS01320	leuA	0	0	0	115	122	659	106	5800	4094	110	4590	262	15	14	109	3	130	5
CGL_RS01325	CGL_RS01325	1	0	0	12	3	60	10	414	312	21	439	4	0	1	7	0	12	0
CGL_RS01330	CGL_RS01330	0	2	0	76	57	896	68	4171	2977	72	3187	89	21	19	142	5	260	7
CGL_RS01335	CGL_RS01335	2	0	0	108	101	995	131	7309	5607	80	4791	162	6	9	99	1	56	6
CGL_RS01340	CGL_RS01340	1	0	0	10	13	81	8	479	346	4	397	0	4	1	3	0	20	2
CGL_RS01345	CGL_RS01345	0	0	0	1	2	6	0	100	129	1	106	0	0	3	3	2	3	0
CGL_RS01350	CGL_RS01350	12	14	0	557	628	2731	528	28529	16698	370	17203	172	95	106	610	18	242	21
CGL_RS01355	CGL_RS01355	0	0	0	0	0	1	0	16	11	0	12	0	0	0	0	0	0	0
CGL_RS01360	CGL_RS01360	0	0	0	1	1	1	1	39	20	0	25	0	0	0	0	0	2	0
CGL_RS01365	brnF	0	0	0	2	7	6	1	239	105	1	99	6	3	4	16	0	98	5
CGL_RS01370	brnE	0	0	0	0	2	6	3	73	42	2	38	0	1	0	5	0	3	0
CGL_RS01375	CGL_RS01375	0	0	0	0	0	0	0	19	9	0	17	0	3	1	4	0	5	0
CGL_RS01380	CGL_RS01380	0	0	0	0	0	1	1	20	2	1	16	0	2	7	4	0	6	0
CGL_RS01385	arsB	0	0	0	3	1	24	2	87	97	0	62	0	1	95	33	0	2	0
CGL_RS01390	CGL_RS01390	1	0	0	2	1	10	1	78	54	7	63	0	1	0	5	0	4	0
CGL_RS01395	CGL_RS01395	0	0	0	7	0	24	12	124	80	10	216	0	0	0	0	0	0	0
CGL_RS01405	CGL_RS01405	0	0	0	17	8	218	8	832	549	21	738	4	0	0	16	0	4	0
CGL_RS01410	CGL_RS01410	0	0	0	4	25	146	9	500	451	6	455	0	0	1	5	1	0	1
CGL_RS01415	CGL_RS01415	0	0	0	35	36	338	35	999	820	36	1244	33	1	4	6	1	2	0
CGL_RS01420	CGL_RS01420	0	0	0	18	30	117	7	1060	929	15	644	11	1	1	1	0	5	0
CGL_RS01425	CGL_RS01425	0	0	0	0	3	7	0	74	51	1	54	0	0	1	1	0	2	0
CGL_RS01430	CGL_RS01430	0	0	0	0	2	13	1	65	66	0	57	0	0	1	4	0	0	0
CGL_RS01435	CGL_RS01435	0	0	0	5	2	36	3	164	106	1	109	0	2	2	11	0	13	2
CGL_RS01440	CGL_RS01440	0	0	0	0	0	0	1	23	11	1	25	0	1	2	0	2	9	0
CGL_RS01445	CGL_RS01445	0	0	0	3	3	16	1	140	84	4	114	0	0	0	0	0	5	0
CGL_RS01450	CGL_RS01450	0	0	0	0	1	5	3	61	44	0	35	0	0	0	0	0	1	0
CGL_RS01455	CGL_RS01455	0	0	9	24	11	59	13	1129	734	5	573	0	2	8	26	2	115	3
CGL_RS01460	CGL_RS01460	0	0	0	42	21	50	35	1464	509	14	900	42	4	3	5	1	48	1
CGL_RS01465	CGL_RS01465	0	0	3	36	36	316	28	1682	1254	25	1204	26	9	7	82	3	63	2
CGL_RS01470	whcA	0	13	0	33	76	62	28	2229	2007	36	2524	53	22	34	27	4	300	30
CGL_RS01475	CGL_RS01475	0	0	0	1	2	2	0	35	14	0	48	3	0	0	0	1	0	0
CGL_RS01480	CGL_RS01480	0	5	0	42	15	34	29	1265	377	24	992	13	11	3	1	4	46	1
CGL_RS01485	CGL_RS01485	0	0	0	0	0	11	0	20	19	2	26	0	1	0	1	0	2	0
CGL_RS01490	CGL_RS01490	0	0	0	3	0	10	0	33	15	0	18	0	1	1	3	0	6	0
CGL_RS01495	CGL_RS01495	0	0	0	3	6	3	1	183	62	3	94	0	4	2	25	0	7	0
CGL_RS01500	CGL_RS01500	0	0	0	3	2	33	0	64	72	0	51	0	6	7	102	0	4	0
CGL_RS01505	CGL_RS01505	0	0	0	1	0	31	2	61	39	0	25	0	0	0	49	0	1	0
CGL_RS01510	CGL_RS01510	0	0	0	7	4	46	0	80	67	2	58	0	4	0	39	0	2	1
CGL_RS01515	CGL_RS01515	0	0	0	2	0	9	0	20	12	1	14	0	0	0	2	0	0	0
CGL_RS01520	CGL_RS01520	9	0	0	32	17	28	27	628	134	26	846	5	18	6	10	5	49	0
CGL_RS01525	CGL_RS01525	0	86	0	144	293	528	145	11081	7384	110	7404	94	77	1020	423	6	437	20
CGL_RS01530	CGL_RS01530	0	0	0	2	5	1	2	237	64	4	161	3	1	2	6	0	11	0
CGL_RS01535	nth	0	0	0	5	10	77	11	705	830	10	584	28	1	2	19	2	22	1
CGL_RS01540	CGL_RS01540	0	0	0	6	8	58	5	395	318	6	239	19	0	0	8	0	9	0
CGL_RS01545	CGL_RS01545	0	0	0	9	14	110	8	505	488	6	349	12	0	0	4	0	4	0
CGL_RS01550	CGL_RS01550	0	0	0	11	9	71	13	686	342	12	583	9	1	1	11	0	13	0
CGL_RS01555	CGL_RS01555	0	0	0	21	22	86	13	590	539	25	656	12	4	3	17	0	12	0
CGL_RS01560	CGL_RS01560	0	0	0	33	43	68	35	1754	710	21	1336	8	8	11	19	5	168	5
CGL_RS01565	CGL_RS01565	10	0	0	2	4	20	0	115	104	1	116	2	3	7	5	0	38	1
CGL_RS01570	CGL_RS01570	0	0	0	2	0	7	0	17	23	2	19	0	0	0	19	0	6	0
CGL_RS01575	CGL_RS01575	0	0	0	0	0	16	1	23	41	0	20	0	0	0	8	0	0	1
CGL_RS01580	CGL_RS01580	0	0	0	0	0	5	0	15	18	1	2	0	0	0	0	0	0	0
CGL_RS01585	CGL_RS01585	0	0	0	0	0	3	0	35	14	0	21	0	1	0	0	0	0	0
CGL_RS01590	CGL_RS01590	0	0	0	0	0	0	0	0	9	0	3	0	0	0	0	0	0	0
CGL_RS01595	CGL_RS01595	0	0	0	0	2	0	0	27	15	0	9	0	0	0	0	0	0	0
CGL_RS01600	CGL_RS01600	0	0	0	1	0	0	0	12	8	0	6	2	0	0	1	0	0	0
CGL_RS01605	CGL_RS01605	0	0	0	15	14	272	14	773	723	17	521	26	0	0	65	1	24	7
CGL_RS01610	CGL_RS01610	37	48	13	569	406	419	280	12100	2493	334	9386	65	344	142	124	59	1248	19
CGL_RS01615	topA	2	0	0	85	73	1181	87	4319	2947	99	3332	118	8	12	111	3	44	5
CGL_RS01620	CGL_RS01620	0	0	0	9	11	108	13	531	552	10	538	9	1	1	5	0	0	0
CGL_RS01625	CGL_RS01625	0	0	0	18	25	157	16	964	570	19	687	50	8	1	20	0	21	3
CGL_RS01630	CGL_RS01630	0	0	0	5	18	46	10	822	524	9	463	26	1	4	13	2	31	0
CGL_RS01635	CGL_RS01635	0	0	0	0	0	5	0	18	12	1	19	0	0	0	0	0	0	1
CGL_RS01640	CGL_RS01640	2	0	0	3	11	21	2	135	127	5	106	0	6	3	24	5	55	5
CGL_RS01645	CGL_RS01645	0	4	0	2	1	14	2	164	123	3	81	0	3	1	17	1	50	0
CGL_RS01650	CGL_RS01650	0	9	0	1	3	12	0	67	95	3	63	0	0	0	16	0	10	0
CGL_RS01655	CGL_RS01655	0	0	0	0	1	4	0	31	12	0	14	0	0	0	11	0	1	0
CGL_RS01660	CGL_RS01660	0	0	0	1	1	3	2	234	150	3	137	15	1	1	10	0	28	1
CGL_RS01665	CGL_RS01665	0	11	0	90	49	360	52	2091	1286	32	1116	30	5	3	21	0	5	1
CGL_RS01670	CGL_RS01670	13	0	0	152	21	327	79	1507	866	42	831	38	6	1	18	0	1	0
CGL_RS01675	CGL_RS01675	0	1	0	32	12	136	28	1197	668	15	651	19	0	3	4	1	5	0
CGL_RS01680	CGL_RS01680	0	0	0	21	11	145	7	254	262	11	234	6	0	0	1	0	1	0
CGL_RS01685	CGL_RS01685	0	0	0	35	29	105	48	1400	1083	33	906	6	3	6	13	0	23	0
CGL_RS01690	CGL_RS01690	0	0	0	3	6	29	11	254	205	1	209	0	0	1	1	0	0	0
CGL_RS01695	CGL_RS01695	0	0	0	9	3	33	6	360	205	7	376	13	0	0	7	0	12	1
CGL_RS01700	CGL_RS01700	0	0	0	4	1	13	5	311	227	6	136	0	0	5	2	0	3	0
CGL_RS01705	CGL_RS01705	3	4	0	23	18	171	20	1267	621	16	665	8	6	1	3	0	26	1
CGL_RS01710	CGL_RS01710	0	0	0	3	6	73	9	358	362	8	241	0	0	4	5	0	6	0
CGL_RS01720	CGL_RS01720	0	0	0	10	14	30	6	308	293	9	275	0	8	10	0	3	52	0
CGL_RS01725	fudC	0	0	0	107	77	452	93	4459	3795	52	2162	73	18	14	26	3	95	5
CGL_RS01730	rfbA	0	0	0	21	10	169	26	920	774	20	636	22	3	0	7	0	2	0
CGL_RS01735	CGL_RS01735	0	0	0	22	16	130	28	1403	955	12	933	1	0	2	24	0	10	1
CGL_RS01740	rfbB	13	0	0	4	26	91	25	1549	988	11	794	6	4	1	26	3	56	7
CGL_RS01745	CGL_RS01745	0	0	0	4	9	15	3	371	144	5	176	3	1	0	4	0	8	1
CGL_RS01750	CGL_RS01750	0	0	0	48	28	285	9	1462	1169	43	1589	60	0	3	1	2	7	3
CGL_RS01755	CGL_RS01755	0	0	0	5	5	76	19	565	539	4	300	11	0	4	5	1	53	3
CGL_RS01760	CGL_RS01760	0	0	0	22	31	261	19	975	884	17	540	4	1	2	7	0	2	0
CGL_RS01765	CGL_RS01765	0	0	0	18	36	303	30	1659	1399	15	864	31	0	3	37	0	17	1
CGL_RS01770	CGL_RS01770	0	1	0	61	60	470	42	2965	1363	41	2065	65	32	35	127	9	323	4
CGL_RS01775	CGL_RS01775	0	0	0	4	7	19	6	200	136	1	182	0	1	1	0	1	1	0
CGL_RS01780	CGL_RS01780	3	0	0	7	14	72	7	666	752	8	334	8	3	0	8	0	16	0
CGL_RS01785	CGL_RS01785	18	9	18	143	104	533	201	9977	7120	165	6398	125	39	20	119	8	131	12
CGL_RS01790	CGL_RS01790	0	0	0	103	42	1157	85	5365	3446	87	3595	106	4	7	8	2	19	9
CGL_RS01795	CGL_RS01795	0	0	0	43	31	579	35	2112	2496	44	1614	40	2	0	5	1	2	0
CGL_RS01800	CGL_RS01800	0	1	0	56	39	671	63	2928	2256	67	2165	36	0	7	7	0	1	0
CGL_RS01805	CGL_RS01805	0	0	0	98	79	1675	86	4672	4382	64	3980	130	3	4	14	0	5	6
CGL_RS01810	CGL_RS01810	0	0	0	126	72	1266	110	4522	4113	117	3809	63	2	2	9	1	13	3
CGL_RS01815	CGL_RS01815	0	0	0	79	37	324	72	3596	2729	66	2499	55	0	9	0	1	3	6
CGL_RS01820	CGL_RS01820	0	0	0	34	37	240	63	3245	1713	49	2063	24	4	6	10	3	55	3
CGL_RS01825	CGL_RS01825	0	0	0	36	31	349	27	1775	1391	25	1565	3	2	2	15	1	21	0
CGL_RS01830	CGL_RS01830	0	11	0	88	58	709	73	3344	2217	96	3094	42	15	5	34	3	81	4
CGL_RS01835	murB	0	0	0	91	67	406	88	5057	2888	73	3708	47	3	4	18	1	40	3
CGL_RS01840	CGL_RS01840	1	0	0	83	49	398	84	2616	2261	78	2696	47	7	8	18	4	27	2
CGL_RS01850	CGL_RS01850	0	0	0	23	43	108	20	1087	849	27	998	1	46	69	392	7	468	18
CGL_RS01855	CGL_RS01855	9	21	0	32	25	56	18	786	548	28	1375	6	84	54	101	30	440	17
CGL_RS01860	CGL_RS01860	0	0	0	51	41	291	55	2064	1742	38	1715	20	14	24	99	7	105	4
CGL_RS01865	CGL_RS01865	0	12	0	51	52	365	81	2780	2566	47	2372	25	7	3	14	6	62	1
CGL_RS01870	CGL_RS01870	0	0	0	41	44	167	42	3340	2561	31	1900	17	15	8	17	5	303	11
CGL_RS01875	CGL_RS01875	0	0	0	33	23	157	39	1812	1290	40	1334	12	7	4	10	0	38	1
CGL_RS01880	lpdA	4	0	0	534	279	1661	468	20343	14154	303	9942	451	40	15	75	11	234	14
CGL_RS01885	CGL_RS01885	0	0	0	64	55	189	50	2995	1887	25	2010	25	5	4	12	2	26	3
CGL_RS01890	ybaK	0	0	0	7	5	18	1	296	189	3	149	0	2	3	1	0	12	1
CGL_RS01895	ramB	0	0	0	53	59	368	61	3867	3131	37	1825	6	1	7	62	0	22	5
CGL_RS01900	CGL_RS01900	11	0	0	198	107	991	167	6127	3905	206	7165	72	8	9	32	0	13	7
CGL_RS01905	CGL_RS01905	5	0	0	659	471	6310	584	23454	14436	848	26586	851	15	38	194	10	35	20
CGL_RS01910	CGL_RS01910	0	5	0	347	343	2626	325	17186	12879	319	13605	297	7	17	40	4	33	13
CGL_RS01915	CGL_RS01915	13	20	0	209	113	841	159	5877	3094	171	5270	57	12	37	4	1	141	7
CGL_RS01920	CGL_RS01920	0	0	0	3	2	30	0	94	68	2	78	0	1	0	0	0	0	0
CGL_RS01925	CGL_RS01925	0	0	0	3	14	27	6	336	223	2	166	0	1	1	9	0	6	1
CGL_RS01930	CGL_RS01930	9	0	0	11	12	242	10	638	613	7	340	24	2	0	41	3	34	3
CGL_RS01935	CGL_RS01935	0	1	0	9	37	121	12	1222	751	16	663	17	1	9	17	0	44	1
CGL_RS01940	CGL_RS01940	0	0	0	13	2	25	8	280	268	2	230	12	3	7	7	0	29	1
CGL_RS01945	CGL_RS01945	0	0	0	1	0	10	1	74	94	1	60	0	0	0	1	0	6	0
CGL_RS01950	CGL_RS01950	0	0	0	3	3	33	6	180	131	5	223	15	2	2	20	1	1	0
CGL_RS01955	CGL_RS01955	1	0	0	1	0	39	10	210	111	4	253	12	1	0	4	0	0	0
CGL_RS01960	purU	0	12	0	31	13	49	27	1748	476	22	1234	8	8	15	13	3	47	1
CGL_RS01965	deoC	0	0	0	10	4	14	10	173	50	4	74	1	3	3	2	0	12	0
CGL_RS01970	CGL_RS01970	0	0	0	1	1	3	0	21	8	1	25	0	0	0	0	0	0	0
CGL_RS01975	CGL_RS01975	0	0	0	3	4	25	1	163	67	5	95	0	1	11	35	1	6	0
CGL_RS01980	cadA	0	0	0	2	2	53	5	197	119	6	242	0	8	14	81	2	32	3
CGL_RS01985	CGL_RS01985	0	0	0	0	1	0	0	4	13	0	17	0	0	0	0	0	0	0
CGL_RS01990	CGL_RS01990	0	0	0	12	27	223	2	359	279	11	494	12	2	0	3	0	0	1
CGL_RS01995	CGL_RS01995	1	0	0	25	16	240	4	317	234	13	496	24	0	1	5	1	0	3
CGL_RS02000	CGL_RS02000	0	0	0	10	6	214	8	264	285	4	329	16	1	0	8	0	10	1
CGL_RS02005	CGL_RS02005	0	0	0	20	15	182	6	225	173	5	363	1	0	0	10	3	0	0
CGL_RS02015	CGL_RS02015	0	0	0	18	13	126	3	104	89	14	451	12	0	0	0	0	0	3
CGL_RS02020	CGL_RS02020	0	0	0	15	37	112	15	1367	1160	23	873	0	5	1	7	2	25	3
CGL_RS02025	CGL_RS02025	0	0	0	15	9	74	12	606	737	12	434	9	0	5	23	0	13	0
CGL_RS02030	CGL_RS02030	0	0	0	59	27	113	71	5064	3573	68	3313	80	4	6	27	4	93	7
CGL_RS02035	CGL_RS02035	0	0	0	6	21	120	7	827	557	7	393	7	0	1	12	3	30	2
CGL_RS02040	CGL_RS02040	0	0	0	13	8	64	12	714	580	18	380	4	2	0	9	0	0	1
CGL_RS02045	CGL_RS02045	6	2	0	108	198	743	121	7614	5005	86	4164	123	28	37	222	11	454	44
CGL_RS02050	mshA	0	0	0	21	13	156	12	879	543	9	546	2	6	1	38	2	38	2
CGL_RS02055	CGL_RS02055	21	2	0	339	201	774	342	14333	13914	296	9516	226	98	31	196	46	485	50
CGL_RS02060	CGL_RS02060	0	1	0	90	135	953	101	6041	6480	63	3895	144	22	18	187	2	98	10
CGL_RS02065	CGL_RS02065	0	14	0	29	66	322	38	3544	3196	49	2321	26	4	20	53	2	103	13
CGL_RS02070	CGL_RS02070	1	0	0	0	3	23	3	74	50	5	69	0	0	0	5	0	0	0
CGL_RS02075	CGL_RS02075	0	0	0	16	27	173	11	1154	691	28	868	23	2	6	43	0	6	0
CGL_RS02080	CGL_RS02080	0	0	0	4	9	34	4	471	317	1	230	1	4	0	0	1	8	1
CGL_RS02085	CGL_RS02085	0	0	0	56	42	474	52	2046	1582	50	1594	64	8	16	59	1	48	6
CGL_RS02090	CGL_RS02090	0	0	0	67	28	528	61	2099	1979	52	1477	110	19	5	110	1	17	3
CGL_RS02095	proC	0	0	0	42	48	282	47	3140	2110	32	1630	64	4	8	30	4	72	1
CGL_RS02100	CGL_RS02100	0	0	0	35	25	31	16	736	151	41	825	0	4	7	5	1	5	1
CGL_RS02105	CGL_RS02105	5	0	0	116	28	24	77	1076	143	130	2120	0	18	8	1	8	64	0
CGL_RS02110	CGL_RS02110	0	1	0	6	19	33	8	416	242	3	273	15	3	2	28	2	78	0
CGL_RS02115	CGL_RS02115	0	0	0	1	0	9	4	91	29	0	39	0	0	1	3	0	4	0
CGL_RS02120	CGL_RS02120	0	0	0	17	20	194	18	978	696	31	828	103	3	2	53	0	30	4
CGL_RS02125	hemC	0	0	0	16	16	148	23	1549	1140	18	1042	25	1	6	23	0	9	1
CGL_RS02130	CGL_RS02130	0	0	0	5	14	16	3	215	120	2	197	2	2	13	3	0	10	2
CGL_RS02135	CGL_RS02135	0	0	0	3	0	18	3	231	147	2	100	0	0	0	7	1	11	3
CGL_RS02140	CGL_RS02140	0	0	0	7	2	52	9	245	161	8	247	9	3	1	10	1	17	5
CGL_RS02145	qsuB	0	1	0	6	3	130	7	335	283	8	259	24	2	0	11	0	0	1
CGL_RS02150	aroQ	0	0	0	1	5	24	3	139	115	1	109	0	0	1	2	0	1	0
CGL_RS02155	CGL_RS02155	0	0	0	6	2	76	9	489	418	5	262	20	0	0	13	0	1	0
CGL_RS02160	CGL_RS02160	0	6	0	10	12	24	9	161	64	5	121	8	2	4	1	2	15	0
CGL_RS02165	CGL_RS02165	0	0	0	1	4	39	3	186	176	4	161	6	0	1	1	0	0	0
CGL_RS02170	CGL_RS02170	0	0	0	8	4	104	10	298	344	7	244	15	0	0	4	1	0	0
CGL_RS02175	CGL_RS02175	0	0	0	6	9	83	12	464	396	4	304	17	0	1	3	0	2	0
CGL_RS02185	CGL_RS02185	2	0	0	34	19	172	29	1145	662	49	1425	49	8	5	28	0	24	1
CGL_RS02190	CGL_RS02190	0	0	0	3	1	29	1	176	126	3	111	0	1	0	6	0	1	0
CGL_RS02195	hemB	0	0	0	21	19	326	32	1328	1495	20	859	21	10	8	59	3	89	7
CGL_RS02200	CGL_RS02200	0	1	0	15	43	258	10	733	803	13	443	18	3	12	32	1	23	6
CGL_RS02205	CGL_RS02205	0	0	0	16	16	273	15	1087	1253	7	463	3	1	0	17	0	14	3
CGL_RS02210	CGL_RS02210	0	3	0	45	42	807	65	3084	2987	31	1757	54	8	13	83	2	55	4
CGL_RS02215	hemE	4	0	0	33	14	232	19	556	547	22	680	48	6	3	14	4	15	0
CGL_RS02220	CGL_RS02220	0	0	1	28	17	493	29	1045	1116	26	1077	32	6	3	20	0	1	2
CGL_RS02225	hemL	0	16	0	40	32	481	46	2281	1280	54	1952	20	25	19	66	3	91	4
CGL_RS02230	CGL_RS02230	0	0	0	27	12	114	27	595	435	26	689	22	5	4	23	0	15	1
CGL_RS02235	CGL_RS02235	0	0	0	21	15	132	16	543	507	26	685	36	3	2	24	0	1	1
CGL_RS02240	CGL_RS02240	0	0	0	13	3	77	7	292	228	18	379	2	4	1	6	0	0	0
CGL_RS02245	CGL_RS02245	0	0	0	24	13	236	9	1356	1037	16	1019	59	1	1	15	0	6	1
CGL_RS02250	ccsB	0	0	0	22	16	177	22	1138	945	26	888	38	1	0	3	0	3	1
CGL_RS02255	CGL_RS02255	0	0	0	0	0	0	0	5	0	0	0	0	0	0	0	0	0	0
CGL_RS02260	CGL_RS02260	0	0	0	0	0	0	0	1	0	0	0	0	0	0	6	0	1	0
CGL_RS02265	CGL_RS02265	0	0	0	3	10	13	7	428	342	12	359	2	2	2	5	0	9	1
CGL_RS02270	CGL_RS02270	0	3	0	11	22	35	12	690	328	9	405	0	4	9	5	3	57	2
CGL_RS02275	CGL_RS02275	0	0	0	6	4	2	4	140	66	5	169	15	1	1	5	1	23	0
CGL_RS02280	CGL_RS02280	9	0	0	8	1	9	1	191	106	5	189	9	1	0	0	0	15	2
CGL_RS02285	CGL_RS02285	0	0	0	2	14	16	9	363	219	1	209	1	0	1	3	0	56	1
CGL_RS02290	menE	0	0	0	2	9	8	3	211	81	3	118	0	0	0	0	0	5	1
CGL_RS02295	CGL_RS02295	0	0	0	0	1	15	0	15	18	0	21	0	0	0	0	0	1	0
CGL_RS02300	CGL_RS02300	1	0	0	12	4	72	2	323	202	4	154	0	0	0	5	1	6	1
CGL_RS02305	CGL_RS02305	0	0	0	5	3	57	2	242	200	1	147	0	1	2	33	0	3	2
CGL_RS02310	CGL_RS02310	0	0	0	45	34	136	32	2637	1550	33	1367	21	4	8	27	6	88	2
CGL_RS02315	CGL_RS02315	0	2	0	30	20	38	16	1136	576	18	970	6	15	13	5	2	27	0
CGL_RS02320	CGL_RS02320	0	0	14	6	2	19	2	153	91	3	108	0	2	2	14	1	6	0
CGL_RS02325	CGL_RS02325	0	0	0	1	0	14	1	68	70	3	65	0	1	0	4	0	0	0
CGL_RS02330	CGL_RS02330	0	0	0	2	1	14	3	203	93	3	130	0	2	0	2	0	2	0
CGL_RS02335	CGL_RS02335	0	0	0	6	1	36	4	397	251	11	605	8	0	3	0	0	0	0
CGL_RS02340	CGL_RS02340	0	0	0	25	21	187	36	1987	1637	40	2088	51	6	8	13	3	77	6
CGL_RS02350	CGL_RS02350	0	0	0	17	37	113	22	1429	1295	13	581	4	6	3	22	2	30	1
CGL_RS02355	CGL_RS02355	0	0	0	2	2	10	3	130	95	0	79	0	1	1	5	1	9	0
CGL_RS02360	CGL_RS02360	0	0	0	8	2	42	7	417	312	4	236	7	1	0	7	1	9	1
CGL_RS02365	CGL_RS02365	0	0	0	10	9	181	13	711	635	10	364	26	2	1	13	0	8	1
CGL_RS02370	menD	0	0	0	27	24	261	30	1988	1577	29	1159	31	8	0	32	5	25	3
CGL_RS02375	CGL_RS02375	0	11	0	11	7	46	14	719	790	9	478	36	0	4	4	0	6	2
CGL_RS02380	CGL_RS02380	0	12	0	18	11	177	25	1169	1074	7	737	38	16	7	84	5	232	14
CGL_RS02385	cycA	0	0	0	7	4	77	3	433	541	12	340	5	1	1	17	0	8	0
CGL_RS02390	CGL_RS02390	0	0	0	13	16	81	11	871	945	10	606	17	5	3	13	5	19	0
CGL_RS02395	CGL_RS02395	0	7	0	14	9	68	8	341	290	6	429	5	4	0	11	0	10	1
CGL_RS02400	CGL_RS02400	0	0	0	22	37	109	17	1671	1000	26	1399	39	9	16	40	3	198	13
CGL_RS02405	CGL_RS02405	4	0	0	4	9	3	5	484	79	4	1204	19	1	2	0	0	5	1
CGL_RS02410	CGL_RS02410	0	0	0	0	15	2	3	3	1	1	5	1	1	1	0	1	0	1
CGL_RS02415	CGL_RS02415	0	0	0	1	10	2	0	1	0	0	3	0	4	0	0	2	2	0
CGL_RS02420	CGL_RS02420	0	0	0	0	0	3	0	3	0	0	4	0	0	0	0	1	0	0
CGL_RS02425	CGL_RS02425	0	0	0	4	5	0	1	8	0	1	28	0	4	0	0	0	0	0
CGL_RS02430	secE	2	0	0	7	6	19	4	775	176	2	595	1	9	3	4	1	128	3
CGL_RS02435	nusG	21	1	0	66	90	127	49	2852	1170	41	2145	141	17	13	23	4	173	3
CGL_RS02440	rplK	0	0	0	166	90	795	162	4124	2193	250	6430	199	9	10	18	2	35	9
CGL_RS02445	rplA	0	0	0	265	88	1452	263	6463	5893	421	9632	919	10	11	47	5	13	10
CGL_RS02450	CGL_RS02450	0	0	0	1	6	22	2	144	133	6	132	0	2	1	13	1	19	5
CGL_RS02455	gabT	0	1	0	135	150	1381	41	2747	1812	60	2335	71	2	3	6	0	0	0
CGL_RS02460	CGL_RS02460	1	0	0	254	392	3647	74	3570	2525	91	3592	85	0	4	11	2	10	0
CGL_RS02465	CGL_RS02465	0	0	0	264	224	4187	43	2221	2475	55	2665	47	1	9	4	0	0	5
CGL_RS02470	cadA	49	248	7	29	27	579	24	1344	806	28	1553	34	313	154	1391	65	1617	113
CGL_RS02475	CGL_RS02475	0	0	6	6	11	133	9	798	686	7	498	1	36	18	348	1	68	0
CGL_RS02480	CGL_RS02480	0	0	0	6	18	49	4	764	457	11	581	0	6	18	41	2	110	4
CGL_RS02485	rplJ	19	0	15	1679	480	1853	1257	19795	9597	2632	34123	1778	25	32	21	10	44	34
CGL_RS02490	rplL	0	0	0	1086	312	873	875	11422	4681	1275	20964	557	7	14	14	1	18	18
CGL_RS02495	CGL_RS02495	0	13	0	23	20	120	18	847	556	19	658	16	3	12	19	1	55	0
CGL_RS02500	CGL_RS02500	13	50	10	938	1713	7108	716	23903	16426	948	29964	1759	231	186	1401	27	449	45
CGL_RS02505	CGL_RS02505	0	0	0	1230	830	11642	800	25290	18908	1087	27435	2686	58	67	367	4	46	23
CGL_RS02510	CGL_RS02510	0	0	0	0	2	3	1	23	47	0	47	0	0	0	3	0	0	0
CGL_RS02515	CGL_RS02515	0	0	0	2	0	22	3	53	56	4	65	0	1	1	1	1	10	0
CGL_RS02520	CGL_RS02520	0	0	0	8	1	28	3	275	343	6	208	0	8	9	37	5	97	6
CGL_RS02525	rpsL	0	0	0	163	53	680	119	3530	3885	242	7307	89	18	9	21	2	2	3
CGL_RS02530	rpsG	0	0	0	202	135	1066	238	15992	11332	450	21545	379	15	23	45	5	19	19
CGL_RS02535	fusA	11	1	0	1786	915	14555	1523	50596	37727	2190	61819	2717	123	99	1043	60	566	103
CGL_RS02540	tuf	9	41	16	4032	2263	18887	3273	136272	99641	4277	131965	3602	147	157	493	71	502	144
CGL_RS02545	CGL_RS02545	0	0	0	7	7	60	6	251	197	8	323	7	9	1	4	1	13	0
CGL_RS02550	CGL_RS02550	0	0	0	9	8	86	6	217	181	9	375	1	0	0	0	0	0	0
CGL_RS02555	CGL_RS02555	0	0	0	20	19	138	8	315	230	3	400	0	1	0	0	0	1	0
CGL_RS02560	CGL_RS02560	0	0	0	13	3	89	4	103	157	7	176	0	0	0	7	1	3	0
CGL_RS02570	rpsJ	7	15	0	205	115	972	109	3650	2100	362	10623	333	24	69	62	10	181	9
CGL_RS02575	rplC	0	7	0	391	255	2342	254	8981	6974	746	21894	818	46	39	233	11	89	24
CGL_RS02580	rplD	13	0	0	356	210	2320	353	10097	6541	849	24959	891	24	25	252	8	22	25
CGL_RS02585	rplW	12	0	0	355	287	2024	381	10950	6011	864	26854	1644	28	31	107	9	22	22
CGL_RS02590	rplB	3	7	0	583	228	3653	500	12251	10806	1329	34507	1189	27	38	212	7	10	25
CGL_RS02595	rpsS	0	13	0	287	163	1717	157	7942	4407	501	15161	464	11	10	82	3	10	16
CGL_RS02600	rplV	0	0	12	376	162	2520	277	8927	7022	543	18889	652	9	13	91	8	6	18
CGL_RS02605	rpsC	0	0	0	628	321	4919	515	22813	14362	1079	40632	2574	20	45	138	8	41	38
CGL_RS02610	rplP	0	0	0	182	90	1656	181	5343	5743	395	10045	231	2	8	21	6	8	14
CGL_RS02615	rpmC	0	0	0	152	85	1095	188	5173	4370	391	10580	427	3	13	22	4	14	9
CGL_RS02620	rpsQ	10	0	0	327	88	1026	261	7936	3425	373	13080	592	8	8	22	5	6	14
CGL_RS02625	CGL_RS02625	0	0	0	1	4	7	2	200	93	1	99	0	4	1	5	0	21	6
CGL_RS02630	CGL_RS02630	0	0	3	1	1	15	7	355	304	2	209	5	8	2	26	0	81	2
CGL_RS02635	rplN	4	0	0	294	102	677	317	4980	3950	578	7687	370	28	8	102	9	44	7
CGL_RS02640	rplX	10	4	0	231	112	668	173	4059	3620	320	7112	203	17	6	91	2	34	3
CGL_RS02645	rplE	0	7	0	428	271	1016	360	15823	9875	573	22035	545	33	29	148	13	82	24
CGL_RS02650	CGL_RS02650	0	0	0	7	0	97	10	314	341	3	308	1	0	0	1	1	0	0
CGL_RS02655	CGL_RS02655	5	7	0	14	4	52	12	626	502	7	320	0	25	21	61	2	103	13
CGL_RS02660	CGL_RS02660	0	0	0	1	1	25	7	115	106	1	70	0	0	0	3	1	0	0
CGL_RS02665	fdhD	0	0	0	10	4	75	8	359	294	3	194	2	1	0	18	2	25	4
CGL_RS02670	CGL_RS02670	0	0	0	4	1	46	3	422	242	3	187	0	3	1	7	0	133	0
CGL_RS02675	fdhF	4	2	1	141	91	1108	88	4311	3226	50	2152	75	14	7	68	4	62	11
CGL_RS02680	CGL_RS02680	0	0	0	78	35	70	69	2150	1131	55	1423	32	4	1	0	0	3	1
CGL_RS02685	CGL_RS02685	0	0	0	10	16	205	13	729	574	24	919	21	0	1	0	0	1	3
CGL_RS02690	CGL_RS02690	0	0	0	37	44	1020	45	2289	2177	49	2393	85	2	2	7	1	2	1
CGL_RS02695	CGL_RS02695	0	0	0	81	43	1459	40	1498	1950	55	1811	80	1	1	3	0	0	0
CGL_RS02700	CGL_RS02700	0	0	0	135	72	3471	145	4254	5842	132	4833	231	1	6	13	5	5	1
CGL_RS02705	CGL_RS02705	0	1	0	142	170	2894	144	9200	7129	144	7559	60	3	5	41	0	24	4
CGL_RS02710	CGL_RS02710	0	0	0	1	3	5	3	50	26	0	31	0	0	0	0	0	1	0
CGL_RS02715	rpsH	8	0	0	406	120	1689	354	6551	6156	713	16345	145	21	14	53	7	90	7
CGL_RS02720	rplF	12	0	7	635	376	3362	519	13224	10312	1242	28364	1759	23	22	114	13	49	20
CGL_RS02725	rplR	0	0	0	311	182	1476	215	9132	5295	423	13935	924	9	26	52	5	20	14
CGL_RS02730	rpsE	0	0	0	558	308	2825	397	13290	10833	693	24926	1086	12	30	58	13	3	14
CGL_RS02735	rpmD	0	0	0	155	167	663	147	9641	5513	316	11583	793	2	5	11	1	6	11
CGL_RS02740	rplO	0	1	0	492	169	1533	328	7735	7710	760	14048	1099	12	30	13	5	6	9
CGL_RS02750	CGL_RS02750	0	0	0	0	0	0	0	17	12	0	9	0	1	0	0	0	7	3
CGL_RS02755	CGL_RS02755	0	0	0	0	9	14	3	195	131	1	66	0	0	3	0	0	5	0
CGL_RS02760	CGL_RS02760	0	0	0	0	2	8	0	65	51	0	60	0	0	2	0	0	0	0
CGL_RS02765	CGL_RS02765	0	0	0	2	1	18	1	86	68	5	56	0	0	0	1	0	0	0
CGL_RS02770	CGL_RS02770	0	0	0	0	1	11	0	7	7	1	8	0	0	0	4	0	0	0
CGL_RS02775	CGL_RS02775	0	0	0	0	3	12	0	55	42	2	35	1	0	0	1	0	1	0
CGL_RS02780	CGL_RS02780	0	0	0	6	6	23	1	166	111	2	93	0	0	0	6	0	9	0
CGL_RS02785	CGL_RS02785	0	0	0	3	0	10	0	48	72	0	22	9	0	1	0	0	0	0
CGL_RS02790	CGL_RS02790	0	0	0	3	1	11	3	165	118	0	141	0	0	1	17	1	10	1
CGL_RS02795	CGL_RS02795	0	0	0	1	1	23	4	352	164	3	388	10	1	6	7	1	28	3
CGL_RS02800	secY	0	12	0	108	96	543	104	2296	2122	104	2880	54	27	27	127	7	79	8
CGL_RS02805	CGL_RS02805	3	0	0	115	45	264	103	3059	2204	85	2912	168	14	6	33	3	29	5
CGL_RS02810	map	0	0	0	19	19	120	16	1114	576	10	937	46	5	3	31	1	51	5
CGL_RS02815	CGL_RS02815	0	8	0	118	95	750	103	7782	4758	76	5353	158	38	42	104	13	620	18
CGL_RS02820	infA	0	4	0	281	104	783	227	8410	4868	361	16025	398	23	15	41	8	174	19
CGL_RS02825	rpsM	0	0	0	229	101	932	188	3727	3546	392	7988	130	16	4	86	3	51	11
CGL_RS02830	rpsK	0	0	0	302	240	2128	324	20281	9954	485	27503	467	22	25	110	9	45	22
CGL_RS02835	rpsD	12	0	0	408	214	3766	361	14900	8948	546	22957	384	12	23	157	9	15	19
CGL_RS02840	CGL_RS02840	10	19	0	1113	436	11493	656	5451	13847	1543	16175	2988	32	22	297	3	5	17
CGL_RS02845	rplQ	17	7	0	475	269	3423	372	6927	4389	619	11103	678	7	6	53	2	4	8
CGL_RS02850	truA	0	0	0	6	1	220	6	230	317	14	320	51	0	2	3	1	0	1
CGL_RS02855	CGL_RS02855	0	0	0	75	44	858	68	2175	1759	38	1836	100	3	1	16	3	40	1
CGL_RS02860	CGL_RS02860	0	0	0	1	0	4	1	44	37	0	18	0	0	0	0	0	0	0
CGL_RS02865	CGL_RS02865	0	0	0	0	0	1	0	21	24	0	18	0	0	0	0	0	0	0
CGL_RS02870	eccB	0	0	0	0	2	9	0	4	9	0	25	0	0	0	2	0	0	0
CGL_RS02875	CGL_RS02875	0	14	0	3	9	67	11	504	309	9	262	3	7	9	11	2	84	2
CGL_RS02880	CGL_RS02880	0	0	0	36	25	271	37	1318	916	26	746	14	1	5	21	0	0	2
CGL_RS02885	CGL_RS02885	0	0	0	12	17	80	6	712	402	4	256	0	5	4	6	1	30	2
CGL_RS02890	mycP	0	0	0	0	0	0	0	1	4	0	7	0	0	0	1	0	0	0
CGL_RS02895	eccD	0	0	0	0	0	0	0	11	2	0	10	0	0	0	0	0	0	0
CGL_RS02900	CGL_RS02900	0	0	0	0	0	13	1	23	5	0	23	2	0	0	2	0	3	0
CGL_RS02905	CGL_RS02905	0	0	0	0	1	2	0	20	21	1	20	0	4	2	6	0	1	0
CGL_RS02910	CGL_RS02910	0	0	0	0	0	0	0	2	1	0	0	0	0	0	0	0	0	0
CGL_RS02915	CGL_RS02915	0	0	0	0	0	0	1	4	3	0	5	0	0	0	0	0	0	0
CGL_RS02920	rplM	1	0	0	222	87	428	207	4391	4268	454	9580	171	11	7	16	7	43	11
CGL_RS02925	rpsI	0	0	0	285	176	836	315	7237	6417	543	18740	630	9	18	47	11	67	20
CGL_RS02930	glmM	0	0	0	94	134	721	72	5855	3764	53	2859	222	3	5	19	1	40	7
CGL_RS02935	CGL_RS02935	0	0	0	2	3	23	0	85	28	3	73	0	0	0	5	0	0	0
CGL_RS02940	CGL_RS02940	0	0	0	1	0	8	0	73	44	0	21	6	0	0	1	0	0	0
CGL_RS02945	CGL_RS02945	0	0	0	0	0	0	0	8	2	0	2	3	0	1	1	0	0	0
CGL_RS02950	CGL_RS02950	0	0	0	27	31	210	47	2441	2954	37	1880	30	13	8	52	0	66	2
CGL_RS02955	alr	0	0	0	9	8	44	6	658	307	10	309	16	0	5	7	0	8	0
CGL_RS02960	tsaE	0	0	0	13	6	99	6	668	365	9	315	24	0	0	8	1	6	0
CGL_RS02965	CGL_RS02965	0	0	0	28	30	555	15	1157	1021	13	743	28	5	10	33	5	34	4
CGL_RS02970	CGL_RS02970	3	10	0	32	21	281	26	1314	777	22	882	14	17	12	115	7	108	3
CGL_RS02975	tsaB	5	0	0	17	21	157	20	1003	908	9	575	5	12	1	74	3	43	2
CGL_RS02980	rimI	0	0	0	10	17	131	16	904	971	11	615	40	8	5	61	0	10	4
CGL_RS02985	tsaD	0	0	0	16	30	170	14	873	639	10	606	25	2	3	31	0	1	4
CGL_RS02990	CGL_RS02990	0	6	0	27	9	202	24	1465	919	24	835	37	10	4	9	1	9	1
CGL_RS02995	CGL_RS02995	0	0	0	4	4	32	5	302	225	6	212	23	0	0	0	0	0	0
CGL_RS03000	groES	0	2	0	237	110	2808	257	15977	10727	233	10035	130	40	17	179	38	883	52
CGL_RS03005	groL	37	34	2	903	465	13344	1055	35526	45010	805	23358	3282	103	78	1109	55	885	196
CGL_RS03010	whcB	0	0	0	0	1	1	0	10	2	0	51	0	0	0	0	0	0	0
CGL_RS03015	CGL_RS03015	7	0	0	14	21	29	11	449	165	25	513	2	31	15	16	2	62	0
CGL_RS03020	CGL_RS03020	52	23	20	72	163	199	85	2263	1052	90	2194	111	257	115	252	16	113	4
CGL_RS03025	CGL_RS03025	0	0	0	4	7	2	6	314	247	4	309	0	3	1	2	0	17	4
CGL_RS03030	guaB	8	0	0	110	41	428	133	4560	3675	95	3615	158	3	6	43	3	71	8
CGL_RS03035	CGL_RS03035	0	0	0	47	39	198	44	2726	1159	49	1926	64	3	10	33	5	114	3
CGL_RS03040	CGL_RS03040	0	0	0	0	0	0	0	6	4	0	11	0	0	0	4	0	0	0
CGL_RS03045	CGL_RS03045	0	0	0	1	0	0	0	48	10	2	72	0	0	2	2	0	19	0
CGL_RS03050	guaA	1	0	0	183	135	1179	224	7977	8382	221	6164	239	47	19	307	19	233	27
CGL_RS03055	CGL_RS03055	6	34	0	32	17	47	18	2646	1332	16	1168	14	18	11	13	8	564	5
CGL_RS03060	esrI	1	0	0	9	51	85	5	429	209	10	292	4	72	102	335	68	905	56
CGL_RS03065	esrS	0	0	0	2	2	16	4	115	70	2	85	0	7	4	24	0	64	2
CGL_RS03070	esrR	0	2	0	8	22	93	17	1198	868	10	679	0	8	20	42	0	130	0
CGL_RS03075	CGL_RS03075	0	0	0	9	9	39	7	866	425	7	368	5	6	11	17	1	26	1
CGL_RS03080	CGL_RS03080	0	0	0	2	3	19	4	225	179	2	147	17	0	3	11	0	10	0
CGL_RS03085	CGL_RS03085	0	0	0	5	6	27	4	332	227	3	171	1	1	2	8	2	20	2
CGL_RS03090	CGL_RS03090	0	0	0	2	1	45	2	63	68	3	51	0	0	0	4	0	0	0
CGL_RS03095	CGL_RS03095	0	0	0	4	2	143	6	158	174	2	119	8	0	1	4	0	0	1
CGL_RS03100	CGL_RS03100	8	0	0	24	19	76	17	770	1303	19	588	0	9	5	23	4	119	9
CGL_RS03105	CGL_RS03105	0	0	0	6	6	78	4	494	407	5	265	6	7	5	18	2	43	4
CGL_RS03110	CGL_RS03110	0	0	0	6	3	63	5	322	308	7	209	0	0	0	7	0	8	6
CGL_RS03115	CGL_RS03115	0	0	0	5	12	23	2	156	206	6	114	4	0	0	3	0	11	1
CGL_RS03120	CGL_RS03120	0	0	0	4	3	27	2	84	207	2	105	0	0	0	0	0	0	0
CGL_RS03125	CGL_RS03125	0	8	0	27	20	155	23	1372	1000	15	952	9	7	2	32	1	35	1
CGL_RS03130	CGL_RS03130	0	0	0	19	25	121	7	677	671	10	584	20	0	3	10	0	0	0
CGL_RS03135	CGL_RS03135	0	0	0	25	26	477	17	1005	948	37	871	7	10	19	89	1	3	0
CGL_RS03140	CGL_RS03140	0	11	0	9	16	139	14	573	665	19	550	4	8	5	76	0	7	2
CGL_RS03145	CGL_RS03145	0	0	0	5	2	10	4	186	159	11	214	1	1	1	3	0	4	0
CGL_RS03150	CGL_RS03150	0	0	0	29	41	141	35	1781	1414	38	1393	6	20	24	46	3	86	13
CGL_RS03155	CGL_RS03155	0	0	0	22	30	202	18	1264	1016	12	583	6	5	2	18	0	21	0
CGL_RS03160	CGL_RS03160	0	0	0	29	21	182	35	1582	1292	29	880	14	6	7	115	1	21	2
CGL_RS03165	crtX	0	0	0	12	4	16	3	397	285	1	244	1	1	0	6	1	26	1
CGL_RS03170	CGL_RS03170	0	0	0	14	8	268	10	565	591	8	583	30	0	0	2	0	0	1
CGL_RS03175	CGL_RS03175	1	0	0	1	8	58	3	387	291	6	270	1	0	0	0	0	4	0
CGL_RS03180	CGL_RS03180	0	0	0	9	10	43	7	520	316	8	439	5	0	0	0	0	1	1
CGL_RS03185	CGL_RS03185	0	0	0	14	8	109	10	876	504	20	699	36	0	0	4	0	11	1
CGL_RS03190	CGL_RS03190	0	0	0	80	56	222	45	2814	1209	58	2405	65	6	12	52	1	92	3
CGL_RS03195	CGL_RS03195	0	0	0	6	1	64	2	152	144	3	111	17	0	0	9	0	3	0
CGL_RS03200	CGL_RS03200	0	0	0	7	2	42	3	335	119	0	220	3	1	0	4	0	7	0
CGL_RS03205	CGL_RS03205	0	0	0	22	33	332	23	1367	1179	28	821	7	3	3	23	1	5	1
CGL_RS03210	CGL_RS03210	0	0	0	7	15	119	7	682	565	10	529	2	3	2	18	0	22	0
CGL_RS03215	CGL_RS03215	0	0	0	4	0	5	0	121	72	0	75	2	0	0	0	0	4	0
CGL_RS03220	CGL_RS03220	0	0	0	14	21	71	21	762	706	7	369	2	5	3	24	0	68	8
CGL_RS03225	CGL_RS03225	0	0	0	13	6	80	13	488	539	8	316	21	2	2	2	0	3	1
CGL_RS03230	CGL_RS03230	0	0	0	16	13	131	14	558	515	4	699	17	0	0	0	0	1	0
CGL_RS03235	CGL_RS03235	0	0	0	2	0	19	4	186	142	3	124	3	1	0	1	1	14	0
CGL_RS03240	CGL_RS03240	0	0	0	58	28	99	43	2594	1508	35	1568	128	5	3	8	0	35	0
CGL_RS03245	CGL_RS03245	0	0	0	25	4	49	12	577	498	12	522	1	2	0	1	0	9	0
CGL_RS03250	CGL_RS03250	0	0	0	76	106	1062	68	4980	3694	52	2752	105	2	9	65	1	10	1
CGL_RS03255	CGL_RS03255	1	0	0	29	12	140	10	824	791	18	751	29	15	19	40	2	34	2
CGL_RS03260	CGL_RS03260	0	0	0	6	21	105	12	640	481	10	449	19	0	0	3	0	1	1
CGL_RS03265	CGL_RS03265	0	0	0	63	32	146	37	1158	567	27	846	35	0	2	3	1	16	3
CGL_RS03270	CGL_RS03270	0	0	0	18	16	84	23	796	666	14	876	43	1	2	9	0	10	3
CGL_RS03275	CGL_RS03275	0	0	0	3	0	9	3	23	52	3	34	0	0	0	0	0	0	0
CGL_RS03285	prpB	0	0	0	33	39	435	23	2071	1771	20	1157	21	3	7	13	0	1	3
CGL_RS03290	CGL_RS03290	0	0	0	32	24	422	55	2056	1539	28	1133	14	0	3	10	0	7	1
CGL_RS03295	CGL_RS03295	0	0	0	0	0	1	0	3	2	0	4	0	0	0	1	0	2	0
CGL_RS03300	CGL_RS03300	0	7	0	0	2	6	0	106	96	0	63	5	6	8	43	1	56	4
CGL_RS03305	CGL_RS03305	0	27	0	0	3	27	2	308	340	3	154	0	5	1	3	1	23	0
CGL_RS03310	CGL_RS03310	0	0	0	5	9	38	7	353	273	8	214	2	1	4	4	0	42	4
CGL_RS03315	CGL_RS03315	3	0	6	317	218	1188	331	14454	6982	322	10735	317	18	21	58	10	96	13
CGL_RS03320	CGL_RS03320	0	0	0	20	14	144	11	435	284	13	808	34	0	0	3	0	0	0
CGL_RS03325	CGL_RS03325	0	0	0	10	22	177	7	236	243	17	537	5	0	0	1	1	0	0
CGL_RS03330	CGL_RS03330	0	0	0	35	19	569	12	346	445	15	800	13	2	0	3	0	0	0
CGL_RS03335	CGL_RS03335	0	0	0	79	38	732	24	1025	1046	45	1809	45	0	3	0	0	1	2
CGL_RS03340	CGL_RS03340	0	0	0	128	78	833	44	2615	1528	59	2963	134	0	3	0	3	6	1
CGL_RS03345	CGL_RS03345	0	0	0	2	2	21	1	138	125	1	130	1	0	0	7	0	1	0
CGL_RS03350	CGL_RS03350	0	0	0	30	39	180	49	2660	1997	27	1639	84	4	11	10	1	37	3
CGL_RS03355	CGL_RS03355	0	0	0	17	14	161	25	961	1123	17	703	26	1	0	3	0	2	0
CGL_RS03360	CGL_RS03360	4	8	0	72	24	83	44	1953	826	39	1539	11	14	8	10	2	74	3
CGL_RS03365	CGL_RS03365	0	0	0	4	15	38	13	690	427	17	715	3	1	2	30	1	0	0
CGL_RS03370	CGL_RS03370	0	0	0	2	1	28	3	154	100	0	149	0	0	1	13	0	1	0
CGL_RS03375	CGL_RS03375	0	0	0	16	18	39	6	537	233	13	564	5	12	10	27	1	41	0
CGL_RS03380	trpS	0	0	0	29	41	132	52	3206	2632	37	1627	44	5	9	7	4	153	10
CGL_RS03385	CGL_RS03385	0	3	0	29	41	224	33	1640	1122	16	1068	45	11	18	14	1	70	4
CGL_RS03390	CGL_RS03390	13	9	6	63	71	315	50	2242	1802	41	1502	41	43	17	42	31	761	31
CGL_RS03395	CGL_RS03395	1	0	0	1	4	25	5	455	307	5	299	5	1	0	5	0	0	2
CGL_RS03400	CGL_RS03400	0	0	0	17	24	162	33	1351	800	24	908	27	6	17	70	3	97	10
CGL_RS03405	CGL_RS03405	0	0	0	0	0	0	1	16	9	0	2	0	0	0	0	0	0	0
CGL_RS03410	CGL_RS03410	0	0	0	0	0	0	0	1	7	0	3	0	0	0	0	0	0	0
CGL_RS03415	upp	0	0	0	30	26	150	35	1647	1846	24	937	18	2	4	11	1	43	4
CGL_RS03420	CGL_RS03420	0	0	0	19	9	104	26	1175	1509	14	893	5	4	1	22	0	11	1
CGL_RS03425	CGL_RS03425	1	1	0	36	11	136	16	770	350	19	612	21	18	10	34	7	71	5
CGL_RS03430	CGL_RS03430	6	1	0	19	17	127	15	1378	494	20	940	16	6	10	34	4	126	8
CGL_RS03435	CGL_RS03435	0	0	0	43	22	286	53	1860	1370	49	1713	40	4	3	8	3	25	4
CGL_RS03440	CGL_RS03440	0	0	1	219	115	1504	187	9607	7038	149	5789	299	21	5	231	6	109	11
CGL_RS03445	CGL_RS03445	0	0	0	3	1	34	0	98	83	4	82	0	0	0	0	1	1	0
CGL_RS03450	CGL_RS03450	0	0	0	9	19	22	13	650	318	11	831	4	3	0	9	0	11	2
CGL_RS03455	CGL_RS03455	8	0	0	0	0	0	0	1	0	0	0	0	0	0	5	0	0	0
CGL_RS03460	CGL_RS03460	0	0	0	1	2	16	2	40	43	4	28	0	0	0	6	1	4	1
CGL_RS03465	CGL_RS03465	0	7	0	4	4	35	4	345	147	2	87	5	6	6	23	1	27	6
CGL_RS03470	prpB	0	0	0	7	7	23	0	220	120	0	42	0	3	2	19	0	2	0
CGL_RS03475	CGL_RS03475	0	0	0	13	9	72	10	394	348	2	91	3	7	8	49	2	9	1
CGL_RS03480	CGL_RS03480	0	0	0	5	6	45	6	385	460	1	286	2	0	1	0	0	0	0
CGL_RS03485	CGL_RS03485	0	0	0	8	10	139	9	855	714	9	490	1	0	2	1	0	9	0
CGL_RS03490	CGL_RS03490	0	0	0	0	0	2	0	18	1	0	7	0	0	0	0	0	3	0
CGL_RS03495	CGL_RS03495	2	7	12	895	692	4969	838	38556	20923	807	28445	1186	102	94	630	21	389	53
CGL_RS03500	CGL_RS03500	0	17	0	169	179	504	110	7977	3615	119	4802	193	39	48	63	12	549	23
CGL_RS03505	CGL_RS03505	0	0	0	14	12	81	17	491	312	18	530	16	6	5	18	1	29	0
CGL_RS03510	CGL_RS03510	0	15	0	135	192	282	118	9092	4793	79	4606	79	46	33	45	12	316	14
CGL_RS03515	CGL_RS03515	0	0	0	26	43	315	21	1430	1101	20	1507	27	16	69	82	0	45	1
CGL_RS03520	CGL_RS03520	0	0	0	169	76	959	101	3792	3036	131	5026	83	17	18	74	0	11	7
CGL_RS03525	CGL_RS03525	0	0	0	137	42	496	111	2623	1883	123	3445	47	13	6	43	0	21	4
CGL_RS03530	CGL_RS03530	0	4	0	1008	524	5708	558	17478	12131	688	17503	541	147	87	613	20	345	36
CGL_RS03535	CGL_RS03535	17	14	0	835	610	5408	670	30018	21602	505	19645	326	246	130	1259	23	371	33
CGL_RS03540	CGL_RS03540	0	0	0	42	24	158	28	1506	719	25	865	13	7	1	6	0	12	2
CGL_RS03545	CGL_RS03545	0	0	0	33	15	146	16	1073	1019	21	1065	9	5	2	22	0	25	3
CGL_RS03550	CGL_RS03550	0	0	0	44	48	617	49	3516	2555	46	2787	143	10	12	69	2	91	3
CGL_RS03555	CGL_RS03555	0	0	0	25	16	173	24	1293	918	26	1028	7	2	3	14	0	13	0
CGL_RS03560	CGL_RS03560	0	0	0	8	6	31	2	328	170	6	230	5	5	5	5	1	27	0
CGL_RS03565	purE	0	0	0	18	13	71	13	1680	502	17	886	65	5	11	9	2	128	1
CGL_RS03570	CGL_RS03570	0	0	0	18	11	91	14	366	459	12	454	6	1	4	8	0	6	0
CGL_RS03575	CGL_RS03575	0	0	0	25	17	229	23	954	726	21	726	14	4	5	16	0	7	2
CGL_RS03580	CGL_RS03580	0	0	0	1	0	3	0	44	12	0	20	0	0	0	10	0	0	0
CGL_RS03585	CGL_RS03585	0	0	0	3	1	42	0	111	163	5	120	1	1	2	36	0	6	0
CGL_RS03590	CGL_RS03590	0	0	0	8	5	34	0	99	58	2	81	0	2	5	49	1	19	1
CGL_RS03595	CGL_RS03595	0	4	0	14	22	57	7	306	165	6	285	0	7	37	30	1	100	3
CGL_RS03600	CGL_RS03600	0	0	0	8	17	54	5	331	190	5	233	2	16	16	48	2	51	3
CGL_RS03605	CGL_RS03605	0	0	0	11	12	125	10	595	476	6	427	12	1	3	20	1	53	2
CGL_RS03610	CGL_RS03610	0	0	0	1	4	21	6	184	106	1	154	2	3	1	2	1	9	0
CGL_RS03615	CGL_RS03615	0	0	0	41	88	379	57	3886	3337	62	3279	47	2	6	8	4	3	3
CGL_RS03620	CGL_RS03620	0	0	0	24	48	330	39	2009	1645	40	1796	37	3	8	18	0	29	3
CGL_RS03625	CGL_RS03625	0	0	0	14	20	181	13	1002	889	13	740	6	1	0	1	0	11	0
CGL_RS03630	CGL_RS03630	0	4	0	666	731	3716	796	44992	39211	644	29196	675	62	57	194	4	208	36
CGL_RS03635	CGL_RS03635	0	0	0	47	43	639	43	1860	1941	34	1382	60	18	12	170	3	92	4
CGL_RS03640	CGL_RS03640	0	0	0	0	0	0	0	6	4	0	4	0	0	0	0	0	0	0
CGL_RS03645	CGL_RS03645	0	0	0	166	169	1221	100	6865	5110	119	4820	52	6	11	40	1	41	5
CGL_RS03650	CGL_RS03650	0	5	0	95	164	866	99	4849	4250	74	3792	29	16	26	128	5	148	5
CGL_RS03655	CGL_RS03655	0	8	16	20	17	95	11	1253	817	10	886	14	8	9	54	5	69	1
CGL_RS03660	CGL_RS03660	0	11	0	45	49	441	48	3322	2702	33	1869	31	5	13	12	3	46	2
CGL_RS03665	CGL_RS03665	0	0	0	24	33	227	29	1607	1255	28	1218	35	4	2	18	1	18	3
CGL_RS03670	CGL_RS03670	0	0	0	66	63	601	80	3863	2947	49	2694	40	1	2	17	2	14	2
CGL_RS03675	CGL_RS03675	0	1	0	122	98	1286	126	7588	6094	125	4919	58	6	7	14	3	17	9
CGL_RS03680	CGL_RS03680	0	0	0	41	51	317	44	2788	2033	46	1815	13	0	2	28	0	5	1
CGL_RS03685	CGL_RS03685	0	0	0	10	15	307	16	579	553	10	532	38	1	2	18	0	18	3
CGL_RS03690	CGL_RS03690	1	0	0	24	10	162	14	1171	656	13	929	48	0	1	6	0	2	1
CGL_RS03695	CGL_RS03695	0	0	0	44	54	447	38	1955	1504	45	1590	82	6	8	15	0	43	2
CGL_RS03700	CGL_RS03700	0	0	0	16	16	57	13	1726	629	9	785	81	4	6	4	1	366	5
CGL_RS03705	CGL_RS03705	0	0	0	19	29	52	8	1105	652	4	785	14	1	0	0	1	5	2
CGL_RS03710	CGL_RS03710	0	0	0	12	13	41	7	668	254	1	357	11	1	0	3	3	10	0
CGL_RS03715	CGL_RS03715	2	6	0	63	36	337	51	2626	1550	60	1864	102	9	2	32	2	32	0
CGL_RS03720	CGL_RS03720	0	0	0	24	18	144	27	1147	768	24	930	23	2	0	6	1	27	2
CGL_RS03725	manA	0	0	0	20	33	114	20	1226	760	16	624	18	1	1	6	0	9	0
CGL_RS03735	CGL_RS03735	0	0	0	60	111	290	56	3560	1369	60	2663	22	67	84	448	5	111	10
CGL_RS03740	CGL_RS03740	0	0	0	21	15	555	18	808	727	15	607	12	11	1	41	4	21	4
CGL_RS03745	ahcY	0	6	0	90	40	1872	74	3455	3069	68	2580	78	12	13	160	3	18	3
CGL_RS03750	CGL_RS03750	0	0	0	25	4	364	35	981	1020	22	778	16	1	0	27	1	0	1
CGL_RS03755	mtrA	0	1	0	42	40	334	46	3098	2532	50	2579	60	7	6	24	4	140	5
CGL_RS03760	mtrB	0	0	0	38	60	404	24	1582	1301	26	1066	71	2	2	12	2	12	1
CGL_RS03765	lpqB	0	0	0	53	47	581	42	1872	1620	41	1227	110	3	2	6	2	1	1
CGL_RS03770	CGL_RS03770	0	0	0	13	5	63	7	154	149	1	106	4	0	0	1	0	0	0
CGL_RS03775	raiA	38	37	0	378	183	1003	381	14491	8930	461	18227	462	116	55	191	37	581	15
CGL_RS03780	secA	0	10	0	143	234	1549	182	13843	7089	201	9237	186	34	33	283	17	468	22
CGL_RS03785	CGL_RS03785	0	0	0	0	0	4	0	3	2	0	10	0	1	2	10	0	0	0
CGL_RS03790	CGL_RS03790	0	28	0	15	20	35	14	1307	424	5	714	13	8	18	15	5	319	5
CGL_RS03795	CGL_RS03795	5	0	0	14	20	48	17	699	384	13	556	5	11	12	32	2	112	9
CGL_RS03800	rsgA	0	0	0	55	33	661	36	1161	1159	44	940	68	5	4	50	0	9	1
CGL_RS03805	aroA	0	0	0	68	28	358	56	1912	1173	55	1541	48	18	13	56	3	67	2
CGL_RS03810	CGL_RS03810	0	0	0	8	11	67	13	237	144	9	152	1	3	1	10	0	17	0
CGL_RS03815	CGL_RS03815	0	0	0	0	0	4	0	8	5	0	14	0	0	0	4	0	2	0
CGL_RS03820	CGL_RS03820	0	16	0	11	18	55	16	969	428	17	498	5	18	12	24	7	261	2
CGL_RS03825	rsrA	0	0	0	8	6	9	9	460	148	5	183	6	16	14	18	11	201	0
CGL_RS03830	whcE	3	3	10	2	6	7	2	199	58	3	134	7	36	23	63	14	664	12
CGL_RS03835	CGL_RS03835	0	0	0	0	2	11	2	44	32	6	47	1	0	0	3	0	0	0
CGL_RS03840	CGL_RS03840	0	0	4	17	22	104	15	610	407	14	420	3	8	4	58	0	8	0
CGL_RS03845	CGL_RS03845	0	0	0	17	62	71	21	1376	805	11	866	4	11	13	60	3	126	2
CGL_RS03850	CGL_RS03850	3	3	0	31	6	65	20	1019	479	13	718	1	3	0	12	0	15	0
CGL_RS03855	CGL_RS03855	0	10	0	36	16	260	31	1807	2094	22	1325	39	9	3	31	0	21	3
CGL_RS03860	CGL_RS03860	0	0	0	30	15	236	13	1097	865	11	632	54	3	3	12	0	2	1
CGL_RS03865	CGL_RS03865	0	0	0	33	15	615	37	1624	1257	19	769	116	4	2	33	0	10	0
CGL_RS03870	CGL_RS03870	10	0	0	37	32	734	32	1986	1567	38	1045	73	3	1	12	1	6	1
CGL_RS03875	CGL_RS03875	0	0	0	11	14	177	13	756	560	7	478	5	0	2	6	3	36	3
CGL_RS03880	CGL_RS03880	0	0	0	18	23	227	25	1113	1330	13	787	38	1	15	16	1	12	4
CGL_RS03885	CGL_RS03885	0	0	0	23	11	434	21	1179	1233	18	854	29	3	4	24	0	2	1
CGL_RS03890	CGL_RS03890	0	0	0	0	0	5	0	1	9	0	3	0	0	0	1	0	1	0
CGL_RS03895	CGL_RS03895	1	0	0	1	0	4	0	28	16	1	20	3	0	0	0	0	2	0
CGL_RS03900	CGL_RS03900	10	25	0	136	222	696	200	15274	8360	131	7478	122	23	32	138	25	912	38
CGL_RS03905	CGL_RS03905	0	0	0	6	14	67	10	628	499	10	401	11	5	1	12	1	26	1
CGL_RS03915	CGL_RS03915	0	0	0	6	9	15	3	311	202	8	228	7	0	4	5	0	0	0
CGL_RS03920	CGL_RS03920	11	6	3	290	225	3496	185	9705	7451	219	6965	319	65	47	454	9	205	14
CGL_RS03925	pdxR	0	0	0	6	0	24	3	115	78	2	85	3	1	0	3	0	1	0
CGL_RS03930	pdxS	7	0	0	229	165	2098	190	8715	6892	74	3353	182	6	0	43	14	530	24
CGL_RS03935	pdxT	0	0	0	280	169	2122	165	10695	6544	75	5108	231	2	10	27	5	87	11
CGL_RS03940	CGL_RS03940	0	0	0	30	7	146	12	437	266	0	166	0	0	0	5	0	26	0
CGL_RS03945	CGL_RS03945	0	0	0	5	5	1	1	87	28	1	83	0	6	3	1	0	38	2
CGL_RS03950	CGL_RS03950	0	0	0	32	22	303	36	2078	1669	35	1518	96	11	4	30	1	52	3
CGL_RS03955	CGL_RS03955	0	0	0	0	0	4	0	4	14	0	5	0	0	0	0	0	0	0
CGL_RS03960	CGL_RS03960	0	0	0	0	0	2	1	2	1	0	7	0	0	0	0	0	1	1
CGL_RS03965	CGL_RS03965	0	0	0	1	0	0	0	18	3	0	18	0	0	0	0	0	5	0
CGL_RS03970	CGL_RS03970	0	0	0	30	28	339	21	645	512	18	657	8	3	6	14	1	27	0
CGL_RS03975	CGL_RS03975	2	15	0	26	36	100	6	417	146	16	720	1	17	26	25	12	142	5
CGL_RS03980	CGL_RS03980	0	0	0	12	12	59	7	189	116	7	259	1	11	11	21	3	53	3
CGL_RS03995	hisN	0	0	0	14	18	120	15	1033	730	14	574	27	2	0	31	5	38	1
CGL_RS04000	CGL_RS04000	7	8	0	11	20	44	19	1279	556	4	579	20	4	0	11	3	29	2
CGL_RS04005	prfB	2	0	0	30	18	121	20	1083	704	22	766	18	12	7	29	3	90	9
CGL_RS04010	ftsE	0	0	0	16	18	96	14	1084	1209	17	630	13	0	1	9	0	3	0
CGL_RS04015	ftsX	1	0	0	8	10	75	16	584	579	14	517	4	0	0	3	0	6	0
CGL_RS04020	smpB	0	0	0	18	13	32	15	876	402	24	1282	9	15	12	16	5	97	6
CGL_RS04025	CGL_RS04025	0	0	0	12	13	23	9	645	448	6	577	3	12	13	25	2	56	3
CGL_RS04030	ssrA	14789	5595	111	10509	3389	2213	5759	163327	3528	6556	83600	201	22806	2956	1528	12347	149215	419
CGL_RS04040	CGL_RS04040	1	0	0	4	5	1	1	17	6	0	13	0	4	8	2	0	54	0
CGL_RS04045	CGL_RS04045	0	0	0	10	16	50	7	306	178	7	253	2	0	0	0	0	3	1
CGL_RS04050	CGL_RS04050	0	0	0	9	15	44	3	270	157	4	202	10	0	0	0	0	11	0
CGL_RS04055	CGL_RS04055	0	0	0	6	1	9	1	93	48	2	114	0	2	1	5	1	28	1
CGL_RS04060	CGL_RS04060	0	0	0	151	85	435	110	4189	3316	181	5586	100	1	6	2	3	18	8
CGL_RS04065	CGL_RS04065	0	0	0	31	14	341	11	659	692	26	1353	45	1	1	0	1	1	0
CGL_RS04070	CGL_RS04070	0	0	0	41	36	477	12	1237	1243	43	2485	66	1	5	2	0	1	5
CGL_RS04075	CGL_RS04075	0	0	0	50	27	231	14	811	494	49	1540	27	0	7	5	0	2	2
CGL_RS04080	CGL_RS04080	404064	585361	562660	579034	207207	236049	548180	460298	245317	617647	375710	12725	653810	574174	288185	618366	630936	586481
CGL_RS04085	CGL_RS04085	986535	23367	12503	1338536	634518	837532	1333127	940477	408200	1581713	705259	61213	1435719	211892	286871	1621706	97664	28678
CGL_RS04090	rrf	620	27	16	935	1219	701	447	1011	338	291	1324	97	610	380	474	272	105	19
CGL_RS04095	CGL_RS04095	0	0	0	11	4	107	2	268	149	7	100	2	0	0	6	0	2	0
CGL_RS04100	CGL_RS04100	0	0	0	9	24	48	11	624	326	9	396	0	0	3	3	0	0	0
CGL_RS04105	CGL_RS04105	0	0	0	12	19	76	15	817	539	12	521	3	5	6	26	1	24	2
CGL_RS04110	CGL_RS04110	0	0	0	20	8	186	15	720	495	6	395	8	5	5	18	4	31	1
CGL_RS04115	CGL_RS04115	0	0	0	25	28	36	19	3222	484	18	1836	20	7	3	1	0	17	1
CGL_RS04120	CGL_RS04120	3	4	0	9	14	42	17	884	248	30	844	14	8	12	22	2	24	2
CGL_RS04125	CGL_RS04125	2	0	0	7	6	13	12	759	361	16	791	19	11	8	7	5	244	2
CGL_RS04130	CGL_RS04130	0	0	0	18	13	12	10	654	316	10	547	51	3	0	6	1	22	2
CGL_RS04135	CGL_RS04135	0	12	0	6	23	28	9	544	361	9	333	3	2	53	23	0	8	1
CGL_RS04140	CGL_RS04140	3	0	0	3	4	5	1	167	102	4	201	4	1	6	10	0	83	3
CGL_RS04145	CGL_RS04145	0	0	0	25	22	302	19	1118	789	26	1129	33	0	3	12	1	7	2
CGL_RS04150	CGL_RS04150	0	0	0	22	11	156	13	482	345	7	483	14	0	0	3	0	2	2
CGL_RS04155	CGL_RS04155	0	0	0	7	22	78	19	851	504	10	666	4	0	1	22	1	22	8
CGL_RS04160	CGL_RS04160	5	3	0	45	88	190	42	3233	2553	38	2451	60	24	19	49	4	314	19
CGL_RS04165	serC	0	0	0	60	50	299	80	3572	2249	85	2353	45	7	8	42	1	62	6
CGL_RS04170	CGL_RS04170	28	18	0	327	208	1279	364	15171	10980	408	13448	269	34	23	173	13	167	28
CGL_RS04175	fkpA	0	0	0	61	18	43	39	1115	367	39	1066	49	11	4	2	1	21	1
CGL_RS04180	CGL_RS04180	0	1	0	32	48	301	25	1915	915	21	825	22	8	40	76	1	93	5
CGL_RS04185	CGL_RS04185	0	0	0	23	11	147	30	1707	1154	12	1448	15	0	5	6	0	18	4
CGL_RS04190	CGL_RS04190	0	1	0	179	115	1382	203	7417	6091	230	7095	147	6	20	53	5	47	5
CGL_RS04195	CGL_RS04195	0	0	0	4	2	20	3	205	194	6	201	11	3	2	12	0	11	0
CGL_RS04200	CGL_RS04200	0	0	0	35	27	60	32	2065	1755	19	900	8	1	2	2	2	20	1
CGL_RS04205	CGL_RS04205	43	42	36	1425	1212	19086	1602	89837	64384	1518	60605	2755	232	166	3033	40	640	104
CGL_RS04210	CGL_RS04210	0	0	0	5	11	16	2	218	125	0	236	0	9	4	10	5	108	2
CGL_RS04215	CGL_RS04215	0	0	0	20	12	108	9	574	432	2	277	4	9	12	51	7	258	8
CGL_RS04220	CGL_RS04220	0	0	0	2	3	3	3	84	56	1	61	0	1	1	3	0	9	0
CGL_RS04225	CGL_RS04225	0	0	0	0	1	1	0	2	1	0	1	0	0	0	0	0	0	0
CGL_RS04230	CGL_RS04230	45	39	0	73	47	43	68	2291	290	85	2490	24	18	16	6	4	136	5
CGL_RS04235	CGL_RS04235	0	0	0	13	14	27	11	646	230	11	360	7	1	3	4	1	25	3
CGL_RS04240	CGL_RS04240	0	0	0	13	20	54	18	1120	737	9	651	0	2	6	23	1	33	1
CGL_RS04245	CGL_RS04245	0	4	0	39	20	164	43	2669	1795	28	1654	14	34	13	103	4	151	6
CGL_RS04250	CGL_RS04250	12	17	0	72	71	207	42	3681	1468	45	2254	12	60	87	144	15	504	28
CGL_RS04255	CGL_RS04255	0	0	0	24	31	360	18	1161	874	11	621	52	3	7	71	2	16	1
CGL_RS04260	CGL_RS04260	0	0	0	3	4	11	2	189	97	1	140	4	0	1	0	0	2	2
CGL_RS04265	CGL_RS04265	0	0	0	7	11	34	3	387	244	6	230	1	0	4	13	0	20	2
CGL_RS04270	CGL_RS04270	0	0	0	2	1	14	0	29	28	2	25	0	1	0	1	0	1	0
CGL_RS04275	CGL_RS04275	0	0	0	23	13	124	17	690	472	17	417	10	1	0	6	0	5	0
CGL_RS04280	pgi	0	9	0	139	81	654	151	8713	5624	108	3857	155	22	15	92	6	185	15
CGL_RS04285	CGL_RS04285	0	0	0	1	1	10	1	62	52	1	43	0	0	0	2	0	3	0
CGL_RS04290	CGL_RS04290	0	1	0	22	36	22	20	3249	222	9	1910	2	11	7	7	3	129	2
CGL_RS04295	pcrA	0	0	0	15	31	213	24	1392	779	17	753	23	2	1	53	0	9	2
CGL_RS04300	CGL_RS04300	0	0	0	9	10	88	10	269	213	7	306	0	2	5	4	0	16	0
CGL_RS04305	CGL_RS04305	0	0	0	0	0	10	2	60	59	2	56	0	0	0	0	1	0	0
CGL_RS04310	CGL_RS04310	0	0	0	0	2	4	1	80	64	1	80	0	2	0	0	0	1	0
CGL_RS04315	CGL_RS04315	0	0	0	30	20	50	23	852	352	23	967	1	6	14	23	1	17	1
CGL_RS04320	CGL_RS04320	0	0	0	13	20	166	11	648	506	16	470	59	1	4	21	0	10	1
CGL_RS04325	purN	0	0	2	40	20	433	42	1405	2106	57	1912	64	0	7	13	0	0	3
CGL_RS04330	purH	0	2	0	178	111	1491	169	7834	7030	167	6467	341	32	23	77	10	225	14
CGL_RS04335	CGL_RS04335	0	0	0	12	8	67	13	502	325	7	333	5	0	0	0	0	3	1
CGL_RS04340	amtR	1	0	0	11	18	48	15	589	277	10	454	12	5	6	21	3	28	1
CGL_RS04345	CGL_RS04345	0	2	0	20	19	41	20	891	261	16	909	49	8	3	14	2	110	3
CGL_RS04350	rpsR	13	8	5	235	107	699	195	6707	5151	357	10698	954	12	11	19	4	31	9
CGL_RS04355	rpsN	0	3	0	229	298	835	252	12804	6811	358	17411	347	17	24	31	5	161	17
CGL_RS04360	rpmG	0	0	9	122	44	424	103	2009	3655	206	4680	67	12	1	21	8	27	6
CGL_RS04365	rpmB	0	2	0	122	39	524	94	1939	2570	226	4996	74	13	7	25	3	34	10
CGL_RS04370	CGL_RS04370	0	0	0	3	1	43	3	131	124	1	107	9	1	0	0	0	1	0
CGL_RS04375	CGL_RS04375	0	0	0	1	0	5	0	54	3	0	32	0	0	0	0	0	0	0
CGL_RS04380	CGL_RS04380	0	0	0	148	82	66	165	4627	1250	315	6593	202	9	4	4	8	33	4
CGL_RS04385	rpmF	0	0	0	66	52	42	51	1743	538	80	2695	32	1	7	4	1	21	5
CGL_RS04390	CGL_RS04390	4	0	0	9	11	75	6	377	155	12	434	3	4	7	10	1	38	0
CGL_RS04395	CGL_RS04395	0	0	0	15	70	206	11	1246	768	12	674	0	0	2	23	0	9	0
CGL_RS04400	CGL_RS04400	0	0	0	47	86	356	31	2808	2140	25	1265	38	18	59	104	1	46	3
CGL_RS04405	CGL_RS04405	0	4	0	20	16	180	32	2348	1758	11	928	115	3	33	40	5	234	5
CGL_RS04410	CGL_RS04410	0	0	0	23	5	46	14	968	662	10	329	23	0	5	8	0	6	2
CGL_RS04415	mscL	0	0	0	21	21	77	21	1136	616	40	1158	9	1	1	8	3	23	3
CGL_RS04420	CGL_RS04420	0	3	0	10	93	62	10	671	426	11	608	0	7	519	11	1	27	0
CGL_RS04425	CGL_RS04425	0	0	0	17	22	82	22	954	611	15	977	6	9	4	13	1	40	2
CGL_RS04430	CGL_RS04430	2	0	0	32	18	157	23	1394	683	14	1018	66	12	2	9	2	35	0
CGL_RS04435	CGL_RS04435	0	0	0	36	26	337	29	1360	929	31	1022	55	3	3	30	0	11	1
CGL_RS04440	CGL_RS04440	0	0	0	16	2	190	9	521	492	10	495	8	1	0	10	0	3	0
CGL_RS04445	CGL_RS04445	0	0	0	93	93	374	57	2139	1298	52	1971	36	3	2	20	1	12	2
CGL_RS04450	CGL_RS04450	0	0	0	6	3	43	7	225	188	3	187	2	0	0	0	1	1	0
CGL_RS04455	CGL_RS04455	0	0	0	8	9	16	2	233	74	4	194	2	2	1	2	2	46	0
CGL_RS04460	CGL_RS04460	0	0	0	11	5	27	2	213	158	10	173	0	1	0	0	1	4	0
CGL_RS04465	CGL_RS04465	9	0	0	60	45	226	63	1903	1374	57	1287	51	33	28	71	8	192	9
CGL_RS04470	CGL_RS04470	0	0	0	7	7	68	2	292	277	5	326	1	0	0	7	0	3	0
CGL_RS04475	rsmI	0	0	0	4	12	10	2	260	130	8	208	1	3	0	8	3	50	2
CGL_RS04480	betP	0	0	0	31	17	159	30	1016	707	33	935	7	15	4	32	7	64	5
CGL_RS04485	metG	0	1	3	89	87	409	108	6160	3346	88	3184	68	10	9	85	9	133	4
CGL_RS04490	CGL_RS04490	0	0	0	12	13	88	10	601	555	12	428	6	4	1	39	1	10	2
CGL_RS04495	CGL_RS04495	0	0	0	2	1	6	0	57	49	0	41	0	2	4	7	0	7	0
CGL_RS04505	CGL_RS04505	0	0	0	0	0	2	0	9	4	0	3	0	0	0	2	2	0	0
CGL_RS04510	CGL_RS04510	0	0	0	0	0	1	0	0	0	0	1	0	0	0	5	0	0	0
CGL_RS04525	dld	0	0	0	73	55	1055	50	3746	2435	53	2815	124	40	28	920	9	277	20
CGL_RS04530	CGL_RS04530	0	0	0	5	12	92	3	346	236	3	326	29	10	8	25	1	77	4
CGL_RS04540	CGL_RS04540	0	1	0	0	0	2	0	20	7	0	5	1	0	1	5	0	1	0
CGL_RS04545	CGL_RS04545	0	0	0	0	2	8	0	41	46	2	33	0	2	3	6	0	10	0
CGL_RS04550	CGL_RS04550	0	0	0	26	24	121	12	1402	748	16	1193	28	15	16	53	3	229	13
CGL_RS04555	CGL_RS04555	0	0	3	44	26	312	33	2179	1901	43	1788	94	16	13	105	1	23	3
CGL_RS04560	rsmA	1	0	0	20	13	169	15	1279	991	13	1101	55	6	5	31	0	38	2
CGL_RS04565	CGL_RS04565	0	0	0	17	17	130	12	757	422	17	511	0	1	2	25	0	23	0
CGL_RS04570	CGL_RS04570	0	0	0	15	48	365	25	2202	1620	32	1431	64	6	0	99	1	22	9
CGL_RS04575	CGL_RS04575	0	0	0	12	12	117	10	667	627	12	419	2	2	0	19	0	1	0
CGL_RS04580	CGL_RS04580	0	3	0	10	26	41	4	443	203	1	287	7	16	8	24	2	140	12
CGL_RS04585	CGL_RS04585	0	0	0	27	20	41	30	1313	671	12	555	5	0	3	3	0	10	2
CGL_RS04590	CGL_RS04590	7	39	0	204	112	170	98	5882	2371	67	3186	63	147	83	56	27	303	12
CGL_RS04595	ppk2	0	4	0	151	124	322	116	5554	3977	89	3122	35	64	44	125	27	252	16
CGL_RS04600	CGL_RS04600	0	0	0	5	11	37	9	434	265	9	269	7	3	2	8	1	38	4
CGL_RS04605	CGL_RS04605	0	1	0	35	8	134	36	727	405	22	520	20	15	14	34	0	43	0
CGL_RS04610	CGL_RS04610	0	8	0	18	4	146	19	291	414	9	366	10	3	2	15	0	6	1
CGL_RS04615	CGL_RS04615	0	0	0	10	5	57	17	640	346	12	441	8	2	4	7	1	29	0
CGL_RS04620	CGL_RS04620	0	0	0	18	23	142	29	1471	921	18	745	5	3	2	16	0	21	0
CGL_RS04625	CGL_RS04625	0	0	0	4	6	26	4	136	85	5	136	5	2	5	1	0	5	0
CGL_RS04630	CGL_RS04630	0	0	0	1	0	11	1	40	23	0	37	0	0	0	1	0	0	0
CGL_RS04635	rraA	0	0	0	16	18	46	9	1182	903	7	529	15	3	11	2	0	18	4
CGL_RS04640	CGL_RS04640	0	0	0	19	13	68	18	944	997	13	475	7	6	4	12	0	16	1
CGL_RS04645	CGL_RS04645	0	0	0	0	0	0	0	2	4	0	1	0	0	0	0	0	0	0
CGL_RS04650	CGL_RS04650	0	0	0	2	5	23	1	105	126	2	95	0	18	25	523	1	51	9
CGL_RS04655	CGL_RS04655	0	0	0	20	23	175	32	1173	823	26	1014	7	7	7	65	4	74	3
CGL_RS04660	urtA	0	0	0	0	0	6	0	12	22	0	15	0	2	0	53	0	0	0
CGL_RS04665	urtB	0	0	0	1	1	1	0	27	13	0	12	0	2	0	13	0	2	0
CGL_RS04670	urtC	0	0	0	1	0	2	0	14	11	1	11	0	0	0	21	0	0	0
CGL_RS04675	urtD	0	0	0	0	0	2	0	5	4	1	13	0	0	0	6	0	0	1
CGL_RS04680	urtE	0	0	0	0	2	14	0	16	22	0	21	8	0	0	3	0	1	1
CGL_RS04685	pth	0	0	0	1	0	30	3	250	248	5	133	7	0	0	0	0	4	0
CGL_RS04690	CGL_RS04690	0	1	0	34	24	124	24	1192	789	15	559	17	8	4	25	1	26	2
CGL_RS04695	CGL_RS04695	4	0	0	92	86	2121	146	8599	6312	71	5181	120	32	51	447	7	215	11
CGL_RS04700	CGL_RS04700	0	1	0	24	16	213	21	2017	1124	15	1241	48	8	7	45	1	67	3
CGL_RS04705	pth	0	0	0	4	2	21	3	235	137	6	203	0	2	0	5	1	10	0
CGL_RS04710	CGL_RS04710	5	0	0	200	95	385	227	7325	4170	272	7908	115	5	9	5	1	38	5
CGL_RS04715	CGL_RS04715	0	0	0	8	11	12	6	194	153	5	85	0	5	4	9	1	75	4
CGL_RS04720	CGL_RS04720	0	0	0	26	16	201	31	2484	1070	13	1321	60	0	1	5	1	0	1
CGL_RS04725	CGL_RS04725	0	9	0	104	72	510	151	7285	4830	125	4887	125	8	5	25	0	70	6
CGL_RS04730	glmU	0	0	0	51	38	542	61	3726	3008	64	2629	84	2	3	22	3	37	1
CGL_RS04735	CGL_RS04735	0	0	0	1	0	8	0	64	41	2	52	0	0	0	4	0	0	0
CGL_RS04740	CGL_RS04740	0	1	0	14	12	117	15	767	511	13	660	23	5	5	9	0	14	0
CGL_RS04745	CGL_RS04745	0	0	0	5	11	60	9	431	404	7	286	4	0	0	1	0	0	0
CGL_RS04750	CGL_RS04750	0	0	0	6	3	38	6	310	219	5	165	3	2	2	6	0	10	0
CGL_RS04755	CGL_RS04755	0	0	0	2	8	94	6	413	339	5	315	9	3	0	15	1	7	0
CGL_RS04760	CGL_RS04760	0	0	0	5	16	71	8	402	354	5	278	1	0	0	9	0	4	0
CGL_RS04765	CGL_RS04765	0	0	0	12	8	32	7	247	214	4	171	0	2	1	6	0	8	0
CGL_RS04770	CGL_RS04770	0	1	0	27	53	58	9	972	230	5	592	2	27	63	20	9	397	2
CGL_RS04775	CGL_RS04775	1	0	0	38	20	206	10	1215	754	12	568	42	32	52	78	2	205	4
CGL_RS04780	CGL_RS04780	0	0	0	4	9	79	2	162	161	5	129	4	0	1	9	0	0	0
CGL_RS04785	ggt	2	0	0	95	74	612	56	3986	2688	29	1359	18	9	21	95	1	93	5
CGL_RS04790	CGL_RS04790	17	110	0	80	23	16	69	2414	838	41	1088	6	450	87	86	103	1580	15
CGL_RS04795	CGL_RS04795	0	0	0	1	0	7	7	98	90	2	69	4	5	8	4	1	36	1
CGL_RS04800	CGL_RS04800	0	0	0	6	5	37	3	310	184	1	190	1	2	3	16	0	30	0
CGL_RS04805	CGL_RS04805	0	0	0	21	18	121	10	513	389	11	816	10	12	27	39	2	89	0
CGL_RS04810	CGL_RS04810	0	0	0	14	21	79	9	672	467	20	645	7	17	51	33	9	212	4
CGL_RS04815	CGL_RS04815	7	0	0	1	3	6	0	84	48	1	68	0	2	7	3	2	15	0
CGL_RS04820	CGL_RS04820	0	0	0	7	12	54	5	204	87	1	213	4	4	4	17	1	21	0
CGL_RS04825	mfd	0	0	0	57	48	609	53	2209	1612	43	1851	89	4	1	78	1	7	3
CGL_RS04830	CGL_RS04830	0	0	0	25	11	334	15	627	673	9	383	17	2	5	38	0	0	1
CGL_RS04835	CGL_RS04835	0	6	0	12	10	189	14	590	394	5	339	6	9	8	67	3	36	5
CGL_RS04840	CGL_RS04840	0	0	0	14	17	170	8	657	599	5	362	0	0	0	21	0	1	1
CGL_RS04845	CGL_RS04845	0	0	0	7	4	85	5	358	379	4	255	8	1	0	10	0	11	0
CGL_RS04850	CGL_RS04850	0	8	0	5	1	37	3	155	123	1	138	0	0	0	9	0	2	0
CGL_RS04855	CGL_RS04855	0	9	0	14	58	9	11	1962	153	9	511	12	4	5	4	3	81	1
CGL_RS04860	CGL_RS04860	0	0	0	6	9	30	6	278	170	1	107	0	2	2	0	1	5	0
CGL_RS04865	CGL_RS04865	0	0	0	34	17	50	20	473	505	22	452	0	0	1	4	0	0	0
CGL_RS04870	CGL_RS04870	3	0	1	118	159	107	156	10394	4782	100	4472	53	3	17	5	0	51	6
CGL_RS04875	CGL_RS04875	0	0	0	2	3	9	2	97	58	1	113	0	2	2	5	0	18	0
CGL_RS04880	eno	30	24	0	701	336	1162	538	23067	11174	393	13708	340	133	59	188	49	799	40
CGL_RS04885	CGL_RS04885	0	0	0	18	14	250	21	811	1530	15	832	31	1	2	22	0	33	3
CGL_RS04890	CGL_RS04890	0	14	0	34	76	266	29	2453	1256	36	2763	72	10	19	72	7	361	16
CGL_RS04895	ppx2	0	1	0	38	32	275	37	1498	1528	39	1677	41	12	18	139	2	169	9
CGL_RS04900	CGL_RS04900	0	0	0	1	0	5	0	8	10	0	18	0	0	0	5	0	0	0
CGL_RS04905	CGL_RS04905	0	0	0	0	0	0	0	1	2	0	3	0	0	0	0	0	0	0
CGL_RS04910	CGL_RS04910	0	0	0	1	6	3	2	246	82	1	169	0	1	1	1	0	28	1
CGL_RS04915	CGL_RS04915	0	0	0	1	10	6	0	349	218	1	156	4	3	12	4	0	8	0
CGL_RS04920	CGL_RS04920	0	0	0	2	0	0	0	12	2	0	12	0	0	1	0	0	5	0
CGL_RS04925	CGL_RS04925	0	0	0	4	8	39	4	233	157	9	274	13	0	0	0	0	0	1
CGL_RS04930	CGL_RS04930	2	0	0	63	43	96	46	1905	1184	33	1559	9	21	8	15	9	159	10
CGL_RS04935	CGL_RS04935	0	0	0	24	15	36	32	561	247	25	717	0	3	3	16	2	10	0
CGL_RS04940	greA	0	1	0	35	23	53	30	1729	752	28	1377	15	3	2	9	5	75	4
CGL_RS04945	CGL_RS04945	0	0	0	5	11	9	10	977	240	5	563	10	7	6	8	0	170	0
CGL_RS04950	mca	11	0	0	17	10	113	14	735	704	10	648	12	5	1	25	2	20	3
CGL_RS04955	CGL_RS04955	0	0	0	23	14	89	17	1919	1457	12	1005	36	3	8	15	0	41	3
CGL_RS04960	CGL_RS04960	0	0	0	20	33	394	6	457	704	13	466	14	0	1	33	0	4	8
CGL_RS04965	CGL_RS04965	2	0	0	15	6	178	18	954	428	13	755	31	2	2	25	2	35	5
CGL_RS04970	CGL_RS04970	0	1	0	6	20	81	12	854	662	11	632	24	1	5	10	1	11	0
CGL_RS04975	coaA	2	0	0	10	4	64	3	224	213	7	174	0	1	3	35	1	21	0
CGL_RS04980	glyA	0	0	0	178	55	492	176	3806	2801	147	3674	225	17	7	29	4	41	11
CGL_RS04985	pabB	0	0	0	12	7	103	14	526	488	9	399	1	1	3	6	0	0	1
CGL_RS04990	CGL_RS04990	0	0	0	3	2	16	5	257	118	1	154	5	1	0	2	0	3	1
CGL_RS04995	CGL_RS04995	0	0	0	14	12	134	8	354	232	22	591	14	7	4	18	4	19	1
CGL_RS05000	CGL_RS05000	0	0	0	10	2	6	3	174	111	4	125	4	4	2	1	1	32	1
CGL_RS05005	CGL_RS05005	0	0	0	4	3	9	0	98	71	2	97	7	3	0	5	0	4	0
CGL_RS05010	CGL_RS05010	0	1	0	350	289	5110	274	14997	15802	184	9508	302	6	2	28	2	1	12
CGL_RS05015	CGL_RS05015	0	0	0	159	163	2824	149	7429	7377	122	5325	140	0	4	13	0	2	6
CGL_RS05020	CGL_RS05020	0	2	0	127	160	1710	97	5776	4229	69	3957	57	1	6	6	1	4	4
CGL_RS05025	CGL_RS05025	0	0	0	241	217	2115	196	9950	7773	199	7165	82	2	8	9	2	22	11
CGL_RS05030	CGL_RS05030	0	0	0	3	2	8	2	127	80	3	135	8	2	1	1	0	2	1
CGL_RS05035	CGL_RS05035	0	0	0	17	11	65	21	790	426	12	618	9	4	13	45	1	38	2
CGL_RS05040	CGL_RS05040	0	13	0	420	227	2697	449	28240	25557	311	13943	407	26	22	106	12	226	31
CGL_RS05045	CGL_RS05045	0	0	0	5	5	2	1	17	30	0	32	0	2	0	1	1	4	2
CGL_RS05050	CGL_RS05050	6	0	0	0	1	1	0	43	3	0	9	0	0	1	0	0	3	0
CGL_RS05055	CGL_RS05055	0	0	0	0	0	0	0	8	3	1	0	0	0	0	0	0	0	4
CGL_RS05060	CGL_RS05060	0	0	0	0	3	3	1	93	29	0	42	0	0	0	0	0	3	0
CGL_RS05065	CGL_RS05065	0	0	0	7	2	31	0	5	14	1	9	0	0	0	0	0	0	0
CGL_RS05070	CGL_RS05070	0	0	0	8	3	25	0	29	14	0	10	0	0	0	0	0	0	0
CGL_RS05075	CGL_RS05075	0	0	0	6	2	26	1	16	13	0	17	0	0	0	0	0	0	0
CGL_RS05080	CGL_RS05080	0	0	0	4	2	46	1	71	20	0	24	0	0	1	0	0	1	0
CGL_RS05085	glpX	0	0	0	165	148	713	175	13254	8427	121	5664	284	14	18	42	5	76	9
CGL_RS05090	CGL_RS05090	0	0	0	11	41	22	7	1161	266	8	741	15	1	0	2	1	21	1
CGL_RS05095	CGL_RS05095	0	0	0	2	10	30	6	187	187	3	92	0	0	0	3	0	2	0
CGL_RS05100	CGL_RS05100	0	0	0	8	5	39	4	125	107	2	117	1	0	0	0	0	0	0
CGL_RS05110	CGL_RS05110	0	0	0	12	1	62	5	200	218	7	172	4	0	0	6	0	3	0
CGL_RS05115	xseA	0	1	0	23	17	288	25	1114	1103	15	691	19	3	13	52	1	71	7
CGL_RS05120	CGL_RS05120	0	1	0	37	43	66	59	3704	2124	39	2179	17	34	24	43	11	296	13
CGL_RS05125	CGL_RS05125	0	16	0	13	8	77	18	927	704	11	768	0	2	4	4	1	23	2
CGL_RS05130	CGL_RS05130	0	0	6	39	36	356	21	947	954	23	654	32	7	1	25	2	10	5
CGL_RS05135	metS	0	0	0	8	0	24	3	106	87	4	92	0	1	0	0	0	0	0
CGL_RS05140	CGL_RS05140	0	0	0	37	28	234	39	1844	848	34	1447	24	12	6	35	1	95	3
CGL_RS05145	CGL_RS05145	0	0	9	11	5	20	8	923	451	7	461	1	5	1	4	1	22	0
CGL_RS05150	ychF	0	1	0	27	41	420	39	2657	2299	36	1923	49	2	7	49	2	87	5
CGL_RS05155	CGL_RS05155	0	2	0	20	23	139	15	1748	1414	20	1092	49	9	5	35	3	62	3
CGL_RS05160	CGL_RS05160	0	1	0	7	8	144	4	741	845	8	557	19	3	19	14	3	25	0
CGL_RS05165	CGL_RS05165	0	4	0	7	6	228	6	767	1033	13	520	43	6	12	98	0	12	3
CGL_RS05170	CGL_RS05170	0	0	0	0	0	1	0	28	25	1	25	0	0	0	2	0	0	1
CGL_RS05175	CGL_RS05175	0	0	0	0	0	0	0	1	2	0	2	0	0	0	8	0	0	0
CGL_RS05180	CGL_RS05180	0	0	0	0	0	0	0	0	0	0	0	0	0	0	0	0	0	0
CGL_RS05185	CGL_RS05185	3	0	0	0	0	0	0	0	0	0	0	0	0	0	0	0	0	0
CGL_RS05190	CGL_RS05190	0	0	0	0	0	0	0	0	0	0	0	0	0	0	0	0	0	0
CGL_RS05195	CGL_RS05195	0	0	0	0	0	0	0	0	0	0	0	0	0	0	0	0	0	0
CGL_RS05200	CGL_RS05200	0	0	0	0	0	0	0	0	0	0	0	0	0	0	0	0	0	0
CGL_RS05210	CGL_RS05210	0	0	0	1	0	2	1	5	1	0	10	0	0	0	0	0	7	0
CGL_RS05215	CGL_RS05215	0	0	0	6	7	14	3	203	120	2	169	0	3	4	7	1	70	1
CGL_RS05220	CGL_RS05220	0	0	0	6	7	4	1	112	80	2	80	1	1	6	2	0	1	0
CGL_RS05225	CGL_RS05225	0	0	0	1	5	28	1	59	86	2	40	0	0	0	2	0	6	0
CGL_RS05230	CGL_RS05230	0	0	0	1	0	1	0	7	11	0	4	0	1	0	2	0	3	0
CGL_RS05235	CGL_RS05235	0	0	0	0	0	2	0	19	4	1	8	0	2	0	21	1	5	0
CGL_RS05240	CGL_RS05240	0	6	0	19	26	133	9	969	647	11	438	7	6	15	12	0	52	3
CGL_RS05245	CGL_RS05245	0	0	0	5	16	46	5	178	146	2	185	8	2	1	7	1	31	1
CGL_RS05250	CGL_RS05250	0	0	0	2	0	3	0	38	8	0	19	0	0	0	1	0	0	0
CGL_RS05255	CGL_RS05255	0	0	0	0	2	0	0	9	14	0	7	0	0	0	5	0	3	0
CGL_RS05260	CGL_RS05260	0	0	0	4	4	15	1	52	36	0	35	0	1	0	4	0	0	0
CGL_RS05265	CGL_RS05265	0	1	0	39	50	456	33	1544	1244	17	780	8	6	8	34	0	61	1
CGL_RS05270	CGL_RS05270	0	0	0	29	28	486	38	1398	1622	14	594	35	5	5	34	3	33	4
CGL_RS05275	CGL_RS05275	0	0	0	1	1	15	1	140	57	0	42	2	0	0	3	0	4	0
CGL_RS05280	CGL_RS05280	0	0	0	5	1	38	5	198	185	5	85	0	0	0	2	0	0	0
CGL_RS05285	CGL_RS05285	11	11	0	31	69	206	34	2089	1318	22	1173	38	22	21	29	10	348	10
CGL_RS05290	CGL_RS05290	5	0	3	33	54	299	29	1473	1151	11	876	48	15	3	38	3	53	4
CGL_RS05295	CGL_RS05295	0	0	0	0	0	2	0	27	11	0	21	0	0	0	3	0	2	0
CGL_RS05300	CGL_RS05300	0	0	0	3	4	10	10	255	126	5	191	3	2	1	4	1	8	0
CGL_RS05305	CGL_RS05305	0	0	0	2	4	7	4	759	67	2	302	4	2	2	4	0	81	3
CGL_RS05310	CGL_RS05310	0	0	0	2	2	11	0	71	83	1	74	0	1	0	3	0	4	0
CGL_RS05315	CGL_RS05315	0	10	0	8	4	82	3	151	84	7	308	10	7	8	30	0	28	0
CGL_RS05320	CGL_RS05320	0	0	0	15	7	179	13	547	449	7	307	15	0	1	23	0	2	0
CGL_RS05325	nadC	0	0	0	10	12	165	8	440	415	4	246	3	5	0	6	0	3	0
CGL_RS05330	nadA	1	0	0	13	29	82	9	655	492	11	336	4	1	2	31	1	16	0
CGL_RS05335	CGL_RS05335	0	0	0	2	2	10	0	49	26	0	22	0	1	0	11	1	16	0
CGL_RS05340	CGL_RS05340	0	0	0	1	1	5	3	47	44	0	51	0	1	0	1	0	4	0
CGL_RS05345	CGL_RS05345	0	1	0	9	6	38	3	299	287	1	192	0	3	3	2	0	91	5
CGL_RS05350	CGL_RS05350	0	0	0	2	0	13	0	118	203	0	59	2	0	0	1	0	2	2
CGL_RS05355	CGL_RS05355	0	0	0	5	6	30	6	199	200	2	105	12	0	3	0	0	11	0
CGL_RS05360	CGL_RS05360	0	0	0	1	0	0	0	1	0	0	1	0	0	0	0	0	0	0
CGL_RS05365	CGL_RS05365	0	0	0	10	4	28	1	237	86	4	162	0	7	10	12	2	59	1
CGL_RS05370	CGL_RS05370	0	0	0	2	4	25	0	100	49	3	97	1	1	0	3	0	0	0
CGL_RS05375	CGL_RS05375	0	0	0	2	1	11	2	106	54	2	61	0	3	2	2	0	4	0
CGL_RS05380	CGL_RS05380	0	0	0	0	0	2	0	9	6	0	7	0	1	0	0	0	1	0
CGL_RS05385	CGL_RS05385	0	0	0	1	2	10	3	99	51	3	78	1	0	0	2	0	0	0
CGL_RS05390	CGL_RS05390	0	0	0	1	2	6	1	149	34	2	125	5	0	0	0	0	1	0
CGL_RS05395	CGL_RS05395	0	0	0	0	0	14	3	46	44	1	74	7	0	0	1	0	0	0
CGL_RS05400	CGL_RS05400	0	11	0	1	4	5	0	50	35	1	54	1	2	1	30	2	21	7
CGL_RS05405	CGL_RS05405	0	0	0	1	5	23	3	94	52	0	117	1	4	3	37	1	34	2
CGL_RS05410	CGL_RS05410	0	0	0	8	13	93	6	597	435	4	473	0	1	1	0	0	16	0
CGL_RS05415	CGL_RS05415	0	0	0	55	30	388	34	2318	1550	26	1282	49	3	7	25	2	39	3
CGL_RS05420	tpx	0	27	1	213	237	339	182	17751	9126	135	8670	85	77	58	51	19	1027	23
CGL_RS05425	CGL_RS05425	0	3	0	17	36	185	21	1189	847	20	761	28	9	10	28	2	58	5
CGL_RS05430	CGL_RS05430	0	0	0	9	11	80	13	406	303	1	294	1	7	3	18	0	67	0
CGL_RS05435	CGL_RS05435	4	0	0	2	1	18	2	57	26	1	25	0	0	0	8	0	14	0
CGL_RS05440	CGL_RS05440	0	0	0	6	3	31	5	172	109	1	137	12	9	2	12	2	20	0
CGL_RS05445	CGL_RS05445	0	0	0	7	3	76	4	323	363	6	332	24	1	5	8	0	13	0
CGL_RS05450	CGL_RS05450	0	0	0	11	13	33	14	422	152	11	405	8	8	3	11	0	17	1
CGL_RS05455	CGL_RS05455	0	2	2	30	19	99	26	2191	1152	16	1203	29	13	10	31	7	246	7
CGL_RS05460	arsC	0	0	0	12	21	39	15	585	546	7	265	6	2	3	13	0	40	1
CGL_RS05465	CGL_RS05465	0	0	0	41	23	555	40	1584	1577	34	986	18	3	0	4	1	7	0
CGL_RS05470	CGL_RS05470	13	3	0	17	15	92	23	2483	1481	17	1384	39	42	24	243	5	146	16
CGL_RS05475	CGL_RS05475	28	9	0	25	99	170	60	1356	928	62	1950	14	163	61	521	29	456	21
CGL_RS05480	typA	0	33	0	197	179	896	198	12072	5075	237	10371	312	20	42	169	15	821	27
CGL_RS05485	CGL_RS05485	0	0	0	23	16	382	18	1263	946	32	1066	14	3	4	41	0	24	2
CGL_RS05490	mshB	0	0	0	26	9	378	24	1360	1036	20	821	33	1	0	14	0	6	2
CGL_RS05495	CGL_RS05495	0	0	0	17	3	173	17	356	486	14	369	1	2	2	5	0	6	0
CGL_RS05500	CGL_RS05500	0	0	0	20	28	134	14	832	534	22	814	71	4	5	11	1	61	7
CGL_RS05505	dapC	0	0	0	18	13	208	13	1462	977	22	874	58	3	3	45	1	46	1
CGL_RS05510	CGL_RS05510	0	0	0	27	27	106	26	1390	1091	15	869	24	6	4	4	1	143	3
CGL_RS05515	CGL_RS05515	2	0	0	1	0	7	0	52	19	3	48	0	2	2	29	1	12	0
CGL_RS05520	dapD	0	0	0	10	13	71	8	459	320	18	532	3	0	0	8	0	10	0
CGL_RS05525	aroP	0	0	0	19	17	156	23	850	671	23	877	35	4	2	22	0	9	0
CGL_RS05530	CGL_RS05530	0	0	0	14	17	101	12	852	612	6	549	13	2	5	14	2	85	4
CGL_RS05535	dapE	1	0	0	34	27	141	25	1367	777	24	884	20	7	3	22	2	20	1
CGL_RS05540	CGL_RS05540	0	3	0	14	8	96	17	620	390	13	441	10	5	0	5	0	20	4
CGL_RS05545	folP	0	0	0	12	8	106	11	501	400	9	328	5	3	0	13	3	15	0
CGL_RS05550	CGL_RS05550	0	0	0	3	1	31	4	240	154	7	108	0	1	0	5	0	4	0
CGL_RS05555	CGL_RS05555	0	0	0	7	3	26	8	623	436	13	463	2	9	0	6	2	41	1
CGL_RS05560	CGL_RS05560	0	23	0	19	32	54	10	2446	487	12	1276	70	9	37	11	2	680	4
CGL_RS05565	CGL_RS05565	16	34	0	47	59	124	38	3102	1517	22	2026	58	34	37	60	6	578	15
CGL_RS05570	CGL_RS05570	6	23	0	82	53	769	46	2900	1925	44	1426	55	14	12	113	3	84	7
CGL_RS05575	glgA	0	0	0	90	53	370	68	4829	2618	42	1940	101	4	4	19	1	11	0
CGL_RS05580	glgC	0	0	0	96	66	186	69	3240	1363	47	1584	19	11	10	12	1	44	1
CGL_RS05585	CGL_RS05585	0	0	0	36	21	105	38	1697	1094	19	1530	7	3	5	2	1	11	1
CGL_RS05590	sigE	16	32	0	54	97	144	48	7036	3573	51	5029	63	139	154	110	46	2355	60
CGL_RS05595	CGL_RS05595	2	25	0	62	99	238	53	2375	1341	32	1842	22	78	125	152	23	800	28
CGL_RS05600	tatB	0	0	0	10	24	142	11	623	529	8	442	3	12	24	102	1	95	2
CGL_RS05605	CGL_RS05605	0	0	0	40	43	325	49	2605	2059	54	2028	100	11	10	31	0	47	2
CGL_RS05610	CGL_RS05610	0	0	0	15	13	199	10	718	698	7	432	7	4	1	14	0	1	2
CGL_RS05615	CGL_RS05615	0	0	0	22	29	191	24	970	770	10	567	11	5	3	45	1	38	3
CGL_RS05620	CGL_RS05620	0	31	0	16	28	91	7	920	412	11	571	7	12	33	37	6	253	3
CGL_RS05625	CGL_RS05625	0	0	0	17	26	64	8	780	525	11	574	22	4	13	17	1	110	3
CGL_RS05630	CGL_RS05630	0	12	0	39	59	273	30	1959	1440	38	1692	42	12	26	38	1	158	5
CGL_RS05635	CGL_RS05635	0	34	0	758	941	8602	882	49512	36001	734	35213	1462	39	83	608	13	268	28
CGL_RS05640	CGL_RS05640	0	0	0	28	23	293	11	713	657	15	580	31	6	6	85	0	11	5
CGL_RS05645	CGL_RS05645	0	2	0	40	130	513	25	2780	2661	30	1283	33	14	75	163	5	259	17
CGL_RS05650	CGL_RS05650	7	0	0	70	104	1015	61	3534	5150	48	2175	32	38	75	215	7	192	38
CGL_RS05655	CGL_RS05655	0	0	0	30	22	211	17	1484	942	5	711	10	11	4	72	4	81	2
CGL_RS05660	CGL_RS05660	1	0	0	11	10	97	8	378	350	6	249	0	6	6	20	0	15	0
CGL_RS05665	CGL_RS05665	0	0	0	54	45	168	32	1506	794	33	896	14	16	9	40	8	143	0
CGL_RS05670	CGL_RS05670	0	0	0	0	1	4	0	18	19	2	36	3	0	0	2	0	8	0
CGL_RS05675	CGL_RS05675	0	0	0	1	0	15	0	63	42	3	48	0	1	0	14	0	2	0
CGL_RS05680	CGL_RS05680	0	0	0	4	0	23	2	62	72	0	87	3	0	0	5	0	0	0
CGL_RS05685	metE	0	0	0	23	21	227	55	2066	1464	57	2245	64	4	10	15	1	50	3
CGL_RS05690	CGL_RS05690	0	0	0	1	0	4	1	59	14	0	66	0	2	1	1	0	8	0
CGL_RS05695	CGL_RS05695	0	0	0	5	9	43	5	196	66	4	129	0	20	25	187	3	65	6
CGL_RS05700	CGL_RS05700	0	0	0	5	0	2	1	22	13	1	20	0	1	0	5	0	1	0
CGL_RS05705	CGL_RS05705	0	0	0	4	4	21	0	81	108	1	52	6	2	1	11	0	18	0
CGL_RS05710	CGL_RS05710	0	0	0	0	4	8	3	9	16	0	15	0	1	1	1	0	1	0
CGL_RS05715	CGL_RS05715	0	0	0	1	1	2	1	25	20	1	13	0	0	0	2	0	3	0
CGL_RS05720	cydC	0	0	0	38	20	510	30	992	920	19	696	30	0	1	5	0	0	0
CGL_RS05725	CGL_RS05725	0	0	0	27	30	785	27	765	866	15	610	31	1	2	8	0	0	0
CGL_RS05730	cydB	0	10	0	41	29	505	35	1137	914	20	751	14	0	4	13	0	1	1
CGL_RS05735	CGL_RS05735	0	0	0	85	60	786	41	1456	1140	44	1149	19	9	14	55	1	13	2
CGL_RS05740	CGL_RS05740	0	1	0	47	28	452	30	1612	1163	23	1080	9	1	0	26	2	10	1
CGL_RS05745	CGL_RS05745	0	5	0	7	0	6	0	81	53	1	157	0	0	0	2	0	8	0
CGL_RS05750	CGL_RS05750	3	0	0	2	3	5	2	127	110	4	182	1	4	5	1	0	31	0
CGL_RS05755	CGL_RS05755	0	0	0	4	0	23	7	194	247	10	282	6	0	0	5	0	1	1
CGL_RS05760	CGL_RS05760	7	36	1	222	197	833	196	9120	4434	261	8485	215	563	224	1709	135	3029	97
CGL_RS05765	CGL_RS05765	0	0	0	3	6	11	1	143	66	3	119	0	1	3	8	4	14	0
CGL_RS05770	CGL_RS05770	0	0	0	3	2	29	0	181	103	0	88	0	0	0	20	0	8	0
CGL_RS05775	CGL_RS05775	0	0	0	2	0	24	1	90	72	0	41	0	2	0	13	0	4	0
CGL_RS05780	CGL_RS05780	0	0	0	4	3	27	2	138	98	0	89	0	0	0	8	0	0	0
CGL_RS05785	CGL_RS05785	0	0	0	12	10	40	13	495	164	18	387	1	5	5	15	2	9	1
CGL_RS05790	CGL_RS05790	0	0	0	6	9	79	8	316	369	3	278	2	0	0	13	0	2	0
CGL_RS05795	putP	1	1	0	164	146	1638	182	7633	6771	115	4961	110	9	10	74	2	57	5
CGL_RS05800	CGL_RS05800	0	2	0	34	50	303	39	2374	1296	39	1640	25	12	7	88	1	63	5
CGL_RS05805	CGL_RS05805	0	0	0	12	12	88	8	692	491	9	551	6	3	0	13	2	21	2
CGL_RS05810	CGL_RS05810	0	0	0	11	13	110	11	803	645	8	645	5	0	9	6	0	0	0
CGL_RS05815	CGL_RS05815	1	0	0	41	63	529	31	2573	2320	35	1359	44	2	5	15	2	22	2
CGL_RS05830	CGL_RS05830	0	0	0	14	11	7	14	1033	162	6	297	13	0	2	1	2	13	1
CGL_RS05835	rosR	0	0	0	3	0	5	1	175	80	4	139	4	2	1	1	0	47	0
CGL_RS05840	CGL_RS05840	0	0	0	1	5	5	2	173	81	1	111	0	12	13	3	8	370	11
CGL_RS05845	CGL_RS05845	0	0	0	24	29	33	20	1135	518	52	2373	17	12	25	16	4	156	3
CGL_RS05850	CGL_RS05850	4	1	0	32	16	73	23	2045	1155	25	1636	24	12	4	14	4	90	15
CGL_RS05855	CGL_RS05855	0	0	0	13	12	36	8	812	405	6	574	17	1	2	10	0	13	2
CGL_RS05860	cadA	0	0	0	0	0	46	3	171	112	3	125	14	0	1	4	0	3	0
CGL_RS05865	CGL_RS05865	0	0	0	1	4	26	5	131	102	2	132	0	0	8	3	0	30	1
CGL_RS05870	CGL_RS05870	0	0	0	6	0	25	1	73	54	6	74	0	0	0	0	0	0	0
CGL_RS05875	CGL_RS05875	0	0	0	45	91	779	87	5200	4234	67	3293	56	1	2	24	3	6	5
CGL_RS05880	argS	0	0	10	83	74	601	88	4867	4073	125	4531	174	4	9	48	4	49	11
CGL_RS05885	lysA	0	0	0	121	86	859	124	7933	5700	149	7048	219	3	19	37	1	31	11
CGL_RS05890	CGL_RS05890	0	0	0	1	1	7	2	120	121	3	74	0	0	0	4	0	6	0
CGL_RS05895	CGL_RS05895	0	0	0	27	22	330	39	1973	1131	37	1314	53	12	12	72	3	109	5
CGL_RS05900	thrB	2	0	0	33	10	251	33	953	811	31	1060	24	4	0	17	3	11	1
CGL_RS05905	CGL_RS05905	0	3	0	12	17	42	14	717	451	11	623	6	15	75	147	16	949	38
CGL_RS05910	narI	0	0	0	40	24	311	36	1643	1753	13	903	19	0	0	5	0	5	0
CGL_RS05915	narJ	0	0	0	33	26	418	35	1913	1822	26	914	55	0	6	5	0	3	2
CGL_RS05920	narH	0	0	0	109	115	981	97	4923	3891	93	2766	101	3	4	25	1	5	3
CGL_RS05925	CGL_RS05925	10	0	0	299	288	3301	334	16525	13030	215	8856	213	9	11	56	2	20	15
CGL_RS05930	CGL_RS05930	5	0	11	56	58	376	69	2874	1559	52	2443	43	3	7	14	5	29	3
CGL_RS05935	CGL_RS05935	0	1	0	11	19	89	12	744	551	8	508	1	1	3	5	0	18	3
CGL_RS05940	CGL_RS05940	0	7	0	12	17	70	12	842	979	15	690	4	9	17	48	1	131	2
CGL_RS05945	CGL_RS05945	0	0	0	9	7	92	20	1041	853	9	431	8	1	0	22	3	0	0
CGL_RS05950	CGL_RS05950	0	0	0	27	38	208	35	2097	1420	30	1102	33	7	4	34	0	29	0
CGL_RS05955	CGL_RS05955	0	0	0	16	10	83	7	540	427	4	316	31	0	0	5	0	3	1
CGL_RS05960	CGL_RS05960	0	0	0	17	8	222	18	685	500	10	495	16	0	4	21	0	8	1
CGL_RS05965	moaA	0	12	0	23	39	237	16	1535	1217	23	997	13	5	7	60	4	215	15
CGL_RS05970	CGL_RS05970	0	0	0	29	28	178	19	879	607	23	648	20	4	8	39	1	18	0
CGL_RS05975	rho	8	13	0	110	130	749	77	5304	4163	128	6095	272	31	30	277	6	180	12
CGL_RS05980	prfA	1	0	0	125	62	486	93	2167	1808	76	2683	209	8	5	91	1	2	5
CGL_RS05985	prmC	0	0	0	15	10	157	12	585	684	21	564	34	0	2	18	0	0	0
CGL_RS05990	CGL_RS05990	0	0	0	9	9	97	15	397	431	8	366	9	0	0	4	1	8	0
CGL_RS05995	CGL_RS05995	0	0	0	17	9	191	15	664	670	28	625	26	1	0	2	0	0	1
CGL_RS06000	CGL_RS06000	0	0	0	18	20	56	6	426	208	11	548	3	1	0	0	0	4	0
CGL_RS06010	atpB	5	2	0	2098	843	18418	1577	47080	39534	2147	55792	2060	22	44	34	24	43	44
CGL_RS06015	CGL_RS06015	0	1	0	232	284	3569	235	12121	7717	367	12391	161	3	7	12	2	8	14
CGL_RS06020	CGL_RS06020	0	0	0	635	212	7585	472	10105	12801	752	12422	661	3	22	16	4	10	11
CGL_RS06025	CGL_RS06025	1	0	0	1145	410	14431	815	28374	26741	1190	27821	2005	7	22	24	6	23	19
CGL_RS06030	atpA	3	1	0	1552	635	21752	1214	36232	30493	1811	52347	1791	9	34	46	10	17	33
CGL_RS06035	CGL_RS06035	0	0	0	1202	649	8447	792	25110	17830	1152	27705	3882	4	27	17	9	11	24
CGL_RS06040	atpD	0	1	0	1995	729	11787	1401	26948	29344	1754	37128	2237	12	31	21	7	15	34
CGL_RS06045	CGL_RS06045	12	5	0	543	219	3214	468	14245	7681	527	14963	2176	16	18	12	4	35	11
CGL_RS06050	CGL_RS06050	6	3	0	7	8	30	1	194	94	5	226	10	14	11	3	2	48	0
CGL_RS06055	nucS	0	0	0	14	5	41	7	434	302	9	320	6	4	8	4	3	58	0
CGL_RS06065	mce	0	0	0	14	52	80	31	1609	1058	16	892	6	2	6	5	1	20	2
CGL_RS06070	CGL_RS06070	0	1	0	12	10	64	5	168	151	1	126	0	5	13	12	2	54	5
CGL_RS06075	CGL_RS06075	0	0	0	36	26	288	47	1095	1032	20	597	26	14	6	39	0	80	5
CGL_RS06080	CGL_RS06080	1	0	0	6	3	43	0	7	7	0	7	0	0	0	1	0	0	0
CGL_RS06085	CGL_RS06085	0	0	0	5	3	21	1	6	5	0	1	0	0	0	0	0	0	0
CGL_RS06090	CGL_RS06090	0	0	0	0	4	20	0	4	8	0	3	0	0	0	0	0	0	0
CGL_RS06095	CGL_RS06095	0	0	0	6	4	21	0	32	17	2	24	0	0	1	1	0	0	0
CGL_RS06100	glgB	6	0	0	205	154	1173	129	9050	5358	147	4727	101	3	9	112	0	20	7
CGL_RS06105	CGL_RS06105	0	12	0	116	83	1170	72	5481	3991	64	2934	74	13	14	131	2	92	9
CGL_RS06110	CGL_RS06110	0	1	0	64	106	420	61	3826	3002	39	2308	45	4	1	31	1	17	0
CGL_RS06120	CGL_RS06120	0	0	0	6	10	82	5	249	142	4	169	0	1	0	8	2	19	1
CGL_RS06125	CGL_RS06125	0	0	0	5	2	60	7	347	264	8	257	5	2	0	0	0	0	1
CGL_RS06130	CGL_RS06130	4	0	0	37	20	264	19	922	521	17	711	25	2	2	7	1	51	4
CGL_RS06135	CGL_RS06135	0	0	0	64	36	344	19	964	671	17	603	21	3	3	22	2	13	0
CGL_RS06140	CGL_RS06140	0	0	0	34	21	645	34	1523	2041	25	1067	52	9	4	44	3	13	6
CGL_RS06145	CGL_RS06145	0	0	0	0	0	0	0	28	15	0	24	0	1	0	26	0	1	0
CGL_RS06150	CGL_RS06150	0	0	0	1	3	14	6	193	177	0	151	0	9	15	239	0	4	1
CGL_RS06155	CGL_RS06155	0	0	0	1	9	6	0	83	24	0	80	0	7	6	37	0	10	0
CGL_RS06160	CGL_RS06160	0	4	0	2	5	10	4	256	94	7	221	6	1	4	4	0	37	1
CGL_RS06165	CGL_RS06165	0	0	0	3	5	33	1	262	291	4	165	10	0	0	12	0	8	2
CGL_RS06170	CGL_RS06170	0	0	0	6	4	25	4	231	189	0	126	7	2	9	6	1	3	0
CGL_RS06175	CGL_RS06175	0	0	0	1	2	3	0	35	16	1	29	0	0	1	0	0	13	0
CGL_RS06180	mnmA	0	2	0	6	1	44	9	512	336	4	348	4	6	6	40	10	387	13
CGL_RS06185	CGL_RS06185	0	0	0	6	0	75	9	388	433	20	493	27	3	14	46	1	21	3
CGL_RS06190	CGL_RS06190	0	0	0	9	27	138	18	715	906	10	528	13	1	3	7	0	7	1
CGL_RS06195	CGL_RS06195	0	0	0	7	7	24	4	285	279	4	144	0	0	0	4	1	3	2
CGL_RS06200	ligA	0	0	0	69	26	542	49	2740	1899	42	1713	77	5	4	83	0	5	3
CGL_RS06205	CGL_RS06205	0	0	0	33	14	40	36	1012	413	8	641	6	18	10	17	4	87	0
CGL_RS06210	gatC	0	0	0	6	9	27	13	329	191	13	314	0	3	4	1	2	44	2
CGL_RS06215	gatA	0	14	0	95	37	348	84	4354	2850	76	3194	281	6	9	17	4	46	6
CGL_RS06220	CGL_RS06220	0	0	0	16	23	148	15	680	564	14	482	5	1	1	7	0	6	2
CGL_RS06225	CGL_RS06225	0	0	0	24	12	12	27	2072	735	8	1019	46	3	2	3	2	35	2
CGL_RS06230	CGL_RS06230	5	12	0	123	71	223	94	4901	4015	74	3798	114	36	11	36	8	233	18
CGL_RS06235	CGL_RS06235	0	0	0	3	8	48	10	941	736	12	959	28	4	20	70	3	137	9
CGL_RS06240	CGL_RS06240	0	0	0	8	11	144	12	1154	1069	19	892	112	13	9	113	1	76	17
CGL_RS06245	CGL_RS06245	0	0	0	8	4	66	15	488	376	13	377	9	7	6	40	0	13	11
CGL_RS06250	CGL_RS06250	0	0	0	15	15	136	39	1890	1102	29	1095	135	23	29	107	2	81	1
CGL_RS06255	rbsD	0	0	0	5	3	59	12	408	286	18	310	54	5	1	26	0	5	2
CGL_RS06260	CGL_RS06260	0	0	0	2	5	14	4	174	121	4	183	0	0	1	2	0	2	0
CGL_RS06265	CGL_RS06265	0	0	0	19	10	313	8	533	399	11	461	22	0	0	1	0	0	1
CGL_RS06270	CGL_RS06270	10	0	0	44	12	378	8	571	810	21	668	8	1	0	3	0	2	0
CGL_RS06275	gatB	0	0	0	142	106	483	168	6643	3958	129	4423	151	10	13	55	7	90	5
CGL_RS06280	CGL_RS06280	0	0	0	1	3	7	3	56	48	1	43	0	1	0	1	0	0	0
CGL_RS06285	mgrA	1	0	0	71	40	176	46	2542	1440	18	952	21	18	16	16	2	117	7
CGL_RS06290	lysE	0	0	0	5	2	6	5	295	164	5	154	1	2	1	13	1	19	0
CGL_RS06295	CGL_RS06295	0	0	0	2	3	24	3	189	140	3	122	5	3	3	9	0	9	1
CGL_RS06300	CGL_RS06300	0	0	0	4	0	10	7	334	240	5	164	3	6	4	9	5	127	8
CGL_RS06305	CGL_RS06305	0	0	0	0	1	6	0	123	97	1	82	0	1	0	6	0	14	0
CGL_RS06310	CGL_RS06310	0	5	0	41	19	76	25	1004	516	23	906	10	15	1	19	1	72	4
CGL_RS06315	ilvD	13	0	0	87	93	676	95	6009	4252	84	3812	94	94	116	1374	78	3331	444
CGL_RS06320	CGL_RS06320	1	0	0	21	36	209	29	1944	2083	29	1364	69	11	11	54	5	125	9
CGL_RS06325	CGL_RS06325	0	0	0	10	12	129	9	515	360	12	309	4	1	0	14	1	16	0
CGL_RS06330	CGL_RS06330	10	0	0	101	76	1067	105	3782	2676	118	4001	92	27	13	391	3	76	11
CGL_RS06335	ilvN	0	0	0	32	13	324	26	698	459	26	953	26	4	5	27	1	2	0
CGL_RS06340	ilvC	5	15	0	269	256	2222	280	11841	10540	234	8018	280	20	22	101	5	92	21
CGL_RS06350	CGL_RS06350	0	0	0	0	0	0	0	0	1	0	3	0	0	0	1	0	2	0
CGL_RS06355	CGL_RS06355	0	22	0	1	1	1	0	51	11	0	85	0	1	5	5	0	56	1
CGL_RS06360	CGL_RS06360	0	0	0	3	7	2	0	43	14	1	62	0	3	2	4	2	24	0
CGL_RS06365	CGL_RS06365	0	0	0	0	0	0	0	4	4	0	5	0	0	0	1	0	0	0
CGL_RS06370	CGL_RS06370	0	0	0	3	6	9	6	383	128	2	206	0	0	0	5	0	31	0
CGL_RS06375	CGL_RS06375	0	0	0	11	6	41	6	348	358	11	221	1	37	8	97	0	3	0
CGL_RS06380	CGL_RS06380	0	0	0	39	46	452	45	2746	2078	30	1671	20	17	5	190	5	44	5
CGL_RS06385	CGL_RS06385	0	9	0	43	82	427	44	3659	2837	38	1823	189	17	16	64	6	108	5
CGL_RS06390	serA	15	0	0	217	71	549	241	7741	4701	174	4740	248	12	5	29	5	84	3
CGL_RS06395	CGL_RS06395	0	0	0	16	11	120	5	430	419	7	319	23	4	0	9	2	47	2
CGL_RS06400	CGL_RS06400	0	7	0	43	38	182	34	1963	1220	26	1051	35	2	15	15	2	69	2
CGL_RS06405	CGL_RS06405	0	0	0	10	29	39	9	604	452	8	537	1	21	31	208	7	429	19
CGL_RS06410	CGL_RS06410	0	0	0	69	35	669	60	2150	1458	36	1133	15	3	6	18	0	3	3
CGL_RS06415	CGL_RS06415	0	0	0	18	18	186	17	778	531	14	498	16	0	0	2	0	0	0
CGL_RS06420	CGL_RS06420	0	0	0	44	55	299	53	2919	1575	49	1985	14	4	2	15	2	89	1
CGL_RS06425	CGL_RS06425	0	3	0	42	35	148	57	2208	1243	38	1422	20	6	5	7	6	67	0
CGL_RS06430	CGL_RS06430	0	0	0	8	5	23	5	402	253	7	261	9	0	1	11	0	16	0
CGL_RS06435	gltX	8	0	0	114	68	202	110	4539	2271	88	2598	69	17	8	48	3	66	3
CGL_RS06440	CGL_RS06440	0	0	0	0	0	2	1	19	15	0	13	0	0	0	0	0	0	0
CGL_RS06445	CGL_RS06445	0	0	0	0	0	1	0	10	11	1	4	0	0	0	0	0	0	0
CGL_RS06450	CGL_RS06450	3	0	0	6	20	21	1	566	256	3	277	21	5	1	10	1	96	1
CGL_RS06455	CGL_RS06455	0	0	0	0	3	0	0	11	7	0	7	0	0	0	0	0	0	0
CGL_RS06460	CGL_RS06460	0	0	0	0	0	0	0	0	2	0	0	0	0	0	0	0	0	0
CGL_RS06465	CGL_RS06465	0	0	0	1	0	0	0	1	0	0	0	0	0	5	0	0	4	0
CGL_RS06470	CGL_RS06470	0	0	0	0	1	0	0	7	0	0	6	0	0	0	1	0	0	0
CGL_RS06475	CGL_RS06475	0	0	0	1	0	0	0	1	0	0	0	0	2	0	0	0	1	0
CGL_RS06480	CGL_RS06480	0	0	0	0	0	1	1	0	0	0	0	0	0	0	0	0	0	0
CGL_RS06485	CGL_RS06485	0	0	0	1	0	0	0	3	2	0	3	0	0	0	0	0	1	0
CGL_RS06490	CGL_RS06490	0	0	0	0	0	1	0	1	1	0	7	0	1	2	4	0	3	0
CGL_RS06500	CGL_RS06500	18	0	0	10	8	37	7	433	202	6	327	0	7	6	11	2	88	4
CGL_RS06505	CGL_RS06505	0	1	0	3	10	31	6	313	235	10	286	8	3	5	19	0	46	0
CGL_RS06510	thiC	0	0	0	2	9	15	3	114	87	2	113	0	5	1	41	3	25	6
CGL_RS06515	CGL_RS06515	0	0	0	1	0	1	0	8	5	1	20	0	0	0	0	0	7	0
CGL_RS06520	CGL_RS06520	0	0	0	2	5	16	0	54	24	2	213	0	13	14	130	0	35	0
CGL_RS06525	malP	0	0	0	149	123	1072	189	9213	6607	191	7498	154	14	11	92	5	34	10
CGL_RS06530	CGL_RS06530	1	0	0	7	8	56	11	623	643	8	354	5	6	4	25	8	71	0
CGL_RS06535	CGL_RS06535	0	0	0	3	0	5	2	120	119	2	159	0	4	1	18	1	7	0
CGL_RS06540	CGL_RS06540	8	0	0	4	2	21	9	220	153	11	208	1	8	11	26	6	68	4
CGL_RS06545	CGL_RS06545	0	0	0	3	2	6	2	92	41	1	63	0	1	2	4	0	27	2
CGL_RS06550	CGL_RS06550	0	0	0	5	3	9	7	332	259	6	335	0	2	4	3	0	19	1
CGL_RS06555	leuC	0	0	0	18	10	140	19	1393	783	19	915	17	2	6	26	1	27	3
CGL_RS06560	leuD	0	0	0	23	21	72	22	768	370	13	508	37	1	4	4	0	1	0
CGL_RS06565	CGL_RS06565	0	0	0	11	9	55	14	934	684	17	693	19	4	5	11	0	66	2
CGL_RS06570	CGL_RS06570	0	0	0	0	3	52	7	361	208	8	217	14	0	0	0	0	1	1
CGL_RS06575	CGL_RS06575	0	17	0	56	39	307	53	2405	1985	40	1804	38	3	5	13	1	11	2
CGL_RS06580	CGL_RS06580	0	0	0	5	7	26	9	359	213	10	327	4	1	0	4	0	1	0
CGL_RS06585	CGL_RS06585	0	0	0	6	13	67	7	504	297	16	419	6	8	3	35	3	21	2
CGL_RS06590	CGL_RS06590	0	0	0	8	6	102	9	584	587	7	415	1	1	1	23	0	20	2
CGL_RS06595	CGL_RS06595	0	3	0	17	25	267	21	1433	1318	17	906	32	4	7	28	1	27	2
CGL_RS06600	CGL_RS06600	0	0	0	16	38	448	35	1690	1234	17	937	62	2	2	36	0	5	3
CGL_RS06605	CGL_RS06605	0	0	0	5	4	35	4	233	153	4	158	10	1	0	3	0	6	1
CGL_RS06610	rsmD	0	0	0	11	15	65	8	749	601	9	533	8	2	3	17	1	25	0
CGL_RS06615	coaD	0	0	0	8	22	72	14	1227	696	16	795	14	2	1	2	1	32	3
CGL_RS06625	CGL_RS06625	0	0	0	29	6	141	19	1118	718	21	861	68	0	3	11	1	1	1
CGL_RS06630	CGL_RS06630	0	0	0	26	14	162	26	987	890	18	846	7	1	1	19	1	4	2
CGL_RS06635	CGL_RS06635	0	0	0	18	15	177	15	1206	1084	10	964	21	3	4	16	1	21	0
CGL_RS06640	CGL_RS06640	0	0	0	9	8	22	13	260	106	6	150	11	0	1	1	0	1	0
CGL_RS06645	CGL_RS06645	0	0	0	17	4	20	13	687	321	11	674	20	1	2	1	1	10	0
CGL_RS06650	CGL_RS06650	0	0	0	0	0	3	0	6	3	0	2	0	4	0	42	0	7	0
CGL_RS06660	CGL_RS06660	0	12	0	5	7	45	6	435	328	5	311	0	3	1	7	0	24	1
CGL_RS06665	CGL_RS06665	0	6	0	18	12	107	8	1033	536	10	471	12	5	12	22	2	47	0
CGL_RS06675	CGL_RS06675	1	0	0	22	20	233	28	1378	1404	27	871	26	10	13	25	1	146	9
CGL_RS06680	CGL_RS06680	0	0	0	17	29	65	12	910	624	17	679	20	8	39	10	1	176	7
CGL_RS06700	CGL_RS06700	0	0	0	6	8	59	5	203	286	2	124	0	3	4	21	0	26	2
CGL_RS06715	CGL_RS06715	0	0	0	3	5	5	5	91	64	0	89	0	4	1	10	4	44	3
CGL_RS06720	CGL_RS06720	0	0	0	0	2	8	3	77	56	2	54	0	0	1	7	0	1	0
CGL_RS06725	CGL_RS06725	0	7	0	1	0	2	1	83	23	0	42	0	0	0	4	0	1	0
CGL_RS06730	CGL_RS06730	0	0	0	2	0	9	3	109	75	1	62	1	1	1	12	0	2	0
CGL_RS06735	CGL_RS06735	0	0	0	1	2	0	0	34	3	1	32	0	1	3	7	0	6	1
CGL_RS06740	CGL_RS06740	0	2	0	4	3	5	1	224	66	2	271	0	2	3	0	0	12	1
CGL_RS06745	CGL_RS06745	0	0	0	2	7	0	0	9	0	1	11	0	0	0	0	0	0	0
CGL_RS06750	polA	4	0	0	102	93	1658	83	4672	3240	55	2418	166	21	17	297	4	76	4
CGL_RS06755	CGL_RS06755	0	0	0	1	0	2	0	4	0	0	4	0	0	3	2	0	2	0
CGL_RS06760	CGL_RS06760	1	0	0	2	0	5	0	112	59	2	66	3	1	0	3	0	6	0
CGL_RS06765	CGL_RS06765	0	0	0	5	6	21	6	283	225	8	166	0	1	0	2	1	6	2
CGL_RS06770	CGL_RS06770	0	0	0	5	3	7	4	96	62	5	100	2	1	1	4	1	3	0
CGL_RS06780	rpsA	11	20	1	1282	743	6092	1153	37261	40999	1551	39439	1980	439	243	3621	65	2345	248
CGL_RS06785	CGL_RS06785	0	18	0	276	174	2426	151	5418	3696	189	5213	110	41	50	385	7	120	9
CGL_RS06790	coaE	0	6	0	26	15	154	12	1218	1182	19	454	7	12	6	9	0	77	0
CGL_RS06795	CGL_RS06795	0	0	0	4	7	107	5	207	232	2	88	0	1	1	13	0	5	0
CGL_RS06800	CGL_RS06800	0	0	0	0	0	0	0	15	15	1	4	0	0	0	0	0	4	0
CGL_RS06805	CGL_RS06805	0	0	0	0	0	1	0	16	4	1	5	0	0	2	8	0	3	0
CGL_RS06810	CGL_RS06810	0	6	0	9	13	91	10	792	619	16	409	5	5	8	64	0	17	9
CGL_RS06815	CGL_RS06815	0	0	3	4	4	74	4	360	291	11	206	0	6	7	81	0	2	2
CGL_RS06820	CGL_RS06820	5	0	0	3	4	20	5	309	248	2	189	8	8	10	53	0	23	1
CGL_RS06825	CGL_RS06825	0	3	0	2	5	17	1	265	134	2	307	11	12	73	45	3	112	8
CGL_RS06830	CGL_RS06830	0	0	0	2	2	12	1	145	78	1	59	0	0	1	1	0	6	1
CGL_RS06835	CGL_RS06835	0	0	0	2	1	9	4	160	104	0	55	0	0	0	0	1	0	0
CGL_RS06840	uvrB	0	5	0	46	42	396	38	1783	1491	31	1163	25	31	4	187	12	129	22
CGL_RS06845	CGL_RS06845	5	6	3	77	53	143	87	5816	6657	45	2450	128	15	24	28	10	620	70
CGL_RS06850	CGL_RS06850	0	0	0	1	2	7	1	117	41	7	105	0	19	6	18	4	108	2
CGL_RS06855	CGL_RS06855	0	0	0	16	12	68	11	653	401	11	353	8	70	78	919	0	9	2
CGL_RS06860	CGL_RS06860	1	0	0	16	11	256	21	860	649	11	565	13	16	8	201	5	204	15
CGL_RS06865	CGL_RS06865	0	0	0	211	92	758	168	10312	9295	107	4823	134	11	20	28	5	111	12
CGL_RS06870	CGL_RS06870	0	0	0	13	8	108	17	1060	937	8	421	32	1	10	11	0	21	2
CGL_RS06875	uvrA	0	0	0	82	62	836	66	3784	2962	52	2393	114	10	7	168	2	19	6
CGL_RS06880	CGL_RS06880	0	0	1	12	10	172	14	810	366	7	437	6	8	7	76	2	58	4
CGL_RS06885	infC	29	45	2	679	361	1465	421	10401	6120	644	13853	136	201	78	254	32	457	19
CGL_RS06890	rpmI	0	0	4	141	118	347	95	5276	1853	166	5475	109	39	17	100	4	131	0
CGL_RS06895	rplT	7	0	0	158	44	474	91	1348	1663	205	3076	85	37	10	118	2	24	5
CGL_RS06900	CGL_RS06900	0	0	0	0	0	1	0	51	32	0	27	0	0	1	2	0	4	0
CGL_RS06905	CGL_RS06905	0	0	0	4	1	6	1	67	30	0	33	0	1	0	2	0	6	0
CGL_RS06910	CGL_RS06910	0	27	0	4	6	3	2	212	21	1	231	0	15	12	3	0	138	0
CGL_RS06915	CGL_RS06915	1	0	0	0	1	3	1	14	4	0	16	0	0	1	6	0	6	0
CGL_RS06920	CGL_RS06920	0	0	0	2	1	10	0	103	58	1	57	0	1	0	5	0	8	0
CGL_RS06925	ugpC	0	0	0	0	2	8	2	20	26	0	26	0	1	0	21	0	0	0
CGL_RS06930	CGL_RS06930	0	0	0	0	3	7	2	192	162	2	126	0	0	0	0	0	0	0
CGL_RS06935	CGL_RS06935	0	9	0	14	17	161	20	1867	1776	22	959	27	8	5	23	5	134	13
CGL_RS06940	pheS	0	0	0	34	39	636	54	3003	2775	34	1983	65	12	3	101	0	111	8
CGL_RS06945	pheT	0	0	0	158	137	1463	198	11643	6964	192	7634	283	13	11	139	3	19	8
CGL_RS06950	CGL_RS06950	0	0	0	61	51	461	61	3773	2222	39	2236	72	4	1	8	3	124	6
CGL_RS06955	CGL_RS06955	1	0	0	91	43	657	61	2318	1973	60	1921	54	3	2	12	0	17	7
CGL_RS06960	CGL_RS06960	0	0	0	61	75	230	45	1544	1130	50	1546	43	1	2	2	1	10	1
CGL_RS06965	argC	0	0	0	17	10	163	18	787	480	17	574	18	4	22	40	0	37	1
CGL_RS06970	argJ	0	0	0	32	15	343	32	1147	785	46	960	34	14	5	76	1	22	1
CGL_RS06975	argB	0	0	0	49	15	367	14	703	675	23	575	53	6	0	47	0	3	1
CGL_RS06980	CGL_RS06980	5	0	0	52	14	569	30	1821	1490	35	1074	24	1	7	34	3	5	1
CGL_RS06985	argF	0	0	0	20	21	324	18	1263	1078	19	755	48	0	2	7	0	0	2
CGL_RS06990	CGL_RS06990	0	0	0	18	8	163	3	554	613	14	461	36	1	1	0	0	0	0
CGL_RS06995	CGL_RS06995	3	0	0	121	84	1215	157	7538	5426	139	5097	142	10	13	99	6	93	18
CGL_RS07000	argH	0	0	0	102	55	1229	97	3337	3431	101	2907	311	10	10	69	2	21	6
CGL_RS07005	CGL_RS07005	0	0	0	6	5	63	1	309	273	4	185	6	0	3	16	0	23	3
CGL_RS07010	CGL_RS07010	0	0	0	9	13	68	5	415	411	4	204	0	3	0	29	0	3	0
CGL_RS07015	CGL_RS07015	0	0	0	4	5	37	3	207	301	7	154	0	0	0	3	0	13	0
CGL_RS07020	CGL_RS07020	0	0	0	14	10	29	6	520	171	8	457	19	1	4	9	0	23	1
CGL_RS07025	tyrS	0	5	0	62	58	201	58	2944	1292	41	2549	34	17	16	63	4	142	6
CGL_RS07030	CGL_RS07030	0	0	0	61	16	21	97	3668	1821	55	1857	17	10	9	12	5	27	2
CGL_RS07040	CGL_RS07040	417568	594740	576855	581726	205872	237019	550361	456249	246310	620367	374198	12360	662219	574369	291493	640899	644438	605225
CGL_RS07045	CGL_RS07045	997126	24829	12850	1312010	627596	824934	1304703	928894	403277	1555964	692353	61653	1420167	210471	285954	1633399	100821	29411
CGL_RS07050	rrf	589	36	9	879	1238	809	487	1082	369	291	1469	94	607	384	481	266	107	37
CGL_RS07055	CGL_RS07055	0	1	0	65	36	389	37	1977	922	51	2016	90	12	7	47	4	125	4
CGL_RS07060	CGL_RS07060	0	0	0	17	3	113	16	511	390	19	669	27	8	3	18	0	27	0
CGL_RS07065	CGL_RS07065	0	0	0	17	14	217	25	1067	980	10	566	53	4	0	26	0	2	3
CGL_RS07070	CGL_RS07070	0	0	0	33	22	269	16	1200	853	16	748	16	4	0	35	3	18	6
CGL_RS07075	recN	0	0	0	28	31	174	15	1170	828	18	850	34	2	4	59	4	123	6
CGL_RS07080	steA	0	0	0	46	39	311	38	2755	2591	18	1596	32	0	5	18	1	14	0
CGL_RS07085	CGL_RS07085	0	0	0	62	41	314	49	4040	2957	53	2658	40	0	0	3	2	10	1
CGL_RS07090	CGL_RS07090	0	0	0	38	26	310	28	1350	830	42	1425	20	1	2	16	1	10	5
CGL_RS07095	CGL_RS07095	0	0	0	19	15	199	9	790	502	26	760	41	5	1	4	1	16	0
CGL_RS07100	xerD	0	0	0	20	9	110	10	912	731	8	557	24	0	6	2	1	4	3
CGL_RS07105	CGL_RS07105	1	0	0	3	12	11	3	204	281	4	150	0	1	5	6	0	10	0
CGL_RS07110	CGL_RS07110	0	0	0	26	29	62	17	1422	656	29	1693	48	4	15	13	3	79	3
CGL_RS07115	CGL_RS07115	0	0	0	9	5	49	9	484	388	8	496	10	1	1	6	0	12	2
CGL_RS07120	CGL_RS07120	0	0	0	46	14	51	11	724	628	3	275	7	11	4	15	11	132	8
CGL_RS07125	CGL_RS07125	0	0	0	38	33	82	25	1994	704	19	806	37	9	15	91	12	294	7
CGL_RS07130	scpB	0	0	0	14	9	82	14	823	673	14	464	2	3	1	35	2	30	0
CGL_RS07135	CGL_RS07135	0	6	0	25	16	181	13	863	779	21	1044	72	21	20	52	11	372	7
CGL_RS07140	cmk	0	0	0	22	18	190	13	522	427	30	837	29	1	3	54	0	10	2
CGL_RS07145	der	0	0	0	55	72	508	40	2486	1949	76	3290	219	2	6	83	1	19	3
CGL_RS07150	CGL_RS07150	0	0	0	4	8	36	5	566	316	4	242	0	5	3	8	1	12	1
CGL_RS07155	CGL_RS07155	3	3	0	14	3	22	9	261	300	6	191	0	5	4	14	2	47	1
CGL_RS07160	CGL_RS07160	0	0	0	2	3	15	1	212	159	0	125	1	1	2	2	0	37	4
CGL_RS07165	CGL_RS07165	0	0	0	6	5	100	4	202	191	11	180	4	1	1	0	0	0	0
CGL_RS07170	CGL_RS07170	0	0	0	6	2	77	2	142	135	5	144	0	0	0	1	0	4	1
CGL_RS07175	zupT	0	0	0	4	4	47	2	82	58	0	68	6	17	11	120	0	1	0
CGL_RS07180	CGL_RS07180	0	2	0	24	31	405	18	718	661	11	375	18	1	2	7	0	1	0
CGL_RS07185	CGL_RS07185	0	1	0	0	0	1	1	135	39	0	104	12	0	1	0	0	1	0
CGL_RS07190	CGL_RS07190	0	0	0	1	0	3	3	29	13	2	19	1	0	0	0	0	0	0
CGL_RS07195	CGL_RS07195	0	0	0	5	2	10	8	361	262	3	178	0	0	0	1	0	0	0
CGL_RS07200	CGL_RS07200	0	0	0	8	2	15	6	333	249	4	197	1	0	0	0	0	17	0
CGL_RS07205	secA2	11	0	2	38	39	706	58	3415	2216	43	1799	101	9	18	86	3	73	13
CGL_RS07210	CGL_RS07210	0	0	0	77	42	309	70	2838	1141	52	2165	25	14	5	28	5	156	5
CGL_RS07215	CGL_RS07215	0	1	0	46	58	257	38	2284	1071	38	1491	52	6	12	34	9	65	3
CGL_RS07220	CGL_RS07220	0	0	0	38	14	167	39	1820	1048	24	1372	91	0	1	10	1	3	1
CGL_RS07225	CGL_RS07225	1	0	0	62	49	80	30	2210	1113	34	2077	16	30	28	30	14	359	13
CGL_RS07230	CGL_RS07230	0	4	0	13	34	22	19	1008	391	12	828	1	12	30	4	3	185	5
CGL_RS07235	CGL_RS07235	0	0	0	21	24	182	15	1361	781	6	876	6	1	4	20	1	14	0
CGL_RS07240	CGL_RS07240	0	0	0	3	7	48	10	299	249	6	268	0	1	0	1	0	2	0
CGL_RS07245	CGL_RS07245	0	0	0	13	12	105	18	919	458	15	601	13	3	0	30	0	0	1
CGL_RS07250	CGL_RS07250	0	1	0	40	25	203	25	1173	712	24	931	8	9	9	65	7	48	2
CGL_RS07255	CGL_RS07255	0	23	0	24	46	130	21	974	482	19	648	40	14	19	56	11	207	7
CGL_RS07260	CGL_RS07260	0	0	0	0	0	0	0	8	3	0	1	0	0	0	0	0	3	0
CGL_RS07265	gndA	0	9	0	97	128	647	374	17606	12263	287	11744	231	47	35	289	26	448	48
CGL_RS07270	CGL_RS07270	0	0	0	2	6	15	3	263	137	3	175	0	1	1	1	0	24	0
CGL_RS07275	CGL_RS07275	0	0	0	10	3	46	10	501	406	1	277	1	1	0	5	0	21	1
CGL_RS07280	CGL_RS07280	0	0	0	17	16	112	16	1374	710	12	622	14	9	14	22	6	216	7
CGL_RS07285	CGL_RS07285	0	0	0	11	7	72	4	307	217	1	177	0	4	3	27	1	36	0
CGL_RS07290	CGL_RS07290	0	0	0	3	0	26	0	50	58	1	36	1	1	0	11	0	8	1
CGL_RS07295	phnE	0	0	0	0	2	6	1	5	3	0	12	1	0	0	3	0	0	0
CGL_RS07300	phnE	0	0	0	0	0	21	0	5	18	0	11	0	0	0	8	0	1	0
CGL_RS07305	phnC	0	0	0	2	3	41	1	19	12	0	19	0	0	1	11	0	5	0
CGL_RS07310	phnD	0	0	0	3	5	49	0	5	14	0	18	0	1	3	16	0	6	3
CGL_RS07315	CGL_RS07315	0	0	0	3	7	54	1	36	16	7	195	0	4	3	30	0	14	0
CGL_RS07320	CGL_RS07320	5	0	0	17	22	191	23	1265	1086	21	976	15	2	4	26	0	10	10
CGL_RS07325	thiM	8	15	0	14	8	124	12	996	724	11	683	47	13	17	29	8	210	10
CGL_RS07330	CGL_RS07330	0	0	0	179	175	2102	304	14396	14315	260	8358	336	15	22	193	13	216	21
CGL_RS07335	CGL_RS07335	0	0	0	31	20	242	16	800	742	10	668	36	4	6	10	0	8	1
CGL_RS07340	CGL_RS07340	0	2	0	6	6	9	6	302	157	6	209	0	0	1	9	0	31	0
CGL_RS07345	CGL_RS07345	0	0	0	18	8	12	8	450	168	6	424	5	7	5	2	1	20	0
CGL_RS07350	CGL_RS07350	0	7	0	1	3	5	1	58	121	3	72	0	1	3	0	0	6	0
CGL_RS07355	CGL_RS07355	0	0	0	2	0	4	3	46	73	0	58	0	2	1	2	0	0	1
CGL_RS07360	CGL_RS07360	1	4	0	11	8	16	13	600	290	10	482	0	9	16	10	0	40	0
CGL_RS07365	CGL_RS07365	0	0	0	5	4	16	4	264	182	4	162	0	14	15	28	2	138	4
CGL_RS07370	CGL_RS07370	0	8	0	4	7	73	9	373	315	8	245	5	10	8	77	0	76	4
CGL_RS07375	CGL_RS07375	0	16	0	24	7	115	10	717	935	1	233	0	9	5	18	6	272	23
CGL_RS07380	CGL_RS07380	0	0	0	10	1	21	7	350	227	3	290	0	2	2	8	0	3	0
CGL_RS07385	CGL_RS07385	0	0	0	12	7	100	16	689	693	14	646	10	6	6	38	2	45	0
CGL_RS07390	CGL_RS07390	0	0	0	3	4	25	4	220	160	5	293	0	4	1	12	1	20	1
CGL_RS07395	CGL_RS07395	21	54	6	43	34	85	43	1765	625	37	1571	51	60	40	116	19	493	11
CGL_RS07400	CGL_RS07400	0	14	0	13	10	87	23	1271	1296	17	1233	26	9	0	22	4	223	17
CGL_RS07405	lnt	1	0	0	18	17	192	14	548	547	10	332	17	3	1	24	1	13	1
CGL_RS07410	CGL_RS07410	0	5	0	17	6	38	4	473	202	3	280	0	1	7	15	2	34	1
CGL_RS07415	CGL_RS07415	0	0	0	0	1	15	4	149	129	1	74	0	0	0	12	0	5	3
CGL_RS07420	CGL_RS07420	0	0	0	1	2	12	0	17	7	1	25	0	0	0	0	1	0	0
CGL_RS07425	cbiE	8	0	0	21	23	187	20	1581	1240	15	815	13	5	13	45	0	70	5
CGL_RS07430	CGL_RS07430	0	0	0	0	0	0	0	4	3	0	9	0	0	0	2	0	0	0
CGL_RS07435	CGL_RS07435	0	0	0	1	0	1	0	6	8	0	10	0	0	0	0	0	0	0
CGL_RS07440	CGL_RS07440	0	0	0	21	13	184	16	913	1069	14	592	28	6	0	41	0	6	1
CGL_RS07445	CGL_RS07445	0	0	0	31	18	185	29	1605	1071	25	874	11	7	1	44	5	61	11
CGL_RS07450	CGL_RS07450	0	0	0	1	1	7	1	86	54	0	62	0	0	1	0	0	4	0
CGL_RS07455	CGL_RS07455	0	1	0	56	36	451	38	2914	1877	20	1164	60	29	20	256	4	100	9
CGL_RS07460	tatC	0	0	0	18	25	84	8	611	394	8	359	2	4	12	35	0	65	2
CGL_RS07465	tatA	3	2	0	25	39	77	14	1883	965	13	1014	19	11	49	27	5	358	5
CGL_RS07470	CGL_RS07470	1	1	0	17	14	149	10	1019	957	8	514	13	0	0	13	0	4	2
CGL_RS07475	CGL_RS07475	1	0	0	18	14	214	11	1123	1235	16	780	16	3	2	23	2	19	3
CGL_RS07480	pafA	0	13	0	71	61	688	50	2235	2255	58	1698	71	12	11	38	2	53	1
CGL_RS07485	CGL_RS07485	0	0	0	22	14	183	29	472	383	39	377	25	6	0	11	2	24	2
CGL_RS07490	CGL_RS07490	0	0	0	39	13	538	28	1460	1345	28	966	18	13	7	114	0	7	1
CGL_RS07495	arc	11	0	10	38	24	442	37	2117	1801	19	1056	40	18	10	134	6	109	4
CGL_RS07500	CGL_RS07500	0	0	0	51	25	331	42	1850	4060	33	953	94	3	4	30	0	8	7
CGL_RS07505	CGL_RS07505	0	0	0	51	35	273	32	1344	1588	32	675	42	11	5	54	2	35	5
CGL_RS07510	CGL_RS07510	1	0	0	3	1	14	5	281	142	4	120	0	1	1	2	1	7	3
CGL_RS07515	CGL_RS07515	0	10	0	6	25	16	3	325	51	4	305	8	15	9	6	0	52	0
CGL_RS07520	CGL_RS07520	0	0	0	0	1	10	0	48	28	3	24	0	1	0	1	0	1	0
CGL_RS07525	aspA	0	0	0	78	102	1201	87	5921	4603	67	3276	71	6	4	69	0	71	3
CGL_RS07530	hisG	0	1	0	51	41	292	60	2130	1539	50	1889	25	17	5	50	3	77	4
CGL_RS07535	CGL_RS07535	0	0	0	36	20	107	22	1532	328	15	901	31	12	10	18	3	73	1
CGL_RS07540	CGL_RS07540	0	0	0	8	0	31	4	334	228	8	242	4	1	0	1	3	28	0
CGL_RS07545	metH	0	0	0	31	26	417	32	1836	1236	33	1589	150	3	10	98	2	27	5
CGL_RS07550	CGL_RS07550	0	0	0	0	1	5	1	79	40	1	27	0	1	0	5	0	4	0
CGL_RS07555	CGL_RS07555	0	0	0	10	11	67	12	637	625	7	451	4	9	10	122	2	84	1
CGL_RS07560	CGL_RS07560	0	0	0	0	2	5	1	52	30	2	86	0	8	3	12	1	32	4
CGL_RS07565	arsB	0	0	0	8	10	33	5	195	107	3	186	0	7	9	51	1	15	0
CGL_RS07570	CGL_RS07570	0	0	0	2	3	39	0	177	138	2	102	0	2	1	29	0	12	0
CGL_RS07575	CGL_RS07575	0	0	0	3	4	52	0	236	234	4	184	0	5	3	40	0	7	0
CGL_RS07580	CGL_RS07580	0	0	0	14	33	48	14	1447	364	7	721	13	1	2	23	0	91	0
CGL_RS07585	mshC	0	0	0	11	10	87	9	829	645	18	547	24	8	4	42	2	69	2
CGL_RS07590	CGL_RS07590	0	0	0	10	2	28	8	540	382	6	415	5	1	0	2	0	3	1
CGL_RS07595	CGL_RS07595	0	0	0	2	4	15	6	126	124	2	104	0	3	3	14	0	8	0
CGL_RS07600	CGL_RS07600	0	0	0	12	17	160	25	1934	1342	20	1169	23	5	3	34	0	86	1
CGL_RS07605	CGL_RS07605	0	0	0	37	58	373	49	3139	3030	42	2036	42	2	4	37	1	17	1
CGL_RS07610	CGL_RS07610	0	0	0	0	2	0	0	44	1	0	27	0	2	2	0	0	7	0
CGL_RS07615	CGL_RS07615	0	0	0	1	0	2	0	5	4	0	8	0	0	1	4	0	29	1
CGL_RS07620	CGL_RS07620	7	0	0	1	7	9	0	47	33	2	30	1	4	0	12	0	17	1
CGL_RS07625	CGL_RS07625	3	0	0	71	28	54	45	3710	2041	13	1531	6	17	6	4	1	54	0
CGL_RS07630	CGL_RS07630	0	0	0	22	23	57	23	970	807	13	463	17	4	6	3	0	35	3
CGL_RS07635	CGL_RS07635	0	0	0	4	7	88	5	194	217	2	158	2	0	2	11	0	1	0
CGL_RS07640	CGL_RS07640	0	0	0	6	3	54	2	190	132	6	141	10	4	0	3	0	12	0
CGL_RS07645	CGL_RS07645	0	0	1	36	11	1	7	19	4	3	38	0	30	1	4	11	1	0
CGL_RS07650	CGL_RS07650	0	0	2	47	11	1	4	29	6	9	95	0	39	2	1	12	2	1
CGL_RS07655	CGL_RS07655	0	0	0	10	5	12	2	234	147	3	147	0	8	1	4	1	17	2
CGL_RS07660	meaB	0	0	0	180	267	3712	156	7711	8196	133	5360	238	0	4	31	1	9	3
CGL_RS07665	scpA	0	0	4	413	413	8525	292	15747	15181	228	10515	866	11	6	160	3	20	14
CGL_RS07670	CGL_RS07670	0	19	0	448	312	7313	334	18083	13344	294	10656	478	20	33	256	3	39	8
CGL_RS07675	CGL_RS07675	0	0	0	1	1	0	2	49	26	0	36	0	0	1	0	0	1	0
CGL_RS07680	CGL_RS07680	7	0	0	23	16	72	20	1445	757	13	1020	15	6	13	22	0	110	7
CGL_RS07685	CGL_RS07685	0	0	0	86	128	1832	116	5852	7855	44	2941	208	3	11	38	5	28	8
CGL_RS07690	CGL_RS07690	0	0	0	53	25	411	40	4959	2185	25	2184	13	3	7	10	0	77	1
CGL_RS07695	CGL_RS07695	0	0	0	10	5	67	5	296	271	4	242	4	0	0	5	0	3	0
CGL_RS07700	CGL_RS07700	0	0	0	5	0	2	3	72	56	0	63	0	2	0	6	0	10	0
CGL_RS07705	CGL_RS07705	0	0	0	73	49	313	52	2964	2045	58	2748	85	25	14	50	5	55	6
CGL_RS07710	CGL_RS07710	0	0	0	99	83	1266	70	5296	4452	97	3440	113	0	1	8	0	7	1
CGL_RS07715	CGL_RS07715	0	0	0	4	3	8	5	494	230	11	309	8	0	0	0	0	7	0
CGL_RS07720	can	7	9	1	1370	983	18877	1522	81184	66105	1497	59211	2288	131	111	1710	32	392	70
CGL_RS07725	acnR	13	0	0	31	50	69	35	9185	794	48	5089	95	4	5	5	2	15	8
CGL_RS07730	CGL_RS07730	0	0	0	7	11	42	11	307	345	10	327	20	0	0	2	0	0	1
CGL_RS07735	CGL_RS07735	0	0	0	31	10	144	25	940	1069	18	541	3	17	8	24	7	84	4
CGL_RS07740	CGL_RS07740	0	0	0	0	0	7	1	127	40	1	56	0	1	0	1	0	2	1
CGL_RS07745	CGL_RS07745	0	0	0	12	9	76	11	753	365	10	241	21	0	1	2	0	20	0
CGL_RS07750	CGL_RS07750	0	1	0	43	33	463	40	2401	2043	31	1029	25	3	2	24	0	13	1
CGL_RS07755	CGL_RS07755	0	8	0	26	42	335	30	1504	1260	28	1001	31	13	26	174	5	344	36
CGL_RS07760	CGL_RS07760	0	0	0	1	2	2	1	36	34	0	17	0	1	0	4	0	2	0
CGL_RS07765	CGL_RS07765	0	0	0	9	3	33	11	405	285	4	267	9	1	0	25	3	13	1
CGL_RS07775	CGL_RS07775	0	0	0	0	0	1	0	1	3	0	4	0	0	0	0	0	0	0
CGL_RS07780	CGL_RS07780	0	27	0	31	37	194	31	2498	1318	32	2188	31	16	25	150	10	241	14
CGL_RS07790	CGL_RS07790	0	0	0	7	2	31	1	245	159	1	178	0	3	5	10	1	23	0
CGL_RS07795	CGL_RS07795	0	15	0	6	1	34	4	213	189	2	215	0	2	4	5	0	27	0
CGL_RS07800	CGL_RS07800	0	7	4	48	37	441	45	776	922	57	998	8	11	6	23	1	22	3
CGL_RS07805	CGL_RS07805	6	4	0	55	35	397	21	855	910	37	855	64	9	3	25	3	44	0
CGL_RS07810	CGL_RS07810	14	0	0	160	72	1532	97	3679	5064	115	2853	334	21	15	100	0	9	7
CGL_RS07815	sufC	0	12	0	97	100	1570	70	5423	5929	78	3358	214	18	14	257	0	13	7
CGL_RS07820	sufD	24	9	7	138	114	1876	88	4650	4384	115	3909	99	55	52	888	3	26	6
CGL_RS07825	sufB	40	34	0	234	174	3043	131	5748	4747	147	5545	408	193	78	2751	25	333	30
CGL_RS07830	CGL_RS07830	26	24	0	221	151	2065	221	32756	11432	189	11681	197	205	87	1751	118	4448	168
CGL_RS07835	mptB	0	0	0	9	10	110	12	506	310	9	450	27	3	2	25	0	31	2
CGL_RS07840	CGL_RS07840	0	0	0	10	6	75	5	502	370	10	483	0	6	0	29	1	23	1
CGL_RS07845	CGL_RS07845	0	0	0	6	4	21	2	278	176	7	249	0	0	0	6	0	2	1
CGL_RS07850	CGL_RS07850	0	0	0	33	17	84	21	764	439	35	1212	8	1	2	7	1	12	1
CGL_RS07855	CGL_RS07855	0	0	0	4	7	16	5	353	229	4	256	1	8	1	30	1	49	0
CGL_RS07860	CGL_RS07860	2	0	0	19	18	120	22	683	406	15	440	23	5	2	15	1	18	0
CGL_RS07865	CGL_RS07865	0	0	0	24	13	144	11	603	601	20	891	9	6	1	16	1	4	0
CGL_RS07870	tkt	0	7	1	484	266	4156	708	29080	21777	655	21599	591	37	36	389	32	332	33
CGL_RS07875	tal	18	0	0	171	94	1531	275	13403	11227	176	9095	310	8	17	61	4	158	29
CGL_RS07880	zwf	0	0	0	90	79	1205	145	10998	6642	113	5805	167	1	5	17	5	23	6
CGL_RS07885	CGL_RS07885	0	0	0	46	36	532	81	3962	3221	94	2891	106	1	1	1	0	2	1
CGL_RS07890	pgl	6	0	0	40	29	292	81	2714	1996	61	2058	72	1	5	2	1	2	3
CGL_RS07895	CGL_RS07895	0	0	0	0	0	1	0	15	1	0	20	0	0	0	0	0	0	0
CGL_RS07900	CGL_RS07900	0	25	0	52	41	447	40	2123	1786	83	2536	68	12	30	72	4	250	11
CGL_RS07905	CGL_RS07905	0	0	0	0	8	29	0	41	44	2	33	0	0	0	3	0	6	0
CGL_RS07910	CGL_RS07910	0	0	0	0	2	19	2	46	33	1	37	0	1	0	7	0	1	0
CGL_RS07915	CGL_RS07915	0	0	0	0	0	33	4	35	53	0	40	0	2	2	16	0	3	0
CGL_RS07920	secG	0	3	3	40	5	98	32	353	509	23	489	0	12	0	3	5	30	0
CGL_RS07925	ppc	1	0	14	140	182	2984	120	7564	7865	94	4589	283	4	19	58	0	28	4
CGL_RS07930	tpiA	2	3	0	153	111	1908	113	7187	6183	98	4118	197	8	3	102	2	26	6
CGL_RS07935	pgk	9	0	0	195	106	2279	175	10624	7850	117	5043	183	27	21	169	6	85	7
CGL_RS07940	gap	44	36	10	435	280	2445	373	15824	21165	277	10522	149	118	43	477	26	634	54
CGL_RS07945	whiA	0	0	0	82	34	635	42	2026	1726	41	1351	105	4	2	62	1	2	1
CGL_RS07950	yvcK	9	8	0	74	75	657	36	3125	2013	41	1934	67	14	24	93	2	36	4
CGL_RS07955	rapZ	0	0	0	29	29	305	31	1569	1597	31	1196	17	12	5	40	5	52	4
CGL_RS07960	uvrC	0	0	0	9	11	151	7	1048	1048	10	574	36	1	0	19	1	8	4
CGL_RS07965	CGL_RS07965	0	1	0	31	26	252	24	1984	1363	29	1624	33	17	21	31	2	205	4
CGL_RS07970	ribH	0	0	0	14	5	116	9	736	759	6	537	9	1	3	9	1	1	0
CGL_RS07975	CGL_RS07975	0	0	0	35	37	310	32	1822	1165	21	990	57	4	3	43	0	9	1
CGL_RS07980	CGL_RS07980	0	0	0	11	19	201	19	758	508	10	429	16	3	1	23	0	6	0
CGL_RS07985	ribD	0	0	0	34	24	220	14	874	688	11	556	13	5	5	26	1	6	1
CGL_RS07990	rpe	0	2	0	55	35	200	41	2108	1332	35	1324	64	32	32	45	10	246	7
CGL_RS07995	CGL_RS07995	0	1	0	44	36	552	48	2740	2368	56	1820	133	9	4	127	1	15	5
CGL_RS08000	fmt	7	0	0	16	11	278	16	1511	1362	16	889	41	6	3	67	5	47	2
CGL_RS08005	def	0	3	0	18	11	103	15	770	272	12	658	9	11	10	45	4	148	1
CGL_RS08010	CGL_RS08010	0	0	0	20	11	308	11	1153	1132	11	634	23	2	4	18	0	15	0
CGL_RS08015	metK	0	0	0	23	14	276	14	936	685	29	912	31	1	4	18	0	0	0
CGL_RS08020	coaBC	0	0	0	16	20	285	12	705	584	13	375	28	3	0	29	1	40	7
CGL_RS08025	rpoZ	0	3	0	31	31	159	23	1210	1023	36	1297	10	12	25	30	9	408	5
CGL_RS08030	gmk	0	7	4	166	55	377	152	5741	6848	136	4747	94	20	9	14	5	54	7
CGL_RS08035	CGL_RS08035	1	3	0	187	97	479	137	10053	6307	132	5245	332	33	35	29	8	406	11
CGL_RS08040	pyrF	0	0	0	38	22	498	22	755	1065	27	666	56	1	3	9	0	3	3
CGL_RS08045	carB	2	0	0	212	137	2802	145	8085	5557	130	5591	189	10	16	134	1	15	4
CGL_RS08050	carA	0	0	0	62	49	1022	47	3234	3358	59	2365	36	3	5	52	1	12	1
CGL_RS08055	CGL_RS08055	0	0	0	67	34	1431	40	3331	4083	42	1963	111	5	3	144	0	7	0
CGL_RS08060	CGL_RS08060	0	0	0	31	7	492	20	1188	1139	22	816	24	11	5	134	0	10	1
CGL_RS08065	pyrR	6	7	0	32	17	280	35	826	933	32	1015	17	31	18	91	6	197	7
CGL_RS08070	CGL_RS08070	0	9	0	17	38	158	24	1343	1152	23	1110	14	13	12	59	2	103	6
CGL_RS08075	CGL_RS08075	0	0	0	11	15	40	18	998	791	8	818	7	1	15	7	2	41	2
CGL_RS08080	CGL_RS08080	0	0	0	7	9	39	2	509	447	4	286	2	1	1	3	2	20	2
CGL_RS08085	CGL_RS08085	0	0	0	6	17	24	14	1027	667	6	419	20	1	0	2	1	15	0
CGL_RS08090	nusB	9	0	0	70	46	710	80	3003	3026	100	2981	316	5	5	45	3	32	6
CGL_RS08095	efp	4	6	0	72	67	744	76	3992	3374	74	3114	74	6	5	35	3	150	8
CGL_RS08100	CGL_RS08100	0	18	0	48	45	460	48	5009	2504	52	2344	27	5	2	10	4	95	5
CGL_RS08105	aroB	0	0	0	13	16	155	15	848	725	14	575	1	0	0	9	0	0	0
CGL_RS08110	CGL_RS08110	0	0	0	5	8	65	7	524	411	10	386	20	0	0	9	0	1	0
CGL_RS08115	aroC	0	0	0	20	30	200	14	1458	874	18	982	33	6	13	54	2	49	7
CGL_RS08120	CGL_RS08120	0	0	0	1	0	3	0	5	10	1	14	0	0	0	0	0	0	0
CGL_RS08125	CGL_RS08125	0	0	0	3	0	2	0	86	24	4	96	0	1	0	0	0	3	0
CGL_RS08130	CGL_RS08130	0	0	0	2	5	27	7	375	213	10	301	7	2	0	15	0	2	0
CGL_RS08135	CGL_RS08135	0	0	0	19	17	138	16	1382	1072	15	801	13	1	2	12	1	2	2
CGL_RS08140	CGL_RS08140	0	0	0	7	9	87	20	966	618	10	513	9	0	5	5	0	3	0
CGL_RS08145	CGL_RS08145	0	0	0	18	19	327	26	1144	1058	19	922	18	1	2	12	0	5	0
CGL_RS08150	mltG	0	7	0	25	31	476	36	2145	2258	37	1783	11	2	4	27	0	17	4
CGL_RS08155	ruvX	0	0	0	9	10	235	13	679	751	5	491	21	6	9	15	0	22	0
CGL_RS08160	alaS	0	0	0	166	114	1680	166	9575	6737	155	6921	254	22	34	252	7	214	32
CGL_RS08165	CGL_RS08165	0	0	0	13	23	277	12	1170	997	10	833	41	2	2	31	0	21	1
CGL_RS08170	CGL_RS08170	4	0	0	46	39	519	46	3393	2435	54	2567	82	16	17	53	5	197	20
CGL_RS08175	aspS	0	3	0	100	52	986	111	5959	3888	132	4944	88	9	5	89	4	125	9
CGL_RS08180	CGL_RS08180	0	0	0	13	14	65	20	896	582	6	448	0	3	1	14	0	44	3
CGL_RS08185	CGL_RS08185	0	0	0	6	18	89	16	440	301	14	372	6	1	0	9	1	9	0
CGL_RS08190	CGL_RS08190	0	0	0	37	45	595	48	2579	2158	67	2513	73	0	3	6	1	5	3
CGL_RS08195	CGL_RS08195	0	0	0	8	5	98	7	309	350	8	358	12	1	1	3	0	1	1
CGL_RS08200	CGL_RS08200	0	0	0	0	3	4	1	33	26	0	38	0	0	0	0	0	0	0
CGL_RS08205	CGL_RS08205	1	0	0	3	1	14	2	141	106	1	82	0	0	1	3	0	20	2
CGL_RS08210	CGL_RS08210	0	0	0	1	9	43	9	320	161	3	186	2	0	0	11	1	1	0
CGL_RS08220	CGL_RS08220	0	0	0	11	14	151	14	571	527	18	344	24	6	9	10	2	42	2
CGL_RS08225	CGL_RS08225	0	0	0	25	34	332	45	2023	1266	33	1111	20	3	1	10	0	10	2
CGL_RS08230	hisS	0	0	0	62	54	456	66	4165	3080	69	2797	62	9	6	35	1	72	7
CGL_RS08235	CGL_RS08235	0	2	0	13	17	71	10	1139	672	10	702	12	4	11	17	1	113	1
CGL_RS08240	CGL_RS08240	0	0	0	8	17	39	13	777	481	17	609	7	3	1	7	2	35	3
CGL_RS08245	CGL_RS08245	1	0	0	65	51	152	77	4731	3003	69	3335	36	20	23	69	6	217	16
CGL_RS08250	CGL_RS08250	0	0	0	1	0	5	1	120	136	0	117	0	3	1	10	0	21	1
CGL_RS08255	CGL_RS08255	0	0	0	98	100	821	127	5387	3194	88	3578	92	33	8	189	12	133	13
CGL_RS08260	CGL_RS08260	0	1	0	19	18	109	19	774	471	19	865	7	2	7	5	2	57	1
CGL_RS08265	CGL_RS08265	0	0	0	35	16	280	26	1809	1505	35	1528	99	1	5	18	2	42	1
CGL_RS08270	secF	0	0	0	39	60	641	29	1400	1494	52	1638	88	1	4	8	2	8	0
CGL_RS08275	secD	0	0	0	49	34	958	41	2219	1725	71	2012	94	1	1	16	1	11	0
CGL_RS08280	yajC	0	0	0	13	8	28	8	557	232	1	324	9	6	2	5	1	40	0
CGL_RS08285	ruvB	1	0	0	15	6	126	11	922	842	21	593	30	1	4	12	1	3	0
CGL_RS08290	ruvA	0	0	0	4	0	106	6	448	346	8	340	16	1	3	5	1	15	0
CGL_RS08295	ruvC	0	3	0	7	5	76	8	612	330	3	486	2	0	4	10	1	22	0
CGL_RS08300	CGL_RS08300	11	0	0	116	81	215	119	6267	3997	112	4391	371	20	23	24	7	244	8
CGL_RS08305	CGL_RS08305	0	0	0	3	2	41	5	195	131	4	160	5	0	0	0	1	7	0
CGL_RS08310	CGL_RS08310	0	0	0	1	1	0	4	147	31	2	107	0	0	0	0	0	6	1
CGL_RS08315	CGL_RS08315	0	0	0	0	2	64	4	281	242	2	210	2	0	0	0	0	0	0
CGL_RS08320	CGL_RS08320	0	0	0	11	15	240	12	637	581	14	467	1	0	0	9	0	0	1
CGL_RS08325	CGL_RS08325	0	0	0	24	20	710	25	1252	1382	27	1001	68	0	0	2	0	1	1
CGL_RS08330	CGL_RS08330	0	0	0	44	31	711	51	2183	1443	52	1393	419	0	0	4	1	2	0
CGL_RS08335	CGL_RS08335	6	0	0	67	45	920	57	1845	1545	53	1712	116	1	1	17	0	2	2
CGL_RS08340	thrS	0	1	12	274	135	4401	240	9648	7018	258	9571	416	10	3	119	2	54	15
CGL_RS08345	CGL_RS08345	0	0	0	492	225	11461	239	5978	8081	379	8385	1218	5	6	42	2	3	7
CGL_RS08350	CGL_RS08350	0	0	0	330	119	5645	143	3822	5100	203	4449	474	4	6	46	2	14	4
CGL_RS08355	CGL_RS08355	0	1	0	805	895	11237	469	34285	20223	394	28235	925	17	53	61	16	141	28
CGL_RS08360	CGL_RS08360	1	0	0	1	0	0	0	0	2	0	2	0	1	0	0	0	0	0
CGL_RS08365	CGL_RS08365	3	0	1	4	0	0	1	3	0	0	2	0	4	0	2	0	2	0
CGL_RS08370	CGL_RS08370	0	0	0	1	0	0	0	3	0	0	7	0	1	0	0	0	0	0
CGL_RS08375	CGL_RS08375	0	0	0	1	0	0	0	5	0	0	1	0	0	0	0	0	0	0
CGL_RS08380	CGL_RS08380	1	0	0	1	0	1	0	1	0	0	1	0	10	0	2	1	0	0
CGL_RS08385	CGL_RS08385	0	0	0	1	0	1	0	1	0	0	2	0	0	0	1	0	0	0
CGL_RS08390	CGL_RS08390	0	0	0	1	1	0	0	5	0	1	4	0	0	0	0	0	0	0
CGL_RS08395	CGL_RS08395	0	0	0	3	0	9	1	127	35	1	103	0	1	0	8	0	11	0
CGL_RS08400	CGL_RS08400	0	0	0	0	0	3	0	19	11	0	12	0	2	3	4	0	0	0
CGL_RS08405	CGL_RS08405	1	0	0	0	0	0	1	4	1	0	1	0	0	0	0	0	0	0
CGL_RS08410	CGL_RS08410	0	0	0	7	2	21	8	549	179	5	418	3	7	3	13	1	30	0
CGL_RS08415	CGL_RS08415	0	0	0	12	9	52	15	587	472	14	314	0	1	2	10	0	12	0
CGL_RS08420	CGL_RS08420	20	23	0	21	56	114	30	1480	697	24	1977	57	30	34	98	2	257	7
CGL_RS08425	CGL_RS08425	0	0	0	3	0	34	1	61	31	2	46	0	1	5	9	0	8	0
CGL_RS08430	CGL_RS08430	0	0	0	2	0	61	3	68	78	2	66	10	6	8	18	0	4	0
CGL_RS08435	CGL_RS08435	0	0	0	0	0	3	0	0	0	0	1	0	0	0	0	0	0	3
CGL_RS08440	CGL_RS08440	0	0	0	0	0	0	0	0	0	0	0	0	0	0	0	0	0	0
CGL_RS08445	CGL_RS08445	0	0	0	0	0	0	0	0	0	0	4	0	0	2	1	0	0	0
CGL_RS08450	CGL_RS08450	0	0	0	8	15	17	6	389	200	4	289	0	1	5	12	0	16	0
CGL_RS08455	CGL_RS08455	0	0	2	56	67	360	38	3298	3361	45	2103	17	25	25	53	18	287	21
CGL_RS08460	CGL_RS08460	0	0	0	42	42	446	41	1679	1604	35	1549	17	12	8	64	3	132	4
CGL_RS08465	CGL_RS08465	0	1	0	543	224	2522	392	9485	9192	430	6835	42	46	28	97	8	112	9
CGL_RS08470	CGL_RS08470	0	0	0	138	129	1244	100	4794	3950	50	2693	17	4	8	27	2	6	2
CGL_RS08475	CGL_RS08475	0	0	0	73	64	627	46	2450	3186	48	1530	21	0	1	13	2	1	6
CGL_RS08480	CGL_RS08480	0	0	0	63	101	597	46	3876	3276	36	1785	8	6	11	34	2	33	0
CGL_RS08485	CGL_RS08485	0	0	0	11	9	39	9	688	345	3	385	0	2	2	2	0	14	0
CGL_RS08490	CGL_RS08490	0	0	0	5	3	36	4	267	244	0	120	1	1	0	3	0	7	0
CGL_RS08495	CGL_RS08495	1	0	0	138	69	256	111	7213	3945	96	3435	29	10	14	12	3	105	2
CGL_RS08500	CGL_RS08500	0	0	0	2	0	0	0	2	0	0	0	0	0	0	1	0	1	0
CGL_RS08505	CGL_RS08505	0	0	0	0	0	0	0	4	1	1	3	0	0	0	4	0	1	0
CGL_RS08510	CGL_RS08510	0	0	0	0	0	1	0	2	2	0	3	0	0	0	0	0	0	0
CGL_RS08515	CGL_RS08515	0	0	0	0	0	0	0	0	0	1	3	0	0	0	0	0	0	0
CGL_RS08520	CGL_RS08520	0	0	0	2	0	1	0	17	23	0	33	0	0	0	1	0	0	0
CGL_RS08525	CGL_RS08525	2	7	0	20	17	38	15	690	222	25	566	0	18	15	9	13	348	5
CGL_RS08530	CGL_RS08530	0	0	0	2	6	18	2	158	211	3	132	0	1	6	27	0	5	0
CGL_RS08535	CGL_RS08535	0	0	0	0	0	0	0	3	2	0	3	0	0	0	0	0	0	0
CGL_RS08540	CGL_RS08540	0	0	0	0	0	1	0	2	0	0	4	0	0	0	0	0	0	0
CGL_RS08545	CGL_RS08545	0	0	0	0	0	0	0	0	0	0	1	0	0	0	0	0	0	0
CGL_RS08550	CGL_RS08550	0	0	0	0	0	0	1	0	1	0	1	0	0	0	0	0	0	0
CGL_RS08555	CGL_RS08555	0	0	0	0	0	3	0	7	2	0	1	0	1	0	2	0	0	0
CGL_RS08560	CGL_RS08560	0	0	0	5	9	18	3	146	82	3	105	0	3	3	0	0	3	1
CGL_RS08565	CGL_RS08565	0	0	0	1	0	19	4	90	152	3	64	3	2	0	1	0	0	0
CGL_RS08570	CGL_RS08570	0	0	0	2	0	7	0	30	19	0	35	0	0	0	0	0	0	0
CGL_RS08575	CGL_RS08575	0	0	0	0	0	12	2	54	40	0	31	0	1	0	1	0	2	0
CGL_RS08580	CGL_RS08580	0	0	0	0	1	12	0	19	31	1	21	0	1	0	4	0	4	0
CGL_RS08585	CGL_RS08585	0	0	0	14	13	82	7	299	314	6	304	0	6	5	10	1	286	23
CGL_RS08590	CGL_RS08590	0	0	0	13	7	16	2	520	186	11	385	0	1	16	6	0	51	0
CGL_RS08595	CGL_RS08595	0	0	0	2	0	2	0	5	18	0	11	0	0	0	2	0	1	0
CGL_RS08600	CGL_RS08600	0	0	0	1	0	3	0	16	4	0	17	0	0	2	0	0	3	0
CGL_RS08605	CGL_RS08605	0	3	0	29	57	62	59	4124	2348	43	2274	16	7	7	8	0	37	2
CGL_RS08610	CGL_RS08610	0	0	0	1	1	1	0	75	40	1	25	0	0	0	1	0	0	0
CGL_RS08615	CGL_RS08615	1	0	0	0	0	1	2	53	23	1	34	0	1	1	0	1	3	0
CGL_RS08620	CGL_RS08620	0	0	0	0	0	0	0	0	0	0	0	0	0	0	0	0	0	0
CGL_RS08625	CGL_RS08625	0	0	0	0	6	1	0	2	9	0	7	0	1	2	6	0	12	0
CGL_RS08630	CGL_RS08630	0	0	0	0	1	3	1	17	13	0	5	0	0	0	7	0	1	0
CGL_RS08640	CGL_RS08640	0	0	0	33	34	317	27	1487	2049	16	769	18	17	9	127	4	182	3
CGL_RS08645	CGL_RS08645	0	0	0	5	8	22	4	188	115	2	174	0	2	0	10	0	17	0
CGL_RS08650	CGL_RS08650	0	0	0	12	10	62	10	627	429	12	509	1	4	7	35	3	60	10
CGL_RS08655	CGL_RS08655	0	0	0	6	4	21	3	197	160	4	176	2	2	3	10	1	5	0
CGL_RS08660	CGL_RS08660	0	0	0	5	0	8	0	99	53	0	88	1	0	1	0	0	1	0
CGL_RS08665	CGL_RS08665	0	0	0	7	3	27	5	142	76	10	250	0	10	6	12	4	31	1
CGL_RS08670	CGL_RS08670	0	0	0	4	0	49	0	99	130	4	91	9	1	0	28	0	16	3
CGL_RS08680	CGL_RS08680	0	0	0	0	0	6	0	50	39	1	28	0	0	0	4	0	12	2
CGL_RS08685	CGL_RS08685	0	3	0	3	0	21	3	200	152	1	118	0	6	4	18	0	29	1
CGL_RS08690	CGL_RS08690	0	0	0	0	0	3	1	30	27	2	23	0	2	0	0	0	19	2
CGL_RS08695	CGL_RS08695	0	0	0	0	0	9	2	33	15	0	42	0	0	0	10	0	3	0
CGL_RS08700	CGL_RS08700	0	0	0	7	11	24	2	172	126	4	137	0	5	1	20	0	14	0
CGL_RS08705	CGL_RS08705	0	0	0	1	0	1	0	9	2	1	12	0	0	0	0	0	9	0
CGL_RS08710	CGL_RS08710	0	0	0	0	0	1	0	43	10	1	17	0	1	0	0	0	1	0
CGL_RS08715	CGL_RS08715	0	5	0	0	4	7	2	86	65	1	66	0	0	0	3	0	2	0
CGL_RS08720	CGL_RS08720	0	0	0	0	0	1	0	4	2	1	2	0	0	0	0	0	0	0
CGL_RS08725	CGL_RS08725	0	0	0	0	0	1	0	5	0	0	4	0	0	0	0	0	0	0
CGL_RS08730	CGL_RS08730	0	0	0	64	37	47	48	2716	482	44	2247	35	65	27	101	10	155	4
CGL_RS08735	CGL_RS08735	0	0	0	0	0	0	0	6	2	0	9	0	0	0	0	0	0	0
CGL_RS08740	CGL_RS08740	0	0	0	0	2	2	2	11	11	0	6	0	0	0	0	0	0	0
CGL_RS08745	CGL_RS08745	0	0	0	0	0	0	0	11	6	0	5	0	0	0	0	0	0	0
CGL_RS08750	CGL_RS08750	0	0	0	0	2	5	0	39	23	0	21	0	0	0	0	0	0	0
CGL_RS08755	CGL_RS08755	0	0	0	0	0	1	0	7	8	1	1	0	0	0	0	0	0	0
CGL_RS08760	CGL_RS08760	0	0	0	0	0	0	0	2	0	0	3	0	0	0	0	0	0	0
CGL_RS08765	CGL_RS08765	0	0	0	0	0	2	1	33	17	0	23	0	2	0	10	0	1	0
CGL_RS08770	CGL_RS08770	0	0	0	4	2	16	3	57	93	1	63	0	3	6	30	0	9	1
CGL_RS08775	CGL_RS08775	4	0	0	1	0	1	0	6	8	0	7	0	0	0	0	0	1	0
CGL_RS08780	CGL_RS08780	0	0	0	1	0	8	2	49	25	2	45	0	0	0	8	0	0	0
CGL_RS08785	CGL_RS08785	0	0	0	0	0	1	0	9	17	0	13	0	0	0	5	0	0	0
CGL_RS08790	CGL_RS08790	0	0	0	1	0	7	1	60	50	3	43	0	0	0	3	0	4	0
CGL_RS08795	CGL_RS08795	0	0	0	2	2	16	1	43	61	4	73	0	0	1	8	0	3	0
CGL_RS08800	CGL_RS08800	1	0	0	1	0	6	0	58	52	0	64	0	0	0	0	0	0	0
CGL_RS08805	CGL_RS08805	0	0	0	0	0	3	0	6	5	0	8	0	0	0	2	0	0	0
CGL_RS08820	CGL_RS08820	0	0	0	0	0	0	0	18	1	0	15	0	1	0	0	0	5	0
CGL_RS08825	CGL_RS08825	0	0	0	0	0	0	2	8	6	1	12	0	0	0	5	0	4	0
CGL_RS08830	CGL_RS08830	0	0	0	0	0	1	0	0	2	0	6	0	0	0	0	0	3	0
CGL_RS08835	CGL_RS08835	0	0	0	0	0	3	0	10	13	0	17	0	1	2	4	0	3	0
CGL_RS08840	CGL_RS08840	0	0	0	0	0	1	0	19	21	2	12	0	1	2	2	0	0	0
CGL_RS08845	CGL_RS08845	0	0	0	11	11	12	9	367	103	6	200	3	6	2	8	2	28	0
CGL_RS08850	CGL_RS08850	0	0	1	8	38	121	5	509	268	8	383	1	4	38	18	0	57	0
CGL_RS08855	CGL_RS08855	0	0	0	0	0	3	0	19	26	0	14	0	0	0	5	0	0	0
CGL_RS08860	CGL_RS08860	0	0	0	10	9	189	3	397	293	9	287	3	18	6	111	0	9	1
CGL_RS08865	CGL_RS08865	0	0	0	15	29	85	22	1301	947	27	1463	39	5	5	14	1	36	7
CGL_RS08870	CGL_RS08870	1	0	0	28	17	200	20	1026	879	25	1263	33	1	4	8	0	2	2
CGL_RS08875	CGL_RS08875	0	0	0	43	52	267	38	2317	2349	47	2010	11	2	1	6	0	17	3
CGL_RS08880	CGL_RS08880	0	0	0	3	1	24	4	323	101	1	185	0	4	17	14	4	50	1
CGL_RS08885	CGL_RS08885	0	3	0	1	0	6	0	30	31	1	34	1	2	3	4	0	9	0
CGL_RS08890	CGL_RS08890	0	0	0	11	12	86	13	948	735	18	708	3	17	12	124	20	476	41
CGL_RS08895	CGL_RS08895	0	1	0	1	1	17	3	199	183	4	208	5	1	0	5	0	8	0
CGL_RS08900	CGL_RS08900	0	0	0	4	1	10	0	69	43	2	84	0	9	7	9	0	8	0
CGL_RS08910	CGL_RS08910	0	0	0	6	3	58	2	123	84	4	135	0	4	0	10	0	25	1
CGL_RS08915	CGL_RS08915	0	0	0	5	6	49	2	214	142	3	134	7	8	2	4	1	44	5
CGL_RS08920	CGL_RS08920	0	0	0	2	0	29	0	44	33	0	46	0	1	0	0	0	0	0
CGL_RS08925	CGL_RS08925	0	0	0	2	3	68	0	113	66	2	96	0	0	1	9	0	1	0
CGL_RS08930	CGL_RS08930	0	6	0	0	1	14	0	70	41	1	42	0	0	0	5	0	7	0
CGL_RS08935	CGL_RS08935	0	0	0	0	0	11	0	23	21	1	9	0	0	0	1	0	0	0
CGL_RS08940	CGL_RS08940	0	0	0	0	0	5	0	11	18	1	11	0	0	0	4	0	1	0
CGL_RS08945	CGL_RS08945	0	0	0	1	3	19	0	98	79	1	55	4	4	8	44	0	4	0
CGL_RS08950	CGL_RS08950	0	0	0	4	4	16	2	265	232	1	105	0	8	4	34	0	2	0
CGL_RS08955	mobL	0	0	0	6	3	21	2	80	74	1	105	6	0	11	4	0	9	0
CGL_RS08960	mobL	0	0	0	1	0	5	0	33	18	0	17	0	0	0	1	0	0	0
CGL_RS08965	CGL_RS08965	0	0	0	0	0	12	3	53	56	0	45	0	0	0	5	0	0	0
CGL_RS08970	CGL_RS08970	0	5	0	1	0	6	1	28	20	0	9	2	0	1	0	0	0	0
CGL_RS08975	CGL_RS08975	0	0	0	1	0	12	1	99	60	1	46	0	0	0	5	0	2	0
CGL_RS08980	CGL_RS08980	0	0	0	0	2	9	1	36	35	1	31	10	0	0	0	0	0	1
CGL_RS08985	CGL_RS08985	0	0	0	0	4	15	0	68	60	3	72	0	0	1	11	0	6	0
CGL_RS08990	CGL_RS08990	0	0	0	0	0	3	0	13	17	0	12	2	0	1	2	0	2	0
CGL_RS08995	CGL_RS08995	0	0	0	0	0	2	0	7	2	0	8	0	1	0	0	0	0	0
CGL_RS09000	CGL_RS09000	0	0	0	6	7	27	5	155	118	8	232	1	4	1	11	0	13	0
CGL_RS09005	CGL_RS09005	0	0	0	11	9	36	6	286	610	7	217	0	1	1	17	2	40	6
CGL_RS09010	CGL_RS09010	38	12	0	36	28	51	16	415	601	16	498	21	64	77	55	17	206	10
CGL_RS09015	CGL_RS09015	0	0	0	0	3	3	0	63	20	0	33	0	0	1	2	0	1	0
CGL_RS09020	CGL_RS09020	0	0	0	17	13	24	7	261	167	1	295	0	14	7	15	1	144	5
CGL_RS09025	CGL_RS09025	0	0	0	18	15	32	9	468	311	3	475	2	3	10	9	2	69	1
CGL_RS09030	CGL_RS09030	0	1	0	22	29	67	19	1381	491	22	1328	20	23	14	26	6	271	4
CGL_RS09035	CGL_RS09035	0	3	0	6	6	149	8	208	227	5	180	1	4	22	19	0	10	1
CGL_RS09040	CGL_RS09040	0	0	0	13	8	47	12	553	277	7	515	0	4	5	30	0	16	1
CGL_RS09045	CGL_RS09045	0	0	0	27	21	80	28	1227	856	20	994	20	31	31	85	15	228	2
CGL_RS09050	CGL_RS09050	0	0	0	0	0	1	0	0	3	0	4	0	2	0	9	2	7	0
CGL_RS09055	CGL_RS09055	0	4	0	46	44	252	35	1816	1210	30	1577	14	15	13	46	4	75	1
CGL_RS09065	CGL_RS09065	0	0	0	26	26	64	20	726	772	22	930	18	2	6	5	1	28	0
CGL_RS09070	CGL_RS09070	0	0	0	17	22	63	9	1393	764	10	1357	21	4	9	5	1	41	3
CGL_RS09075	CGL_RS09075	0	0	0	0	7	11	1	67	57	3	62	0	0	1	3	0	9	1
CGL_RS09080	CGL_RS09080	7	0	0	16	10	62	24	702	552	24	568	0	4	1	8	5	46	0
CGL_RS09085	CGL_RS09085	0	3	0	58	37	384	69	3912	4930	44	2106	20	12	13	34	2	134	3
CGL_RS09090	CGL_RS09090	0	0	0	1	13	27	5	213	237	1	191	0	2	3	8	0	58	4
CGL_RS09105	CGL_RS09105	0	0	0	0	1	0	0	2	6	0	3	0	0	0	4	0	0	0
CGL_RS09110	CGL_RS09110	0	0	0	0	0	2	1	26	38	1	19	0	0	3	4	0	0	0
CGL_RS09115	CGL_RS09115	0	0	0	0	0	0	0	3	1	0	1	0	0	0	4	0	0	0
CGL_RS09120	CGL_RS09120	0	0	0	4	17	9	5	299	303	3	154	0	2	3	9	1	72	3
CGL_RS09125	CGL_RS09125	0	0	0	276	100	321	168	5411	3280	104	3052	53	76	20	50	9	109	6
CGL_RS09130	CGL_RS09130	0	9	0	2	26	15	3	448	153	1	469	0	16	35	65	4	589	16
CGL_RS09145	CGL_RS09145	0	0	0	12	11	143	7	396	234	11	300	27	12	4	36	1	19	2
CGL_RS09155	CGL_RS09155	0	0	0	9	11	95	6	261	178	9	253	16	7	15	25	5	42	0
CGL_RS09160	CGL_RS09160	2	13	0	40	30	113	9	460	180	28	786	1	30	21	28	4	133	3
CGL_RS09165	CGL_RS09165	0	0	0	44	34	509	18	977	789	24	967	23	4	12	16	0	41	0
CGL_RS09170	CGL_RS09170	0	0	0	5	4	31	6	142	77	4	85	0	4	0	7	0	1	0
CGL_RS09175	CGL_RS09175	0	0	0	0	2	5	1	46	13	0	46	0	1	2	0	0	9	0
CGL_RS09180	CGL_RS09180	0	0	0	2	0	5	0	33	24	1	23	0	0	0	7	0	0	0
CGL_RS09185	CGL_RS09185	0	0	0	1	1	11	2	49	35	3	38	0	1	2	2	0	6	0
CGL_RS09190	CGL_RS09190	0	0	0	10	5	59	5	268	221	2	198	0	4	2	10	0	19	1
CGL_RS09195	CGL_RS09195	1	0	0	10	5	30	1	161	140	2	143	2	3	4	2	0	13	0
CGL_RS09200	CGL_RS09200	4	5	0	14	7	38	7	388	292	4	287	15	5	8	15	0	41	2
CGL_RS09205	CGL_RS09205	1	0	0	11	10	53	2	422	342	6	306	4	3	9	3	1	37	3
CGL_RS09210	CGL_RS09210	0	0	0	1	0	7	0	25	35	1	22	0	0	0	0	0	8	0
CGL_RS09215	CGL_RS09215	0	0	0	2	1	27	1	42	58	0	62	5	0	0	2	0	2	0
CGL_RS09220	CGL_RS09220	2	0	0	0	0	16	0	37	42	0	19	0	0	0	3	0	1	0
CGL_RS09225	CGL_RS09225	0	0	0	0	0	2	0	0	4	0	3	0	0	0	0	0	1	0
CGL_RS09230	CGL_RS09230	0	0	0	0	0	3	2	23	7	0	10	0	1	1	1	0	5	0
CGL_RS09235	CGL_RS09235	0	0	0	0	0	3	0	1	2	0	2	0	0	0	1	0	0	0
CGL_RS09240	CGL_RS09240	0	0	0	1	0	2	0	25	25	2	24	0	3	3	4	0	2	1
CGL_RS09245	CGL_RS09245	0	0	0	0	0	8	1	22	15	0	23	0	1	3	0	0	0	0
CGL_RS09250	CGL_RS09250	0	0	0	0	0	3	0	5	4	1	5	0	0	0	0	0	0	0
CGL_RS09255	CGL_RS09255	0	0	12	38	16	146	47	1750	1282	27	1081	29	6	7	9	0	20	3
CGL_RS09260	CGL_RS09260	0	0	0	0	0	1	0	6	0	1	8	0	0	1	0	0	3	0
CGL_RS09265	CGL_RS09265	0	0	0	0	0	1	0	3	0	0	2	0	0	0	0	0	0	0
CGL_RS09270	CGL_RS09270	0	0	0	1	1	2	1	33	26	1	25	0	1	0	3	0	3	0
CGL_RS09275	CGL_RS09275	0	0	0	1	0	0	2	28	18	0	22	0	0	0	0	0	1	0
CGL_RS09280	CGL_RS09280	0	0	0	0	1	0	0	4	5	0	16	0	0	0	0	0	2	0
CGL_RS09285	CGL_RS09285	0	0	0	0	0	0	0	0	0	0	1	0	0	0	0	0	0	0
CGL_RS09290	CGL_RS09290	0	0	0	0	0	0	1	1	1	0	0	0	0	0	0	0	0	0
CGL_RS09295	CGL_RS09295	0	0	0	0	0	0	0	2	1	0	3	0	0	0	0	0	0	0
CGL_RS09300	CGL_RS09300	0	0	0	6	0	7	9	185	117	6	129	0	0	0	0	0	2	2
CGL_RS09305	CGL_RS09305	0	0	0	0	0	0	0	1	0	0	0	0	0	0	0	0	0	0
CGL_RS09310	CGL_RS09310	0	0	0	0	0	0	0	1	0	0	1	0	0	0	0	0	0	0
CGL_RS09315	CGL_RS09315	0	0	0	0	1	0	0	6	5	0	4	0	0	0	0	0	0	0
CGL_RS09320	CGL_RS09320	0	0	0	0	1	0	0	8	0	0	4	0	0	0	0	0	0	0
CGL_RS09325	CGL_RS09325	0	0	0	0	0	2	0	5	3	0	5	0	0	0	0	0	0	0
CGL_RS09330	CGL_RS09330	0	0	0	0	0	1	0	1	0	0	6	0	0	0	0	0	0	0
CGL_RS09335	CGL_RS09335	0	0	0	2	0	1	0	6	9	0	2	0	0	0	1	0	0	0
CGL_RS09340	CGL_RS09340	0	0	0	0	0	2	0	0	0	0	0	0	0	1	0	0	0	0
CGL_RS09345	CGL_RS09345	0	0	0	0	0	0	0	0	0	0	1	1	0	0	0	0	0	0
CGL_RS09350	CGL_RS09350	0	0	0	0	0	0	0	1	0	0	0	0	0	0	0	0	0	0
CGL_RS09355	CGL_RS09355	0	0	0	0	0	1	0	0	0	0	1	0	0	0	0	0	0	0
CGL_RS09360	CGL_RS09360	0	0	0	0	0	1	0	1	1	0	1	0	0	0	0	0	0	0
CGL_RS09365	CGL_RS09365	1	0	0	1	0	3	2	113	4	0	42	0	1	1	0	1	6	0
CGL_RS09370	CGL_RS09370	0	0	0	1	0	0	2	13	4	1	28	0	0	0	0	1	6	0
CGL_RS09375	CGL_RS09375	0	0	0	57	41	170	53	1917	967	70	1623	45	0	0	9	2	7	1
CGL_RS09385	CGL_RS09385	0	0	0	0	1	4	0	38	36	0	31	0	1	3	2	0	14	0
CGL_RS09390	CGL_RS09390	0	0	0	9	27	75	4	644	244	9	409	3	0	4	19	1	27	4
CGL_RS09395	CGL_RS09395	0	0	0	5	6	40	5	182	145	1	128	5	1	1	13	0	9	0
CGL_RS09400	CGL_RS09400	3	11	0	6	9	43	5	364	292	1	327	14	9	12	11	2	53	4
CGL_RS09405	CGL_RS09405	1	3	0	3	11	34	5	391	183	7	226	0	3	3	2	0	26	2
CGL_RS09410	CGL_RS09410	0	0	0	3	0	7	0	23	27	0	21	0	1	0	0	0	0	0
CGL_RS09420	CGL_RS09420	0	0	0	1	0	2	0	15	2	0	15	0	0	0	3	0	1	0
CGL_RS09425	CGL_RS09425	0	0	0	1	1	4	0	7	6	0	4	0	1	0	6	0	2	0
CGL_RS09430	CGL_RS09430	0	0	0	0	0	2	0	3	10	0	2	0	0	0	0	0	0	0
CGL_RS09435	CGL_RS09435	0	0	0	9	11	101	4	527	356	8	325	1	6	16	48	4	62	2
CGL_RS09440	aftC	0	0	0	28	19	348	16	523	717	23	628	15	2	2	14	0	28	1
CGL_RS09445	msrB	0	0	0	33	6	107	14	1281	549	18	798	8	8	0	28	3	203	2
CGL_RS09450	CGL_RS09450	0	0	0	97	31	149	104	4103	3311	92	3631	112	12	6	40	4	27	1
CGL_RS09455	CGL_RS09455	0	0	0	27	16	118	15	1232	1097	11	943	5	1	1	7	0	7	2
CGL_RS09460	CGL_RS09460	0	0	0	41	37	300	47	1406	1506	23	1257	11	10	6	31	1	72	11
CGL_RS09465	dxs	0	0	0	68	31	457	52	1967	1359	52	1672	58	12	37	58	1	102	8
CGL_RS09470	CGL_RS09470	1	0	0	44	31	562	36	2275	1876	22	1064	117	8	0	70	0	37	2
CGL_RS09475	CGL_RS09475	10	0	0	31	42	271	36	2080	1859	29	1182	20	14	5	39	2	146	6
CGL_RS09480	dut	0	0	0	12	13	56	17	838	785	10	619	12	1	7	2	0	29	5
CGL_RS09485	CGL_RS09485	0	0	0	7	4	6	6	646	217	4	281	0	3	2	7	1	27	0
CGL_RS09490	CGL_RS09490	0	8	0	3	3	9	2	68	47	1	82	0	5	2	0	0	13	0
CGL_RS09495	CGL_RS09495	0	0	0	29	109	76	13	1254	331	21	737	24	5	7	4	0	18	1
CGL_RS09500	CGL_RS09500	5	4	0	24	16	106	20	984	592	19	737	33	15	10	17	4	36	0
CGL_RS09505	ppgK	0	15	0	71	184	527	66	6062	4064	53	2688	40	9	39	40	1	89	9
CGL_RS09510	CGL_RS09510	8	121	11	143	405	2748	146	10254	6546	154	6872	409	56	306	711	28	1947	117
CGL_RS09515	CGL_RS09515	0	0	0	18	17	354	17	675	682	27	510	16	0	3	15	1	1	0
CGL_RS09520	CGL_RS09520	0	0	0	31	53	121	18	3097	1863	12	1136	0	2	4	4	1	26	3
CGL_RS09525	CGL_RS09525	0	0	0	33	40	211	30	1734	1294	26	1180	67	7	4	11	0	16	4
CGL_RS09530	CGL_RS09530	0	0	0	10	8	17	4	198	112	7	255	1	3	1	4	0	5	0
CGL_RS09535	CGL_RS09535	3	0	0	2	0	10	1	65	38	2	47	0	0	0	2	0	8	0
CGL_RS09540	CGL_RS09540	0	16	0	18	17	108	20	1765	914	8	745	46	0	1	8	0	10	1
CGL_RS09545	dtd	0	0	0	7	9	58	4	358	212	7	211	4	0	0	0	0	0	1
CGL_RS09550	CGL_RS09550	34	59	38	87	108	3437	73	3916	6068	50	2079	144	53	75	553	27	727	551
CGL_RS09555	CGL_RS09555	0	1	0	59	34	845	34	1371	1875	20	1050	41	23	17	188	6	164	4
CGL_RS09560	galE	0	0	0	40	41	763	18	1728	1793	17	1142	26	8	12	233	2	23	5
CGL_RS09565	CGL_RS09565	0	0	0	0	0	0	0	3	6	0	6	0	0	1	1	0	0	0
CGL_RS09570	CGL_RS09570	13	8	0	26	7	27	15	487	324	12	338	24	42	24	113	76	1019	24
CGL_RS09575	CGL_RS09575	3	0	0	50	39	508	59	2855	1977	45	1596	91	7	4	75	1	37	14
CGL_RS09580	CGL_RS09580	0	0	0	15	12	103	27	911	912	14	975	8	6	4	40	1	31	7
CGL_RS09585	CGL_RS09585	5	0	0	35	26	97	15	1659	599	18	1044	10	5	10	2	3	94	2
CGL_RS09590	hrpA	0	0	0	48	73	505	66	3749	2561	54	2666	56	6	8	87	2	37	4
CGL_RS09595	nrdR	0	0	0	5	0	9	4	181	77	3	193	3	1	3	10	0	31	0
CGL_RS09605	lexA	0	7	0	80	67	156	57	3875	1746	51	2380	44	39	16	35	23	636	32
CGL_RS09610	CGL_RS09610	0	0	0	12	15	71	15	448	240	8	479	22	4	7	20	1	28	2
CGL_RS09615	CGL_RS09615	1	0	0	39	12	128	33	1509	983	22	1033	46	4	3	10	2	7	0
CGL_RS09620	ptsP	2	7	0	98	94	883	95	5849	3424	71	3488	47	63	32	519	30	558	63
CGL_RS09625	CGL_RS09625	0	8	0	22	36	94	20	2408	820	16	1214	16	7	56	20	2	215	4
CGL_RS09630	CGL_RS09630	0	0	0	29	35	228	25	990	575	21	589	5	5	8	46	2	17	0
CGL_RS09635	CGL_RS09635	3	2	0	76	52	747	71	3473	1692	54	1945	39	4	6	113	3	17	5
CGL_RS09640	CGL_RS09640	7	21	0	97	56	148	70	3297	439	68	1977	29	32	31	21	15	175	1
CGL_RS09645	CGL_RS09645	0	0	0	9	3	29	4	220	145	4	350	8	3	0	4	0	45	0
CGL_RS09650	CGL_RS09650	0	6	0	13	15	81	20	613	305	17	620	0	1	6	17	0	31	0
CGL_RS09655	hflX	2	0	0	40	49	206	36	2230	1210	16	1255	27	40	26	158	15	457	12
CGL_RS09660	CGL_RS09660	0	1	0	8	0	9	7	399	287	10	449	18	7	3	0	3	67	0
CGL_RS09665	CGL_RS09665	0	0	0	2	3	2	4	679	168	6	557	0	0	2	4	0	24	0
CGL_RS09670	dapF	0	0	0	9	8	48	12	600	326	9	472	11	0	1	5	1	22	1
CGL_RS09675	miaA	0	0	0	7	13	109	11	764	541	20	495	0	3	5	26	1	21	5
CGL_RS09680	CGL_RS09680	9	0	0	4	6	33	2	201	124	7	203	8	3	0	14	1	14	1
CGL_RS09685	CGL_RS09685	0	0	0	50	77	261	91	6332	4582	61	3102	223	11	8	77	8	238	27
CGL_RS09690	CGL_RS09690	0	0	0	13	16	149	15	1110	1424	8	559	16	0	2	24	0	2	1
CGL_RS09695	CGL_RS09695	0	4	0	33	31	143	30	1639	723	20	1442	37	6	11	26	5	201	0
CGL_RS09700	miaB	0	0	0	16	20	292	35	1772	1180	41	1496	18	4	3	21	0	10	2
CGL_RS09705	gluA	0	0	13	475	412	2694	335	24675	12336	211	12367	294	34	38	91	9	83	17
CGL_RS09710	gluB	0	1	0	398	267	4661	306	17615	16532	213	8398	476	18	41	149	6	32	7
CGL_RS09715	gluC	0	0	0	101	137	1368	93	4831	5325	66	3147	29	2	9	30	3	6	3
CGL_RS09720	CGL_RS09720	0	0	0	78	57	573	60	2469	1689	42	1423	31	0	3	9	1	3	0
CGL_RS09725	recX	0	0	0	4	5	16	11	258	186	4	227	14	1	2	8	0	1	0
CGL_RS09730	recA	0	16	0	49	46	148	28	2469	1539	48	2459	42	10	9	27	3	261	8
CGL_RS09735	CGL_RS09735	0	0	0	3	0	16	0	58	53	0	38	0	0	0	0	0	4	0
CGL_RS09740	CGL_RS09740	0	0	0	1	3	2	0	79	35	0	39	1	0	0	2	0	8	0
CGL_RS09745	bioY	0	0	0	2	3	4	1	45	26	1	27	0	7	5	51	0	14	0
CGL_RS09750	CGL_RS09750	0	0	0	1	9	19	3	153	188	2	144	0	11	22	86	1	111	5
CGL_RS09755	CGL_RS09755	0	0	0	3	4	18	2	158	99	0	95	1	4	0	54	1	2	0
CGL_RS09760	CGL_RS09760	0	0	0	106	84	328	93	4637	3849	66	2496	155	28	22	137	12	302	9
CGL_RS09765	CGL_RS09765	2	13	0	16	29	66	14	401	285	8	669	9	23	19	51	11	343	3
CGL_RS09770	CGL_RS09770	0	0	0	7	6	44	4	139	190	1	131	21	1	1	7	2	14	0
CGL_RS09775	pgsA	0	0	0	15	6	41	5	589	360	5	402	17	4	17	3	5	141	4
CGL_RS09780	CGL_RS09780	0	0	0	11	3	3	5	400	107	7	166	14	2	1	0	0	7	0
CGL_RS09785	CGL_RS09785	0	0	0	18	17	94	31	1021	695	22	869	2	24	15	67	39	501	47
CGL_RS09790	CGL_RS09790	0	16	0	122	110	1872	76	4702	3831	90	2869	257	8	8	100	3	47	3
CGL_RS09795	CGL_RS09795	0	0	0	13	12	91	8	580	395	9	369	10	2	10	14	1	33	6
CGL_RS09800	CGL_RS09800	1	4	0	269	213	842	189	6894	4330	180	5745	267	103	66	433	6	273	23
CGL_RS09805	dapA	15	1	18	106	51	297	56	2577	1439	58	2348	21	81	56	147	22	299	10
CGL_RS09810	thyX	0	0	0	14	13	123	18	711	567	15	524	20	3	4	7	1	29	2
CGL_RS09815	dapB	7	16	0	26	17	181	17	1933	1575	17	969	47	12	11	24	1	132	13
CGL_RS09820	CGL_RS09820	0	0	0	24	42	32	18	1584	628	11	685	5	14	24	23	8	328	8
CGL_RS09825	CGL_RS09825	0	18	0	158	160	826	166	5695	2520	213	7042	224	60	41	460	18	306	42
CGL_RS09830	rpsO	0	1	0	150	61	151	184	4781	1145	404	9990	139	4	10	8	5	23	10
CGL_RS09835	CGL_RS09835	0	4	0	28	43	518	43	2526	3047	56	1857	36	4	2	40	1	8	0
CGL_RS09840	CGL_RS09840	5	0	0	22	23	406	21	1778	2203	15	1003	70	0	1	9	1	59	5
CGL_RS09845	truB	0	0	0	8	13	20	7	483	385	8	272	13	1	4	5	0	33	5
CGL_RS09850	CGL_RS09850	0	0	0	17	10	76	22	451	193	11	389	5	2	1	4	0	0	0
CGL_RS09855	CGL_RS09855	0	0	0	25	14	152	7	444	248	12	304	1	2	3	14	2	8	1
CGL_RS09860	CGL_RS09860	0	0	0	25	7	244	8	368	331	6	335	3	0	1	29	0	2	0
CGL_RS09865	CGL_RS09865	1	11	0	50	5	216	26	489	556	26	607	23	8	2	37	0	16	1
CGL_RS09870	rbfA	9	8	0	21	23	101	19	933	509	22	1008	17	4	8	21	2	78	3
CGL_RS09875	infB	24	13	0	384	268	5080	223	9165	9057	426	11806	1252	211	130	3327	24	212	33
CGL_RS09880	CGL_RS09880	4	10	2	107	82	845	104	2982	2178	140	4079	367	154	83	448	42	561	15
CGL_RS09885	nusA	0	0	0	59	40	457	60	2223	1719	55	2741	129	4	9	30	3	17	5
CGL_RS09890	rimP	0	0	0	9	1	73	5	520	300	11	304	14	1	0	13	0	28	3
CGL_RS09895	CGL_RS09895	0	0	0	1	2	8	0	290	205	5	125	5	0	0	3	0	1	1
CGL_RS09900	CGL_RS09900	1	0	0	366	380	2101	770	34986	19756	709	27394	386	5	27	101	13	39	21
CGL_RS09905	CGL_RS09905	0	0	0	31	43	228	67	2771	1926	40	2069	34	1	3	5	1	4	1
CGL_RS09910	CGL_RS09910	0	0	0	60	40	577	93	4317	3801	80	3527	112	0	0	8	4	1	3
CGL_RS09915	CGL_RS09915	0	0	0	107	61	1015	180	8512	6576	178	6319	469	2	4	12	0	6	6
CGL_RS09920	CGL_RS09920	0	8	0	55	48	593	67	4293	2468	66	3032	94	10	7	82	5	132	3
CGL_RS09925	yaaA	0	0	0	2	4	15	2	289	242	10	185	23	1	0	0	0	4	0
CGL_RS09930	CGL_RS09930	0	0	0	4	3	37	1	188	151	9	178	13	1	0	0	0	2	0
CGL_RS09935	CGL_RS09935	0	0	0	3	4	65	9	255	184	5	266	7	3	1	5	0	9	1
CGL_RS09940	cobA	0	1	0	6	3	37	6	408	224	6	283	0	2	0	0	4	64	0
CGL_RS09945	CGL_RS09945	1	0	0	15	12	51	6	451	345	4	296	2	7	9	45	6	36	4
CGL_RS09950	CGL_RS09950	0	9	0	28	43	198	31	1643	1107	9	884	36	4	20	40	6	131	7
CGL_RS09955	mqo	0	3	0	224	140	2272	230	10823	10356	202	7766	259	53	59	484	22	286	45
CGL_RS09960	CGL_RS09960	0	0	0	22	13	91	12	892	642	14	493	17	4	3	27	2	34	1
CGL_RS09965	mtr	6	0	0	28	24	370	35	2008	1135	29	1074	11	9	8	110	3	49	3
CGL_RS09970	CGL_RS09970	19	60	6	825	2247	4082	895	69574	50510	532	39404	880	242	455	544	36	1751	129
CGL_RS09975	CGL_RS09975	22	4	34	799	546	2967	590	12067	25296	420	12065	1046	162	125	300	18	157	35
CGL_RS09980	CGL_RS09980	0	0	0	23	5	229	17	495	792	13	464	16	1	8	24	1	47	8
CGL_RS09985	map	0	0	0	39	25	161	44	2496	1440	32	1373	3	8	5	22	8	114	4
CGL_RS09990	CGL_RS09990	0	0	0	11	30	193	30	1480	1223	10	779	21	1	2	2	2	3	0
CGL_RS09995	CGL_RS09995	0	0	0	7	5	64	3	233	348	1	134	12	0	2	1	0	2	0
CGL_RS10000	CGL_RS10000	0	0	0	6	3	45	1	191	140	2	92	6	0	3	1	0	0	1
CGL_RS10005	CGL_RS10005	0	0	0	0	0	1	0	3	2	1	8	0	0	0	0	0	0	0
CGL_RS10010	CGL_RS10010	0	0	0	0	0	2	0	15	1	0	4	0	0	0	0	0	0	0
CGL_RS10015	ispG	2	0	0	57	81	231	72	6222	3987	42	2958	85	28	31	89	8	704	26
CGL_RS10020	CGL_RS10020	0	0	0	15	7	168	13	728	828	11	481	15	3	0	18	0	32	4
CGL_RS10025	dxr	0	0	0	15	5	92	9	919	734	10	453	34	1	1	8	3	27	1
CGL_RS10030	CGL_RS10030	0	0	0	47	37	52	53	3717	697	57	2749	3	11	27	20	4	99	4
CGL_RS10035	CGL_RS10035	0	0	0	11	5	111	7	312	218	12	208	0	1	1	3	0	2	0
CGL_RS10040	CGL_RS10040	0	0	0	7	1	51	4	372	285	9	124	1	1	0	2	0	25	0
CGL_RS10045	rlmN	1	2	0	29	13	40	18	578	455	20	730	19	10	20	42	1	62	6
CGL_RS10050	CGL_RS10050	0	0	0	14	17	20	11	965	322	6	405	0	6	2	1	0	65	1
CGL_RS10055	CGL_RS10055	0	0	0	46	23	223	25	1072	1155	28	773	24	0	4	15	0	5	2
CGL_RS10060	frr	12	12	0	128	123	389	126	7993	5731	113	4730	227	13	23	39	11	254	16
CGL_RS10065	pyrH	0	5	0	55	41	412	50	3160	2564	36	1748	69	6	1	18	3	148	3
CGL_RS10070	tsf	0	40	0	335	153	1599	283	14297	9083	272	12637	945	15	12	79	8	51	9
CGL_RS10075	rpsB	8	0	0	637	274	1537	583	13025	6701	914	16430	712	80	36	133	20	140	7
CGL_RS10080	CGL_RS10080	0	0	0	0	0	1	0	1	1	0	2	0	1	0	0	0	0	0
CGL_RS10085	CGL_RS10085	0	0	0	45	13	56	10	282	141	21	261	2	5	0	0	0	8	0
CGL_RS10090	dprA	0	0	0	0	1	8	0	51	29	0	28	0	0	0	0	0	0	0
CGL_RS10095	CGL_RS10095	0	0	0	0	0	1	0	18	22	0	19	0	0	0	0	0	1	0
CGL_RS10100	CGL_RS10100	1	0	0	0	0	3	0	6	0	0	0	0	0	0	1	0	0	0
CGL_RS10105	CGL_RS10105	0	0	0	35	20	46	11	1043	701	16	855	6	0	1	5	1	5	1
CGL_RS10110	CGL_RS10110	0	0	0	3	8	171	6	265	392	6	296	9	0	0	12	0	1	1
CGL_RS10115	lepB	0	0	0	16	19	389	10	1047	1066	12	605	37	1	6	51	2	78	4
CGL_RS10120	CGL_RS10120	0	0	0	5	3	17	1	211	81	9	363	3	0	0	0	0	1	0
CGL_RS10125	rplS	0	0	0	195	43	49	156	1502	506	283	2386	28	17	11	29	4	24	1
CGL_RS10130	CGL_RS10130	0	0	0	2	0	24	0	83	63	2	74	0	0	1	2	0	3	0
CGL_RS10135	thiO	1	0	0	9	5	31	7	213	146	6	178	9	0	0	2	0	3	0
CGL_RS10140	thiS	0	0	0	1	1	3	1	31	19	0	26	0	0	0	0	0	0	0
CGL_RS10145	CGL_RS10145	0	0	0	1	0	22	1	120	151	1	114	0	0	0	0	0	2	0
CGL_RS10150	CGL_RS10150	0	0	0	5	0	25	1	161	128	4	161	0	0	2	1	0	0	0
CGL_RS10155	CGL_RS10155	0	6	0	52	71	442	53	3440	2139	34	1988	68	5	7	88	2	46	1
CGL_RS10160	CGL_RS10160	0	0	0	1	4	16	1	64	24	0	45	0	0	2	6	1	0	0
CGL_RS10165	CGL_RS10165	0	0	0	0	1	5	1	16	8	0	16	0	0	1	2	0	0	0
CGL_RS10170	CGL_RS10170	0	0	0	2	0	16	0	105	99	2	82	0	1	3	33	0	3	0
CGL_RS10175	CGL_RS10175	0	1	0	14	19	97	25	767	924	8	526	4	13	12	29	17	564	18
CGL_RS10180	CGL_RS10180	0	0	0	5	5	113	11	336	350	4	311	0	2	0	8	0	1	1
CGL_RS10185	trmD	0	0	0	18	7	103	10	406	328	8	320	30	1	0	3	1	4	1
CGL_RS10190	CGL_RS10190	0	31	0	19	24	35	19	1757	309	14	978	3	33	27	77	6	248	5
CGL_RS10195	rimM	0	0	0	20	13	40	22	595	337	8	583	37	4	2	3	1	30	2
CGL_RS10200	CGL_RS10200	0	0	0	3	10	5	5	192	58	3	133	0	1	4	9	2	40	0
CGL_RS10205	rpsP	0	0	0	101	40	36	97	2686	637	162	3441	89	9	3	12	3	41	3
CGL_RS10210	CGL_RS10210	0	0	0	6	15	23	4	405	198	6	371	14	7	5	34	0	81	2
CGL_RS10215	CGL_RS10215	0	0	0	1	8	11	1	103	52	2	54	0	0	0	0	0	0	0
CGL_RS10220	CGL_RS10220	0	0	0	2	1	26	4	322	205	1	224	4	0	0	1	0	1	0
CGL_RS10225	ffh	1	6	0	54	59	389	78	3880	2581	71	2925	88	23	15	168	9	287	18
CGL_RS10230	CGL_RS10230	0	0	0	12	6	124	6	632	408	8	340	3	1	1	5	1	5	0
CGL_RS10235	glnK	0	0	0	2	3	20	1	203	103	5	114	0	2	0	4	0	8	0
CGL_RS10240	CGL_RS10240	0	0	0	9	4	43	1	242	147	3	108	12	2	1	7	1	21	0
CGL_RS10245	ftsY	1	15	0	70	94	607	60	2352	892	55	1346	70	15	15	18	4	74	4
CGL_RS10250	CGL_RS10250	0	0	0	79	96	786	121	6806	6690	88	4706	124	7	4	29	2	28	3
CGL_RS10255	smc	0	0	0	50	65	551	41	3363	2183	52	2098	113	0	6	11	0	13	1
CGL_RS10260	CGL_RS10260	0	0	0	5	5	41	3	441	227	1	149	0	0	0	1	0	0	0
CGL_RS10265	CGL_RS10265	0	0	0	16	12	144	6	905	581	2	280	1	4	2	21	0	43	0
CGL_RS10270	CGL_RS10270	0	4	0	4	12	26	4	174	122	5	161	0	8	11	31	2	43	1
CGL_RS10275	CGL_RS10275	0	0	0	1	0	0	0	11	6	0	2	0	0	0	0	0	0	0
CGL_RS10280	CGL_RS10280	1	0	0	2	0	18	0	130	80	1	64	0	0	0	3	0	0	0
[truncated: 1,040 more rows]

## Sheet: counts_intergenic_Cglutamicum
	Cg-ST2-INPUT	Cg-ST2-anti-RNAP	Cg-ST2-anti-sigma	Cg-EX10-INPUT	Cg-EX10-anti-RNAP	Cg-EX10-anti-sigma	Cg-EX12-INPUT	Cg-EX12-anti-RNAP	Cg-EX12-anti-sigma	Cg-EX13-INPUT	Cg-EX13-anti-RNAP	Cg-EX13-anti-sigma	Cg-ST10-INPUT	Cg-ST10-anti-RNAP	Cg-ST10-anti-sigma	Cg-ST12-INPUT	Cg-ST12-anti-RNAP	Cg-ST12-anti-sigma
IGR_CGL_RS00005_CGL_RS00010	0	0	0	4	10	12	3	90	60	5	118	0	0	2	6	1	35	0
IGR_CGL_RS00010_CGL_RS00015	0	0	0	4	3	48	11	94	134	4	123	0	0	0	6	0	0	0
IGR_CGL_RS00020_CGL_RS00025	0	0	0	3	2	11	2	67	60	1	54	5	0	0	2	0	2	0
IGR_CGL_RS00025_CGL_RS00030	0	0	0	14	18	141	22	623	374	16	558	12	7	2	20	0	2	0
IGR_CGL_RS00035_CGL_RS00040	0	0	0	2	2	10	5	176	225	4	149	1	0	0	3	1	3	0
IGR_CGL_RS00040_CGL_RS00045	0	0	0	0	1	0	0	11	6	0	5	0	0	0	0	0	0	0
IGR_CGL_RS00045_CGL_RS00050	0	0	0	0	0	0	0	0	1	1	0	0	0	0	0	0	0	0
IGR_CGL_RS00055_CGL_RS00060	0	0	0	0	0	1	0	3	1	0	7	0	0	0	0	0	0	0
IGR_CGL_RS00060_CGL_RS00065	0	9	9	17	67	484	25	1520	2194	26	1103	48	8	14	75	0	3	0
IGR_CGL_RS00065_CGL_RS00070	0	0	0	20	20	232	12	958	1017	23	1044	29	2	9	37	0	0	1
IGR_CGL_RS00070_CGL_RS00075	0	0	0	12	12	24	1	85	38	1	83	8	0	0	4	0	10	0
IGR_CGL_RS00075_CGL_RS00080	0	0	0	1	0	2	0	20	24	0	26	0	1	0	2	0	2	0
IGR_CGL_RS00080_CGL_RS00085	0	0	0	0	0	0	0	0	0	0	0	0	0	0	0	0	0	0
IGR_CGL_RS00085_CGL_RS00090	0	0	0	0	0	4	0	73	14	0	43	0	0	0	3	0	6	0
IGR_CGL_RS00090_CGL_RS00095	0	0	0	1	2	10	2	86	56	2	55	0	2	1	2	0	3	0
IGR_CGL_RS00095_CGL_RS00100	0	0	0	1	0	3	0	12	21	2	20	0	0	0	2	0	0	0
IGR_CGL_RS00100_CGL_RS00105	0	0	0	0	0	0	0	2	2	0	2	0	0	0	1	0	0	0
IGR_CGL_RS00110_CGL_RS00115	0	0	0	0	0	0	0	11	5	0	6	0	0	0	0	0	1	0
IGR_CGL_RS00115_CGL_RS00120	0	0	0	2	0	8	0	53	69	4	34	0	0	0	4	0	0	0
IGR_CGL_RS00120_CGL_RS00125	0	0	0	0	0	0	0	4	2	0	5	0	0	3	0	0	9	0
IGR_CGL_RS00125_CGL_RS00130	0	0	0	0	0	0	0	1	0	0	1	0	0	0	7	0	2	0
IGR_CGL_RS00130_CGL_RS00135	0	0	0	0	0	0	0	0	1	0	3	0	1	0	1	0	0	0
IGR_CGL_RS00135_CGL_RS00140	0	0	0	2	0	0	0	5	0	0	10	0	0	0	0	0	0	0
IGR_CGL_RS00140_CGL_RS00145	0	0	0	8	9	28	3	72	53	3	98	13	0	0	9	0	7	0
IGR_CGL_RS00145_CGL_RS00150	0	0	0	1	0	1	0	22	13	1	4	0	0	0	11	0	0	0
IGR_CGL_RS00150_CGL_RS00155	0	0	0	2	1	9	5	80	71	1	57	0	0	0	18	0	1	0
IGR_CGL_RS00155_CGL_RS00160	0	0	0	0	0	0	0	4	1	0	5	0	0	0	0	0	0	0
IGR_CGL_RS00160_CGL_RS00165	0	0	0	0	0	0	0	0	0	0	0	0	0	0	0	0	0	0
IGR_CGL_RS00170_CGL_RS00175	0	0	0	0	0	0	0	2	0	0	0	0	0	0	0	0	0	0
IGR_CGL_RS00175_CGL_RS00180	0	0	0	0	0	0	0	5	2	0	2	0	0	0	0	0	1	0
IGR_CGL_RS00190_CGL_RS00195	0	0	0	2	8	24	3	228	84	1	106	11	0	1	5	0	5	0
IGR_CGL_RS00195_CGL_RS00200	0	0	0	0	0	0	0	20	12	1	12	0	0	1	0	0	2	0
IGR_CGL_RS00200_CGL_RS00205	0	0	0	45	4	38	23	781	1077	16	624	1	3	2	3	2	9	1
IGR_CGL_RS00205_CGL_RS00210	0	0	0	0	1	1	0	29	3	0	17	0	0	6	3	0	1	0
IGR_CGL_RS00210_CGL_RS00215	1	0	0	0	0	0	0	12	0	0	1	0	0	0	0	0	0	0
IGR_CGL_RS00225_CGL_RS00230	0	0	0	1	6	2	1	190	70	0	117	0	1	5	3	0	10	0
IGR_CGL_RS00230_CGL_RS00235	0	0	0	9	2	32	7	249	209	10	219	6	0	0	3	1	17	1
IGR_CGL_RS00240_CGL_RS00245	0	0	0	6	4	111	5	201	251	6	164	7	0	0	3	0	1	0
IGR_CGL_RS00260_CGL_RS00265	0	0	0	3	1	57	0	58	50	0	52	3	0	1	3	0	1	0
IGR_CGL_RS00265_CGL_RS00270	0	0	0	8	3	35	2	24	20	2	26	2	0	0	3	0	7	0
IGR_CGL_RS00270_CGL_RS15570	0	0	0	4	9	2	1	31	4	0	43	0	1	1	0	0	1	0
IGR_CGL_RS00280_CGL_RS00285	0	0	0	4	2	31	7	165	157	3	169	0	1	1	5	0	1	1
IGR_CGL_RS00290_CGL_RS00295	0	0	0	0	0	0	0	13	2	0	1	0	0	0	1	0	1	0
IGR_CGL_RS00295_CGL_RS00300	0	0	0	0	0	0	0	6	1	0	2	0	0	0	0	0	0	0
IGR_CGL_RS00300_CGL_RS00305	0	0	0	0	0	0	0	6	2	0	3	0	0	0	0	0	1	0
IGR_CGL_RS00310_CGL_RS00315	0	0	0	0	0	0	0	2	0	1	5	0	0	0	0	0	10	0
IGR_CGL_RS00315_CGL_RS00320	0	0	0	2	1	6	0	152	83	1	118	0	6	9	26	5	131	7
IGR_CGL_RS00320_CGL_RS00325	0	0	0	0	0	1	0	18	26	1	15	0	0	0	0	0	1	0
IGR_CGL_RS00325_CGL_RS00330	0	0	0	0	0	1	0	0	5	0	3	0	0	0	0	0	0	0
IGR_CGL_RS00330_CGL_RS00335	0	0	0	1	0	1	0	5	3	0	2	0	0	0	0	0	0	0
IGR_CGL_RS00335_CGL_RS00340	0	0	0	1	1	1	0	33	15	2	36	0	1	0	5	0	0	0
IGR_CGL_RS00340_CGL_RS00345	0	0	0	3	13	32	2	248	166	4	144	4	2	0	14	1	11	0
IGR_CGL_RS00345_CGL_RS00350	0	0	0	0	0	0	0	5	4	0	11	0	0	0	0	0	2	0
IGR_CGL_RS00350_CGL_RS00355	0	0	0	1	0	7	0	16	27	0	11	0	0	0	6	0	0	0
IGR_CGL_RS00355_CGL_RS00360	0	0	0	5	1	12	1	13	55	3	31	5	3	1	3	0	0	0
IGR_CGL_RS00360_CGL_RS00365	0	0	0	0	0	13	0	40	19	2	29	0	0	0	2	0	0	0
IGR_CGL_RS00365_CGL_RS00370	1	0	0	1	1	7	0	11	14	0	33	0	0	0	0	0	0	0
IGR_CGL_RS00370_CGL_RS00375	0	0	0	1	0	2	0	9	2	0	13	0	0	0	0	0	0	0
IGR_CGL_RS00385_CGL_RS00390	0	0	0	0	0	0	0	10	6	0	8	0	0	0	0	0	0	0
IGR_CGL_RS00390_CGL_RS00395	0	0	0	20	2	11	13	135	132	7	139	5	1	3	3	0	2	0
IGR_CGL_RS00395_CGL_RS00400	0	0	0	0	0	3	0	7	23	1	11	0	6	1	44	0	0	0
IGR_CGL_RS00405_CGL_RS00410	34	0	29	1732	322	1126	745	2097	1278	1486	4784	222	333	61	244	42	67	8
IGR_CGL_RS00410_CGL_RS00415	63	36	65	2447	508	5216	944	1859	3560	2674	6390	327	657	158	717	45	110	32
IGR_CGL_RS00415_CGL_RS00420	39	7	12	1659	429	6789	911	1248	1265	1689	4037	131	254	39	593	9	14	2
IGR_CGL_RS00420_CGL_RS00425	5	1	0	5	23	29	6	126	11	13	165	0	2	2	11	1	3	1
IGR_CGL_RS00425_CGL_RS00430	0	0	0	0	0	5	3	30	15	0	24	0	0	0	0	0	0	0
IGR_CGL_RS00430_CGL_RS00435	0	0	0	1	0	9	0	32	27	0	18	0	0	0	1	0	0	3
IGR_CGL_RS00435_CGL_RS00440	0	10	0	16	6	45	11	396	701	16	316	0	3	2	11	3	3	1
IGR_CGL_RS00440_CGL_RS00445	0	0	0	0	0	2	1	1	0	0	1	0	0	0	0	0	0	0
IGR_CGL_RS00445_CGL_RS00450	0	0	0	2	1	27	7	275	144	1	73	0	2	0	4	0	1	0
IGR_CGL_RS00450_CGL_RS00455	0	0	0	0	0	0	0	0	0	0	1	0	0	0	0	0	0	0
IGR_CGL_RS00455_CGL_RS00460	0	0	0	0	0	0	0	2	0	1	1	0	0	0	0	0	4	0
IGR_CGL_RS00460_CGL_RS00465	8	0	0	1	2	0	1	9	14	0	8	0	0	2	2	1	14	0
IGR_CGL_RS00465_CGL_RS00470	0	0	0	0	0	1	0	4	10	0	5	0	0	0	1	0	0	0
IGR_CGL_RS00470_CGL_RS00475	0	0	0	4	22	64	2	163	211	2	110	0	0	0	1	0	5	0
IGR_CGL_RS00480_CGL_RS00485	0	0	0	4	0	103	6	122	150	4	90	2	0	0	0	0	0	0
IGR_CGL_RS00490_CGL_RS00495	0	0	0	1	3	86	2	143	218	4	133	5	0	0	6	0	0	0
IGR_CGL_RS00505_CGL_RS00510	0	0	0	1	0	5	2	34	24	0	27	0	0	1	0	0	3	0
IGR_CGL_RS00510_CGL_RS00515	0	0	0	18	12	138	12	811	438	7	461	12	1	0	11	0	2	0
IGR_CGL_RS00515_CGL_RS00520	0	0	0	1	5	12	0	95	76	0	60	1	0	0	0	0	0	0
IGR_CGL_RS00520_CGL_RS00525	0	0	0	0	0	0	0	4	0	0	0	0	0	0	0	0	2	0
IGR_CGL_RS00525_CGL_RS00530	0	0	0	9	9	63	6	330	324	7	168	5	1	0	10	0	3	0
IGR_CGL_RS00535_CGL_RS00540	0	0	0	1	1	6	0	130	68	0	26	0	0	0	0	0	4	0
IGR_CGL_RS00540_CGL_RS00545	0	0	0	0	0	3	0	26	14	0	21	0	0	0	0	0	0	0
IGR_CGL_RS00545_CGL_RS00550	0	0	0	44	18	454	25	501	758	21	382	9	0	4	22	0	1	1
IGR_CGL_RS00550_CGL_RS00555	0	0	0	5	0	20	4	69	101	3	53	2	0	0	0	0	0	0
IGR_CGL_RS00555_CGL_RS00560	0	0	0	0	1	17	3	72	45	2	28	0	0	3	0	0	0	0
IGR_CGL_RS00560_CGL_RS00565	0	0	0	1	7	51	1	199	240	1	70	15	0	0	1	0	1	0
IGR_CGL_RS00565_CGL_RS00570	0	0	0	0	0	15	0	36	34	1	23	0	0	0	0	0	0	0
IGR_CGL_RS00570_CGL_RS00575	0	0	0	5	3	31	0	64	103	8	73	0	0	2	4	0	0	0
IGR_CGL_RS00575_CGL_RS00580	0	0	0	2	2	22	4	196	228	1	131	0	0	0	14	1	12	3
IGR_CGL_RS00580_CGL_RS00585	0	0	0	2	2	12	1	62	103	0	33	0	0	0	1	0	4	0
IGR_CGL_RS00590_CGL_RS00595	0	0	0	3	4	15	0	69	68	0	32	0	1	0	0	0	0	0
IGR_CGL_RS00595_CGL_RS00600	0	0	0	1	0	5	0	32	26	0	8	6	0	0	0	0	0	0
IGR_CGL_RS00600_CGL_RS00605	0	0	0	0	1	0	0	8	3	1	3	0	0	1	0	0	0	0
IGR_CGL_RS00605_CGL_RS00610	0	0	0	0	0	5	0	6	12	1	13	0	1	0	0	0	0	0
IGR_CGL_RS00620_CGL_RS00625	0	0	0	1	0	1	3	50	31	0	53	0	1	2	10	0	2	1
IGR_CGL_RS00625_CGL_RS00630	0	0	0	1	4	3	1	60	68	1	62	0	0	1	1	0	6	0
IGR_CGL_RS00630_CGL_RS00635	0	4	0	0	0	2	0	29	9	0	27	0	0	0	0	0	7	0
IGR_CGL_RS00635_CGL_RS00640	0	0	0	0	0	2	0	8	16	0	3	0	0	0	0	0	2	0
IGR_CGL_RS00640_CGL_RS00645	0	0	0	0	0	1	0	0	3	0	3	0	0	0	0	0	1	0
IGR_CGL_RS00655_CGL_RS00660	0	0	0	0	1	9	2	93	58	1	101	0	7	21	4	0	6	0
IGR_CGL_RS00660_CGL_RS00665	0	0	0	0	0	1	1	1	1	0	5	0	0	0	0	0	1	0
IGR_CGL_RS00670_CGL_RS00675	0	0	0	0	0	0	0	11	3	0	9	0	1	0	0	0	10	0
IGR_CGL_RS00675_CGL_RS00680	0	0	0	6	6	122	7	399	508	7	229	3	1	0	8	0	6	0
IGR_CGL_RS00685_CGL_RS00690	0	0	0	4	2	29	0	110	86	2	67	9	0	0	1	0	0	0
IGR_CGL_RS00690_CGL_RS00695	0	0	0	2	5	9	3	82	42	0	56	0	0	0	0	1	0	0
IGR_CGL_RS00695_CGL_RS00700	0	2	0	3	3	2	1	98	63	1	60	8	0	4	0	0	3	0
IGR_CGL_RS00700_CGL_RS00705	0	0	0	1	1	7	3	31	25	1	48	0	0	0	1	0	0	0
IGR_CGL_RS00705_CGL_RS00710	0	0	0	0	0	1	0	7	4	0	17	0	0	0	2	0	0	0
IGR_CGL_RS00720_CGL_RS00725	0	0	0	0	3	7	2	33	54	0	21	0	0	0	6	0	1	1
IGR_CGL_RS00725_CGL_RS00730	0	0	0	4	2	15	6	241	338	3	203	1	0	1	0	0	0	0
IGR_CGL_RS00730_CGL_RS00735	0	3	0	1	1	4	1	45	78	0	41	0	4	3	14	4	35	5
IGR_CGL_RS00735_CGL_RS00740	0	0	0	0	0	4	0	10	21	0	7	0	0	0	3	0	1	0
IGR_CGL_RS00740_CGL_RS00745	0	0	0	0	2	4	1	41	30	0	22	0	0	1	0	0	0	0
IGR_CGL_RS00745_CGL_RS00750	0	0	0	6	5	55	6	365	359	7	272	1	3	8	23	0	29	5
IGR_CGL_RS00750_CGL_RS00755	0	0	13	7	16	61	5	424	328	3	244	2	2	2	10	2	20	0
IGR_CGL_RS00755_CGL_RS00760	0	0	0	0	1	3	0	2	6	0	4	0	0	0	0	0	0	0
IGR_CGL_RS00760_CGL_RS00765	0	0	0	0	2	1	0	9	9	0	4	0	0	0	10	0	1	0
IGR_CGL_RS00765_CGL_RS00770	0	0	0	0	0	1	0	12	9	0	13	0	0	0	0	0	1	0
IGR_CGL_RS00770_CGL_RS00775	0	0	0	0	0	0	0	15	10	4	9	0	0	0	2	0	0	0
IGR_CGL_RS00780_CGL_RS00785	0	0	0	3	1	12	3	160	106	7	92	4	1	0	6	0	22	0
IGR_CGL_RS00785_CGL_RS00790	0	1	0	4	15	41	1	393	351	1	242	0	0	30	5	0	12	0
IGR_CGL_RS00795_CGL_RS00800	0	0	0	0	1	0	0	11	1	0	2	0	0	0	0	0	1	0
IGR_CGL_RS00800_CGL_RS00805	0	0	0	0	1	3	0	16	16	0	19	0	0	2	1	0	0	0
IGR_CGL_RS00805_CGL_RS00810	0	0	0	7	1	7	1	52	38	1	31	0	0	3	0	1	0	0
IGR_CGL_RS00810_CGL_RS00815	0	0	0	0	0	2	0	4	0	0	2	0	0	0	0	0	1	0
IGR_CGL_RS00820_CGL_RS00825	0	0	0	4	1	23	10	698	444	11	370	17	0	0	9	1	6	0
IGR_CGL_RS00825_CGL_RS00830	0	0	0	1	3	6	2	177	77	4	181	0	2	0	6	0	31	1
IGR_CGL_RS00830_CGL_RS00835	0	0	0	2	2	12	14	850	631	6	281	0	0	0	1	2	3	0
IGR_CGL_RS00835_CGL_RS00840	0	0	0	0	1	23	9	1845	1475	11	683	12	0	9	4	0	1	0
IGR_CGL_RS00840_CGL_RS00845	0	0	0	4	1	41	32	2098	1441	31	639	6	0	2	5	0	0	0
IGR_CGL_RS00845_CGL_RS00850	0	0	0	4	0	55	24	310	701	10	264	18	0	0	0	1	0	0
IGR_CGL_RS00850_CGL_RS00855	0	0	0	5	14	99	58	2120	2342	43	944	24	0	1	0	0	0	2
IGR_CGL_RS00855_CGL_RS00860	0	0	0	5	18	132	38	2964	3451	26	1187	32	0	1	0	0	0	1
IGR_CGL_RS00860_CGL_RS00865	0	0	0	3	4	70	12	545	663	3	275	0	0	1	5	0	1	0
IGR_CGL_RS00865_CGL_RS00870	0	0	0	4	6	56	9	222	813	1	155	5	0	0	1	0	0	0
IGR_CGL_RS00870_CGL_RS00875	0	0	0	0	0	6	0	40	63	0	21	0	0	0	1	0	0	0
IGR_CGL_RS00875_CGL_RS00880	0	0	0	0	1	16	1	109	110	2	66	0	0	0	0	0	0	0
IGR_CGL_RS00880_CGL_RS00885	0	0	0	1	0	2	5	73	41	1	39	0	1	3	6	0	1	0
IGR_CGL_RS00885_CGL_RS00890	0	0	0	2	0	2	3	34	46	1	51	15	0	0	0	0	5	0
IGR_CGL_RS00890_CGL_RS00895	0	0	0	0	0	2	0	34	33	0	14	0	0	0	0	0	2	0
IGR_CGL_RS00895_CGL_RS00900	0	0	0	1	0	2	1	39	43	1	24	0	0	0	0	0	0	0
IGR_CGL_RS00900_CGL_RS00905	0	0	0	0	1	2	4	43	52	3	26	0	0	0	0	0	2	0
IGR_CGL_RS00905_CGL_RS00910	30	22	0	183	264	217	85	4378	826	112	4871	27	238	115	84	58	928	16
IGR_CGL_RS00910_CGL_RS00920	10	2	19	118	45	81	93	841	302	125	1036	0	141	23	42	91	326	4
IGR_CGL_RS00920_CGL_RS00925	0	0	0	0	6	5	0	10	27	0	21	0	0	0	7	0	0	0
IGR_CGL_RS00925_CGL_RS00930	0	0	0	2	0	25	2	191	161	1	114	19	0	10	14	0	12	2
IGR_CGL_RS00930_CGL_RS00935	0	0	0	0	0	3	0	30	19	1	11	0	0	0	2	0	0	0
IGR_CGL_RS00935_CGL_RS00940	0	0	0	1	2	0	0	18	13	1	18	4	0	0	0	0	14	0
IGR_CGL_RS00940_CGL_RS00945	0	0	0	3	1	5	38	848	442	22	406	0	0	6	2	0	0	1
IGR_CGL_RS00945_CGL_RS00950	0	0	0	1	1	6	1	66	30	3	59	0	1	0	0	0	0	0
IGR_CGL_RS00950_CGL_RS00955	0	0	0	1	4	19	1	254	212	2	115	0	2	2	9	2	67	0
IGR_CGL_RS00955_CGL_RS00960	0	0	0	0	0	1	0	29	1	0	8	0	1	0	3	0	3	0
IGR_CGL_RS00965_CGL_RS00970	0	0	0	23	6	174	21	986	872	11	490	0	3	4	14	0	1	0
IGR_CGL_RS00970_CGL_RS00975	0	0	0	0	3	7	0	44	54	1	36	7	0	1	1	0	0	0
IGR_CGL_RS00975_CGL_RS00980	0	0	0	3	2	17	0	60	33	0	32	11	0	0	3	0	0	0
IGR_CGL_RS00980_CGL_RS00985	0	0	0	1	2	13	5	22	34	2	32	0	1	0	3	0	2	0
IGR_CGL_RS00985_CGL_RS00990	0	0	0	16	13	94	12	981	801	14	564	9	2	2	7	0	9	3
IGR_CGL_RS00990_CGL_RS00995	0	0	0	2	1	8	4	225	151	2	109	0	1	2	0	0	1	1
IGR_CGL_RS00995_CGL_RS01000	0	0	0	0	0	0	0	0	0	0	1	0	0	0	0	0	0	0
IGR_CGL_RS01005_CGL_RS01010	0	0	0	2	1	17	2	104	82	0	74	1	0	0	2	0	3	0
IGR_CGL_RS01010_CGL_RS01015	0	0	0	4	4	21	2	84	59	0	64	13	1	5	18	0	3	1
IGR_CGL_RS01015_CGL_RS01020	0	0	0	1	0	7	1	40	38	1	23	0	0	0	5	0	0	0
IGR_CGL_RS01020_CGL_RS01025	0	0	0	0	1	8	0	19	46	4	47	0	0	0	6	0	0	0
IGR_CGL_RS01030_CGL_RS01035	0	0	0	1	0	4	0	49	6	1	6	0	0	0	0	0	0	0
IGR_CGL_RS01035_CGL_RS01040	0	0	0	7	12	83	9	608	561	4	360	6	0	0	2	0	0	0
IGR_CGL_RS01040_CGL_RS01045	0	0	0	3	1	8	1	54	50	3	46	0	0	0	0	0	0	0
IGR_CGL_RS01045_CGL_RS01050	0	0	0	1	5	8	0	28	15	2	14	0	2	3	5	0	7	0
IGR_CGL_RS01055_CGL_RS01060	0	0	0	0	0	5	0	1	4	0	5	0	0	0	3	0	0	0
IGR_CGL_RS01060_CGL_RS01065	0	0	0	1	2	10	0	29	43	2	41	0	0	0	1	0	0	0
IGR_CGL_RS01065_CGL_RS01070	2	0	0	4	2	16	0	160	101	1	203	1	0	0	1	0	0	0
IGR_CGL_RS01075_CGL_RS01085	0	0	4	0	0	1	0	3	6	0	5	4	0	0	4	0	0	0
IGR_CGL_RS01105_CGL_RS01110	0	0	0	1	1	15	2	116	68	1	60	0	0	0	3	0	5	0
IGR_CGL_RS01110_CGL_RS01115	0	0	0	1	0	13	0	64	45	0	33	0	0	0	1	0	0	0
IGR_CGL_RS01120_CGL_RS01125	0	0	0	1	0	13	0	60	105	0	56	5	0	0	0	0	2	0
IGR_CGL_RS01130_CGL_RS01135	0	0	0	2	2	25	3	131	82	3	88	0	1	0	0	0	1	0
IGR_CGL_RS01140_CGL_RS01145	0	0	0	0	0	0	0	1	1	0	6	0	0	0	0	0	0	0
IGR_CGL_RS01145_CGL_RS01150	0	0	0	1	1	0	0	13	0	0	25	0	0	0	0	0	2	0
IGR_CGL_RS01150_CGL_RS01155	0	0	0	1	5	0	0	31	7	1	41	0	0	4	0	0	0	0
IGR_CGL_RS01155_CGL_RS01160	0	0	0	0	0	0	0	36	27	1	37	0	0	0	5	0	0	0
IGR_CGL_RS01160_CGL_RS01165	0	0	0	0	0	3	0	66	42	2	48	0	0	2	7	0	10	0
IGR_CGL_RS01165_CGL_RS01170	0	0	0	0	0	0	0	0	1	0	0	0	0	0	0	0	0	0
IGR_CGL_RS01175_CGL_RS01180	0	0	0	0	0	5	0	17	13	0	10	0	0	0	0	0	0	0
IGR_CGL_RS01180_CGL_RS01185	0	2	0	2	5	42	0	149	99	1	156	0	0	1	0	0	3	1
IGR_CGL_RS01185_CGL_RS01190	0	0	0	3	1	11	1	33	25	2	90	0	0	0	0	0	0	0
IGR_CGL_RS01190_CGL_RS01195	0	0	0	3	0	11	6	57	60	1	54	0	0	0	3	0	1	0
IGR_CGL_RS01195_CGL_RS01200	0	0	0	0	0	0	0	0	0	0	0	0	0	0	0	0	0	0
IGR_CGL_RS01205_CGL_RS01210	0	0	0	5	3	16	3	241	191	2	146	0	2	1	4	0	5	0
IGR_CGL_RS01210_CGL_RS01215	0	6	0	22	11	12	12	341	105	7	276	6	9	4	4	1	29	0
IGR_CGL_RS01215_CGL_RS01220	0	0	0	6	2	2	1	74	44	1	57	2	2	5	0	1	6	2
IGR_CGL_RS01220_CGL_RS01225	0	0	0	3	0	15	2	58	46	1	28	0	0	0	0	0	0	0
IGR_CGL_RS01225_CGL_RS01230	0	0	0	1	1	20	0	28	28	0	35	0	0	0	2	0	0	0
IGR_CGL_RS01235_CGL_RS01240	0	0	0	0	0	0	0	0	9	0	7	13	0	0	0	0	0	0
IGR_CGL_RS01245_CGL_RS01250	0	0	0	0	0	0	0	11	7	0	2	0	0	0	2	0	0	0
IGR_CGL_RS01255_CGL_RS01260	0	11	0	2	10	29	1	114	90	4	86	6	109	234	551	33	1348	113
IGR_CGL_RS01260_CGL_RS01265	0	0	0	0	0	0	0	2	0	0	2	0	1	0	0	1	4	0
IGR_CGL_RS01265_CGL_RS01270	0	0	0	1	1	0	0	17	1	0	39	0	0	1	4	0	4	0
IGR_CGL_RS01270_CGL_RS01275	0	0	0	0	0	1	0	23	2	0	31	0	0	0	0	0	0	0
IGR_CGL_RS01275_CGL_RS01280	0	0	0	0	0	4	0	44	13	0	30	0	0	0	0	0	2	0
IGR_CGL_RS01280_CGL_RS01285	0	0	0	16	8	143	18	690	470	16	458	0	1	0	7	0	3	1
IGR_CGL_RS01285_CGL_RS01290	0	6	0	5	20	126	8	376	391	6	214	0	0	0	2	0	1	0
IGR_CGL_RS01290_CGL_RS01295	0	0	0	3	6	89	10	682	630	18	405	2	0	0	6	0	0	0
IGR_CGL_RS01295_CGL_RS01300	0	0	0	7	3	8	6	275	129	2	100	0	1	0	0	0	10	0
IGR_CGL_RS01300_CGL_RS01305	0	0	0	6	12	72	9	947	653	13	448	13	0	1	16	1	6	0
IGR_CGL_RS01310_CGL_RS01315	0	0	0	0	0	10	0	52	57	0	34	0	1	0	4	0	11	0
IGR_CGL_RS01315_CGL_RS01320	1	0	0	8	6	82	13	592	520	10	498	0	1	1	6	1	1	1
IGR_CGL_RS01320_CGL_RS01325	0	0	0	10	22	52	16	809	251	11	594	22	3	10	10	3	59	1
IGR_CGL_RS01325_CGL_RS01330	0	0	0	1	2	2	0	42	5	1	44	0	0	1	5	0	3	0
IGR_CGL_RS01330_CGL_RS01335	0	0	0	14	5	159	15	436	598	11	338	18	5	0	20	1	9	1
IGR_CGL_RS01335_CGL_RS01340	0	0	0	9	12	83	19	660	358	12	440	2	1	0	1	0	1	1
IGR_CGL_RS01340_CGL_RS01345	0	0	0	2	11	17	2	216	88	12	274	0	2	10	4	4	114	1
IGR_CGL_RS01345_CGL_RS01350	0	0	0	1	3	18	4	375	199	4	184	0	1	1	6	1	9	1
IGR_CGL_RS01350_CGL_RS01355	0	0	0	5	7	15	2	77	85	4	206	0	0	0	4	0	1	1
IGR_CGL_RS01355_CGL_RS01360	0	0	0	0	0	1	0	24	21	1	17	0	0	0	0	0	2	0
IGR_CGL_RS01360_CGL_RS01365	0	0	0	0	4	0	0	3	2	0	1	0	0	0	0	0	0	0
IGR_CGL_RS01370_CGL_RS01375	0	0	0	0	0	0	0	12	5	0	8	0	0	0	0	0	0	0
IGR_CGL_RS01375_CGL_RS01380	0	0	0	0	0	1	0	7	7	0	13	0	0	0	1	0	1	0
IGR_CGL_RS01380_CGL_RS01385	0	0	0	2	0	1	0	1	1	0	2	0	0	3	1	0	0	0
IGR_CGL_RS01390_CGL_RS01395	0	0	0	1	0	18	6	82	57	3	92	0	0	0	4	0	3	0
IGR_CGL_RS01405_CGL_RS01410	0	0	0	0	2	21	0	55	40	0	44	0	0	0	0	0	0	0
IGR_CGL_RS01415_CGL_RS01420	0	0	0	0	0	3	0	11	6	0	13	0	0	0	0	0	2	0
IGR_CGL_RS01420_CGL_RS01425	0	0	0	1	1	6	0	59	45	0	67	8	0	0	1	0	0	0
IGR_CGL_RS01425_CGL_RS01430	0	0	0	0	2	9	1	65	57	0	46	0	0	0	0	0	0	0
IGR_CGL_RS01435_CGL_RS01440	0	0	0	0	0	1	0	9	4	0	17	0	1	2	0	0	7	0
IGR_CGL_RS01440_CGL_RS01445	0	0	0	0	0	0	0	2	0	0	0	0	0	0	1	0	0	0
IGR_CGL_RS01445_CGL_RS01450	0	0	0	0	0	7	0	51	36	0	33	0	0	0	0	0	0	0
IGR_CGL_RS01450_CGL_RS01455	0	0	0	2	2	6	4	126	61	1	52	0	0	1	1	0	2	0
IGR_CGL_RS01455_CGL_RS01460	0	0	0	0	1	1	0	1	0	0	1	0	0	0	0	0	0	0
IGR_CGL_RS01460_CGL_RS01465	0	0	0	13	1	28	13	176	124	9	146	0	0	2	3	1	2	0
IGR_CGL_RS01465_CGL_RS01470	0	0	0	1	10	3	2	105	70	2	114	2	0	5	5	1	27	1
IGR_CGL_RS01470_CGL_RS01475	0	0	0	8	9	27	6	306	925	10	572	2	10	3	4	2	17	11
IGR_CGL_RS01475_CGL_RS01480	2	0	0	5	4	3	2	156	45	4	213	0	1	0	0	1	11	0
IGR_CGL_RS01480_CGL_RS01485	0	0	0	2	2	4	1	93	46	3	90	7	1	0	0	0	2	0
IGR_CGL_RS01485_CGL_RS01490	0	0	0	1	0	4	0	2	2	0	3	0	0	0	3	0	1	0
IGR_CGL_RS01490_CGL_RS01495	0	0	0	0	0	0	0	6	5	0	10	0	0	0	0	0	0	0
IGR_CGL_RS01495_CGL_RS01500	0	0	0	0	0	0	0	2	0	0	2	0	0	0	1	0	0	0
IGR_CGL_RS01500_CGL_RS01505	0	0	0	0	0	5	0	16	17	0	12	0	0	0	6	0	0	0
IGR_CGL_RS01510_CGL_RS01515	0	0	0	3	0	10	0	4	6	0	6	0	2	0	0	0	0	0
IGR_CGL_RS01515_CGL_RS01520	0	0	0	0	0	0	0	5	7	1	10	0	0	0	4	0	0	0
IGR_CGL_RS01520_CGL_RS01525	0	0	0	16	9	31	13	404	274	13	392	4	8	32	22	0	12	0
IGR_CGL_RS01525_CGL_RS01530	0	13	0	48	64	58	39	2072	989	31	1833	11	27	60	40	5	123	6
IGR_CGL_RS01530_CGL_RS01535	0	0	0	1	5	0	0	9	15	0	23	0	0	0	2	0	1	0
IGR_CGL_RS01535_CGL_RS01540	0	0	0	0	1	31	3	126	89	1	73	0	0	1	5	1	3	0
IGR_CGL_RS01545_CGL_RS01550	0	0	0	3	10	16	1	172	109	1	87	0	0	0	0	0	0	0
IGR_CGL_RS01550_CGL_RS01555	0	0	0	8	11	19	4	483	131	5	303	0	0	3	4	0	0	0
IGR_CGL_RS01555_CGL_RS01560	0	0	0	4	2	23	8	213	87	6	115	0	0	1	11	0	7	0
IGR_CGL_RS01560_CGL_RS01565	0	0	0	3	11	13	1	330	146	7	222	0	1	2	1	0	13	1
IGR_CGL_RS01565_CGL_RS01570	1	0	0	2	2	3	0	8	2	0	19	0	9	3	4	6	24	1
IGR_CGL_RS01585_CGL_RS01590	0	0	0	0	0	1	0	18	19	0	13	0	0	0	0	0	0	0
IGR_CGL_RS01590_CGL_RS01595	0	0	0	0	0	0	0	5	8	0	2	0	0	0	0	0	0	0
IGR_CGL_RS01595_CGL_RS01600	0	0	0	0	0	7	1	12	6	0	11	0	0	0	0	0	0	0
IGR_CGL_RS01605_CGL_RS01610	17	12	12	432	282	310	226	10231	1887	338	8059	40	261	119	88	51	934	15
IGR_CGL_RS01610_CGL_RS01615	0	0	0	97	41	116	35	749	336	22	784	18	42	11	32	2	76	1
IGR_CGL_RS01615_CGL_RS01620	0	0	0	3	0	30	6	259	182	2	213	5	0	0	0	0	0	0
IGR_CGL_RS01620_CGL_RS01625	0	0	0	4	2	15	2	87	50	2	85	8	1	0	0	0	0	0
IGR_CGL_RS01625_CGL_RS01630	0	0	0	0	0	0	0	0	0	0	0	0	0	0	0	0	0	0
IGR_CGL_RS01630_CGL_RS01635	0	0	0	2	5	9	1	124	38	3	100	0	0	0	2	0	1	1
IGR_CGL_RS01635_CGL_RS01640	0	0	0	0	2	5	0	31	16	1	18	0	2	0	11	1	4	1
IGR_CGL_RS01640_CGL_RS01645	0	8	0	0	8	17	2	190	120	2	127	0	5	2	12	1	145	0
IGR_CGL_RS01645_CGL_RS01650	0	9	0	2	1	12	4	151	147	0	86	0	1	0	18	1	32	1
IGR_CGL_RS01650_CGL_RS01655	0	0	0	0	0	0	0	4	0	0	7	0	0	0	6	0	0	0
IGR_CGL_RS01655_CGL_RS01660	0	0	0	0	1	1	0	19	24	0	18	0	0	0	1	0	1	0
IGR_CGL_RS01670_CGL_RS01675	0	0	0	18	0	29	4	102	102	8	79	3	0	0	0	0	1	0
IGR_CGL_RS01675_CGL_RS01680	0	0	0	6	3	17	3	141	91	2	93	4	0	0	0	0	2	0
IGR_CGL_RS01680_CGL_RS01685	0	0	0	1	0	7	0	11	13	0	21	0	0	0	1	0	0	0
IGR_CGL_RS01685_CGL_RS01690	0	0	0	22	15	93	30	985	933	11	747	7	0	2	11	0	1	0
IGR_CGL_RS01695_CGL_RS01700	0	0	0	0	0	0	0	2	0	0	0	0	0	0	0	0	0	0
IGR_CGL_RS01700_CGL_RS01705	0	0	0	1	1	11	4	102	82	2	65	2	0	0	0	0	1	0
IGR_CGL_RS01705_CGL_RS01710	0	0	0	3	3	23	0	58	84	2	58	0	0	0	2	0	0	0
IGR_CGL_RS01710_CGL_RS01720	0	0	0	13	9	15	9	290	215	12	409	0	9	8	6	1	72	2
IGR_CGL_RS01720_CGL_RS01725	0	2	0	16	21	64	16	495	360	6	357	17	4	4	6	1	54	2
IGR_CGL_RS01725_CGL_RS01730	0	0	0	2	2	48	4	203	205	6	115	6	2	0	7	0	0	0
IGR_CGL_RS01740_CGL_RS01745	0	0	0	0	1	5	1	68	40	1	36	0	0	0	0	0	0	1
IGR_CGL_RS01745_CGL_RS01750	0	0	0	1	2	2	0	9	9	0	16	0	0	2	3	0	5	0
IGR_CGL_RS01750_CGL_RS01755	0	0	0	3	0	11	2	51	55	2	99	0	0	2	1	0	10	2
IGR_CGL_RS01755_CGL_RS01760	0	0	0	1	3	36	11	353	229	1	170	0	0	1	0	1	5	0
IGR_CGL_RS01765_CGL_RS01770	0	0	0	3	0	18	1	41	38	2	22	0	0	0	1	0	0	0
IGR_CGL_RS01770_CGL_RS01775	0	1	0	9	14	13	3	615	69	2	679	1	4	17	9	3	179	1
IGR_CGL_RS01775_CGL_RS01780	0	0	0	1	4	21	2	226	243	1	107	0	1	0	6	0	5	3
IGR_CGL_RS01780_CGL_RS01785	0	0	0	9	10	42	19	861	575	9	465	12	1	1	9	0	4	0
IGR_CGL_RS01785_CGL_RS01790	0	4	0	27	10	106	24	1265	784	27	973	10	6	1	27	2	47	1
IGR_CGL_RS01815_CGL_RS01820	0	14	0	29	16	106	20	1061	825	23	717	7	9	31	26	0	61	1
IGR_CGL_RS01820_CGL_RS01825	0	0	0	8	17	76	9	931	529	12	540	4	4	2	12	0	19	0
IGR_CGL_RS01825_CGL_RS01830	0	0	0	3	5	85	8	386	353	9	342	0	0	1	6	0	6	0
IGR_CGL_RS01830_CGL_RS01835	0	0	0	3	7	20	3	210	52	3	198	0	1	0	3	0	2	0
IGR_CGL_RS01835_CGL_RS01840	0	0	0	5	5	39	1	279	198	8	160	0	4	0	14	0	8	0
IGR_CGL_RS01840_CGL_RS15580	6	21	0	49	20	119	33	1350	890	50	1723	17	25	28	214	5	404	6
IGR_CGL_RS01850_CGL_RS01855	0	0	0	8	16	42	9	269	342	12	430	2	22	21	70	6	162	27
IGR_CGL_RS01855_CGL_RS01860	0	1	0	8	16	45	9	370	299	12	521	0	16	26	86	6	113	5
IGR_CGL_RS01860_CGL_RS01865	1	4	0	37	22	145	30	1810	920	21	1718	17	5	15	18	0	63	2
IGR_CGL_RS01865_CGL_RS01870	0	0	0	13	24	56	10	978	539	9	575	0	1	3	7	0	30	1
IGR_CGL_RS01870_CGL_RS01875	0	0	0	5	3	16	6	189	176	1	196	0	1	3	9	1	13	0
IGR_CGL_RS01875_CGL_RS01880	0	17	0	44	35	46	50	1768	1347	45	1721	27	2	6	2	2	24	1
IGR_CGL_RS01880_CGL_RS01885	0	0	0	30	17	122	17	1350	1024	10	949	11	1	3	7	0	6	1
IGR_CGL_RS01885_CGL_RS01890	0	0	0	3	1	5	4	113	89	1	51	0	0	0	0	0	0	0
IGR_CGL_RS01890_CGL_RS01895	0	0	0	13	10	72	13	1047	974	14	475	0	1	1	5	0	4	0
IGR_CGL_RS01895_CGL_RS01900	0	0	0	1	1	13	1	75	43	0	55	0	0	1	0	0	0	0
IGR_CGL_RS01900_CGL_RS01905	0	0	0	83	53	690	67	3001	1950	83	3147	15	3	4	32	2	5	2
IGR_CGL_RS01910_CGL_RS01915	0	19	0	130	116	901	115	5843	3318	132	3977	48	7	25	7	0	93	4
IGR_CGL_RS01915_CGL_RS01920	0	0	0	34	11	142	28	353	403	27	480	8	4	2	4	0	0	0
IGR_CGL_RS01920_CGL_RS01925	0	0	0	6	12	43	1	195	210	4	176	0	0	0	4	0	10	0
IGR_CGL_RS01925_CGL_RS01930	0	0	0	0	0	0	0	0	0	0	2	0	0	0	0	0	0	0
IGR_CGL_RS01930_CGL_RS01935	0	0	0	1	5	33	2	80	62	0	55	0	0	0	0	0	9	0
IGR_CGL_RS01935_CGL_RS01940	0	11	0	5	4	25	4	221	297	1	147	0	2	1	13	0	19	0
IGR_CGL_RS01940_CGL_RS01945	0	0	0	7	0	7	4	111	75	1	121	0	2	2	4	0	12	0
IGR_CGL_RS01955_CGL_RS01960	0	0	0	1	2	4	5	431	96	5	304	0	1	0	0	0	7	0
IGR_CGL_RS01960_CGL_RS01965	0	0	0	0	0	0	0	0	0	0	0	0	0	0	0	0	0	0
IGR_CGL_RS01965_CGL_RS01970	0	0	0	9	0	7	2	43	23	5	37	0	0	0	1	0	3	0
IGR_CGL_RS01980_CGL_RS01985	0	0	0	0	0	1	0	2	2	0	4	0	0	0	0	0	0	0
IGR_CGL_RS01985_CGL_RS01990	0	0	0	0	0	0	1	4	0	0	6	0	0	0	0	0	4	0
IGR_CGL_RS01990_CGL_RS01995	0	0	0	3	2	26	0	21	35	1	37	0	0	0	0	0	0	0
IGR_CGL_RS02005_CGL_RS02015	0	0	0	26	37	204	10	299	272	29	690	8	0	6	0	1	1	2
IGR_CGL_RS02015_CGL_RS02020	0	0	0	0	4	16	4	14	49	1	54	0	0	0	0	0	0	0
IGR_CGL_RS02020_CGL_RS02025	0	0	0	0	1	8	1	87	67	1	71	0	0	0	2	0	0	0
IGR_CGL_RS02030_CGL_RS02035	0	0	0	0	0	0	0	4	1	0	1	0	0	0	0	0	0	0
IGR_CGL_RS02040_CGL_RS02045	0	0	0	13	12	89	11	436	395	11	359	12	1	0	10	0	0	0
IGR_CGL_RS02045_CGL_RS02050	0	0	0	0	0	0	1	6	2	0	15	0	0	0	0	0	1	0
IGR_CGL_RS02050_CGL_RS02055	0	0	0	2	0	17	4	72	55	2	65	0	0	0	5	0	0	0
IGR_CGL_RS02055_CGL_RS02060	0	0	0	52	28	90	27	563	1094	19	529	0	9	4	27	2	16	2
IGR_CGL_RS02065_CGL_RS02070	8	0	0	19	9	154	21	1107	1136	29	712	8	4	3	18	0	15	0
IGR_CGL_RS02075_CGL_RS02080	0	0	0	2	1	5	2	65	53	3	44	0	1	0	0	0	0	0
IGR_CGL_RS02080_CGL_RS02085	0	0	0	0	0	1	0	2	2	0	3	0	0	0	0	0	0	0
IGR_CGL_RS02085_CGL_RS02090	0	0	0	9	0	60	1	100	169	6	87	3	2	2	19	0	1	9
IGR_CGL_RS02090_CGL_RS02095	0	0	0	18	8	113	11	208	391	11	228	4	2	0	19	1	2	0
IGR_CGL_RS02095_CGL_RS02100	0	0	0	19	14	61	13	461	387	12	374	0	3	0	20	2	14	1
IGR_CGL_RS02100_CGL_RS02105	5	0	0	143	43	37	82	1789	198	145	2311	1	23	10	12	9	122	0
IGR_CGL_RS02105_CGL_RS02110	0	0	0	33	14	16	29	617	220	38	886	0	1	1	4	3	9	1
IGR_CGL_RS02110_CGL_RS02115	0	0	0	0	0	2	0	13	6	0	7	0	0	0	1	0	2	0
IGR_CGL_RS02115_CGL_RS02120	0	0	0	2	0	22	1	67	34	3	46	0	0	1	5	0	11	1
IGR_CGL_RS02120_CGL_RS02125	0	0	0	0	3	26	2	160	143	7	149	0	0	0	2	0	3	1
IGR_CGL_RS02125_CGL_RS02130	0	0	0	1	5	65	8	360	361	3	289	0	2	3	9	0	4	0
IGR_CGL_RS02130_CGL_RS02135	0	0	0	3	0	6	4	62	40	2	47	0	1	7	1	0	2	2
IGR_CGL_RS02135_CGL_RS02140	0	0	0	0	0	0	0	19	9	2	22	0	0	0	0	0	3	0
IGR_CGL_RS02140_CGL_RS02145	0	0	0	2	1	11	0	29	29	2	12	0	0	0	0	0	0	4
IGR_CGL_RS02145_CGL_RS02150	0	0	0	0	1	27	0	56	34	0	39	0	0	1	3	0	0	0
IGR_CGL_RS02150_CGL_RS02155	0	0	0	1	0	7	1	60	77	0	36	0	0	0	1	0	1	0
IGR_CGL_RS02155_CGL_RS02160	0	0	0	8	8	21	7	136	61	5	97	5	1	4	0	1	12	0
IGR_CGL_RS02160_CGL_RS02165	0	0	0	2	5	10	4	116	86	2	92	0	0	1	0	0	0	0
IGR_CGL_RS02170_CGL_RS02175	0	0	0	0	0	1	1	13	17	0	16	0	0	0	0	0	0	0
IGR_CGL_RS02175_CGL_RS02185	0	4	0	12	15	29	0	180	79	4	200	6	3	2	7	0	13	0
IGR_CGL_RS02185_CGL_RS02190	0	0	0	7	4	21	0	210	57	13	382	1	1	3	4	0	3	0
IGR_CGL_RS02190_CGL_RS02195	0	0	0	1	2	18	1	95	104	0	42	0	0	0	3	0	1	0
IGR_CGL_RS02195_CGL_RS02200	0	0	0	5	9	124	8	255	367	5	190	2	1	3	5	0	8	0
IGR_CGL_RS02200_CGL_RS02205	0	0	0	6	3	143	11	272	701	8	178	1	0	9	13	0	2	2
IGR_CGL_RS02205_CGL_RS02210	0	0	0	5	8	114	2	167	336	6	122	6	0	0	9	0	2	1
IGR_CGL_RS02210_CGL_RS02215	0	0	0	2	5	40	3	76	191	2	90	0	0	0	1	0	0	0
IGR_CGL_RS02215_CGL_RS02220	0	0	0	4	2	37	9	82	101	6	119	0	1	0	8	1	1	0
IGR_CGL_RS02220_CGL_RS02225	0	0	0	5	4	140	7	332	257	6	227	0	0	0	2	0	0	0
IGR_CGL_RS02230_CGL_RS02235	0	0	0	4	0	11	1	62	49	0	77	1	1	0	5	0	2	0
IGR_CGL_RS02240_CGL_RS02245	0	0	0	2	2	28	3	102	65	6	107	0	2	0	4	0	0	0
IGR_CGL_RS02245_CGL_RS02250	0	0	0	4	0	50	1	283	234	5	184	0	0	0	0	0	0	1
IGR_CGL_RS02250_CGL_RS02255	0	0	0	2	0	13	0	63	44	2	21	0	0	0	5	0	1	0
IGR_CGL_RS02255_CGL_RS02260	0	0	0	0	1	0	0	2	7	0	1	0	0	0	0	0	0	0
IGR_CGL_RS02265_CGL_RS02270	0	2	0	0	5	13	4	306	147	7	204	0	1	3	0	1	15	0
IGR_CGL_RS02270_CGL_RS02275	0	0	0	0	0	0	0	0	2	0	4	0	0	0	0	0	3	0
IGR_CGL_RS02275_CGL_RS02280	0	0	0	5	3	6	6	138	71	2	132	12	1	1	3	1	22	2
IGR_CGL_RS02280_CGL_RS02285	0	0	0	0	0	1	0	3	1	0	6	0	0	0	0	0	0	0
IGR_CGL_RS02290_CGL_RS02295	0	0	0	1	0	3	0	2	10	1	7	0	0	0	0	0	0	0
IGR_CGL_RS02295_CGL_RS02300	0	0	0	1	0	7	0	19	10	0	22	0	0	0	0	0	0	0
IGR_CGL_RS02305_CGL_RS02310	0	0	0	0	2	25	2	91	67	0	48	0	0	2	7	0	1	0
IGR_CGL_RS02310_CGL_RS02315	0	0	0	10	9	19	5	351	161	6	227	8	7	1	1	3	7	0
IGR_CGL_RS02315_CGL_RS02320	0	0	0	2	0	2	2	35	20	1	29	0	2	0	5	0	0	0
IGR_CGL_RS02320_CGL_RS02325	0	0	0	1	0	11	0	30	39	0	15	0	0	0	2	0	3	0
IGR_CGL_RS02330_CGL_RS02335	0	0	0	4	0	7	2	57	40	2	111	4	0	0	0	0	0	0
IGR_CGL_RS02340_CGL_RS15610	0	0	0	5	5	12	4	135	47	3	86	5	5	17	8	4	83	3
IGR_CGL_RS02350_CGL_RS02355	0	0	0	5	6	13	4	110	110	3	58	0	1	0	5	3	1	0
IGR_CGL_RS02355_CGL_RS02360	0	0	0	0	0	0	0	0	1	0	1	0	0	0	0	0	0	0
IGR_CGL_RS02360_CGL_RS02365	0	0	0	4	3	17	9	65	118	0	39	0	3	0	11	0	0	0
IGR_CGL_RS02365_CGL_RS02370	0	0	0	1	1	7	1	32	12	0	24	0	0	0	1	0	1	0
IGR_CGL_RS02375_CGL_RS02380	0	27	0	10	13	57	5	443	403	2	293	8	2	7	17	0	95	3
IGR_CGL_RS02380_CGL_RS02385	0	0	0	4	0	27	3	58	90	3	84	0	1	0	4	0	2	0
IGR_CGL_RS02385_CGL_RS02390	0	0	0	3	3	12	0	107	140	1	71	0	0	0	2	0	1	0
IGR_CGL_RS02395_CGL_RS02400	0	0	0	2	3	7	1	84	25	1	53	2	0	0	2	0	4	1
IGR_CGL_RS02400_CGL_RS02405	0	0	0	1	9	6	2	302	113	0	494	0	1	2	0	0	9	0
IGR_CGL_RS02405_CGL_RS02410	4	0	0	3	1	4	6	288	39	2	620	18	1	1	0	0	2	1
IGR_CGL_RS02410_CGL_RS02415	0	0	0	0	0	0	0	0	0	0	8	0	0	0	0	0	2	0
IGR_CGL_RS02415_CGL_RS02420	0	0	0	2	1	0	0	0	0	0	5	0	0	0	0	0	1	0
IGR_CGL_RS02420_CGL_RS02425	0	0	0	1	2	2	0	7	0	2	19	0	0	0	0	0	0	0
IGR_CGL_RS02425_CGL_RS02430	2	0	0	1	5	1	0	301	63	0	132	0	3	2	2	0	40	1
IGR_CGL_RS02430_CGL_RS02435	0	1	0	7	2	8	2	110	69	8	138	0	4	1	1	0	17	0
IGR_CGL_RS02435_CGL_RS02440	7	0	0	111	43	250	94	1964	788	167	2249	82	4	6	10	0	33	1
IGR_CGL_RS02440_CGL_RS02445	0	0	0	87	40	592	85	2210	1818	178	3004	65	1	5	9	0	7	2
IGR_CGL_RS02445_CGL_RS02450	0	0	0	7	0	43	6	102	208	13	280	19	2	0	2	0	1	0
IGR_CGL_RS02450_CGL_RS02455	0	0	0	1	0	1	0	9	2	0	3	0	0	0	0	0	0	0
IGR_CGL_RS02455_CGL_RS02460	0	0	0	26	9	211	5	154	131	6	142	7	0	0	1	0	1	2
IGR_CGL_RS02460_CGL_RS02465	0	0	0	35	34	704	7	400	394	12	370	10	0	1	0	0	0	0
IGR_CGL_RS02465_CGL_RS02470	0	0	0	6	8	174	0	78	97	5	64	0	0	2	0	0	5	0
IGR_CGL_RS02470_CGL_RS02475	0	0	0	0	0	26	0	16	14	0	21	0	12	4	142	1	57	8
IGR_CGL_RS02475_CGL_RS02480	0	0	0	0	1	11	0	41	32	1	20	0	0	0	6	0	0	0
IGR_CGL_RS02480_CGL_RS02485	19	0	0	797	159	628	607	3857	3309	1608	9693	147	15	11	28	4	32	7
IGR_CGL_RS02485_CGL_RS02490	0	0	8	455	102	742	392	4054	3100	690	8332	139	6	6	8	2	8	8
IGR_CGL_RS02490_CGL_RS02495	0	0	0	24	11	39	13	592	227	34	883	7	0	3	0	0	2	0
IGR_CGL_RS02495_CGL_RS02500	0	53	0	73	75	228	49	1983	581	41	1742	30	39	33	124	10	279	4
IGR_CGL_RS02500_CGL_RS02505	0	1	0	118	245	861	92	2298	2361	131	3294	163	17	23	59	1	2	4
IGR_CGL_RS02505_CGL_RS02510	0	0	0	29	24	161	24	274	227	28	375	3	3	4	9	0	6	0
IGR_CGL_RS02510_CGL_RS02515	0	0	0	0	0	2	0	14	20	1	12	0	0	0	6	0	0	0
IGR_CGL_RS02515_CGL_RS02520	0	0	0	1	1	2	1	55	79	1	42	0	0	1	0	0	4	0
IGR_CGL_RS02520_CGL_RS02525	0	0	0	63	18	185	49	724	789	92	1719	67	8	7	12	0	3	2
IGR_CGL_RS02525_CGL_RS02530	0	0	0	23	19	135	21	1389	1101	40	2026	15	1	3	15	1	2	0
IGR_CGL_RS02530_CGL_RS02535	0	0	0	203	81	1651	201	8866	7061	466	12695	137	18	11	64	11	50	12
IGR_CGL_RS02535_CGL_RS02540	0	12	8	515	268	3081	497	19142	13558	913	16206	346	16	18	49	13	56	15
IGR_CGL_RS02540_CGL_RS02545	0	0	0	183	26	450	106	1362	1889	75	1655	39	20	0	20	1	4	0
IGR_CGL_RS02545_CGL_RS02550	0	0	0	2	1	13	1	39	32	0	66	0	1	0	0	0	0	0
IGR_CGL_RS02550_CGL_RS02555	0	0	0	1	0	28	1	23	30	0	29	0	0	0	0	0	0	0
IGR_CGL_RS02560_CGL_RS02570	0	3	0	493	126	1006	330	5437	2768	1057	14435	413	73	33	111	29	231	14
IGR_CGL_RS02570_CGL_RS02575	1	7	0	144	101	718	88	3772	2011	219	7077	146	21	20	83	11	106	5
IGR_CGL_RS02585_CGL_RS02590	12	0	0	311	213	1878	327	6283	5302	775	18990	1004	26	22	83	7	3	17
IGR_CGL_RS02590_CGL_RS02595	3	0	0	145	62	1118	115	3185	2498	288	7625	140	9	9	39	3	0	9
IGR_CGL_RS02595_CGL_RS02600	0	0	0	35	23	223	29	1461	864	71	2861	176	1	1	16	0	1	4
IGR_CGL_RS02605_CGL_RS02610	0	0	0	28	17	486	42	1548	1013	77	2278	209	1	2	13	0	4	5
IGR_CGL_RS02615_CGL_RS02620	0	0	0	222	85	748	237	4782	3365	388	9026	213	10	6	6	5	7	7
IGR_CGL_RS02620_CGL_RS02625	0	0	0	38	11	145	19	255	256	44	847	25	4	1	1	0	1	1
IGR_CGL_RS02625_CGL_RS02630	0	0	0	0	4	17	1	69	55	4	62	5	0	14	6	0	3	6
IGR_CGL_RS02630_CGL_RS02635	0	0	0	63	23	128	38	414	441	90	709	25	3	8	15	4	5	0
IGR_CGL_RS02635_CGL_RS02640	0	0	0	98	52	300	43	2321	1224	100	2497	90	6	5	57	1	5	3
IGR_CGL_RS02645_CGL_RS02650	0	0	0	35	8	62	23	499	627	31	1316	0	4	1	8	1	0	1
IGR_CGL_RS02650_CGL_RS02655	5	0	0	1	0	11	0	32	35	2	27	0	0	1	3	1	2	0
IGR_CGL_RS02655_CGL_RS02660	0	0	0	1	1	9	2	70	22	0	42	0	0	4	1	0	16	0
IGR_CGL_RS02665_CGL_RS02670	0	0	0	0	0	8	1	29	20	0	18	0	0	0	3	1	1	0
IGR_CGL_RS02670_CGL_RS02675	0	0	0	12	3	52	7	114	192	2	100	0	2	1	7	0	5	0
IGR_CGL_RS02675_CGL_RS02680	0	0	0	58	32	23	42	751	475	43	539	42	2	8	3	0	0	2
IGR_CGL_RS02680_CGL_RS02685	0	0	0	14	0	20	9	132	101	9	158	0	0	0	0	0	2	0
IGR_CGL_RS02695_CGL_RS02700	0	0	0	11	2	253	4	243	245	11	286	22	0	0	2	0	2	0
IGR_CGL_RS02700_CGL_RS02705	0	0	0	16	7	265	12	457	623	10	445	32	0	3	9	0	5	0
IGR_CGL_RS02705_CGL_RS02710	0	0	0	23	51	404	27	1091	678	22	986	35	3	1	14	0	0	1
IGR_CGL_RS02710_CGL_RS02715	8	0	0	185	116	369	136	3916	1227	315	7586	282	14	10	13	1	78	3
IGR_CGL_RS02715_CGL_RS02720	0	0	8	185	52	689	121	2520	2294	230	5790	75	6	4	15	4	13	3
IGR_CGL_RS02720_CGL_RS02725	0	0	0	209	92	686	134	3354	2326	254	6120	330	15	4	19	3	9	11
IGR_CGL_RS02725_CGL_RS02730	0	0	0	196	75	1040	156	5411	3955	306	8102	144	3	11	31	2	11	6
IGR_CGL_RS02730_CGL_RS02735	0	0	0	135	73	432	119	4245	3309	197	7520	175	5	9	9	0	7	7
IGR_CGL_RS02735_CGL_RS02740	0	0	0	144	114	500	138	7026	2928	195	8643	142	4	10	14	2	5	12
IGR_CGL_RS02740_CGL_RS02750	0	0	0	21	6	123	24	178	434	50	655	97	2	2	2	0	3	0
IGR_CGL_RS02750_CGL_RS02755	0	0	0	0	0	0	0	7	7	0	1	0	0	0	0	0	0	0
IGR_CGL_RS02765_CGL_RS02770	0	0	0	0	0	0	0	6	8	0	1	0	0	0	3	0	0	0
IGR_CGL_RS02770_CGL_RS02775	0	0	0	0	0	6	0	3	4	0	6	0	0	0	0	0	1	0
IGR_CGL_RS02780_CGL_RS02785	0	0	0	1	0	1	1	12	23	1	6	0	0	0	0	0	0	0
IGR_CGL_RS02785_CGL_RS02790	0	0	0	0	0	2	0	6	9	0	9	0	0	0	0	0	0	0
IGR_CGL_RS02790_CGL_RS02795	0	0	0	0	0	1	1	35	30	1	33	0	0	0	4	0	1	0
IGR_CGL_RS02795_CGL_RS02800	4	0	0	3	2	6	5	156	35	5	201	6	0	2	0	1	3	0
IGR_CGL_RS02805_CGL_RS02810	0	0	0	12	1	37	16	124	180	13	238	0	3	0	11	1	2	1
IGR_CGL_RS02810_CGL_RS02815	0	0	0	2	0	36	5	280	217	4	242	5	2	0	6	0	6	0
IGR_CGL_RS02815_CGL_RS02820	0	0	0	54	23	193	28	1419	873	43	1911	79	8	7	11	0	41	1
IGR_CGL_RS02820_CGL_RS02825	0	0	0	309	105	978	248	5651	5728	458	11392	220	22	12	44	12	97	10
IGR_CGL_RS02825_CGL_RS02830	0	0	0	60	23	292	48	1634	961	141	2984	33	7	2	14	0	6	7
IGR_CGL_RS02830_CGL_RS02835	0	0	0	85	85	694	86	9494	3151	101	10545	86	7	10	30	3	14	5
IGR_CGL_RS02835_CGL_RS02840	0	11	0	204	50	3325	170	1725	5484	525	4365	83	10	3	115	2	2	4
IGR_CGL_RS02840_CGL_RS02845	0	0	0	81	21	1070	57	989	1215	127	1628	26	2	4	20	0	1	0
IGR_CGL_RS02845_CGL_RS02850	0	0	0	21	6	199	29	331	334	43	718	60	0	0	1	2	0	2
IGR_CGL_RS02850_CGL_RS02855	0	0	0	1	0	31	0	72	80	3	83	0	0	0	0	0	0	0
IGR_CGL_RS02860_CGL_RS02865	0	0	0	2	1	23	1	33	66	3	68	0	0	0	2	0	3	0
IGR_CGL_RS02865_CGL_RS02870	0	0	0	1	4	14	0	37	21	1	43	0	1	0	0	0	1	0
IGR_CGL_RS02870_CGL_RS02875	0	0	0	0	0	0	0	0	0	0	3	0	0	0	0	0	0	0
IGR_CGL_RS02875_CGL_RS02880	0	0	0	7	7	21	0	127	85	3	67	1	2	2	0	0	0	0
IGR_CGL_RS02880_CGL_RS02885	0	0	0	13	15	77	4	424	400	4	222	6	3	2	0	0	13	3
IGR_CGL_RS02885_CGL_RS02890	0	0	0	1	0	15	0	64	74	0	38	1	1	3	1	1	2	1
IGR_CGL_RS02890_CGL_RS02895	0	0	0	0	0	0	0	0	0	0	2	0	0	0	0	0	0	0
IGR_CGL_RS02895_CGL_RS02900	0	0	0	0	0	0	0	0	1	0	1	0	0	0	0	0	0	0
IGR_CGL_RS02905_CGL_RS02910	0	0	0	0	0	1	0	6	9	1	8	0	0	0	2	0	0	0
IGR_CGL_RS02910_CGL_RS02915	0	0	0	0	0	0	0	0	0	0	3	0	0	0	0	0	0	0
IGR_CGL_RS02915_CGL_RS02920	1	1	1	45	40	81	36	1371	545	60	2066	45	2	5	7	2	21	2
IGR_CGL_RS02925_CGL_RS02930	0	0	0	36	19	211	37	417	1068	82	2508	28	3	3	17	0	7	0
IGR_CGL_RS02930_CGL_RS02935	0	0	0	25	14	94	11	811	400	10	483	7	2	1	6	0	0	0
IGR_CGL_RS02940_CGL_RS02945	0	0	0	0	1	6	4	46	34	1	28	0	0	0	2	0	0	0
IGR_CGL_RS02945_CGL_RS02950	0	0	0	2	1	14	1	47	95	1	47	0	0	1	6	0	1	0
IGR_CGL_RS02950_CGL_RS02955	0	0	0	0	0	0	0	7	1	0	11	0	0	0	0	0	0	0
IGR_CGL_RS02955_CGL_RS02960	0	0	0	1	0	10	0	181	136	3	71	0	0	0	0	0	1	0
IGR_CGL_RS02960_CGL_RS02965	0	0	0	8	29	143	9	1167	330	10	445	28	1	5	14	1	35	1
IGR_CGL_RS02965_CGL_RS02970	0	0	0	1	0	23	2	15	24	0	19	0	0	0	2	0	0	0
IGR_CGL_RS02970_CGL_RS02975	0	0	0	4	1	36	2	228	197	3	128	0	11	0	14	2	15	2
IGR_CGL_RS02980_CGL_RS02985	0	0	0	0	6	13	3	113	72	0	55	3	0	4	5	0	0	0
IGR_CGL_RS02985_CGL_RS02990	0	0	0	2	3	38	1	61	88	2	71	0	0	0	2	0	0	0
IGR_CGL_RS02990_CGL_RS02995	0	0	0	2	1	28	3	203	118	6	112	18	0	0	0	0	0	0
IGR_CGL_RS02995_CGL_RS03000	0	0	0	70	44	721	77	6421	3585	64	3284	5	10	4	43	6	171	12
IGR_CGL_RS03000_CGL_RS03005	0	0	0	86	31	995	62	1994	2654	45	1758	20	12	1	70	16	193	10
IGR_CGL_RS03005_CGL_RS03010	0	0	0	26	8	285	38	1564	1637	19	848	45	8	2	8	0	9	3
IGR_CGL_RS03010_CGL_RS03015	0	0	0	1	3	18	0	124	82	1	130	0	0	0	4	0	8	0
IGR_CGL_RS03020_CGL_RS03025	0	0	0	3	8	14	7	86	87	2	96	0	11	2	13	1	0	0
IGR_CGL_RS03025_CGL_RS03030	4	0	0	0	0	4	2	32	31	1	33	0	1	0	2	0	0	0
IGR_CGL_RS03030_CGL_RS03035	0	0	0	4	1	24	13	306	411	10	296	15	0	0	1	0	1	0
IGR_CGL_RS03040_CGL_RS03045	0	0	0	0	0	1	0	2	0	0	1	0	0	0	1	0	0	0
IGR_CGL_RS03045_CGL_RS03050	0	0	0	0	0	0	0	0	2	0	2	0	0	0	3	0	0	0
IGR_CGL_RS03050_CGL_RS03055	0	0	0	9	6	64	6	439	456	7	297	14	4	1	15	0	9	1
IGR_CGL_RS03055_CGL_RS03060	0	0	0	18	11	36	5	562	460	3	309	0	8	9	33	3	73	1
IGR_CGL_RS03060_CGL_RS03065	0	0	0	0	1	1	0	7	2	0	12	0	0	0	2	0	4	0
IGR_CGL_RS03065_CGL_RS03070	0	0	0	0	0	3	0	30	22	0	20	5	2	5	4	0	3	1
IGR_CGL_RS03075_CGL_RS03080	0	0	0	1	7	19	1	205	120	0	119	2	1	2	14	1	2	0
IGR_CGL_RS03080_CGL_RS03085	0	0	0	1	2	3	2	96	49	1	42	3	0	0	3	0	2	0
IGR_CGL_RS03085_CGL_RS03090	0	0	0	1	0	0	0	11	5	0	13	0	0	1	0	0	2	0
IGR_CGL_RS03090_CGL_RS03095	0	0	0	1	0	8	0	4	10	0	7	0	0	0	0	0	0	0
IGR_CGL_RS03095_CGL_RS03100	8	0	0	8	4	11	6	250	552	6	185	0	2	1	12	0	26	4
IGR_CGL_RS03100_CGL_RS03105	0	0	0	0	0	21	0	6	9	0	13	0	0	0	0	0	0	0
IGR_CGL_RS03105_CGL_RS03110	0	0	0	1	2	13	1	110	137	1	56	0	0	0	6	0	8	6
IGR_CGL_RS03110_CGL_RS03115	0	0	0	0	0	8	2	31	49	2	27	0	0	0	0	0	3	0
IGR_CGL_RS03120_CGL_RS03125	0	0	0	3	1	6	0	33	38	0	58	0	0	0	0	0	9	2
IGR_CGL_RS03135_CGL_RS03140	0	0	0	1	0	31	2	103	98	0	78	2	0	0	17	0	5	0
IGR_CGL_RS03140_CGL_RS03145	0	0	0	5	4	60	4	190	248	12	226	2	3	1	7	0	5	1
IGR_CGL_RS03145_CGL_RS03150	0	0	0	11	8	24	8	274	323	3	212	0	1	1	6	0	3	2
IGR_CGL_RS03150_CGL_RS03155	0	0	0	1	3	1	0	33	38	0	37	0	0	0	5	0	7	1
IGR_CGL_RS03160_CGL_RS03165	0	0	0	1	1	2	0	19	22	0	16	0	1	1	14	0	4	0
IGR_CGL_RS03165_CGL_RS03170	0	1	0	7	19	71	3	455	310	9	517	2	8	9	14	3	87	1
IGR_CGL_RS03170_CGL_RS03175	0	0	0	2	2	13	0	43	26	0	23	2	0	0	0	0	0	0
IGR_CGL_RS03175_CGL_RS03180	0	0	0	2	0	2	1	58	35	1	49	0	0	0	0	0	0	0
IGR_CGL_RS03185_CGL_RS03190	0	0	0	15	0	53	9	141	164	16	292	5	0	0	10	0	0	0
IGR_CGL_RS03190_CGL_RS03195	0	0	0	2	2	1	1	23	5	0	21	0	0	0	0	0	4	0
IGR_CGL_RS03195_CGL_RS03200	0	0	0	0	0	7	0	11	14	0	4	0	0	0	0	0	0	0
IGR_CGL_RS03205_CGL_RS03210	0	0	0	3	1	25	4	151	129	3	121	0	0	0	0	0	0	0
IGR_CGL_RS03215_CGL_RS03220	0	0	0	1	0	3	1	17	10	0	15	0	0	0	0	0	1	0
IGR_CGL_RS03220_CGL_RS03225	0	0	0	2	1	14	1	71	127	1	48	0	0	0	0	0	7	0
IGR_CGL_RS03225_CGL_RS03230	0	0	0	4	2	38	3	109	211	1	93	0	0	0	0	0	0	0
IGR_CGL_RS03230_CGL_RS03235	0	0	0	1	0	4	1	33	23	0	23	0	0	0	0	0	0	0
IGR_CGL_RS03235_CGL_RS03240	0	0	0	0	0	0	1	5	13	0	5	0	0	0	0	0	0	0
IGR_CGL_RS03240_CGL_RS03245	0	0	0	11	6	49	13	498	567	8	379	5	1	0	0	1	0	0
IGR_CGL_RS03245_CGL_RS03250	0	0	0	13	2	34	3	481	347	5	350	1	2	0	2	0	4	0
IGR_CGL_RS03250_CGL_RS03255	0	0	0	17	15	170	17	924	840	15	548	10	7	3	39	0	14	1
IGR_CGL_RS03255_CGL_RS03260	0	0	0	4	10	45	5	288	315	5	299	1	1	1	2	1	10	0
IGR_CGL_RS03260_CGL_RS03265	0	0	0	6	4	20	7	73	29	0	100	0	0	0	0	0	0	0
IGR_CGL_RS03265_CGL_RS03270	0	0	0	0	7	5	7	141	65	2	125	2	0	0	1	0	7	1
IGR_CGL_RS03270_CGL_RS03275	0	0	0	0	0	4	0	23	21	1	37	0	0	0	0	0	0	0
IGR_CGL_RS03275_CGL_RS03285	0	0	0	84	70	563	53	4215	2666	54	2036	84	1	15	33	0	32	4
IGR_CGL_RS03285_CGL_RS03290	0	0	0	3	4	73	5	220	372	4	119	0	0	0	1	0	0	0
IGR_CGL_RS03290_CGL_RS03295	0	0	0	2	2	28	2	172	123	2	91	0	0	0	0	0	0	0
IGR_CGL_RS03295_CGL_RS03300	0	0	0	2	3	23	6	264	164	1	112	0	0	0	8	0	4	0
IGR_CGL_RS03300_CGL_RS03305	0	0	0	0	2	5	1	79	70	2	45	0	2	0	0	0	1	0
IGR_CGL_RS03305_CGL_RS03310	0	0	0	1	0	3	0	73	62	0	42	0	0	0	2	0	20	0
IGR_CGL_RS03310_CGL_RS03315	0	0	0	2	0	5	1	32	19	1	37	0	0	0	0	0	0	0
IGR_CGL_RS03315_CGL_RS03320	0	0	0	2	1	35	6	150	98	3	209	10	0	1	0	0	0	0
IGR_CGL_RS03320_CGL_RS03325	0	0	0	1	0	18	1	18	29	1	50	3	0	0	0	0	0	0
IGR_CGL_RS03335_CGL_RS03340	0	0	0	6	2	78	2	148	135	13	192	0	3	0	8	0	3	0
IGR_CGL_RS03340_CGL_RS03345	0	0	0	2	5	9	0	29	22	0	23	0	0	0	1	0	0	0
IGR_CGL_RS03345_CGL_RS03350	0	0	0	0	0	3	1	27	38	2	28	0	0	0	0	0	1	0
IGR_CGL_RS03350_CGL_RS03355	0	0	0	5	1	43	8	244	276	2	148	0	0	1	2	0	7	0
IGR_CGL_RS03355_CGL_RS03360	4	2	0	25	7	87	16	586	683	11	375	21	1	0	6	0	8	1
IGR_CGL_RS03360_CGL_RS03365	0	0	0	51	22	51	30	890	461	22	1139	7	10	0	13	2	27	2
IGR_CGL_RS03365_CGL_RS03370	0	0	0	0	1	6	2	14	19	0	29	0	0	0	6	0	0	0
IGR_CGL_RS03370_CGL_RS03375	0	0	0	0	0	3	0	12	4	0	4	0	0	0	0	0	0	0
IGR_CGL_RS03375_CGL_RS03380	0	0	0	0	0	0	1	8	7	0	7	0	0	0	0	0	0	0
IGR_CGL_RS03380_CGL_RS03385	0	0	0	6	1	38	10	399	525	5	278	0	1	1	2	1	10	0
IGR_CGL_RS03385_CGL_RS03390	0	0	0	8	10	65	4	215	322	5	135	4	1	4	2	0	2	2
IGR_CGL_RS03395_CGL_RS03400	0	0	0	0	2	15	3	57	57	3	48	0	0	1	5	0	1	0
IGR_CGL_RS03400_CGL_RS03405	0	0	0	0	0	0	0	5	3	0	4	0	0	0	0	0	0	0
IGR_CGL_RS03410_CGL_RS03415	0	0	0	0	0	1	0	6	1	0	2	0	0	0	0	0	0	0
IGR_CGL_RS03415_CGL_RS03420	0	0	0	17	5	52	16	387	613	12	290	0	2	0	7	0	11	1
IGR_CGL_RS03425_CGL_RS03430	0	0	0	2	0	1	0	20	4	0	16	0	0	0	2	0	6	1
IGR_CGL_RS03430_CGL_RS03435	6	0	0	10	4	49	7	464	257	8	317	0	1	4	5	1	8	0
IGR_CGL_RS03435_CGL_RS03440	0	0	0	2	2	7	1	88	40	4	77	0	1	0	2	0	0	0
IGR_CGL_RS03440_CGL_RS03445	0	0	0	4	3	17	1	59	70	1	60	0	0	1	0	0	1	0
IGR_CGL_RS03445_CGL_RS03450	0	0	0	0	0	6	0	30	13	0	33	0	0	0	0	0	1	0
IGR_CGL_RS03450_CGL_RS03455	0	0	0	9	4	11	8	154	161	3	202	0	2	0	8	0	2	0
IGR_CGL_RS03455_CGL_RS03460	0	0	0	0	1	1	1	9	8	0	5	0	0	0	3	0	0	1
IGR_CGL_RS03460_CGL_RS03465	0	0	0	1	0	9	1	12	11	4	19	0	0	0	1	0	6	0
IGR_CGL_RS03480_CGL_RS03485	0	0	0	2	0	19	0	124	124	1	80	0	1	1	3	0	0	0
IGR_CGL_RS03485_CGL_RS03490	0	0	0	1	1	30	1	249	140	1	109	0	0	0	2	0	4	0
IGR_CGL_RS03490_CGL_RS03495	0	1	0	53	15	170	24	482	471	28	511	8	5	1	13	1	6	0
IGR_CGL_RS03495_CGL_RS03500	0	0	0	203	122	587	106	3789	1812	137	4459	22	20	26	88	5	47	5
IGR_CGL_RS03500_CGL_RS03505	0	0	0	8	16	53	3	227	192	7	214	12	4	2	7	0	20	4
IGR_CGL_RS03505_CGL_RS03510	0	12	0	67	30	147	57	1910	2327	36	1592	3	33	20	9	6	90	7
IGR_CGL_RS03510_CGL_RS03515	0	0	0	2	5	32	0	117	79	0	130	0	4	40	21	0	21	2
IGR_CGL_RS03515_CGL_RS03520	0	0	0	10	1	115	11	669	453	19	774	6	2	5	6	0	0	1
IGR_CGL_RS03520_CGL_RS03525	0	0	0	48	27	368	33	1973	1063	47	2180	38	2	8	32	1	17	4
IGR_CGL_RS03525_CGL_RS03530	0	0	0	87	40	622	80	1837	1842	112	2566	5	10	4	65	1	7	5
IGR_CGL_RS03530_CGL_RS03535	0	0	0	266	162	1771	168	4912	4462	218	4004	78	52	28	240	5	166	5
IGR_CGL_RS03535_CGL_RS03540	0	0	0	0	1	0	0	0	1	0	2	0	0	0	0	0	0	0
IGR_CGL_RS03540_CGL_RS03545	0	0	0	10	0	21	11	48	45	6	103	0	0	1	0	0	0	1
IGR_CGL_RS03545_CGL_RS03550	0	0	0	7	8	31	3	197	358	9	176	1	3	2	4	1	7	2
IGR_CGL_RS03550_CGL_RS03555	0	0	0	4	2	51	5	359	268	8	291	11	1	0	1	0	2	0
IGR_CGL_RS03555_CGL_RS03560	0	0	0	0	0	8	0	41	27	0	28	0	0	0	0	0	2	0
IGR_CGL_RS03560_CGL_RS03565	0	0	0	3	0	8	1	144	45	3	90	0	0	2	0	1	20	1
IGR_CGL_RS03570_CGL_RS03575	0	0	0	7	5	30	5	117	123	6	188	0	0	2	3	0	0	0
IGR_CGL_RS03575_CGL_RS03580	0	0	0	2	3	30	4	63	62	3	68	0	0	1	4	0	0	0
IGR_CGL_RS03580_CGL_RS03585	0	0	0	0	0	1	0	3	3	0	3	0	0	0	1	0	0	0
IGR_CGL_RS03585_CGL_RS03590	0	0	0	0	2	7	0	38	27	1	36	0	0	0	13	1	0	0
IGR_CGL_RS03590_CGL_RS03595	0	0	0	15	6	20	1	70	46	2	109	0	1	6	17	1	21	0
IGR_CGL_RS03595_CGL_RS03600	0	4	0	6	2	40	1	171	137	2	140	0	2	14	24	0	17	2
IGR_CGL_RS03600_CGL_RS03605	0	0	0	1	8	54	3	119	151	2	69	0	0	1	10	0	1	0
IGR_CGL_RS03610_CGL_RS03615	0	0	0	7	5	66	6	342	266	7	257	2	0	2	3	0	5	0
IGR_CGL_RS03620_CGL_RS03625	0	0	0	5	2	58	5	244	324	8	161	0	2	1	1	0	4	0
IGR_CGL_RS03625_CGL_RS03630	0	0	0	47	23	258	58	725	1874	54	1085	27	9	2	12	0	2	1
IGR_CGL_RS03630_CGL_RS03635	0	0	0	8	7	119	6	241	443	3	177	3	2	0	8	0	3	0
IGR_CGL_RS03635_CGL_RS03640	0	0	0	1	5	41	2	93	107	2	101	5	6	5	7	0	28	0
IGR_CGL_RS03640_CGL_RS03645	0	0	0	16	23	231	16	1172	1189	15	702	6	2	1	9	0	12	0
IGR_CGL_RS03645_CGL_RS03650	0	0	0	2	2	19	6	41	125	3	70	0	0	0	2	0	0	0
IGR_CGL_RS03650_CGL_RS03655	0	0	13	9	15	62	6	569	513	6	390	2	2	4	28	2	38	0
IGR_CGL_RS03655_CGL_RS03660	0	0	0	3	0	16	2	110	96	0	106	0	2	1	1	0	12	2
IGR_CGL_RS03660_CGL_RS03665	0	0	0	1	1	24	4	80	81	2	65	0	1	1	0	0	0	0
IGR_CGL_RS03665_CGL_RS03670	0	0	0	2	2	15	3	194	183	0	98	0	1	0	2	0	5	0
IGR_CGL_RS03670_CGL_RS03675	0	0	0	2	4	26	6	269	143	4	158	0	1	0	3	0	0	0
IGR_CGL_RS03675_CGL_RS03680	1	0	0	1	0	12	2	101	96	1	78	2	1	0	1	2	0	1
IGR_CGL_RS03680_CGL_RS03685	0	0	0	2	0	33	4	89	66	1	94	17	0	4	1	0	4	0
IGR_CGL_RS03685_CGL_RS03690	0	0	0	2	0	3	0	40	38	0	51	0	0	1	0	0	8	2
IGR_CGL_RS03690_CGL_RS03695	0	0	0	7	6	107	13	405	231	6	314	5	0	3	4	0	9	0
IGR_CGL_RS03695_CGL_RS03700	0	0	0	28	18	163	28	1900	1403	25	1204	109	1	6	2	3	193	3
IGR_CGL_RS03700_CGL_RS03705	0	0	0	16	10	58	6	986	628	7	554	12	0	1	4	0	53	2
IGR_CGL_RS03705_CGL_RS03710	0	0	0	0	0	1	0	7	2	0	6	3	0	0	0	0	0	0
IGR_CGL_RS03710_CGL_RS03715	0	6	0	6	6	26	6	262	187	1	133	0	2	0	1	1	6	0
IGR_CGL_RS03715_CGL_RS03720	0	0	0	7	2	36	9	304	335	12	327	12	0	0	1	0	2	0
IGR_CGL_RS03725_CGL_RS03735	0	0	0	18	36	89	6	1177	609	12	741	7	17	22	212	1	32	0
IGR_CGL_RS03735_CGL_RS03740	0	3	0	28	12	554	16	536	530	19	399	14	9	14	43	3	22	0
IGR_CGL_RS03740_CGL_RS03745	0	0	0	8	4	301	4	217	404	5	232	6	2	1	14	1	7	3
IGR_CGL_RS03750_CGL_RS03755	0	0	0	0	10	68	12	143	202	5	131	7	0	0	6	0	0	0
IGR_CGL_RS03755_CGL_RS03760	0	0	0	5	6	60	5	689	591	4	321	7	1	1	6	2	6	3
IGR_CGL_RS03765_CGL_RS03770	0	0	0	0	1	20	1	83	64	2	67	0	0	0	0	0	0	0
IGR_CGL_RS03770_CGL_RS03775	0	0	0	96	27	226	55	979	1376	52	1205	40	12	6	7	1	24	2
IGR_CGL_RS03775_CGL_RS03780	0	0	0	8	4	57	10	326	293	10	373	10	6	1	20	1	18	2
IGR_CGL_RS03785_CGL_RS03790	0	0	0	0	3	15	5	82	129	0	85	0	0	0	4	0	3	0
IGR_CGL_RS03790_CGL_RS03795	0	0	0	1	9	14	1	409	175	3	191	0	0	2	7	1	83	0
IGR_CGL_RS03795_CGL_RS03800	0	0	0	4	3	82	5	101	179	6	118	5	1	0	4	1	2	1
IGR_CGL_RS03805_CGL_RS03810	0	0	0	0	0	1	0	0	3	0	0	0	0	0	2	0	0	0
IGR_CGL_RS03815_CGL_RS03820	0	15	0	0	9	12	1	133	66	1	60	0	4	5	5	1	49	0
IGR_CGL_RS03820_CGL_RS03825	0	5	0	4	0	9	2	216	85	3	108	0	2	1	3	0	32	0
IGR_CGL_RS03825_CGL_RS03830	0	3	10	14	6	9	2	225	91	4	160	6	27	15	34	14	261	9
IGR_CGL_RS03830_CGL_RS03835	7	15	0	3	16	10	1	211	64	3	104	6	30	36	52	8	795	17
IGR_CGL_RS03840_CGL_RS03845	0	0	0	0	5	22	1	189	155	0	133	5	2	1	7	0	9	1
IGR_CGL_RS03845_CGL_RS03850	0	0	0	0	0	1	0	23	11	0	11	0	0	0	0	0	1	0
IGR_CGL_RS03850_CGL_RS03855	0	0	0	21	4	54	14	526	523	7	431	0	5	0	8	0	12	0
IGR_CGL_RS03855_CGL_RS03860	0	0	0	1	1	30	6	72	119	0	54	0	0	0	1	1	1	0
IGR_CGL_RS03860_CGL_RS03865	0	0	0	6	2	47	5	70	72	2	77	0	0	0	4	0	0	0
IGR_CGL_RS03870_CGL_RS03875	0	0	0	4	8	26	2	128	69	1	83	6	0	0	2	0	0	2
IGR_CGL_RS03880_CGL_RS03885	0	0	0	5	2	71	5	284	554	5	159	12	0	1	1	0	0	1
IGR_CGL_RS03890_CGL_RS03895	0	0	0	0	0	5	0	4	10	1	5	0	0	0	0	0	0	0
IGR_CGL_RS03895_CGL_RS03900	10	0	0	17	12	71	12	1237	765	20	625	0	0	1	5	0	36	0
IGR_CGL_RS03900_CGL_RS03905	0	0	0	0	2	1	0	4	4	0	6	0	0	0	0	0	2	0
IGR_CGL_RS03915_CGL_RS03920	0	0	0	0	0	1	0	14	16	2	19	0	2	0	1	0	1	0
IGR_CGL_RS03920_CGL_RS03925	0	0	0	9	3	38	1	113	60	3	65	3	1	0	4	0	5	0
IGR_CGL_RS03925_CGL_RS03930	0	0	0	0	0	0	0	3	1	0	0	0	0	0	0	0	0	0
IGR_CGL_RS03935_CGL_RS03940	0	0	0	49	30	269	19	846	457	2	329	0	0	2	19	0	0	0
IGR_CGL_RS03940_CGL_RS03945	0	0	0	3	0	20	1	133	44	0	46	0	0	0	0	0	25	0
IGR_CGL_RS03945_CGL_RS03950	0	0	0	2	5	10	2	156	77	2	172	0	0	2	4	0	27	0
IGR_CGL_RS03950_CGL_RS03955	0	0	0	3	0	9	1	17	7	0	22	0	1	0	14	0	5	0
IGR_CGL_RS03960_CGL_RS03965	0	0	0	1	0	0	2	15	2	0	12	0	1	0	1	0	8	0
IGR_CGL_RS03965_CGL_RS03970	0	0	0	2	3	3	2	102	24	0	71	0	1	10	15	0	23	0
IGR_CGL_RS03970_CGL_RS03975	0	0	0	2	2	12	1	24	11	0	49	0	0	0	7	0	4	0
IGR_CGL_RS03975_CGL_RS03980	0	8	0	14	9	58	3	205	89	7	246	2	8	9	22	6	41	0
IGR_CGL_RS03980_CGL_RS15520	0	0	0	1	11	11	1	101	28	4	122	0	8	0	19	0	7	0
IGR_CGL_RS03995_CGL_RS04000	0	0	0	3	14	13	1	393	226	0	120	0	0	0	2	0	12	1
IGR_CGL_RS04000_CGL_RS04005	0	0	0	0	0	0	0	0	0	0	0	0	0	0	0	0	0	0
IGR_CGL_RS04005_CGL_RS04010	0	0	0	4	6	37	6	230	206	4	143	2	0	0	4	0	1	1
IGR_CGL_RS04010_CGL_RS04015	0	0	0	2	7	23	3	180	174	1	86	0	0	0	1	0	1	0
IGR_CGL_RS04015_CGL_RS04020	0	0	0	3	5	12	1	131	48	0	98	1	0	0	0	0	0	0
IGR_CGL_RS04025_CGL_RS04030	9	0	0	6	6	11	4	211	207	4	194	3	4	2	13	7	44	4
IGR_CGL_RS04030_CGL_RS04040	0	2	0	17	33	45	2	1298	237	6	967	7	18	40	35	8	686	4
IGR_CGL_RS04040_CGL_RS04045	0	0	0	5	7	17	2	69	23	2	36	0	2	8	0	0	47	0
IGR_CGL_RS04050_CGL_RS04055	0	0	0	2	0	3	0	10	7	0	18	0	0	0	1	1	0	0
IGR_CGL_RS04055_CGL_RS04060	0	0	0	0	3	5	0	40	30	1	32	0	0	0	1	0	1	0
IGR_CGL_RS04060_CGL_RS04065	0	0	0	36	8	126	14	269	293	43	721	2	0	2	1	1	1	0
IGR_CGL_RS04075_CGL_RS04080	81	40	17	1307	255	899	623	1725	871	1094	4130	125	529	114	391	53	241	15
IGR_CGL_RS04080_CGL_RS04085	135	49	44	1829	504	4674	781	1514	2741	1793	5363	183	869	135	773	51	122	32
IGR_CGL_RS04085_CGL_RS04090	74	1	7	1487	358	5707	832	1331	1277	1450	3333	102	341	72	691	12	22	7
IGR_CGL_RS04090_CGL_RS04095	14	0	0	9	14	45	4	128	14	4	164	4	2	8	5	0	1	0
IGR_CGL_RS04100_CGL_RS04105	0	0	0	2	0	8	1	34	36	2	28	0	0	0	1	0	0	0
IGR_CGL_RS04105_CGL_RS04110	0	0	0	1	3	14	0	140	106	0	92	0	1	0	4	0	2	0
IGR_CGL_RS04110_CGL_RS04115	0	0	0	0	0	0	1	0	0	0	0	0	0	1	0	0	0	0
IGR_CGL_RS04115_CGL_RS04120	0	0	0	14	14	32	14	2610	439	15	1494	15	6	2	0	1	9	1
IGR_CGL_RS04120_CGL_RS04125	0	4	0	14	18	27	3	220	76	8	223	0	8	15	10	3	23	3
IGR_CGL_RS04125_CGL_RS04130	0	0	0	0	0	0	1	74	22	0	57	0	0	0	0	0	9	0
IGR_CGL_RS04130_CGL_RS04135	0	0	0	3	0	2	3	61	83	1	49	3	0	0	3	0	0	0
IGR_CGL_RS04140_CGL_RS04145	0	0	0	2	1	28	1	97	86	4	95	0	0	2	1	0	16	2
IGR_CGL_RS04150_CGL_RS04155	0	0	0	2	0	7	0	7	17	0	22	0	0	0	0	0	0	0
IGR_CGL_RS04155_CGL_RS04160	0	0	0	8	6	26	2	302	314	3	195	0	2	1	6	0	15	2
IGR_CGL_RS04160_CGL_RS04165	0	0	0	8	5	36	11	904	219	7	428	11	1	0	3	0	4	0
IGR_CGL_RS04165_CGL_RS04170	16	0	0	32	22	128	17	884	1302	30	734	19	15	8	39	6	55	7
IGR_CGL_RS04170_CGL_RS04175	0	2	0	34	15	123	41	1592	897	43	1460	9	4	3	11	0	14	1
IGR_CGL_RS04175_CGL_RS04180	0	0	0	14	6	33	16	124	100	6	170	3	2	3	4	0	2	0
IGR_CGL_RS04180_CGL_RS04185	6	0	0	31	25	193	39	2758	1540	30	1839	28	3	14	17	0	118	4
IGR_CGL_RS04185_CGL_RS04190	0	0	0	11	0	123	12	350	536	14	478	1	0	0	4	0	4	0
IGR_CGL_RS04190_CGL_RS04195	0	0	0	7	2	58	12	95	192	9	187	5	0	1	2	0	0	1
IGR_CGL_RS04195_CGL_RS04200	0	0	0	4	5	4	0	145	126	1	70	0	0	0	0	0	0	0
IGR_CGL_RS04200_CGL_RS04205	0	0	0	1	0	6	0	68	33	0	52	0	0	2	13	0	8	0
IGR_CGL_RS04205_CGL_RS04210	0	0	0	4	2	30	7	78	47	1	104	2	0	0	0	0	0	0
IGR_CGL_RS04210_CGL_RS04215	0	0	0	6	9	65	6	482	247	6	346	0	4	1	22	3	58	1
IGR_CGL_RS04215_CGL_RS04220	0	0	0	3	4	1	0	51	27	0	18	0	0	1	0	0	2	0
IGR_CGL_RS04220_CGL_RS04225	0	0	0	0	0	0	0	2	1	0	1	0	0	0	0	0	0	0
IGR_CGL_RS04225_CGL_RS04230	0	0	0	1	1	4	1	31	6	1	30	0	1	0	2	0	11	0
IGR_CGL_RS04230_CGL_RS04235	17	0	0	8	3	11	7	251	90	11	367	0	2	2	5	2	21	3
IGR_CGL_RS04235_CGL_RS04240	0	0	0	4	12	25	10	411	186	3	285	3	1	1	3	0	4	1
IGR_CGL_RS04245_CGL_RS04250	0	0	0	0	4	20	1	128	195	4	114	3	5	6	21	0	29	1
IGR_CGL_RS04250_CGL_RS04255	0	0	0	0	0	0	0	0	0	0	0	0	0	0	0	0	0	0
IGR_CGL_RS04255_CGL_RS04260	0	0	0	0	3	1	1	30	15	0	14	0	0	1	0	0	0	0
IGR_CGL_RS04260_CGL_RS04265	0	0	0	0	0	3	0	24	14	0	6	0	0	0	0	0	0	0
IGR_CGL_RS04275_CGL_RS04280	0	0	0	14	8	44	5	356	157	8	202	0	0	2	8	0	3	0
IGR_CGL_RS04280_CGL_RS04285	0	0	0	0	3	4	0	23	9	0	10	0	0	0	0	0	0	0
IGR_CGL_RS04285_CGL_RS04290	0	0	0	10	8	9	3	320	68	5	225	0	7	2	3	1	2	0
IGR_CGL_RS04290_CGL_RS04295	0	0	0	0	0	0	0	0	0	0	3	0	0	0	0	0	0	0
IGR_CGL_RS04310_CGL_RS04315	0	0	0	1	0	3	1	24	11	0	21	0	0	0	0	0	0	0
IGR_CGL_RS04315_CGL_RS04320	0	13	0	1	1	9	0	93	23	1	156	6	1	5	15	1	36	0
IGR_CGL_RS04325_CGL_RS04330	0	0	0	9	22	143	10	478	680	5	421	9	0	1	2	0	17	2
IGR_CGL_RS04330_CGL_RS04335	0	0	0	21	4	146	38	634	659	21	685	39	4	0	0	0	5	0
IGR_CGL_RS04340_CGL_RS04345	0	0	0	4	2	20	2	285	113	6	171	0	3	4	5	0	22	1
IGR_CGL_RS04345_CGL_RS04350	12	0	5	117	27	258	87	1376	1896	190	3769	123	6	0	7	2	1	5
IGR_CGL_RS04350_CGL_RS04355	0	0	0	103	104	313	86	4535	2594	123	5627	175	5	10	9	2	18	10
IGR_CGL_RS04355_CGL_RS04360	9	0	0	107	154	391	104	7142	3610	217	9897	195	6	15	17	6	88	9
IGR_CGL_RS04360_CGL_RS04365	7	0	0	116	37	462	142	1698	4308	349	4720	130	8	9	9	6	19	3
IGR_CGL_RS04365_CGL_RS04370	0	0	0	44	33	146	25	1135	549	53	1991	7	3	2	16	0	27	6
IGR_CGL_RS04375_CGL_RS04380	0	0	0	5	3	2	5	234	59	11	361	0	0	2	0	2	0	0
IGR_CGL_RS04380_CGL_RS04385	0	0	0	94	80	56	95	4213	1014	159	5046	104	5	9	4	3	56	7
IGR_CGL_RS04385_CGL_RS04390	0	0	0	23	15	19	13	499	274	23	819	8	0	4	2	0	10	2
IGR_CGL_RS04395_CGL_RS04400	0	0	0	4	24	52	0	232	164	1	130	0	0	0	0	0	0	0
IGR_CGL_RS04400_CGL_RS04405	0	0	0	1	5	63	7	373	354	2	115	3	1	7	18	0	1	0
IGR_CGL_RS04410_CGL_RS04415	0	0	0	14	0	24	12	499	423	13	315	0	0	2	4	0	3	2
IGR_CGL_RS04415_CGL_RS04420	0	0	0	2	6	20	3	86	150	1	91	0	0	5	1	0	6	0
IGR_CGL_RS04420_CGL_RS04425	0	0	0	6	15	52	7	263	284	10	266	6	3	3	12	0	6	0
IGR_CGL_RS04425_CGL_RS04430	0	0	0	0	2	2	1	21	3	0	5	0	0	0	0	0	3	0
IGR_CGL_RS04430_CGL_RS04435	0	0	0	0	1	28	2	119	67	2	83	0	0	0	1	0	3	0
IGR_CGL_RS04435_CGL_RS04440	0	0	0	5	1	30	1	116	81	3	105	3	1	0	0	0	0	0
IGR_CGL_RS04440_CGL_RS04445	0	0	0	7	6	52	1	129	120	3	114	0	0	2	3	1	0	0
IGR_CGL_RS04445_CGL_RS04450	0	0	0	4	10	17	1	164	52	1	147	3	0	0	1	0	0	0
IGR_CGL_RS04450_CGL_RS04455	0	0	0	1	0	4	2	41	24	1	39	0	0	0	0	0	0	0
IGR_CGL_RS04460_CGL_RS04465	0	0	0	1	1	13	0	35	41	2	31	0	2	0	0	0	3	0
IGR_CGL_RS04465_CGL_RS04470	0	0	0	10	12	50	10	848	442	21	375	5	11	4	6	0	10	2
IGR_CGL_RS04470_CGL_RS04475	0	0	0	0	0	0	0	0	0	0	1	0	0	0	0	0	2	0
IGR_CGL_RS04475_CGL_RS04480	0	0	0	3	3	8	3	84	35	2	62	0	0	2	4	0	6	0
IGR_CGL_RS04480_CGL_RS04485	0	0	0	2	0	15	4	87	98	4	101	0	1	1	2	0	4	2
IGR_CGL_RS04485_CGL_RS04490	0	0	0	4	9	25	7	256	246	4	238	0	0	0	1	0	0	0
IGR_CGL_RS04495_CGL_RS15620	0	0	0	0	0	11	2	29	30	0	17	0	1	0	3	0	4	0
IGR_CGL_RS04505_CGL_RS04510	0	0	0	0	0	0	0	1	1	0	3	0	0	0	5	0	0	0
IGR_CGL_RS04510_CGL_RS04525	0	3	0	18	51	584	20	1807	1523	28	1647	50	14	37	280	1	184	4
IGR_CGL_RS04525_CGL_RS04530	0	5	0	17	19	174	7	1543	691	15	1060	19	16	4	109	5	108	6
IGR_CGL_RS04530_CGL_RS04540	1	1	0	8	38	108	6	1032	640	14	974	18	12	38	75	3	188	2
IGR_CGL_RS04545_CGL_RS04550	0	1	0	12	17	28	8	631	276	7	700	13	4	10	18	3	80	4
IGR_CGL_RS04550_CGL_RS04555	0	0	0	0	0	9	0	16	10	0	16	0	0	0	4	0	0	0
IGR_CGL_RS04555_CGL_RS04560	0	0	0	1	1	34	1	324	278	3	239	7	0	0	12	1	0	0
IGR_CGL_RS04565_CGL_RS04570	0	0	0	3	0	34	1	57	89	6	65	0	0	0	9	0	1	0
IGR_CGL_RS04570_CGL_RS04575	0	0	0	2	8	45	4	195	140	8	152	15	1	0	5	0	1	1
IGR_CGL_RS04580_CGL_RS04585	0	0	0	0	5	4	0	29	15	0	20	0	0	3	0	0	16	0
IGR_CGL_RS04585_CGL_RS04590	0	0	0	11	4	10	11	319	213	6	168	0	2	0	2	0	0	0
IGR_CGL_RS04590_CGL_RS04595	5	11	0	100	68	127	41	3444	1870	29	1770	61	80	61	38	10	198	11
IGR_CGL_RS04595_CGL_RS04600	0	0	0	35	38	100	15	1407	715	13	696	40	3	5	19	1	27	1
IGR_CGL_RS04600_CGL_RS04605	0	0	0	0	0	2	0	26	5	0	17	0	1	1	0	0	5	0
IGR_CGL_RS04605_CGL_RS04610	0	0	0	3	2	14	5	60	47	3	34	2	0	0	1	0	1	0
IGR_CGL_RS04615_CGL_RS04620	0	0	0	0	0	0	0	8	6	0	3	0	0	0	0	0	0	0
IGR_CGL_RS04620_CGL_RS04625	0	0	0	5	3	22	4	146	125	5	104	0	0	0	1	0	0	0
IGR_CGL_RS04630_CGL_RS04635	0	0	0	1	4	0	0	71	26	0	63	0	1	2	3	0	14	1
IGR_CGL_RS04635_CGL_RS04640	0	0	0	9	4	25	4	588	653	8	318	13	1	9	1	0	7	3
IGR_CGL_RS04645_CGL_RS04650	0	0	0	1	4	10	1	70	82	0	79	1	1	0	10	0	3	0
IGR_CGL_RS04650_CGL_RS04655	0	0	0	7	7	73	12	397	227	12	313	6	3	5	85	1	3	1
IGR_CGL_RS04655_CGL_RS04660	0	0	0	0	0	0	0	3	0	0	1	0	0	7	19	0	0	0
IGR_CGL_RS04660_CGL_RS04665	0	0	0	0	0	0	0	0	1	0	2	0	0	0	3	0	0	0
IGR_CGL_RS04675_CGL_RS04680	0	0	0	0	0	4	1	17	29	1	20	0	0	0	1	0	0	0
IGR_CGL_RS04685_CGL_RS04690	0	0	0	0	0	0	0	0	0	0	1	0	0	0	0	0	0	0
IGR_CGL_RS04690_CGL_RS04695	0	0	0	12	9	43	15	532	341	11	325	0	2	2	9	2	21	0
IGR_CGL_RS04695_CGL_RS04700	0	0	0	5	17	154	8	600	789	7	364	4	0	3	20	0	4	1
IGR_CGL_RS04705_CGL_RS04710	1	0	0	21	9	55	20	709	552	32	825	24	1	0	16	0	1	0
IGR_CGL_RS04710_CGL_RS04715	5	0	0	55	19	75	37	649	590	59	1024	6	0	1	2	0	5	0
IGR_CGL_RS04720_CGL_RS04725	0	0	0	12	1	39	11	206	253	9	254	8	0	0	5	0	5	0
IGR_CGL_RS04725_CGL_RS04730	0	0	0	4	11	71	13	747	451	7	523	10	2	1	3	0	6	0
IGR_CGL_RS04730_CGL_RS04735	0	0	0	0	2	3	0	20	29	1	23	0	0	0	1	0	0	0
IGR_CGL_RS04735_CGL_RS04740	0	0	0	0	0	0	0	0	1	0	0	0	0	0	0	0	1	0
IGR_CGL_RS04740_CGL_RS04745	0	0	0	4	1	31	2	237	215	5	145	2	0	0	0	0	0	0
IGR_CGL_RS04745_CGL_RS04750	0	0	0	1	1	9	2	55	47	0	38	0	0	0	0	0	0	0
IGR_CGL_RS04750_CGL_RS04755	0	0	0	1	3	15	5	107	74	3	53	3	0	0	4	0	1	0
IGR_CGL_RS04760_CGL_RS04765	0	3	0	26	28	33	13	895	191	9	882	2	23	39	24	5	655	7
IGR_CGL_RS04765_CGL_RS04770	0	0	0	0	2	13	0	20	20	0	9	0	0	0	2	0	4	0
IGR_CGL_RS04770_CGL_RS04775	1	0	0	42	34	91	8	906	280	5	396	14	35	65	55	4	193	2
IGR_CGL_RS04785_CGL_RS04790	6	90	0	23	17	7	20	761	135	15	260	1	97	34	16	23	721	2
IGR_CGL_RS04790_CGL_RS04795	7	0	0	20	2	6	18	387	264	11	229	9	132	9	13	23	206	7
IGR_CGL_RS04795_CGL_RS04800	0	0	0	6	3	13	6	156	147	6	104	0	4	6	33	2	5	0
IGR_CGL_RS04800_CGL_RS04805	0	0	0	5	4	9	1	89	76	2	81	0	6	3	16	1	93	4
IGR_CGL_RS04810_CGL_RS04815	0	0	0	6	6	11	0	179	100	3	166	8	6	14	8	2	36	0
IGR_CGL_RS04815_CGL_RS04820	0	0	0	3	20	5	3	146	44	4	137	0	8	30	35	3	32	2
IGR_CGL_RS04820_CGL_RS04825	0	0	0	2	0	13	1	41	19	1	19	2	0	0	3	0	0	0
IGR_CGL_RS04835_CGL_RS04840	0	0	0	0	2	8	0	30	31	0	13	0	1	7	3	0	2	0
IGR_CGL_RS04840_CGL_RS04845	0	0	0	0	0	4	0	16	11	0	7	0	0	0	1	0	2	0
IGR_CGL_RS04845_CGL_RS04850	0	0	0	1	1	2	0	6	7	0	3	0	0	0	0	0	0	0
IGR_CGL_RS04850_CGL_RS04855	0	0	0	0	4	1	0	38	6	0	16	0	0	0	2	0	3	3
IGR_CGL_RS04855_CGL_RS04860	0	2	0	7	6	9	7	855	179	6	399	0	2	2	0	1	27	1
IGR_CGL_RS04865_CGL_RS04870	0	0	0	29	15	40	31	1362	935	18	748	0	1	0	0	0	0	0
IGR_CGL_RS04870_CGL_RS04875	0	0	0	1	23	4	1	446	136	3	222	1	2	6	1	0	67	0
IGR_CGL_RS04875_CGL_RS04880	0	0	0	5	8	5	4	181	88	3	158	0	1	0	3	0	10	0
IGR_CGL_RS04880_CGL_RS04885	0	0	0	33	8	89	30	356	387	12	258	14	0	0	12	0	4	2
IGR_CGL_RS04885_CGL_RS04890	0	0	0	2	1	92	1	165	261	3	122	36	0	0	7	0	1	0
IGR_CGL_RS04895_CGL_RS04900	0	0	0	7	0	28	5	82	230	5	153	1	2	2	7	0	2	0
IGR_CGL_RS04900_CGL_RS04905	0	0	0	0	0	3	0	2	4	0	8	0	0	0	6	0	0	0
IGR_CGL_RS04905_CGL_RS04910	0	0	0	0	3	1	0	53	11	0	33	0	0	1	1	0	9	0
IGR_CGL_RS04910_CGL_RS04915	0	0	0	1	5	0	1	344	158	2	132	4	0	2	1	1	13	1
IGR_CGL_RS04915_CGL_RS04920	0	0	0	0	0	0	0	59	34	0	23	0	1	4	0	0	3	0
IGR_CGL_RS04920_CGL_RS04925	0	0	0	3	0	0	0	9	6	0	14	0	2	1	2	0	0	0
IGR_CGL_RS04925_CGL_RS04930	0	0	0	6	8	15	2	177	92	5	141	12	0	1	0	0	5	0
IGR_CGL_RS04930_CGL_RS04935	0	0	0	14	14	25	14	282	112	5	283	0	1	2	3	1	5	0
IGR_CGL_RS04935_CGL_RS04940	0	0	0	6	5	11	20	88	88	7	120	0	0	0	2	1	3	0
IGR_CGL_RS04940_CGL_RS04945	0	0	0	10	6	18	5	698	318	9	497	3	3	1	4	1	43	3
IGR_CGL_RS04945_CGL_RS04950	0	0	0	3	1	3	0	76	27	0	43	0	0	0	0	0	11	0
IGR_CGL_RS04950_CGL_RS04955	0	0	0	10	1	45	6	539	542	12	294	12	1	0	4	0	2	2
IGR_CGL_RS04955_CGL_RS04960	0	0	0	14	9	79	11	628	732	6	412	2	2	1	1	0	10	1
IGR_CGL_RS04960_CGL_RS04965	0	0	0	3	1	30	2	22	42	1	33	3	0	0	7	0	0	0
IGR_CGL_RS04965_CGL_RS04970	0	0	0	0	4	14	2	47	68	2	41	0	0	0	0	0	0	0
IGR_CGL_RS04970_CGL_RS04975	0	0	0	7	25	89	7	645	411	3	430	25	0	6	17	0	4	0
IGR_CGL_RS04975_CGL_RS04980	0	0	0	0	2	5	2	48	18	0	40	2	1	0	2	2	1	0
IGR_CGL_RS04980_CGL_RS04985	0	0	0	14	0	28	7	74	123	5	133	18	1	0	0	0	4	4
IGR_CGL_RS04990_CGL_RS04995	0	0	0	3	2	11	3	43	44	5	112	0	2	0	5	0	4	0
IGR_CGL_RS04995_CGL_RS05000	0	0	0	0	0	36	0	22	50	1	26	0	0	0	0	0	0	0
IGR_CGL_RS05000_CGL_RS05005	0	0	0	19	7	288	8	420	574	8	299	10	1	0	0	0	1	0
IGR_CGL_RS05020_CGL_RS05025	0	1	0	43	29	391	33	1319	843	40	972	11	0	1	2	0	2	1
IGR_CGL_RS05025_CGL_RS05030	0	0	0	2	1	9	1	51	40	1	55	0	0	0	0	0	0	0
IGR_CGL_RS05030_CGL_RS05035	0	0	0	3	2	10	4	79	42	1	59	0	0	1	2	0	3	0
IGR_CGL_RS05035_CGL_RS05040	0	0	0	49	7	327	60	588	1772	29	670	7	2	3	18	0	0	2
IGR_CGL_RS05040_CGL_RS05045	0	0	0	1	1	6	2	135	29	0	50	1	1	0	0	1	3	0
IGR_CGL_RS05045_CGL_RS05050	0	0	0	0	1	0	0	32	5	0	5	0	0	0	0	0	3	0
IGR_CGL_RS05050_CGL_RS05055	0	0	0	0	1	0	0	2	1	0	6	0	0	0	0	0	2	0
IGR_CGL_RS05055_CGL_RS05060	0	0	0	0	0	3	0	14	5	0	6	0	0	0	0	0	0	0
IGR_CGL_RS05060_CGL_RS05065	0	0	0	0	0	0	0	2	3	0	3	0	0	0	0	0	0	0
IGR_CGL_RS05075_CGL_RS05080	0	0	0	0	0	1	1	1	1	0	1	0	0	0	0	0	0	0
IGR_CGL_RS05080_CGL_RS05085	0	0	0	10	8	31	10	318	227	3	138	0	0	0	1	0	1	0
IGR_CGL_RS05085_CGL_RS05090	0	0	0	12	7	19	6	839	329	3	264	5	1	2	2	0	13	0
IGR_CGL_RS05090_CGL_RS05095	0	0	0	1	3	8	2	157	46	1	91	0	1	0	0	0	3	0
IGR_CGL_RS05095_CGL_RS05100	0	0	0	1	1	23	3	57	53	2	32	0	0	0	1	0	0	0
IGR_CGL_RS05100_CGL_RS05110	0	0	0	8	4	35	4	86	132	5	84	1	0	0	0	0	1	0
IGR_CGL_RS05110_CGL_RS05115	0	0	0	5	0	44	5	66	130	2	40	3	0	0	6	0	1	0
IGR_CGL_RS05115_CGL_RS05120	0	0	0	0	1	10	2	64	28	0	28	0	1	4	1	0	9	0
IGR_CGL_RS05120_CGL_RS05125	0	0	0	2	0	3	5	204	135	1	81	0	0	0	0	0	7	0
IGR_CGL_RS05125_CGL_RS05130	0	16	0	10	9	79	8	335	255	3	216	9	1	0	3	0	9	0
IGR_CGL_RS05130_CGL_RS05135	0	0	0	3	3	20	1	52	51	1	56	0	0	0	6	0	0	0
IGR_CGL_RS05135_CGL_RS05140	0	0	0	2	0	7	0	41	23	3	30	0	0	1	5	0	0	0
IGR_CGL_RS05140_CGL_RS05145	0	0	0	3	2	1	3	64	36	2	77	0	0	0	0	0	16	0
IGR_CGL_RS05145_CGL_RS05150	0	0	0	0	0	1	1	16	8	0	19	0	1	0	0	0	2	0
IGR_CGL_RS05150_CGL_RS05155	0	0	0	1	1	31	1	239	202	2	134	2	0	0	3	0	3	0
IGR_CGL_RS05155_CGL_RS05160	0	1	0	18	20	106	9	1119	1029	17	739	16	11	5	23	2	36	2
IGR_CGL_RS05165_CGL_RS05170	0	0	0	1	1	26	1	100	76	2	52	0	0	0	16	0	4	0
IGR_CGL_RS05170_CGL_RS05175	0	0	0	0	0	3	0	8	6	0	4	0	0	0	6	0	0	0
IGR_CGL_RS05175_CGL_RS05180	0	0	0	0	0	0	1	1	0	0	1	0	0	0	6	0	0	0
IGR_CGL_RS05180_CGL_RS05185	0	0	0	0	0	0	0	0	0	0	0	0	0	0	0	0	0	0
IGR_CGL_RS05185_CGL_RS05190	0	0	0	0	0	0	0	0	0	0	0	0	0	0	0	0	0	0
IGR_CGL_RS05195_CGL_RS05200	0	0	0	0	0	0	0	0	0	0	0	0	0	0	0	0	0	0
IGR_CGL_RS05200_CGL_RS15625	0	0	0	2	4	6	0	19	28	0	38	0	1	0	6	1	4	0
IGR_CGL_RS05210_CGL_RS05215	0	0	0	5	8	13	0	77	87	4	69	0	0	2	1	0	25	1
IGR_CGL_RS05215_CGL_RS05220	0	0	0	0	2	0	0	5	1	0	5	0	0	1	1	0	0	0
IGR_CGL_RS05220_CGL_RS05225	0	0	0	1	0	4	0	11	21	0	6	0	0	1	5	0	0	0
IGR_CGL_RS05225_CGL_RS05230	0	0	0	0	0	7	0	0	13	0	5	0	0	0	0	0	0	0
IGR_CGL_RS05230_CGL_RS05235	0	0	0	1	0	1	0	7	6	1	5	0	2	0	3	0	3	0
IGR_CGL_RS05235_CGL_RS05240	0	0	0	0	0	0	0	4	5	0	4	0	0	1	19	0	0	0
IGR_CGL_RS05240_CGL_RS05245	1	2	0	11	27	87	4	444	438	4	564	17	11	29	46	3	159	2
IGR_CGL_RS05245_CGL_RS05250	0	0	0	1	0	3	0	24	10	0	12	0	0	0	1	0	5	0
IGR_CGL_RS05255_CGL_RS05260	0	0	0	3	7	11	1	57	32	0	27	0	0	8	5	1	8	0
IGR_CGL_RS05260_CGL_RS15435	0	0	0	1	0	1	0	34	13	0	30	0	0	0	0	0	0	0
IGR_CGL_RS05265_CGL_RS05270	0	0	0	6	11	190	7	696	568	7	222	0	0	2	16	1	6	1
IGR_CGL_RS05270_CGL_RS05275	0	0	0	0	0	0	0	2	2	0	0	0	0	0	0	0	0	0
IGR_CGL_RS05280_CGL_RS05285	0	0	0	1	14	17	2	155	97	1	87	0	0	0	0	0	24	3
IGR_CGL_RS05285_CGL_RS05290	0	0	0	3	4	26	11	311	227	5	107	0	2	0	3	1	35	0
IGR_CGL_RS05295_CGL_RS05300	0	0	0	1	0	4	0	27	54	1	28	0	0	1	2	1	0	0
IGR_CGL_RS05300_CGL_RS05305	0	0	0	4	2	6	1	119	64	4	113	4	1	2	3	0	4	0
IGR_CGL_RS05305_CGL_RS05310	0	0	0	0	0	0	0	16	4	0	10	0	0	0	0	0	1	0
IGR_CGL_RS05310_CGL_RS05315	0	0	0	4	2	41	1	47	45	3	115	6	3	1	9	0	5	1
IGR_CGL_RS05315_CGL_RS05320	0	0	0	13	13	41	15	519	283	25	691	0	1	0	15	0	3	1
IGR_CGL_RS05325_CGL_RS05330	0	0	0	2	0	25	0	35	51	4	26	5	0	0	3	0	1	0
IGR_CGL_RS05330_CGL_RS05335	1	0	0	2	1	4	0	33	31	0	14	0	1	0	1	0	3	0
IGR_CGL_RS05335_CGL_RS05340	0	0	0	0	0	2	0	2	2	0	1	0	0	0	1	0	0	0
IGR_CGL_RS05340_CGL_RS05345	0	0	0	0	4	3	0	35	43	1	32	0	2	0	1	0	8	0
IGR_CGL_RS05345_CGL_RS05350	0	0	0	1	0	9	1	44	133	2	22	0	0	0	0	0	0	0
IGR_CGL_RS05350_CGL_RS05355	0	0	0	3	0	9	1	49	73	1	23	0	0	0	0	0	0	0
IGR_CGL_RS05360_CGL_RS05365	0	0	0	0	0	0	0	1	0	0	0	0	0	0	1	0	1	0
IGR_CGL_RS05365_CGL_RS05370	0	0	0	2	0	9	0	12	26	0	21	0	2	4	0	0	7	0
IGR_CGL_RS05370_CGL_RS05375	0	0	0	1	0	0	0	5	8	0	10	0	0	0	0	0	0	0
IGR_CGL_RS05375_CGL_RS05380	0	0	0	1	0	0	1	2	0	0	8	0	0	0	0	0	2	0
IGR_CGL_RS05395_CGL_RS05400	0	0	0	0	0	1	0	6	1	0	6	0	0	0	1	0	2	0
IGR_CGL_RS05400_CGL_RS05405	0	0	0	1	1	3	0	17	19	0	11	0	0	0	1	0	0	0
IGR_CGL_RS05410_CGL_RS05415	0	0	0	1	0	21	3	68	54	1	42	0	0	0	4	0	0	0
IGR_CGL_RS05415_CGL_RS05420	0	0	0	1	0	2	0	12	19	0	14	0	0	0	1	0	0	0
IGR_CGL_RS05425_CGL_RS05430	0	0	0	3	3	38	4	76	68	4	65	0	0	0	2	0	2	0
IGR_CGL_RS05430_CGL_RS05435	2	0	0	0	0	1	0	5	1	0	8	0	1	0	1	0	13	0
IGR_CGL_RS05435_CGL_RS05440	0	0	0	1	0	9	0	15	12	0	8	0	0	0	3	0	1	0
IGR_CGL_RS05440_CGL_RS05445	0	0	0	3	0	40	6	212	192	6	133	10	7	3	11	0	21	0
IGR_CGL_RS05445_CGL_RS05450	0	0	0	4	2	29	5	216	222	3	234	0	1	0	6	0	2	0
IGR_CGL_RS05450_CGL_RS05455	0	0	0	4	8	15	2	76	43	4	55	0	1	1	2	0	3	0
IGR_CGL_RS05455_CGL_RS05460	0	0	0	7	3	16	5	117	265	0	87	0	0	0	7	0	9	0
IGR_CGL_RS05460_CGL_RS05465	0	0	0	0	0	1	0	3	1	0	2	0	0	0	2	0	0	0
IGR_CGL_RS05470_CGL_RS05475	9	0	1	5	9	52	1	358	275	11	244	0	17	5	109	1	22	1
IGR_CGL_RS05475_CGL_RS05480	16	0	0	7	18	23	11	233	67	19	452	2	43	20	133	3	105	0
IGR_CGL_RS05480_CGL_RS05485	0	0	0	5	10	57	14	442	659	8	1137	0	1	3	9	0	0	1
IGR_CGL_RS05490_CGL_RS05495	0	0	0	2	0	30	3	52	82	0	70	4	0	0	2	0	4	0
IGR_CGL_RS05495_CGL_RS05500	0	0	0	3	4	67	1	206	203	3	147	10	0	2	0	0	5	1
IGR_CGL_RS05500_CGL_RS05505	0	1	0	5	4	36	7	308	237	7	368	0	1	0	2	5	28	1
IGR_CGL_RS05505_CGL_RS05510	0	0	0	3	10	29	0	377	268	4	129	0	0	0	4	0	8	0
IGR_CGL_RS05510_CGL_RS05515	0	0	0	2	0	13	3	145	127	5	93	0	0	0	2	0	5	0
IGR_CGL_RS05520_CGL_RS05525	0	0	0	5	0	12	1	92	76	4	131	0	1	0	1	0	1	0
IGR_CGL_RS05525_CGL_RS05530	0	0	0	1	0	22	3	64	69	1	48	0	0	0	2	0	0	0
IGR_CGL_RS05530_CGL_RS05535	0	0	0	5	8	22	1	208	124	3	135	0	1	8	3	0	34	2
IGR_CGL_RS05535_CGL_RS05540	0	0	0	3	8	18	5	113	97	3	80	0	1	0	1	0	2	0
IGR_CGL_RS05540_CGL_RS05545	0	0	0	2	0	9	4	49	39	2	35	0	1	3	1	0	2	0
IGR_CGL_RS05545_CGL_RS05550	0	0	0	2	1	5	0	35	20	0	22	0	0	0	1	0	0	0
IGR_CGL_RS05550_CGL_RS05555	0	0	0	0	0	4	0	26	9	0	19	0	0	0	1	0	0	0
IGR_CGL_RS05555_CGL_RS05560	0	1	0	4	0	19	4	164	110	6	178	3	4	5	0	0	16	0
IGR_CGL_RS05560_CGL_RS05565	0	24	0	13	33	45	16	2243	495	11	1246	15	9	41	16	0	666	7
IGR_CGL_RS05565_CGL_RS05570	0	0	0	8	0	36	8	108	160	2	95	0	2	0	5	0	4	0
IGR_CGL_RS05570_CGL_RS05575	0	0	0	23	9	132	16	512	389	7	247	10	2	2	2	0	2	1
IGR_CGL_RS05575_CGL_RS05580	0	0	0	0	0	0	0	0	1	0	1	0	0	0	4	0	0	0
IGR_CGL_RS05580_CGL_RS05585	0	0	0	17	2	35	14	580	330	10	295	2	1	0	3	0	6	0
IGR_CGL_RS05585_CGL_RS05590	0	0	0	1	1	2	1	13	6	0	16	0	0	0	0	0	5	0
IGR_CGL_RS05590_CGL_RS05595	0	7	0	21	17	88	17	773	471	22	541	15	21	25	31	6	97	8
IGR_CGL_RS05595_CGL_RS05600	0	0	0	3	15	33	2	258	247	4	141	0	4	7	52	1	99	1
IGR_CGL_RS05600_CGL_RS05605	0	0	0	3	3	36	4	51	146	7	89	0	4	4	21	0	4	0
IGR_CGL_RS05605_CGL_RS05610	0	0	0	3	1	68	5	200	218	2	116	4	1	1	10	0	0	0
IGR_CGL_RS05615_CGL_RS05620	0	0	0	1	0	0	0	1	1	0	3	1	0	0	0	0	1	0
IGR_CGL_RS05620_CGL_RS05625	0	0	0	1	4	30	3	182	163	3	121	0	3	4	8	1	26	0
IGR_CGL_RS05630_CGL_RS05635	0	0	0	13	8	57	11	197	172	5	292	5	1	2	6	0	0	0
IGR_CGL_RS05635_CGL_RS05640	0	11	0	24	75	125	14	1769	957	13	882	10	2	12	23	0	78	1
IGR_CGL_RS05640_CGL_RS05645	0	0	0	8	8	125	1	87	237	8	126	0	2	1	27	0	6	1
IGR_CGL_RS05645_CGL_RS05650	0	12	0	10	67	193	8	862	1117	4	366	4	6	36	54	3	134	20
IGR_CGL_RS05650_CGL_RS05655	0	0	0	1	0	5	0	31	13	0	28	0	0	0	0	0	4	0
IGR_CGL_RS05660_CGL_RS05665	0	0	0	4	4	46	5	152	161	2	83	0	4	2	11	0	5	0
IGR_CGL_RS05665_CGL_RS05670	0	0	0	1	0	5	0	41	31	2	20	3	0	0	1	0	5	0
IGR_CGL_RS05670_CGL_RS05675	0	0	0	0	0	1	0	5	9	0	3	0	0	0	0	0	1	0
IGR_CGL_RS05685_CGL_RS05690	0	0	0	10	0	19	7	70	65	11	103	0	2	0	0	0	0	0
IGR_CGL_RS05690_CGL_RS05695	0	0	0	2	5	8	0	35	14	1	25	0	3	11	31	0	26	2
IGR_CGL_RS05695_CGL_RS05700	0	0	0	2	1	2	1	15	7	1	18	0	1	0	4	0	2	0
IGR_CGL_RS05700_CGL_RS05705	0	0	0	0	0	2	0	0	4	0	9	0	0	0	0	0	0	0
IGR_CGL_RS05705_CGL_RS05710	0	0	0	0	0	1	0	18	23	0	8	0	0	0	2	0	7	0
IGR_CGL_RS05710_CGL_RS05715	0	0	0	0	0	0	0	0	1	0	0	0	0	0	0	0	0	0
IGR_CGL_RS05715_CGL_RS05720	0	0	0	5	4	70	7	223	168	9	182	6	0	1	2	0	1	0
IGR_CGL_RS05725_CGL_RS05730	0	0	0	5	1	43	6	105	86	1	54	0	0	0	1	0	0	0
IGR_CGL_RS05730_CGL_RS05735	0	0	0	0	0	30	1	105	77	1	46	0	0	0	9	0	0	0
IGR_CGL_RS05735_CGL_RS05740	0	0	0	5	10	16	4	153	78	4	92	0	0	2	7	0	7	0
IGR_CGL_RS05745_CGL_RS05750	0	0	0	0	0	2	0	12	7	0	23	0	0	2	0	0	5	0
IGR_CGL_RS05750_CGL_RS05755	3	0	0	0	0	2	0	36	59	0	47	0	4	0	0	0	23	0
IGR_CGL_RS05755_CGL_RS05760	0	0	0	1	0	3	0	15	8	0	14	0	0	0	2	0	11	0
IGR_CGL_RS05760_CGL_RS05765	0	0	0	3	1	7	0	39	31	1	70	0	4	0	11	0	4	0
IGR_CGL_RS05765_CGL_RS05770	0	0	0	0	0	0	0	5	1	0	1	0	0	0	0	0	1	0
IGR_CGL_RS05770_CGL_RS05775	0	0	0	0	1	6	0	5	8	0	4	0	0	0	2	0	0	0
IGR_CGL_RS05775_CGL_RS05780	0	0	0	0	0	6	0	36	35	1	16	0	1	0	0	0	0	0
IGR_CGL_RS05780_CGL_RS05785	0	0	0	4	2	13	0	75	15	1	54	0	0	1	2	0	0	0
IGR_CGL_RS05785_CGL_RS05790	0	0	0	1	1	19	0	28	23	1	18	0	0	0	1	0	1	0
IGR_CGL_RS05790_CGL_RS05795	0	0	0	34	12	120	27	671	513	17	537	36	2	0	13	0	2	0
IGR_CGL_RS05795_CGL_RS05800	0	0	0	1	1	4	2	63	8	0	47	0	0	0	0	0	3	1
IGR_CGL_RS05805_CGL_RS05810	0	0	0	1	8	14	2	175	119	2	129	0	0	2	2	0	0	0
IGR_CGL_RS05810_CGL_RS05815	0	0	0	2	6	20	1	154	125	0	49	0	0	0	0	0	0	0
IGR_CGL_RS05815_CGL_RS05830	0	0	0	12	10	91	12	582	456	8	352	14	1	0	2	0	2	0
IGR_CGL_RS05830_CGL_RS05835	0	0	0	0	3	0	0	17	6	0	7	0	0	0	2	0	0	0
IGR_CGL_RS05835_CGL_RS05840	0	0	0	2	0	2	2	86	45	2	83	1	1	0	0	0	18	0
IGR_CGL_RS05840_CGL_RS05845	0	0	0	2	1	2	1	97	85	3	145	0	2	2	2	1	99	7
IGR_CGL_RS05845_CGL_RS05850	0	0	0	13	11	11	8	614	188	21	1345	4	9	20	6	2	94	4
IGR_CGL_RS05850_CGL_RS05855	0	0	0	5	2	17	1	208	171	2	186	1	2	3	7	0	8	4
IGR_CGL_RS05855_CGL_RS05860	0	0	0	3	1	26	5	440	244	8	284	0	3	0	1	0	6	1
IGR_CGL_RS05860_CGL_RS05865	0	0	0	0	0	4	0	8	11	0	7	0	0	0	0	0	0	0
IGR_CGL_RS05865_CGL_RS05870	0	0	0	6	1	19	2	175	68	2	97	0	1	6	2	0	13	1
IGR_CGL_RS05870_CGL_RS05875	0	0	0	4	1	27	3	399	222	10	204	0	0	0	0	0	0	0
IGR_CGL_RS05875_CGL_RS05880	0	0	0	0	8	6	3	150	51	1	58	0	0	0	2	0	1	0
IGR_CGL_RS05880_CGL_RS05885	0	0	0	8	22	85	23	658	663	7	551	4	0	7	3	0	15	6
IGR_CGL_RS05885_CGL_RS05890	0	0	0	13	9	87	10	779	509	17	848	3	0	1	3	0	3	1
IGR_CGL_RS05890_CGL_RS05895	0	0	0	1	1	6	1	55	24	0	26	0	0	0	0	0	2	0
IGR_CGL_RS05895_CGL_RS05900	0	0	0	12	6	120	17	403	341	11	290	12	1	1	14	1	8	0
IGR_CGL_RS05900_CGL_RS05905	0	0	0	6	1	9	2	22	45	0	40	0	2	0	4	0	0	1
IGR_CGL_RS05905_CGL_RS05910	0	0	0	4	2	33	2	174	251	3	108	1	0	2	4	0	28	0
IGR_CGL_RS05910_CGL_RS05915	0	0	0	6	1	72	4	265	262	1	120	7	0	1	0	0	0	0
IGR_CGL_RS05915_CGL_RS05920	0	0	0	5	5	74	11	336	235	0	102	1	0	0	6	0	1	0
IGR_CGL_RS05925_CGL_RS05930	0	0	0	10	4	82	11	206	271	4	174	1	0	0	0	1	0	0
IGR_CGL_RS05930_CGL_RS05935	0	0	0	0	2	1	1	93	39	0	127	0	0	1	1	0	1	1
IGR_CGL_RS05935_CGL_RS05940	1	0	0	4	4	10	3	83	90	0	70	6	2	0	8	0	0	0
IGR_CGL_RS05940_CGL_RS05945	0	0	0	6	1	42	7	388	644	10	262	1	0	0	9	0	0	0
IGR_CGL_RS05945_CGL_RS05950	0	0	0	1	1	7	2	81	99	0	87	0	0	0	2	0	2	0
IGR_CGL_RS05950_CGL_RS05955	0	0	0	1	12	43	2	296	188	2	218	0	0	1	3	0	14	0
IGR_CGL_RS05960_CGL_RS05965	0	0	0	4	0	37	7	247	151	2	176	0	3	0	11	1	11	0
IGR_CGL_RS05965_CGL_RS05970	0	0	0	1	11	32	1	112	115	2	67	0	0	0	3	0	0	0
IGR_CGL_RS05970_CGL_RS05975	8	0	0	31	52	77	16	1030	815	24	2221	20	14	30	27	2	132	5
IGR_CGL_RS05985_CGL_RS05990	0	0	0	1	4	24	3	58	120	3	65	8	0	0	0	0	0	0
IGR_CGL_RS05995_CGL_RS06000	0	0	0	0	8	19	1	137	113	0	70	7	0	0	2	0	0	0
IGR_CGL_RS06000_CGL_RS06010	5	0	0	724	132	3453	482	14711	6143	704	13924	110	11	15	11	4	37	11
IGR_CGL_RS06010_CGL_RS06015	0	2	0	587	437	6157	525	18553	16905	833	25620	385	7	24	5	6	7	29
IGR_CGL_RS06015_CGL_RS06020	0	0	0	172	68	2221	124	2657	3496	185	4134	26	3	4	4	3	1	5
IGR_CGL_RS06020_CGL_RS06025	0	0	0	84	33	1236	59	1967	2551	97	2322	43	2	4	1	2	0	4
IGR_CGL_RS06025_CGL_RS06030	0	0	0	280	119	4954	308	8285	9687	493	10639	239	1	11	4	2	3	9
IGR_CGL_RS06030_CGL_RS06035	0	0	0	239	124	1485	185	5444	2558	270	5460	381	0	9	7	1	2	2
IGR_CGL_RS06035_CGL_RS06040	0	0	0	98	79	1252	118	6250	4039	139	4415	75	1	5	4	2	5	6
IGR_CGL_RS06040_CGL_RS06045	0	0	0	239	62	1012	250	3873	3384	323	5128	139	1	6	2	1	0	7
IGR_CGL_RS06045_CGL_RS06050	0	0	0	148	58	1268	114	3244	2624	94	3067	227	4	7	2	1	4	1
IGR_CGL_RS06050_CGL_RS06055	0	0	0	2	0	4	0	19	12	0	11	0	3	0	1	1	3	0
IGR_CGL_RS06055_CGL_RS15635	0	0	0	6	8	15	6	248	247	2	180	0	3	0	1	1	16	1
IGR_CGL_RS06065_CGL_RS06070	0	0	0	0	0	0	0	6	4	0	6	0	0	0	0	0	0	0
IGR_CGL_RS06070_CGL_RS06075	0	0	0	3	2	24	1	151	78	3	58	0	3	0	0	0	39	3
IGR_CGL_RS06075_CGL_RS06080	0	0	0	10	0	30	10	151	101	5	75	3	2	0	2	0	0	0
IGR_CGL_RS06080_CGL_RS06085	0	0	0	0	0	9	0	0	2	0	1	0	0	0	0	0	0	0
IGR_CGL_RS06085_CGL_RS06090	0	0	0	1	3	5	0	2	0	0	1	0	0	0	1	0	0	0
IGR_CGL_RS06090_CGL_RS06095	0	0	0	1	0	11	0	1	6	0	2	0	0	0	2	0	0	0
IGR_CGL_RS06095_CGL_RS06100	0	0	0	22	7	96	9	289	333	11	320	6	3	0	8	0	1	1
IGR_CGL_RS06100_CGL_RS06105	0	0	0	4	14	141	13	438	407	9	254	1	0	0	6	1	0	1
IGR_CGL_RS06105_CGL_RS06110	0	4	0	2	3	10	2	43	27	0	58	0	0	5	0	0	6	0
IGR_CGL_RS06110_CGL_RS06120	0	2	0	26	59	177	23	1581	698	12	738	0	4	0	17	1	19	2
IGR_CGL_RS06120_CGL_RS06125	0	0	0	2	1	8	0	27	23	1	16	0	0	0	0	0	1	0
IGR_CGL_RS06125_CGL_RS06130	0	0	0	5	2	27	1	92	63	1	77	1	2	1	3	0	3	0
IGR_CGL_RS06130_CGL_RS06135	0	0	0	4	2	50	1	181	99	3	135	6	2	1	5	1	2	0
IGR_CGL_RS06135_CGL_RS06140	0	0	0	13	11	138	4	208	397	13	201	13	0	0	10	0	7	0
IGR_CGL_RS06145_CGL_RS06150	0	0	0	5	5	65	8	200	148	3	173	3	2	2	86	0	1	0
IGR_CGL_RS06155_CGL_RS06160	0	0	0	1	0	5	0	32	30	1	18	0	0	0	3	0	6	0
IGR_CGL_RS06165_CGL_RS06170	0	0	0	3	2	7	1	25	79	1	38	0	2	1	2	1	4	0
IGR_CGL_RS06170_CGL_RS06175	0	0	0	0	2	0	0	16	4	0	15	0	0	0	1	0	0	0
IGR_CGL_RS06175_CGL_RS06180	0	0	0	1	3	1	0	8	18	0	7	0	0	0	0	0	4	0
IGR_CGL_RS06180_CGL_RS06185	0	0	0	5	2	31	5	155	169	5	193	0	1	0	7	2	51	2
IGR_CGL_RS06190_CGL_RS06195	0	0	0	3	4	19	1	87	131	4	71	0	1	2	1	0	0	0
IGR_CGL_RS06195_CGL_RS06200	0	0	0	0	1	0	0	2	6	0	2	0	0	3	2	0	0	0
IGR_CGL_RS06200_CGL_RS06205	0	0	0	13	1	12	9	173	99	1	142	0	7	0	1	0	5	0
IGR_CGL_RS06205_CGL_RS06210	0	0	0	0	6	4	0	33	33	0	29	0	0	0	0	0	7	0
IGR_CGL_RS06210_CGL_RS06215	11	0	0	8	1	40	7	130	188	7	181	0	1	0	8	1	4	1
IGR_CGL_RS06215_CGL_RS06220	0	0	0	2	2	12	3	147	92	2	161	0	0	0	0	0	2	1
IGR_CGL_RS06220_CGL_RS06225	0	0	0	25	15	106	25	1113	1045	23	789	12	6	0	9	2	8	0
IGR_CGL_RS06225_CGL_RS06230	0	0	0	0	1	19	1	41	59	1	22	0	0	0	0	0	0	0
IGR_CGL_RS06230_CGL_RS06235	5	0	0	10	4	23	7	205	201	5	251	13	4	0	2	0	3	0
IGR_CGL_RS06245_CGL_RS06250	0	0	0	0	3	19	9	261	138	6	127	0	2	2	18	2	5	0
IGR_CGL_RS06250_CGL_RS06255	0	0	0	0	0	11	2	47	70	3	43	0	2	1	11	1	6	3
IGR_CGL_RS06255_CGL_RS06260	0	0	0	1	5	1	0	24	20	0	22	0	0	0	0	0	0	0
IGR_CGL_RS06260_CGL_RS06265	0	0	0	0	0	2	0	7	7	0	23	0	0	0	0	0	0	0
IGR_CGL_RS06265_CGL_RS06270	0	0	0	11	6	116	1	90	198	2	109	0	0	0	2	0	0	0
IGR_CGL_RS06270_CGL_RS06275	0	0	0	9	3	91	0	69	184	4	101	0	0	1	1	0	1	0
IGR_CGL_RS06275_CGL_RS06280	0	0	0	5	5	9	13	590	487	7	916	0	1	1	0	1	0	0
IGR_CGL_RS06280_CGL_RS06285	0	0	0	0	0	1	1	29	18	0	12	0	0	0	0	0	0	0
IGR_CGL_RS06290_CGL_RS06295	0	0	0	0	0	5	0	9	40	0	5	0	1	0	3	0	3	0
IGR_CGL_RS06300_CGL_RS06305	0	0	0	0	0	1	0	4	14	0	4	0	1	0	1	0	4	0
IGR_CGL_RS06305_CGL_RS06310	0	0	0	0	0	4	0	23	40	0	43	0	0	0	2	0	1	0
IGR_CGL_RS06310_CGL_RS06315	0	0	0	10	1	24	5	233	72	8	194	0	7	0	15	1	3	0
IGR_CGL_RS06315_CGL_RS06320	2	0	0	17	23	180	5	811	1334	14	668	7	27	49	209	20	1911	135
IGR_CGL_RS06320_CGL_RS06325	0	0	0	0	2	23	0	47	44	1	32	0	0	0	0	0	2	0
IGR_CGL_RS06325_CGL_RS06330	0	0	0	10	7	88	5	95	120	4	292	10	6	4	67	0	12	0
IGR_CGL_RS06330_CGL_RS06335	0	0	0	17	8	161	16	645	271	20	742	17	4	4	21	0	10	2
IGR_CGL_RS06335_CGL_RS06340	0	0	0	21	2	275	18	507	610	24	656	0	1	0	22	0	2	1
IGR_CGL_RS06340_CGL_RS06350	0	0	0	8	4	67	9	289	321	6	231	32	0	3	10	0	10	0
IGR_CGL_RS06350_CGL_RS06355	0	12	0	0	0	0	0	0	0	0	5	0	0	0	0	0	0	0
IGR_CGL_RS06365_CGL_RS06370	0	0	0	0	1	0	0	0	0	0	5	0	0	0	1	0	2	0
IGR_CGL_RS06370_CGL_RS06375	0	0	0	1	1	6	1	139	85	4	62	0	0	1	2	0	7	0
IGR_CGL_RS06375_CGL_RS06380	0	0	0	0	0	2	1	48	24	0	21	0	2	0	11	0	0	0
IGR_CGL_RS06380_CGL_RS06385	0	0	0	7	0	50	4	174	183	8	161	17	3	0	14	0	0	0
IGR_CGL_RS06385_CGL_RS06390	0	0	0	14	13	67	3	1052	694	9	583	37	1	3	9	1	2	0
IGR_CGL_RS06390_CGL_RS06395	0	0	0	14	3	68	19	546	363	22	391	0	2	0	6	0	11	0
IGR_CGL_RS06395_CGL_RS06400	0	0	0	3	3	27	0	82	105	5	73	0	1	1	5	1	17	4
IGR_CGL_RS06400_CGL_RS06405	0	0	0	4	3	19	0	47	79	0	42	0	3	0	17	0	4	2
IGR_CGL_RS06405_CGL_RS06410	0	0	0	0	0	0	0	6	1	0	13	0	0	0	1	0	1	0
IGR_CGL_RS06415_CGL_RS06420	0	0	0	6	1	29	3	101	65	2	82	0	1	0	1	0	3	0
IGR_CGL_RS06420_CGL_RS06425	0	0	0	5	14	45	15	998	489	10	508	23	1	2	2	0	9	3
IGR_CGL_RS06425_CGL_RS06430	0	0	0	15	13	64	7	604	317	11	349	4	1	0	13	0	3	0
IGR_CGL_RS06430_CGL_RS06435	0	0	0	0	0	0	0	2	1	0	1	0	0	3	0	0	0	0
IGR_CGL_RS06435_CGL_RS06440	0	0	0	8	1	13	3	311	126	0	102	0	0	0	5	0	5	0
IGR_CGL_RS06445_CGL_RS06450	0	0	0	1	2	5	0	50	49	0	28	1	0	0	0	0	4	0
IGR_CGL_RS06450_CGL_RS06455	0	0	0	0	0	1	0	2	8	0	5	0	0	0	1	0	5	0
IGR_CGL_RS06455_CGL_RS06460	0	0	0	0	0	0	0	2	2	0	2	0	0	0	0	0	0	0
IGR_CGL_RS06460_CGL_RS06465	0	0	0	0	0	0	0	0	0	0	0	0	0	0	0	0	0	0
IGR_CGL_RS06465_CGL_RS06470	0	0	0	0	0	0	0	0	1	0	0	0	0	0	0	0	2	0
IGR_CGL_RS06470_CGL_RS06475	0	0	0	0	0	0	0	13	0	0	16	0	0	0	1	0	0	0
IGR_CGL_RS06475_CGL_RS06480	0	0	0	0	0	1	0	0	0	0	1	0	0	0	0	0	1	0
IGR_CGL_RS06480_CGL_RS06485	0	0	0	0	0	0	0	0	0	0	0	0	0	0	0	0	0	0
IGR_CGL_RS06485_CGL_RS06490	20280	3695948	3981305	2727	271424	251009	2059	73428	273838	3863	47356	2538	25638	3935858	2233960	21664	7176948	7177088
IGR_CGL_RS06490_CGL_RS06500	0	0	0	1	1	0	0	6	3	0	29	0	2	0	5	0	11	0
IGR_CGL_RS06510_CGL_RS06515	0	0	0	0	4	3	0	30	13	1	39	0	0	0	6	1	9	1
IGR_CGL_RS06515_CGL_RS06520	0	1	0	0	5	6	1	37	11	1	159	0	3	7	39	0	41	0
IGR_CGL_RS06520_CGL_RS06525	0	0	0	2	13	13	2	289	68	4	175	0	1	19	46	0	21	0
IGR_CGL_RS06525_CGL_RS06530	0	0	0	0	2	7	2	95	114	1	83	0	0	0	1	0	5	2
IGR_CGL_RS06530_CGL_RS06535	0	0	0	0	0	0	0	2	6	0	5	1	0	0	2	0	1	0
IGR_CGL_RS06535_CGL_RS06540	0	0	0	0	0	7	0	55	50	0	77	0	0	0	10	0	2	0
IGR_CGL_RS06540_CGL_RS06545	0	0	0	0	0	0	0	15	6	0	8	1	0	0	1	0	3	0
IGR_CGL_RS06550_CGL_RS06555	0	0	0	0	0	0	0	1	1	0	3	0	0	0	0	0	0	0
IGR_CGL_RS06555_CGL_RS06560	0	0	0	3	3	20	6	131	130	1	86	0	0	0	5	0	2	0
IGR_CGL_RS06560_CGL_RS06565	0	0	0	12	4	31	6	395	279	15	307	6	0	1	1	0	0	1
IGR_CGL_RS06565_CGL_RS06570	0	0	0	1	1	0	0	16	7	0	23	0	0	1	0	0	6	0
IGR_CGL_RS06570_CGL_RS06575	0	0	0	1	0	6	0	21	32	0	14	0	0	0	0	0	0	0
IGR_CGL_RS06575_CGL_RS06580	0	0	0	10	7	26	10	316	215	13	362	1	0	0	3	0	1	0
IGR_CGL_RS06580_CGL_RS06585	0	0	0	0	0	0	0	2	0	0	1	2	0	0	0	0	0	0
IGR_CGL_RS06590_CGL_RS06595	0	0	0	1	2	14	3	152	141	1	62	0	0	3	4	0	1	0
IGR_CGL_RS06595_CGL_RS06600	0	0	0	1	4	17	1	89	74	0	47	0	0	0	3	0	1	0
IGR_CGL_RS06600_CGL_RS06605	0	0	0	1	3	18	1	67	70	0	51	0	0	0	6	0	0	0
IGR_CGL_RS06610_CGL_RS06615	0	0	0	1	3	24	1	178	110	4	93	0	0	0	0	0	9	0
IGR_CGL_RS06615_CGL_RS15640	0	0	0	4	4	14	2	239	119	7	163	0	1	0	0	0	8	1
IGR_CGL_RS06625_CGL_RS06630	0	0	0	5	0	22	2	190	116	2	142	10	0	0	5	0	1	2
IGR_CGL_RS06630_CGL_RS06635	0	0	0	3	2	47	2	210	228	2	166	0	0	0	0	1	0	0
IGR_CGL_RS06635_CGL_RS06640	0	0	0	0	1	0	0	1	0	0	5	0	0	0	0	0	3	0
IGR_CGL_RS06640_CGL_RS06645	0	0	0	2	0	4	2	85	26	3	95	0	0	0	0	1	0	0
IGR_CGL_RS06645_CGL_RS06650	0	0	0	0	1	2	0	10	4	0	10	0	0	0	14	0	1	0
IGR_CGL_RS06650_CGL_RS06660	1	10	0	1	8	11	1	147	113	6	136	0	2	4	32	1	15	3
IGR_CGL_RS06660_CGL_RS06665	0	0	0	2	4	29	1	217	91	3	89	0	1	7	10	0	9	0
IGR_CGL_RS06665_CGL_RS06675	0	0	0	5	14	108	10	441	393	5	273	6	2	5	26	0	22	0
IGR_CGL_RS06675_CGL_RS06680	0	0	0	5	7	17	5	275	197	2	171	0	6	7	6	2	176	2
IGR_CGL_RS06680_CGL_RS15645	3	7	0	26	41	144	13	1088	853	14	941	14	28	41	105	0	193	5
IGR_CGL_RS06700_CGL_RS15525	0	14	0	2	3	24	2	102	118	2	83	0	1	0	6	1	30	0
IGR_CGL_RS06715_CGL_RS06720	0	0	0	0	1	2	0	48	37	1	30	0	1	1	1	1	11	0
IGR_CGL_RS06720_CGL_RS06725	0	0	0	3	0	3	0	44	26	1	26	0	1	2	10	0	12	0
IGR_CGL_RS06725_CGL_RS06730	0	0	0	0	0	2	2	10	10	1	9	0	0	0	2	0	3	0
IGR_CGL_RS06730_CGL_RS06735	0	0	0	4	5	10	1	57	40	0	70	0	2	6	12	1	5	0
IGR_CGL_RS06735_CGL_RS06740	0	0	0	2	3	3	1	40	37	1	70	0	2	1	8	0	10	0
IGR_CGL_RS06740_CGL_RS06745	0	12	0	4	14	7	0	222	25	1	294	0	2	3	2	0	31	2
IGR_CGL_RS06745_CGL_RS06750	0	0	0	2	5	4	1	76	23	2	79	0	5	13	17	1	169	3
IGR_CGL_RS06755_CGL_RS06760	0	0	0	0	0	1	0	7	2	0	0	0	0	0	0	0	2	0
IGR_CGL_RS06760_CGL_RS06765	0	0	0	0	0	0	0	9	11	0	15	0	0	0	1	0	0	0
IGR_CGL_RS06765_CGL_RS06770	0	0	0	2	3	10	3	135	108	4	94	0	2	0	0	0	1	0
IGR_CGL_RS06770_CGL_RS06780	7	1	8	100	41	422	144	2746	3940	288	3838	38	54	20	175	13	140	19
IGR_CGL_RS06780_CGL_RS06785	0	17	0	127	30	705	144	1640	4641	193	2806	262	40	13	321	5	30	1
IGR_CGL_RS06785_CGL_RS06790	0	0	0	16	6	121	8	215	221	9	266	0	0	0	10	1	2	2
IGR_CGL_RS06790_CGL_RS06795	0	0	0	10	10	64	4	136	215	1	67	0	7	1	0	2	3	0
IGR_CGL_RS06795_CGL_RS06800	0	0	0	0	0	5	0	12	24	0	9	0	0	0	0	0	0	0
IGR_CGL_RS06805_CGL_RS06810	0	0	0	0	2	3	1	94	58	0	49	0	1	0	7	0	4	0
IGR_CGL_RS06810_CGL_RS06815	0	0	0	0	0	11	1	73	74	1	39	0	1	0	7	0	1	1
IGR_CGL_RS06815_CGL_RS06820	0	2	0	0	0	2	0	24	15	0	15	0	1	0	2	0	2	0
IGR_CGL_RS06825_CGL_RS06830	0	0	0	0	1	1	0	20	10	0	18	0	0	19	11	0	9	0
IGR_CGL_RS06830_CGL_RS06835	0	0	0	1	1	7	1	60	25	0	21	0	0	0	0	0	0	1
IGR_CGL_RS06835_CGL_RS06840	0	0	0	1	0	3	1	87	64	0	27	0	0	0	0	1	1	0
IGR_CGL_RS06840_CGL_RS06845	0	0	0	5	7	45	14	303	493	2	183	6	0	1	22	0	10	0
IGR_CGL_RS06845_CGL_RS06850	0	0	0	12	4	12	6	392	439	2	246	9	9	4	14	3	21	0
IGR_CGL_RS06850_CGL_RS06855	0	0	0	0	0	0	0	10	13	0	3	1	0	0	2	0	0	0
IGR_CGL_RS06855_CGL_RS06860	0	0	0	0	0	12	1	22	37	0	39	0	5	10	79	0	1	0
IGR_CGL_RS06860_CGL_RS06865	0	0	0	7	13	79	9	696	474	2	354	3	1	5	41	0	10	0
IGR_CGL_RS06865_CGL_RS06870	0	0	0	12	7	137	15	976	1203	7	424	9	2	3	18	1	16	3
IGR_CGL_RS06870_CGL_RS06875	0	0	0	2	1	17	2	50	32	2	30	2	1	0	13	0	4	0
IGR_CGL_RS06880_CGL_RS06885	25	45	6	381	209	571	175	4754	2048	340	5753	366	135	58	168	22	237	7
IGR_CGL_RS06885_CGL_RS06890	8	0	0	138	95	522	95	1977	2504	109	2882	15	46	19	93	3	73	2
IGR_CGL_RS06890_CGL_RS06895	0	0	5	115	82	374	81	3387	1817	174	4699	68	51	12	73	5	82	3
IGR_CGL_RS06895_CGL_RS06900	0	0	0	25	1	66	11	79	193	25	296	25	4	0	12	0	2	0
IGR_CGL_RS06900_CGL_RS06905	0	0	0	0	0	0	0	2	6	0	4	0	1	1	0	0	8	0
IGR_CGL_RS06905_CGL_RS06910	0	5	0	4	0	3	3	132	15	1	149	0	1	2	4	1	31	1
IGR_CGL_RS06915_CGL_RS06920	1	0	0	0	0	2	0	1	1	0	5	0	0	0	1	0	0	0
IGR_CGL_RS06920_CGL_RS06925	0	0	0	0	1	1	0	2	9	1	3	0	0	0	0	0	0	0
IGR_CGL_RS06925_CGL_RS06930	0	0	0	0	0	0	0	2	19	2	12	0	0	0	3	0	0	0
IGR_CGL_RS06930_CGL_RS06935	0	0	0	0	0	0	0	5	0	0	1	0	0	0	0	0	0	0
IGR_CGL_RS06935_CGL_RS06940	0	0	0	7	3	88	5	529	576	5	250	0	4	1	16	1	30	3
IGR_CGL_RS06940_CGL_RS06945	0	0	0	10	1	138	8	463	845	15	420	5	3	3	16	0	3	0
IGR_CGL_RS06945_CGL_RS06950	1	0	0	13	7	38	11	169	98	4	133	0	1	2	2	0	13	0
IGR_CGL_RS06950_CGL_RS06955	0	0	0	5	3	24	1	403	262	3	305	0	0	0	0	0	8	0
IGR_CGL_RS06955_CGL_RS06960	0	0	0	12	8	106	9	216	372	9	280	15	2	1	1	0	4	0
IGR_CGL_RS06960_CGL_RS06965	0	0	0	23	11	60	11	263	173	11	251	6	4	2	8	0	34	0
IGR_CGL_RS06965_CGL_RS06970	0	0	0	6	1	69	7	136	155	7	155	0	2	1	19	0	3	0
IGR_CGL_RS06970_CGL_RS06975	0	0	0	13	10	115	14	250	235	21	327	24	3	1	20	0	1	0
IGR_CGL_RS06980_CGL_RS06985	0	0	0	7	3	135	10	306	349	1	223	1	0	1	3	1	0	1
IGR_CGL_RS06985_CGL_RS06990	0	0	0	2	3	48	1	119	130	1	95	0	0	0	2	0	0	0
IGR_CGL_RS06990_CGL_RS06995	3	0	0	11	4	85	13	324	276	12	286	0	0	0	4	0	7	0
IGR_CGL_RS06995_CGL_RS07000	0	0	0	31	20	341	49	1842	1705	34	1110	36	4	1	16	1	16	0
IGR_CGL_RS07000_CGL_RS07005	0	0	0	4	0	124	0	84	227	2	81	0	1	0	3	0	0	0
IGR_CGL_RS07015_CGL_RS07020	0	0	0	1	0	11	1	67	63	2	32	2	0	0	7	0	0	0
IGR_CGL_RS07020_CGL_RS07025	0	5	0	23	27	36	15	901	288	16	943	9	6	11	15	3	52	1
IGR_CGL_RS07025_CGL_RS07030	0	0	0	23	3	14	40	1239	620	27	548	1	3	2	4	1	1	1
IGR_CGL_RS07030_CGL_RS07040	257	37	23	1160	150	605	476	567	573	834	2045	67	954	94	467	64	152	23
IGR_CGL_RS07040_CGL_RS07045	341	49	55	1582	326	4334	641	1280	2253	1480	3818	141	1611	138	1002	93	123	41
IGR_CGL_RS07045_CGL_RS07050	332	29	20	1310	348	5854	678	1316	1099	1054	3444	135	851	136	1291	47	31	16
IGR_CGL_RS07050_CGL_RS07055	15	0	0	15	23	146	6	174	64	12	315	3	7	5	14	4	5	0
IGR_CGL_RS07055_CGL_RS07060	0	0	0	5	7	29	5	356	150	8	297	1	0	4	7	1	19	2
IGR_CGL_RS07060_CGL_RS15440	0	0	0	5	1	13	2	79	45	1	54	0	0	0	1	0	10	0
IGR_CGL_RS07070_CGL_RS07075	0	0	0	2	0	20	2	75	67	2	72	0	1	0	4	0	0	0
IGR_CGL_RS07075_CGL_RS07080	0	0	0	2	0	11	0	59	66	0	33	0	1	1	2	0	2	0
IGR_CGL_RS07080_CGL_RS07085	0	0	0	1	4	36	5	232	303	5	183	11	0	0	0	0	0	3
IGR_CGL_RS07085_CGL_RS07090	0	0	0	3	2	37	9	205	189	5	226	0	0	1	1	0	4	0
IGR_CGL_RS07090_CGL_RS07095	0	0	0	0	0	21	2	55	61	1	64	0	0	0	0	0	0	0
IGR_CGL_RS07100_CGL_RS07105	0	0	0	0	2	3	1	61	35	1	44	0	0	0	0	0	0	0
IGR_CGL_RS07105_CGL_RS07110	0	1	0	2	9	11	1	168	54	8	239	3	1	1	1	0	10	0
IGR_CGL_RS07110_CGL_RS07115	0	0	0	4	4	20	4	307	220	5	290	0	0	0	5	0	9	3
IGR_CGL_RS07115_CGL_RS07120	0	0	0	9	5	13	5	219	122	1	85	7	8	3	20	0	10	2
IGR_CGL_RS07120_CGL_RS07125	0	0	0	0	1	1	0	0	2	1	1	0	2	1	31	0	1	0
IGR_CGL_RS07125_CGL_RS07130	0	0	0	5	2	11	0	24	42	2	34	0	2	0	2	4	5	1
IGR_CGL_RS07130_CGL_RS07135	0	0	0	5	0	43	2	258	325	1	137	0	0	0	16	0	3	0
IGR_CGL_RS07140_CGL_RS07145	0	0	0	5	4	63	2	124	120	3	246	1	0	0	8	0	1	0
IGR_CGL_RS07145_CGL_RS07150	0	0	0	2	1	13	0	20	30	0	42	0	0	2	0	0	0	0
IGR_CGL_RS07150_CGL_RS07155	0	3	0	4	3	8	3	94	108	1	63	0	4	2	2	1	8	0
IGR_CGL_RS07155_CGL_RS07160	0	0	0	0	0	4	0	5	22	0	14	0	0	0	0	0	1	0
IGR_CGL_RS07160_CGL_RS07165	0	0	0	0	0	1	1	13	1	0	5	4	0	0	0	0	0	0
IGR_CGL_RS07165_CGL_RS07170	0	0	0	1	0	12	1	31	24	2	23	0	0	0	0	0	0	0
IGR_CGL_RS07170_CGL_RS07175	0	0	0	1	3	19	0	76	62	0	64	0	1	3	1	0	68	0
IGR_CGL_RS07180_CGL_RS07185	0	0	0	0	0	4	0	115	21	2	78	12	0	3	0	0	1	0
IGR_CGL_RS07185_CGL_RS07190	0	0	0	0	0	1	0	22	18	0	15	0	0	0	0	0	0	0
IGR_CGL_RS07190_CGL_RS07195	0	0	0	2	0	5	5	121	45	2	61	1	0	0	2	0	0	0
IGR_CGL_RS07195_CGL_RS07200	0	0	0	1	0	4	0	36	11	0	12	0	0	0	0	0	0	0
IGR_CGL_RS07200_CGL_RS07205	0	0	0	0	0	2	0	8	3	0	7	5	0	0	0	0	3	0
IGR_CGL_RS07205_CGL_RS07210	0	0	0	12	4	198	12	657	705	13	422	19	0	3	6	0	2	0
IGR_CGL_RS07210_CGL_RS07215	0	0	0	28	12	112	28	474	388	30	574	0	4	1	23	3	40	2
IGR_CGL_RS07215_CGL_RS07220	0	0	0	3	1	22	3	365	174	1	183	5	0	1	0	0	4	1
IGR_CGL_RS07220_CGL_RS07225	0	0	0	12	7	42	5	407	297	5	465	33	1	4	2	0	39	0
IGR_CGL_RS07225_CGL_RS07230	0	0	0	12	8	17	5	247	211	10	203	8	12	2	4	4	26	1
IGR_CGL_RS07230_CGL_RS07235	0	0	0	0	1	14	0	152	79	2	81	0	0	0	0	0	0	0
IGR_CGL_RS07235_CGL_RS07240	0	0	0	0	2	6	0	61	37	1	58	0	1	0	1	0	2	0
IGR_CGL_RS07240_CGL_RS07245	0	0	0	5	2	20	6	592	104	9	380	1	1	0	0	0	1	0
IGR_CGL_RS07250_CGL_RS07255	0	1	0	12	18	49	12	374	152	8	258	1	4	3	14	5	62	2
IGR_CGL_RS07255_CGL_RS07260	0	0	0	0	0	0	0	6	3	0	3	0	0	0	0	0	0	0
IGR_CGL_RS07260_CGL_RS07265	0	0	0	15	3	62	69	270	470	49	549	2	2	1	25	4	3	4
IGR_CGL_RS07265_CGL_RS07270	0	0	0	0	0	0	1	3	0	0	1	0	0	0	0	0	0	0
IGR_CGL_RS07270_CGL_RS07275	0	0	0	1	0	2	1	38	47	0	30	0	0	0	0	0	0	0
IGR_CGL_RS07275_CGL_RS07280	0	0	0	0	0	9	2	77	86	1	58	0	0	0	2	0	6	0
IGR_CGL_RS07285_CGL_RS07290	0	0	0	1	0	6	0	27	14	0	16	0	0	0	0	0	0	0
IGR_CGL_RS07305_CGL_RS07310	0	0	0	1	0	22	0	3	2	0	1	0	1	0	9	0	1	0
IGR_CGL_RS07310_CGL_RS07315	0	0	0	0	0	12	0	2	1	0	2	0	1	0	0	1	0	1
IGR_CGL_RS07315_CGL_RS07320	0	0	0	0	0	2	0	17	15	0	21	0	0	0	1	0	0	1
IGR_CGL_RS07320_CGL_RS07325	0	0	0	0	0	9	0	4	24	0	14	0	0	0	4	1	0	0
IGR_CGL_RS07325_CGL_RS07330	0	14	0	3	6	44	6	278	221	2	309	6	2	4	7	0	43	2
IGR_CGL_RS07330_CGL_RS07335	0	0	0	17	35	183	31	3536	2750	25	1222	10	5	5	14	1	110	7
IGR_CGL_RS07335_CGL_RS07340	0	0	0	0	0	3	0	42	41	1	32	0	0	0	0	0	0	0
IGR_CGL_RS07340_CGL_RS07345	0	0	0	5	0	1	2	53	29	2	54	0	2	1	0	1	2	0
IGR_CGL_RS07345_CGL_RS07350	0	0	0	1	2	5	0	7	19	0	12	0	1	0	0	0	2	0
IGR_CGL_RS07350_CGL_RS07355	0	0	0	1	1	0	1	39	38	0	38	0	1	1	0	0	5	0
IGR_CGL_RS07355_CGL_RS07360	0	0	0	1	0	0	1	19	40	0	27	0	0	0	0	0	0	0
IGR_CGL_RS07360_CGL_RS07365	6	0	0	1	0	5	3	137	95	3	104	0	0	2	0	0	1	0
IGR_CGL_RS07365_CGL_RS07370	17	0	0	3	5	25	6	146	121	4	97	0	16	25	36	3	101	3
IGR_CGL_RS07370_CGL_RS07375	0	0	0	12	3	27	0	73	187	0	54	4	4	0	4	1	20	6
IGR_CGL_RS07375_CGL_RS07380	0	0	0	3	1	16	2	145	108	1	126	0	2	2	12	0	3	0
IGR_CGL_RS07380_CGL_RS07385	0	0	0	0	0	8	4	142	106	2	84	0	2	0	0	0	12	2
IGR_CGL_RS07390_CGL_RS07395	0	28	0	15	3	22	7	356	171	15	385	0	33	9	64	4	112	0
IGR_CGL_RS07395_CGL_RS07400	0	0	0	7	1	19	4	148	118	5	152	1	1	0	3	1	6	0
IGR_CGL_RS07400_CGL_RS07405	0	0	0	6	3	8	2	67	112	2	115	1	2	0	7	0	17	3
IGR_CGL_RS07410_CGL_RS07415	0	0	0	0	2	6	0	40	38	0	22	0	0	0	1	0	1	2
IGR_CGL_RS07415_CGL_RS07420	0	0	0	0	1	0	1	10	9	0	5	0	0	0	0	0	0	0
IGR_CGL_RS07425_CGL_RS07430	0	0	0	1	0	25	3	41	80	1	19	0	0	0	1	0	0	0
IGR_CGL_RS07435_CGL_RS07440	0	0	0	2	5	35	1	131	234	4	91	1	0	0	1	0	0	0
IGR_CGL_RS07445_CGL_RS07450	0	0	0	0	0	5	0	3	1	0	5	0	0	0	0	0	0	0
IGR_CGL_RS07450_CGL_RS07455	0	0	0	0	0	17	0	85	94	1	47	0	0	0	6	0	0	0
IGR_CGL_RS07455_CGL_RS07460	0	0	0	2	8	7	1	39	34	2	39	2	1	2	2	0	0	0
IGR_CGL_RS07460_CGL_RS07465	0	0	0	3	19	53	7	460	394	8	283	0	3	12	27	0	74	6
IGR_CGL_RS07465_CGL_RS07470	0	0	0	7	9	32	4	538	291	2	303	12	1	16	7	1	153	1
IGR_CGL_RS07470_CGL_RS07475	0	0	0	2	5	11	1	82	59	1	50	4	0	0	1	0	0	0
IGR_CGL_RS07475_CGL_RS07480	0	0	0	4	4	80	6	378	418	4	221	4	1	1	2	1	13	0
IGR_CGL_RS07480_CGL_RS07485	0	0	0	9	16	138	7	436	296	9	299	17	4	11	6	0	18	0
IGR_CGL_RS07485_CGL_RS07490	0	0	0	28	16	214	28	507	516	47	444	5	7	1	20	3	17	2
IGR_CGL_RS07495_CGL_RS07500	0	0	0	5	4	47	3	325	525	2	151	17	0	3	1	0	1	0
IGR_CGL_RS07500_CGL_RS07505	0	0	0	11	4	92	7	508	866	12	197	15	0	0	7	0	7	4
IGR_CGL_RS07505_CGL_RS07510	0	0	0	0	0	0	0	0	0	0	0	0	0	0	0	0	0	0
IGR_CGL_RS07510_CGL_RS07515	0	1	0	8	5	16	4	149	57	1	110	0	6	7	5	1	34	1
IGR_CGL_RS07515_CGL_RS07520	0	0	0	0	0	3	0	63	3	0	32	0	2	1	2	0	3	0
IGR_CGL_RS07520_CGL_RS07525	0	0	0	12	4	56	6	220	141	7	120	0	1	1	4	0	7	1
IGR_CGL_RS07525_CGL_RS07530	0	0	0	3	2	44	9	134	155	7	125	2	1	0	3	0	7	0
IGR_CGL_RS07530_CGL_RS07535	0	0	0	19	16	46	11	577	268	7	378	2	9	0	10	0	25	0
IGR_CGL_RS07535_CGL_RS07540	0	0	0	2	0	2	2	61	24	2	28	0	0	0	0	0	4	0
IGR_CGL_RS07540_CGL_RS07545	0	0	0	2	1	16	1	103	70	2	75	3	0	0	1	0	1	0
IGR_CGL_RS07545_CGL_RS07550	0	0	0	0	0	4	1	19	14	0	9	0	0	0	4	0	0	0
IGR_CGL_RS07550_CGL_RS07555	0	0	0	2	0	10	0	61	78	0	45	0	1	2	14	0	2	0
IGR_CGL_RS07560_CGL_RS07565	0	0	0	0	0	0	0	1	0	0	6	0	0	0	0	0	7	0
IGR_CGL_RS07565_CGL_RS07570	0	0	0	0	0	7	1	35	45	0	30	1	2	0	1	0	4	0
IGR_CGL_RS07570_CGL_RS07575	0	7	0	1	1	22	0	68	60	2	94	0	1	1	8	0	4	0
IGR_CGL_RS07575_CGL_RS07580	0	0	0	2	2	21	1	83	56	1	62	0	1	0	7	0	0	0
IGR_CGL_RS07580_CGL_RS07585	0	0	0	1	7	13	1	271	102	1	125	0	0	0	8	0	5	0
IGR_CGL_RS07585_CGL_RS07590	0	0	0	2	0	4	3	111	69	1	65	0	1	1	4	0	6	1
IGR_CGL_RS07590_CGL_RS07595	0	0	0	0	0	1	0	0	2	0	3	0	1	0	0	0	0	0
IGR_CGL_RS07595_CGL_RS07600	0	0	0	2	0	2	0	43	24	0	21	0	0	0	3	0	0	0
IGR_CGL_RS07600_CGL_RS07605	0	0	0	2	3	62	10	353	605	5	343	0	0	1	4	0	5	0
IGR_CGL_RS07605_CGL_RS07610	0	0	0	7	2	44	11	476	420	8	402	1	3	2	1	0	5	0
IGR_CGL_RS07610_CGL_RS07615	0	0	0	1	1	8	0	43	51	1	27	0	0	0	1	0	1	0
IGR_CGL_RS07615_CGL_RS07620	0	0	0	0	0	0	0	0	1	0	2	0	0	0	2	0	2	0
IGR_CGL_RS07620_CGL_RS07625	0	4	0	25	4	15	13	614	476	4	383	1	22	16	11	2	24	0
IGR_CGL_RS07625_CGL_RS07630	0	0	0	8	2	14	3	166	239	0	64	0	2	2	2	1	3	8
IGR_CGL_RS07630_CGL_RS07635	0	0	0	0	0	15	1	45	51	0	36	3	0	0	0	0	0	0
IGR_CGL_RS07640_CGL_RS07645	0	0	0	1	0	1	0	6	5	0	3	0	0	0	0	0	0	0
IGR_CGL_RS07645_CGL_RS07650	0	0	0	1	2	1	1	33	4	0	118	0	0	0	0	0	1	0
IGR_CGL_RS07650_CGL_RS07655	0	0	0	2	2	9	0	14	6	0	11	2	0	2	0	1	17	0
IGR_CGL_RS07655_CGL_RS07660	0	0	0	22	36	202	14	719	515	9	474	15	1	0	3	0	2	2
IGR_CGL_RS07665_CGL_RS07670	0	0	0	16	11	412	11	1163	1033	13	640	10	0	5	4	0	1	1
IGR_CGL_RS07670_CGL_RS07675	0	0	0	45	19	147	13	479	264	23	427	2	2	8	6	0	5	0
IGR_CGL_RS07675_CGL_RS07680	0	0	0	2	0	0	2	17	17	0	27	0	0	0	0	0	1	0
IGR_CGL_RS07680_CGL_RS07685	0	0	0	17	19	163	11	875	872	10	564	15	4	2	4	1	4	2
IGR_CGL_RS07685_CGL_RS07690	0	0	0	12	3	246	12	231	872	14	245	0	1	0	5	0	3	2
IGR_CGL_RS07690_CGL_RS07695	0	0	0	0	2	8	1	92	130	0	52	1	0	0	1	0	0	0
IGR_CGL_RS07695_CGL_RS07700	0	0	0	0	0	5	0	19	40	0	22	0	0	0	1	0	0	0
IGR_CGL_RS07705_CGL_RS07710	0	0	0	7	1	61	6	168	189	3	184	0	1	2	0	1	0	0
IGR_CGL_RS07710_CGL_RS07715	0	0	0	27	28	188	13	426	264	26	647	12	1	1	5	0	0	0
IGR_CGL_RS07715_CGL_RS07720	0	0	0	17	15	206	22	1115	958	9	588	42	3	4	18	0	17	0
IGR_CGL_RS07720_CGL_RS07725	0	0	0	58	7	302	45	646	1114	48	936	46	4	1	36	0	2	2
IGR_CGL_RS07725_CGL_RS07730	0	0	0	2	1	14	5	131	82	1	55	0	0	0	3	0	0	0
IGR_CGL_RS07735_CGL_RS07740	0	0	0	2	0	13	2	101	62	0	60	0	3	0	2	0	5	1
IGR_CGL_RS07740_CGL_RS07745	0	0	0	0	0	0	0	5	0	0	1	0	0	0	0	0	0	0
IGR_CGL_RS07745_CGL_RS07750	0	0	0	13	7	92	4	459	358	5	174	0	0	0	0	0	10	0
IGR_CGL_RS07750_CGL_RS07755	0	0	0	8	11	128	7	474	553	5	323	17	4	2	8	1	50	0
IGR_CGL_RS07760_CGL_RS07765	0	0	0	0	1	9	1	113	70	1	104	0	0	2	1	0	6	0
IGR_CGL_RS07765_CGL_RS15530	0	0	0	7	8	37	6	339	241	8	293	3	2	8	18	1	93	0
IGR_CGL_RS07775_CGL_RS07780	0	0	0	2	1	16	2	174	163	0	207	4	0	2	12	0	2	0
IGR_CGL_RS07780_CGL_RS15650	0	0	0	0	0	0	0	0	0	0	1	0	0	0	0	0	1	0
IGR_CGL_RS07790_CGL_RS07795	0	0	0	0	1	17	0	60	83	0	42	0	1	0	2	0	2	0
IGR_CGL_RS07795_CGL_RS07800	0	0	4	8	5	75	4	94	95	8	141	3	3	2	0	0	3	0
IGR_CGL_RS07800_CGL_RS07805	0	0	0	16	6	169	10	344	327	18	314	13	2	4	9	1	9	4
IGR_CGL_RS07810_CGL_RS07815	0	0	0	19	17	259	13	708	1124	13	480	27	5	3	38	0	4	1
IGR_CGL_RS07815_CGL_RS07820	0	0	0	21	12	386	12	921	983	15	699	9	3	10	105	0	1	1
IGR_CGL_RS07820_CGL_RS07825	2	15	0	21	21	369	19	750	504	19	654	7	13	6	213	1	10	0
IGR_CGL_RS07825_CGL_RS07830	0	0	0	14	13	450	23	291	1106	18	474	8	32	7	233	13	77	21
IGR_CGL_RS07830_CGL_RS07835	0	0	0	1	2	2	2	104	19	1	44	0	2	0	6	0	19	0
IGR_CGL_RS07835_CGL_RS07840	0	0	0	1	0	11	0	22	20	0	21	0	0	0	0	0	1	0
IGR_CGL_RS07840_CGL_RS07845	0	0	0	0	0	3	0	29	30	2	45	0	0	0	0	0	1	0
IGR_CGL_RS07845_CGL_RS07850	0	0	0	1	1	3	1	35	25	0	32	0	0	3	1	0	0	0
IGR_CGL_RS07850_CGL_RS07855	0	0	0	1	1	6	4	70	28	5	147	0	1	1	0	0	0	0
IGR_CGL_RS07855_CGL_RS07860	0	0	0	0	0	7	0	41	16	0	24	0	1	1	2	0	3	0
IGR_CGL_RS07860_CGL_RS07865	2	0	0	3	2	22	2	81	54	1	74	0	0	0	5	1	0	0
IGR_CGL_RS07865_CGL_RS07870	0	3	0	30	57	200	49	2693	1404	41	2076	54	9	5	17	2	63	2
IGR_CGL_RS07870_CGL_RS07875	0	0	0	25	28	330	63	1727	1649	29	1642	34	5	2	27	0	16	1
IGR_CGL_RS07875_CGL_RS07880	0	0	0	24	13	148	37	2173	1302	25	1413	22	1	0	5	1	15	0
IGR_CGL_RS07880_CGL_RS07885	0	0	0	16	18	302	20	2699	1396	25	1325	12	0	3	0	0	0	0
IGR_CGL_RS07885_CGL_RS07890	0	0	0	12	5	106	12	442	591	13	445	23	0	1	0	0	0	0
IGR_CGL_RS07890_CGL_RS07895	6	0	0	9	10	64	33	303	287	22	360	0	0	0	2	0	0	0
IGR_CGL_RS07895_CGL_RS07900	0	0	0	9	5	69	11	423	378	19	640	12	0	1	9	1	1	0
IGR_CGL_RS07900_CGL_RS07905	0	0	0	4	3	67	5	389	158	10	357	1	1	1	11	0	9	1
IGR_CGL_RS07905_CGL_RS07910	0	0	0	0	0	2	0	3	10	1	5	0	0	0	0	0	0	0
IGR_CGL_RS07915_CGL_RS07920	0	0	0	29	2	48	16	241	260	15	277	0	11	0	0	3	5	0
IGR_CGL_RS07920_CGL_RS07925	0	2	0	9	0	115	11	239	473	7	213	1	0	0	0	0	2	0
IGR_CGL_RS07925_CGL_RS07930	0	0	0	52	15	516	22	466	1208	18	404	28	1	1	20	0	2	0
IGR_CGL_RS07930_CGL_RS07935	0	0	0	23	11	366	19	1072	1056	25	682	27	0	3	21	0	7	1
IGR_CGL_RS07935_CGL_RS07940	0	0	0	5	1	119	8	364	480	8	312	0	0	2	14	0	5	1
IGR_CGL_RS07940_CGL_RS07945	0	70	0	109	75	567	66	4258	4131	79	2470	27	29	36	103	6	289	8
IGR_CGL_RS07945_CGL_RS07950	0	0	0	10	9	122	6	308	263	4	205	6	4	7	20	0	1	0
IGR_CGL_RS07950_CGL_RS07955	0	0	0	12	6	97	9	235	302	5	207	0	9	1	7	0	4	1
IGR_CGL_RS07955_CGL_RS07960	0	0	0	2	2	15	2	129	162	3	93	3	0	1	1	0	0	0
IGR_CGL_RS07960_CGL_RS07965	0	0	0	4	0	30	0	58	100	1	99	0	1	0	5	1	4	0
IGR_CGL_RS07965_CGL_RS07970	0	0	0	7	13	65	9	550	606	9	508	0	1	17	14	0	55	1
IGR_CGL_RS07970_CGL_RS07975	0	0	0	13	4	68	5	598	450	7	292	4	0	1	0	0	0	0
IGR_CGL_RS07975_CGL_RS07980	0	0	0	5	5	47	7	312	218	6	171	16	0	0	9	0	2	0
IGR_CGL_RS07990_CGL_RS07995	0	0	0	6	4	87	10	432	404	10	300	15	1	0	7	0	0	1
IGR_CGL_RS08000_CGL_RS08005	0	0	0	1	0	18	1	39	31	0	44	0	2	0	8	0	17	0
IGR_CGL_RS08005_CGL_RS08010	0	0	0	6	1	40	0	122	89	7	66	2	1	0	2	0	5	0
IGR_CGL_RS08010_CGL_RS08015	0	0	0	1	0	7	0	28	44	1	40	3	0	1	1	0	0	0
IGR_CGL_RS08015_CGL_RS08020	0	0	0	3	0	34	2	11	30	0	18	0	0	0	1	0	1	0
IGR_CGL_RS08020_CGL_RS08025	0	0	0	2	11	18	5	191	110	6	227	6	1	1	5	1	17	0
IGR_CGL_RS08025_CGL_RS08030	0	1	0	22	7	87	30	751	1627	28	710	5	2	0	4	1	9	2
IGR_CGL_RS08030_CGL_RS08035	0	0	0	31	18	100	34	1293	1659	30	815	13	4	4	7	2	60	3
IGR_CGL_RS08035_CGL_RS08040	0	3	0	73	22	236	40	1653	1631	49	1279	26	7	3	10	1	59	4
IGR_CGL_RS08040_CGL_RS08045	0	0	0	0	2	53	0	92	133	2	75	0	0	0	0	0	0	0
IGR_CGL_RS08045_CGL_RS08050	0	0	0	6	1	81	5	464	278	6	247	1	0	1	1	0	0	1
IGR_CGL_RS08050_CGL_RS08055	0	0	0	17	14	350	13	498	817	19	412	4	1	1	16	0	1	0
IGR_CGL_RS08055_CGL_RS08060	0	0	0	7	3	207	10	281	451	7	220	11	0	0	24	0	0	0
IGR_CGL_RS08065_CGL_RS08070	0	8	0	30	11	125	15	366	360	22	545	3	10	12	31	2	84	1
IGR_CGL_RS08070_CGL_RS08075	0	0	0	4	2	22	4	420	305	3	268	8	1	0	3	2	2	0
IGR_CGL_RS08080_CGL_RS08085	0	0	0	7	7	17	6	411	237	1	130	1	1	3	4	0	4	0
IGR_CGL_RS08085_CGL_RS08090	0	0	0	22	19	114	26	1366	1008	19	804	29	2	3	5	1	5	0
IGR_CGL_RS08090_CGL_RS08095	4	1	0	32	11	199	28	723	967	34	598	14	4	3	6	3	21	1
IGR_CGL_RS08095_CGL_RS08100	0	0	0	6	8	113	11	322	267	10	266	9	0	0	4	0	16	0
IGR_CGL_RS08100_CGL_RS08105	0	0	0	1	2	13	1	153	80	2	70	0	0	0	0	0	1	0
IGR_CGL_RS08105_CGL_RS08110	0	0	0	2	0	20	3	126	126	3	95	0	0	1	5	0	0	0
IGR_CGL_RS08115_CGL_RS08120	0	0	0	0	0	0	0	0	0	0	0	0	0	0	0	0	0	0
IGR_CGL_RS08120_CGL_RS08125	0	0	0	3	0	5	0	15	23	2	30	0	1	0	0	0	0	0
IGR_CGL_RS08125_CGL_RS08130	0	0	0	0	0	0	0	17	2	1	21	0	0	0	0	0	2	0
IGR_CGL_RS08130_CGL_RS08135	0	0	0	0	1	12	2	98	65	1	60	0	0	0	0	0	0	0
IGR_CGL_RS08140_CGL_RS08145	0	0	0	2	14	65	11	282	228	8	233	7	1	0	7	0	0	2
IGR_CGL_RS08145_CGL_RS08150	0	0	0	5	4	63	9	151	153	4	143	0	0	0	3	0	0	0
IGR_CGL_RS08155_CGL_RS08160	0	0	0	18	3	134	11	581	629	19	532	6	0	0	0	0	3	0
IGR_CGL_RS08160_CGL_RS08165	0	0	0	3	4	25	2	161	93	2	127	0	1	0	7	0	20	0
IGR_CGL_RS08165_CGL_RS08170	0	0	0	5	15	46	4	399	357	7	287	2	2	0	1	0	13	2
IGR_CGL_RS08170_CGL_RS08175	0	0	0	35	6	246	39	273	357	46	517	3	3	3	15	0	8	1
IGR_CGL_RS08175_CGL_RS08180	0	0	0	0	7	5	1	215	60	2	99	0	0	0	5	0	17	0
IGR_CGL_RS08180_CGL_RS08185	0	0	0	2	1	15	0	45	66	0	37	0	0	0	6	0	1	0
IGR_CGL_RS08185_CGL_RS08190	0	0	0	1	0	20	2	54	46	6	152	4	0	0	0	0	0	0
IGR_CGL_RS08195_CGL_RS08200	0	0	0	1	0	2	1	20	17	0	21	0	0	0	0	0	1	0
IGR_CGL_RS08205_CGL_RS08210	0	0	0	1	0	8	0	68	34	2	30	0	0	1	1	0	0	0
IGR_CGL_RS08210_CGL_RS08220	0	0	0	3	7	21	5	184	88	2	96	0	0	0	4	0	0	0
IGR_CGL_RS08225_CGL_RS08230	0	0	0	0	0	7	1	27	23	0	28	0	0	0	0	0	0	0
IGR_CGL_RS08230_CGL_RS08235	0	0	0	5	5	32	5	216	222	0	120	0	1	1	9	0	16	4
IGR_CGL_RS08235_CGL_RS08240	0	0	0	1	0	1	1	13	9	0	12	1	1	1	0	0	1	1
IGR_CGL_RS08240_CGL_RS08245	0	0	0	0	5	7	2	112	87	7	115	5	0	3	7	2	18	0
IGR_CGL_RS08245_CGL_RS08250	0	0	0	4	7	15	6	294	339	0	247	0	0	1	4	0	3	0
IGR_CGL_RS08250_CGL_RS08255	0	0	0	4	3	22	2	147	91	1	94	7	0	0	1	0	0	0
IGR_CGL_RS08255_CGL_RS08260	0	0	0	8	5	75	10	282	186	9	296	25	1	1	9	0	25	0
IGR_CGL_RS08260_CGL_RS08265	0	2	0	5	3	26	4	133	117	3	160	0	1	0	1	0	42	1
IGR_CGL_RS08265_CGL_RS08270	0	0	0	8	5	32	5	231	125	2	174	7	0	0	0	0	1	0
IGR_CGL_RS08270_CGL_RS08275	0	0	0	3	4	84	1	163	153	6	161	0	0	0	0	0	0	0
IGR_CGL_RS08275_CGL_RS08280	0	0	0	5	11	47	2	298	131	4	164	22	0	2	3	0	8	0
IGR_CGL_RS08280_CGL_RS08285	0	0	0	1	0	11	0	23	24	0	36	0	0	0	0	0	0	0
IGR_CGL_RS08285_CGL_RS08290	0	0	0	0	3	14	2	72	70	0	57	8	0	0	1	0	0	0
IGR_CGL_RS08290_CGL_RS08295	0	0	0	0	0	10	0	44	21	1	30	0	0	0	5	0	3	0
IGR_CGL_RS08295_CGL_RS08300	0	0	0	2	6	23	3	299	290	5	312	1	0	0	1	0	7	0
IGR_CGL_RS08300_CGL_RS08305	2	6	0	33	26	73	40	1597	1205	40	1388	26	6	10	7	1	99	2
IGR_CGL_RS08305_CGL_RS08310	0	0	0	2	0	3	1	11	12	0	12	0	0	0	0	0	4	0
IGR_CGL_RS08310_CGL_RS08315	0	0	0	0	0	7	0	17	24	1	30	0	0	0	0	0	0	0
IGR_CGL_RS08325_CGL_RS08330	0	0	0	11	7	192	7	200	308	8	189	14	0	0	0	0	0	0
IGR_CGL_RS08335_CGL_RS08340	0	0	10	17	5	124	8	249	222	6	220	13	2	0	10	0	0	0
IGR_CGL_RS08340_CGL_RS08345	0	0	0	117	34	2379	62	2370	1635	96	3294	13	1	0	10	1	9	4
IGR_CGL_RS08345_CGL_RS08350	0	0	0	140	15	2229	65	735	1987	154	1300	20	6	2	10	0	3	2
IGR_CGL_RS08350_CGL_RS08355	0	0	0	107	51	2629	37	1865	2270	33	1654	66	2	4	9	0	2	5
IGR_CGL_RS08355_CGL_RS08360	0	0	0	9	18	71	8	279	120	1	217	8	3	0	2	0	2	1
IGR_CGL_RS08360_CGL_RS08365	3	0	0	1	0	0	0	0	0	0	5	0	1	0	0	0	2	0
IGR_CGL_RS08365_CGL_RS08370	0	0	0	3	0	0	0	33	0	0	16	0	0	0	0	0	1	0
IGR_CGL_RS08370_CGL_RS08375	0	0	0	2	0	0	0	27	0	1	26	0	0	0	0	0	1	0
IGR_CGL_RS08375_CGL_RS08380	1	0	0	0	0	0	0	0	0	0	1	0	0	0	0	0	2	0
IGR_CGL_RS08380_CGL_RS08385	0	0	0	0	0	0	0	2	0	0	2	0	0	0	1	0	0	0
IGR_CGL_RS08385_CGL_RS08390	0	0	0	1	2	0	0	4	6	0	5	0	1	0	0	0	0	0
IGR_CGL_RS08390_CGL_RS08395	0	0	0	6	3	2	1	82	31	2	85	0	10	7	16	0	47	0
IGR_CGL_RS08395_CGL_RS08400	0	0	0	0	0	1	0	4	4	0	7	0	0	3	0	0	0	0
IGR_CGL_RS08400_CGL_RS08405	0	0	0	0	0	0	0	1	0	0	2	0	2	0	0	0	0	0
IGR_CGL_RS08405_CGL_RS08410	0	0	0	2	0	2	2	135	29	1	105	0	1	1	2	0	2	0
IGR_CGL_RS08410_CGL_RS08415	0	0	0	0	0	3	0	23	14	0	15	0	0	0	13	0	15	0
IGR_CGL_RS08415_CGL_RS08420	0	0	0	2	4	17	4	74	53	5	107	1	4	2	9	0	10	0
IGR_CGL_RS08420_CGL_RS08425	0	0	0	2	0	5	0	1	2	0	9	0	0	4	0	0	0	0
IGR_CGL_RS08425_CGL_RS08430	0	0	0	0	0	6	0	2	4	0	1	0	0	0	2	0	0	0
IGR_CGL_RS08430_CGL_RS08435	0	0	0	0	0	0	0	0	1	0	0	0	0	0	4	0	0	0
IGR_CGL_RS08435_CGL_RS08440	0	0	0	0	0	1	0	0	3	0	0	0	0	0	0	0	0	0
IGR_CGL_RS08440_CGL_RS08445	0	0	0	1	0	2	0	5	6	0	4	0	0	0	0	0	1	0
IGR_CGL_RS08445_CGL_RS08450	0	7	0	2	6	4	1	96	66	2	89	0	2	4	6	0	18	0
IGR_CGL_RS08450_CGL_RS08455	0	0	4	17	22	54	13	1948	701	18	1621	7	13	34	25	2	251	4
IGR_CGL_RS08455_CGL_RS08460	0	0	0	4	2	33	1	141	169	0	102	0	1	0	6	0	11	2
IGR_CGL_RS08460_CGL_RS08465	0	1	0	434	60	427	292	1378	1373	378	1622	4	30	8	37	5	41	11
IGR_CGL_RS08470_CGL_RS08475	0	0	0	19	22	180	14	463	564	6	355	2	0	4	10	0	9	0
IGR_CGL_RS08475_CGL_RS08480	0	0	0	9	14	101	7	813	690	5	343	0	2	4	4	0	14	1
IGR_CGL_RS08480_CGL_RS08485	0	1	0	13	4	60	14	536	385	6	303	0	2	0	3	1	12	0
IGR_CGL_RS08485_CGL_RS08490	0	0	0	5	8	23	6	260	147	4	147	1	0	4	0	0	5	0
IGR_CGL_RS08490_CGL_RS08495	0	0	0	52	37	116	55	3302	1807	37	1754	8	7	5	25	3	27	2
IGR_CGL_RS08495_CGL_RS08500	0	0	0	5	0	7	0	47	24	1	41	0	3	0	8	0	1	0
IGR_CGL_RS08500_CGL_RS08505	0	0	0	1	0	0	0	8	6	2	18	0	1	1	2	0	1	0
IGR_CGL_RS08505_CGL_RS08510	0	0	0	0	0	1	0	6	1	0	1	0	0	0	0	0	0	0
IGR_CGL_RS08510_CGL_RS08515	0	0	0	0	0	0	0	4	1	1	6	0	0	0	0	0	0	0
IGR_CGL_RS08515_CGL_RS08520	0	0	0	0	0	10	0	34	29	0	36	0	0	0	1	0	1	0
IGR_CGL_RS08520_CGL_RS08525	0	0	0	7	1	12	10	110	64	0	117	0	3	3	1	3	65	0
IGR_CGL_RS08525_CGL_RS08530	0	0	0	0	0	2	0	8	6	1	18	0	0	0	1	0	8	0
IGR_CGL_RS08530_CGL_RS08535	0	0	0	1	0	12	2	26	34	0	23	0	0	2	7	0	1	0
IGR_CGL_RS08535_CGL_RS08540	0	0	0	0	2	10	0	48	37	1	27	7	1	0	2	0	0	0
IGR_CGL_RS08540_CGL_RS08545	0	0	0	0	0	1	0	5	6	1	3	0	0	2	0	0	0	0
IGR_CGL_RS08545_CGL_RS08550	0	0	0	0	2	6	0	12	5	0	7	0	0	0	4	0	1	0
IGR_CGL_RS08550_CGL_RS08555	0	0	0	0	0	3	0	3	6	0	2	0	0	0	0	0	0	0
IGR_CGL_RS08555_CGL_RS08560	0	0	0	1	0	6	0	46	15	2	20	0	3	0	7	0	3	0
IGR_CGL_RS08560_CGL_RS08565	0	0	0	3	1	14	2	46	59	1	38	0	0	0	1	0	0	0
IGR_CGL_RS08565_CGL_RS08570	0	0	0	0	0	3	0	23	12	1	23	0	0	0	0	0	0	0
IGR_CGL_RS08570_CGL_RS08575	0	0	0	1	0	8	0	22	15	0	26	0	0	0	3	0	0	0
IGR_CGL_RS08575_CGL_RS08580	0	0	0	1	1	15	0	20	28	0	23	0	0	0	7	0	3	0
IGR_CGL_RS08580_CGL_RS08585	0	0	0	1	10	10	3	138	98	2	101	0	0	0	0	1	6	0
IGR_CGL_RS08585_CGL_RS08590	0	0	0	0	1	2	0	20	13	1	14	0	0	0	0	0	3	1
IGR_CGL_RS08590_CGL_RS08595	0	0	0	1	0	0	0	103	27	2	91	0	1	1	0	0	9	0
IGR_CGL_RS08595_CGL_RS08600	0	0	0	0	0	0	0	1	2	0	3	0	0	0	3	0	1	0
IGR_CGL_RS08600_CGL_RS08605	0	0	0	0	1	1	0	11	6	0	13	0	0	1	0	0	1	0
IGR_CGL_RS08605_CGL_RS08610	0	0	0	10	26	20	24	1064	521	11	574	15	0	0	2	0	5	0
IGR_CGL_RS08610_CGL_RS08615	0	0	0	0	0	2	1	2	5	0	6	0	1	0	0	0	0	0
IGR_CGL_RS08615_CGL_RS08620	0	0	0	0	0	4	0	50	14	0	46	0	0	5	1	0	7	0
IGR_CGL_RS08620_CGL_RS08625	0	0	0	1	6	4	1	83	3	3	160	0	0	1	0	0	2	0
IGR_CGL_RS08630_CGL_RS15535	0	0	0	1	4	7	1	52	41	0	58	0	1	0	10	0	13	0
IGR_CGL_RS08640_CGL_RS08645	6	1	0	29	34	351	23	1748	1817	9	864	24	19	26	71	2	108	2
IGR_CGL_RS08645_CGL_RS08650	0	0	0	5	5	21	7	165	120	0	167	0	0	1	0	2	11	0
IGR_CGL_RS08650_CGL_RS08655	0	0	0	0	1	1	0	9	5	0	23	0	5	5	24	2	31	9
IGR_CGL_RS08655_CGL_RS08660	0	0	0	1	0	2	0	22	11	0	24	0	0	0	0	0	1	0
IGR_CGL_RS08660_CGL_RS08665	0	0	0	1	3	19	2	121	53	0	92	1	2	0	5	0	5	0
IGR_CGL_RS08665_CGL_RS08670	0	0	0	1	0	2	1	14	9	1	13	0	0	0	7	0	1	0
IGR_CGL_RS08670_CGL_RS08680	0	1	3	4	5	8	0	153	89	4	156	2	4	11	32	0	34	2
IGR_CGL_RS08680_CGL_RS08685	0	0	0	0	0	0	0	2	0	0	1	0	0	0	0	0	0	4
IGR_CGL_RS08685_CGL_RS08690	0	0	0	0	0	1	1	4	8	0	5	0	1	0	1	0	3	2
IGR_CGL_RS08690_CGL_RS08695	0	0	0	3	9	14	3	489	160	0	255	0	6	46	15	1	52	0
IGR_CGL_RS08695_CGL_RS08700	0	0	0	0	0	0	0	0	0	0	1	0	0	0	1	0	0	0
IGR_CGL_RS08700_CGL_RS08705	0	0	0	0	0	0	1	2	3	0	3	0	0	0	7	0	0	0
IGR_CGL_RS08705_CGL_RS08710	0	0	0	3	4	4	2	192	91	1	324	0	2	4	4	1	23	1
IGR_CGL_RS08710_CGL_RS08715	0	0	0	0	0	1	1	3	5	1	9	0	0	0	0	0	0	0
IGR_CGL_RS08715_CGL_RS08720	0	0	0	0	1	3	0	11	3	0	6	0	1	0	9	0	0	0
IGR_CGL_RS08720_CGL_RS08725	0	0	0	0	0	2	0	2	7	1	8	0	0	0	4	0	0	0
IGR_CGL_RS08725_CGL_RS08730	0	0	0	27	14	20	16	1366	239	19	1080	37	18	7	27	2	66	0
IGR_CGL_RS08730_CGL_RS08735	0	0	0	7	6	8	4	127	22	6	322	0	1	1	4	0	16	1
IGR_CGL_RS08735_CGL_RS08740	0	0	0	0	0	0	0	1	3	0	3	0	1	0	0	0	6	0
IGR_CGL_RS08740_CGL_RS08745	0	0	0	0	0	0	0	1	0	0	2	0	0	0	0	0	0	0
IGR_CGL_RS08755_CGL_RS08760	0	0	0	1	1	1	0	7	17	1	3	0	0	0	0	0	3	0
IGR_CGL_RS08760_CGL_RS08765	0	0	0	0	0	1	0	1	1	0	7	0	0	0	3	0	0	0
IGR_CGL_RS08765_CGL_RS08770	0	0	0	2	0	5	0	10	10	0	11	0	0	0	0	0	0	0
IGR_CGL_RS08770_CGL_RS08775	0	0	0	0	0	1	0	5	25	0	6	0	1	0	1	0	4	0
IGR_CGL_RS08775_CGL_RS08780	0	0	0	0	0	1	0	17	11	0	26	0	0	2	1	0	1	0
IGR_CGL_RS08780_CGL_RS08785	0	0	0	1	0	3	1	16	23	1	31	0	1	0	12	0	0	0
IGR_CGL_RS08785_CGL_RS08790	0	0	0	1	0	4	0	21	15	0	8	0	0	0	4	0	0	0
IGR_CGL_RS08790_CGL_RS08795	0	0	0	0	0	0	0	3	3	0	11	0	0	0	2	0	4	0
IGR_CGL_RS08795_CGL_RS08800	1	0	0	1	0	2	0	10	21	0	17	0	0	0	0	0	0	0
IGR_CGL_RS08800_CGL_RS08805	0	0	0	0	0	2	0	8	1	0	11	0	0	0	1	0	0	0
IGR_CGL_RS08805_CGL_RS15445	0	0	0	0	0	0	0	1	2	1	1	0	0	0	0	0	0	0
IGR_CGL_RS08820_CGL_RS08825	0	0	0	0	0	0	0	7	3	0	5	0	1	0	1	0	1	0
IGR_CGL_RS08825_CGL_RS08830	0	0	0	0	0	2	2	0	11	0	3	0	0	1	0	0	4	0
IGR_CGL_RS08835_CGL_RS08840	0	0	0	0	0	1	0	0	2	0	2	0	0	0	0	0	2	0
IGR_CGL_RS08840_CGL_RS08845	0	0	0	3	1	4	1	59	17	2	40	0	1	1	4	0	2	0
IGR_CGL_RS08845_CGL_RS08850	0	0	0	2	1	6	2	116	48	1	81	0	3	3	3	0	7	0
IGR_CGL_RS08850_CGL_RS08855	0	0	0	0	0	6	0	10	23	0	7	0	0	0	4	0	0	0
IGR_CGL_RS08855_CGL_RS08860	0	0	0	1	3	6	0	26	6	0	17	0	0	0	0	0	2	0
IGR_CGL_RS08860_CGL_RS08865	0	0	0	2	5	1	0	109	29	0	98	0	0	0	2	0	6	1
IGR_CGL_RS08865_CGL_RS08870	0	0	0	11	0	19	7	105	67	11	115	0	1	2	0	2	0	0
IGR_CGL_RS08870_CGL_RS08875	0	0	0	3	7	29	4	189	167	2	144	0	0	0	5	0	0	0
IGR_CGL_RS08875_CGL_RS08880	0	0	0	0	0	1	3	53	43	1	50	0	0	0	0	0	0	0
IGR_CGL_RS08880_CGL_RS08885	0	0	0	1	3	1	1	60	11	1	30	0	0	7	7	0	19	0
IGR_CGL_RS08885_CGL_RS08890	0	1	0	0	0	0	0	22	6	0	17	1	0	0	3	0	12	0
IGR_CGL_RS08890_CGL_RS08895	0	0	0	3	5	23	3	182	165	1	179	0	1	0	11	1	7	0
IGR_CGL_RS08895_CGL_RS08900	0	0	0	2	0	9	2	72	68	2	78	3	1	0	0	0	0	0
IGR_CGL_RS08900_CGL_RS15670	0	0	0	3	0	9	0	43	58	1	46	0	2	1	10	0	7	0
IGR_CGL_RS08910_CGL_RS08915	0	0	0	0	0	7	0	42	10	0	31	0	1	0	1	0	6	0
IGR_CGL_RS08915_CGL_RS08920	0	0	0	1	1	3	2	3	14	0	17	0	0	2	5	0	10	0
IGR_CGL_RS08920_CGL_RS08925	0	0	0	1	1	12	0	13	4	1	9	0	0	0	0	0	0	0
IGR_CGL_RS08925_CGL_RS08930	0	0	0	0	0	0	0	9	10	0	1	0	0	0	0	0	0	0
IGR_CGL_RS08930_CGL_RS08935	0	0	0	0	0	1	0	2	3	1	0	0	0	0	3	0	0	0
IGR_CGL_RS08940_CGL_RS08945	0	0	0	0	0	1	0	2	0	0	3	0	0	0	3	0	1	0
IGR_CGL_RS08945_CGL_RS08950	0	0	0	0	2	4	0	22	21	0	7	0	4	0	3	0	0	0
IGR_CGL_RS08950_CGL_RS08955	0	0	0	0	0	1	0	2	6	0	3	0	0	0	0	0	0	0
IGR_CGL_RS08955_CGL_RS08960	0	0	0	0	0	4	0	1	4	0	4	0	0	0	0	0	0	0
IGR_CGL_RS08960_CGL_RS08965	0	0	0	0	0	0	0	4	5	0	4	0	0	0	0	0	0	0
IGR_CGL_RS08965_CGL_RS08970	0	0	0	0	0	0	0	1	4	0	1	0	0	0	0	0	0	0
IGR_CGL_RS08970_CGL_RS08975	0	0	0	0	0	6	0	14	3	1	6	0	0	0	0	0	0	0
IGR_CGL_RS08980_CGL_RS08985	0	0	0	0	0	2	0	2	3	0	2	0	0	0	0	0	0	0
IGR_CGL_RS08985_CGL_RS08990	0	0	0	0	0	0	0	3	1	1	3	0	0	0	0	0	0	0
IGR_CGL_RS08990_CGL_RS08995	0	0	0	0	0	0	0	0	0	0	4	0	0	0	0	0	0	0
IGR_CGL_RS08995_CGL_RS09000	0	0	0	1	3	10	0	42	12	0	87	0	0	0	2	0	1	0
IGR_CGL_RS09000_CGL_RS09005	0	0	0	1	0	2	0	3	2	0	6	0	0	0	5	0	4	0
IGR_CGL_RS09005_CGL_RS09010	0	0	0	16	5	44	7	256	975	14	265	13	4	12	15	2	48	4
IGR_CGL_RS09010_CGL_RS09015	15	7	0	24	20	63	10	352	505	9	308	8	40	68	84	7	127	13
IGR_CGL_RS09015_CGL_RS09020	0	16	0	12	19	50	8	532	312	8	546	0	34	54	305	4	421	33
IGR_CGL_RS09020_CGL_RS09025	0	0	0	11	4	20	6	240	233	6	274	0	4	12	7	1	65	2
IGR_CGL_RS09025_CGL_RS09030	0	0	0	8	9	18	2	235	168	2	274	0	3	7	15	0	24	0
IGR_CGL_RS09030_CGL_RS09035	0	0	0	1	0	5	0	29	6	0	24	0	4	0	2	0	16	0
IGR_CGL_RS09035_CGL_RS09040	0	0	0	1	0	4	1	91	37	1	87	0	0	0	2	0	0	0
IGR_CGL_RS09040_CGL_RS09045	0	0	0	8	8	21	9	172	160	10	176	0	10	7	28	1	17	0
IGR_CGL_RS09045_CGL_RS09050	0	0	0	1	2	10	1	30	16	0	44	0	3	15	11	1	11	0
IGR_CGL_RS09050_CGL_RS09055	0	0	0	13	18	67	11	760	490	5	608	0	16	18	56	5	109	6
IGR_CGL_RS09055_CGL_RS09065	0	0	0	21	40	94	19	1229	808	14	929	6	22	33	127	3	132	6
IGR_CGL_RS09065_CGL_RS09070	0	0	0	14	12	21	9	399	400	9	438	24	6	2	17	1	16	1
IGR_CGL_RS09070_CGL_RS09075	0	0	0	0	1	9	1	21	24	1	16	0	1	0	13	0	7	2
IGR_CGL_RS09075_CGL_RS09080	1	0	0	3	14	41	6	631	365	9	481	3	10	9	19	0	46	0
IGR_CGL_RS09080_CGL_RS09085	0	0	0	19	23	100	28	838	771	10	622	11	6	9	41	1	27	1
IGR_CGL_RS09085_CGL_RS09090	0	0	0	15	18	55	5	830	410	6	409	8	7	10	12	0	49	1
IGR_CGL_RS09090_CGL_RS15675	0	0	0	14	16	63	5	560	386	7	455	2	8	18	47	3	147	1
IGR_CGL_RS09110_CGL_RS09115	0	0	0	0	0	0	0	9	4	0	4	0	0	2	2	1	0	0
IGR_CGL_RS09115_CGL_RS09120	0	0	0	7	4	30	1	159	146	3	100	0	0	0	8	0	2	0
IGR_CGL_RS09120_CGL_RS09125	0	0	0	23	19	42	7	413	299	7	319	18	10	7	12	1	43	2
IGR_CGL_RS09125_CGL_RS09130	0	0	0	2	6	3	4	59	36	2	83	0	7	4	34	2	54	0
IGR_CGL_RS09130_CGL_RS15680	0	0	0	3	8	13	3	142	145	6	125	5	10	14	47	0	62	10
IGR_CGL_RS09145_CGL_RS09155	0	0	0	2	4	137	1	170	146	3	166	0	9	6	30	0	25	0
IGR_CGL_RS09155_CGL_RS09160	0	3	0	14	10	71	6	209	170	11	292	5	10	7	15	1	49	1
IGR_CGL_RS09160_CGL_RS09165	0	0	0	1	0	12	3	30	17	1	54	8	2	1	3	0	7	0
IGR_CGL_RS09165_CGL_RS09170	0	0	0	0	4	10	0	41	32	2	27	0	2	0	5	0	0	0
IGR_CGL_RS09170_CGL_RS09175	0	0	0	0	0	0	0	8	0	0	2	0	0	0	0	0	1	0
IGR_CGL_RS09175_CGL_RS09180	0	0	0	0	0	0	0	3	0	0	1	0	0	0	0	0	0	0
IGR_CGL_RS09180_CGL_RS09185	0	0	0	3	3	4	0	60	16	0	66	0	1	4	2	0	10	0
IGR_CGL_RS09185_CGL_RS09190	0	0	0	1	0	0	0	5	1	0	3	0	0	0	0	0	0	0
IGR_CGL_RS09190_CGL_RS09195	0	0	0	5	9	51	4	248	184	3	177	0	4	1	11	0	14	0
IGR_CGL_RS09195_CGL_RS09200	0	0	0	5	2	22	2	105	93	1	93	0	2	0	6	0	14	0
IGR_CGL_RS09205_CGL_RS09210	0	0	0	1	0	2	0	37	27	0	18	0	1	5	4	0	3	0
IGR_CGL_RS09210_CGL_RS09215	0	0	0	1	0	2	0	2	20	0	15	0	1	0	5	0	0	0
IGR_CGL_RS09220_CGL_RS09225	0	0	0	0	0	0	0	2	0	0	1	0	0	0	0	0	0	0
IGR_CGL_RS09225_CGL_RS09230	0	0	0	0	0	2	0	0	0	0	1	0	0	0	0	0	0	0
IGR_CGL_RS09230_CGL_RS09235	0	0	0	0	0	2	0	9	2	0	3	0	0	0	1	0	0	0
IGR_CGL_RS09235_CGL_RS09240	0	0	0	1	0	0	0	0	4	0	0	0	0	0	0	0	0	0
IGR_CGL_RS09240_CGL_RS09245	0	0	0	0	0	1	0	3	4	0	7	0	1	0	0	0	1	0
IGR_CGL_RS09245_CGL_RS09250	0	0	0	0	0	1	0	8	13	0	2	0	0	0	0	0	2	0
IGR_CGL_RS09250_CGL_RS09255	0	0	0	0	0	0	0	0	1	0	1	0	0	0	1	0	0	0
IGR_CGL_RS09255_CGL_RS09260	0	0	0	3	1	6	8	39	66	1	48	2	0	0	0	0	0	1
IGR_CGL_RS09260_CGL_RS09265	0	0	0	0	0	1	0	0	0	0	1	0	0	0	5	0	2	0
IGR_CGL_RS09265_CGL_RS09270	0	0	0	0	0	0	0	1	0	0	1	0	0	0	0	0	0	0
IGR_CGL_RS09270_CGL_RS09275	0	0	0	1	1	0	3	10	20	1	12	0	0	0	0	0	2	0
IGR_CGL_RS09275_CGL_RS09280	0	0	0	0	2	2	3	37	18	0	37	0	0	2	0	0	0	0
IGR_CGL_RS09280_CGL_RS09285	0	0	0	0	0	0	0	0	0	0	2	0	0	0	0	0	0	0
IGR_CGL_RS09285_CGL_RS09290	0	0	0	0	0	0	0	3	1	0	3	0	0	0	0	0	0	0
IGR_CGL_RS09290_CGL_RS09295	0	0	0	0	0	0	0	0	0	0	1	0	0	0	1	0	0	0
IGR_CGL_RS09295_CGL_RS09300	0	0	0	0	0	1	0	4	5	0	5	0	0	2	0	0	0	1
IGR_CGL_RS09300_CGL_RS09305	0	0	0	3	0	1	4	74	31	1	60	0	0	0	0	0	0	2
IGR_CGL_RS09305_CGL_RS09310	0	0	0	0	0	1	0	0	0	0	0	0	0	0	0	0	0	0
IGR_CGL_RS09310_CGL_RS09315	0	0	0	0	0	1	0	1	1	0	1	0	0	0	0	0	0	0
IGR_CGL_RS09315_CGL_RS09320	1	0	0	0	0	1	0	0	2	0	4	0	0	0	0	0	3	0
IGR_CGL_RS09320_CGL_RS09325	0	0	0	0	0	0	0	1	0	0	1	0	0	0	0	0	0	0
IGR_CGL_RS09325_CGL_RS09330	0	0	0	1	0	1	0	5	0	0	3	0	0	0	0	0	0	0
IGR_CGL_RS09330_CGL_RS09335	0	0	0	0	0	0	0	0	0	0	1	0	0	0	1	0	0	0
IGR_CGL_RS09335_CGL_RS09340	0	0	0	0	0	0	0	2	4	0	1	0	0	1	0	0	0	0
IGR_CGL_RS09340_CGL_RS09345	0	1	1	0	0	0	0	0	2	0	1	0	0	0	0	0	0	0
IGR_CGL_RS09345_CGL_RS09350	0	0	0	0	0	0	0	0	0	0	1	0	0	0	0	0	0	0
IGR_CGL_RS09350_CGL_RS09355	0	0	0	0	0	0	0	5	0	0	0	0	0	0	0	0	0	0
IGR_CGL_RS09355_CGL_RS09360	0	0	0	0	0	2	0	0	0	0	0	0	0	0	0	0	0	0
IGR_CGL_RS09360_CGL_RS09365	0	0	0	0	0	2	0	1	3	0	2	0	0	0	0	0	0	0
IGR_CGL_RS09365_CGL_RS09370	0	0	8	1	1	11	5	92	59	4	108	0	0	0	0	1	4	0
IGR_CGL_RS09370_CGL_RS09375	0	0	0	5	2	8	10	177	69	7	163	0	0	0	2	0	0	0
IGR_CGL_RS09375_CGL_RS09385	0	0	0	20	11	52	20	680	438	28	615	7	4	6	7	0	16	0
IGR_CGL_RS09385_CGL_RS09390	0	0	0	3	2	1	0	135	13	3	101	0	1	2	2	0	12	0
IGR_CGL_RS09390_CGL_RS09395	0	0	0	3	6	38	5	236	193	2	170	3	0	0	11	1	22	0
IGR_CGL_RS09395_CGL_RS09400	0	0	0	4	2	19	2	105	90	1	86	0	0	0	9	0	8	0
IGR_CGL_RS09405_CGL_RS09410	0	0	0	1	14	15	4	349	162	5	193	0	1	0	12	0	2	0
IGR_CGL_RS09410_CGL_RS09420	0	0	0	1	2	6	1	65	21	6	113	3	2	3	4	0	28	0
IGR_CGL_RS09420_CGL_RS09425	0	0	0	0	0	0	0	3	3	0	1	0	0	0	5	0	1	0
IGR_CGL_RS09425_CGL_RS09430	0	0	0	0	0	0	0	1	0	0	3	0	0	0	2	0	0	0
IGR_CGL_RS09430_CGL_RS09435	0	0	0	0	2	0	0	14	9	0	8	0	1	0	6	0	1	0
IGR_CGL_RS09435_CGL_RS09440	0	0	0	1	1	13	1	25	33	0	18	0	1	0	1	0	6	0
IGR_CGL_RS09445_CGL_RS09450	0	0	0	15	0	38	7	378	303	10	322	1	3	0	6	1	15	0
IGR_CGL_RS09450_CGL_RS09455	0	0	0	5	5	12	11	357	188	7	217	8	0	0	1	0	4	0
IGR_CGL_RS09455_CGL_RS09460	0	0	0	3	1	10	0	55	118	1	53	0	1	0	0	0	0	0
IGR_CGL_RS09460_CGL_RS09465	0	0	0	6	5	33	11	228	121	5	186	0	0	0	1	0	4	0
IGR_CGL_RS09465_CGL_RS09470	0	1	0	3	2	81	2	313	307	4	219	0	2	8	2	0	20	1
IGR_CGL_RS09470_CGL_RS09475	0	0	0	16	5	122	11	415	638	9	271	14	7	0	9	1	19	2
IGR_CGL_RS09475_CGL_RS09480	0	0	0	1	3	35	4	165	344	7	190	3	0	2	3	0	5	2
IGR_CGL_RS09480_CGL_RS09485	0	0	0	0	0	0	0	2	4	0	3	0	0	0	0	0	0	0
IGR_CGL_RS09485_CGL_RS09490	0	0	0	0	0	2	1	27	21	0	32	0	2	1	0	0	6	0
IGR_CGL_RS09490_CGL_RS09495	0	0	0	8	1	28	3	103	118	3	138	0	0	0	2	0	1	0
IGR_CGL_RS09495_CGL_RS09500	0	0	0	15	44	69	10	486	316	9	303	1	4	3	10	2	13	0
IGR_CGL_RS09500_CGL_RS09505	0	0	0	0	0	0	0	1	2	0	3	0	0	0	0	0	0	0
IGR_CGL_RS09505_CGL_RS09510	11	699	17	128	3265	849	159	21404	3547	104	9651	50	59	1595	275	24	4943	26
IGR_CGL_RS09510_CGL_RS09515	0	0	0	7	4	246	8	259	243	3	215	9	4	5	16	0	9	0
IGR_CGL_RS09515_CGL_RS09520	0	0	0	7	5	43	2	166	251	5	135	0	1	7	13	1	6	0
IGR_CGL_RS09520_CGL_RS09525	0	0	0	1	4	5	0	215	94	0	157	0	1	3	6	0	18	1
IGR_CGL_RS09530_CGL_RS09535	0	0	0	3	0	0	0	28	13	0	43	0	1	0	0	0	4	0
IGR_CGL_RS09540_CGL_RS09545	0	0	0	1	3	19	3	183	96	1	83	0	0	0	0	0	0	0
IGR_CGL_RS09545_CGL_RS09550	0	0	0	3	2	29	2	139	111	2	117	7	0	0	2	1	6	0
IGR_CGL_RS09550_CGL_RS09555	3	1	22	24	13	1150	40	1143	2348	19	730	17	13	17	86	5	89	25
IGR_CGL_RS09555_CGL_RS09560	0	0	0	5	6	109	5	128	193	3	76	2	2	1	21	0	8	3
IGR_CGL_RS09565_CGL_RS09570	0	0	0	0	3	6	0	88	21	0	45	0	2	1	4	1	90	0
IGR_CGL_RS09570_CGL_RS09575	0	0	0	0	0	2	2	77	66	2	70	0	3	6	9	11	70	2
IGR_CGL_RS09575_CGL_RS09580	0	0	0	7	2	53	4	359	336	5	230	0	0	0	2	0	0	0
IGR_CGL_RS09580_CGL_RS09585	5	0	0	8	2	12	6	105	89	1	106	0	1	2	2	1	4	0
IGR_CGL_RS09585_CGL_RS09590	0	0	0	0	0	4	0	25	2	0	9	0	1	0	1	0	1	0
IGR_CGL_RS09590_CGL_RS09595	0	0	0	1	7	23	3	338	210	3	211	16	0	0	4	0	0	0
IGR_CGL_RS09595_CGL_RS15685	0	0	0	0	1	1	1	60	26	1	50	1	0	1	0	1	10	1
IGR_CGL_RS09605_CGL_RS09610	0	0	0	3	3	23	7	125	97	3	116	0	1	0	0	2	23	2
IGR_CGL_RS09615_CGL_RS09620	0	0	0	5	0	9	0	209	95	1	130	1	1	0	7	0	2	0
IGR_CGL_RS09620_CGL_RS09625	0	8	0	23	34	136	32	1565	553	41	1217	12	26	24	94	12	291	15
IGR_CGL_RS09635_CGL_RS09640	0	0	0	25	16	99	20	471	187	11	374	1	4	2	7	2	19	0
IGR_CGL_RS09640_CGL_RS09645	0	4	0	12	3	22	3	293	78	7	249	0	4	2	3	2	22	0
IGR_CGL_RS09645_CGL_RS09650	0	0	0	3	0	12	1	30	26	0	85	0	0	0	0	0	2	0
IGR_CGL_RS09650_CGL_RS09655	0	0	0	5	3	14	6	288	99	6	134	0	0	1	11	1	8	0
IGR_CGL_RS09655_CGL_RS09660	0	0	0	0	0	0	0	0	1	0	4	0	1	0	1	0	2	0
IGR_CGL_RS09660_CGL_RS09665	0	0	0	2	0	2	2	108	43	0	83	0	1	1	0	1	5	0
IGR_CGL_RS09670_CGL_RS09675	0	0	0	2	1	11	1	52	36	3	42	0	0	0	5	0	0	0
IGR_CGL_RS09675_CGL_RS09680	0	0	0	2	3	7	0	46	43	3	52	0	0	0	7	0	0	0
IGR_CGL_RS09680_CGL_RS09685	0	0	0	0	4	0	1	30	7	0	22	0	0	0	0	0	6	1
IGR_CGL_RS09690_CGL_RS09695	0	0	0	8	1	36	3	335	283	3	158	0	0	2	4	0	2	0
IGR_CGL_RS09695_CGL_RS09700	0	0	0	5	2	51	8	283	335	6	307	12	1	1	2	0	5	0
IGR_CGL_RS09700_CGL_RS09705	0	0	0	2	4	1	0	37	7	0	23	0	0	0	0	0	2	0
IGR_CGL_RS09705_CGL_RS09710	0	0	0	88	61	1383	73	2341	5007	49	1658	1	3	5	48	4	8	1
IGR_CGL_RS09710_CGL_RS09715	0	0	0	48	27	566	34	2070	1767	15	1084	32	0	4	21	0	4	0
IGR_CGL_RS09715_CGL_RS09720	2	0	0	23	44	277	17	1275	1357	11	666	23	0	1	6	1	2	1
IGR_CGL_RS09720_CGL_RS09725	0	0	0	1	0	18	2	124	38	1	42	0	0	0	0	0	0	0
IGR_CGL_RS09725_CGL_RS09730	0	0	0	7	8	20	4	180	195	12	200	1	0	1	3	0	6	1
IGR_CGL_RS09730_CGL_RS09735	0	25	0	17	27	48	8	951	437	17	1729	10	4	9	5	1	97	6
IGR_CGL_RS09735_CGL_RS09740	0	0	0	1	0	3	0	35	4	1	22	0	0	0	0	0	6	0
IGR_CGL_RS09740_CGL_RS09745	0	0	0	1	2	0	0	6	3	0	10	0	0	0	0	0	6	0
IGR_CGL_RS09745_CGL_RS09750	0	0	0	0	3	6	0	40	40	1	23	0	4	12	51	0	16	0
IGR_CGL_RS09755_CGL_RS09760	0	0	0	8	3	31	10	226	275	6	124	0	1	0	18	2	2	0
IGR_CGL_RS09760_CGL_RS09765	0	1	0	9	12	47	12	322	458	8	293	0	11	10	23	3	52	4
IGR_CGL_RS09765_CGL_RS09770	2	0	0	4	5	31	6	44	109	0	89	0	0	2	18	3	35	0
IGR_CGL_RS09770_CGL_RS09775	0	0	0	0	1	2	1	49	22	0	20	0	0	0	5	0	4	0
IGR_CGL_RS09775_CGL_RS09780	0	0	0	0	3	8	1	36	26	0	42	0	1	5	5	2	10	0
IGR_CGL_RS09780_CGL_RS09785	0	0	0	2	1	6	5	175	89	1	109	0	0	0	0	3	14	3
IGR_CGL_RS09785_CGL_RS09790	17	0	0	70	10	66	24	148	192	19	149	12	373	20	43	8	68	2
IGR_CGL_RS09790_CGL_RS09795	0	0	0	8	12	57	5	482	241	1	231	0	0	1	2	0	28	0
IGR_CGL_RS09795_CGL_RS09800	0	3	0	36	21	106	25	501	208	30	562	8	10	11	31	1	1	0
IGR_CGL_RS09800_CGL_RS09805	0	4	0	3	2	23	2	199	207	4	155	0	2	3	13	0	14	3
IGR_CGL_RS09805_CGL_RS09810	0	0	0	7	16	66	9	377	208	15	386	5	13	14	17	3	97	3
IGR_CGL_RS09810_CGL_RS09815	0	0	0	5	10	59	9	387	549	5	244	1	2	1	6	0	6	1
IGR_CGL_RS09815_CGL_RS09820	0	0	0	1	5	10	5	308	84	2	159	0	1	0	6	1	41	0
IGR_CGL_RS09820_CGL_RS09825	0	0	0	26	12	51	12	162	118	17	279	11	2	1	15	1	2	0
IGR_CGL_RS09825_CGL_RS09830	0	0	0	22	10	37	11	642	149	29	1274	9	2	0	2	1	5	1
IGR_CGL_RS09830_CGL_RS09835	0	0	0	18	15	114	30	779	568	31	1193	30	1	2	4	1	3	3
IGR_CGL_RS09835_CGL_RS09840	0	0	0	1	0	58	4	83	235	2	78	0	0	0	3	0	0	0
IGR_CGL_RS09840_CGL_RS09845	0	0	0	0	0	0	0	3	0	0	1	0	0	0	0	0	1	0
IGR_CGL_RS09845_CGL_RS09850	0	0	0	20	14	92	16	665	448	18	485	16	0	2	14	0	1	3
IGR_CGL_RS09855_CGL_RS09860	0	0	0	4	2	49	0	65	51	1	60	0	0	0	2	0	1	0
IGR_CGL_RS09865_CGL_RS09870	0	0	0	1	4	16	0	165	124	0	156	5	1	0	4	0	17	1
IGR_CGL_RS09870_CGL_RS09875	0	0	0	14	7	109	10	257	170	10	284	48	2	0	30	0	9	1
IGR_CGL_RS09875_CGL_RS09880	5	0	0	99	44	934	78	1253	2036	114	2193	43	117	53	516	29	151	15
IGR_CGL_RS09880_CGL_RS09885	0	1	0	20	13	73	14	397	387	34	758	28	13	3	24	4	47	0
IGR_CGL_RS09885_CGL_RS09890	0	0	0	3	0	26	3	102	103	3	117	4	1	3	2	0	5	0
IGR_CGL_RS09890_CGL_RS09895	0	0	0	0	0	0	0	4	0	0	1	0	0	0	0	0	0	0
IGR_CGL_RS09895_CGL_RS09900	0	0	0	2	1	8	4	230	93	2	152	0	0	0	1	0	1	0
IGR_CGL_RS09900_CGL_RS09905	0	0	0	46	14	140	57	412	501	62	816	2	3	0	2	0	1	0
IGR_CGL_RS09915_CGL_RS09920	0	0	0	7	7	72	19	554	358	19	415	82	1	0	3	0	0	2
IGR_CGL_RS09920_CGL_RS09925	0	0	0	0	2	9	2	25	20	0	28	0	0	0	1	0	1	0
IGR_CGL_RS09930_CGL_RS09935	0	0	0	0	0	4	0	6	11	0	11	0	0	0	0	0	0	0
IGR_CGL_RS09935_CGL_RS09940	0	0	0	4	3	14	3	89	113	0	133	0	2	0	1	0	16	0
IGR_CGL_RS09940_CGL_RS09945	0	0	0	0	0	0	0	0	1	0	0	0	0	0	0	0	0	0
IGR_CGL_RS09945_CGL_RS09950	0	0	0	4	5	30	4	121	73	2	65	2	1	4	16	2	7	0
IGR_CGL_RS09950_CGL_RS09955	0	0	0	19	11	103	32	601	762	22	612	1	1	2	16	3	2	1
IGR_CGL_RS09955_CGL_RS09960	0	0	0	19	23	159	9	767	590	9	601	26	8	3	35	4	34	6
IGR_CGL_RS09960_CGL_RS09965	0	0	0	6	5	58	6	563	394	9	253	0	1	2	11	1	3	1
IGR_CGL_RS09965_CGL_RS09970	10	15	0	253	221	1090	184	13508	7664	125	8466	220	63	101	194	7	358	32
IGR_CGL_RS09970_CGL_RS09975	12	1	11	97	350	733	99	7569	7532	37	4406	103	21	59	88	1	184	9
IGR_CGL_RS09975_CGL_RS09980	8	0	0	32	25	257	15	521	1165	13	635	5	6	4	23	0	10	1
IGR_CGL_RS09985_CGL_RS09990	0	0	0	0	1	14	1	143	135	1	92	0	0	0	0	0	0	0
IGR_CGL_RS09990_CGL_RS09995	0	0	0	0	2	14	1	48	77	0	46	5	0	0	0	0	0	0
IGR_CGL_RS10000_CGL_RS10005	0	0	0	0	0	1	0	0	2	0	1	0	0	0	0	0	0	0
IGR_CGL_RS10005_CGL_RS10010	0	0	0	0	0	1	0	6	12	0	8	0	0	0	0	0	0	0
IGR_CGL_RS10010_CGL_RS10015	0	22	0	14	15	14	4	459	248	3	232	0	4	0	7	0	9	0
IGR_CGL_RS10015_CGL_RS10020	0	0	0	9	11	46	1	274	259	5	215	4	6	5	22	0	92	5
IGR_CGL_RS10020_CGL_RS10025	0	0	0	1	0	1	0	60	91	1	51	0	0	0	0	0	0	0
IGR_CGL_RS10025_CGL_RS10030	0	0	0	1	0	4	3	91	22	1	61	0	0	0	0	0	4	0
IGR_CGL_RS10030_CGL_RS10035	0	0	0	0	0	3	5	67	9	1	42	0	0	0	0	1	0	0
IGR_CGL_RS10040_CGL_RS10045	0	0	0	1	1	3	0	38	19	2	32	0	1	0	0	0	2	0
IGR_CGL_RS10045_CGL_RS10050	0	0	0	3	17	13	0	208	133	3	178	0	0	23	3	0	63	4
IGR_CGL_RS10050_CGL_RS10055	0	0	0	6	1	5	6	112	63	2	64	0	4	2	3	0	10	0
IGR_CGL_RS10055_CGL_RS10060	7	0	0	28	11	115	18	1107	1028	22	619	67	6	1	12	0	26	5
IGR_CGL_RS10060_CGL_RS10065	0	1	0	32	23	174	27	1024	1146	12	622	7	3	3	12	1	17	1
IGR_CGL_RS10065_CGL_RS10070	0	5	0	65	23	498	40	1147	1723	48	1150	5	4	2	29	0	19	1
IGR_CGL_RS10070_CGL_RS10075	6	0	0	82	24	324	64	662	1058	82	1027	120	11	3	22	1	0	0
IGR_CGL_RS10075_CGL_RS10080	6	0	2	188	66	304	122	3160	1168	321	2527	63	33	11	19	5	67	4
IGR_CGL_RS10085_CGL_RS10090	0	0	0	39	7	46	8	102	51	20	183	3	0	0	0	0	1	0
IGR_CGL_RS10100_CGL_RS10105	0	0	0	14	8	17	5	186	255	7	195	6	0	1	5	0	0	0
IGR_CGL_RS10110_CGL_RS10115	0	0	0	0	5	38	0	137	165	1	88	0	1	0	2	0	4	1
IGR_CGL_RS10115_CGL_RS10120	0	0	0	0	0	1	0	3	0	0	3	0	1	0	0	0	0	0
IGR_CGL_RS10120_CGL_RS10125	0	22	0	13	8	10	7	207	82	16	384	1	3	1	3	1	1	0
IGR_CGL_RS10125_CGL_RS10130	0	0	0	19	22	17	31	421	80	53	451	6	1	5	3	1	1	0
IGR_CGL_RS10135_CGL_RS10140	0	0	0	1	0	2	1	25	14	0	17	0	0	0	0	0	0	0
IGR_CGL_RS10140_CGL_RS10145	0	0	0	0	0	0	0	22	9	0	9	0	0	0	0	0	0	0
IGR_CGL_RS10145_CGL_RS10150	0	0	0	0	0	0	1	10	9	0	10	0	0	0	0	0	0	0
IGR_CGL_RS10150_CGL_RS10155	0	0	0	3	3	72	13	590	349	5	398	13	1	0	11	0	0	1
IGR_CGL_RS10155_CGL_RS10160	0	0	0	0	0	2	0	1	1	0	1	0	0	0	0	0	0	0
IGR_CGL_RS10160_CGL_RS10165	0	0	0	0	0	0	0	6	1	0	5	0	0	0	0	0	0	0
IGR_CGL_RS10165_CGL_RS10170	0	0	0	0	0	0	0	0	1	0	1	0	0	0	0	0	0	1
IGR_CGL_RS10170_CGL_RS10175	0	6	0	7	13	87	14	490	541	7	326	10	8	17	44	6	172	5
IGR_CGL_RS10175_CGL_RS10180	0	0	0	2	2	40	5	186	205	2	81	0	0	0	2	0	0	0
IGR_CGL_RS10185_CGL_RS10190	0	0	0	0	2	6	0	27	32	2	29	0	0	0	0	0	0	0
IGR_CGL_RS10195_CGL_RS10200	0	0	0	0	0	7	0	20	26	0	14	0	1	0	13	0	0	0
IGR_CGL_RS10200_CGL_RS10205	0	0	0	3	2	1	8	219	73	16	242	2	1	0	0	0	0	0
IGR_CGL_RS10205_CGL_RS10210	0	0	0	8	4	7	12	170	108	39	417	9	2	1	1	0	2	0
IGR_CGL_RS10210_CGL_RS10215	0	0	0	0	0	4	1	41	52	1	41	7	2	0	4	0	5	1
IGR_CGL_RS10220_CGL_RS10225	0	0	0	0	0	7	1	118	92	1	92	0	0	0	5	0	4	0
IGR_CGL_RS10225_CGL_RS10230	0	0	0	2	3	13	2	32	38	5	57	0	0	1	0	0	4	0
IGR_CGL_RS10230_CGL_RS10235	0	0	0	1	2	7	1	17	11	0	20	0	0	0	3	0	0	0
IGR_CGL_RS10235_CGL_RS10240	0	0	0	0	0	10	0	141	55	0	81	0	0	0	7	0	8	0
IGR_CGL_RS10240_CGL_RS10245	0	0	0	1	10	1	4	131	38	4	157	9	3	0	9	1	32	0
IGR_CGL_RS10245_CGL_RS10250	0	0	0	16	6	94	9	653	454	13	353	3	0	2	4	0	4	0
IGR_CGL_RS10250_CGL_RS10255	0	0	0	0	1	21	4	174	76	4	201	0	0	0	0	0	0	1
IGR_CGL_RS10255_CGL_RS10260	0	0	0	3	2	14	0	47	40	0	35	0	0	0	0	0	0	0
IGR_CGL_RS10260_CGL_RS10265	0	0	0	4	7	21	3	184	64	0	49	0	1	1	0	0	1	0
IGR_CGL_RS10265_CGL_RS10270	0	0	0	1	0	10	1	44	32	0	18	0	1	0	3	0	1	0
IGR_CGL_RS10270_CGL_RS10275	0	0	0	0	0	0	0	2	1	0	7	0	0	0	0	0	2	0
IGR_CGL_RS10275_CGL_RS10280	0	0	0	4	0	0	0	27	28	0	17	0	0	0	1	0	0	0
IGR_CGL_RS10280_CGL_RS10285	0	0	0	0	2	7	0	34	27	0	32	10	0	0	2	0	0	0
IGR_CGL_RS10285_CGL_RS10290	0	0	0	0	0	6	0	25	6	0	6	0	0	0	0	0	0	0
IGR_CGL_RS10300_CGL_RS10305	0	0	0	6	13	134	6	363	390	5	257	1	0	0	19	0	17	0
IGR_CGL_RS10305_CGL_RS10310	0	0	0	0	0	0	0	0	0	0	0	0	0	0	0	0	0	0
IGR_CGL_RS10315_CGL_RS10320	0	0	0	3	0	70	6	56	189	5	179	0	1	0	1	0	1	1
IGR_CGL_RS10320_CGL_RS10325	4	3	0	22	21	96	20	948	506	48	845	13	18	11	35	5	167	1
IGR_CGL_RS10330_CGL_RS10335	0	0	0	0	1	5	1	74	86	0	69	0	0	0	3	0	0	0
IGR_CGL_RS10335_CGL_RS10340	0	0	0	3	0	11	1	53	55	2	38	0	1	0	1	0	0	0
IGR_CGL_RS10345_CGL_RS10350	0	0	0	3	8	14	1	101	78	0	111	0	2	2	0	0	3	1
IGR_CGL_RS10350_CGL_RS10355	0	0	0	0	0	2	5	9	15	0	9	0	0	0	0	0	2	0
IGR_CGL_RS10355_CGL_RS10360	0	0	0	0	3	7	0	22	17	0	26	0	1	0	5	0	1	0
IGR_CGL_RS10360_CGL_RS10365	0	0	0	13	24	34	11	266	171	4	293	7	3	2	10	0	14	0
IGR_CGL_RS10365_CGL_RS10370	0	0	0	3	2	6	1	260	40	1	97	3	0	0	0	0	4	0
IGR_CGL_RS10370_CGL_RS10375	0	0	0	4	3	11	3	133	85	1	109	15	0	0	3	0	5	0
IGR_CGL_RS10375_CGL_RS10380	0	0	0	29	0	21	3	177	91	4	128	7	0	0	4	0	0	1
IGR_CGL_RS10380_CGL_RS10385	0	0	0	5	2	20	3	180	185	3	105	4	1	4	2	0	8	0
IGR_CGL_RS10390_CGL_RS10395	0	0	0	3	0	48	1	142	129	2	91	0	1	0	3	0	3	0
IGR_CGL_RS10395_CGL_RS10400	0	0	0	3	1	48	5	190	105	5	176	0	0	0	5	0	2	0
IGR_CGL_RS10400_CGL_RS10405	0	0	0	2	1	54	6	220	178	5	157	0	1	3	7	1	6	3
IGR_CGL_RS10405_CGL_RS10410	0	0	0	3	10	74	4	205	251	0	164	3	2	2	2	1	0	0
IGR_CGL_RS10410_CGL_RS10415	0	0	0	14	5	140	15	357	701	9	311	0	0	0	9	0	0	1
IGR_CGL_RS10415_CGL_RS10420	0	0	0	9	1	79	12	126	289	9	182	0	0	0	6	0	0	0
IGR_CGL_RS10420_CGL_RS10425	0	0	0	6	14	84	9	698	373	6	360	49	0	1	3	1	2	0
IGR_CGL_RS10425_CGL_RS10430	1	0	0	14	15	120	1	599	283	7	267	3	0	1	21	0	2	1
IGR_CGL_RS10430_CGL_RS10435	0	2	0	5	3	10	6	103	74	1	183	0	2	6	3	0	25	0
IGR_CGL_RS10435_CGL_RS10440	0	0	0	3	5	7	2	132	76	1	85	0	0	2	1	0	6	0
IGR_CGL_RS10440_CGL_RS10445	0	0	0	15	5	18	5	337	214	7	242	3	1	7	8	0	6	0
IGR_CGL_RS10445_CGL_RS10450	0	0	0	0	1	1	0	57	34	1	34	4	0	0	0	0	1	0
IGR_CGL_RS10450_CGL_RS10455	0	0	0	0	0	1	0	36	33	0	31	0	0	0	0	0	1	0
IGR_CGL_RS10455_CGL_RS10460	0	0	0	7	2	66	1	204	239	9	213	14	1	2	4	0	0	0
IGR_CGL_RS10460_CGL_RS10465	0	0	0	22	13	121	8	522	579	22	359	0	2	0	17	3	24	3
IGR_CGL_RS10465_CGL_RS10470	0	0	0	0	1	2	0	3	4	0	1	0	0	0	0	0	0	0
IGR_CGL_RS10470_CGL_RS10475	0	0	0	0	0	0	0	1	0	0	1	0	0	0	5	0	0	0
IGR_CGL_RS10475_CGL_RS10480	0	0	0	6	5	40	3	183	242	1	140	0	0	0	7	0	3	0
IGR_CGL_RS10485_CGL_RS10490	0	0	0	3	0	17	1	82	88	4	106	0	2	4	8	0	1	0
IGR_CGL_RS10490_CGL_RS10495	0	0	0	3	0	7	5	162	144	5	156	5	7	6	23	0	32	1
IGR_CGL_RS10495_CGL_RS10500	0	0	0	0	1	2	0	130	9	1	168	0	2	6	0	0	45	1
IGR_CGL_RS10500_CGL_RS10505	0	0	0	5	6	27	3	198	130	3	177	0	1	1	1	0	0	0
IGR_CGL_RS10505_CGL_RS10510	0	0	0	0	0	2	0	15	8	0	16	0	0	0	0	0	0	0
IGR_CGL_RS10510_CGL_RS10515	0	0	0	10	13	32	5	290	259	7	146	0	1	1	5	0	12	0
IGR_CGL_RS10515_CGL_RS10520	0	1	0	18	22	23	24	2132	305	22	1265	1	1	1	4	1	22	4
IGR_CGL_RS10520_CGL_RS10525	0	0	0	3	10	13	1	162	161	3	168	0	4	5	11	1	30	0
IGR_CGL_RS10525_CGL_RS10530	0	0	0	1	0	4	0	2	4	0	0	0	2	0	1	0	0	0
IGR_CGL_RS10530_CGL_RS10535	0	0	0	1	1	17	3	155	155	2	57	0	2	4	11	1	72	0
IGR_CGL_RS10535_CGL_RS10540	0	0	0	13	7	14	5	365	446	7	279	0	9	5	9	12	326	23
IGR_CGL_RS10540_CGL_RS10545	0	0	0	0	0	1	1	45	58	0	28	0	0	0	5	0	1	1
IGR_CGL_RS10545_CGL_RS10550	0	0	0	0	0	0	0	0	0	0	0	0	0	0	0	0	0	0
IGR_CGL_RS10550_CGL_RS10555	0	0	0	3	2	36	2	187	226	2	180	0	0	1	9	1	2	0
IGR_CGL_RS10555_CGL_RS10560	0	0	0	1	1	6	1	106	45	1	86	0	3	2	1	1	23	0
IGR_CGL_RS10560_CGL_RS10565	0	0	0	13	8	34	17	306	293	27	437	28	2	3	3	0	4	1
IGR_CGL_RS10565_CGL_RS10570	0	3	0	16	3	143	7	290	228	5	229	7	0	1	6	0	1	0
IGR_CGL_RS10570_CGL_RS10575	0	0	0	3	0	0	0	16	7	0	9	0	1	1	0	0	4	0
IGR_CGL_RS10575_CGL_RS10580	0	0	0	12	41	40	3	764	257	7	773	4	1	19	21	1	124	1
IGR_CGL_RS10585_CGL_RS10590	0	0	0	8	4	86	8	679	640	3	299	3	2	5	15	0	28	0
IGR_CGL_RS10590_CGL_RS10595	0	1	0	7	3	60	1	313	212	2	162	0	2	2	2	0	18	0
IGR_CGL_RS10600_CGL_RS10605	0	0	0	3	7	89	6	284	261	4	141	7	0	0	9	0	0	0
IGR_CGL_RS10615_CGL_RS10620	0	0	0	0	2	1	0	9	5	0	9	0	0	0	0	0	0	0
IGR_CGL_RS10620_CGL_RS10625	0	0	0	1	4	13	2	75	116	3	112	0	4	6	6	0	12	0
IGR_CGL_RS10625_CGL_RS10630	0	0	0	2	2	19	4	95	78	1	119	0	1	0	16	0	9	0
IGR_CGL_RS10630_CGL_RS10635	0	0	0	9	2	22	3	199	69	4	204	0	1	2	15	0	15	0
IGR_CGL_RS10635_CGL_RS10645	0	0	0	11	7	49	10	514	511	8	321	12	1	0	7	0	6	1
IGR_CGL_RS10645_CGL_RS10650	0	0	0	0	0	4	0	3	4	0	11	0	0	0	1	0	0	0
IGR_CGL_RS10650_CGL_RS10655	0	0	0	1	0	4	0	10	6	0	3	0	0	0	0	0	0	0
IGR_CGL_RS10660_CGL_RS10665	0	0	0	4	1	10	0	62	52	0	75	14	0	0	4	0	0	0
IGR_CGL_RS10665_CGL_RS10670	0	14	0	43	22	333	20	1029	834	24	1210	83	45	22	103	7	201	3
IGR_CGL_RS10670_CGL_RS10675	0	0	0	5	6	22	4	215	255	2	105	0	0	0	6	0	5	0
IGR_CGL_RS10675_CGL_RS10680	0	0	0	32	15	135	27	671	1010	28	750	31	8	2	17	0	35	3
IGR_CGL_RS10680_CGL_RS10685	0	0	0	20	11	22	12	183	128	12	211	0	2	3	0	0	5	1
IGR_CGL_RS10685_CGL_RS10690	0	0	0	6	2	17	5	155	87	9	133	0	3	0	0	0	3	0
IGR_CGL_RS10690_CGL_RS10695	0	0	0	1	0	20	0	83	78	2	60	0	0	1	4	0	3	0
IGR_CGL_RS10695_CGL_RS10700	0	0	0	12	8	32	5	74	65	10	111	12	1	0	14	0	4	0
IGR_CGL_RS10700_CGL_RS10705	0	0	0	20	23	128	17	563	375	19	389	0	9	3	2	1	15	2
IGR_CGL_RS10705_CGL_RS10710	0	0	0	21	12	79	8	697	364	8	442	34	0	0	5	0	0	1
IGR_CGL_RS10710_CGL_RS10715	0	0	0	5	6	112	12	357	377	6	259	0	1	0	17	0	6	0
IGR_CGL_RS10715_CGL_RS10720	0	3	0	13	16	130	7	707	435	15	392	0	11	6	13	2	143	6
IGR_CGL_RS10720_CGL_RS10725	0	0	0	8	10	102	7	543	307	8	272	20	1	1	4	0	0	0
IGR_CGL_RS10725_CGL_RS10730	0	0	0	2	2	30	1	59	55	1	47	0	0	0	0	0	0	0
IGR_CGL_RS10730_CGL_RS10735	0	0	0	7	10	98	4	654	249	6	448	1	0	2	1	0	5	1
IGR_CGL_RS10735_CGL_RS10740	0	0	0	3	8	80	7	435	416	11	347	5	0	0	3	0	3	1
IGR_CGL_RS10740_CGL_RS10745	0	0	0	9	10	82	12	313	252	5	376	2	1	2	3	0	17	0
IGR_CGL_RS10745_CGL_RS10750	0	0	0	12	13	100	14	590	435	13	439	17	3	3	3	0	7	0
IGR_CGL_RS10755_CGL_RS10760	0	0	0	18	25	19	6	304	23	4	235	0	2	0	4	0	37	0
IGR_CGL_RS10760_CGL_RS10765	5	0	0	21	19	16	12	267	113	10	310	6	12	23	12	2	81	0
IGR_CGL_RS10765_CGL_RS10770	0	0	0	7	4	12	7	293	141	2	222	5	3	1	11	2	49	1
IGR_CGL_RS10770_CGL_RS10775	0	0	0	0	0	8	0	37	6	1	46	1	0	1	0	0	9	0
IGR_CGL_RS10775_CGL_RS10780	0	0	0	2	4	7	1	47	56	3	44	0	0	1	0	0	1	0
IGR_CGL_RS10780_CGL_RS10785	0	0	0	0	0	0	0	30	9	0	31	0	0	0	3	0	5	0
IGR_CGL_RS10785_CGL_RS10790	0	0	0	1	1	18	2	102	104	0	62	0	0	0	4	0	0	0
IGR_CGL_RS10790_CGL_RS10795	0	0	0	3	2	8	7	64	53	2	87	0	0	0	0	0	0	0
IGR_CGL_RS10795_CGL_RS10800	0	0	0	0	0	1	0	4	1	0	4	0	0	0	0	0	0	0
IGR_CGL_RS10805_CGL_RS10810	0	0	0	1	0	12	0	50	34	0	46	0	0	0	0	0	1	0
IGR_CGL_RS10810_CGL_RS10815	0	0	0	2	0	2	3	59	35	1	55	0	2	1	1	0	0	0
IGR_CGL_RS10815_CGL_RS10820	0	0	0	0	0	0	1	20	17	1	8	0	0	0	0	0	0	0
IGR_CGL_RS10820_CGL_RS10825	0	0	0	1	4	4	0	10	9	0	9	0	0	0	4	0	5	0
IGR_CGL_RS10825_CGL_RS10830	0	0	0	2	5	41	2	198	116	0	118	4	0	0	2	0	0	0
IGR_CGL_RS10830_CGL_RS10835	0	0	0	6	7	19	4	211	114	1	188	0	0	0	0	1	0	1
IGR_CGL_RS10835_CGL_RS10840	0	0	0	1	5	13	3	110	146	0	105	1	0	0	1	0	1	0
IGR_CGL_RS10840_CGL_RS10845	0	0	0	3	1	19	3	165	224	3	105	0	0	0	1	0	3	0
IGR_CGL_RS10845_CGL_RS10850	0	0	0	3	2	13	1	288	208	4	126	0	0	0	0	1	12	0
IGR_CGL_RS10850_CGL_RS10855	0	0	0	3	2	35	0	182	94	0	71	7	0	0	1	0	1	0
IGR_CGL_RS10855_CGL_RS10860	0	0	0	1	1	48	0	129	242	3	111	0	0	0	0	0	3	0
IGR_CGL_RS10860_CGL_RS10865	0	0	0	5	1	34	6	199	178	6	160	0	0	1	5	0	0	0
IGR_CGL_RS10865_CGL_RS10870	3	0	0	31	146	154	41	3243	835	28	1891	30	4	39	26	2	31	5
IGR_CGL_RS10880_CGL_RS10885	0	0	0	60	30	573	52	2191	1188	61	1962	10	5	1	26	1	18	4
IGR_CGL_RS10885_CGL_RS10890	0	0	0	25	27	62	20	854	647	17	773	32	1	12	2	0	12	1
IGR_CGL_RS10890_CGL_RS10895	0	1	0	39	53	139	34	2335	1769	26	1536	46	1	1	5	0	14	7
IGR_CGL_RS10895_CGL_RS10900	2	0	0	6	16	27	3	326	124	2	240	6	1	7	16	0	16	1
IGR_CGL_RS10900_CGL_RS10905	0	0	0	13	10	27	13	950	266	6	525	0	16	29	36	12	325	9
IGR_CGL_RS10905_CGL_RS10910	0	34	0	7	7	12	3	506	172	11	528	1	16	18	15	20	817	33
IGR_CGL_RS10910_CGL_RS10915	0	0	0	0	0	3	3	70	81	1	52	0	0	0	0	0	0	0
IGR_CGL_RS10915_CGL_RS10920	0	0	0	1	2	10	2	68	71	2	74	0	0	0	0	0	0	0
IGR_CGL_RS10920_CGL_RS10925	0	0	0	2	4	14	2	171	188	3	110	19	0	0	0	0	2	0
IGR_CGL_RS10925_CGL_RS10930	0	0	0	10	9	28	10	385	279	2	212	0	0	0	2	0	0	1
IGR_CGL_RS10930_CGL_RS10935	0	0	0	4	4	20	2	64	122	2	98	2	0	1	0	0	0	0
IGR_CGL_RS10935_CGL_RS10940	0	0	0	2	7	5	0	89	58	3	41	0	0	0	2	0	12	0
IGR_CGL_RS10940_CGL_RS10945	0	0	0	26	11	67	26	354	540	13	406	3	2	1	4	0	2	2
IGR_CGL_RS10945_CGL_RS10950	0	0	0	2	4	9	1	87	60	0	74	0	4	0	0	0	7	1
IGR_CGL_RS10950_CGL_RS10955	0	0	0	23	3	32	9	130	101	12	173	5	1	0	4	0	0	0
IGR_CGL_RS10955_CGL_RS10960	0	0	0	5	2	82	2	82	146	2	75	0	0	1	8	0	8	0
IGR_CGL_RS10960_CGL_RS10965	0	0	0	9	2	46	10	195	215	6	228	7	2	1	8	1	2	1
IGR_CGL_RS10965_CGL_RS10970	0	0	0	1	1	1	0	33	85	3	84	0	1	0	1	1	0	0
IGR_CGL_RS10970_CGL_RS10975	0	4	0	1	16	56	5	244	256	3	270	5	8	10	31	5	141	10
IGR_CGL_RS10975_CGL_RS10980	0	0	0	3	0	17	2	47	47	2	56	0	3	0	4	0	0	1
IGR_CGL_RS10980_CGL_RS10985	0	0	0	7	13	16	0	624	166	5	383	4	6	10	10	0	86	1
IGR_CGL_RS10985_CGL_RS15450	0	0	0	20	20	47	41	248	84	45	1298	2	20	15	6	8	35	3
IGR_CGL_RS10995_CGL_RS11000	0	0	0	0	0	1	1	1	2	0	2	0	0	0	0	0	0	0
IGR_CGL_RS11000_CGL_RS11005	0	0	0	0	0	2	0	15	21	0	11	0	0	0	1	0	1	0
IGR_CGL_RS11005_CGL_RS11010	0	0	0	6	3	69	4	531	427	12	290	2	0	2	21	0	8	0
IGR_CGL_RS11010_CGL_RS11015	0	0	0	0	0	0	1	23	3	0	13	0	0	0	0	0	9	0
IGR_CGL_RS11015_CGL_RS11020	0	0	0	6	9	15	4	311	278	5	258	10	5	3	12	2	79	3
IGR_CGL_RS11020_CGL_RS15695	0	0	0	1	1	7	1	49	27	2	35	1	1	0	3	0	0	0
IGR_CGL_RS11030_CGL_RS11035	0	0	0	11	5	88	4	296	274	6	220	0	1	3	2	0	24	1
IGR_CGL_RS11035_CGL_RS11040	0	0	0	11	4	76	4	154	170	6	159	5	0	0	0	0	0	0
IGR_CGL_RS11040_CGL_RS11045	0	0	0	3	8	63	11	608	420	12	238	2	1	1	4	0	5	1
IGR_CGL_RS11045_CGL_RS11050	0	0	0	0	0	1	0	19	8	0	19	0	0	0	3	0	2	1
IGR_CGL_RS11050_CGL_RS11055	0	0	0	1	1	0	0	24	2	0	19	0	0	1	0	0	6	0
IGR_CGL_RS11055_CGL_RS11060	0	0	0	8	10	20	9	1108	277	1	387	0	1	1	3	1	24	0
IGR_CGL_RS11060_CGL_RS11065	0	0	0	1	0	4	1	24	12	0	25	0	0	0	0	0	7	0
IGR_CGL_RS11065_CGL_RS11070	0	0	0	1	4	14	2	129	108	2	64	0	0	0	4	0	1	0
IGR_CGL_RS11070_CGL_RS11075	29	0	0	5	8	84	10	181	206	5	193	2	9	6	7	0	4	1
IGR_CGL_RS11075_CGL_RS11080	2	0	0	4	3	64	8	190	167	9	127	5	0	2	13	1	0	0
IGR_CGL_RS11080_CGL_RS11085	0	0	0	6	4	47	4	171	262	0	166	16	0	0	6	0	1	0
IGR_CGL_RS11085_CGL_RS11090	0	15	0	6	6	35	10	312	180	5	192	2	5	0	7	0	8	0
IGR_CGL_RS11090_CGL_RS11095	0	0	0	0	0	0	0	1	0	0	4	0	0	0	0	0	1	0
IGR_CGL_RS11100_CGL_RS11105	0	0	0	4	4	17	5	167	245	3	149	0	0	3	1	0	1	0
IGR_CGL_RS11105_CGL_RS11115	0	0	0	4	3	14	3	151	123	3	113	0	0	0	3	0	9	0
IGR_CGL_RS11115_CGL_RS11120	1	0	0	10	10	31	6	529	783	4	321	12	0	3	14	0	13	0
IGR_CGL_RS11120_CGL_RS11125	0	0	0	22	12	27	19	1223	225	14	882	0	4	3	0	1	4	1
IGR_CGL_RS11125_CGL_RS11130	0	0	0	60	21	123	39	956	922	33	1097	10	7	2	4	1	22	0
IGR_CGL_RS11130_CGL_RS11135	1	0	0	75	15	204	32	419	390	33	504	0	1	0	2	0	1	1
IGR_CGL_RS11135_CGL_RS11140	0	0	0	8	10	177	8	289	548	9	260	9	0	0	1	1	0	1
IGR_CGL_RS11145_CGL_RS15715	0	4	0	4	5	13	3	267	52	2	174	2	3	9	6	0	105	3
IGR_CGL_RS11155_CGL_RS11160	0	10	0	0	0	0	0	30	4	0	15	0	0	0	0	0	3	0
IGR_CGL_RS11160_CGL_RS11165	0	0	0	7	4	35	7	670	459	3	344	13	3	0	6	1	35	0
IGR_CGL_RS11165_CGL_RS11170	0	0	0	9	12	33	6	685	422	6	412	3	5	0	6	2	13	0
IGR_CGL_RS11170_CGL_RS11175	0	0	0	35	32	138	19	1114	759	20	771	15	9	5	23	1	0	1
IGR_CGL_RS11175_CGL_RS11180	5	0	0	24	45	47	7	381	120	26	323	6	6	3	4	1	8	0
IGR_CGL_RS11180_CGL_RS11185	0	0	0	0	0	1	0	2	12	0	2	0	0	0	0	0	1	0
IGR_CGL_RS11185_CGL_RS11190	0	0	0	0	0	0	0	3	1	0	2	0	0	0	4	0	1	0
IGR_CGL_RS11190_CGL_RS11195	0	0	0	0	0	0	0	25	7	0	25	0	0	0	3	0	9	0
IGR_CGL_RS11195_CGL_RS11200	0	0	0	3	0	1	1	5	11	0	11	0	0	1	0	0	0	0
IGR_CGL_RS11205_CGL_RS11210	0	0	0	0	0	0	0	9	16	0	12	0	0	0	0	0	0	0
IGR_CGL_RS11210_CGL_RS11215	0	0	0	0	0	0	0	6	4	0	11	0	0	0	1	0	1	0
IGR_CGL_RS11215_CGL_RS11220	0	0	0	0	0	2	0	20	5	0	10	0	0	0	2	0	0	0
IGR_CGL_RS11220_CGL_RS11225	0	0	0	0	0	0	0	4	7	0	5	0	0	0	0	0	0	0
IGR_CGL_RS11225_CGL_RS11230	0	0	0	0	3	1	0	3	1	0	7	0	0	0	0	0	1	0
IGR_CGL_RS11230_CGL_RS11235	0	0	0	0	0	0	0	0	0	0	1	0	0	0	0	0	0	0
IGR_CGL_RS11235_CGL_RS11240	0	0	0	6	1	28	6	167	169	3	90	3	1	0	10	0	11	0
IGR_CGL_RS11240_CGL_RS11245	0	0	0	0	2	22	4	117	87	4	81	0	0	0	4	0	20	0
IGR_CGL_RS11245_CGL_RS11250	0	0	0	0	0	8	1	37	67	0	29	0	0	0	6	0	2	0
IGR_CGL_RS11255_CGL_RS11260	0	0	0	8	5	57	12	508	292	8	779	12	1	1	3	0	0	0
IGR_CGL_RS11260_CGL_RS11270	0	0	0	8	7	103	2	430	357	4	277	8	0	0	6	0	22	1
IGR_CGL_RS11275_CGL_RS11280	0	0	0	0	0	2	0	35	32	0	42	0	1	2	5	0	11	0
IGR_CGL_RS11280_CGL_RS11285	0	0	0	15	19	178	14	989	918	7	572	8	1	3	27	0	5	2
IGR_CGL_RS11285_CGL_RS11290	0	0	0	2	0	3	4	116	83	1	105	0	0	0	1	1	4	0
IGR_CGL_RS11290_CGL_RS11295	0	0	0	16	5	28	11	181	80	14	183	2	4	0	3	0	1	0
IGR_CGL_RS11295_CGL_RS11300	0	14	0	1	3	0	2	88	20	0	107	1	3	7	3	0	41	2
IGR_CGL_RS11300_CGL_RS11305	9	8	0	20	18	48	14	745	760	18	717	2	47	21	93	20	527	35
IGR_CGL_RS11305_CGL_RS11310	0	0	0	2	7	10	3	145	154	4	86	0	8	5	38	1	29	7
IGR_CGL_RS11310_CGL_RS11315	0	0	0	2	2	27	1	154	104	2	108	0	1	6	31	0	1	0
IGR_CGL_RS11320_CGL_RS11325	0	0	0	0	2	4	1	45	31	3	49	0	0	0	4	0	4	0
IGR_CGL_RS11325_CGL_RS11330	0	0	0	0	0	18	0	53	81	2	75	0	7	0	13	0	9	7
IGR_CGL_RS11330_CGL_RS11335	0	0	0	0	6	65	1	183	190	4	180	0	0	0	0	0	14	1
IGR_CGL_RS11345_CGL_RS11350	0	0	0	3	4	158	8	503	380	11	303	4	0	1	2	0	21	1
IGR_CGL_RS11355_CGL_RS11360	0	1	0	5	1	106	2	277	289	9	149	0	2	0	19	0	3	0
IGR_CGL_RS11360_CGL_RS11365	0	0	0	1	0	8	3	57	45	2	47	0	0	0	0	0	2	0
IGR_CGL_RS11365_CGL_RS11370	0	0	0	0	0	1	0	9	11	0	4	0	0	0	3	0	2	0
IGR_CGL_RS11370_CGL_RS11375	0	0	0	9	8	22	5	464	188	9	421	5	3	0	4	2	11	2
IGR_CGL_RS11375_CGL_RS11380	0	0	0	48	22	258	26	1499	988	15	836	33	1	2	15	0	5	3
IGR_CGL_RS11385_CGL_RS11390	0	0	0	4	8	8	1	284	151	4	283	0	0	2	4	0	21	0
IGR_CGL_RS11390_CGL_RS11395	1	0	0	22	35	232	17	1204	891	11	755	8	2	7	29	0	0	0
IGR_CGL_RS11395_CGL_RS15460	0	0	0	7	4	42	5	279	131	7	161	0	1	2	4	0	35	1
IGR_CGL_RS11400_CGL_RS11405	0	0	0	5	4	25	5	102	103	2	92	0	1	1	1	0	1	0
IGR_CGL_RS11405_CGL_RS11410	0	0	0	0	0	0	0	0	0	0	0	0	0	0	0	0	0	0
IGR_CGL_RS11410_CGL_RS11415	0	0	0	0	0	0	0	14	10	1	9	0	0	0	0	0	2	0
IGR_CGL_RS11420_CGL_RS11425	0	0	0	1	2	11	3	113	32	1	65	0	3	0	0	0	1	1
IGR_CGL_RS11425_CGL_RS11430	0	0	0	0	0	7	0	6	7	1	8	0	0	0	0	0	0	0
IGR_CGL_RS11435_CGL_RS11440	0	0	0	2	4	0	1	39	35	0	29	0	0	0	1	0	0	0
IGR_CGL_RS11440_CGL_RS11445	0	0	0	0	0	0	0	5	0	1	5	0	1	0	0	0	0	0
IGR_CGL_RS11445_CGL_RS11450	0	0	0	6	0	41	4	174	67	1	130	7	0	1	1	0	3	0
IGR_CGL_RS11450_CGL_RS11455	0	0	0	0	2	14	1	42	68	0	45	0	0	1	0	0	2	0
IGR_CGL_RS11455_CGL_RS11460	0	23	0	7	10	85	10	389	302	7	395	5	3	9	31	2	46	4
IGR_CGL_RS11460_CGL_RS11465	0	0	0	0	3	19	0	123	63	1	99	0	3	2	2	0	22	0
IGR_CGL_RS11465_CGL_RS11470	0	0	0	0	0	7	2	40	47	0	33	0	0	0	0	0	2	0
IGR_CGL_RS11470_CGL_RS11475	0	0	0	1	1	11	6	188	201	1	92	0	0	0	5	0	0	0
IGR_CGL_RS11475_CGL_RS11480	0	0	0	1	2	89	9	403	698	9	192	0	0	2	0	0	0	2
IGR_CGL_RS11480_CGL_RS11485	0	0	0	8	2	50	7	265	312	7	189	0	0	1	3	1	2	1
IGR_CGL_RS11485_CGL_RS11490	0	0	0	6	8	102	9	380	560	8	290	0	0	1	3	1	3	0
IGR_CGL_RS11490_CGL_RS15725	0	0	0	0	0	0	0	51	24	0	16	0	1	0	2	0	0	0
IGR_CGL_RS11520_CGL_RS11525	0	0	0	2	1	13	3	75	45	1	89	0	1	0	2	0	1	0
IGR_CGL_RS11525_CGL_RS11530	0	0	0	1	0	6	1	54	32	2	43	0	2	1	2	0	3	0
IGR_CGL_RS11530_CGL_RS11535	0	0	0	10	3	46	1	84	74	3	138	0	0	0	1	0	0	0
IGR_CGL_RS11535_CGL_RS11540	0	0	0	1	0	9	0	7	19	1	15	0	0	0	1	0	0	0
IGR_CGL_RS11545_CGL_RS11550	0	0	0	3	4	72	1	145	151	1	67	0	1	5	49	1	91	7
IGR_CGL_RS11550_CGL_RS11555	0	0	0	2	1	1	1	30	9	0	18	0	0	0	2	0	1	0
IGR_CGL_RS11555_CGL_RS11560	0	0	0	9	2	25	7	345	413	7	327	1	1	5	0	0	0	0
IGR_CGL_RS11560_CGL_RS11565	0	0	0	0	0	5	0	12	2	2	16	0	0	1	0	0	3	0
IGR_CGL_RS11565_CGL_RS11570	0	0	0	14	4	11	7	458	367	3	347	0	10	0	4	9	88	0
IGR_CGL_RS11570_CGL_RS11575	2	10	0	1	9	5	3	83	17	1	52	0	1	2	3	1	84	2
IGR_CGL_RS11575_CGL_RS11580	0	0	0	11	10	21	7	153	103	1	83	0	3	0	7	0	3	2
IGR_CGL_RS11580_CGL_RS11585	0	0	0	0	0	1	1	6	6	0	4	0	0	1	1	0	0	0
IGR_CGL_RS11585_CGL_RS11590	0	0	0	2	6	6	1	44	16	0	9	0	0	0	5	0	9	0
IGR_CGL_RS11590_CGL_RS11595	0	0	0	0	0	0	0	5	0	0	2	0	0	0	0	0	0	0
IGR_CGL_RS11600_CGL_RS11605	0	0	0	0	0	12	1	33	34	1	38	0	0	1	0	0	0	0
IGR_CGL_RS11605_CGL_RS11610	0	1	0	0	3	5	0	33	12	1	51	0	0	13	3	0	22	1
IGR_CGL_RS11610_CGL_RS11615	0	2	0	22	24	29	22	1426	686	56	1464	3	15	32	118	1	96	2
IGR_CGL_RS11615_CGL_RS11620	0	0	0	6	1	18	3	166	57	8	229	0	0	0	2	0	5	0
IGR_CGL_RS11620_CGL_RS11625	0	0	0	3	1	11	1	125	68	1	73	4	1	0	7	0	7	3
IGR_CGL_RS11625_CGL_RS11630	0	0	0	0	2	47	0	76	144	2	52	5	0	0	9	0	2	0
IGR_CGL_RS11630_CGL_RS11635	0	0	0	0	1	0	0	6	3	0	1	0	0	0	0	0	1	0
IGR_CGL_RS11640_CGL_RS11645	0	0	0	0	0	19	3	47	45	1	68	15	0	0	1	0	0	0
IGR_CGL_RS11645_CGL_RS11650	0	0	0	14	13	114	10	435	378	11	398	21	3	12	20	0	13	1
IGR_CGL_RS11650_CGL_RS11655	0	0	0	5	3	38	4	145	132	9	174	0	2	0	6	2	4	1
IGR_CGL_RS11655_CGL_RS11660	0	2	0	1	3	24	1	112	47	3	102	7	2	0	9	0	4	1
IGR_CGL_RS11660_CGL_RS11665	0	0	0	1	2	11	0	98	95	1	84	0	0	0	0	0	0	0
IGR_CGL_RS11665_CGL_RS11670	0	0	0	1	3	16	2	64	74	1	78	0	1	0	6	0	2	1
IGR_CGL_RS11670_CGL_RS11675	0	0	0	4	1	165	7	117	261	9	121	2	1	0	3	0	1	0
IGR_CGL_RS11675_CGL_RS11680	0	0	0	10	7	169	8	340	303	7	213	0	1	5	20	0	2	0
IGR_CGL_RS11680_CGL_RS11685	1	4	0	17	9	145	20	411	433	20	486	2	22	21	108	3	25	11
IGR_CGL_RS11685_CGL_RS11690	0	0	0	0	2	0	2	8	0	0	10	0	2	1	0	1	11	4
IGR_CGL_RS11690_CGL_RS11695	0	0	0	3	2	18	1	97	72	1	100	0	0	0	3	0	11	3
IGR_CGL_RS11695_CGL_RS11700	0	0	0	0	0	0	0	7	3	0	4	0	0	0	0	0	2	0
IGR_CGL_RS11700_CGL_RS11705	0	0	0	3	0	11	5	56	76	1	70	1	0	0	3	0	0	0
IGR_CGL_RS11705_CGL_RS11710	0	0	5	21	6	30	19	261	291	16	479	8	0	1	1	0	5	1
IGR_CGL_RS11710_CGL_RS11715	0	0	0	119	102	258	112	3516	1939	208	4912	86	7	10	16	1	23	4
IGR_CGL_RS11715_CGL_RS11720	9	3	0	115	21	141	56	1436	841	145	2239	24	12	8	10	2	67	1
IGR_CGL_RS11720_CGL_RS11725	0	0	0	0	4	0	0	5	1	0	26	0	0	2	1	0	6	0
IGR_CGL_RS11725_CGL_RS11735	0	0	0	14	11	68	21	817	466	24	796	3	1	3	17	0	42	4
IGR_CGL_RS11735_CGL_RS11745	0	0	0	15	23	39	3	429	204	9	445	3	10	8	22	0	58	1
IGR_CGL_RS11745_CGL_RS11750	0	0	0	9	6	11	13	1026	447	6	453	66	1	1	1	0	7	0
IGR_CGL_RS11750_CGL_RS11755	0	5	0	0	3	5	1	106	158	0	49	0	1	1	1	0	18	0
IGR_CGL_RS11755_CGL_RS11760	0	0	0	0	0	3	0	26	24	0	9	0	0	0	1	0	0	1
IGR_CGL_RS11760_CGL_RS11765	0	0	0	0	2	12	1	154	121	0	107	0	2	1	6	0	34	0
IGR_CGL_RS11765_CGL_RS11770	0	0	0	6	5	52	7	253	220	3	252	0	0	2	3	0	4	0
IGR_CGL_RS11780_CGL_RS11785	0	0	0	9	9	171	11	780	836	22	529	13	0	2	1	0	2	1
IGR_CGL_RS11785_CGL_RS11790	0	0	0	1	0	9	0	27	14	1	19	0	1	0	0	0	0	0
IGR_CGL_RS11795_CGL_RS11800	0	0	0	4	0	24	0	152	136	3	84	6	3	0	0	0	5	1
IGR_CGL_RS11800_CGL_RS11805	0	0	0	7	8	5	9	516	125	6	281	1	1	3	3	0	4	0
IGR_CGL_RS11810_CGL_RS11815	0	0	0	0	2	0	0	27	11	1	17	0	0	0	0	0	0	0
IGR_CGL_RS11815_CGL_RS11820	0	0	0	0	0	1	0	8	1	0	2	0	0	0	0	0	0	0
IGR_CGL_RS11820_CGL_RS11825	0	0	0	1	2	6	0	6	8	0	14	0	1	0	0	0	0	0
IGR_CGL_RS11835_CGL_RS11840	0	0	0	18	40	57	12	1597	284	14	1149	1	11	20	13	3	298	12
IGR_CGL_RS11850_CGL_RS11855	0	0	0	0	0	2	0	3	2	0	4	0	0	1	2	0	0	0
IGR_CGL_RS11855_CGL_RS11860	0	0	0	1	3	21	1	30	53	1	24	0	2	0	12	0	0	0
IGR_CGL_RS11860_CGL_RS11865	0	0	0	3	2	17	1	64	66	0	44	0	1	0	4	0	1	0
IGR_CGL_RS11865_CGL_RS11870	0	0	0	1	0	9	0	96	64	1	32	0	0	0	0	0	1	0
IGR_CGL_RS11880_CGL_RS11885	0	0	0	7	1	26	1	112	160	3	68	0	1	0	2	0	0	0
IGR_CGL_RS11885_CGL_RS11890	0	0	0	7	1	30	2	220	126	3	85	0	0	5	5	0	2	0
IGR_CGL_RS11890_CGL_RS11895	0	0	0	0	0	2	0	19	12	0	9	0	0	0	3	0	0	0
IGR_CGL_RS11895_CGL_RS11900	0	0	0	1	0	4	0	0	4	0	5	0	0	1	0	0	0	0
IGR_CGL_RS11900_CGL_RS11905	0	0	0	1	0	25	0	50	42	2	63	0	0	0	5	0	0	0
IGR_CGL_RS11905_CGL_RS11910	0	0	0	14	6	61	4	263	119	11	611	4	3	0	8	0	8	1
IGR_CGL_RS11910_CGL_RS11915	0	0	0	5	10	30	3	89	45	4	272	0	0	1	1	0	9	0
IGR_CGL_RS11915_CGL_RS11920	0	0	0	9	27	147	2	9	5	21	637	3	0	2	0	0	9	1
IGR_CGL_RS11920_CGL_RS11925	0	0	0	15	14	120	2	1	3	13	547	1	0	0	2	0	4	1
IGR_CGL_RS11930_CGL_RS11935	0	0	0	1	0	23	0	0	4	1	33	1	1	0	0	0	0	5
IGR_CGL_RS11935_CGL_RS11940	0	1	0	2	4	21	4	121	103	0	143	0	5	8	29	0	87	0
IGR_CGL_RS11940_CGL_RS11945	0	0	0	0	0	2	1	18	12	0	61	0	0	0	1	1	12	1
IGR_CGL_RS11945_CGL_RS11950	0	0	0	1	1	9	4	193	121	0	100	0	0	1	1	0	1	0
IGR_CGL_RS11950_CGL_RS11955	0	0	0	36	19	67	50	2447	1442	31	1186	18	3	1	13	2	50	2
IGR_CGL_RS11955_CGL_RS11960	0	0	0	6	6	48	2	325	201	5	257	0	0	1	0	0	3	0
IGR_CGL_RS11960_CGL_RS11965	0	0	0	5	6	7	0	38	15	0	44	1	0	0	3	0	5	0
IGR_CGL_RS11965_CGL_RS11970	0	0	0	10	7	3	2	26	1	5	38	0	1	1	0	2	2	1
IGR_CGL_RS11980_CGL_RS11985	0	0	0	0	0	0	0	0	0	0	2	0	0	0	0	0	2	0
IGR_CGL_RS11985_CGL_RS11990	1	0	0	1	11	6	3	196	107	2	168	0	18	25	11	0	138	4
IGR_CGL_RS11990_CGL_RS12000	0	0	0	19	17	24	31	475	104	23	511	0	7	4	10	0	9	4
IGR_CGL_RS12000_CGL_RS12005	0	0	0	5	7	7	8	156	103	4	89	1	0	2	1	0	1	0
IGR_CGL_RS12005_CGL_RS12010	0	0	0	0	0	0	0	0	3	0	6	0	0	0	0	0	0	0
IGR_CGL_RS12010_CGL_RS12015	0	0	0	2	6	8	5	179	268	3	98	0	1	1	1	1	6	0
IGR_CGL_RS12015_CGL_RS12020	0	0	0	1	5	6	6	78	53	2	36	0	1	2	1	2	23	4
IGR_CGL_RS12020_CGL_RS12025	0	0	0	5	14	28	7	194	104	4	104	0	1	0	0	0	3	0
IGR_CGL_RS12025_CGL_RS12030	0	0	0	0	0	8	2	10	19	0	13	0	1	0	0	0	0	0
IGR_CGL_RS12030_CGL_RS12035	0	0	0	0	1	0	0	22	17	0	15	0	1	0	3	1	4	0
IGR_CGL_RS12035_CGL_RS15465	0	0	0	1	0	1	0	14	14	0	6	0	0	0	0	0	0	0
IGR_CGL_RS12045_CGL_RS12050	0	0	0	0	0	7	2	12	15	0	8	0	0	1	2	0	1	0
IGR_CGL_RS12050_CGL_RS12055	0	0	0	9	4	39	5	152	67	3	98	0	1	0	0	0	0	0
IGR_CGL_RS12055_CGL_RS12060	0	0	0	7	7	83	1	178	129	1	132	0	0	2	1	1	29	2
IGR_CGL_RS12060_CGL_RS12065	0	0	0	1	0	13	0	24	7	0	10	0	0	0	0	0	0	0
IGR_CGL_RS12065_CGL_RS12070	0	0	0	5	6	29	0	30	24	2	33	0	0	0	0	0	0	0
IGR_CGL_RS12075_CGL_RS12080	0	0	0	1	0	4	0	9	7	0	7	0	1	0	2	0	2	0
IGR_CGL_RS12080_CGL_RS12085	0	0	0	9	6	110	1	130	140	1	82	0	0	0	8	0	0	0
IGR_CGL_RS12085_CGL_RS12090	0	0	0	5	5	44	5	404	297	6	197	4	0	0	1	0	5	0
IGR_CGL_RS12090_CGL_RS12095	0	0	0	3	0	35	0	82	73	3	62	2	3	1	34	0	3	0
IGR_CGL_RS12100_CGL_RS12105	0	0	0	6	0	6	1	131	109	1	83	12	1	1	8	0	9	0
IGR_CGL_RS12105_CGL_RS12110	0	0	0	2	1	2	0	19	50	3	33	0	2	1	4	2	2	0
IGR_CGL_RS12110_CGL_RS12115	0	0	0	1	2	15	7	154	174	0	96	0	0	1	0	0	0	0
IGR_CGL_RS12115_CGL_RS12120	0	0	0	0	0	0	0	7	3	0	8	0	0	0	0	0	0	0
IGR_CGL_RS12120_CGL_RS12125	0	0	0	0	3	4	0	60	19	1	37	6	0	0	0	0	3	0
IGR_CGL_RS12135_CGL_RS12150	0	0	0	11	10	40	21	565	261	7	779	10	0	4	3	1	16	0
IGR_CGL_RS12150_CGL_RS12155	0	0	0	0	0	4	0	7	7	0	2	0	0	1	0	0	0	0
IGR_CGL_RS12155_CGL_RS12160	0	0	0	0	0	15	1	28	52	0	73	0	0	0	8	0	0	0
IGR_CGL_RS12160_CGL_RS12165	0	0	0	0	2	1	0	3	3	0	12	0	0	0	3	0	0	0
IGR_CGL_RS12165_CGL_RS12170	0	0	0	2	0	0	0	29	4	0	26	0	1	1	0	0	7	0
IGR_CGL_RS12170_CGL_RS12175	0	0	0	0	0	5	0	13	11	1	35	0	1	0	2	0	1	0
IGR_CGL_RS12175_CGL_RS12180	0	0	0	75	48	587	42	1461	1757	47	1427	51	2	3	15	0	11	1
IGR_CGL_RS12180_CGL_RS12185	0	0	0	74	38	438	33	809	686	44	690	27	5	0	32	1	3	0
IGR_CGL_RS12185_CGL_RS12190	0	0	0	77	32	743	59	2306	1920	73	2179	27	4	8	88	1	3	2
IGR_CGL_RS12190_CGL_RS12195	0	0	11	281	150	1085	188	10767	5096	267	9229	96	33	20	238	7	96	10
IGR_CGL_RS12195_CGL_RS12200	3	9	0	75	81	540	105	6962	2339	91	3518	38	14	18	107	3	448	11
IGR_CGL_RS12205_CGL_RS12215	2	12	0	12	5	22	10	366	108	16	662	6	18	6	20	6	149	0
IGR_CGL_RS12215_CGL_RS12220	0	0	0	0	0	1	0	7	6	0	4	0	0	0	1	0	2	0
[truncated: 546 more rows]

## Sheet: RNAP_exp
gene	inputMean	log2FoldChange	lfcSE	padj	product
CGL_RS03300	0	8.73803	2.2071	0.000114131	CGL_RS03300
CGL_RS14765	0	8.50907	1.95446	3.03008e-05	CGL_RS14765
CGL_RS04915	0.666667	8.47441	1.63184	7.89739e-06	CGL_RS04915
CGL_RS02760	0	8.34335	1.9934	5.16819e-05	CGL_RS02760
CGL_RS07185	0.333333	8.26678	2.82851	0.00405362	CGL_RS07185
CGL_RS00800	0	8.23199	2.00713	6.89876e-05	CGL_RS00800
CGL_RS11200	0	8.09285	1.96681	6.58791e-05	CGL_RS11200
CGL_RS06305	0.333333	8.04773	1.92327	5.18713e-05	CGL_RS06305
CGL_RS09015	0	7.95825	2.02446	0.000126498	CGL_RS09015
CGL_RS12035	0	7.91559	3.91005	0.0463047	CGL_RS12035
CGL_RS15570	0.333333	7.89671	1.82455	3.2869e-05	CGL_RS15570
CGL_RS06155	0.333333	7.84877	1.80167	3.01612e-05	CGL_RS06155
CGL_RS00765	0	7.83657	2.07395	0.000219739	CGL_RS00765
CGL_RS00740	0.333333	7.83496	1.93709	8.39279e-05	CGL_RS00740
CGL_RS15185	0	7.81915	3.91027	0.0490133	tatA
CGL_RS09130	2	7.78921	1.29912	2.94307e-06	CGL_RS09130
CGL_RS10090	0	7.63991	2.15212	0.000499413	dprA
CGL_RS01160	0.333333	7.58816	2.72843	0.00621197	CGL_RS01160
CGL_RS06900	0	7.58755	3.91089	0.0561538	CGL_RS06900
CGL_RS02405	4.33333	7.57377	1.33198	3.14793e-06	CGL_RS02405
CGL_RS11210	0.333333	7.5336	1.92181	0.000131189	CGL_RS11210
CGL_RS07610	0	7.5271	2.1303	0.000529726	CGL_RS07610
CGL_RS06355	0.333333	7.52448	1.96892	0.000188662	CGL_RS06355
CGL_RS01070	0.666667	7.52062	1.6471	1.77485e-05	CGL_RS01070
CGL_RS09385	0	7.47548	2.18517	0.000780166	CGL_RS09385
CGL_RS05305	2.66667	7.47093	1.40109	6.28624e-06	CGL_RS05305
CGL_RS05060	0.333333	7.45918	1.9085	0.000137055	CGL_RS05060
CGL_RS00080	0	7.45476	2.14522	0.000648697	CGL_RS00080
CGL_RS07725	38	7.43257	1.25697	3.14793e-06	acnR
CGL_RS01425	0.333333	7.41598	1.90676	0.000146729	CGL_RS01425
CGL_RS00535	0.333333	7.40716	1.9995	0.000289103	CGL_RS00535
CGL_RS03010	0	7.40471	2.24765	0.00121032	whcB
CGL_RS06825	1.66667	7.36521	1.42512	8.08416e-06	CGL_RS06825
CGL_RS11755	1	7.35131	1.60404	1.70652e-05	CGL_RS11755
CGL_RS08250	0.666667	7.34976	1.87483	0.000131165	CGL_RS08250
CGL_RS01430	0.333333	7.34416	1.93872	0.000212343	CGL_RS01430
CGL_RS15715	0	7.32438	3.88742	0.0635739	CGL_RS15715
CGL_RS08800	0.333333	7.32292	2.68514	0.00728188	CGL_RS08800
CGL_RS15695	0.333333	7.32091	1.98145	0.000299188	CGL_RS15695
CGL_RS08750	0	7.28733	2.18893	0.00107438	CGL_RS08750
CGL_RS09740	0.333333	7.27777	1.92536	0.000218818	CGL_RS09740
CGL_RS07160	1	7.26002	1.60583	1.96105e-05	CGL_RS07160
CGL_RS11815	0	7.25721	3.91195	0.0676747	CGL_RS11815
CGL_RS01345	0.666667	7.21963	1.74788	6.22016e-05	CGL_RS01345
CGL_RS11975	0.666667	7.21117	1.74248	6.07024e-05	CGL_RS11975
CGL_RS11600	0.333333	7.20123	2.66974	0.00791897	dctP
CGL_RS09665	4	7.18195	1.38483	7.89739e-06	CGL_RS09665
CGL_RS04910	1.33333	7.18043	1.44999	1.03956e-05	CGL_RS04910
CGL_RS02430	4.33333	7.18041	1.34749	6.28624e-06	secE
CGL_RS08930	0.333333	7.17882	1.99995	0.000434488	CGL_RS08930
CGL_RS01175	0	7.16641	2.26338	0.00185234	CGL_RS01175
CGL_RS00715	0.666667	7.1418	1.69529	4.71807e-05	CGL_RS00715
CGL_RS12010	0	7.13174	3.86431	0.0690204	CGL_RS12010
CGL_RS01585	0	7.1184	3.84776	0.0684083	CGL_RS01585
CGL_RS00955	2	7.11705	1.39622	8.69664e-06	CGL_RS00955
CGL_RS09220	0	7.10798	3.85644	0.0693651	CGL_RS09220
CGL_RS04290	17	7.10458	1.23685	3.14793e-06	CGL_RS04290
CGL_RS15165	0.666667	7.0939	1.75247	8.29559e-05	CGL_RS15165
CGL_RS00365	0.333333	7.0914	2.64524	0.00830761	CGL_RS00365
CGL_RS01245	0	7.04745	3.82621	0.0694849	CGL_RS01245
CGL_RS06145	0	7.03653	3.82024	0.0694849	CGL_RS06145
CGL_RS13835	0.666667	7.03468	1.79357	0.000130384	CGL_RS13835
CGL_RS02795	2.66667	7.02611	1.66591	4.64472e-05	CGL_RS02795
CGL_RS03305	1.66667	7.00531	1.52381	1.67001e-05	CGL_RS03305
CGL_RS13410	17.6667	7.00082	1.1215	1.25228e-06	CGL_RS13410
CGL_RS05050	0	7.00034	2.33886	0.00326011	CGL_RS05050
CGL_RS15545	0.666667	6.98966	1.70931	7.16467e-05	CGL_RS15545
CGL_RS05560	13.6667	6.96422	1.2191	3.14793e-06	CGL_RS05560
CGL_RS13925	3.66667	6.95814	1.36912	8.97143e-06	CGL_RS13925
CGL_RS09175	0.333333	6.95794	1.98645	0.000588815	CGL_RS09175
CGL_RS07740	0.666667	6.95675	1.91117	0.000364509	CGL_RS07740
CGL_RS12320	0	6.95367	2.24412	0.00231837	CGL_RS12320
CGL_RS00950	0.666667	6.94988	1.71248	8.00152e-05	CGL_RS00950
CGL_RS05770	1	6.92375	2.05449	0.000932101	CGL_RS05770
CGL_RS12170	0	6.91751	2.2945	0.00303873	CGL_RS12170
CGL_RS05295	0	6.91433	3.79205	0.0722755	CGL_RS05295
CGL_RS05275	0.666667	6.90731	1.81069	0.000192784	CGL_RS05275
CGL_RS06450	3.33333	6.89401	1.28164	6.26384e-06	CGL_RS06450
CGL_RS10540	7.33333	6.89258	1.23826	5.04035e-06	CGL_RS10540
CGL_RS10835	1.33333	6.88992	1.99302	0.00068917	CGL_RS10835
CGL_RS05350	0.666667	6.88813	2.86178	0.0177816	CGL_RS05350
CGL_RS01170	0	6.88667	3.78503	0.0728809	CGL_RS01170
CGL_RS14670	2	6.88434	1.38713	1.03956e-05	CGL_RS14670
CGL_RS14220	2	6.88008	1.40186	1.0481e-05	CGL_RS14220
CGL_RS14055	0	6.87348	2.24278	0.00258744	CGL_RS14055
CGL_RS01365	1.33333	6.87312	1.44898	1.21173e-05	brnF
CGL_RS00110	0.666667	6.86994	1.81131	0.000208807	CGL_RS00110
CGL_RS01155	1.33333	6.86716	1.48207	1.5252e-05	CGL_RS01155
CGL_RS00380	1.66667	6.86131	1.46068	1.30479e-05	CGL_RS00380
CGL_RS02940	0.333333	6.85994	2.66938	0.01138	CGL_RS02940
CGL_RS04310	0.666667	6.84612	1.76619	0.000154236	CGL_RS04310
CGL_RS01655	0	6.83811	2.36834	0.0045094	CGL_RS01655
CGL_RS01475	0.333333	6.83557	2.00826	0.00082836	CGL_RS01475
CGL_RS11480	2	6.83529	1.41138	1.08982e-05	CGL_RS11480
CGL_RS13125	1	6.83306	1.59995	3.89281e-05	CGL_RS13125
CGL_RS00505	0.333333	6.83015	2.00481	0.000819199	CGL_RS00505
CGL_RS08315	2	6.81779	1.76816	0.000166316	CGL_RS08315
CGL_RS15075	0	6.80882	2.37761	0.00484549	CGL_RS15075
CGL_RS04115	20.6667	6.80576	1.23504	5.24158e-06	CGL_RS04115
CGL_RS14120	1.66667	6.80392	1.61271	4.63131e-05	CGL_RS14120
CGL_RS01565	1	6.80361	1.60038	4.14524e-05	CGL_RS01565
CGL_RS06930	1.33333	6.80127	1.55209	2.83805e-05	CGL_RS06930
CGL_RS11980	0	6.79252	3.84983	0.0817494	CGL_RS11980
CGL_RS14160	0	6.79181	2.37993	0.00499583	CGL_RS14160
CGL_RS04815	0.666667	6.78469	1.7472	0.000150104	CGL_RS04815
CGL_RS05590	51	6.78232	1.18756	3.14793e-06	sigE
CGL_RS04375	0.333333	6.77572	2.59206	0.0100554	CGL_RS04375
CGL_RS10145	1	6.77113	1.72471	0.0001288	CGL_RS10145
CGL_RS08945	0.666667	6.76947	1.75089	0.000160151	CGL_RS08945
CGL_RS13865	1	6.76433	1.52257	2.38597e-05	CGL_RS13865
CGL_RS06235	8.33333	6.75855	1.31553	8.37866e-06	CGL_RS06235
CGL_RS09070	12	6.75508	1.23055	5.24158e-06	CGL_RS09070
CGL_RS00085	1	6.74449	1.59109	4.32525e-05	CGL_RS00085
CGL_RS11760	7.66667	6.72655	1.22682	5.24158e-06	CGL_RS11760
CGL_RS02080	3	6.72553	1.33502	9.58711e-06	CGL_RS02080
CGL_RS10220	2.33333	6.72543	1.48723	1.95506e-05	CGL_RS10220
CGL_RS14210	2.66667	6.71799	1.34109	9.61848e-06	CGL_RS14210
CGL_RS04945	6.66667	6.71516	1.27539	7.00705e-06	CGL_RS04945
CGL_RS12335	0.666667	6.69959	1.88482	0.0004915	uxaC
CGL_RS05090	8.66667	6.69557	1.16044	3.14793e-06	CGL_RS05090
CGL_RS06520	1.33333	6.69345	1.56144	3.70693e-05	CGL_RS06520
CGL_RS04680	0	6.69062	2.37365	0.00555146	urtE
CGL_RS02625	1.33333	6.68365	1.48513	2.06406e-05	CGL_RS02625
CGL_RS11640	1.33333	6.67719	1.56301	3.87707e-05	CGL_RS11640
CGL_RS14805	1.33333	6.67655	1.52765	2.90793e-05	CGL_RS14805
CGL_RS15285	0.333333	6.67274	2.02004	0.00117477	CGL_RS15285
CGL_RS07450	0.666667	6.66668	1.81254	0.000317614	CGL_RS07450
CGL_RS06740	2.33333	6.66108	1.42481	1.37262e-05	CGL_RS06740
CGL_RS11095	7.33333	6.66072	1.24153	6.28624e-06	CGL_RS11095
CGL_RS12930	10	6.66029	1.26728	7.00705e-06	purS
CGL_RS12990	0	6.65955	3.75057	0.0799227	CGL_RS12990
CGL_RS08200	0.333333	6.63654	2.01375	0.0012062	CGL_RS08200
CGL_RS05840	1.33333	6.63592	1.46739	1.95506e-05	CGL_RS05840
CGL_RS04855	11.3333	6.63177	1.16513	3.14793e-06	CGL_RS04855
CGL_RS08680	0.333333	6.63139	2.56872	0.0110091	CGL_RS08680
CGL_RS00190	0.666667	6.62448	1.73593	0.000191905	CGL_RS00190
CGL_RS02510	0.333333	6.6237	2.05241	0.0015195	CGL_RS02510
CGL_RS07570	1.33333	6.62227	1.55654	4.0976e-05	CGL_RS07570
CGL_RS02865	0	6.62212	3.71987	0.0791558	CGL_RS02865
CGL_RS10355	1	6.62039	1.65543	9.88708e-05	glgP
CGL_RS09895	2	6.61599	1.81374	0.000354336	CGL_RS09895
CGL_RS13645	13.6667	6.61525	1.20346	5.24158e-06	CGL_RS13645
CGL_RS05390	1.33333	6.60653	1.52659	3.28819e-05	CGL_RS05390
CGL_RS02295	0	6.60215	2.45068	0.00798911	CGL_RS02295
CGL_RS12980	12	6.59274	1.14332	3.14793e-06	CGL_RS12980
CGL_RS05160	6.33333	6.58915	1.28388	8.37866e-06	CGL_RS05160
CGL_RS00760	0.333333	6.58875	2.04554	0.00154979	CGL_RS00760
CGL_RS14815	0.333333	6.58803	2.0239	0.00138283	cadA
CGL_RS12560	0	6.58009	2.45561	0.00833423	CGL_RS12560
CGL_RS03395	3.66667	6.57602	1.37757	1.16224e-05	CGL_RS03395
CGL_RS10470	0	6.57316	3.70885	0.0804723	CGL_RS10470
CGL_RS01595	0	6.57123	2.42927	0.00774703	CGL_RS01595
CGL_RS15010	8	6.56772	1.25685	7.53082e-06	CGL_RS15010
CGL_RS03345	1.33333	6.5636	1.52718	3.59258e-05	CGL_RS03345
CGL_RS10095	0	6.56099	3.71033	0.0811132	CGL_RS10095
CGL_RS11935	11	6.56096	1.19058	5.24158e-06	CGL_RS11935
CGL_RS10910	13.6667	6.55894	1.23824	6.60978e-06	CGL_RS10910
CGL_RS07830	210.333	6.5579	1.25776	7.7863e-06	CGL_RS07830
CGL_RS11285	4.33333	6.55499	1.36046	1.12552e-05	CGL_RS11285
CGL_RS03175	3.33333	6.55417	1.33579	1.0481e-05	CGL_RS03175
CGL_RS14890	28.3333	6.55034	1.18787	5.24158e-06	carR
CGL_RS09520	20.3333	6.55029	1.19907	5.44764e-06	CGL_RS09520
CGL_RS15040	1.66667	6.53911	1.53543	4.03809e-05	CGL_RS15040
CGL_RS00305	0	6.53802	3.69881	0.0812074	CGL_RS00305
CGL_RS04210	2.33333	6.53663	1.41331	1.56435e-05	CGL_RS04210
CGL_RS05470	19	6.53101	1.2652	8.25415e-06	CGL_RS05470
CGL_RS02480	7	6.52462	1.22789	6.50412e-06	CGL_RS02480
CGL_RS13445	15	6.52326	1.20653	6.26384e-06	hpt
CGL_RS11765	2.66667	6.51358	1.77919	0.000338033	CGL_RS11765
CGL_RS01375	0	6.50989	3.69153	0.081879	CGL_RS01375
CGL_RS02755	1.33333	6.50411	1.51293	3.58662e-05	CGL_RS02755
CGL_RS11705	2.66667	6.49937	1.41083	1.63595e-05	CGL_RS11705
CGL_RS11275	7	6.49784	1.279	8.97143e-06	CGL_RS11275
CGL_RS07895	0	6.49714	3.7113	0.0841491	CGL_RS07895
CGL_RS01100	6	6.49623	1.31648	1.03956e-05	CGL_RS01100
CGL_RS06910	2.33333	6.49229	1.37721	1.2712e-05	CGL_RS06910
CGL_RS12480	4.33333	6.49152	1.20417	6.26384e-06	CGL_RS12480
CGL_RS03700	12.6667	6.48164	1.2494	7.89739e-06	CGL_RS03700
CGL_RS14810	0.333333	6.48046	2.25821	0.00476015	CGL_RS14810
CGL_RS10280	1	6.46617	2.21431	0.00408455	CGL_RS10280
CGL_RS15675	2.33333	6.46458	1.40294	1.63281e-05	CGL_RS15675
CGL_RS04530	3.66667	6.45175	1.26378	8.65446e-06	CGL_RS04530
CGL_RS11945	1	6.45002	2.09332	0.00245415	CGL_RS11945
CGL_RS10260	3	6.4488	1.38496	1.43496e-05	CGL_RS10260
CGL_RS13590	9	6.44875	1.24083	7.89739e-06	CGL_RS13590
CGL_RS14615	2.66667	6.44763	1.46963	2.80379e-05	CGL_RS14615
CGL_RS02870	0	6.44001	2.52408	0.0119956	eccB
CGL_RS05690	0.666667	6.43625	1.94974	0.00118347	CGL_RS05690
CGL_RS07575	2.33333	6.43274	1.46989	2.87478e-05	CGL_RS07575
CGL_RS07960	8.66667	6.43152	1.25458	8.37866e-06	uvrC
CGL_RS01660	2	6.42232	1.49916	3.73124e-05	CGL_RS01660
CGL_RS09625	19.3333	6.41866	1.1949	6.28624e-06	CGL_RS09625
CGL_RS08880	2.66667	6.4159	1.47351	3.02538e-05	CGL_RS08880
CGL_RS08080	4.33333	6.41141	1.2969	1.03956e-05	CGL_RS08080
CGL_RS00120	0.333333	6.41005	2.08057	0.00245574	CGL_RS00120
CGL_RS07580	11.6667	6.4076	1.19011	6.26384e-06	CGL_RS07580
CGL_RS03705	10.3333	6.40714	1.22607	7.53082e-06	CGL_RS03705
CGL_RS12355	9	6.40683	1.27964	9.63293e-06	CGL_RS12355
CGL_RS02035	6.66667	6.40614	1.20196	6.28624e-06	CGL_RS02035
CGL_RS07150	4.33333	6.4051	1.28923	1.023e-05	CGL_RS07150
CGL_RS14035	0.666667	6.40397	1.75239	0.000346154	CGL_RS14035
CGL_RS10495	22	6.39699	1.27488	9.58711e-06	CGL_RS10495
CGL_RS08295	6	6.38928	1.32376	1.118e-05	ruvC
CGL_RS06725	0.666667	6.38136	1.95844	0.00136812	CGL_RS06725
CGL_RS08820	0	6.3796	3.65858	0.0853765	CGL_RS08820
CGL_RS05410	6	6.37931	1.24368	8.37866e-06	CGL_RS05410
CGL_RS14295	3.66667	6.3777	1.2916	1.03956e-05	CGL_RS14295
CGL_RS01010	30.6667	6.37583	1.12495	3.23626e-06	CGL_RS01010
CGL_RS03370	1.66667	6.37328	1.80035	0.000517191	CGL_RS03370
CGL_RS09090	2.33333	6.37123	1.3461	1.22828e-05	CGL_RS09090
CGL_RS08855	0	6.37097	3.65769	0.0856882	CGL_RS08855
CGL_RS00880	2	6.37071	1.43348	2.37663e-05	CGL_RS00880
CGL_RS15135	3.33333	6.36988	1.3159	1.08982e-05	CGL_RS15135
CGL_RS00295	0.333333	6.36707	2.29289	0.00628903	CGL_RS00295
CGL_RS15045	1.66667	6.36228	1.47239	3.35316e-05	CGL_RS15045
CGL_RS02670	3.33333	6.36198	1.43418	2.437e-05	CGL_RS02670
CGL_RS11610	18.6667	6.35566	1.15951	5.24158e-06	CGL_RS11610
CGL_RS12425	25.6667	6.35548	1.23187	8.28298e-06	rdgB
CGL_RS02475	7.33333	6.34828	1.25064	9.06619e-06	CGL_RS02475
CGL_RS11535	0.666667	6.34824	1.84859	0.000746299	CGL_RS11535
CGL_RS07690	39.3333	6.34301	1.27208	1.00474e-05	CGL_RS07690
CGL_RS14950	3	6.34295	1.40561	1.99242e-05	CGL_RS14950
CGL_RS12285	0.666667	6.33926	2.78137	0.0248163	CGL_RS12285
CGL_RS03790	11.3333	6.33583	1.23889	8.56006e-06	CGL_RS03790
CGL_RS03580	0.333333	6.33438	2.29729	0.00666461	CGL_RS03580
CGL_RS09400	4	6.32806	1.31818	1.13229e-05	CGL_RS09400
CGL_RS08165	11.6667	6.321	1.19827	7.00705e-06	CGL_RS08165
CGL_RS01740	13.3333	6.3175	1.25632	9.58711e-06	rfbB
CGL_RS11810	2.33333	6.31085	1.44362	2.90165e-05	CGL_RS11810
CGL_RS13120	3.66667	6.30855	1.33949	1.27486e-05	CGL_RS13120
CGL_RS12600	151.333	6.30801	1.08285	3.14793e-06	CGL_RS12600
CGL_RS10975	1.33333	6.30268	1.65256	0.000193157	CGL_RS10975
CGL_RS04755	4.33333	6.30004	1.296	1.062e-05	CGL_RS04755
CGL_RS14680	61	6.29831	1.18994	6.60978e-06	rsmP
CGL_RS05400	0.666667	6.29703	1.77347	0.000498237	CGL_RS05400
CGL_RS01250	3.33333	6.29358	1.3158	1.15321e-05	gluQRS
CGL_RS10905	41.3333	6.29172	1.17991	6.28624e-06	CGL_RS10905
CGL_RS10160	0.666667	6.29011	1.76415	0.000472801	CGL_RS10160
CGL_RS15320	2.33333	6.28948	1.44911	3.16705e-05	CGL_RS15320
CGL_RS11745	1.33333	6.28922	1.53522	7.0257e-05	CGL_RS11745
CGL_RS03055	22	6.28533	1.26474	1.023e-05	CGL_RS03055
CGL_RS14610	0.333333	6.2852	2.32094	0.00768285	CGL_RS14610
CGL_RS00925	1	6.27852	2.10281	0.00333466	CGL_RS00925
CGL_RS00965	0.666667	6.27514	1.87697	0.0010227	CGL_RS00965
CGL_RS13830	3	6.274	1.44082	3.02431e-05	CGL_RS13830
CGL_RS15625	0	6.27358	2.52114	0.0142932	CGL_RS15625
CGL_RS08235	11	6.27311	1.21964	8.34024e-06	CGL_RS08235
CGL_RS13700	3.33333	6.27041	1.7829	0.000560015	CGL_RS13700
CGL_RS08400	0	6.27034	3.6384	0.0889526	CGL_RS08400
CGL_RS00580	3.66667	6.26998	1.35698	1.56889e-05	CGL_RS00580
CGL_RS07270	2.66667	6.26714	1.33657	1.32903e-05	CGL_RS07270
CGL_RS12885	80.6667	6.26689	1.14346	5.24158e-06	CGL_RS12885
CGL_RS07465	17.3333	6.26672	1.18247	6.60978e-06	tatA
CGL_RS14175	2	6.26499	1.47037	4.01247e-05	CGL_RS14175
CGL_RS03480	4	6.26003	1.34806	1.48455e-05	CGL_RS03480
CGL_RS11100	24.3333	6.25878	1.20657	7.89739e-06	CGL_RS11100
CGL_RS04260	2	6.25713	1.41577	2.56499e-05	CGL_RS04260
CGL_RS13400	6.66667	6.25502	1.25833	1.023e-05	CGL_RS13400
CGL_RS04955	17.3333	6.254	1.26074	1.03956e-05	CGL_RS04955
CGL_RS04890	33	6.25113	1.14907	5.5249e-06	CGL_RS04890
CGL_RS15315	3	6.24941	1.38257	1.96688e-05	CGL_RS15315
CGL_RS10445	48.3333	6.24304	1.16683	6.28624e-06	CGL_RS10445
CGL_RS06165	2.66667	6.24298	1.37079	1.8228e-05	CGL_RS06165
CGL_RS02630	3.33333	6.24272	1.67713	0.000270913	CGL_RS02630
CGL_RS08925	1.33333	6.24049	1.57024	0.00010817	CGL_RS08925
CGL_RS05405	1.33333	6.23743	1.55243	9.23573e-05	CGL_RS05405
CGL_RS08710	0.333333	6.23295	2.32688	0.00835462	CGL_RS08710
CGL_RS13315	135.333	6.23189	1.15868	6.26384e-06	CGL_RS13315
CGL_RS14490	34.6667	6.23134	1.19731	7.89739e-06	CGL_RS14490
CGL_RS08085	8.66667	6.22996	1.24126	9.58711e-06	CGL_RS08085
CGL_RS11160	5.66667	6.22788	1.29507	1.13229e-05	CGL_RS11160
CGL_RS14545	4	6.22728	1.29237	1.12552e-05	CGL_RS14545
CGL_RS07600	19	6.227	1.24783	9.97733e-06	CGL_RS07600
CGL_RS03200	3.33333	6.2259	1.8268	0.0008159	CGL_RS03200
CGL_RS11370	36.6667	6.2255	1.18649	7.13103e-06	CGL_RS11370
CGL_RS12840	1.33333	6.22544	1.52461	7.31841e-05	pstB
CGL_RS14760	0	6.22494	2.6059	0.018671	CGL_RS14760
CGL_RS06615	12.6667	6.22215	1.20686	8.34024e-06	coaD
CGL_RS01630	8	6.22158	1.21466	8.37866e-06	CGL_RS01630
CGL_RS14565	2.66667	6.21721	1.36434	1.80649e-05	CGL_RS14565
CGL_RS13460	32	6.2171	1.29364	1.13229e-05	CGL_RS13460
CGL_RS04700	20	6.21572	1.24977	1.023e-05	CGL_RS04700
CGL_RS13050	1.33333	6.21307	1.50109	6.07024e-05	CGL_RS13050
CGL_RS06240	13	6.21213	1.26217	1.03956e-05	CGL_RS06240
CGL_RS00400	0	6.21129	3.62208	0.0904516	CGL_RS00400
CGL_RS06920	1	6.20987	1.72256	0.000413216	CGL_RS06920
CGL_RS12510	3.33333	6.20839	1.30722	1.19926e-05	CGL_RS12510
CGL_RS03070	11.6667	6.20598	1.21128	8.37866e-06	esrR
CGL_RS12405	0.666667	6.20376	1.98701	0.00214612	CGL_RS12405
CGL_RS12290	0	6.20352	3.81338	0.107598	CGL_RS12290
CGL_RS12265	3.66667	6.20352	1.91622	0.00146866	CGL_RS12265
CGL_RS03565	16	6.1989	1.25168	1.03956e-05	purE
CGL_RS11475	69.3333	6.1982	1.49476	5.9174e-05	CGL_RS11475
CGL_RS09485	5.66667	6.19785	1.32931	1.41637e-05	CGL_RS09485
CGL_RS10985	151.333	6.19702	1.17597	7.00705e-06	glnA
CGL_RS10370	10.3333	6.19589	1.27971	1.08982e-05	lgt
CGL_RS04000	11.3333	6.19465	1.25492	1.03956e-05	CGL_RS04000
CGL_RS04720	23.3333	6.19402	1.27036	1.05997e-05	CGL_RS04720
CGL_RS07235	14	6.1919	1.22742	9.58711e-06	CGL_RS07235
CGL_RS09540	15.3333	6.19023	1.25375	1.03956e-05	CGL_RS09540
CGL_RS03075	7.66667	6.18877	1.26535	1.05997e-05	CGL_RS03075
CGL_RS06370	3.66667	6.18715	1.33032	1.46422e-05	CGL_RS06370
CGL_RS10015	57	6.18659	1.19265	7.89739e-06	ispG
CGL_RS04635	10.6667	6.18553	1.23031	9.58711e-06	rraA
CGL_RS04395	12.6667	6.18292	1.09928	3.8611e-06	CGL_RS04395
CGL_RS08715	1	6.18285	1.63228	0.000212491	CGL_RS08715
CGL_RS13415	4.33333	6.18263	1.24672	1.03956e-05	CGL_RS13415
CGL_RS01410	6.33333	6.18108	1.18545	7.7863e-06	CGL_RS01410
CGL_RS12965	64.6667	6.1801	1.19234	7.92343e-06	purB
CGL_RS08895	2.66667	6.18	1.47066	4.88013e-05	CGL_RS08895
CGL_RS03655	13.6667	6.17773	1.23222	9.58711e-06	CGL_RS03655
CGL_RS07550	0.666667	6.17731	1.87976	0.00124403	CGL_RS07550
CGL_RS04970	9.66667	6.17598	1.205	8.37866e-06	CGL_RS04970
CGL_RS05145	8.66667	6.17509	1.30691	1.24783e-05	CGL_RS05145
CGL_RS09750	2	6.17396	1.35798	1.85022e-05	CGL_RS09750
CGL_RS10190	17.3333	6.17327	1.2089	8.65446e-06	CGL_RS10190
CGL_RS08765	0.333333	6.17034	2.33554	0.00928862	CGL_RS08765
CGL_RS01935	12.3333	6.17007	1.15813	6.28624e-06	CGL_RS01935
CGL_RS07515	4.33333	6.16834	1.18869	7.89739e-06	CGL_RS07515
CGL_RS05155	18.3333	6.16799	1.20987	8.69664e-06	CGL_RS05155
CGL_RS12865	4	6.16488	1.33379	1.56435e-05	CGL_RS12865
CGL_RS03210	8	6.16413	1.21604	9.06619e-06	CGL_RS03210
CGL_RS08985	1	6.16053	1.73329	0.000491778	CGL_RS08985
CGL_RS10590	42.3333	6.16001	1.18264	7.89503e-06	CGL_RS10590
CGL_RS08950	2.33333	6.15911	1.41408	3.0215e-05	CGL_RS08950
CGL_RS11440	4.66667	6.15838	1.30751	1.27486e-05	CGL_RS11440
CGL_RS03485	8.66667	6.15835	1.24991	1.03956e-05	CGL_RS03485
CGL_RS00590	2	6.15818	1.47317	5.26951e-05	CGL_RS00590
CGL_RS00705	0.333333	6.15693	2.10044	0.00394781	CGL_RS00705
CGL_RS00620	4.33333	6.15672	1.36976	2.0939e-05	panB
CGL_RS11155	3.66667	6.15519	1.2549	1.0481e-05	CGL_RS11155
CGL_RS04570	24	6.15458	1.17117	7.00705e-06	CGL_RS04570
CGL_RS14350	19.3333	6.1544	1.24417	1.03956e-05	CGL_RS14350
CGL_RS05855	9	6.15283	1.2473	1.03956e-05	CGL_RS05855
CGL_RS02065	38.6667	6.15209	1.16917	7.00705e-06	CGL_RS02065
CGL_RS01470	32.3333	6.15095	1.14212	6.26384e-06	whcA
CGL_RS11570	48.6667	6.1508	1.25247	1.0481e-05	CGL_RS11570
CGL_RS15100	5.66667	6.14595	1.28632	1.15925e-05	CGL_RS15100
CGL_RS13300	10	6.14589	1.31365	1.35893e-05	disA
CGL_RS01530	2.66667	6.14401	1.35548	1.90438e-05	CGL_RS01530
CGL_RS08835	0	6.13948	3.64992	0.0965388	CGL_RS08835
CGL_RS12440	1.33333	6.13901	1.66301	0.000302725	CGL_RS12440
CGL_RS11525	16	6.13897	1.23234	1.01344e-05	CGL_RS11525
CGL_RS13340	2.33333	6.13891	1.48924	6.41558e-05	CGL_RS13340
CGL_RS01355	0	6.13577	3.59661	0.0920991	CGL_RS01355
CGL_RS07780	31.3333	6.13487	1.19781	8.37866e-06	CGL_RS07780
CGL_RS06635	14.3333	6.13111	1.23734	1.03956e-05	CGL_RS06635
CGL_RS10210	5.33333	6.13086	1.21804	9.58711e-06	CGL_RS10210
CGL_RS02150	1.66667	6.12932	1.44305	4.19688e-05	aroQ
CGL_RS06225	19.6667	6.12877	1.29528	1.22828e-05	CGL_RS06225
CGL_RS05310	1	6.12774	1.68516	0.000369031	CGL_RS05310
CGL_RS14965	11.6667	6.12692	1.28028	1.14902e-05	CGL_RS14965
CGL_RS00920	0.666667	6.12608	1.85401	0.00117119	CGL_RS00920
CGL_RS03105	5	6.1256	1.29423	1.22828e-05	CGL_RS03105
CGL_RS01535	8.66667	6.12398	1.25768	1.062e-05	nth
CGL_RS15030	1	6.12388	1.63504	0.000248642	CGL_RS15030
CGL_RS02335	7	6.12255	1.61396	0.000208435	CGL_RS02335
CGL_RS05165	8.66667	6.12216	1.2925	1.2272e-05	CGL_RS05165
CGL_RS03710	6.66667	6.12034	1.31286	1.41637e-05	CGL_RS03710
CGL_RS14115	3.33333	6.12004	1.32891	1.63772e-05	CGL_RS14115
CGL_RS06830	1.33333	6.11987	1.55081	0.000119346	CGL_RS06830
CGL_RS09755	1.66667	6.1193	1.51777	8.81011e-05	CGL_RS09755
CGL_RS04660	0	6.11911	3.60975	0.09416	urtA
CGL_RS15495	0.333333	6.11883	2.35098	0.0103825	grtC
CGL_RS13745	7.66667	6.11866	1.15385	6.60978e-06	CGL_RS13745
CGL_RS14420	22.6667	6.11777	1.24117	1.03956e-05	CGL_RS14420
CGL_RS02790	2	6.11764	1.79185	0.000799373	CGL_RS02790
CGL_RS06935	18.6667	6.11662	1.23692	1.03956e-05	CGL_RS06935
CGL_RS04580	5	6.11507	1.25302	1.05997e-05	CGL_RS04580
CGL_RS15705	1	6.1147	1.59676	0.000183224	CGL_RS15705
CGL_RS04560	16	6.11359	1.24786	1.05106e-05	rsmA
CGL_RS10545	1.66667	6.11112	1.54162	0.000112095	CGL_RS10545
CGL_RS04405	21	6.10871	1.27445	1.14588e-05	CGL_RS04405
CGL_RS05170	0.333333	6.10827	2.35336	0.0105961	CGL_RS05170
CGL_RS14050	2.33333	6.10781	1.41281	3.34246e-05	CGL_RS14050
CGL_RS09390	7.33333	6.10688	1.17608	7.89739e-06	CGL_RS09390
CGL_RS08610	0.666667	6.10626	1.89229	0.00152086	CGL_RS08610
CGL_RS07560	1	6.104	1.69656	0.000422685	CGL_RS07560
CGL_RS08000	16	6.10341	1.25706	1.07601e-05	fmt
CGL_RS15385	10	6.10219	1.24416	1.0481e-05	CGL_RS15385
CGL_RS05860	2	6.10023	2.25084	0.0076377	cadA
CGL_RS04800	3.33333	6.09836	1.36896	2.3047e-05	CGL_RS04800
CGL_RS00465	0.333333	6.09578	2.36033	0.0109853	CGL_RS00465
CGL_RS11170	29	6.09481	1.16335	7.21741e-06	CGL_RS11170
CGL_RS00175	0	6.09175	3.6545	0.0993247	CGL_RS00175
CGL_RS04495	0.666667	6.09077	1.95567	0.00220051	CGL_RS04495
CGL_RS06820	3.33333	6.09028	1.35561	2.09864e-05	CGL_RS06820
CGL_RS00040	25	6.08829	1.24748	1.05997e-05	CGL_RS00040
CGL_RS08075	12.3333	6.08797	1.23784	1.0444e-05	CGL_RS08075
CGL_RS05420	176.667	6.08631	1.1818	8.34024e-06	tpx
CGL_RS14605	3.33333	6.08523	1.26377	1.12696e-05	CGL_RS14605
CGL_RS08100	49.3333	6.08485	1.21511	9.63293e-06	CGL_RS08100
CGL_RS01165	1.66667	6.08436	1.53207	0.000109202	CGL_RS01165
CGL_RS02245	16.3333	6.08352	1.25859	1.10182e-05	CGL_RS02245
CGL_RS13900	44.6667	6.0835	1.17701	8.08416e-06	CGL_RS13900
CGL_RS04550	18	6.08291	1.21134	9.58711e-06	CGL_RS04550
CGL_RS03830	2.33333	6.08285	1.35313	2.0939e-05	whcE
CGL_RS11250	3.66667	6.08179	1.38882	2.84792e-05	CGL_RS11250
CGL_RS02775	0.666667	6.0783	1.90516	0.00171081	CGL_RS02775
CGL_RS13295	4	6.07767	1.33044	1.76723e-05	radA
CGL_RS05810	10	6.07526	1.23021	1.03956e-05	CGL_RS05810
CGL_RS09970	750.667	6.07394	1.10901	5.24158e-06	CGL_RS09970
CGL_RS02400	21.6667	6.07303	1.17384	8.08416e-06	CGL_RS02400
CGL_RS04140	2.66667	6.0717	1.38798	2.88741e-05	CGL_RS04140
CGL_RS09365	1	6.07129	2.20049	0.00663204	CGL_RS09365
CGL_RS12135	5.66667	6.06874	1.30607	1.4839e-05	CGL_RS12135
CGL_RS08605	43.6667	6.0684	1.19582	9.06619e-06	CGL_RS08605
CGL_RS12960	25.3333	6.06796	1.2096	9.58711e-06	CGL_RS12960
CGL_RS12330	0	6.06527	2.64746	0.0241139	CGL_RS12330
CGL_RS08420	25	6.06333	1.15422	7.00705e-06	CGL_RS08420
CGL_RS01240	0	6.0624	3.75274	0.109996	CGL_RS01240
CGL_RS14435	3.33333	6.06121	1.35145	2.13639e-05	CGL_RS14435
CGL_RS04185	21.6667	6.06045	1.28508	1.2712e-05	CGL_RS04185
CGL_RS13425	14.6667	6.05839	1.26019	1.13229e-05	folB
CGL_RS02305	2.66667	6.05776	1.41961	3.93742e-05	CGL_RS02305
CGL_RS00905	1.66667	6.05611	1.57032	0.000165886	CGL_RS00905
CGL_RS08410	6.66667	6.05594	1.35866	2.28848e-05	CGL_RS08410
CGL_RS14900	31.6667	6.05531	1.26062	1.13229e-05	CGL_RS14900
CGL_RS06150	2.33333	6.055	1.75381	0.000699676	CGL_RS06150
CGL_RS03900	155.667	6.05412	1.176	8.34024e-06	CGL_RS03900
CGL_RS10860	19.6667	6.04971	1.22056	1.03956e-05	CGL_RS10860
CGL_RS13435	28.6667	6.04967	1.10896	5.46484e-06	folE
CGL_RS14925	8	6.04958	1.15148	7.00705e-06	CGL_RS14925
CGL_RS07400	17.6667	6.04921	1.27117	1.19842e-05	CGL_RS07400
CGL_RS05565	35.6667	6.04854	1.17997	8.37866e-06	CGL_RS05565
CGL_RS11720	45.3333	6.04661	1.17517	8.34024e-06	CGL_RS11720
CGL_RS03215	1.33333	6.04645	3.04056	0.0502378	CGL_RS03215
CGL_RS14775	2	6.04594	1.50443	9.21542e-05	CGL_RS14775
CGL_RS10925	8	6.04551	1.25835	1.13229e-05	CGL_RS10925
CGL_RS13390	2.66667	6.04519	1.43382	4.66857e-05	CGL_RS13390
CGL_RS12115	6.33333	6.04517	1.30175	1.48455e-05	CGL_RS12115
CGL_RS10170	1.33333	6.0446	1.76684	0.000780102	CGL_RS10170
CGL_RS09815	20	6.04419	1.23975	1.05997e-05	dapB
CGL_RS00540	0.333333	6.04318	2.38533	0.0126083	CGL_RS00540
CGL_RS08115	17.3333	6.04249	1.17936	8.37866e-06	aroC
CGL_RS00855	118.667	6.04244	1.56941	0.00016975	CGL_RS00855
CGL_RS07880	116	6.04058	1.23231	1.0481e-05	zwf
CGL_RS09840	19.3333	6.03842	1.21219	1.01344e-05	CGL_RS09840
CGL_RS02285	4	6.03716	1.32067	1.75829e-05	CGL_RS02285
CGL_RS07855	4.33333	6.03572	1.28271	1.27486e-05	CGL_RS07855
CGL_RS00735	1.33333	6.03535	1.48701	7.99779e-05	CGL_RS00735
CGL_RS10265	8	6.03534	1.31661	1.70612e-05	CGL_RS10265
CGL_RS11115	16.3333	6.03532	1.31187	1.65249e-05	CGL_RS11115
CGL_RS08975	1	6.03279	1.77925	0.000867077	CGL_RS08975
CGL_RS15280	0.333333	6.03254	2.1746	0.00633569	CGL_RS15280
CGL_RS00890	3.66667	6.02964	1.34332	2.12039e-05	CGL_RS00890
CGL_RS11105	24.3333	6.02898	1.2268	1.0481e-05	CGL_RS11105
CGL_RS10330	38.3333	6.02688	1.24734	1.10182e-05	CGL_RS10330
CGL_RS12575	1.66667	6.02626	1.56685	0.000172315	nrdI
CGL_RS14735	1.33333	6.02463	1.65303	0.000358323	CGL_RS14735
CGL_RS06660	5.33333	6.02371	1.27412	1.24254e-05	CGL_RS06660
CGL_RS12500	26.6667	6.02187	1.19776	9.58711e-06	CGL_RS12500
CGL_RS14955	1	6.02113	1.69361	0.000490429	CGL_RS14955
CGL_RS15210	13.6667	6.02111	1.30029	1.54231e-05	CGL_RS15210
CGL_RS10530	1.33333	6.0192	1.66823	0.00040886	CGL_RS10530
CGL_RS11960	244	6.01905	1.21722	1.03956e-05	tig
CGL_RS01525	133	6.01818	1.1285	6.28624e-06	CGL_RS01525
CGL_RS01315	11.6667	6.01754	1.27403	1.25295e-05	CGL_RS01315
CGL_RS12745	36	6.01745	1.18207	8.7911e-06	murA
CGL_RS07790	3	6.01731	1.47057	7.11559e-05	CGL_RS07790
CGL_RS03450	11	6.01703	1.203	9.77219e-06	CGL_RS03450
CGL_RS14685	0.666667	6.01518	1.98539	0.00289505	CGL_RS14685
CGL_RS03845	16.3333	6.01407	1.12279	6.28624e-06	CGL_RS03845
CGL_RS15255	1.66667	6.01351	1.3866	3.19637e-05	CGL_RS15255
CGL_RS01195	12.3333	6.01224	1.26165	1.18308e-05	CGL_RS01195
CGL_RS11665	8	6.01188	1.26549	1.19926e-05	CGL_RS11665
CGL_RS11850	6	6.00929	1.28835	1.41033e-05	CGL_RS11850
CGL_RS12370	1	6.00888	1.85751	0.00148015	CGL_RS12370
CGL_RS13510	5	6.00823	1.36997	2.81429e-05	CGL_RS13510
CGL_RS06610	9.33333	6.00635	1.21293	1.03956e-05	rsmD
CGL_RS12165	0.333333	6.00601	2.38374	0.0131021	CGL_RS12165
CGL_RS02750	0	6.00552	3.5827	0.0976539	CGL_RS02750
CGL_RS04160	41.6667	6.00404	1.13826	7.00705e-06	CGL_RS04160
CGL_RS00205	2.66667	6.004	1.37348	2.90165e-05	CGL_RS00205
CGL_RS05850	26.6667	6.00385	1.24929	1.13229e-05	CGL_RS05850
CGL_RS12385	2	6.00279	1.42385	4.67032e-05	CGL_RS12385
CGL_RS03080	2.66667	6.00183	1.39333	3.48651e-05	CGL_RS03080
CGL_RS05455	24	6.00173	1.24198	1.10182e-05	CGL_RS05455
CGL_RS04420	10.3333	6.00141	1.04651	3.14793e-06	CGL_RS04420
CGL_RS12130	9	6.00042	1.25112	1.14147e-05	CGL_RS12130
CGL_RS12375	0.666667	5.99863	2.70789	0.0291728	CGL_RS12375
CGL_RS12325	0	5.99849	3.56606	0.0965388	CGL_RS12325
CGL_RS12395	2.33333	5.99641	1.37431	2.97767e-05	CGL_RS12395
CGL_RS09505	63.3333	5.99561	1.1149	6.26384e-06	ppgK
CGL_RS01745	4	5.99536	1.27441	1.27486e-05	CGL_RS01745
CGL_RS14510	6.33333	5.9953	1.25241	1.14823e-05	CGL_RS14510
CGL_RS04470	4.66667	5.99424	1.30159	1.63772e-05	CGL_RS04470
CGL_RS02810	15	5.99143	1.21609	1.03956e-05	map
CGL_RS03615	53.3333	5.99131	1.15702	8.03679e-06	CGL_RS03615
CGL_RS09685	67.3333	5.99124	1.19826	9.80186e-06	CGL_RS09685
CGL_RS01925	3.66667	5.99089	1.26505	1.2272e-05	CGL_RS01925
CGL_RS04025	9	5.99042	1.23208	1.062e-05	CGL_RS04025
CGL_RS13205	1.33333	5.98956	1.59167	0.000232823	CGL_RS13205
CGL_RS08395	1.66667	5.98932	1.86053	0.00155811	CGL_RS08395
CGL_RS00860	117	5.98848	1.57489	0.00020151	CGL_RS00860
CGL_RS03550	46.3333	5.98829	1.19529	9.61848e-06	CGL_RS03550
CGL_RS08990	0	5.9873	3.5557	0.0962492	CGL_RS08990
CGL_RS08960	0.333333	5.98689	2.39238	0.0137419	mobL
CGL_RS08485	7.66667	5.98472	1.2837	1.41637e-05	CGL_RS08485
CGL_RS11315	10	5.98278	1.25372	1.16224e-05	CGL_RS11315
CGL_RS01780	7.33333	5.98095	1.21781	1.0481e-05	CGL_RS01780
CGL_RS04125	11.6667	5.98055	1.29378	1.56435e-05	CGL_RS04125
CGL_RS09690	12	5.97941	1.22648	1.05997e-05	CGL_RS09690
CGL_RS01870	38	5.97914	1.19513	9.76776e-06	CGL_RS01870
CGL_RS03025	4.66667	5.97818	1.28184	1.41214e-05	CGL_RS03025
CGL_RS14555	5	5.97688	1.31002	1.78095e-05	msrA
CGL_RS08850	7	5.97648	1.1292	6.60978e-06	CGL_RS08850
CGL_RS07005	3.66667	5.97597	1.35779	2.69393e-05	CGL_RS07005
CGL_RS14430	5	5.97552	1.30165	1.6844e-05	pheA
CGL_RS11940	3.66667	5.97369	1.36083	2.78303e-05	CGL_RS11940
CGL_RS02125	19	5.97338	1.23296	1.08982e-05	hemC
CGL_RS15340	15.3333	5.9731	1.21349	1.03956e-05	CGL_RS15340
CGL_RS03515	22.3333	5.97294	1.16	8.34024e-06	CGL_RS03515
CGL_RS00450	3.66667	5.97249	1.35387	2.60965e-05	CGL_RS00450
CGL_RS05150	34	5.97195	1.18919	9.58711e-06	ychF
CGL_RS07325	12.3333	5.97092	1.26628	1.2712e-05	thiM
CGL_RS14730	3.33333	5.96929	1.32528	2.04468e-05	CGL_RS14730
CGL_RS15520	2.66667	5.96867	1.34392	2.39679e-05	CGL_RS15520
CGL_RS14585	32.3333	5.96761	1.17872	9.09605e-06	CGL_RS14585
CGL_RS00835	66	5.9671	1.70562	0.000597671	CGL_RS00835
CGL_RS07110	24	5.96671	1.1999	1.023e-05	CGL_RS07110
CGL_RS14635	808.667	5.9661	1.19428	9.91098e-06	CGL_RS14635
CGL_RS08920	0.666667	5.96521	2.70584	0.0299473	CGL_RS08920
CGL_RS11340	10.6667	5.96386	1.2549	1.19926e-05	ybeY
CGL_RS14515	5	5.96131	1.36091	2.84163e-05	CGL_RS14515
CGL_RS13695	20	5.96099	1.22864	1.08447e-05	CGL_RS13695
CGL_RS08865	21.3333	5.95993	1.19338	9.92549e-06	CGL_RS08865
CGL_RS02830	370.333	5.95952	1.22636	1.062e-05	rpsK
CGL_RS07905	0.666667	5.95863	1.86242	0.00166051	CGL_RS07905
CGL_RS12015	27.6667	5.95692	1.21843	1.05997e-05	CGL_RS12015
CGL_RS01945	1	5.95675	1.78129	0.00102003	CGL_RS01945
CGL_RS02165	2.66667	5.95642	1.38641	3.60244e-05	CGL_RS02165
CGL_RS06760	1.33333	5.95597	2.14547	0.00630232	CGL_RS06760
CGL_RS14625	6.33333	5.95528	1.57276	0.000213547	mcbR
CGL_RS15145	7.66667	5.9552	1.23859	1.13229e-05	CGL_RS15145
CGL_RS05620	11.3333	5.95398	1.17559	9.07525e-06	CGL_RS05620
CGL_RS12225	0	5.95314	3.56246	0.0986093	CGL_RS12225
CGL_RS14205	15	5.95307	1.23505	1.12552e-05	CGL_RS14205
CGL_RS07390	4	5.95096	1.33237	2.24589e-05	CGL_RS07390
CGL_RS04990	3	5.94633	1.43063	5.73088e-05	CGL_RS04990
CGL_RS10655	2.33333	5.94611	1.46375	7.90161e-05	CGL_RS10655
CGL_RS15400	26	5.94523	1.23206	1.12071e-05	rsmG
CGL_RS00870	8.33333	5.94502	1.27819	1.46422e-05	CGL_RS00870
CGL_RS06180	6.33333	5.94274	1.57761	0.000229573	mnmA
CGL_RS03780	175.333	5.94072	1.16368	8.65446e-06	secA
CGL_RS14250	2.33333	5.9397	2.26711	0.00989419	CGL_RS14250
CGL_RS05505	17.6667	5.93822	1.24406	1.16224e-05	dapC
CGL_RS02530	296.667	5.93737	1.25865	1.2712e-05	rpsG
CGL_RS00710	1	5.93717	1.67597	0.000512552	CGL_RS00710
CGL_RS09030	21	5.93672	1.18466	9.61848e-06	CGL_RS09030
CGL_RS14645	1.33333	5.93602	2.18506	0.0074978	CGL_RS14645
CGL_RS12880	5.66667	5.93538	1.24069	1.15321e-05	CGL_RS12880
CGL_RS03625	13.3333	5.93465	1.19449	1.023e-05	CGL_RS03625
CGL_RS08685	2.33333	5.93303	1.85131	0.0016305	CGL_RS08685
CGL_RS02815	99	5.9327	1.19794	1.03956e-05	CGL_RS02815
CGL_RS14700	0.333333	5.93219	2.4079	0.0152724	CGL_RS14700
CGL_RS08290	6	5.9319	1.86125	0.00172955	ruvA
CGL_RS06405	9	5.93102	1.15233	8.34024e-06	CGL_RS06405
CGL_RS13775	16.3333	5.93005	1.16529	8.79404e-06	CGL_RS13775
CGL_RS03490	0	5.92981	3.60238	0.103523	CGL_RS03490
CGL_RS00280	4	5.92837	1.35767	2.94819e-05	CGL_RS00280
CGL_RS04240	13.3333	5.92489	1.20903	1.0481e-05	CGL_RS04240
CGL_RS04695	103	5.92433	1.21844	1.062e-05	CGL_RS04695
CGL_RS05645	31.6667	5.92381	1.08875	5.5249e-06	CGL_RS05645
CGL_RS07680	18.6667	5.9236	1.23476	1.14104e-05	CGL_RS07680
CGL_RS02390	11.3333	5.92223	1.20915	1.05132e-05	CGL_RS02390
CGL_RS06385	41.6667	5.92181	1.14549	8.08416e-06	CGL_RS06385
CGL_RS01985	0	5.9218	2.79173	0.0367646	CGL_RS01985
CGL_RS15025	2.33333	5.92074	1.94957	0.00283119	CGL_RS15025
CGL_RS14190	45.3333	5.92015	1.23313	1.13229e-05	dcd
CGL_RS14915	6.66667	5.9198	1.36119	3.07163e-05	CGL_RS14915
CGL_RS10115	12.6667	5.91721	1.20262	1.04206e-05	lepB
CGL_RS05530	10.6667	5.91712	1.21875	1.07601e-05	CGL_RS05530
CGL_RS14485	15.6667	5.91672	1.16129	8.69664e-06	CGL_RS14485
CGL_RS07965	28	5.91638	1.20889	1.05921e-05	CGL_RS07965
CGL_RS07970	9.66667	5.9163	1.30489	1.9009e-05	ribH
CGL_RS00695	9	5.91576	1.17058	9.36155e-06	CGL_RS00695
CGL_RS01420	13.3333	5.91532	1.17728	9.58711e-06	CGL_RS01420
CGL_RS15685	2	5.91479	1.42268	5.71901e-05	CGL_RS15685
CGL_RS05805	9.66667	5.91369	1.22885	1.13163e-05	CGL_RS05805
CGL_RS13240	2.66667	5.91353	1.36761	3.33572e-05	CGL_RS13240
CGL_RS09990	17	5.91346	1.21245	1.05997e-05	CGL_RS09990
CGL_RS00720	1	5.91323	1.74483	0.000871894	CGL_RS00720
CGL_RS07280	15	5.91271	1.22704	1.12552e-05	CGL_RS07280
CGL_RS02900	0.333333	5.91217	2.41226	0.0158123	CGL_RS02900
CGL_RS12590	26.3333	5.91186	1.2294	1.13229e-05	nadE
CGL_RS08135	16.6667	5.91078	1.21942	1.0872e-05	CGL_RS08135
CGL_RS04875	1.66667	5.91034	1.47197	9.32808e-05	CGL_RS04875
CGL_RS02130	3.33333	5.90854	1.25744	1.30177e-05	CGL_RS02130
CGL_RS02020	17.6667	5.90673	1.15671	8.65446e-06	CGL_RS02020
CGL_RS03430	18	5.9064	1.21941	1.08982e-05	CGL_RS03430
CGL_RS11695	10	5.90616	1.24541	1.21564e-05	CGL_RS11695
CGL_RS04540	0	5.90598	3.68316	0.11262	CGL_RS04540
CGL_RS15175	2	5.90539	1.51662	0.000144405	CGL_RS15175
CGL_RS10050	10.3333	5.90514	1.22473	1.12552e-05	CGL_RS10050
CGL_RS02885	7.33333	5.90439	1.23518	1.15661e-05	CGL_RS02885
CGL_RS08530	2.33333	5.90406	1.35401	2.98954e-05	CGL_RS08530
CGL_RS07470	11.6667	5.90308	1.23579	1.16224e-05	CGL_RS07470
CGL_RS11750	103.333	5.90303	1.25806	1.31959e-05	ndk
CGL_RS00875	5.66667	5.90227	1.38449	3.97952e-05	CGL_RS00875
CGL_RS00790	4.33333	5.90221	1.31131	2.06384e-05	CGL_RS00790
CGL_RS07415	1.66667	5.90169	1.64182	0.000426801	CGL_RS07415
CGL_RS11455	10	5.90092	1.24339	1.20694e-05	CGL_RS11455
CGL_RS00290	0.666667	5.90076	2.03686	0.0043806	CGL_RS00290
CGL_RS05120	45	5.90071	1.207	1.05997e-05	CGL_RS05120
CGL_RS10635	7.33333	5.89904	1.23544	1.16224e-05	CGL_RS10635
CGL_RS03365	11.3333	5.89804	1.24604	1.22828e-05	CGL_RS03365
CGL_RS08155	9	5.89773	1.2584	1.32929e-05	ruvX
CGL_RS01205	6	5.89716	1.32285	2.2879e-05	tadA
CGL_RS00020	3	5.89663	1.86593	0.00189037	CGL_RS00020
CGL_RS00755	5.66667	5.89505	1.19537	1.03956e-05	CGL_RS00755
CGL_RS14905	23.3333	5.8929	1.24968	1.2712e-05	CGL_RS14905
CGL_RS10850	12	5.8906	1.32323	2.31834e-05	CGL_RS10850
CGL_RS10475	4.33333	5.89036	1.34144	2.77357e-05	CGL_RS10475
CGL_RS15580	0.333333	5.88977	2.42155	0.0166253	CGL_RS15580
CGL_RS00675	48	5.88888	1.15599	8.69664e-06	CGL_RS00675
CGL_RS05875	66.3333	5.88869	1.17372	9.58711e-06	CGL_RS05875
CGL_RS07475	15	5.88599	1.22906	1.14823e-05	CGL_RS07475
CGL_RS01090	8.33333	5.88551	1.19785	1.0481e-05	CGL_RS01090
CGL_RS07230	14.6667	5.88492	1.15817	8.97143e-06	CGL_RS07230
CGL_RS09245	0.333333	5.8836	2.4222	0.0167596	CGL_RS09245
CGL_RS04155	12	5.88354	1.20437	1.05997e-05	CGL_RS04155
CGL_RS06595	18.3333	5.88334	1.19071	1.03956e-05	CGL_RS06595
CGL_RS00840	145.667	5.88201	1.69957	0.000679974	CGL_RS00840
CGL_RS14945	32.3333	5.87956	1.17837	9.97733e-06	dps
CGL_RS04685	3	5.87842	1.88142	0.00213119	pth
CGL_RS03045	1	5.87813	1.88179	0.00213576	CGL_RS03045
CGL_RS12255	9.66667	5.87804	1.25058	1.29508e-05	cmrA
CGL_RS14850	16.3333	5.87787	1.20259	1.05997e-05	dnaB
CGL_RS09820	17.6667	5.87616	1.16577	9.58711e-06	CGL_RS09820
CGL_RS06320	26.3333	5.87575	1.17883	1.00916e-05	CGL_RS06320
CGL_RS03285	25.3333	5.87445	1.17744	9.97733e-06	prpB
CGL_RS02290	2.66667	5.87303	1.30786	2.11079e-05	menE
CGL_RS07425	18.6667	5.87246	1.20311	1.05997e-05	cbiE
CGL_RS15205	11.3333	5.8719	1.20339	1.05997e-05	CGL_RS15205
CGL_RS00235	29.6667	5.87097	1.14557	8.37866e-06	pknB
CGL_RS15465	1	5.86941	1.75013	0.000987745	CGL_RS15465
CGL_RS08110	7.33333	5.86905	1.25994	1.42833e-05	CGL_RS08110
CGL_RS04650	1.66667	5.86849	1.43649	7.26866e-05	CGL_RS04650
CGL_RS12755	24.6667	5.86847	1.21658	1.12472e-05	CGL_RS12755
CGL_RS11970	0.666667	5.86809	1.85977	0.00191996	CGL_RS11970
CGL_RS03610	2.66667	5.86782	1.43039	6.88114e-05	CGL_RS03610
CGL_RS14145	6.33333	5.8663	1.24405	1.2712e-05	CGL_RS14145
CGL_RS10215	1.33333	5.86628	1.46739	9.93141e-05	CGL_RS10215
CGL_RS02030	66	5.86628	1.25766	1.41033e-05	CGL_RS02030
CGL_RS13265	20	5.8655	1.23634	1.2091e-05	ispF
CGL_RS05370	1.66667	5.86534	1.5283	0.000177615	CGL_RS05370
CGL_RS00240	20.3333	5.86499	1.19083	1.03956e-05	CGL_RS00240
CGL_RS12645	8	5.86493	1.30916	2.17006e-05	CGL_RS12645
CGL_RS08010	14	5.86481	1.2534	1.35691e-05	CGL_RS08010
CGL_RS09405	5	5.8648	1.24875	1.3067e-05	CGL_RS09405
CGL_RS12810	5.33333	5.86365	1.33906	2.84792e-05	CGL_RS12810
CGL_RS07080	34	5.86262	1.20953	1.0872e-05	steA
CGL_RS12625	57.3333	5.86186	1.14531	8.45906e-06	CGL_RS12625
CGL_RS10920	14.6667	5.8562	1.23122	1.19926e-05	cobT
CGL_RS14480	76.3333	5.85593	1.62538	0.000416239	CGL_RS14480
CGL_RS00850	162	5.8551	1.60494	0.000353861	iolD
CGL_RS03755	46	5.85463	1.20181	1.062e-05	mtrA
CGL_RS04070	32	5.85417	1.23253	1.19926e-05	CGL_RS04070
CGL_RS05775	1	5.85368	2.15211	0.00742575	CGL_RS05775
CGL_RS09280	0	5.85368	2.82647	0.0414365	CGL_RS09280
CGL_RS01305	15	5.8526	1.26452	1.55486e-05	CGL_RS01305
CGL_RS10805	7.66667	5.85165	1.18368	1.03956e-05	CGL_RS10805
CGL_RS03085	4	5.84993	1.30368	2.12651e-05	CGL_RS03085
CGL_RS05965	20.6667	5.84985	1.15687	9.32399e-06	moaA
CGL_RS06590	8	5.8493	1.27641	1.70652e-05	CGL_RS06590
CGL_RS14150	6.33333	5.84924	1.33711	2.88741e-05	CGL_RS14150
CGL_RS03815	0	5.84789	3.0679	0.0605694	CGL_RS03815
CGL_RS11240	6.33333	5.84761	1.24304	1.27486e-05	CGL_RS11240
CGL_RS02330	2.66667	5.84568	1.45343	9.12936e-05	CGL_RS02330
CGL_RS10030	52.3333	5.84492	1.21642	1.13229e-05	CGL_RS10030
CGL_RS00155	9	5.84318	1.22998	1.19926e-05	CGL_RS00155
CGL_RS12315	7.33333	5.84256	1.23618	1.24459e-05	CGL_RS12315
CGL_RS02340	33.6667	5.84187	1.23631	1.24783e-05	CGL_RS02340
CGL_RS13450	4.66667	5.84183	1.27356	1.69568e-05	tilS
CGL_RS13675	1.66667	5.84087	1.49908	0.000143134	CGL_RS13675
CGL_RS10745	40.3333	5.84066	1.16194	9.58711e-06	CGL_RS10745
CGL_RS14505	8	5.84017	1.27653	1.74052e-05	CGL_RS14505
CGL_RS08490	3	5.8401	1.49025	0.000131697	CGL_RS08490
CGL_RS03465	3.33333	5.83988	1.37363	4.14524e-05	CGL_RS03465
CGL_RS03690	17	5.83816	1.26295	1.56435e-05	CGL_RS03690
CGL_RS02110	5.66667	5.83768	1.20753	1.10182e-05	CGL_RS02110
CGL_RS02190	2.33333	5.8376	1.48763	0.000129601	CGL_RS02190
CGL_RS08170	48.6667	5.83745	1.20651	1.09988e-05	CGL_RS08170
CGL_RS00065	48.6667	5.83696	1.08887	6.28624e-06	CGL_RS00065
CGL_RS11070	9.66667	5.83634	1.1836	1.03956e-05	CGL_RS11070
CGL_RS09435	7	5.83556	1.2404	1.27486e-05	CGL_RS09435
CGL_RS08785	0	5.83552	3.07274	0.0615056	CGL_RS08785
CGL_RS02980	12.3333	5.83538	1.20784	1.10182e-05	rimI
CGL_RS13825	18	5.83489	1.14459	8.69664e-06	CGL_RS13825
CGL_RS15610	3.33333	5.8345	1.23159	1.2272e-05	CGL_RS15610
CGL_RS06665	12	5.83418	1.24827	1.37397e-05	CGL_RS06665
CGL_RS10120	5	5.8334	1.39601	5.29046e-05	CGL_RS10120
CGL_RS11020	8	5.83314	1.20213	1.08439e-05	CGL_RS11020
CGL_RS11800	48.3333	5.833	1.20973	1.12552e-05	CGL_RS11800
CGL_RS06065	20.3333	5.83287	1.15097	9.06619e-06	mce
CGL_RS11065	5.33333	5.83234	1.27882	1.78867e-05	CGL_RS11065
CGL_RS06555	18.6667	5.83199	1.25763	1.51527e-05	leuC
CGL_RS05655	17.3333	5.83106	1.25774	1.51884e-05	CGL_RS05655
CGL_RS09455	17.6667	5.83068	1.23762	1.27486e-05	CGL_RS09455
CGL_RS00375	5.33333	5.82992	1.21086	1.12696e-05	CGL_RS00375
CGL_RS05750	2.66667	5.82461	1.39799	5.54697e-05	CGL_RS05750
CGL_RS03510	110.667	5.82451	1.1489	9.06619e-06	CGL_RS03510
CGL_RS02355	1.66667	5.82332	1.57716	0.000301958	CGL_RS02355
CGL_RS07085	54.6667	5.8227	1.2119	1.13229e-05	CGL_RS07085
CGL_RS10600	9	5.82239	1.25971	1.56435e-05	CGL_RS10600
CGL_RS12895	106	5.82179	1.18954	1.05921e-05	purM
CGL_RS06535	2.33333	5.82153	1.7872	0.00137257	CGL_RS06535
CGL_RS13320	4.33333	5.82139	1.28875	1.97619e-05	CGL_RS13320
CGL_RS03660	42	5.82099	1.18614	1.0481e-05	CGL_RS03660
CGL_RS13980	4.66667	5.82069	1.37012	4.18709e-05	CGL_RS13980
CGL_RS03180	8	5.82029	1.2353	1.27486e-05	CGL_RS03180
CGL_RS13395	87.6667	5.8197	1.16067	9.58711e-06	lysS
CGL_RS13755	18.6667	5.81964	1.27148	1.72992e-05	purT
CGL_RS06455	0	5.81919	2.76042	0.0379071	CGL_RS06455
CGL_RS08150	32.6667	5.8191	1.20152	1.08982e-05	mltG
CGL_RS15310	34	5.81876	1.24046	1.32231e-05	thiD
CGL_RS05935	10.3333	5.81872	1.1919	1.05997e-05	CGL_RS05935
CGL_RS09730	41.6667	5.81866	1.18821	1.05132e-05	recA
CGL_RS12090	2.66667	5.81778	1.42118	7.07953e-05	CGL_RS12090
CGL_RS07715	6.66667	5.81704	1.33969	3.14788e-05	CGL_RS07715
CGL_RS06940	40.6667	5.81573	1.20335	1.10182e-05	pheS
CGL_RS07605	42.6667	5.81501	1.1676	1.01354e-05	CGL_RS07605
CGL_RS10235	2.66667	5.81328	1.42056	7.11058e-05	glnK
CGL_RS01495	2.33333	5.81277	1.37553	4.51558e-05	CGL_RS01495
CGL_RS01110	9	5.81274	1.26283	1.64638e-05	CGL_RS01110
CGL_RS13795	2.33333	5.81165	1.51701	0.000182253	CGL_RS13795
CGL_RS07840	8.33333	5.81101	1.2815	1.9009e-05	CGL_RS07840
CGL_RS11320	9.66667	5.80939	1.28834	2.01392e-05	CGL_RS11320
CGL_RS01295	53.6667	5.80805	1.25498	1.55501e-05	CGL_RS01295
CGL_RS01890	3.66667	5.80745	1.36947	4.29789e-05	ybaK
CGL_RS03380	39.3333	5.80688	1.20061	1.10182e-05	trpS
CGL_RS13290	27.6667	5.80669	1.19912	1.08982e-05	CGL_RS13290
CGL_RS05125	14	5.80612	1.26812	1.72904e-05	CGL_RS05125
CGL_RS08575	0.666667	5.80553	2.70252	0.0344485	CGL_RS08575
CGL_RS01575	0.333333	5.80527	2.44723	0.0195094	CGL_RS01575
CGL_RS10420	33	5.80483	1.20679	1.13229e-05	hisB
CGL_RS01340	7.33333	5.80439	1.23153	1.27263e-05	CGL_RS01340
CGL_RS10130	1.33333	5.80219	1.78789	0.00143029	CGL_RS10130
CGL_RS04545	0.666667	5.80087	1.97744	0.0039207	CGL_RS04545
CGL_RS05940	13	5.7998	1.2005	1.10182e-05	CGL_RS05940
CGL_RS03350	35.3333	5.79908	1.19762	1.08982e-05	CGL_RS03350
CGL_RS11865	5.66667	5.79696	1.26633	1.72992e-05	pcaD
CGL_RS10560	39.3333	5.79695	1.24808	1.48455e-05	CGL_RS10560
CGL_RS11770	22.3333	5.79641	1.20514	1.13229e-05	CGL_RS11770
CGL_RS00830	51.6667	5.79606	1.61312	0.000429132	iolC
CGL_RS03905	8.66667	5.79563	1.21422	1.16224e-05	CGL_RS03905
CGL_RS08890	14	5.79515	1.2334	1.30177e-05	CGL_RS08890
CGL_RS12515	49.6667	5.79496	1.1804	1.0481e-05	CGL_RS12515
CGL_RS05085	153.667	5.79384	1.19516	1.0872e-05	glpX
CGL_RS13910	17	5.79335	1.19437	1.08701e-05	CGL_RS13910
CGL_RS05835	2.66667	5.79205	1.83542	0.00191787	rosR
CGL_RS10250	96	5.79203	1.18672	1.05997e-05	CGL_RS10250
CGL_RS13970	12.3333	5.79088	1.23359	1.31306e-05	CGL_RS13970
CGL_RS02135	2.66667	5.79085	1.79824	0.00155319	CGL_RS02135
CGL_RS14225	10.3333	5.78955	1.28408	2.01633e-05	CGL_RS14225
CGL_RS12485	19.6667	5.7874	1.19772	1.10182e-05	CGL_RS12485
CGL_RS04735	1	5.78694	1.88793	0.00258409	CGL_RS04735
CGL_RS01180	3.33333	5.78589	1.35123	3.75201e-05	mgtE
CGL_RS09585	22.6667	5.78542	1.20902	1.14902e-05	CGL_RS09585
CGL_RS13725	32.6667	5.78466	1.18025	1.0481e-05	pta
CGL_RS15390	54.3333	5.78446	1.18298	1.05997e-05	CGL_RS15390
CGL_RS09510	147.667	5.78444	1.08793	6.50412e-06	CGL_RS09510
CGL_RS03260	9.33333	5.78432	1.18434	1.05997e-05	CGL_RS03260
CGL_RS13860	0.666667	5.78372	1.86061	0.00224406	CGL_RS13860
CGL_RS10740	55.6667	5.7826	1.22351	1.24459e-05	CGL_RS10740
CGL_RS02205	12.6667	5.7825	1.23127	1.3067e-05	CGL_RS02205
CGL_RS04020	19	5.7821	1.24412	1.47896e-05	smpB
CGL_RS00035	2.33333	5.78203	1.45668	0.000109955	CGL_RS00035
CGL_RS10025	11.3333	5.77926	1.29853	2.32397e-05	dxr
CGL_RS01765	21	5.77918	1.17793	1.0481e-05	CGL_RS01765
CGL_RS03875	10.3333	5.77917	1.22113	1.22828e-05	CGL_RS03875
CGL_RS02705	143.333	5.7791	1.16286	1.023e-05	CGL_RS02705
CGL_RS07590	8	5.77826	1.35055	3.79811e-05	CGL_RS07590
CGL_RS11355	34.3333	5.77785	1.19488	1.10182e-05	dnaJ
CGL_RS10795	12	5.77773	1.17463	1.0444e-05	CGL_RS10795
CGL_RS13225	4	5.77722	1.34449	3.59937e-05	CGL_RS13225
CGL_RS12940	4.66667	5.77721	1.23842	1.41033e-05	CGL_RS12940
CGL_RS14575	3.33333	5.77653	1.29843	2.33737e-05	CGL_RS14575
CGL_RS05845	32	5.7754	1.23274	1.33352e-05	CGL_RS05845
CGL_RS11055	50.6667	5.77525	1.16333	1.03768e-05	CGL_RS11055
CGL_RS04400	34.3333	5.77514	1.13205	8.69664e-06	CGL_RS04400
CGL_RS12415	14	5.77511	1.19451	1.10182e-05	CGL_RS12415
CGL_RS02930	73	5.77472	1.14523	9.58711e-06	glmM
CGL_RS14415	23	5.7742	1.17189	1.03956e-05	CGL_RS14415
CGL_RS09775	8.33333	5.77361	1.30413	2.49514e-05	pgsA
CGL_RS05445	5.66667	5.77356	1.33061	3.17576e-05	CGL_RS05445
CGL_RS12260	13.3333	5.77221	1.22389	1.2712e-05	orn
CGL_RS13635	11.6667	5.77177	1.21209	1.19468e-05	CGL_RS13635
CGL_RS08580	0.333333	5.77163	2.28429	0.0128509	CGL_RS08580
CGL_RS01455	14	5.77162	1.28556	2.11624e-05	CGL_RS01455
CGL_RS07525	77.3333	5.77126	1.16389	1.03956e-05	aspA
CGL_RS04265	5.33333	5.77012	1.24521	1.5252e-05	CGL_RS04265
CGL_RS10610	9	5.76924	1.32278	2.98874e-05	CGL_RS10610
CGL_RS15670	2	5.76906	1.51146	0.000191395	CGL_RS15670
CGL_RS03165	5.33333	5.7688	1.39941	6.41539e-05	crtX
CGL_RS01120	13.3333	5.76859	1.20733	1.15925e-05	modA
CGL_RS03250	65.3333	5.76854	1.14964	9.58711e-06	CGL_RS03250
CGL_RS08070	21.3333	5.76837	1.15627	9.97733e-06	CGL_RS08070
CGL_RS05765	2.33333	5.76719	1.37172	4.84942e-05	CGL_RS05765
CGL_RS05555	9.33333	5.76626	1.3246	3.03402e-05	CGL_RS05555
CGL_RS13960	3.66667	5.76575	1.38971	5.87222e-05	CGL_RS13960
CGL_RS10825	16	5.76498	1.18294	1.062e-05	mptC
CGL_RS02905	0.333333	5.76496	2.28559	0.0130059	CGL_RS02905
CGL_RS14040	20.6667	5.76486	1.14619	9.58711e-06	CGL_RS14040
CGL_RS00595	2.33333	5.76478	1.51234	0.000194688	CGL_RS00595
CGL_RS00095	2	5.76447	1.59239	0.000391279	CGL_RS00095
CGL_RS08455	46.3333	5.76387	1.15899	1.023e-05	CGL_RS08455
CGL_RS11005	5	5.76345	1.34299	3.65238e-05	CGL_RS11005
CGL_RS06295	2.66667	5.76264	1.38765	5.80648e-05	CGL_RS06295
CGL_RS09205	6.33333	5.76257	1.27926	2.04257e-05	CGL_RS09205
CGL_RS11790	27	5.76241	1.18198	1.05997e-05	CGL_RS11790
CGL_RS02950	37	5.76216	1.21049	1.19836e-05	CGL_RS02950
CGL_RS02060	84.6667	5.76192	1.14922	9.58711e-06	CGL_RS02060
CGL_RS06565	14	5.76164	1.25307	1.66588e-05	CGL_RS06565
CGL_RS14920	3.33333	5.76142	1.39921	6.52807e-05	CGL_RS14920
CGL_RS09920	62.6667	5.76118	1.20477	1.15661e-05	CGL_RS09920
CGL_RS04770	13.6667	5.761	1.17335	1.0481e-05	CGL_RS04770
CGL_RS08140	12.3333	5.76086	1.27508	1.9738e-05	CGL_RS08140
CGL_RS10955	8	5.76076	1.22945	1.3333e-05	lipB
CGL_RS08280	7.33333	5.76054	1.34104	3.6072e-05	yajC
CGL_RS10865	68.6667	5.76022	1.14864	9.58711e-06	CGL_RS10865
CGL_RS11780	208.333	5.75995	1.18772	1.08701e-05	CGL_RS11780
CGL_RS14310	107.667	5.75674	1.1945	1.12552e-05	CGL_RS14310
CGL_RS01500	1	5.75666	1.81382	0.00180835	CGL_RS01500
CGL_RS12205	186.333	5.75559	1.16933	1.03956e-05	ugpC
CGL_RS10110	5	5.75552	1.27017	1.90707e-05	CGL_RS10110
CGL_RS13045	14.6667	5.75463	1.20095	1.14684e-05	CGL_RS13045
CGL_RS07625	43	5.75448	1.28251	2.1279e-05	CGL_RS07625
CGL_RS00060	203.667	5.75401	1.14627	9.58711e-06	gyrA
CGL_RS04870	124.667	5.75353	1.17218	1.0481e-05	CGL_RS04870
CGL_RS02095	40.3333	5.75345	1.18293	1.062e-05	proC
CGL_RS00700	5	5.75229	1.31886	2.98874e-05	CGL_RS00700
CGL_RS09120	4	5.75202	1.22014	1.2712e-05	CGL_RS09120
CGL_RS14355	59.3333	5.75196	1.19917	1.14104e-05	CGL_RS14355
CGL_RS10155	46.3333	5.75153	1.15993	1.03956e-05	CGL_RS10155
CGL_RS12030	2.66667	5.75151	1.37642	5.29046e-05	CGL_RS12030
CGL_RS00495	5	5.75099	1.24114	1.5252e-05	ureG
CGL_RS14085	1.66667	5.75057	1.62852	0.000533407	CGL_RS14085
CGL_RS08480	48.3333	5.75054	1.13804	9.36155e-06	CGL_RS08480
CGL_RS15370	27	5.75042	1.24949	1.64823e-05	trxB
CGL_RS14390	37.3333	5.7497	1.19756	1.13229e-05	glpK
CGL_RS13540	796	5.74959	1.17406	1.05132e-05	CGL_RS13540
CGL_RS00490	12	5.74933	1.29496	2.40517e-05	CGL_RS00490
CGL_RS12915	45.3333	5.74907	1.25139	1.68004e-05	CGL_RS12915
CGL_RS10305	33	5.74884	1.15497	1.02294e-05	CGL_RS10305
CGL_RS11345	30	5.74827	1.17835	1.05997e-05	CGL_RS11345
CGL_RS04245	36.6667	5.74744	1.24377	1.56811e-05	CGL_RS04245
CGL_RS08210	4.33333	5.74722	1.33271	3.44515e-05	CGL_RS08210
CGL_RS06570	5	5.74718	1.75749	0.00131488	CGL_RS06570
CGL_RS05885	131.333	5.74551	1.2098	1.19926e-05	lysA
CGL_RS00895	17.3333	5.74378	1.23733	1.48941e-05	CGL_RS00895
CGL_RS14455	2.66667	5.74288	1.4027	7.07953e-05	CGL_RS14455
CGL_RS04760	6	5.74235	1.20411	1.16978e-05	CGL_RS04760
CGL_RS05625	12	5.74225	1.17161	1.0481e-05	CGL_RS05625
CGL_RS00775	10.3333	5.74179	1.34567	3.94042e-05	CGL_RS00775
CGL_RS01015	5.33333	5.7414	1.36253	4.69948e-05	CGL_RS01015
CGL_RS10255	47.6667	5.74037	1.15967	1.03956e-05	smc
CGL_RS11515	14.6667	5.74022	1.17808	1.062e-05	CGL_RS11515
CGL_RS07265	252.667	5.73992	1.26129	1.83303e-05	gndA
CGL_RS00520	16.6667	5.73967	1.19763	1.14588e-05	CGL_RS00520
CGL_RS01825	29.3333	5.73957	1.1922	1.12696e-05	CGL_RS01825
CGL_RS06380	38	5.73942	1.17956	1.062e-05	CGL_RS06380
CGL_RS14345	33.3333	5.73941	1.21961	1.27486e-05	CGL_RS14345
CGL_RS09560	25	5.73883	1.17857	1.062e-05	galE
CGL_RS08450	6	5.73871	1.21227	1.22828e-05	CGL_RS08450
CGL_RS00940	0.666667	5.73862	2.01309	0.00503925	CGL_RS00940
CGL_RS02955	8.33333	5.73855	1.25866	1.79316e-05	alr
CGL_RS09590	56	5.73796	1.16337	1.03956e-05	hrpA
CGL_RS15250	2.66667	5.73722	1.30585	2.76581e-05	CGL_RS15250
CGL_RS13355	32	5.73705	1.2092	1.2091e-05	CGL_RS13355
CGL_RS02895	0	5.73676	3.13386	0.0711557	eccD
CGL_RS00200	250.333	5.73511	1.22567	1.35691e-05	CGL_RS00200
CGL_RS15155	4	5.73481	1.36352	4.82307e-05	CGL_RS15155
CGL_RS09940	6	5.73385	1.32328	3.235e-05	cobA
CGL_RS11280	33.6667	5.73346	1.14029	9.58711e-06	CGL_RS11280
CGL_RS11015	3.66667	5.73342	1.38691	6.16052e-05	CGL_RS11015
CGL_RS07115	8.66667	5.73283	1.28538	2.27888e-05	CGL_RS07115
CGL_RS14360	52.6667	5.73145	1.15638	1.03956e-05	CGL_RS14360
CGL_RS06600	22.6667	5.7313	1.17988	1.06948e-05	CGL_RS06600
CGL_RS04845	5.33333	5.73002	1.31424	2.99082e-05	CGL_RS04845
CGL_RS08245	70.3333	5.72977	1.20674	1.20277e-05	CGL_RS08245
CGL_RS06845	69.6667	5.72939	1.22318	1.33592e-05	CGL_RS06845
CGL_RS11090	9.66667	5.72916	1.20829	1.21564e-05	CGL_RS11090
CGL_RS12520	11.6667	5.72905	1.17336	1.05997e-05	CGL_RS12520
CGL_RS07100	12.6667	5.72778	1.26786	1.9748e-05	xerD
CGL_RS04295	18.6667	5.72761	1.1729	1.05997e-05	pcrA
CGL_RS15190	18	5.72742	1.2274	1.40785e-05	CGL_RS15190
CGL_RS15615	14	5.72727	1.21159	1.24438e-05	CGL_RS15615
CGL_RS11435	1.33333	5.72651	1.60486	0.000468337	CGL_RS11435
CGL_RS13505	26.3333	5.7262	1.17701	1.062e-05	CGL_RS13505
CGL_RS02350	17.3333	5.72595	1.1631	1.03956e-05	CGL_RS02350
CGL_RS11590	0	5.72439	2.80938	0.0448792	CGL_RS11590
CGL_RS04630	0.666667	5.72338	2.05401	0.00611624	CGL_RS04630
CGL_RS08355	556	5.72272	1.14497	9.83637e-06	CGL_RS08355
CGL_RS10970	50.3333	5.72254	1.2139	1.2712e-05	CGL_RS10970
CGL_RS02075	18.3333	5.72251	1.18601	1.12071e-05	CGL_RS02075
CGL_RS15550	0.333333	5.72161	2.30314	0.0144486	CGL_RS15550
CGL_RS10845	18	5.72026	1.24477	1.67766e-05	CGL_RS10845
CGL_RS06160	4.33333	5.71983	1.32323	3.34246e-05	CGL_RS06160
CGL_RS14960	0.666667	5.71932	2.68009	0.0356523	CGL_RS14960
CGL_RS11805	23	5.71879	1.21084	1.25295e-05	CGL_RS11805
CGL_RS03605	9	5.71814	1.22768	1.42965e-05	CGL_RS03605
CGL_RS03620	34.3333	5.71755	1.16594	1.0481e-05	CGL_RS03620
CGL_RS14320	53	5.71571	1.19361	1.14823e-05	CGL_RS14320
CGL_RS10680	10	5.71375	1.66935	0.000776188	CGL_RS10680
CGL_RS04355	279.667	5.71228	1.17328	1.062e-05	rpsN
CGL_RS05975	105	5.71124	1.16214	1.0481e-05	rho
CGL_RS00440	59.3333	5.71032	1.25047	1.77234e-05	CGL_RS00440
CGL_RS15720	7.33333	5.71021	1.24602	1.70652e-05	CGL_RS15720
CGL_RS12470	19.6667	5.71019	1.20471	1.21616e-05	cdpA
CGL_RS05285	29	5.70955	1.12706	9.07525e-06	CGL_RS05285
CGL_RS06550	6	5.70724	1.32524	3.49667e-05	CGL_RS06550
CGL_RS01335	106.333	5.70669	1.18823	1.13229e-05	CGL_RS01335
CGL_RS04840	9	5.70617	1.21528	1.30854e-05	CGL_RS04840
CGL_RS14255	2.66667	5.70612	1.31597	3.20157e-05	CGL_RS14255
CGL_RS03230	11.3333	5.70593	1.25899	1.90438e-05	CGL_RS03230
CGL_RS10810	5.33333	5.70553	1.41691	8.97636e-05	mptD
CGL_RS01540	5.66667	5.70498	1.2552	1.85323e-05	CGL_RS01540
CGL_RS04135	8	5.7047	1.16648	1.05997e-05	CGL_RS04135
CGL_RS14835	10	5.70441	1.27562	2.21988e-05	CGL_RS14835
CGL_RS02985	13.3333	5.70405	1.15644	1.03956e-05	tsaD
CGL_RS01545	7.66667	5.70352	1.20877	1.2712e-05	CGL_RS01545
CGL_RS04525	58.6667	5.70333	1.18903	1.14104e-05	dld
CGL_RS14580	6.66667	5.70318	1.19864	1.19842e-05	CGL_RS14580
CGL_RS05600	9.66667	5.70266	1.1634	1.0481e-05	tatB
CGL_RS06870	12.6667	5.70193	1.27774	2.26888e-05	CGL_RS06870
CGL_RS09695	27.6667	5.70155	1.19085	1.14823e-05	CGL_RS09695
CGL_RS06110	54.6667	5.70101	1.13481	9.58711e-06	CGL_RS06110
CGL_RS05345	4.33333	5.70096	1.35986	5.05614e-05	CGL_RS05345
CGL_RS07555	9.66667	5.70085	1.23288	1.56435e-05	CGL_RS07555
CGL_RS10555	26	5.70076	1.24557	1.72992e-05	ilvA
CGL_RS09655	30.6667	5.69965	1.17725	1.08982e-05	hflX
CGL_RS05780	2	5.69912	1.53216	0.000273443	CGL_RS05780
CGL_RS04250	53	5.69784	1.16612	1.05997e-05	CGL_RS04250
CGL_RS08240	12.6667	5.69779	1.20413	1.22828e-05	CGL_RS08240
CGL_RS10405	18.3333	5.69704	1.28326	2.40593e-05	hisH
CGL_RS00230	12	5.69692	1.21035	1.27486e-05	crgA
CGL_RS02045	105	5.69641	1.12799	9.43737e-06	CGL_RS02045
CGL_RS12775	17.6667	5.69586	1.28611	2.48736e-05	CGL_RS12775
CGL_RS09480	13	5.69522	1.22626	1.48455e-05	dut
CGL_RS13585	37.3333	5.69512	1.1679	1.05997e-05	CGL_RS13585
CGL_RS15230	67.6667	5.6942	1.1534	1.03956e-05	iolG
CGL_RS14305	164.333	5.6941	1.19326	1.16224e-05	pks13
CGL_RS05830	11.3333	5.69383	1.26779	2.10835e-05	CGL_RS05830
CGL_RS07105	3.33333	5.69365	1.25444	1.87931e-05	CGL_RS07105
CGL_RS05945	12.6667	5.69355	1.29218	2.65428e-05	CGL_RS05945
CGL_RS13650	1	5.69343	1.77142	0.00158407	CGL_RS13650
CGL_RS03995	14.3333	5.693	1.19836	1.19926e-05	hisN
CGL_RS00625	1.33333	5.69248	1.49531	0.000198127	CGL_RS00625
CGL_RS01990	8.33333	5.69148	1.20935	1.27486e-05	CGL_RS01990
CGL_RS06530	8.66667	5.69093	1.25578	1.90536e-05	CGL_RS06530
CGL_RS02380	16.6667	5.68985	1.27402	2.24789e-05	CGL_RS02380
CGL_RS13065	1.33333	5.68939	1.60425	0.000505663	CGL_RS13065
CGL_RS14985	12.6667	5.68893	1.32848	3.74854e-05	CGL_RS14985
CGL_RS07320	20.3333	5.68826	1.19543	1.19842e-05	CGL_RS07320
CGL_RS02265	7.33333	5.68711	1.25931	1.98103e-05	CGL_RS02265
CGL_RS00565	3	5.68709	1.35631	5.04483e-05	CGL_RS00565
CGL_RS01735	20.6667	5.68707	1.23819	1.68085e-05	CGL_RS01735
CGL_RS13360	3.33333	5.68644	1.42779	0.000104823	CGL_RS13360
CGL_RS04965	15.3333	5.68478	1.2834	2.48422e-05	CGL_RS04965
CGL_RS01960	26.6667	5.68461	1.25178	1.8685e-05	purU
CGL_RS13280	1.66667	5.68458	1.6101	0.000534369	CGL_RS13280
CGL_RS06880	11	5.68417	1.24959	1.84278e-05	CGL_RS06880
CGL_RS06260	3.33333	5.68417	1.33199	3.93568e-05	CGL_RS06260
CGL_RS13640	28.3333	5.68386	1.18602	1.14588e-05	CGL_RS13640
CGL_RS10230	8.66667	5.68375	1.28103	2.42928e-05	CGL_RS10230
CGL_RS15335	10.3333	5.68366	1.30526	3.02431e-05	CGL_RS15335
CGL_RS00745	5.66667	5.68318	1.24829	1.82712e-05	CGL_RS00745
CGL_RS13220	3.33333	5.68184	1.36398	5.56273e-05	CGL_RS13220
CGL_RS08660	1.66667	5.68151	3.09503	0.070375	CGL_RS08660
CGL_RS13570	77	5.68121	1.17173	1.0872e-05	CGL_RS13570
CGL_RS08695	0.666667	5.68101	2.68545	0.0372617	CGL_RS08695
CGL_RS07205	46.3333	5.68081	1.20487	1.2712e-05	secA2
CGL_RS02470	27	5.68061	1.19408	1.19926e-05	cadA
CGL_RS01895	50.3333	5.68031	1.18203	1.13229e-05	ramB
CGL_RS11375	28	5.67905	1.24459	1.78095e-05	CGL_RS11375
CGL_RS02685	15.6667	5.67886	1.22293	1.48455e-05	CGL_RS02685
CGL_RS12945	4.33333	5.67882	1.41245	9.17512e-05	CGL_RS12945
CGL_RS13035	17.3333	5.67875	1.26357	2.09419e-05	CGL_RS13035
CGL_RS05815	35.6667	5.67853	1.14264	1.023e-05	CGL_RS05815
CGL_RS12340	4.33333	5.67837	2.08501	0.00735724	CGL_RS12340
CGL_RS06315	88.6667	5.6783	1.17292	1.08982e-05	ilvD
CGL_RS10430	79	5.67814	1.17883	1.12696e-05	hisD
CGL_RS04665	0.333333	5.67754	2.31753	0.0158527	urtB
CGL_RS06950	53.6667	5.67752	1.19378	1.19926e-05	CGL_RS06950
CGL_RS05905	12.3333	5.67723	1.19616	1.20694e-05	CGL_RS05905
CGL_RS14470	59.6667	5.67676	1.24416	1.78095e-05	CGL_RS14470
CGL_RS13665	18	5.67523	1.22266	1.4897e-05	CGL_RS13665
CGL_RS01140	13.6667	5.67462	1.23525	1.68004e-05	hisC
CGL_RS13235	1	5.67398	1.87121	0.00287446	CGL_RS13235
CGL_RS02690	43.6667	5.67382	1.18321	1.14311e-05	CGL_RS02690
CGL_RS13810	58	5.6738	1.1675	1.062e-05	CGL_RS13810
CGL_RS07585	12.6667	5.67225	1.24377	1.78867e-05	mshC
CGL_RS00510	5.33333	5.66998	1.2929	2.81429e-05	CGL_RS00510
CGL_RS13105	10	5.66957	1.27314	2.30951e-05	CGL_RS13105
CGL_RS13215	2	5.66874	1.53268	0.000295105	CGL_RS13215
CGL_RS09950	22.6667	5.66824	1.1856	1.15661e-05	CGL_RS09950
CGL_RS11185	1	5.66749	1.89969	0.00335674	CGL_RS11185
CGL_RS11360	32.3333	5.66686	1.22706	1.57745e-05	hrcA
CGL_RS02155	6.66667	5.6665	1.3559	5.28845e-05	CGL_RS02155
CGL_RS04010	15.6667	5.66548	1.19921	1.24935e-05	ftsE
CGL_RS15240	9.66667	5.66522	1.24731	1.86824e-05	CGL_RS15240
CGL_RS13560	25.6667	5.66428	1.22014	1.48941e-05	CGL_RS13560
CGL_RS04425	18	5.66369	1.19255	1.19926e-05	CGL_RS04425
CGL_RS08205	2	5.6625	1.5186	0.000264772	CGL_RS08205
CGL_RS03185	14.6667	5.66239	1.26259	2.13642e-05	CGL_RS03185
CGL_RS13765	25.3333	5.66235	1.23756	1.73953e-05	CGL_RS13765
CGL_RS12630	62.6667	5.6622	1.14396	1.03956e-05	pgm
CGL_RS03170	10.6667	5.66099	1.25764	2.06384e-05	CGL_RS03170
CGL_RS10890	99.6667	5.66056	1.18229	1.14823e-05	CGL_RS10890
CGL_RS08130	6.33333	5.66034	1.32122	3.73124e-05	CGL_RS08130
CGL_RS02370	28.6667	5.65881	1.20607	1.31959e-05	menD
CGL_RS13010	23	5.65694	1.14942	1.03956e-05	CGL_RS13010
CGL_RS15725	0.333333	5.65544	2.32631	0.0166718	CGL_RS15725
CGL_RS12310	5.33333	5.65532	1.76935	0.001678	CGL_RS12310
CGL_RS11875	3.33333	5.65444	1.7616	0.00160484	pcaC
CGL_RS03470	2.33333	5.65406	2.07502	0.00732881	prpB
CGL_RS07845	5	5.65356	1.33169	4.22744e-05	CGL_RS07845
CGL_RS12685	10.3333	5.65314	1.28808	2.79254e-05	CGL_RS12685
CGL_RS13115	15.6667	5.65271	1.23062	1.68085e-05	CGL_RS13115
CGL_RS05800	37.3333	5.65226	1.15955	1.05998e-05	CGL_RS05800
CGL_RS14395	16	5.65221	1.19335	1.2272e-05	CGL_RS14395
CGL_RS04730	58.6667	5.65205	1.21277	1.41848e-05	glmU
CGL_RS10615	7.66667	5.65148	1.2484	1.9321e-05	lspA
CGL_RS00245	35.3333	5.65131	1.15033	1.0481e-05	CGL_RS00245
CGL_RS07545	32	5.65101	1.20297	1.30479e-05	metH
CGL_RS01035	6	5.65053	1.28343	2.68556e-05	CGL_RS01035
CGL_RS03735	58.6667	5.65043	1.12103	9.58711e-06	CGL_RS03735
CGL_RS15035	183.667	5.65038	1.20419	1.31959e-05	leuS
CGL_RS03130	12	5.65004	1.18114	1.15321e-05	CGL_RS03130
CGL_RS01820	48.6667	5.6496	1.21109	1.41033e-05	CGL_RS01820
CGL_RS09700	30.6667	5.6495	1.23646	1.76627e-05	miaB
CGL_RS11465	2.66667	5.6495	1.38928	7.77829e-05	CGL_RS11465
CGL_RS05480	210.667	5.6491	1.18157	1.15661e-05	typA
CGL_RS01285	37.6667	5.6491	1.1474	1.03956e-05	CGL_RS01285
CGL_RS15500	0.333333	5.64877	2.34085	0.0174959	grtB
CGL_RS02385	7.33333	5.64832	1.32323	3.92086e-05	cycA
CGL_RS00480	33.3333	5.64693	1.17797	1.14588e-05	ureC
CGL_RS09075	1.33333	5.64659	1.56989	0.000424162	CGL_RS09075
CGL_RS12920	184	5.64611	1.23099	1.69568e-05	purL
CGL_RS05240	13	5.64558	1.17942	1.14823e-05	CGL_RS05240
CGL_RS00195	112	5.64441	1.15879	1.062e-05	CGL_RS00195
CGL_RS02735	206	5.64439	1.19867	1.27486e-05	rpmD
CGL_RS02310	36.6667	5.64361	1.19727	1.2712e-05	CGL_RS02310
CGL_RS08310	2.33333	5.64346	1.49962	0.000232741	CGL_RS08310
CGL_RS14825	59.3333	5.64283	1.23071	1.70202e-05	trxA
CGL_RS07815	81.6667	5.6418	1.15989	1.062e-05	sufC
CGL_RS14475	7	5.64136	1.16085	1.062e-05	CGL_RS14475
CGL_RS11955	76	5.63943	1.24471	1.90874e-05	CGL_RS11955
CGL_RS05635	791.333	5.63917	1.15309	1.05997e-05	CGL_RS05635
CGL_RS00930	2	5.63906	1.51828	0.000279262	CGL_RS00930
CGL_RS09670	10	5.63905	1.25102	2.02471e-05	dapF
CGL_RS04100	9.66667	5.63881	1.16009	1.062e-05	CGL_RS04100
CGL_RS13080	1.66667	5.63854	1.67553	0.0009478	CGL_RS13080
CGL_RS05335	0.666667	5.63521	1.9958	0.00547084	CGL_RS05335
CGL_RS10645	4.66667	5.6341	1.29682	3.11484e-05	CGL_RS10645
CGL_RS07875	207.333	5.63348	1.23953	1.85323e-05	tal
CGL_RS01885	46.3333	5.63342	1.18813	1.21564e-05	CGL_RS01885
CGL_RS07795	4	5.63322	1.42853	0.000120538	CGL_RS07795
CGL_RS05610	10.6667	5.63211	1.22578	1.68004e-05	CGL_RS05610
CGL_RS11560	3.66667	5.63038	1.33269	4.53307e-05	CGL_RS11560
CGL_RS00600	1.33333	5.62934	1.55021	0.000375836	CGL_RS00600
CGL_RS09705	340.333	5.6293	1.17262	1.13229e-05	gluA
CGL_RS01550	12	5.62927	1.24235	1.90707e-05	CGL_RS01550
CGL_RS11725	1.66667	5.62899	1.57305	0.000452144	CGL_RS11725
CGL_RS07145	57	5.62881	1.16579	1.11458e-05	der
CGL_RS07275	7	5.62858	1.39765	8.9643e-05	CGL_RS07275
CGL_RS15360	40	5.62763	1.16596	1.118e-05	CGL_RS15360
CGL_RS09215	1	5.62762	1.77741	0.00185234	CGL_RS09215
CGL_RS03125	21.6667	5.62703	1.21164	1.48455e-05	CGL_RS03125
CGL_RS11575	13.6667	5.62621	1.1753	1.14823e-05	CGL_RS11575
CGL_RS12120	3.33333	5.62596	1.37089	6.84477e-05	CGL_RS12120
CGL_RS08590	8.66667	5.62554	1.30831	3.58078e-05	CGL_RS08590
CGL_RS07020	9.33333	5.62523	1.24354	1.94816e-05	CGL_RS07020
CGL_RS00285	23.6667	5.62445	1.1949	1.27486e-05	CGL_RS00285
CGL_RS11520	4.33333	5.62389	1.31293	3.73412e-05	thpR
CGL_RS06680	15.3333	5.62381	1.15552	1.062e-05	CGL_RS06680
CGL_RS01920	1.66667	5.62364	1.58938	0.000520437	CGL_RS01920
CGL_RS03560	5.33333	5.62353	1.30517	3.4737e-05	CGL_RS03560
CGL_RS06250	27.6667	5.62331	1.25609	2.18833e-05	CGL_RS06250
CGL_RS04475	4.66667	5.62276	1.25591	2.1883e-05	rsmI
CGL_RS10565	107	5.62243	1.21592	1.56435e-05	CGL_RS10565
CGL_RS10690	13.6667	5.62164	1.25641	2.20302e-05	CGL_RS10690
CGL_RS13905	12.3333	5.62143	1.27571	2.65237e-05	CGL_RS13905
CGL_RS03000	242.333	5.62133	1.23178	1.78095e-05	groES
CGL_RS08230	65.6667	5.62049	1.19064	1.26579e-05	hisS
CGL_RS06985	19	5.62028	1.19281	1.27486e-05	argF
CGL_RS15490	4.33333	5.62008	1.26546	2.39679e-05	CGL_RS15490
CGL_RS08980	0.666667	5.61953	1.90707	0.00376979	CGL_RS08980
CGL_RS10840	10	5.61833	1.26219	2.3209e-05	CGL_RS10840
CGL_RS12390	527	5.61829	1.17706	1.16224e-05	CGL_RS12390
CGL_RS06735	0.666667	5.61778	1.91117	0.00384965	CGL_RS06735
CGL_RS03680	43.6667	5.61753	1.16678	1.12696e-05	CGL_RS03680
CGL_RS03665	27	5.61704	1.17245	1.14806e-05	CGL_RS03665
CGL_RS08915	3.33333	5.61674	1.32351	4.2516e-05	CGL_RS08915
CGL_RS05790	5.66667	5.61667	1.26202	2.32397e-05	CGL_RS05790
CGL_RS10585	8.33333	5.61644	1.27425	2.64522e-05	CGL_RS10585
CGL_RS04285	1	5.61636	1.70565	0.0012168	CGL_RS04285
CGL_RS10830	25.3333	5.6158	1.22317	1.68305e-05	CGL_RS10830
CGL_RS11885	8.33333	5.61529	1.28779	2.98954e-05	pcaG
CGL_RS13440	95	5.61413	1.13773	1.03956e-05	ftsH
CGL_RS08055	49.6667	5.61146	1.21705	1.61511e-05	CGL_RS08055
CGL_RS15180	1.33333	5.61113	1.60738	0.000613404	CGL_RS15180
CGL_RS08265	32	5.61101	1.23953	1.93226e-05	CGL_RS08265
CGL_RS03630	702	5.61059	1.16412	1.12552e-05	CGL_RS03630
CGL_RS11490	66	5.61022	1.23546	1.8685e-05	CGL_RS11490
CGL_RS01805	82.6667	5.60997	1.18112	1.19926e-05	CGL_RS01805
CGL_RS01770	48	5.60975	1.1641	1.12552e-05	CGL_RS01770
CGL_RS06945	182.667	5.60939	1.19249	1.27486e-05	pheT
CGL_RS05630	35.6667	5.60898	1.13927	1.03956e-05	CGL_RS05630
CGL_RS03155	17.3333	5.60812	1.1735	1.15843e-05	CGL_RS03155
CGL_RS09620	88	5.60772	1.17187	1.14902e-05	ptsP
CGL_RS09835	42.3333	5.60772	1.18492	1.22828e-05	CGL_RS09835
CGL_RS01775	3.66667	5.60759	1.33474	4.8977e-05	CGL_RS01775
CGL_RS13875	13	5.60697	1.19559	1.32732e-05	CGL_RS13875
CGL_RS07685	82	5.60581	1.16424	1.12696e-05	CGL_RS07685
CGL_RS09905	46	5.60519	1.19903	1.37262e-05	CGL_RS09905
CGL_RS13885	2	5.60475	1.55567	0.000416239	CGL_RS13885
CGL_RS09925	4.66667	5.60441	1.36842	7.04244e-05	yaaA
CGL_RS12900	61	5.60403	1.18835	1.2712e-05	purF
CGL_RS10575	2	5.60394	1.52086	0.000310193	rarD
CGL_RS01405	15.3333	5.60393	1.26954	2.5988e-05	CGL_RS01405
CGL_RS01650	1.33333	5.60343	1.63372	0.000757081	CGL_RS01650
CGL_RS03950	34.3333	5.60336	1.21857	1.66588e-05	CGL_RS03950
CGL_RS01635	0.333333	5.6023	2.52165	0.0287156	CGL_RS01635
CGL_RS03855	29.6667	5.60214	1.24117	1.99163e-05	CGL_RS03855
CGL_RS01230	23.3333	5.60177	1.20812	1.5169e-05	tgt
CGL_RS01560	29.6667	5.60132	1.16366	1.12798e-05	CGL_RS01560
CGL_RS01980	4.33333	5.60104	1.38339	8.27496e-05	cadA
CGL_RS05040	393.333	5.59842	1.21917	1.68085e-05	CGL_RS05040
CGL_RS02375	11.3333	5.59766	1.26439	2.49514e-05	CGL_RS02375
CGL_RS04180	26	5.596	1.1508	1.062e-05	CGL_RS04180
CGL_RS10665	154.667	5.59597	1.18621	1.2712e-05	ileS
CGL_RS01835	84	5.59545	1.19166	1.30854e-05	murB
CGL_RS13760	10	5.59531	1.19531	1.35074e-05	CGL_RS13760
CGL_RS13230	8.33333	5.59347	1.36225	6.7951e-05	CGL_RS13230
CGL_RS04430	23	5.59319	1.22752	1.80812e-05	CGL_RS04430
CGL_RS06170	3.33333	5.59306	1.46776	0.000195465	CGL_RS06170
CGL_RS07225	42	5.59245	1.17981	1.21616e-05	CGL_RS07225
CGL_RS03420	19.6667	5.59213	1.26665	2.59633e-05	CGL_RS03420
CGL_RS09645	5.66667	5.59197	1.34664	5.80879e-05	CGL_RS09645
CGL_RS05585	31	5.59165	1.22977	1.85022e-05	CGL_RS05585
CGL_RS12175	0	5.59115	2.90752	0.0583564	CGL_RS12175
CGL_RS12925	49.6667	5.59061	1.23563	1.94469e-05	purQ
CGL_RS00180	4	5.59051	1.30426	3.70693e-05	CGL_RS00180
CGL_RS01645	2.33333	5.58959	1.48324	0.000228247	CGL_RS01645
CGL_RS09660	8.33333	5.5893	1.85062	0.00298627	CGL_RS09660
CGL_RS13110	35.6667	5.58876	1.15929	1.12552e-05	otsB
CGL_RS03385	26	5.58837	1.16674	1.14823e-05	CGL_RS03385
CGL_RS00545	164.667	5.58777	1.10192	9.06619e-06	CGL_RS00545
CGL_RS08875	42.6667	5.58748	1.16059	1.12696e-05	CGL_RS08875
CGL_RS15620	0	5.58706	3.2568	0.0903567	CGL_RS15620
CGL_RS01930	9.33333	5.5869	1.22314	1.76723e-05	CGL_RS01930
CGL_RS02960	9.33333	5.58661	1.28234	3.01575e-05	tsaE
CGL_RS07455	38	5.58634	1.21903	1.70652e-05	CGL_RS07455
CGL_RS02995	5	5.58574	1.31006	3.97725e-05	CGL_RS02995
CGL_RS05255	0	5.58563	2.91806	0.0594891	CGL_RS05255
CGL_RS06510	2.33333	5.58515	1.33087	4.97977e-05	thiC
CGL_RS05950	30.6667	5.58497	1.17222	1.18601e-05	CGL_RS05950
CGL_RS05215	3.66667	5.58381	1.30973	3.97952e-05	CGL_RS05215
CGL_RS02175	7.33333	5.5838	1.26416	2.58394e-05	CGL_RS02175
CGL_RS08190	50.6667	5.58353	1.18979	1.31959e-05	CGL_RS08190
CGL_RS02270	10.6667	5.58336	1.16991	1.16224e-05	CGL_RS02270
CGL_RS10060	122.333	5.58286	1.16999	1.16224e-05	frr
CGL_RS00160	0.666667	5.58271	2.09354	0.00864952	CGL_RS00160
CGL_RS06810	11.6667	5.58202	1.21957	1.72992e-05	CGL_RS06810
CGL_RS04745	7	5.58195	1.22833	1.8556e-05	CGL_RS04745
CGL_RS04105	13	5.58194	1.18585	1.27486e-05	CGL_RS04105
CGL_RS09085	57	5.58169	1.21861	1.72256e-05	CGL_RS09085
CGL_RS07025	53.6667	5.58115	1.174	1.19926e-05	tyrS
CGL_RS07010	6	5.58003	1.23066	1.9009e-05	CGL_RS07010
CGL_RS04705	4.33333	5.57938	1.36886	7.51158e-05	pth
CGL_RS00635	0.666667	5.57855	2.10499	0.00907606	CGL_RS00635
CGL_RS07925	118	5.57733	1.13696	1.0481e-05	ppc
CGL_RS04740	14	5.57732	1.22275	1.78825e-05	CGL_RS04740
CGL_RS01330	72	5.57537	1.18995	1.3333e-05	CGL_RS01330
CGL_RS00945	61	5.57502	1.56722	0.000487017	CGL_RS00945
CGL_RS10065	47	5.57474	1.19623	1.41848e-05	pyrH
CGL_RS10580	6	5.57457	1.21406	1.68131e-05	CGL_RS10580
CGL_RS11795	10	5.5729	1.22642	1.85567e-05	CGL_RS11795
CGL_RS14335	159.667	5.57068	1.19847	1.47675e-05	CGL_RS14335
CGL_RS00315	5.33333	5.57004	1.27404	2.90165e-05	CGL_RS00315
CGL_RS13800	12.6667	5.56958	1.17492	1.21616e-05	CGL_RS13800
CGL_RS06190	12.3333	5.56941	1.16526	1.15765e-05	CGL_RS06190
CGL_RS06050	4.33333	5.56901	1.31755	4.5056e-05	CGL_RS06050
CGL_RS11085	28.3333	5.56847	1.16778	1.17032e-05	CGL_RS11085
CGL_RS00785	11.6667	5.56794	1.21364	1.69281e-05	CGL_RS00785
CGL_RS05425	19.3333	5.56725	1.14521	1.062e-05	CGL_RS05425
CGL_RS06175	0.666667	5.56708	1.91994	0.0043501	CGL_RS06175
CGL_RS01620	10.6667	5.56691	1.22601	1.8685e-05	CGL_RS01620
CGL_RS10595	31.6667	5.56666	1.22654	1.87931e-05	CGL_RS10595
CGL_RS00970	36.6667	5.56649	1.20762	1.62249e-05	CGL_RS00970
CGL_RS02965	18.6667	5.56622	1.17535	1.2272e-05	CGL_RS02965
CGL_RS08105	14	5.5656	1.19942	1.49588e-05	aroB
CGL_RS01695	7.33333	5.56443	1.31896	4.63131e-05	CGL_RS01695
CGL_RS14520	51.6667	5.56417	1.54617	0.000421698	CGL_RS14520
CGL_RS09900	615	5.56368	1.2127	1.69281e-05	CGL_RS09900
CGL_RS09580	18.6667	5.56273	1.24663	2.26888e-05	CGL_RS09580
CGL_RS10800	33.6667	5.56225	1.17005	1.19926e-05	pknB
CGL_RS10295	27.3333	5.56213	1.24104	2.15689e-05	rnc
CGL_RS15740	0	5.5621	3.25729	0.0918216	CGL_RS15740
CGL_RS10490	41.6667	5.56153	1.21067	1.68004e-05	CGL_RS10490
CGL_RS12555	9.33333	5.56125	1.27091	2.87704e-05	CGL_RS12555
CGL_RS00725	87.3333	5.56119	1.2338	2.02471e-05	CGL_RS00725
CGL_RS11310	2.66667	5.56102	1.37891	8.77272e-05	CGL_RS11310
CGL_RS03235	3	5.56071	1.77014	0.00201244	CGL_RS03235
CGL_RS04950	13.6667	5.55935	1.24168	2.18814e-05	mca
CGL_RS08625	0	5.55927	2.94942	0.0634888	CGL_RS08625
CGL_RS03965	0.333333	5.55909	2.53681	0.0309492	CGL_RS03965
CGL_RS13555	48	5.55868	1.20811	1.65072e-05	CGL_RS13555
CGL_RS00090	1.33333	5.55846	1.59978	0.000649732	CGL_RS00090
CGL_RS08160	162.333	5.55836	1.19431	1.44865e-05	alaS
CGL_RS08650	11.3333	5.5578	1.22965	1.96773e-05	CGL_RS08650
CGL_RS02975	15.3333	5.55761	1.19882	1.51884e-05	tsaB
CGL_RS03880	18.6667	5.55658	1.19206	1.41762e-05	CGL_RS03880
CGL_RS09475	32	5.5565	1.16368	1.16224e-05	CGL_RS09475
CGL_RS05005	2	5.55622	1.5392	0.000406611	CGL_RS05005
CGL_RS12570	78.6667	5.55579	1.16944	1.19926e-05	nrdE
CGL_RS00815	13	5.55556	1.21625	1.76723e-05	CGL_RS00815
CGL_RS08645	3.66667	5.55549	1.29256	3.59258e-05	CGL_RS08645
CGL_RS09495	21	5.55536	1.05962	7.182e-06	CGL_RS09495
CGL_RS10730	37.6667	5.55525	1.17171	1.21564e-05	mraY
CGL_RS11000	4.33333	5.55483	1.45371	0.0001888	CGL_RS11000
CGL_RS09910	77.6667	5.55438	1.22623	1.91636e-05	CGL_RS09910
CGL_RS11030	19.6667	5.55438	1.17972	1.27486e-05	CGL_RS11030
CGL_RS13200	1.66667	5.55373	1.55601	0.000467003	CGL_RS13200
CGL_RS09675	12.6667	5.55319	1.2297	1.98103e-05	miaA
CGL_RS06420	48.6667	5.55266	1.1652	1.18308e-05	CGL_RS06420
CGL_RS12830	21.6667	5.55243	1.26167	2.69645e-05	dusB
CGL_RS01095	3	5.55225	1.34293	6.15163e-05	CGL_RS01095
CGL_RS10225	67.6667	5.55193	1.18447	1.32903e-05	ffh
CGL_RS05030	2.66667	5.55035	1.41819	0.000134421	CGL_RS05030
CGL_RS04370	2.33333	5.55033	1.49571	0.000282509	CGL_RS04370
CGL_RS14215	7.66667	5.54935	1.32012	4.85809e-05	CGL_RS14215
CGL_RS06835	2	5.54915	1.62115	0.000775844	CGL_RS06835
CGL_RS07950	50.3333	5.54883	1.15511	1.13229e-05	yvcK
CGL_RS02210	47	5.54843	1.20163	1.57916e-05	CGL_RS02210
CGL_RS15220	47.3333	5.54792	1.17767	1.27486e-05	CGL_RS15220
CGL_RS13250	0	5.54699	3.27131	0.0940968	CGL_RS13250
CGL_RS07075	20.3333	5.54681	1.16716	1.19926e-05	recN
CGL_RS08050	56	5.54678	1.18339	1.32903e-05	carA
CGL_RS02050	14	5.54672	1.23272	2.06684e-05	mshA
CGL_RS13770	9.66667	5.54664	1.12476	1.03956e-05	CGL_RS13770
CGL_RS00865	94	5.54505	1.28628	3.45352e-05	CGL_RS00865
CGL_RS04940	31	5.54504	1.20751	1.68085e-05	greA
CGL_RS00350	1	5.54478	1.91116	0.00432892	CGL_RS00350
CGL_RS09040	10.6667	5.54452	1.25591	2.59633e-05	CGL_RS09040
CGL_RS00010	36.3333	5.54441	1.16218	1.16224e-05	dnaN
CGL_RS15140	4.33333	5.54319	1.77899	0.00219019	CGL_RS15140
CGL_RS05865	2.66667	5.54295	1.40672	0.000122016	CGL_RS05865
CGL_RS02360	6.33333	5.5428	1.35649	7.24655e-05	CGL_RS02360
CGL_RS04200	28.6667	5.54278	1.20787	1.69273e-05	CGL_RS04200
CGL_RS00825	11	5.54258	1.33811	6.01732e-05	iolR
CGL_RS04620	21.6667	5.54226	1.19987	1.57477e-05	CGL_RS04620
CGL_RS08180	13	5.54092	1.24246	2.27888e-05	CGL_RS08180
CGL_RS10675	198	5.54074	1.16986	1.2272e-05	CGL_RS10675
CGL_RS07135	19.6667	5.54055	1.22076	1.87931e-05	CGL_RS07135
CGL_RS03675	124.333	5.54041	1.18547	1.37397e-05	CGL_RS03675
CGL_RS03670	65	5.54015	1.18087	1.31961e-05	CGL_RS03670
CGL_RS13100	22.3333	5.53993	1.22973	2.04112e-05	CGL_RS13100
CGL_RS04555	40	5.53945	1.21185	1.75829e-05	CGL_RS04555
CGL_RS04255	17.6667	5.53859	1.17041	1.22828e-05	CGL_RS04255
CGL_RS06645	13.6667	5.53816	1.30435	4.22339e-05	CGL_RS06645
CGL_RS05020	97.6667	5.53811	1.13478	1.05997e-05	CGL_RS05020
CGL_RS03035	46.6667	5.53753	1.18855	1.4246e-05	CGL_RS03035
CGL_RS13375	22	5.537	1.16047	1.16224e-05	CGL_RS13375
CGL_RS02935	1.66667	5.53694	1.56889	0.000536873	CGL_RS02935
CGL_RS13565	51.6667	5.53663	1.21182	1.76627e-05	CGL_RS13565
CGL_RS07125	27.3333	5.53477	1.19157	1.48455e-05	CGL_RS07125
CGL_RS02315	21.3333	5.53438	1.20621	1.69281e-05	CGL_RS02315
CGL_RS03060	8	5.53316	1.09074	9.06619e-06	esrI
CGL_RS01115	4.66667	5.53257	1.33094	5.72686e-05	CGL_RS01115
CGL_RS01000	3	5.53252	1.38991	0.000105634	CGL_RS01000
CGL_RS03820	14.6667	5.53186	1.19667	1.56435e-05	CGL_RS03820
CGL_RS15640	10.3333	5.53185	1.22163	1.92247e-05	CGL_RS15640
CGL_RS10960	36	5.53135	1.23777	2.23441e-05	lipA
CGL_RS06500	7.66667	5.53042	1.24969	2.51308e-05	CGL_RS06500
CGL_RS06430	6.66667	5.53009	1.2849	3.5288e-05	CGL_RS06430
CGL_RS13625	1.66667	5.52896	1.6034	0.000709732	CGL_RS13625
CGL_RS04820	4.33333	5.52871	1.28982	3.70693e-05	CGL_RS04820
CGL_RS12430	22	5.5285	1.29273	3.82412e-05	rph
CGL_RS10650	1.33333	5.52846	2.13553	0.0108022	CGL_RS10650
CGL_RS04805	14	5.52778	1.2109	1.77638e-05	CGL_RS04805
CGL_RS09605	62.6667	5.52606	1.17157	1.2712e-05	lexA
CGL_RS02875	7.66667	5.52582	1.26832	3.01493e-05	CGL_RS02875
CGL_RS12400	4.66667	5.52561	1.29003	3.73416e-05	CGL_RS12400
CGL_RS06585	9.66667	5.5254	1.22317	1.97619e-05	CGL_RS06585
CGL_RS14440	2.66667	5.52537	1.54372	0.000450842	CGL_RS14440
CGL_RS09845	7.66667	5.52513	1.20702	1.72992e-05	truB
CGL_RS14980	28.6667	5.5248	1.17992	1.34438e-05	CGL_RS14980
CGL_RS14540	3	5.52463	1.44598	0.000189017	CGL_RS14540
CGL_RS04205	1515	5.52408	1.17837	1.32903e-05	CGL_RS04205
CGL_RS13260	2	5.524	1.52302	0.000381353	CGL_RS13260
CGL_RS08885	0.666667	5.52311	2.11035	0.00997171	CGL_RS08885
CGL_RS09985	38.3333	5.52249	1.21777	1.9009e-05	map
CGL_RS11645	21.3333	5.52247	1.15278	1.14806e-05	CGL_RS11645
CGL_RS11335	22.6667	5.52225	1.19134	1.52077e-05	CGL_RS11335
CGL_RS01310	24.3333	5.52219	1.20772	1.75471e-05	CGL_RS01310
CGL_RS09965	30.6667	5.52197	1.20647	1.72992e-05	mtr
CGL_RS07710	88.6667	5.52145	1.17382	1.27486e-05	CGL_RS07710
CGL_RS04145	23.3333	5.52045	1.19404	1.56435e-05	CGL_RS04145
CGL_RS08145	21	5.51957	1.20375	1.702e-05	CGL_RS08145
CGL_RS08035	152	5.51955	1.20724	1.75471e-05	CGL_RS08035
CGL_RS15225	37.6667	5.5194	1.1956	1.58235e-05	CGL_RS15225
CGL_RS03725	18.6667	5.51901	1.1545	1.15661e-05	manA
CGL_RS06105	84	5.51898	1.18136	1.38449e-05	CGL_RS06105
CGL_RS05510	22.6667	5.51878	1.18707	1.47472e-05	CGL_RS05510
CGL_RS09995	3.66667	5.51858	1.37003	8.93949e-05	CGL_RS09995
CGL_RS10380	18.3333	5.51787	1.2318	2.17204e-05	CGL_RS10380
CGL_RS09525	29.6667	5.51767	1.15887	1.19468e-05	CGL_RS09525
CGL_RS10400	24.6667	5.51767	1.23214	2.18188e-05	priA
CGL_RS14500	1.66667	5.51752	1.48726	0.00028332	CGL_RS14500
CGL_RS06505	6.33333	5.51727	1.2507	2.60965e-05	CGL_RS06505
CGL_RS07245	15.3333	5.51716	1.22587	2.06384e-05	CGL_RS07245
CGL_RS14065	61.6667	5.51629	1.20292	1.70059e-05	tctB
CGL_RS10010	0	5.51627	3.30567	0.0989858	CGL_RS10010
CGL_RS11330	29	5.51587	1.15898	1.19842e-05	era
CGL_RS15650	0	5.51457	2.96414	0.0669984	CGL_RS15650
CGL_RS07495	31.3333	5.51408	1.22144	1.98913e-05	arc
CGL_RS12580	14.6667	5.51386	1.25864	2.83982e-05	nrdH
CGL_RS10150	3.33333	5.51372	1.84752	0.00334839	CGL_RS10150
CGL_RS07535	24.3333	5.51296	1.22233	2.00865e-05	CGL_RS07535
CGL_RS11470	15.6667	5.51273	1.56083	0.00053238	CGL_RS11470
CGL_RS03650	89.3333	5.5127	1.11584	1.03956e-05	CGL_RS03650
CGL_RS03375	11.6667	5.51268	1.19936	1.67471e-05	CGL_RS03375
CGL_RS09890	8.33333	5.51261	1.38733	0.000108426	rimP
CGL_RS01445	2.66667	5.51256	1.413	0.000140558	CGL_RS01445
CGL_RS10725	49	5.51233	1.21184	1.84278e-05	murD
CGL_RS05605	47.6667	5.51169	1.1814	1.41033e-05	CGL_RS05605
CGL_RS04345	18.6667	5.51099	1.19668	1.63772e-05	CGL_RS04345
CGL_RS03915	5.66667	5.51006	1.2541	2.76581e-05	CGL_RS03915
CGL_RS11650	30.6667	5.50827	1.16957	1.27486e-05	CGL_RS11650
CGL_RS12360	19.3333	5.5081	1.23581	2.28862e-05	bcp
CGL_RS05575	66.6667	5.508	1.21168	1.85323e-05	glgA
CGL_RS07365	4.33333	5.50751	1.31861	5.32746e-05	CGL_RS07365
CGL_RS00470	4.66667	5.50693	1.207	1.78095e-05	CGL_RS00470
CGL_RS05685	45	5.50691	1.25108	2.69017e-05	metE
CGL_RS09680	4.33333	5.50688	1.30872	4.79694e-05	CGL_RS09680
CGL_RS10620	7.33333	5.50686	1.31919	5.37182e-05	CGL_RS10620
CGL_RS00330	0.333333	5.50654	2.55684	0.0339929	CGL_RS00330
CGL_RS13345	7	5.50622	1.32203	5.5701e-05	CGL_RS13345
CGL_RS03885	20.6667	5.50572	1.24262	2.48173e-05	CGL_RS03885
CGL_RS12670	0	5.5057	3.29755	0.0988345	CGL_RS12670
CGL_RS14790	0	5.5057	3.29755	0.0988345	CGL_RS14790
CGL_RS11690	20.6667	5.50568	1.19384	1.6094e-05	CGL_RS11690
CGL_RS08570	0.666667	5.50453	2.63099	0.0393611	CGL_RS08570
CGL_RS02450	3	5.50448	1.36993	9.23114e-05	CGL_RS02450
CGL_RS00585	12	5.50423	1.20743	1.79623e-05	CGL_RS00585
CGL_RS01465	29.6667	5.50422	1.16869	1.27486e-05	CGL_RS01465
CGL_RS00960	3.33333	5.50395	1.31034	4.90958e-05	gltB
CGL_RS00515	47.3333	5.5039	1.15638	1.19842e-05	CGL_RS00515
CGL_RS10325	13.6667	5.50317	1.23233	2.24789e-05	CGL_RS10325
CGL_RS10525	3.33333	5.50269	1.26906	3.20157e-05	CGL_RS10525
CGL_RS13285	5.66667	5.5023	1.3678	9.11019e-05	CGL_RS13285
CGL_RS05485	24.3333	5.50164	1.22241	2.06384e-05	CGL_RS05485
CGL_RS13955	36.3333	5.50141	1.15916	1.20694e-05	CGL_RS13955
CGL_RS10785	12	5.50089	1.20316	1.75471e-05	idsA
CGL_RS11305	41	5.50078	1.19498	1.64638e-05	CGL_RS11305
CGL_RS13325	4	5.50027	1.33557	6.51707e-05	CGL_RS13325
CGL_RS02435	52	5.49968	1.1294	1.062e-05	nusG
CGL_RS05880	98.6667	5.49952	1.1893	1.56435e-05	argS
CGL_RS00630	2	5.49898	1.49138	0.000307499	CGL_RS00630
CGL_RS07195	5.33333	5.49896	1.37228	9.60611e-05	CGL_RS07195
CGL_RS07635	3.66667	5.49808	1.30304	4.62475e-05	CGL_RS07635
CGL_RS14265	614.333	5.49782	1.15624	1.19926e-05	CGL_RS14265
CGL_RS05890	2	5.49737	1.52568	0.000415924	CGL_RS05890
CGL_RS00990	129	5.49727	1.18926	1.56435e-05	CGL_RS00990
CGL_RS10855	21.6667	5.49564	1.21168	1.9009e-05	pimB
CGL_RS14100	13.3333	5.49519	1.5968	0.000727435	CGL_RS14100
CGL_RS03600	6	5.49491	1.19141	1.60874e-05	CGL_RS03600
CGL_RS07510	4	5.49486	1.4213	0.000160178	CGL_RS07510
CGL_RS14725	4.33333	5.49467	1.34278	7.11372e-05	CGL_RS14725
CGL_RS01790	91.6667	5.49346	1.22853	2.22016e-05	CGL_RS01790
CGL_RS08285	15.6667	5.49256	1.27899	3.61185e-05	ruvB
CGL_RS08870	24.3333	5.49182	1.21875	2.03485e-05	CGL_RS08870
CGL_RS14070	81.6667	5.49131	1.17232	1.33592e-05	tctC
CGL_RS10180	6.66667	5.49122	1.30443	4.7732e-05	CGL_RS10180
CGL_RS04485	95	5.49103	1.17784	1.41637e-05	metG
CGL_RS04850	3	5.49092	1.47466	0.000269694	CGL_RS04850
CGL_RS00015	15.3333	5.49072	1.24603	2.65237e-05	recF
CGL_RS09870	20.6667	5.48997	1.18233	1.48469e-05	rbfA
CGL_RS01255	4.33333	5.48953	1.23983	2.49407e-05	CGL_RS01255
CGL_RS08095	74	5.48939	1.17397	1.3694e-05	efp
CGL_RS07835	10	5.48909	1.22861	2.2368e-05	mptB
CGL_RS01705	19.6667	5.48844	1.20717	1.85022e-05	CGL_RS01705
CGL_RS14370	2.33333	5.48782	1.46339	0.000244638	CGL_RS14370
CGL_RS13005	54	5.48754	1.18652	1.56435e-05	CGL_RS13005
CGL_RS02200	12.6667	5.48736	1.10873	1.03956e-05	CGL_RS02200
CGL_RS10750	43.3333	5.48588	1.15969	1.23295e-05	CGL_RS10750
CGL_RS03500	132.667	5.48509	1.14225	1.13229e-05	CGL_RS03500
CGL_RS05290	24.3333	5.4849	1.15152	1.19095e-05	CGL_RS05290
CGL_RS05245	4	5.48418	1.23318	2.34973e-05	CGL_RS05245
CGL_RS07385	14	5.48192	1.26099	3.08288e-05	CGL_RS07385
CGL_RS13580	121.333	5.4814	1.15887	1.23376e-05	CGL_RS13580
CGL_RS08175	114.333	5.4805	1.22531	2.21545e-05	aspS
CGL_RS04575	11.3333	5.48012	1.21394	1.98913e-05	CGL_RS04575
CGL_RS12150	162.667	5.47981	1.164	1.27486e-05	ettA
CGL_RS04195	4.33333	5.47974	1.3693	9.80356e-05	CGL_RS04195
CGL_RS05650	59.6667	5.47958	1.12557	1.062e-05	CGL_RS05650
CGL_RS15005	16	5.4792	1.19389	1.69115e-05	CGL_RS15005
CGL_RS03040	0	5.47913	3.32333	0.103004	CGL_RS03040
CGL_RS15735	0	5.47913	3.32333	0.103004	CGL_RS15735
CGL_RS07720	1463	5.47898	1.18931	1.63595e-05	can
CGL_RS02365	11	5.47894	1.24184	2.60965e-05	CGL_RS02365
CGL_RS00985	53.3333	5.47879	1.23067	2.31825e-05	CGL_RS00985
CGL_RS09545	6	5.47865	1.24527	2.70791e-05	dtd
CGL_RS12950	69	5.47851	1.25175	2.87241e-05	CGL_RS12950
CGL_RS08730	52	5.47604	1.20108	1.79316e-05	CGL_RS08730
CGL_RS04810	14.3333	5.47601	1.18165	1.5252e-05	CGL_RS04810
CGL_RS04130	12.6667	5.47538	1.21882	2.09948e-05	CGL_RS04130
CGL_RS12300	5.33333	5.47406	1.30767	5.15744e-05	CGL_RS12300
CGL_RS04120	18.6667	5.47353	1.23855	2.56499e-05	CGL_RS04120
CGL_RS07360	11.3333	5.47322	1.24627	2.77221e-05	CGL_RS07360
CGL_RS09470	34	5.47298	1.20325	1.84278e-05	CGL_RS09470
CGL_RS08005	15	5.47294	1.23113	2.36636e-05	def
CGL_RS09915	155	5.47274	1.24009	2.60647e-05	CGL_RS09915
CGL_RS10950	473.667	5.47271	1.14697	1.16224e-05	sucB
CGL_RS09025	10	5.47264	1.25192	2.90165e-05	CGL_RS09025
CGL_RS01785	169.667	5.47256	1.20399	1.85323e-05	CGL_RS01785
CGL_RS14940	12	5.47198	1.56747	0.000613404	CGL_RS14940
CGL_RS06525	176.333	5.47133	1.18991	1.66588e-05	malP
CGL_RS05895	34.3333	5.46951	1.21527	2.06384e-05	CGL_RS05895
CGL_RS04725	126.667	5.46892	1.21099	1.98103e-05	CGL_RS04725
CGL_RS08860	7.33333	5.46858	1.25812	3.0903e-05	CGL_RS08860
CGL_RS01360	0.666667	5.46824	1.96764	0.00624898	CGL_RS01360
CGL_RS01320	110.333	5.46816	1.15239	1.20898e-05	leuA
CGL_RS10930	12.3333	5.46808	1.19276	1.70521e-05	CGL_RS10930
CGL_RS01750	33.3333	5.46654	1.24116	2.6736e-05	CGL_RS01750
CGL_RS09795	10	5.46597	1.2165	2.09774e-05	CGL_RS09795
CGL_RS14325	248	5.46592	1.18717	1.64176e-05	CGL_RS14325
CGL_RS11135	83.6667	5.46572	1.2011	1.83303e-05	CGL_RS11135
CGL_RS10435	41	5.46561	1.15036	1.19926e-05	CGL_RS10435
CGL_RS07705	61	5.46422	1.18717	1.64638e-05	CGL_RS07705
CGL_RS15305	2.33333	5.46414	1.43959	0.000206961	CGL_RS15305
CGL_RS11785	94.6667	5.46212	1.16765	1.36084e-05	CGL_RS11785
CGL_RS01625	17.6667	5.46164	1.16526	1.32903e-05	CGL_RS01625
CGL_RS00845	121.667	5.46143	1.67517	0.00136043	iolB
CGL_RS03150	34	5.46121	1.16001	1.27486e-05	CGL_RS03150
CGL_RS10815	52.3333	5.46069	1.19053	1.69568e-05	CGL_RS10815
CGL_RS07975	29.3333	5.45877	1.17135	1.41848e-05	CGL_RS07975
CGL_RS00750	15.3333	5.45866	1.19938	1.83303e-05	CGL_RS00750
CGL_RS09445	21.6667	5.45787	1.29948	4.91173e-05	msrB
CGL_RS03860	18	5.45761	1.23697	2.60965e-05	CGL_RS03860
CGL_RS07380	6.66667	5.45685	1.40523	0.000150104	CGL_RS07380
CGL_RS10165	0.333333	5.45655	2.38488	0.0242867	CGL_RS10165
CGL_RS04925	5.66667	5.45622	1.26495	3.44039e-05	CGL_RS04925
CGL_RS12875	27.6667	5.45564	1.22109	2.2368e-05	CGL_RS12875
CGL_RS13575	108.667	5.45463	1.1596	1.27486e-05	CGL_RS13575
CGL_RS04455	4.66667	5.4546	1.28085	4.03864e-05	CGL_RS04455
CGL_RS04390	9	5.45225	1.22409	2.3072e-05	CGL_RS04390
CGL_RS01910	330.333	5.45044	1.15282	1.24254e-05	CGL_RS01910
CGL_RS04065	22.6667	5.4503	1.25766	3.22813e-05	CGL_RS04065
CGL_RS10505	6.33333	5.45019	1.29984	5.04483e-05	CGL_RS10505
CGL_RS15355	28	5.4492	1.20181	1.9009e-05	CGL_RS15355
CGL_RS11775	84	5.44893	1.17411	1.49359e-05	CGL_RS11775
CGL_RS11735	7.33333	5.44824	1.33509	7.3933e-05	CGL_RS11735
CGL_RS15290	75.6667	5.44777	1.16503	1.3694e-05	CGL_RS15290
CGL_RS03685	12	5.44705	1.20279	1.92056e-05	CGL_RS03685
CGL_RS15745	0	5.44699	3.34223	0.106983	CGL_RS15745
CGL_RS08965	1	5.44604	2.83436	0.0585444	CGL_RS08965
CGL_RS07935	162.333	5.44519	1.20747	2.01239e-05	pgk
CGL_RS05955	9	5.44518	1.26476	3.50915e-05	CGL_RS05955
CGL_RS09595	4	5.4449	1.77085	0.0025052	nrdR
CGL_RS07220	33.6667	5.44443	1.25195	3.07235e-05	CGL_RS07220
CGL_RS10605	10.3333	5.44426	1.23411	2.60965e-05	CGL_RS10605
CGL_RS01350	485	5.44425	1.14115	1.16224e-05	CGL_RS01350
CGL_RS14870	2.33333	5.44425	1.4427	0.000223793	CGL_RS14870
CGL_RS10820	2.66667	5.44216	1.39666	0.000143067	CGL_RS10820
CGL_RS10335	10	5.44047	1.26563	3.5877e-05	CGL_RS10335
CGL_RS07215	40.6667	5.44024	1.14259	1.19468e-05	CGL_RS07215
CGL_RS07885	73.6667	5.43957	1.22934	2.51849e-05	CGL_RS07885
CGL_RS03555	25	5.43936	1.21733	2.2356e-05	CGL_RS03555
CGL_RS14135	5	5.43891	1.4002	0.000149593	CGL_RS14135
CGL_RS13060	50.6667	5.43843	1.1874	1.72259e-05	CGL_RS13060
CGL_RS08600	0.333333	5.43796	2.58507	0.0383134	CGL_RS08600
CGL_RS09735	1	5.43789	2.815	0.0572089	CGL_RS09735
CGL_RS11445	58.6667	5.43688	1.19962	1.90438e-05	CGL_RS11445
CGL_RS11010	44.6667	5.43622	1.17561	1.56435e-05	thrC
CGL_RS14340	26	5.43531	1.18132	1.65072e-05	aftB
CGL_RS03545	23.3333	5.43518	1.23019	2.57345e-05	CGL_RS03545
CGL_RS11500	15.3333	5.43517	1.24024	2.83609e-05	CGL_RS11500
CGL_RS11260	136.667	5.43513	1.23697	2.76518e-05	glmS
CGL_RS14140	23.6667	5.43511	1.19104	1.78095e-05	CGL_RS14140
CGL_RS10000	3	5.43475	1.42727	0.000197505	CGL_RS10000
CGL_RS09935	5.66667	5.43282	1.32314	6.7951e-05	CGL_RS09935
CGL_RS09055	37	5.43218	1.16291	1.38455e-05	CGL_RS09055
CGL_RS05325	7.33333	5.43097	1.23064	2.60647e-05	nadC
CGL_RS10105	20.6667	5.43027	1.21932	2.30951e-05	CGL_RS10105
CGL_RS12825	1280	5.43022	1.17264	1.54231e-05	CGL_RS12825
CGL_RS01850	23.3333	5.43014	1.13038	1.13229e-05	CGL_RS01850
CGL_RS13815	15.6667	5.42852	1.21709	2.27865e-05	CGL_RS13815
CGL_RS10625	21.6667	5.42783	1.11927	1.08701e-05	CGL_RS10625
CGL_RS03270	18.3333	5.4274	1.21183	2.17821e-05	CGL_RS03270
CGL_RS01450	1	5.4264	1.90293	0.00502829	CGL_RS01450
CGL_RS04600	7.66667	5.42609	1.22431	2.47375e-05	CGL_RS04600
CGL_RS07995	49.3333	5.42608	1.19387	1.85323e-05	CGL_RS07995
CGL_RS01955	5	5.42574	1.97246	0.00679454	CGL_RS01955
CGL_RS04885	18	5.42546	1.21738	2.28863e-05	CGL_RS04885
CGL_RS10705	33	5.42465	1.26178	3.58641e-05	ftsQ
CGL_RS01300	2	5.42434	1.48567	0.000350158	CGL_RS01300
CGL_RS07410	8	5.42425	1.33063	7.50397e-05	CGL_RS07410
CGL_RS01795	40.6667	5.42378	1.1925	1.84278e-05	CGL_RS01795
CGL_RS15195	2.66667	5.42344	1.47103	0.000307759	CGL_RS15195
CGL_RS10455	105.667	5.42276	1.17389	1.57456e-05	glgX
CGL_RS09715	86.6667	5.42275	1.12832	1.13229e-05	gluC
CGL_RS01200	8.66667	5.42271	1.38945	0.000139854	CGL_RS01200
CGL_RS10485	7.33333	5.42201	1.2375	2.83934e-05	CGL_RS10485
CGL_RS00810	83.3333	5.42198	1.16755	1.48455e-05	CGL_RS00810
CGL_RS05415	38.3333	5.42107	1.20861	2.13584e-05	CGL_RS05415
CGL_RS10780	7.66667	5.41952	1.31738	6.60825e-05	metF
CGL_RS07930	121.333	5.41937	1.1741	1.58517e-05	tpiA
CGL_RS11845	9	5.41927	1.2429	2.99014e-05	CGL_RS11845
CGL_RS13525	8.33333	5.41908	1.29533	5.2026e-05	CGL_RS13525
CGL_RS10020	13	5.41891	1.25839	3.4993e-05	CGL_RS10020
CGL_RS05745	2.66667	5.41834	2.43614	0.0285448	CGL_RS05745
CGL_RS03760	29.3333	5.41807	1.12035	1.10182e-05	mtrB
CGL_RS10660	0.666667	5.4176	2.12968	0.0122493	CGL_RS10660
CGL_RS03645	128.333	5.41736	1.13972	1.19926e-05	CGL_RS03645
CGL_RS08300	115.667	5.41699	1.18858	1.80361e-05	CGL_RS08300
CGL_RS06875	66.6667	5.41657	1.17641	1.64176e-05	uvrA
CGL_RS05330	11	5.41655	1.14089	1.20336e-05	nadA
CGL_RS02225	46.6667	5.41654	1.19874	1.97356e-05	hemL
CGL_RS04050	5.33333	5.41651	1.22519	2.55428e-05	CGL_RS04050
CGL_RS04280	132.667	5.41623	1.20999	2.19207e-05	pgi
CGL_RS07955	30.3333	5.41613	1.17927	1.68085e-05	rapZ
CGL_RS02650	6.66667	5.41609	1.87037	0.00439526	CGL_RS02650
CGL_RS05490	23.3333	5.41576	1.2609	3.60791e-05	mshB
CGL_RS14200	8.33333	5.41514	1.21085	2.21901e-05	CGL_RS14200
CGL_RS00680	50.3333	5.4147	1.12645	1.13229e-05	CGL_RS00680
CGL_RS04490	11.3333	5.41443	1.2039	2.08437e-05	CGL_RS04490
CGL_RS13040	2.33333	5.41384	1.50375	0.000419739	CGL_RS13040
CGL_RS15395	64.6667	5.4134	1.17202	1.57477e-05	CGL_RS15395
CGL_RS07065	17.3333	5.41179	1.23448	2.82712e-05	CGL_RS07065
CGL_RS00430	8	5.41168	1.30832	6.11431e-05	CGL_RS00430
CGL_RS12525	21.3333	5.41042	1.24451	3.08288e-05	CGL_RS12525
CGL_RS05500	18.6667	5.41017	1.15858	1.39039e-05	CGL_RS05500
CGL_RS10520	1.66667	5.41008	1.54656	0.00059819	CGL_RS10520
CGL_RS11910	103.667	5.40983	1.21244	2.26932e-05	catA
CGL_RS03400	24.6667	5.40775	1.19397	1.91815e-05	CGL_RS03400
CGL_RS12860	42	5.40721	1.17703	1.68004e-05	mshD
CGL_RS10070	296.667	5.4068	1.20956	2.22996e-05	tsf
CGL_RS01690	5	5.40636	1.36682	0.00011569	CGL_RS01690
CGL_RS11835	52.6667	5.40576	1.10647	1.05997e-05	clpX
CGL_RS06015	278	5.40567	1.1552	1.35691e-05	CGL_RS06015
CGL_RS11425	12	5.40558	1.20621	2.15885e-05	idi
CGL_RS10200	3.66667	5.40443	1.26718	3.96088e-05	CGL_RS10200
CGL_RS05395	1.33333	5.40424	2.17612	0.0144769	CGL_RS05395
CGL_RS10885	157.667	5.40405	1.22293	2.56688e-05	CGL_RS10885
CGL_RS14525	161.333	5.40342	1.27521	4.35112e-05	lldD
CGL_RS07300	0	5.40261	3.38616	0.11442	phnE
CGL_RS11890	6	5.40053	1.31547	6.80716e-05	pcaH
CGL_RS05930	59	5.40014	1.16799	1.56435e-05	CGL_RS05930
CGL_RS07330	247.667	5.40008	1.19144	1.90438e-05	CGL_RS07330
CGL_RS07130	14	5.39986	1.23989	3.02389e-05	scpB
CGL_RS08320	12.3333	5.39948	1.19329	1.94469e-05	CGL_RS08320
CGL_RS01185	36.3333	5.39817	1.21875	2.48422e-05	CGL_RS01185
CGL_RS03585	2.66667	5.39744	1.57621	0.000772379	CGL_RS03585
CGL_RS00340	15	5.39732	1.19424	1.96886e-05	CGL_RS00340
CGL_RS01005	4.33333	5.39683	1.35727	0.00010736	CGL_RS01005
CGL_RS06125	6.66667	5.39654	1.34342	9.26299e-05	CGL_RS06125
CGL_RS03205	24.3333	5.39647	1.15647	1.40785e-05	CGL_RS03205
CGL_RS07240	6.33333	5.39619	1.28033	4.68316e-05	CGL_RS07240
CGL_RS02605	740.667	5.39548	1.23765	2.99472e-05	rpsC
CGL_RS01270	0.666667	5.39415	2.64475	0.0446838	CGL_RS01270
CGL_RS00385	8.66667	5.39412	1.25	3.41574e-05	CGL_RS00385
CGL_RS06865	162	5.39409	1.21994	2.54881e-05	CGL_RS06865
CGL_RS02990	25	5.39352	1.26192	3.85461e-05	CGL_RS02990
CGL_RS03240	45.3333	5.39338	1.21467	2.40274e-05	CGL_RS03240
CGL_RS06815	6.33333	5.39283	1.31952	7.22459e-05	CGL_RS06815
CGL_RS06605	4.33333	5.3926	1.31735	7.07953e-05	CGL_RS06605
CGL_RS06995	139	5.39242	1.19974	2.0939e-05	CGL_RS06995
CGL_RS05670	0.666667	5.3923	2.12059	0.0122806	CGL_RS05670
CGL_RS07755	28	5.39195	1.14283	1.2712e-05	CGL_RS07755
CGL_RS08495	115	5.39131	1.20873	2.27865e-05	CGL_RS08495
CGL_RS06300	5.33333	5.3908	1.8015	0.00326586	CGL_RS06300
CGL_RS15090	7	5.3904	1.22963	2.82712e-05	CGL_RS15090
CGL_RS10570	103.667	5.39006	1.17014	1.63595e-05	dnaE
CGL_RS05010	269.333	5.38985	1.16011	1.48455e-05	CGL_RS05010
CGL_RS08225	34.3333	5.38967	1.18433	1.83303e-05	CGL_RS08225
CGL_RS02835	438.333	5.38852	1.21914	2.56403e-05	rpsD
CGL_RS01710	6.66667	5.38852	1.28698	5.1415e-05	CGL_RS01710
CGL_RS05140	36.6667	5.38708	1.19346	1.99144e-05	CGL_RS05140
CGL_RS14300	93.3333	5.38699	1.17302	1.68085e-05	CGL_RS14300
CGL_RS11290	16.3333	5.38563	1.24262	3.2272e-05	CGL_RS11290
CGL_RS05430	7.66667	5.38548	1.31045	6.71098e-05	CGL_RS05430
CGL_RS14590	2	5.38395	1.53456	0.000576951	CGL_RS14590
CGL_RS08325	25.3333	5.38269	1.19765	2.09419e-05	CGL_RS08325
CGL_RS13780	9.33333	5.38229	1.25318	3.60977e-05	CGL_RS13780
CGL_RS13195	11.6667	5.38227	1.2792	4.80041e-05	nagB
CGL_RS13715	50.3333	5.38192	1.12147	1.13676e-05	CGL_RS13715
CGL_RS12720	0	5.38045	3.39916	0.117242	CGL_RS12720
CGL_RS01030	11.6667	5.38044	1.24497	3.34974e-05	CGL_RS01030
CGL_RS09945	8.33333	5.37948	1.24651	3.41303e-05	CGL_RS09945
CGL_RS09765	12.6667	5.37938	1.16179	1.54269e-05	CGL_RS09765
CGL_RS06230	97	5.37899	1.19056	1.9738e-05	CGL_RS06230
CGL_RS13310	72.6667	5.37895	1.1746	1.72624e-05	CGL_RS13310
CGL_RS13965	4.33333	5.37873	1.32011	7.54187e-05	CGL_RS13965
CGL_RS07070	21.6667	5.3778	1.20015	2.1618e-05	CGL_RS07070
CGL_RS01435	3	5.37765	1.43731	0.000252202	CGL_RS01435
CGL_RS12985	2.66667	5.37681	1.43063	0.000237016	CGL_RS12985
CGL_RS06915	0.333333	5.37662	2.41447	0.0283697	CGL_RS06915
CGL_RS12100	17	5.37638	1.18532	1.9009e-05	CGL_RS12100
CGL_RS07285	5.33333	5.37551	1.3372	9.18512e-05	CGL_RS07285
CGL_RS08195	7.66667	5.3749	1.27715	4.78884e-05	CGL_RS08195
CGL_RS10290	24	5.37485	1.20693	2.30951e-05	mutM
CGL_RS05015	143.333	5.37471	1.14659	1.32903e-05	CGL_RS05015
CGL_RS00615	6.66667	5.37386	1.23341	3.01493e-05	panC
CGL_RS07095	18	5.37316	1.22189	2.72802e-05	CGL_RS07095
CGL_RS03320	14.6667	5.37243	1.22431	2.79897e-05	CGL_RS03320
CGL_RS00780	27.6667	5.37202	1.21655	2.59269e-05	CGL_RS00780
CGL_RS13730	62	5.37182	1.19507	2.0939e-05	CGL_RS13730
CGL_RS09045	25	5.37102	1.19744	2.13584e-05	CGL_RS09045
CGL_RS11165	69.3333	5.37039	1.1901	1.99242e-05	CGL_RS11165
CGL_RS06360	1.33333	5.37036	1.60191	0.000991689	CGL_RS06360
CGL_RS08305	4	5.37014	1.37382	0.00013683	CGL_RS08305
CGL_RS13330	7	5.36995	1.25721	3.88642e-05	CGL_RS13330
CGL_RS01755	9.33333	5.36896	1.33534	9.17512e-05	CGL_RS01755
CGL_RS02195	24.3333	5.36829	1.20862	2.39511e-05	hemB
CGL_RS06990	11.6667	5.36801	1.29037	5.66204e-05	CGL_RS06990
CGL_RS10410	18.3333	5.36739	1.21361	2.5387e-05	CGL_RS10410
CGL_RS07620	1	5.36657	1.69445	0.00184787	CGL_RS07620
CGL_RS13535	409	5.36605	1.16076	1.56435e-05	CGL_RS13535
CGL_RS02820	289.667	5.36588	1.24803	3.58455e-05	infA
CGL_RS01950	4.66667	5.36508	1.34175	9.90296e-05	CGL_RS01950
CGL_RS08260	19	5.36413	1.19366	2.09571e-05	CGL_RS08260
CGL_RS13370	16.3333	5.36397	1.13317	1.22828e-05	CGL_RS13370
CGL_RS11675	39.6667	5.36396	1.22492	2.84792e-05	CGL_RS11675
CGL_RS11300	27	5.36355	1.20321	2.2879e-05	CGL_RS11300
CGL_RS07370	7	5.36325	1.26446	4.28628e-05	CGL_RS07370
CGL_RS06440	0.333333	5.36314	2.61555	0.043538	CGL_RS06440
CGL_RS03935	173.333	5.36289	1.20044	2.23786e-05	pdxT
CGL_RS15215	13.3333	5.3611	1.23004	3.00167e-05	CGL_RS15215
CGL_RS13405	10.6667	5.36079	1.25776	3.99407e-05	CGL_RS13405
CGL_RS03110	6	5.36075	1.31891	7.83988e-05	CGL_RS03110
CGL_RS05925	282.667	5.35903	1.16049	1.57772e-05	CGL_RS05925
CGL_RS06215	85	5.35864	1.22637	2.91606e-05	gatA
CGL_RS07980	13.3333	5.35822	1.19036	2.06384e-05	CGL_RS07980
CGL_RS05915	31.3333	5.3581	1.19726	2.19764e-05	narJ
CGL_RS13170	2.66667	5.35762	1.53728	0.000625869	CGL_RS13170
CGL_RS11325	9	5.35702	1.22278	2.83934e-05	recO
CGL_RS01975	3	5.3569	1.3901	0.000167772	CGL_RS01975
CGL_RS06290	5	5.35648	1.3565	0.000118412	lysE
CGL_RS02860	0.666667	5.3558	2.13791	0.0136433	CGL_RS02860
CGL_RS00525	18	5.35579	1.21389	2.60965e-05	amn
CGL_RS12045	2	5.35495	1.63946	0.00133215	CGL_RS12045
CGL_RS04015	12.6667	5.35492	1.23448	3.18778e-05	ftsX
CGL_RS04835	10.3333	5.35346	1.24864	3.70259e-05	CGL_RS04835
CGL_RS10310	3.33333	5.35327	1.51929	0.00054831	CGL_RS10310
CGL_RS07750	38	5.35324	1.19227	2.1147e-05	CGL_RS07750
CGL_RS14570	1.66667	5.3532	1.5423	0.00065821	CGL_RS14570
CGL_RS04340	12	5.35318	1.18097	1.90438e-05	amtR
CGL_RS14425	12	5.35286	1.24666	3.62047e-05	CGL_RS14425
CGL_RS07440	17	5.35268	1.21865	2.76689e-05	CGL_RS07440
CGL_RS00570	1.33333	5.35257	1.6597	0.00153028	CGL_RS00570
CGL_RS04305	1.33333	5.35229	1.83739	0.0041763	CGL_RS04305
CGL_RS12835	12.3333	5.35223	1.23668	3.2869e-05	phoU
CGL_RS06000	11.6667	5.35221	1.19323	2.13584e-05	CGL_RS06000
CGL_RS15410	6.66667	5.35218	1.28311	5.44104e-05	yidD
CGL_RS10940	83	5.35168	1.18373	1.96105e-05	CGL_RS10940
CGL_RS08640	25.3333	5.35077	1.17144	1.76723e-05	CGL_RS08640
CGL_RS00485	9.66667	5.35073	1.30827	7.15715e-05	ureE
CGL_RS09885	58	5.35032	1.19561	2.199e-05	nusA
CGL_RS12770	5	5.35021	1.42068	0.000230369	cysE
CGL_RS06860	16	5.34948	1.23594	3.28608e-05	CGL_RS06860
CGL_RS14970	25.3333	5.34945	1.20798	2.48736e-05	CGL_RS14970
CGL_RS01855	26	5.34928	1.19702	2.23441e-05	CGL_RS01855
CGL_RS12780	5.66667	5.3486	1.68613	0.00181801	CGL_RS12780
CGL_RS08655	4.33333	5.3479	1.32372	8.53284e-05	CGL_RS08655
CGL_RS06580	8	5.3475	1.25711	4.10736e-05	CGL_RS06580
CGL_RS05595	49	5.34703	1.11424	1.13676e-05	CGL_RS05595
CGL_RS02250	23.3333	5.34687	1.2099	2.56499e-05	ccsB
CGL_RS01385	1.66667	5.34606	1.65223	0.00147691	arsB
CGL_RS00455	0	5.34593	3.443	0.124303	CGL_RS00455
CGL_RS12155	2	5.34539	1.53283	0.000621418	CGL_RS12155
CGL_RS04440	11.6667	5.34511	1.34222	0.000104945	CGL_RS04440
CGL_RS04775	20	5.34495	1.23757	3.37623e-05	CGL_RS04775
CGL_RS02780	3	5.34454	1.37852	0.000153879	CGL_RS02780
CGL_RS12935	17.3333	5.34392	1.18892	2.0939e-05	CGL_RS12935
CGL_RS06675	25.6667	5.34287	1.19942	2.3047e-05	CGL_RS06675
CGL_RS07745	11	5.34209	1.24876	3.80469e-05	CGL_RS07745
CGL_RS10515	14.6667	5.34178	1.1986	2.28863e-05	CGL_RS10515
CGL_RS06750	80	5.34146	1.15958	1.63595e-05	polA
CGL_RS01700	5	5.34065	1.40232	0.000197098	CGL_RS01700
CGL_RS10500	18.3333	5.34007	1.21349	2.69761e-05	CGL_RS10500
CGL_RS14640	31	5.33868	1.17049	1.78825e-05	CGL_RS14640
CGL_RS02645	453.667	5.3366	1.19859	2.31486e-05	rplE
CGL_RS04415	27.3333	5.33577	1.20439	2.4842e-05	mscL
CGL_RS13550	4.33333	5.33571	1.30959	7.54187e-05	CGL_RS13550
CGL_RS03190	61	5.33479	1.17291	1.84278e-05	CGL_RS03190
CGL_RS07460	11.3333	5.33453	1.16865	1.77709e-05	tatC
CGL_RS04860	4.33333	5.33401	1.32072	8.57209e-05	CGL_RS04860
CGL_RS05380	0	5.334	3.42938	0.123686	CGL_RS05380
CGL_RS11255	3.33333	5.33381	1.43434	0.000274417	CGL_RS11255
CGL_RS03795	14.6667	5.33298	1.17409	1.86801e-05	CGL_RS03795
CGL_RS06400	34.3333	5.33268	1.17126	1.82712e-05	CGL_RS06400
CGL_RS05520	12	5.33241	1.21439	2.77357e-05	dapD
CGL_RS12200	115.333	5.33172	1.17403	1.8685e-05	CGL_RS12200
CGL_RS00260	20.3333	5.3309	1.19221	2.22016e-05	CGL_RS00260
CGL_RS00975	79.6667	5.33082	1.16002	1.67766e-05	CGL_RS00975
CGL_RS01865	59.6667	5.33029	1.18153	2.00005e-05	CGL_RS01865
CGL_RS14460	4.33333	5.33014	1.30819	7.54187e-05	CGL_RS14460
CGL_RS08025	30	5.32966	1.17189	1.84354e-05	rpoZ
CGL_RS10895	219.667	5.32919	1.14431	1.4313e-05	CGL_RS10895
CGL_RS13130	4.66667	5.32855	1.9326	0.00666467	CGL_RS13130
CGL_RS12000	20.6667	5.32838	1.12147	1.19926e-05	CGL_RS12000
CGL_RS12195	1591.67	5.32748	1.16605	1.76627e-05	CGL_RS12195
CGL_RS07200	6	5.32736	1.35439	0.000125394	CGL_RS07200
CGL_RS08935	0.333333	5.32728	2.64031	0.0470409	CGL_RS08935
CGL_RS08015	22	5.32675	1.22419	3.054e-05	metK
CGL_RS11045	31	5.32641	1.19352	2.26888e-05	CGL_RS11045
CGL_RS07540	6.66667	5.32573	1.80988	0.00381547	CGL_RS07540
CGL_RS11630	5.66667	5.32492	1.85912	0.00484178	holA
CGL_RS13190	24	5.32388	1.19886	2.39845e-05	scrB
CGL_RS12345	3	5.32361	1.82119	0.00404902	CGL_RS12345
CGL_RS13270	11	5.32347	1.23873	3.59521e-05	ispD
CGL_RS11390	527	5.32337	1.16611	1.77638e-05	malQ
CGL_RS10140	0.666667	5.3232	1.99477	0.00860311	thiS
CGL_RS11625	17	5.32268	1.21949	2.96378e-05	CGL_RS11625
CGL_RS12160	26.3333	5.32188	1.15096	1.56435e-05	CGL_RS12160
CGL_RS07445	28.3333	5.3215	1.21492	2.84163e-05	CGL_RS07445
CGL_RS04235	11.6667	5.32109	1.19872	2.40945e-05	CGL_RS04235
CGL_RS06790	19	5.32083	1.22778	3.22813e-05	coaE
CGL_RS14270	2	5.32018	1.53777	0.000682743	CGL_RS14270
CGL_RS03310	6.66667	5.31946	1.2364	3.54519e-05	CGL_RS03310
CGL_RS04785	60	5.31905	1.19032	2.23452e-05	ggt
CGL_RS11145	80.3333	5.31899	1.21149	2.77859e-05	CGL_RS11145
CGL_RS03415	29.6667	5.31887	1.19018	2.23441e-05	upp
CGL_RS04320	13.3333	5.31847	1.1686	1.83303e-05	CGL_RS04320
CGL_RS04895	38	5.31742	1.1817	2.06684e-05	ppx2
CGL_RS06625	23	5.31611	1.28457	6.07024e-05	CGL_RS06625
CGL_RS09960	16	5.3161	1.22085	3.02431e-05	CGL_RS09960
CGL_RS12795	139.667	5.31582	1.12937	1.27486e-05	sucC
CGL_RS07340	6	5.31509	1.2668	4.99389e-05	CGL_RS07340
CGL_RS05675	1.33333	5.31508	1.86549	0.00506102	CGL_RS05675
CGL_RS11415	18.6667	5.31499	1.21076	2.78303e-05	treS
CGL_RS12420	17.3333	5.31431	1.24333	3.85389e-05	CGL_RS12420
CGL_RS15000	10	5.31394	1.27136	5.2776e-05	CGL_RS15000
CGL_RS13670	14	5.31355	1.23894	3.68409e-05	CGL_RS13670
CGL_RS14170	149.667	5.31346	1.158	1.69281e-05	CGL_RS14170
CGL_RS11905	12.3333	5.31315	1.20811	2.72412e-05	CGL_RS11905
CGL_RS01615	90.3333	5.31257	1.17138	1.9009e-05	topA
CGL_RS08255	104.333	5.31241	1.16259	1.76627e-05	CGL_RS08255
CGL_RS01060	1	5.31232	1.67565	0.00182865	CGL_RS01060
CGL_RS03695	42.3333	5.31209	1.14168	1.45456e-05	CGL_RS03695
CGL_RS15460	5.66667	5.31169	1.31447	8.50545e-05	CGL_RS15460
CGL_RS00820	10.3333	5.31157	1.22441	3.18619e-05	CGL_RS00820
CGL_RS13690	11.6667	5.31148	1.16633	1.82305e-05	CGL_RS13690
CGL_RS02545	7	5.31126	1.25439	4.38645e-05	CGL_RS02545
CGL_RS06195	5	5.31119	1.2767	5.66204e-05	CGL_RS06195
CGL_RS13515	8.66667	5.31116	1.2967	7.04244e-05	CGL_RS13515
CGL_RS09575	51.3333	5.3111	1.18938	2.24789e-05	CGL_RS09575
CGL_RS13485	20.6667	5.3108	1.24979	4.17463e-05	CGL_RS13485
CGL_RS10365	504	5.30996	1.15406	1.65072e-05	pyk
CGL_RS02520	5.66667	5.3097	1.40035	0.000209635	CGL_RS02520
CGL_RS13840	2.33333	5.30919	1.50732	0.000550647	cmr
CGL_RS07910	1	5.3088	1.77427	0.0032677	CGL_RS07910
CGL_RS10755	37	5.30807	1.16136	1.76036e-05	rsmH
CGL_RS02145	7	5.30763	1.3121	8.38216e-05	qsuB
CGL_RS07695	6.33333	5.30732	1.29651	7.07953e-05	CGL_RS07695
CGL_RS06120	5	5.30713	1.23885	3.73124e-05	CGL_RS06120
CGL_RS08615	1	5.30692	1.95661	0.00759357	CGL_RS08615
CGL_RS12715	0	5.30678	3.14156	0.0952412	CGL_RS12715
CGL_RS14410	26.6667	5.30636	1.22241	3.15971e-05	CGL_RS14410
CGL_RS06100	160.333	5.30584	1.1627	1.78095e-05	glgB
CGL_RS07865	18.3333	5.30582	1.23119	3.46833e-05	CGL_RS07865
CGL_RS09550	70	5.30558	1.13189	1.32903e-05	CGL_RS09550
CGL_RS04655	26	5.30505	1.18957	2.27888e-05	CGL_RS04655
CGL_RS15200	15.6667	5.30378	1.25007	4.26544e-05	CGL_RS15200
CGL_RS10450	4.33333	5.30255	1.38036	0.000175366	CGL_RS10450
CGL_RS01605	15.3333	5.30246	1.20168	2.60965e-05	CGL_RS01605
CGL_RS14535	3	5.30188	1.56042	0.00084598	CGL_RS14535
CGL_RS13255	0.666667	5.30173	2.14413	0.0149145	CGL_RS13255
CGL_RS15065	3.66667	5.30166	1.42063	0.000261728	CGL_RS15065
CGL_RS10510	48.3333	5.30137	1.16088	1.77234e-05	treY
CGL_RS03825	7.33333	5.30088	1.27972	6.01732e-05	rsrA
CGL_RS05115	21	5.3006	1.20829	2.80588e-05	xseA
CGL_RS07660	156.333	5.30006	1.10543	1.1443e-05	meaB
CGL_RS09955	218.667	5.30005	1.18719	2.25697e-05	mqo
CGL_RS02395	9.33333	5.29897	1.24738	4.1883e-05	CGL_RS02395
CGL_RS08745	0	5.2984	3.46328	0.129891	CGL_RS08745
CGL_RS11925	61.3333	5.29785	1.64212	NA	CGL_RS11925
CGL_RS06575	49.6667	5.2978	1.18488	2.2209e-05	CGL_RS06575
CGL_RS15115	17.3333	5.29773	1.17401	1.99242e-05	trpB
CGL_RS07665	311	5.29762	1.13339	1.37397e-05	scpA
CGL_RS11670	72	5.29689	1.15854	1.75471e-05	CGL_RS11670
CGL_RS09420	0.333333	5.29647	2.64437	0.0486508	CGL_RS09420
CGL_RS11400	6	5.29602	1.28275	6.26718e-05	CGL_RS11400
CGL_RS01025	6.33333	5.29542	1.32759	0.000102506	CGL_RS01025
CGL_RS15095	13	5.29515	1.23276	3.6072e-05	CGL_RS15095
CGL_RS01875	37.3333	5.29493	1.20523	2.76585e-05	CGL_RS01875
CGL_RS09395	3.66667	5.29456	1.34534	0.000124369	CGL_RS09395
CGL_RS13335	143	5.29439	1.17517	2.04112e-05	CGL_RS13335
CGL_RS03870	35.6667	5.29361	1.17871	2.10835e-05	CGL_RS03870
CGL_RS11660	7	5.29299	1.26404	5.13872e-05	nadD
CGL_RS13530	70.3333	5.29209	1.18698	2.28485e-05	ppk2
CGL_RS02120	22	5.292	1.19221	2.40945e-05	CGL_RS02120
CGL_RS03355	19.6667	5.29159	1.21659	3.06849e-05	CGL_RS03355
CGL_RS01105	20.6667	5.29054	1.09016	1.08411e-05	moaC
CGL_RS03255	19	5.29037	1.2413	3.99541e-05	CGL_RS03255
CGL_RS12955	61.3333	5.28835	1.24296	4.0976e-05	CGL_RS12955
CGL_RS08045	162.333	5.28761	1.17101	1.98299e-05	carB
CGL_RS05035	16.6667	5.28759	1.23163	3.62786e-05	CGL_RS05035
CGL_RS04330	171.333	5.28708	1.18507	2.27191e-05	purH
CGL_RS12125	5.66667	5.2868	1.27853	6.13826e-05	chrA
CGL_RS08735	0	5.28593	3.47146	0.131549	CGL_RS08735
CGL_RS12675	56.3333	5.28567	1.16862	1.95129e-05	CGL_RS12675
CGL_RS14060	183	5.2839	1.16524	1.9009e-05	tctA
CGL_RS07675	1	5.28348	1.81684	0.00424098	CGL_RS07675
CGL_RS11555	23	5.28319	1.2296	3.60056e-05	thiX
CGL_RS04780	3.66667	5.28272	1.2811	6.38379e-05	CGL_RS04780
CGL_RS07350	1.66667	5.28251	1.52594	0.000677955	CGL_RS07350
CGL_RS01815	72.3333	5.28244	1.2112	2.98874e-05	CGL_RS01815
CGL_RS04565	15.3333	5.28096	1.18679	2.33027e-05	CGL_RS04565
CGL_RS03720	25	5.27946	1.20191	2.76689e-05	CGL_RS03720
CGL_RS05910	29.6667	5.27894	1.22218	3.37452e-05	narI
CGL_RS08460	39.3333	5.27794	1.15936	1.82797e-05	CGL_RS08460
CGL_RS04640	16.6667	5.27691	1.21915	3.28608e-05	CGL_RS04640
CGL_RS02655	11	5.2763	1.30283	8.24072e-05	CGL_RS02655
CGL_RS10710	56.6667	5.27623	1.14182	1.56811e-05	murC
CGL_RS07900	58.3333	5.27445	1.19552	2.60965e-05	CGL_RS07900
CGL_RS15020	83	5.27409	1.19036	2.48173e-05	CGL_RS15020
CGL_RS12545	75	5.27406	1.1802	2.23441e-05	nrdF
CGL_RS14715	2	5.27268	1.49963	0.000561884	CGL_RS14715
CGL_RS09710	305.667	5.27204	1.17456	2.12039e-05	gluB
CGL_RS11235	27	5.27116	1.15767	1.82712e-05	CGL_RS11235
CGL_RS15480	0	5.2707	3.1701	0.100179	CGL_RS15480
CGL_RS13480	10.6667	5.27059	1.27135	5.93888e-05	CGL_RS13480
CGL_RS11460	41.6667	5.26987	1.1624	1.90183e-05	CGL_RS11460
CGL_RS06140	31	5.2698	1.20468	2.88741e-05	CGL_RS06140
CGL_RS03140	14	5.26939	1.19505	2.63164e-05	CGL_RS03140
CGL_RS02280	4.66667	5.26897	1.45233	0.000380308	CGL_RS02280
CGL_RS06890	134	5.26816	1.16396	1.93594e-05	rpmI
CGL_RS12660	32	5.26771	1.21045	3.05044e-05	CGL_RS12660
CGL_RS08995	0	5.26766	3.48362	0.134197	CGL_RS08995
CGL_RS15265	51.6667	5.26661	1.20045	2.80379e-05	CGL_RS15265
CGL_RS03775	406.667	5.26602	1.21361	3.17576e-05	raiA
CGL_RS11060	10.3333	5.26573	1.23668	4.04237e-05	CGL_RS11060
CGL_RS15085	31.3333	5.26528	1.21592	3.26591e-05	CGL_RS15085
CGL_RS00795	24.6667	5.26509	1.22086	3.44501e-05	CGL_RS00795
CGL_RS10360	5	5.2647	1.26643	5.72493e-05	CGL_RS10360
CGL_RS05375	2	5.26376	1.52363	0.000694444	CGL_RS05375
CGL_RS14105	13.3333	5.26374	1.22051	3.44501e-05	CGL_RS14105
CGL_RS07345	10.6667	5.26191	1.26431	5.63103e-05	CGL_RS07345
CGL_RS06730	2	5.26125	1.64839	0.00170372	CGL_RS06730
CGL_RS00885	2.33333	5.26066	1.60861	0.0013145	CGL_RS00885
CGL_RS14380	40	5.26063	1.18372	2.37663e-05	glf
CGL_RS05250	0.666667	5.26031	2.2862	0.0235087	CGL_RS05250
CGL_RS01800	62	5.25991	1.1936	2.65237e-05	CGL_RS01800
CGL_RS02000	7.33333	5.25971	1.28087	6.79473e-05	CGL_RS02000
CGL_RS11420	15	5.25871	1.2519	4.9091e-05	CGL_RS11420
CGL_RS05705	1.66667	5.25801	1.59752	0.00122226	CGL_RS05705
CGL_RS14275	22.6667	5.25798	1.24218	4.40539e-05	trmB
CGL_RS06200	53.3333	5.25776	1.22355	3.59906e-05	ligA
CGL_RS15415	45.6667	5.25767	1.24285	4.44684e-05	rnpA
CGL_RS04750	5.66667	5.25755	1.32344	0.000108655	CGL_RS04750
CGL_RS13870	2.33333	5.25746	1.46603	0.00043974	CGL_RS13870
CGL_RS07395	41	5.25729	1.17842	2.27191e-05	CGL_RS07395
CGL_RS04615	13	5.25607	1.28084	6.84853e-05	CGL_RS04615
CGL_RS09500	21	5.25554	1.20293	2.92107e-05	CGL_RS09500
CGL_RS14405	85.3333	5.25527	1.16463	1.99242e-05	serS
CGL_RS07870	615.667	5.25493	1.21564	3.34246e-05	tkt
CGL_RS09930	4.66667	5.25397	1.39059	0.000219924	CGL_RS09930
CGL_RS10270	4.33333	5.25352	1.22937	3.86473e-05	CGL_RS10270
CGL_RS10790	19	5.2535	1.20336	2.95802e-05	CGL_RS10790
CGL_RS15055	19.3333	5.25334	1.15689	1.8685e-05	CGL_RS15055
CGL_RS03440	185	5.25317	1.1928	2.67537e-05	CGL_RS03440
CGL_RS12690	82.6667	5.25271	1.14428	1.68493e-05	CGL_RS12690
CGL_RS11505	9.33333	5.25266	1.22708	3.76548e-05	CGL_RS11505
CGL_RS02970	26.6667	5.25193	1.19567	2.76689e-05	CGL_RS02970
CGL_RS07765	8	5.25163	1.32922	0.000117587	CGL_RS07765
CGL_RS13660	24	5.25119	1.19116	2.63976e-05	CGL_RS13660
CGL_RS14710	7.33333	5.25108	1.26919	6.09168e-05	CGL_RS14710
CGL_RS14450	11	5.25059	1.29022	7.69038e-05	CGL_RS14450
CGL_RS02325	1.66667	5.24948	1.70786	0.00251273	CGL_RS02325
CGL_RS14830	23.3333	5.24876	1.30946	9.56912e-05	CGL_RS14830
CGL_RS12245	5	5.24807	1.34918	0.000146485	larC
CGL_RS05615	18.6667	5.24751	1.17042	2.14285e-05	CGL_RS05615
CGL_RS10175	15.6667	5.24717	1.20679	3.07878e-05	CGL_RS10175
CGL_RS14910	52.6667	5.24697	1.2177	3.47201e-05	CGL_RS14910
CGL_RS11605	70	5.24697	1.18372	2.46849e-05	lepA
CGL_RS01290	74.6667	5.24653	1.14746	1.75471e-05	CGL_RS01290
CGL_RS10765	102	5.24588	1.12343	1.39039e-05	CGL_RS10765
CGL_RS09190	5.66667	5.24583	1.32555	0.000114766	CGL_RS09190
CGL_RS08060	24.3333	5.24563	1.27434	6.55637e-05	CGL_RS08060
CGL_RS05525	21.6667	5.24346	1.19869	2.88741e-05	aroP
CGL_RS05795	153.667	5.24034	1.15959	1.96979e-05	putP
CGL_RS05535	27.6667	5.24006	1.17629	2.3047e-05	dapE
CGL_RS05025	212	5.23973	1.14427	1.72667e-05	CGL_RS05025
CGL_RS05315	6	5.23932	1.32688	0.000118417	CGL_RS05315
CGL_RS09610	11.6667	5.23817	1.19831	2.90165e-05	CGL_RS09610
CGL_RS03290	38.3333	5.23762	1.2176	3.55516e-05	CGL_RS03290
CGL_RS06395	9.33333	5.23757	1.23904	4.50231e-05	CGL_RS06395
CGL_RS10735	57.3333	5.23741	1.18227	2.48422e-05	CGL_RS10735
CGL_RS13465	19.6667	5.23616	1.20084	2.98954e-05	CGL_RS13465
CGL_RS08125	2.33333	5.23604	2.17215	0.0176142	CGL_RS08125
CGL_RS01505	1	5.23303	1.96799	0.00884284	CGL_RS01505
CGL_RS13245	2	5.2311	1.61521	0.00146273	CGL_RS13245
CGL_RS11530	14.3333	5.22985	1.19868	2.97767e-05	CGL_RS11530
CGL_RS12085	26.6667	5.22979	1.19918	2.98902e-05	CGL_RS12085
CGL_RS08275	53.6667	5.2295	1.19625	2.90165e-05	secD
CGL_RS15260	1.66667	5.22867	2.13133	0.015715	CGL_RS15260
CGL_RS11365	7.33333	5.22754	1.2902	8.18072e-05	hemW
CGL_RS01040	16.3333	5.22735	1.22419	3.9008e-05	CGL_RS01040
CGL_RS09200	8.33333	5.22726	1.27688	7.07953e-05	CGL_RS09200
CGL_RS10395	21	5.22708	1.20463	3.17576e-05	CGL_RS10395
CGL_RS12655	8.33333	5.22517	1.19579	2.91606e-05	CGL_RS12655
CGL_RS07760	0.666667	5.225	1.9792	0.00933947	CGL_RS07760
CGL_RS13430	31	5.22477	1.18527	2.64239e-05	folP
CGL_RS06325	10.3333	5.22389	1.20441	3.19239e-05	CGL_RS06325
CGL_RS04825	51	5.22284	1.16381	2.12418e-05	mfd
CGL_RS01045	11.3333	5.22189	1.29009	8.30004e-05	CGL_RS01045
CGL_RS09785	23.6667	5.22185	1.20803	3.34246e-05	CGL_RS09785
CGL_RS11410	2.33333	5.22159	2.24677	0.0221509	CGL_RS11410
CGL_RS05740	33.3333	5.22131	1.19237	2.84792e-05	CGL_RS05740
CGL_RS05365	5	5.22081	1.37726	0.000210371	CGL_RS05365
CGL_RS14600	9.66667	5.22028	1.24174	4.85385e-05	CGL_RS14600
CGL_RS04215	10.3333	5.2193	1.29398	8.75428e-05	CGL_RS04215
CGL_RS10340	25.6667	5.21912	1.19562	2.9619e-05	CGL_RS10340
CGL_RS14385	147	5.21907	1.0982	1.19926e-05	CGL_RS14385
CGL_RS08270	40	5.21817	1.13024	1.58126e-05	secF
CGL_RS05225	1.33333	5.21792	1.54999	0.000944105	CGL_RS05225
CGL_RS03850	21.3333	5.21778	1.29027	8.41519e-05	CGL_RS03850
CGL_RS02025	13	5.21775	1.2306	4.30738e-05	CGL_RS02025
CGL_RS07055	51	5.21768	1.19095	2.83934e-05	CGL_RS07055
CGL_RS14465	5	5.21734	1.32109	0.000118216	CGL_RS14465
CGL_RS10425	67.3333	5.21658	1.16207	2.1195e-05	CGL_RS10425
CGL_RS15775	10	5.21555	1.25391	5.6738e-05	CGL_RS15775
CGL_RS09615	31.3333	5.21487	1.25044	5.45745e-05	CGL_RS09615
CGL_RS10460	56.6667	5.21432	1.15973	2.09045e-05	CGL_RS10460
CGL_RS01125	1.66667	5.21374	1.53909	0.00087617	CGL_RS01125
CGL_RS13595	65.6667	5.21342	1.19023	2.84163e-05	CGL_RS13595
CGL_RS12695	15.3333	5.21173	1.20685	3.37955e-05	CGL_RS12695
CGL_RS09635	67	5.21101	1.18031	2.59633e-05	CGL_RS09635
CGL_RS11270	24.6667	5.21101	1.23277	4.50231e-05	CGL_RS11270
CGL_RS05760	226.333	5.21027	1.15466	1.99242e-05	CGL_RS05760
CGL_RS06795	3.66667	5.20961	1.31467	0.00011259	CGL_RS06795
CGL_RS10240	4.33333	5.20948	1.39029	0.000247139	CGL_RS10240
CGL_RS03445	2.33333	5.20923	1.60071	0.00138603	CGL_RS03445
CGL_RS09760	88.3333	5.2089	1.16383	2.19629e-05	CGL_RS09760
CGL_RS14400	40.6667	5.20874	1.18328	2.68987e-05	CGL_RS14400
CGL_RS06265	12.6667	5.20856	1.23472	4.63636e-05	CGL_RS06265
CGL_RS07015	4.66667	5.20836	1.30455	0.000101239	CGL_RS07015
CGL_RS00335	1	5.20776	1.83164	0.00515419	CGL_RS00335
CGL_RS06720	1.66667	5.2072	1.62297	0.00161122	CGL_RS06720
CGL_RS03495	846.667	5.20693	1.15806	2.09045e-05	CGL_RS03495
CGL_RS07670	358.667	5.20632	1.16114	2.14285e-05	CGL_RS07670
CGL_RS14560	325	5.20557	1.17143	2.37829e-05	CGL_RS14560
CGL_RS11880	14	5.20547	1.23486	4.67127e-05	pcaB
CGL_RS09450	97.6667	5.20531	1.24062	4.99389e-05	CGL_RS09450
CGL_RS13820	20.3333	5.20444	1.2107	3.5877e-05	pyrE
CGL_RS07090	36	5.20417	1.19072	2.90793e-05	CGL_RS07090
CGL_RS04110	13.6667	5.20374	1.27143	7.09661e-05	CGL_RS04110
CGL_RS13710	25.3333	5.20357	1.21968	3.94447e-05	CGL_RS13710
CGL_RS08020	13.6667	5.20353	1.1697	2.33737e-05	coaBC
CGL_RS14125	9	5.20346	1.23655	4.79565e-05	CGL_RS14125
CGL_RS03220	14	5.20326	1.19593	3.05448e-05	CGL_RS03220
CGL_RS10385	16	5.20286	1.31326	0.000112951	hisI
CGL_RS15790	1	5.20283	1.83816	0.00535584	CGL_RS15790
CGL_RS01260	1	5.20275	1.71158	0.00280633	CGL_RS01260
CGL_RS00025	232	5.20247	1.15795	2.09864e-05	gyrB
CGL_RS08900	2	5.20221	1.63625	0.00177475	CGL_RS08900
CGL_RS00370	21	5.2011	1.16654	2.28485e-05	CGL_RS00370
CGL_RS06470	0	5.20107	3.21851	0.109918	CGL_RS06470
CGL_RS04170	366.333	5.20096	1.18852	2.87704e-05	CGL_RS04170
CGL_RS09790	96	5.2009	1.14187	1.82137e-05	CGL_RS09790
CGL_RS01860	48	5.20044	1.17399	2.48422e-05	CGL_RS01860
CGL_RS11840	8.66667	5.20039	1.32636	0.000130916	CGL_RS11840
CGL_RS09810	15.6667	5.20033	1.2062	3.44946e-05	thyX
CGL_RS04165	75	5.19857	1.18616	2.83389e-05	serC
CGL_RS04410	15.6667	5.19808	1.30467	0.000104209	CGL_RS04410
CGL_RS15235	66.6667	5.19806	1.16569	2.28121e-05	CGL_RS15235
CGL_RS13685	18	5.19771	1.1341	1.70652e-05	CGL_RS13685
CGL_RS14930	0.666667	5.19754	2.13174	0.0163606	CGL_RS14930
CGL_RS04985	11.6667	5.19675	1.25115	5.79282e-05	pabB
CGL_RS10900	77	5.19569	1.20554	3.46517e-05	asnB
CGL_RS03635	41.3333	5.19547	1.15835	2.13584e-05	CGL_RS03635
CGL_RS03740	18	5.19524	1.20074	3.29727e-05	CGL_RS03740
CGL_RS06855	12.6667	5.19433	1.21255	3.73124e-05	CGL_RS06855
[truncated: 912 more rows]

## Sheet: RNAP_st
gene	inputMean	log2FoldChange	lfcSE	padj	product
[truncated: 1,930 more rows]

## Sheet: sigA_exp
gene	inputMean	log2FoldChange	lfcSE	padj	product
[truncated: 2,799 more rows]

[truncated: 5 more sheets: sigA_st, intergenic_RNAP_exp, intergenic_RNAP_st, intergenic_sigA_exp, intergenic_sigA_st]
